# Supplementary material for: Deep phenotyping of post-infectious myalgic encephalomyelitis/chronic fatigue syndrome
Source: Nat Commun. 2024 Feb 21;15:907. doi: 10.1038/s41467-024-45107-3 (PMC10881493; doi:10.1038/s41467-024-45107-3)
Supplement: Supplementary file 4 — Supplementary Data 1-24 [file 41467_2024_45107_MOESM4_ESM.zip]

Archive with 25 entries (24 files):
- Individual Supplementary Data/
- Individual Supplementary Data/Supplementary Data 1.xlsx
- Individual Supplementary Data/Supplementary Data 10.xlsx
- Individual Supplementary Data/Supplementary Data 11.xlsx
- Individual Supplementary Data/Supplementary Data 12.xlsx
- Individual Supplementary Data/Supplementary Data 13.xlsx
- Individual Supplementary Data/Supplementary Data 14.xlsx
- Individual Supplementary Data/Supplementary Data 15.xlsx
- Individual Supplementary Data/Supplementary Data 16.xlsx
- Individual Supplementary Data/Supplementary Data 17.xlsx
- Individual Supplementary Data/Supplementary Data 18.xlsx
- Individual Supplementary Data/Supplementary Data 19.xlsx
- Individual Supplementary Data/Supplementary Data 2.xlsx
- Individual Supplementary Data/Supplementary Data 20.xlsx
- Individual Supplementary Data/Supplementary Data 21.xlsx
- Individual Supplementary Data/Supplementary Data 22.xlsx
- Individual Supplementary Data/Supplementary Data 23.xlsx
- Individual Supplementary Data/Supplementary Data 24.xlsx
- Individual Supplementary Data/Supplementary Data 3.xlsx
- Individual Supplementary Data/Supplementary Data 4.xlsx
- Individual Supplementary Data/Supplementary Data 5.xlsx
- Individual Supplementary Data/Supplementary Data 6.xlsx
- Individual Supplementary Data/Supplementary Data 7.xlsx
- Individual Supplementary Data/Supplementary Data 8.xlsx
- Individual Supplementary Data/Supplementary Data 9.xlsx
