# Supplementary material for: Deep phenotyping of post-infectious myalgic encephalomyelitis/chronic fatigue syndrome
Source: Nat Commun. 2024 Feb 21;15:907. doi: 10.1038/s41467-024-45107-3 (PMC10881493; doi:10.1038/s41467-024-45107-3)
Supplement: Supplementary file 4 — Supplementary Data 1-24 [file 41467_2024_45107_MOESM4_ESM.zip › Individual Supplementary Data/Supplementary Data 10.xlsx]

## Sheet: Sheet1
Supplementary Data 10: Mitochondrial genetics
chrPos	Gene	IVS.c.	Peptide.Change	Variant.Type	%Variant	Current.Variant.Class	Final.Zygosity.Call	Func.refGene	ExonicFunc.refGene	AAChange.refGene	CADD	CADD_Phred
chr1_12049390_C_T	MFN2	c.165	p.T55T	Synonymous	0.48	BEN	HET	exonic	synonymous SNV	MFN2:NM_001127660:exon2:c.C165T:p.T55T,MFN2:NM_014874:exon3:c.C165T:p.T55T	0.947467	8.863
chr1_12056309_A_T	MFN2	c.408	p.V136V	Synonymous	0.54	BEN	HET	exonic	synonymous SNV	MFN2:NM_001127660:exon4:c.A408T:p.V136V,MFN2:NM_014874:exon5:c.A408T:p.V136V	1.72164	11.72
chr1_12061598_C_T	MFN2	c.957	p.G319G	Synonymous	0.54	BEN	HET	exonic	synonymous SNV	MFN2:NM_001127660:exon8:c.C957T:p.G319G,MFN2:NM_014874:exon9:c.C957T:p.G319G	1.04222	9.257
chr1_12065841_C_T	MFN2	c.1569	p.S523S	Synonymous	0.47	BEN	HET	exonic	synonymous SNV	MFN2:NM_001127660:exon14:c.C1569T:p.S523S,MFN2:NM_014874:exon15:c.C1569T:p.S523S	1.07006	9.369
chr1_12065841_C_T	MFN2	c.1569	p.S523S	Synonymous	0.46	BEN	HET	exonic	synonymous SNV	MFN2:NM_001127660:exon14:c.C1569T:p.S523S,MFN2:NM_014874:exon15:c.C1569T:p.S523S	1.07006	9.369
chr1_12065913_C_T	MFN2	c.1641	p.L547L	Synonymous	0.51	BEN	HET	exonic	synonymous SNV	MFN2:NM_001127660:exon14:c.C1641T:p.L547L,MFN2:NM_014874:exon15:c.C1641T:p.L547L	0.79826	8.201
chr1_150470124_C_A	TARS2	c.1139	p.P380H	Missense	0.49	VUS	HET	exonic	nonsynonymous SNV	TARS2:NM_001271896:exon6:c.C749A:p.P250H,TARS2:NM_001271895:exon8:c.C893A:p.P298H,TARS2:NM_025150:exon10:c.C1139A:p.P380H	2.04814	12.81
chr1_154960950_G_A	FLAD1	c.742	p.V248I	Missense	0.49	VUS	HET	exonic	nonsynonymous SNV	FLAD1:NM_025207:exon2:c.G742A:p.V248I,FLAD1:NM_001184891:exon3:c.G451A:p.V151I,FLAD1:NM_001184892:exon3:c.G445A:p.V149I,FLAD1:NM_201398:exon3:c.G451A:p.V151I	5.34838	34
chr1_161172233_C_A	NDUFS2	c.58	p.P20T	Missense	0.47	BEN	HET	exonic	nonsynonymous SNV	NDUFS2:NM_001166159:exon1:c.C58A:p.P20T,NDUFS2:NM_001377299:exon1:c.C58A:p.P20T,NDUFS2:NM_001377302:exon1:c.C58A:p.P20T,NDUFS2:NM_001377298:exon2:c.C58A:p.P20T,NDUFS2:NM_001377300:exon2:c.C58A:p.P20T,NDUFS2:NM_001377301:exon2:c.C58A:p.P20T,NDUFS2:NM_004550:exon2:c.C58A:p.P20T	1.68954	11.61
chr1_161182208_C_G	NDUFS2	c.1054	p.P352A	Missense	0.53	BEN	HET	exonic	nonsynonymous SNV	NDUFS2:NM_001166159:exon10:c.C1054G:p.P352A,NDUFS2:NM_001377299:exon10:c.C1054G:p.P352A,NDUFS2:NM_001377302:exon10:c.C1054G:p.P352A,NDUFS2:NM_001377298:exon11:c.C1054G:p.P352A,NDUFS2:NM_001377300:exon11:c.C1054G:p.P352A,NDUFS2:NM_001377301:exon11:c.C1054G:p.P352A,NDUFS2:NM_004550:exon11:c.C1054G:p.P352A	4.63465	25.4
chr1_161182208_C_G	NDUFS2	c.1054	p.P352A	Missense	0.44	BEN	HET	exonic	nonsynonymous SNV	NDUFS2:NM_001166159:exon10:c.C1054G:p.P352A,NDUFS2:NM_001377299:exon10:c.C1054G:p.P352A,NDUFS2:NM_001377302:exon10:c.C1054G:p.P352A,NDUFS2:NM_001377298:exon11:c.C1054G:p.P352A,NDUFS2:NM_001377300:exon11:c.C1054G:p.P352A,NDUFS2:NM_001377301:exon11:c.C1054G:p.P352A,NDUFS2:NM_004550:exon11:c.C1054G:p.P352A	4.63465	25.4
chr1_161182208_C_G	NDUFS2	c.1054	p.P352A	Missense	0.44	BEN	HET	exonic	nonsynonymous SNV	NDUFS2:NM_001166159:exon10:c.C1054G:p.P352A,NDUFS2:NM_001377299:exon10:c.C1054G:p.P352A,NDUFS2:NM_001377302:exon10:c.C1054G:p.P352A,NDUFS2:NM_001377298:exon11:c.C1054G:p.P352A,NDUFS2:NM_001377300:exon11:c.C1054G:p.P352A,NDUFS2:NM_001377301:exon11:c.C1054G:p.P352A,NDUFS2:NM_004550:exon11:c.C1054G:p.P352A	4.63465	25.4
chr1_161182208_C_G	NDUFS2	c.1054	p.P352A	Missense	0.55	BEN	HET	exonic	nonsynonymous SNV	NDUFS2:NM_001166159:exon10:c.C1054G:p.P352A,NDUFS2:NM_001377299:exon10:c.C1054G:p.P352A,NDUFS2:NM_001377302:exon10:c.C1054G:p.P352A,NDUFS2:NM_001377298:exon11:c.C1054G:p.P352A,NDUFS2:NM_001377300:exon11:c.C1054G:p.P352A,NDUFS2:NM_001377301:exon11:c.C1054G:p.P352A,NDUFS2:NM_004550:exon11:c.C1054G:p.P352A	4.63465	25.4
chr1_161182208_C_G	NDUFS2	c.1054	p.P352A	Missense	0.53	BEN	HET	exonic	nonsynonymous SNV	NDUFS2:NM_001166159:exon10:c.C1054G:p.P352A,NDUFS2:NM_001377299:exon10:c.C1054G:p.P352A,NDUFS2:NM_001377302:exon10:c.C1054G:p.P352A,NDUFS2:NM_001377298:exon11:c.C1054G:p.P352A,NDUFS2:NM_001377300:exon11:c.C1054G:p.P352A,NDUFS2:NM_001377301:exon11:c.C1054G:p.P352A,NDUFS2:NM_004550:exon11:c.C1054G:p.P352A	4.63465	25.4
chr1_161183516_C_T	NDUFS2	c.1290	p.A430A	Synonymous	0.6	BEN	HET	exonic	synonymous SNV	NDUFS2:NM_001166159:exon12:c.C1290T:p.A430A,NDUFS2:NM_001377299:exon12:c.C1290T:p.A430A,NDUFS2:NM_001377302:exon12:c.C1290T:p.A430A,NDUFS2:NM_001377298:exon13:c.C1290T:p.A430A,NDUFS2:NM_001377300:exon13:c.C1290T:p.A430A,NDUFS2:NM_001377301:exon13:c.C1290T:p.A430A,NDUFS2:NM_004550:exon13:c.C1290T:p.A430A	1.24158	10.04
chr1_161183516_C_T	NDUFS2	c.1290	p.A430A	Synonymous	0.46	BEN	HET	exonic	synonymous SNV	NDUFS2:NM_001166159:exon12:c.C1290T:p.A430A,NDUFS2:NM_001377299:exon12:c.C1290T:p.A430A,NDUFS2:NM_001377302:exon12:c.C1290T:p.A430A,NDUFS2:NM_001377298:exon13:c.C1290T:p.A430A,NDUFS2:NM_001377300:exon13:c.C1290T:p.A430A,NDUFS2:NM_001377301:exon13:c.C1290T:p.A430A,NDUFS2:NM_004550:exon13:c.C1290T:p.A430A	1.24158	10.04
chr1_161183516_C_T	NDUFS2	c.1290	p.A430A	Synonymous	0.5	BEN	HET	exonic	synonymous SNV	NDUFS2:NM_001166159:exon12:c.C1290T:p.A430A,NDUFS2:NM_001377299:exon12:c.C1290T:p.A430A,NDUFS2:NM_001377302:exon12:c.C1290T:p.A430A,NDUFS2:NM_001377298:exon13:c.C1290T:p.A430A,NDUFS2:NM_001377300:exon13:c.C1290T:p.A430A,NDUFS2:NM_001377301:exon13:c.C1290T:p.A430A,NDUFS2:NM_004550:exon13:c.C1290T:p.A430A	1.24158	10.04
chr1_169439218_C_T	SLC19A2	c.1014	p.A338=	Synonymous	0.48	LBEN	HET	exonic	synonymous SNV	SLC19A2:NM_001319667:exon2:c.C411A:p.A137A,SLC19A2:NM_006996:exon3:c.C1014A:p.A338A	0.329067	5.784
chr1_169455008_C_T	SLC19A2	c.-4		Regulatory	0.42	BEN	HET	UTR5	.	.	1.02089	9.17
chr1_169455008_C_T	SLC19A2	c.-4		Regulatory	0.52	BEN	HET	UTR5	.	.	1.02089	9.17
chr1_169455008_C_T	SLC19A2	c.-4		Regulatory	0.44	BEN	HET	UTR5	.	.	1.02089	9.17
chr1_169455008_C_T	SLC19A2	c.-4		Regulatory	0.59	BEN	HET	UTR5	.	.	1.02089	9.17
chr1_173797451_T_C	DARS2	c.228-20		Intronic	0.29	BEN	MOSAIC	intronic	.	.	1.31453	10.31
chr1_173797451_T_C	DARS2	c.228-20		Intronic	0.35	BEN	HET	intronic	.	.	1.31453	10.31
chr1_173797451_T_C	DARS2	c.228-20		Intronic	0.34	BEN	HET	intronic	.	.	1.31453	10.31
chr1_173797451_T_C	DARS2	c.228-20		Intronic	0.38	BEN	HET	intronic	.	.	1.31453	10.31
chr1_173797451_T_C	DARS2	c.228-20		Intronic	0.33	BEN	HET	intronic	.	.	1.31453	10.31
chr1_173797451_T_C	DARS2	c.228-20		Intronic	0.86	BEN	HET	intronic	.	.	1.31453	10.31
chr1_173797451_T_C	DARS2	c.228-20		Intronic	0.3	BEN	UNKNOWN	intronic	.	.	1.31453	10.31
chr1_173797461_C_-	DARS2	c.228-10delC		Intronic	0.12	BEN	UNKNOWN	intronic	.	.	.	.
chr1_173808677_G_A	DARS2	c.1013	p.G338E	Missense	0.53	BEN	HET	exonic	nonsynonymous SNV	DARS2:NM_001365212:exon10:c.G1013A:p.G338E,DARS2:NM_001365213:exon10:c.G1013A:p.G338E,DARS2:NM_018122:exon10:c.G1013A:p.G338E	2.6014	14.66
chr1_173823011_C_A	DARS2	c.1642	p.L548M	Missense	0.55	BEN	HET	exonic	nonsynonymous SNV	DARS2:NM_001365212:exon14:c.C1489A:p.L497M,DARS2:NM_018122:exon15:c.C1642A:p.L548M	2.86423	15.54
chr1_220269439_A_T	IARS2	c.268-7		Intronic	0.48	BEN	HET	intronic	.	.	0.42199	6.292
chr1_220269439_A_T	IARS2	c.268-7		Intronic	0.47	BEN	HET	intronic	.	.	0.42199	6.292
chr1_220269439_A_T	IARS2	c.268-7		Intronic	0.52	BEN	HET	intronic	.	.	0.42199	6.292
chr1_220269439_A_T	IARS2	c.268-7		Intronic	0.5	BEN	HET	intronic	.	.	0.42199	6.292
chr1_220269439_A_T	IARS2	c.268-7		Intronic	0.51	BEN	HET	intronic	.	.	0.42199	6.292
chr1_220298664_A_G	IARS2	c.1726	p.K576E	Missense	0.6	BEN	HET	exonic	nonsynonymous SNV	IARS2:NM_018060:exon13:c.A1726G:p.K576E	-0.471547	1.824
chr1_227149203_G_A	COQ8A	c.117	p.A39A	Synonymous	0.46	BEN	HET	exonic	synonymous SNV	COQ8A:NM_020247:exon2:c.G117A:p.A39A	-2.0776	0.006
chr1_227149203_G_A	COQ8A	c.117	p.A39A	Synonymous	0.5	BEN	HET	exonic	synonymous SNV	COQ8A:NM_020247:exon2:c.G117A:p.A39A	-2.0776	0.006
chr1_227149203_G_A	COQ8A	c.117	p.A39A	Synonymous	0.44	BEN	HET	exonic	synonymous SNV	COQ8A:NM_020247:exon2:c.G117A:p.A39A	-2.0776	0.006
chr1_227149203_G_A	COQ8A	c.117	p.A39A	Synonymous	0.53	BEN	HET	exonic	synonymous SNV	COQ8A:NM_020247:exon2:c.G117A:p.A39A	-2.0776	0.006
chr1_227152761_C_T	COQ8A	c.238	p.H80Y	Missense	0.43	BEN	HET	exonic	nonsynonymous SNV	COQ8A:NM_020247:exon3:c.C238T:p.H80Y	1.26262	10.12
chr1_227152778_T_G	COQ8A	c.255	p.H85Q	Missense	0.45	BEN	HET	exonic	nonsynonymous SNV	COQ8A:NM_020247:exon3:c.T255G:p.H85Q	-0.445371	1.933
chr1_227152814_C_T	COQ8A	c.291	p.S97S	Synonymous	0.48	BEN	HET	exonic	synonymous SNV	COQ8A:NM_020247:exon3:c.C291T:p.S97S	0.642959	7.452
chr1_227170648_C_T	COQ8A	c.993	p.F331=	Synonymous	0.49	BEN	HET	exonic	synonymous SNV	COQ8A:NM_020247:exon8:c.C993T:p.F331F	1.99276	12.62
chr1_227172290_C_T	COQ8A	c.1440	p.F480F	Synonymous	0.42	BEN	HET	exonic	synonymous SNV	COQ8A:NM_020247:exon12:c.C1440T:p.F480F	1.3004	10.26
chr1_227172290_C_T	COQ8A	c.1440	p.F480F	Synonymous	0.48	BEN	HET	exonic	synonymous SNV	COQ8A:NM_020247:exon12:c.C1440T:p.F480F	1.3004	10.26
chr1_227172290_C_T	COQ8A	c.1440	p.F480F	Synonymous	0.61	BEN	HET	exonic	synonymous SNV	COQ8A:NM_020247:exon12:c.C1440T:p.F480F	1.3004	10.26
chr1_227172290_C_T	COQ8A	c.1440	p.F480F	Synonymous	1	BEN	HOM	exonic	synonymous SNV	COQ8A:NM_020247:exon12:c.C1440T:p.F480F	1.3004	10.26
chr1_227172290_C_T	COQ8A	c.1440	p.F480F	Synonymous	0.39	BEN	HET	exonic	synonymous SNV	COQ8A:NM_020247:exon12:c.C1440T:p.F480F	1.3004	10.26
chr1_227172290_C_T	COQ8A	c.1440	p.F480F	Synonymous	0.43	BEN	HET	exonic	synonymous SNV	COQ8A:NM_020247:exon12:c.C1440T:p.F480F	1.3004	10.26
chr1_227172290_C_T	COQ8A	c.1440	p.F480F	Synonymous	0.5	BEN	HET	exonic	synonymous SNV	COQ8A:NM_020247:exon12:c.C1440T:p.F480F	1.3004	10.26
chr1_227172290_C_T	COQ8A	c.1440	p.F480F	Synonymous	1	BEN	HOM	exonic	synonymous SNV	COQ8A:NM_020247:exon12:c.C1440T:p.F480F	1.3004	10.26
chr1_227174145_T_C	COQ8A	c.1660-9		Intronic	0.48	BEN	HET	intronic	.	.	2.03038	12.75
chr1_227174145_T_C	COQ8A	c.1660-9		Intronic	1	BEN	HOM	intronic	.	.	2.03038	12.75
chr1_227174145_T_C	COQ8A	c.1660-9		Intronic	0.49	BEN	HET	intronic	.	.	2.03038	12.75
chr1_227174145_T_C	COQ8A	c.1660-9		Intronic	0.51	BEN	HET	intronic	.	.	2.03038	12.75
chr1_227174145_T_C	COQ8A	c.1660-9		Intronic	0.52	BEN	HET	intronic	.	.	2.03038	12.75
chr1_227174145_T_C	COQ8A	c.1660-9		Intronic	0.5	BEN	HET	intronic	.	.	2.03038	12.75
chr1_227174145_T_C	COQ8A	c.1660-9		Intronic	0.48	BEN	HET	intronic	.	.	2.03038	12.75
chr1_227174145_T_C	COQ8A	c.1660-9		Intronic	1	BEN	HOM	intronic	.	.	2.03038	12.75
chr1_227174145_T_C	COQ8A	c.1660-9		Intronic	0.47	BEN	HET	intronic	.	.	2.03038	12.75
chr1_227174210_T_C	COQ8A	c.1716	p.S572S	Synonymous	1	BEN	HOM	exonic	synonymous SNV	COQ8A:NM_020247:exon15:c.T1716C:p.S572S	-0.952633	0.337
chr1_227174210_T_C	COQ8A	c.1716	p.S572S	Synonymous	0.45	BEN	HET	exonic	synonymous SNV	COQ8A:NM_020247:exon15:c.T1716C:p.S572S	-0.952633	0.337
chr1_227174210_T_C	COQ8A	c.1716	p.S572S	Synonymous	0.5	BEN	HET	exonic	synonymous SNV	COQ8A:NM_020247:exon15:c.T1716C:p.S572S	-0.952633	0.337
chr1_227174210_T_C	COQ8A	c.1716	p.S572S	Synonymous	0.46	BEN	HET	exonic	synonymous SNV	COQ8A:NM_020247:exon15:c.T1716C:p.S572S	-0.952633	0.337
chr1_227174210_T_C	COQ8A	c.1716	p.S572S	Synonymous	0.47	BEN	HET	exonic	synonymous SNV	COQ8A:NM_020247:exon15:c.T1716C:p.S572S	-0.952633	0.337
chr1_227174210_T_C	COQ8A	c.1716	p.S572S	Synonymous	0.55	BEN	HET	exonic	synonymous SNV	COQ8A:NM_020247:exon15:c.T1716C:p.S572S	-0.952633	0.337
chr1_227174210_T_C	COQ8A	c.1716	p.S572S	Synonymous	1	BEN	HOM	exonic	synonymous SNV	COQ8A:NM_020247:exon15:c.T1716C:p.S572S	-0.952633	0.337
chr1_227174210_T_C	COQ8A	c.1716	p.S572S	Synonymous	0.52	BEN	HET	exonic	synonymous SNV	COQ8A:NM_020247:exon15:c.T1716C:p.S572S	-0.952633	0.337
chr1_227174210_T_C	COQ8A	c.1716	p.S572S	Synonymous	0.52	BEN	HET	exonic	synonymous SNV	COQ8A:NM_020247:exon15:c.T1716C:p.S572S	-0.952633	0.337
chr1_227174408_C_T	COQ8A	c.1914	p.S638S	Synonymous	0.5	BEN	HET	exonic	synonymous SNV	COQ8A:NM_020247:exon15:c.C1914T:p.S638S	-0.172108	3.161
chr1_228353651_G_C	IBA57	c.134	p.G45A	Missense	0.53	BEN	HET	exonic	nonsynonymous SNV	IBA57:NM_001010867:exon1:c.G134C:p.G45A	1.16907	9.757
chr1_228353651_G_C	IBA57	c.134	p.G45A	Missense	0.49	BEN	HET	exonic	nonsynonymous SNV	IBA57:NM_001010867:exon1:c.G134C:p.G45A	1.16907	9.757
chr1_228353651_G_C	IBA57	c.134	p.G45A	Missense	1	BEN	HOM	exonic	nonsynonymous SNV	IBA57:NM_001010867:exon1:c.G134C:p.G45A	1.16907	9.757
chr1_228353651_G_C	IBA57	c.134	p.G45A	Missense	0.47	BEN	HET	exonic	nonsynonymous SNV	IBA57:NM_001010867:exon1:c.G134C:p.G45A	1.16907	9.757
chr1_228353651_G_C	IBA57	c.134	p.G45A	Missense	0.42	BEN	HET	exonic	nonsynonymous SNV	IBA57:NM_001010867:exon1:c.G134C:p.G45A	1.16907	9.757
chr1_228353651_G_C	IBA57	c.134	p.G45A	Missense	0.49	BEN	HET	exonic	nonsynonymous SNV	IBA57:NM_001010867:exon1:c.G134C:p.G45A	1.16907	9.757
chr1_228353651_G_C	IBA57	c.134	p.G45A	Missense	1	BEN	HOM	exonic	nonsynonymous SNV	IBA57:NM_001010867:exon1:c.G134C:p.G45A	1.16907	9.757
chr1_228353651_G_C	IBA57	c.134	p.G45A	Missense	1	BEN	HOM	exonic	nonsynonymous SNV	IBA57:NM_001010867:exon1:c.G134C:p.G45A	1.16907	9.757
chr1_228353651_G_C	IBA57	c.134	p.G45A	Missense	0.49	BEN	HET	exonic	nonsynonymous SNV	IBA57:NM_001010867:exon1:c.G134C:p.G45A	1.16907	9.757
chr1_228353781_C_G	IBA57	c.264	p.A88A	Synonymous	0.45	BEN	HET	exonic	synonymous SNV	IBA57:NM_001010867:exon1:c.C264G:p.A88A	-0.462077	1.863
chr1_228362682_G_A	IBA57	c.631	p.G211S	Missense	0.46	BEN	HET	exonic	nonsynonymous SNV	IBA57:NM_001010867:exon2:c.G631A:p.G211S,IBA57:NM_001310327:exon2:c.G52A:p.G18S	1.05171	9.295
chr1_228362682_G_A	IBA57	c.631	p.G211S	Missense	0.45	BEN	HET	exonic	nonsynonymous SNV	IBA57:NM_001010867:exon2:c.G631A:p.G211S,IBA57:NM_001310327:exon2:c.G52A:p.G18S	1.05171	9.295
chr1_228362682_G_A	IBA57	c.631	p.G211S	Missense	0.5	BEN	HET	exonic	nonsynonymous SNV	IBA57:NM_001010867:exon2:c.G631A:p.G211S,IBA57:NM_001310327:exon2:c.G52A:p.G18S	1.05171	9.295
chr1_228362682_G_A	IBA57	c.631	p.G211S	Missense	0.52	BEN	HET	exonic	nonsynonymous SNV	IBA57:NM_001010867:exon2:c.G631A:p.G211S,IBA57:NM_001310327:exon2:c.G52A:p.G18S	1.05171	9.295
chr1_228362682_G_A	IBA57	c.631	p.G211S	Missense	1	BEN	HOM	exonic	nonsynonymous SNV	IBA57:NM_001010867:exon2:c.G631A:p.G211S,IBA57:NM_001310327:exon2:c.G52A:p.G18S	1.05171	9.295
chr1_228362682_G_A	IBA57	c.631	p.G211S	Missense	1	BEN	HOM	exonic	nonsynonymous SNV	IBA57:NM_001010867:exon2:c.G631A:p.G211S,IBA57:NM_001310327:exon2:c.G52A:p.G18S	1.05171	9.295
chr1_228362682_G_A	IBA57	c.631	p.G211S	Missense	0.45	BEN	HET	exonic	nonsynonymous SNV	IBA57:NM_001010867:exon2:c.G631A:p.G211S,IBA57:NM_001310327:exon2:c.G52A:p.G18S	1.05171	9.295
chr1_234519461_-_T	COA6	c.283-8dupT		Intronic	0.3	BEN	UNKNOWN	intronic	.	.	.	.
chr1_234519461_-_T	COA6	c.283-8dupT		Intronic	0.3	BEN	UNKNOWN	intronic	.	.	.	.
chr1_234519461_-_T	COA6	c.283-8dupT		Intronic	0.45	BEN	HET	intronic	.	.	.	.
chr1_234519461_-_T	COA6	c.283-8dupT		Intronic	0.36	BEN	HET	intronic	.	.	.	.
chr1_234519461_-_T	COA6	c.283-8dupT		Intronic	0.33	BEN	HET	intronic	.	.	.	.
chr1_234519461_-_T	COA6	c.283-8dupT		Intronic	0.25	BEN	UNKNOWN	intronic	.	.	.	.
chr1_234519461_-_T	COA6	c.283-8dupT		Intronic	0.34	BEN	HET	intronic	.	.	.	.
chr1_234519461_-_T	COA6	c.283-8dupT		Intronic	0.31	BEN	HET	intronic	.	.	.	.
chr1_234519461_-_T	COA6	c.283-8dupT		Intronic	0.47	BEN	HET	intronic	.	.	.	.
chr1_234519461_-_T	COA6	c.283-8dupT		Intronic	0.47	BEN	HET	intronic	.	.	.	.
chr1_24134721_A_G	HMGCL	c.654	p.L218L	Synonymous	1	BEN	HOM	exonic	synonymous SNV	HMGCL:NM_001166059:exon5:c.A441C:p.L147L,HMGCL:NM_000191:exon7:c.A654C:p.L218L	0.966532	8.944
chr1_24134721_A_G	HMGCL	c.654	p.L218L	Synonymous	1	BEN	HOM	exonic	synonymous SNV	HMGCL:NM_001166059:exon5:c.A441C:p.L147L,HMGCL:NM_000191:exon7:c.A654C:p.L218L	0.966532	8.944
chr1_24134721_A_G	HMGCL	c.654	p.L218L	Synonymous	1	BEN	HOM	exonic	synonymous SNV	HMGCL:NM_001166059:exon5:c.A441C:p.L147L,HMGCL:NM_000191:exon7:c.A654C:p.L218L	0.966532	8.944
chr1_24134721_A_G	HMGCL	c.654	p.L218L	Synonymous	1	BEN	HOM	exonic	synonymous SNV	HMGCL:NM_001166059:exon5:c.A441C:p.L147L,HMGCL:NM_000191:exon7:c.A654C:p.L218L	0.966532	8.944
chr1_24134721_A_G	HMGCL	c.654	p.L218L	Synonymous	1	BEN	HOM	exonic	synonymous SNV	HMGCL:NM_001166059:exon5:c.A441C:p.L147L,HMGCL:NM_000191:exon7:c.A654C:p.L218L	0.966532	8.944
chr1_24134721_A_G	HMGCL	c.654	p.L218L	Synonymous	1	BEN	HOM	exonic	synonymous SNV	HMGCL:NM_001166059:exon5:c.A441C:p.L147L,HMGCL:NM_000191:exon7:c.A654C:p.L218L	0.966532	8.944
chr1_24134721_A_G	HMGCL	c.654	p.L218L	Synonymous	0.47	BEN	HET	exonic	synonymous SNV	HMGCL:NM_001166059:exon5:c.A441C:p.L147L,HMGCL:NM_000191:exon7:c.A654C:p.L218L	0.966532	8.944
chr1_24134721_A_G	HMGCL	c.654	p.L218L	Synonymous	1	BEN	HOM	exonic	synonymous SNV	HMGCL:NM_001166059:exon5:c.A441C:p.L147L,HMGCL:NM_000191:exon7:c.A654C:p.L218L	0.966532	8.944
chr1_24134721_A_G	HMGCL	c.654	p.L218L	Synonymous	1	BEN	HOM	exonic	synonymous SNV	HMGCL:NM_001166059:exon5:c.A441C:p.L147L,HMGCL:NM_000191:exon7:c.A654C:p.L218L	0.966532	8.944
chr1_24134721_A_G	HMGCL	c.654	p.L218L	Synonymous	0.99	BEN	HOM	exonic	synonymous SNV	HMGCL:NM_001166059:exon5:c.A441C:p.L147L,HMGCL:NM_000191:exon7:c.A654C:p.L218L	0.966532	8.944
chr1_24134721_A_G	HMGCL	c.654	p.L218L	Synonymous	1	BEN	HOM	exonic	synonymous SNV	HMGCL:NM_001166059:exon5:c.A441C:p.L147L,HMGCL:NM_000191:exon7:c.A654C:p.L218L	0.966532	8.944
chr1_24134721_A_G	HMGCL	c.654	p.L218L	Synonymous	0.53	BEN	HET	exonic	synonymous SNV	HMGCL:NM_001166059:exon5:c.A441C:p.L147L,HMGCL:NM_000191:exon7:c.A654C:p.L218L	0.966532	8.944
chr1_24134721_A_G	HMGCL	c.654	p.L218L	Synonymous	1	BEN	HOM	exonic	synonymous SNV	HMGCL:NM_001166059:exon5:c.A441C:p.L147L,HMGCL:NM_000191:exon7:c.A654C:p.L218L	0.966532	8.944
chr1_24134721_A_G	HMGCL	c.654	p.L218L	Synonymous	1	BEN	HOM	exonic	synonymous SNV	HMGCL:NM_001166059:exon5:c.A441C:p.L147L,HMGCL:NM_000191:exon7:c.A654C:p.L218L	0.966532	8.944
chr1_241667523_G_A	FH	c.927	p.P309P	Synonymous	0.48	BEN	HET	exonic	synonymous SNV	FH:NM_000143:exon7:c.G927T:p.P309P	1.20584	9.897
chr1_245005492_-_G	COX20	c.158-5_158-4insG		Intronic	0.34	BEN	HET	intronic	.	.	.	.
chr1_245005492_-_G	COX20	c.158-5_158-4insG		Intronic	0.5	BEN	HET	intronic	.	.	.	.
chr1_245005492_-_G	COX20	c.158-5_158-4insG		Intronic	0.34	BEN	HET	intronic	.	.	.	.
chr1_245005492_-_G	COX20	c.158-5_158-4insG		Intronic	0.33	BEN	HET	intronic	.	.	.	.
chr1_245005492_-_G	COX20	c.158-5_158-4insG		Intronic	0.34	BEN	HET	intronic	.	.	.	.
chr1_245005492_-_G	COX20	c.158-5_158-4insG		Intronic	0.5	BEN	HET	intronic	.	.	.	.
chr1_40310221_C_T	TRIT1	c.1098	p.I366I	Synonymous	0.41	BEN	HET	exonic	synonymous SNV	TRIT1:NM_001312692:exon7:c.C852A:p.I284I,TRIT1:NM_001312691:exon8:c.C1020A:p.I340I,TRIT1:NM_017646:exon9:c.C1098A:p.I366I	0.641327	7.444
chr1_40315888_T_A	TRIT1	c.606	p.F202L	Missense	0.57	BEN	HET	exonic	synonymous SNV	TRIT1:NM_001312692:exon3:c.T366T:p.F122F,TRIT1:NM_001312691:exon5:c.T606T:p.F202F,TRIT1:NM_017646:exon5:c.T606T:p.F202F	.	.
chr1_40349131_C_T	TRIT1	c.33	p.P11P	Synonymous	0.5	BEN	HET	exonic	synonymous SNV	TRIT1:NM_001312691:exon1:c.C33A:p.P11P,TRIT1:NM_001312692:exon1:c.C33A:p.P11P,TRIT1:NM_017646:exon1:c.C33A:p.P11P	-0.255785	2.77
chr1_40349131_C_T	TRIT1	c.33	p.P11P	Synonymous	0.48	BEN	HET	exonic	synonymous SNV	TRIT1:NM_001312691:exon1:c.C33A:p.P11P,TRIT1:NM_001312692:exon1:c.C33A:p.P11P,TRIT1:NM_017646:exon1:c.C33A:p.P11P	-0.255785	2.77
chr1_40349131_C_T	TRIT1	c.33	p.P11P	Synonymous	0.53	BEN	HET	exonic	synonymous SNV	TRIT1:NM_001312691:exon1:c.C33A:p.P11P,TRIT1:NM_001312692:exon1:c.C33A:p.P11P,TRIT1:NM_017646:exon1:c.C33A:p.P11P	-0.255785	2.77
chr1_40349131_C_T	TRIT1	c.33	p.P11P	Synonymous	0.49	BEN	HET	exonic	synonymous SNV	TRIT1:NM_001312691:exon1:c.C33A:p.P11P,TRIT1:NM_001312692:exon1:c.C33A:p.P11P,TRIT1:NM_017646:exon1:c.C33A:p.P11P	-0.255785	2.77
chr1_40349131_C_T	TRIT1	c.33	p.P11P	Synonymous	0.48	BEN	HET	exonic	synonymous SNV	TRIT1:NM_001312691:exon1:c.C33A:p.P11P,TRIT1:NM_001312692:exon1:c.C33A:p.P11P,TRIT1:NM_017646:exon1:c.C33A:p.P11P	-0.255785	2.77
chr1_40349131_C_T	TRIT1	c.33	p.P11P	Synonymous	0.43	BEN	HET	exonic	synonymous SNV	TRIT1:NM_001312691:exon1:c.C33A:p.P11P,TRIT1:NM_001312692:exon1:c.C33A:p.P11P,TRIT1:NM_017646:exon1:c.C33A:p.P11P	-0.255785	2.77
chr1_40349131_C_T	TRIT1	c.33	p.P11P	Synonymous	0.42	BEN	HET	exonic	synonymous SNV	TRIT1:NM_001312691:exon1:c.C33A:p.P11P,TRIT1:NM_001312692:exon1:c.C33A:p.P11P,TRIT1:NM_017646:exon1:c.C33A:p.P11P	-0.255785	2.77
chr1_40349131_C_T	TRIT1	c.33	p.P11P	Synonymous	1	BEN	HOM	exonic	synonymous SNV	TRIT1:NM_001312691:exon1:c.C33A:p.P11P,TRIT1:NM_001312692:exon1:c.C33A:p.P11P,TRIT1:NM_017646:exon1:c.C33A:p.P11P	-0.255785	2.77
chr1_55224131_A_G	PARS2	c.704	p.N235S	Missense	0.99	BEN	HOM	exonic	nonsynonymous SNV	PARS2:NM_152268:exon2:c.A704C:p.N235T	-0.95263	0.337
chr1_55224131_A_G	PARS2	c.704	p.N235S	Missense	0.54	BEN	HET	exonic	nonsynonymous SNV	PARS2:NM_152268:exon2:c.A704C:p.N235T	-0.95263	0.337
chr1_55224131_A_G	PARS2	c.704	p.N235S	Missense	0.43	BEN	HET	exonic	nonsynonymous SNV	PARS2:NM_152268:exon2:c.A704C:p.N235T	-0.95263	0.337
chr1_55224751_G_T	PARS2	c.84	p.R28S	Missense	0.54	BEN	HET	exonic	synonymous SNV	PARS2:NM_152268:exon2:c.G84A:p.R28R	-1.32262	0.033
chr1_55224751_G_T	PARS2	c.84	p.R28S	Missense	1	BEN	HOM	exonic	synonymous SNV	PARS2:NM_152268:exon2:c.G84A:p.R28R	-1.32262	0.033
chr1_55224751_G_T	PARS2	c.84	p.R28S	Missense	0.46	BEN	HET	exonic	synonymous SNV	PARS2:NM_152268:exon2:c.G84A:p.R28R	-1.32262	0.033
chr10_101473218_T_C	COX15	c.1120	p.F374L	Missense	1	BEN	HOM	exonic	nonsynonymous SNV	COX15:NM_004376:exon9:c.T1120G:p.F374V	0.819499	8.299
chr10_101473218_T_C	COX15	c.1120	p.F374L	Missense	1	BEN	HOM	exonic	nonsynonymous SNV	COX15:NM_004376:exon9:c.T1120G:p.F374V	0.819499	8.299
chr10_101473218_T_C	COX15	c.1120	p.F374L	Missense	0.99	BEN	HOM	exonic	nonsynonymous SNV	COX15:NM_004376:exon9:c.T1120G:p.F374V	0.819499	8.299
chr10_101473218_T_C	COX15	c.1120	p.F374L	Missense	1	BEN	HOM	exonic	nonsynonymous SNV	COX15:NM_004376:exon9:c.T1120G:p.F374V	0.819499	8.299
chr10_101473218_T_C	COX15	c.1120	p.F374L	Missense	1	BEN	HOM	exonic	nonsynonymous SNV	COX15:NM_004376:exon9:c.T1120G:p.F374V	0.819499	8.299
chr10_101473218_T_C	COX15	c.1120	p.F374L	Missense	0.98	BEN	HOM	exonic	nonsynonymous SNV	COX15:NM_004376:exon9:c.T1120G:p.F374V	0.819499	8.299
chr10_101473218_T_C	COX15	c.1120	p.F374L	Missense	1	BEN	HOM	exonic	nonsynonymous SNV	COX15:NM_004376:exon9:c.T1120G:p.F374V	0.819499	8.299
chr10_101473218_T_C	COX15	c.1120	p.F374L	Missense	0.99	BEN	HOM	exonic	nonsynonymous SNV	COX15:NM_004376:exon9:c.T1120G:p.F374V	0.819499	8.299
chr10_101473218_T_C	COX15	c.1120	p.F374L	Missense	1	BEN	HOM	exonic	nonsynonymous SNV	COX15:NM_004376:exon9:c.T1120G:p.F374V	0.819499	8.299
chr10_101473218_T_C	COX15	c.1120	p.F374L	Missense	1	BEN	HOM	exonic	nonsynonymous SNV	COX15:NM_004376:exon9:c.T1120G:p.F374V	0.819499	8.299
chr10_101473218_T_C	COX15	c.1120	p.F374L	Missense	1	BEN	HOM	exonic	nonsynonymous SNV	COX15:NM_004376:exon9:c.T1120G:p.F374V	0.819499	8.299
chr10_101473218_T_C	COX15	c.1120	p.F374L	Missense	1	BEN	HOM	exonic	nonsynonymous SNV	COX15:NM_004376:exon9:c.T1120G:p.F374V	0.819499	8.299
chr10_101473218_T_C	COX15	c.1120	p.F374L	Missense	1	BEN	HOM	exonic	nonsynonymous SNV	COX15:NM_004376:exon9:c.T1120G:p.F374V	0.819499	8.299
chr10_101473218_T_C	COX15	c.1120	p.F374L	Missense	1	BEN	HOM	exonic	nonsynonymous SNV	COX15:NM_004376:exon9:c.T1120G:p.F374V	0.819499	8.299
chr10_101473218_T_C	COX15	c.1120	p.F374L	Missense	0.99	BEN	HOM	exonic	nonsynonymous SNV	COX15:NM_004376:exon9:c.T1120G:p.F374V	0.819499	8.299
chr10_102750621_C_T	TWNK	c.1593-5		Intronic	0.44	BEN	HET	intronic	.	.	-0.061009	3.704
chr10_102750621_C_T	TWNK	c.1593-5		Intronic	0.51	BEN	HET	intronic	.	.	-0.061009	3.704
chr10_102750621_C_T	TWNK	c.1593-5		Intronic	1	BEN	HOM	intronic	.	.	-0.061009	3.704
chr10_102750621_C_T	TWNK	c.1593-5		Intronic	0.45	BEN	HET	intronic	.	.	-0.061009	3.704
chr10_102750621_C_T	TWNK	c.1593-5		Intronic	0.44	BEN	HET	intronic	.	.	-0.061009	3.704
chr10_102750621_C_T	TWNK	c.1593-5		Intronic	0.47	BEN	HET	intronic	.	.	-0.061009	3.704
chr10_102750621_C_T	TWNK	c.1593-5		Intronic	1	BEN	HOM	intronic	.	.	-0.061009	3.704
chr10_102750621_C_T	TWNK	c.1593-5		Intronic	0.41	BEN	HET	intronic	.	.	-0.061009	3.704
chr10_102750623_T_C	TWNK	c.1593-3		Intronic	0.51	BEN	HET	intronic	.	.	-0.988688	0.277
chr10_102750623_T_C	TWNK	c.1593-3		Intronic	0.99	BEN	HOM	intronic	.	.	-0.988688	0.277
chr10_102750623_T_C	TWNK	c.1593-3		Intronic	0.46	BEN	HET	intronic	.	.	-0.988688	0.277
chr10_102750623_T_C	TWNK	c.1593-3		Intronic	0.44	BEN	HET	intronic	.	.	-0.988688	0.277
chr10_102750623_T_C	TWNK	c.1593-3		Intronic	0.4	BEN	HET	intronic	.	.	-0.988688	0.277
chr10_102750623_T_C	TWNK	c.1593-3		Intronic	1	BEN	HOM	intronic	.	.	-0.988688	0.277
chr10_102750623_T_C	TWNK	c.1593-3		Intronic	0.45	BEN	HET	intronic	.	.	-0.988688	0.277
chr10_102750623_T_C	TWNK	c.1593-3		Intronic	0.46	BEN	HET	intronic	.	.	-0.988688	0.277
chr10_120914692_C_T	SFXN4	c.617-3		Intronic	0.5	BEN	HET	intronic	.	.	1.11987	9.566
chr10_120914692_C_T	SFXN4	c.617-3		Intronic	0.46	BEN	HET	intronic	.	.	1.11987	9.566
chr10_120914692_C_T	SFXN4	c.617-3		Intronic	0.56	BEN	HET	intronic	.	.	1.11987	9.566
chr10_120914692_C_T	SFXN4	c.617-3		Intronic	0.46	BEN	HET	intronic	.	.	1.11987	9.566
chr10_120914692_C_T	SFXN4	c.617-3		Intronic	0.51	BEN	HET	intronic	.	.	1.11987	9.566
chr10_120914692_C_T	SFXN4	c.617-3		Intronic	0.99	BEN	HOM	intronic	.	.	1.11987	9.566
chr10_120914692_C_T	SFXN4	c.617-3		Intronic	0.59	BEN	HET	intronic	.	.	1.11987	9.566
chr10_120917445_C_T	SFXN4	c.415-6		Intronic	0.51	BEN	HET	intronic	.	.	-0.107818	3.472
chr10_120917445_C_T	SFXN4	c.415-6		Intronic	0.5	BEN	HET	intronic	.	.	-0.107818	3.472
chr10_120917445_C_T	SFXN4	c.415-6		Intronic	1	BEN	HOM	intronic	.	.	-0.107818	3.472
chr10_120917445_C_T	SFXN4	c.415-6		Intronic	1	BEN	HOM	intronic	.	.	-0.107818	3.472
chr10_120917445_C_T	SFXN4	c.415-6		Intronic	0.5	BEN	HET	intronic	.	.	-0.107818	3.472
chr10_120917445_C_T	SFXN4	c.415-6		Intronic	0.99	BEN	HOM	intronic	.	.	-0.107818	3.472
chr10_120917445_C_T	SFXN4	c.415-6		Intronic	0.54	BEN	HET	intronic	.	.	-0.107818	3.472
chr10_120917445_C_T	SFXN4	c.415-6		Intronic	0.47	BEN	HET	intronic	.	.	-0.107818	3.472
chr10_120917445_C_T	SFXN4	c.415-6		Intronic	0.47	BEN	HET	intronic	.	.	-0.107818	3.472
chr10_120917445_C_T	SFXN4	c.415-6		Intronic	0.53	BEN	HET	intronic	.	.	-0.107818	3.472
chr10_120917445_C_T	SFXN4	c.415-6		Intronic	0.46	BEN	HET	intronic	.	.	-0.107818	3.472
chr10_120917445_C_T	SFXN4	c.415-6		Intronic	0.52	BEN	HET	intronic	.	.	-0.107818	3.472
chr10_120920588_A_G	SFXN4	c.258	p.Q86Q	Synonymous	1	BEN	HOM	exonic	nonsynonymous SNV	SFXN4:NM_213649:exon4:c.A258C:p.Q86H	2.69093	14.96
chr10_120920588_A_G	SFXN4	c.258	p.Q86Q	Synonymous	0.44	BEN	HET	exonic	nonsynonymous SNV	SFXN4:NM_213649:exon4:c.A258C:p.Q86H	2.69093	14.96
chr10_120920588_A_G	SFXN4	c.258	p.Q86Q	Synonymous	0.42	BEN	HET	exonic	nonsynonymous SNV	SFXN4:NM_213649:exon4:c.A258C:p.Q86H	2.69093	14.96
chr10_120920588_A_G	SFXN4	c.258	p.Q86Q	Synonymous	0.97	BEN	HOM	exonic	nonsynonymous SNV	SFXN4:NM_213649:exon4:c.A258C:p.Q86H	2.69093	14.96
chr10_120920588_A_G	SFXN4	c.258	p.Q86Q	Synonymous	0.52	BEN	HET	exonic	nonsynonymous SNV	SFXN4:NM_213649:exon4:c.A258C:p.Q86H	2.69093	14.96
chr10_120920588_A_G	SFXN4	c.258	p.Q86Q	Synonymous	0.53	BEN	HET	exonic	nonsynonymous SNV	SFXN4:NM_213649:exon4:c.A258C:p.Q86H	2.69093	14.96
chr10_120920588_A_G	SFXN4	c.258	p.Q86Q	Synonymous	0.44	BEN	HET	exonic	nonsynonymous SNV	SFXN4:NM_213649:exon4:c.A258C:p.Q86H	2.69093	14.96
chr10_120920588_A_G	SFXN4	c.258	p.Q86Q	Synonymous	0.43	BEN	HET	exonic	nonsynonymous SNV	SFXN4:NM_213649:exon4:c.A258C:p.Q86H	2.69093	14.96
chr10_120920588_A_G	SFXN4	c.258	p.Q86Q	Synonymous	0.99	BEN	HOM	exonic	nonsynonymous SNV	SFXN4:NM_213649:exon4:c.A258C:p.Q86H	2.69093	14.96
chr10_120920588_A_G	SFXN4	c.258	p.Q86Q	Synonymous	0.5	BEN	HET	exonic	nonsynonymous SNV	SFXN4:NM_213649:exon4:c.A258C:p.Q86H	2.69093	14.96
chr10_120920588_A_G	SFXN4	c.258	p.Q86Q	Synonymous	0.56	BEN	HET	exonic	nonsynonymous SNV	SFXN4:NM_213649:exon4:c.A258C:p.Q86H	2.69093	14.96
chr10_120920588_A_G	SFXN4	c.258	p.Q86Q	Synonymous	0.55	BEN	HET	exonic	nonsynonymous SNV	SFXN4:NM_213649:exon4:c.A258C:p.Q86H	2.69093	14.96
chr10_135180430_T_C	ECHS1	c.582	p.T194T	Synonymous	1	BEN	HOM	exonic	synonymous SNV	ECHS1:NM_004092:exon5:c.T582G:p.T194T	1.06979	9.368
chr10_135180430_T_C	ECHS1	c.582	p.T194T	Synonymous	0.99	BEN	HOM	exonic	synonymous SNV	ECHS1:NM_004092:exon5:c.T582G:p.T194T	1.06979	9.368
chr10_135180430_T_C	ECHS1	c.582	p.T194T	Synonymous	1	BEN	HOM	exonic	synonymous SNV	ECHS1:NM_004092:exon5:c.T582G:p.T194T	1.06979	9.368
chr10_135180430_T_C	ECHS1	c.582	p.T194T	Synonymous	1	BEN	HOM	exonic	synonymous SNV	ECHS1:NM_004092:exon5:c.T582G:p.T194T	1.06979	9.368
chr10_135180430_T_C	ECHS1	c.582	p.T194T	Synonymous	1	BEN	HOM	exonic	synonymous SNV	ECHS1:NM_004092:exon5:c.T582G:p.T194T	1.06979	9.368
chr10_135180430_T_C	ECHS1	c.582	p.T194T	Synonymous	1	BEN	HOM	exonic	synonymous SNV	ECHS1:NM_004092:exon5:c.T582G:p.T194T	1.06979	9.368
chr10_135180430_T_C	ECHS1	c.582	p.T194T	Synonymous	1	BEN	HOM	exonic	synonymous SNV	ECHS1:NM_004092:exon5:c.T582G:p.T194T	1.06979	9.368
chr10_135180430_T_C	ECHS1	c.582	p.T194T	Synonymous	1	BEN	HOM	exonic	synonymous SNV	ECHS1:NM_004092:exon5:c.T582G:p.T194T	1.06979	9.368
chr10_135180430_T_C	ECHS1	c.582	p.T194T	Synonymous	1	BEN	HOM	exonic	synonymous SNV	ECHS1:NM_004092:exon5:c.T582G:p.T194T	1.06979	9.368
chr10_135180430_T_C	ECHS1	c.582	p.T194T	Synonymous	1	BEN	HOM	exonic	synonymous SNV	ECHS1:NM_004092:exon5:c.T582G:p.T194T	1.06979	9.368
chr10_135180430_T_C	ECHS1	c.582	p.T194T	Synonymous	1	BEN	HOM	exonic	synonymous SNV	ECHS1:NM_004092:exon5:c.T582G:p.T194T	1.06979	9.368
chr10_135180430_T_C	ECHS1	c.582	p.T194T	Synonymous	1	BEN	HOM	exonic	synonymous SNV	ECHS1:NM_004092:exon5:c.T582G:p.T194T	1.06979	9.368
chr10_135180430_T_C	ECHS1	c.582	p.T194T	Synonymous	1	BEN	HOM	exonic	synonymous SNV	ECHS1:NM_004092:exon5:c.T582G:p.T194T	1.06979	9.368
chr10_135180430_T_C	ECHS1	c.582	p.T194T	Synonymous	1	BEN	HOM	exonic	synonymous SNV	ECHS1:NM_004092:exon5:c.T582G:p.T194T	1.06979	9.368
chr10_135180430_T_C	ECHS1	c.582	p.T194T	Synonymous	1	BEN	HOM	exonic	synonymous SNV	ECHS1:NM_004092:exon5:c.T582G:p.T194T	1.06979	9.368
chr10_135184126_C_T	ECHS1	c.224	p.T75I	Missense	1	BEN	HOM	exonic	nonsynonymous SNV	ECHS1:NM_004092:exon2:c.C224A:p.T75N	0.228178	5.231
chr10_135184126_C_T	ECHS1	c.224	p.T75I	Missense	0.5	BEN	HET	exonic	nonsynonymous SNV	ECHS1:NM_004092:exon2:c.C224A:p.T75N	0.228178	5.231
chr10_135184126_C_T	ECHS1	c.224	p.T75I	Missense	1	BEN	HOM	exonic	nonsynonymous SNV	ECHS1:NM_004092:exon2:c.C224A:p.T75N	0.228178	5.231
chr10_135184126_C_T	ECHS1	c.224	p.T75I	Missense	1	BEN	HOM	exonic	nonsynonymous SNV	ECHS1:NM_004092:exon2:c.C224A:p.T75N	0.228178	5.231
chr10_135184126_C_T	ECHS1	c.224	p.T75I	Missense	1	BEN	HOM	exonic	nonsynonymous SNV	ECHS1:NM_004092:exon2:c.C224A:p.T75N	0.228178	5.231
chr10_135184126_C_T	ECHS1	c.224	p.T75I	Missense	1	BEN	HOM	exonic	nonsynonymous SNV	ECHS1:NM_004092:exon2:c.C224A:p.T75N	0.228178	5.231
chr10_135184126_C_T	ECHS1	c.224	p.T75I	Missense	1	BEN	HOM	exonic	nonsynonymous SNV	ECHS1:NM_004092:exon2:c.C224A:p.T75N	0.228178	5.231
chr10_135184126_C_T	ECHS1	c.224	p.T75I	Missense	1	BEN	HOM	exonic	nonsynonymous SNV	ECHS1:NM_004092:exon2:c.C224A:p.T75N	0.228178	5.231
chr10_135184126_C_T	ECHS1	c.224	p.T75I	Missense	1	BEN	HOM	exonic	nonsynonymous SNV	ECHS1:NM_004092:exon2:c.C224A:p.T75N	0.228178	5.231
chr10_135184126_C_T	ECHS1	c.224	p.T75I	Missense	1	BEN	HOM	exonic	nonsynonymous SNV	ECHS1:NM_004092:exon2:c.C224A:p.T75N	0.228178	5.231
chr10_135184126_C_T	ECHS1	c.224	p.T75I	Missense	0.99	BEN	HOM	exonic	nonsynonymous SNV	ECHS1:NM_004092:exon2:c.C224A:p.T75N	0.228178	5.231
chr10_135184126_C_T	ECHS1	c.224	p.T75I	Missense	1	BEN	HOM	exonic	nonsynonymous SNV	ECHS1:NM_004092:exon2:c.C224A:p.T75N	0.228178	5.231
chr10_135184126_C_T	ECHS1	c.224	p.T75I	Missense	0.48	BEN	HET	exonic	nonsynonymous SNV	ECHS1:NM_004092:exon2:c.C224A:p.T75N	0.228178	5.231
chr10_135184126_C_T	ECHS1	c.224	p.T75I	Missense	0.99	BEN	HOM	exonic	nonsynonymous SNV	ECHS1:NM_004092:exon2:c.C224A:p.T75N	0.228178	5.231
chr10_135184126_C_T	ECHS1	c.224	p.T75I	Missense	1	BEN	HOM	exonic	nonsynonymous SNV	ECHS1:NM_004092:exon2:c.C224A:p.T75N	0.228178	5.231
chr10_135186806_T_C	ECHS1	c.32	p.V11A	Missense	1	BEN	HOM	exonic	nonsynonymous SNV	ECHS1:NM_004092:exon1:c.T32G:p.V11G	1.19035	9.838
chr10_135186806_T_C	ECHS1	c.32	p.V11A	Missense	0.51	BEN	HET	exonic	nonsynonymous SNV	ECHS1:NM_004092:exon1:c.T32G:p.V11G	1.19035	9.838
chr10_135186806_T_C	ECHS1	c.32	p.V11A	Missense	0.51	BEN	HET	exonic	nonsynonymous SNV	ECHS1:NM_004092:exon1:c.T32G:p.V11G	1.19035	9.838
chr10_135186806_T_C	ECHS1	c.32	p.V11A	Missense	1	BEN	HOM	exonic	nonsynonymous SNV	ECHS1:NM_004092:exon1:c.T32G:p.V11G	1.19035	9.838
chr10_135186806_T_C	ECHS1	c.32	p.V11A	Missense	0.44	BEN	HET	exonic	nonsynonymous SNV	ECHS1:NM_004092:exon1:c.T32G:p.V11G	1.19035	9.838
chr10_135186806_T_C	ECHS1	c.32	p.V11A	Missense	1	BEN	HOM	exonic	nonsynonymous SNV	ECHS1:NM_004092:exon1:c.T32G:p.V11G	1.19035	9.838
chr10_135186806_T_C	ECHS1	c.32	p.V11A	Missense	1	BEN	HOM	exonic	nonsynonymous SNV	ECHS1:NM_004092:exon1:c.T32G:p.V11G	1.19035	9.838
chr10_135186806_T_C	ECHS1	c.32	p.V11A	Missense	1	BEN	HOM	exonic	nonsynonymous SNV	ECHS1:NM_004092:exon1:c.T32G:p.V11G	1.19035	9.838
chr10_135186806_T_C	ECHS1	c.32	p.V11A	Missense	0.39	BEN	HET	exonic	nonsynonymous SNV	ECHS1:NM_004092:exon1:c.T32G:p.V11G	1.19035	9.838
chr10_135186806_T_C	ECHS1	c.32	p.V11A	Missense	1	BEN	HOM	exonic	nonsynonymous SNV	ECHS1:NM_004092:exon1:c.T32G:p.V11G	1.19035	9.838
chr10_135186806_T_C	ECHS1	c.32	p.V11A	Missense	0.52	BEN	HET	exonic	nonsynonymous SNV	ECHS1:NM_004092:exon1:c.T32G:p.V11G	1.19035	9.838
chr10_135186806_T_C	ECHS1	c.32	p.V11A	Missense	1	BEN	HOM	exonic	nonsynonymous SNV	ECHS1:NM_004092:exon1:c.T32G:p.V11G	1.19035	9.838
chr10_135186806_T_C	ECHS1	c.32	p.V11A	Missense	1	BEN	HOM	exonic	nonsynonymous SNV	ECHS1:NM_004092:exon1:c.T32G:p.V11G	1.19035	9.838
chr10_135186828_C_T	ECHS1	c.10	p.L4L	Synonymous	0.46	LBEN	HET	exonic	nonsynonymous SNV	ECHS1:NM_004092:exon1:c.C10A:p.L4M	2.61539	14.71
chr10_26993601_T_-	PDSS1	c.163-5delT		Intronic	0.39	BEN	HET	intronic	.	.	.	.
chr10_26993601_T_-	PDSS1	c.163-5delT		Intronic	1	BEN	HOM	intronic	.	.	.	.
chr10_26993601_T_-	PDSS1	c.163-5delT		Intronic	1	BEN	HOM	intronic	.	.	.	.
chr10_26993601_T_-	PDSS1	c.163-5delT		Intronic	1	BEN	HOM	intronic	.	.	.	.
chr10_26993601_T_-	PDSS1	c.163-5delT		Intronic	0.47	BEN	HET	intronic	.	.	.	.
chr10_26993601_T_-	PDSS1	c.163-5delT		Intronic	1	BEN	HOM	intronic	.	.	.	.
chr10_30629226_C_T	MTPAP	c.484	p.R162C	Missense	0.99	BEN	HOM	exonic	nonsynonymous SNV	MTPAP:NM_018109:exon3:c.C484A:p.R162S	-1.10326	0.14
chr10_30629226_C_T	MTPAP	c.484	p.R162C	Missense	0.52	BEN	HET	exonic	nonsynonymous SNV	MTPAP:NM_018109:exon3:c.C484A:p.R162S	-1.10326	0.14
chr10_30629226_C_T	MTPAP	c.484	p.R162C	Missense	0.55	BEN	HET	exonic	nonsynonymous SNV	MTPAP:NM_018109:exon3:c.C484A:p.R162S	-1.10326	0.14
chr10_30629226_C_T	MTPAP	c.484	p.R162C	Missense	0.5	BEN	HET	exonic	nonsynonymous SNV	MTPAP:NM_018109:exon3:c.C484A:p.R162S	-1.10326	0.14
chr10_30629226_C_T	MTPAP	c.484	p.R162C	Missense	0.49	BEN	HET	exonic	nonsynonymous SNV	MTPAP:NM_018109:exon3:c.C484A:p.R162S	-1.10326	0.14
chr10_30629226_C_T	MTPAP	c.484	p.R162C	Missense	0.45	BEN	HET	exonic	nonsynonymous SNV	MTPAP:NM_018109:exon3:c.C484A:p.R162S	-1.10326	0.14
chr10_30629226_C_T	MTPAP	c.484	p.R162C	Missense	0.99	BEN	HOM	exonic	nonsynonymous SNV	MTPAP:NM_018109:exon3:c.C484A:p.R162S	-1.10326	0.14
chr10_30629226_C_T	MTPAP	c.484	p.R162C	Missense	0.48	BEN	HET	exonic	nonsynonymous SNV	MTPAP:NM_018109:exon3:c.C484A:p.R162S	-1.10326	0.14
chr10_30629226_C_T	MTPAP	c.484	p.R162C	Missense	0.56	BEN	HET	exonic	nonsynonymous SNV	MTPAP:NM_018109:exon3:c.C484A:p.R162S	-1.10326	0.14
chr10_30638208_-_TTT	MTPAP	c.-5_6insTTT	unknown	Regulatory		BEN		upstream	.	.	.	.
chr10_30638208_-_TTT	MTPAP	c.-5_6insTTT	unknown	Regulatory		BEN		upstream	.	.	.	.
chr10_30638208_-_TTT	MTPAP	c.-5_6insTTT	unknown	Regulatory		BEN		upstream	.	.	.	.
chr10_30638209_T_-	MTPAP	c.-5_-5delT		Regulatory	0.32	BEN	HET	upstream	.	.	.	.
chr10_30638209_T_-	MTPAP	c.-5_-5delT		Regulatory	0.19	BEN	UNKNOWN	upstream	.	.	.	.
chr10_30638209_T_-	MTPAP	c.-5_-5delT		Regulatory	0.19	BEN	UNKNOWN	upstream	.	.	.	.
chr10_60145342_G_C	TFAM	c.35	p.S12T	Missense	0.39	BEN	HET	exonic	nonsynonymous SNV	TFAM:NM_001270782:exon1:c.G35C:p.S12T,TFAM:NM_003201:exon1:c.G35C:p.S12T	-0.206794	2.997
chr10_60145342_G_C	TFAM	c.35	p.S12T	Missense	0.42	BEN	HET	exonic	nonsynonymous SNV	TFAM:NM_001270782:exon1:c.G35C:p.S12T,TFAM:NM_003201:exon1:c.G35C:p.S12T	-0.206794	2.997
chr10_60145342_G_C	TFAM	c.35	p.S12T	Missense	0.56	BEN	HET	exonic	nonsynonymous SNV	TFAM:NM_001270782:exon1:c.G35C:p.S12T,TFAM:NM_003201:exon1:c.G35C:p.S12T	-0.206794	2.997
chr10_60145342_G_C	TFAM	c.35	p.S12T	Missense	0.43	BEN	HET	exonic	nonsynonymous SNV	TFAM:NM_001270782:exon1:c.G35C:p.S12T,TFAM:NM_003201:exon1:c.G35C:p.S12T	-0.206794	2.997
chr10_60146061_T_C	TFAM	c.183	p.S61=	Synonymous	0.57	BEN	HET	exonic	synonymous SNV	TFAM:NM_001270782:exon2:c.T183C:p.S61S,TFAM:NM_003201:exon2:c.T183C:p.S61S	1.55724	11.16
chr10_60148421_-_T	TFAM	c.292-9dupT		Intronic	0.33	BEN	HET	intronic	.	.	.	.
chr10_60148421_-_T	TFAM	c.292-9dupT		Intronic	0.27	BEN	UNKNOWN	intronic	.	.	.	.
chr10_60148421_-_T	TFAM	c.292-9dupT		Intronic	0.31	BEN	HET	intronic	.	.	.	.
chr10_70182291_G_A	DNA2	c.2473	p.V825M	Missense	0.5	LBEN	HET	exonic	nonsynonymous SNV	DNA2:NM_001080449:exon16:c.G2473T:p.V825L	0.359096	5.949
chr10_70191631_G_A	DNA2	c.1971	p.T657T	Synonymous	0.5	BEN	HET	exonic	synonymous SNV	DNA2:NM_001080449:exon13:c.G1971T:p.T657T	0.996492	9.069
chr10_70225504_C_A	DNA2	c.507	p.A169A	Synonymous	0.48	BEN	HET	exonic	synonymous SNV	DNA2:NM_001080449:exon4:c.C507T:p.A169A	2.53861	14.45
chr10_70225504_C_A	DNA2	c.507	p.A169A	Synonymous	0.49	BEN	HET	exonic	synonymous SNV	DNA2:NM_001080449:exon4:c.C507T:p.A169A	2.53861	14.45
chr10_70225504_C_A	DNA2	c.507	p.A169A	Synonymous	0.5	BEN	HET	exonic	synonymous SNV	DNA2:NM_001080449:exon4:c.C507T:p.A169A	2.53861	14.45
chr10_70225504_C_A	DNA2	c.507	p.A169A	Synonymous	0.51	BEN	HET	exonic	synonymous SNV	DNA2:NM_001080449:exon4:c.C507T:p.A169A	2.53861	14.45
chr10_70227964_G_A	DNA2	c.357	p.L119L	Synonymous	0.54	BEN	HET	exonic	synonymous SNV	DNA2:NM_001080449:exon3:c.G357T:p.L119L	0.37012	6.009
chr10_70227964_G_A	DNA2	c.357	p.L119L	Synonymous	0.41	BEN	HET	exonic	synonymous SNV	DNA2:NM_001080449:exon3:c.G357T:p.L119L	0.37012	6.009
chr10_74268031_A_G	MICU1	c.544-4		Intronic	0.99	BEN	HOM	exonic	unknown	UNKNOWN	0.408671	6.22
chr10_74268031_A_G	MICU1	c.544-4		Intronic	0.99	BEN	HOM	exonic	unknown	UNKNOWN	0.408671	6.22
chr10_74268031_A_G	MICU1	c.544-4		Intronic	0.44	BEN	HET	exonic	unknown	UNKNOWN	0.408671	6.22
chr10_74268031_A_G	MICU1	c.544-4		Intronic	1	BEN	HOM	exonic	unknown	UNKNOWN	0.408671	6.22
chr10_74268031_A_G	MICU1	c.544-4		Intronic	0.47	BEN	HET	exonic	unknown	UNKNOWN	0.408671	6.22
chr10_74268031_A_G	MICU1	c.544-4		Intronic	0.59	BEN	HET	exonic	unknown	UNKNOWN	0.408671	6.22
chr10_74268031_A_G	MICU1	c.544-4		Intronic	0.47	BEN	HET	exonic	unknown	UNKNOWN	0.408671	6.22
chr10_74268031_A_G	MICU1	c.544-4		Intronic	1	BEN	HOM	exonic	unknown	UNKNOWN	0.408671	6.22
chr10_74268031_A_G	MICU1	c.544-4		Intronic	1	BEN	HOM	exonic	unknown	UNKNOWN	0.408671	6.22
chr10_74268031_A_G	MICU1	c.544-4		Intronic	1	BEN	HOM	exonic	unknown	UNKNOWN	0.408671	6.22
chr10_74268031_A_G	MICU1	c.544-4		Intronic	0.48	BEN	HET	exonic	unknown	UNKNOWN	0.408671	6.22
chr10_74268031_A_G	MICU1	c.544-4		Intronic	0.99	BEN	HOM	exonic	unknown	UNKNOWN	0.408671	6.22
chr10_74268031_A_G	MICU1	c.544-4		Intronic	0.58	BEN	HET	exonic	unknown	UNKNOWN	0.408671	6.22
chr11_111896242_G_A	DLAT	c.46	p.A16T	Missense	0.47	BEN	HET	exonic	nonsynonymous SNV	DLAT:NM_001372031:exon1:c.G46A:p.A16T,DLAT:NM_001372032:exon1:c.G46A:p.A16T,DLAT:NM_001372033:exon1:c.G46A:p.A16T,DLAT:NM_001372034:exon1:c.G46A:p.A16T,DLAT:NM_001372035:exon1:c.G46A:p.A16T,DLAT:NM_001372036:exon1:c.G5A:p.G2D,DLAT:NM_001372037:exon1:c.G5A:p.G2D,DLAT:NM_001372038:exon1:c.G46A:p.A16T,DLAT:NM_001372039:exon1:c.G46A:p.A16T,DLAT:NM_001372040:exon1:c.G46A:p.A16T,DLAT:NM_001372041:exon1…	0.581919	7.141
chr11_111896251_G_C	DLAT	c.55	p.E19Q	Missense	0.46	BEN	HET	exonic	nonsynonymous SNV	DLAT:NM_001372031:exon1:c.G55C:p.E19Q,DLAT:NM_001372032:exon1:c.G55C:p.E19Q,DLAT:NM_001372033:exon1:c.G55C:p.E19Q,DLAT:NM_001372034:exon1:c.G55C:p.E19Q,DLAT:NM_001372035:exon1:c.G55C:p.E19Q,DLAT:NM_001372036:exon1:c.G14C:p.R5P,DLAT:NM_001372037:exon1:c.G14C:p.R5P,DLAT:NM_001372038:exon1:c.G55C:p.E19Q,DLAT:NM_001372039:exon1:c.G55C:p.E19Q,DLAT:NM_001372040:exon1:c.G55C:p.E19Q,DLAT:NM_001372041:exo…	0.705858	7.763
chr11_111896251_G_C	DLAT	c.55	p.E19Q	Missense	0.5	BEN	HET	exonic	nonsynonymous SNV	DLAT:NM_001372031:exon1:c.G55C:p.E19Q,DLAT:NM_001372032:exon1:c.G55C:p.E19Q,DLAT:NM_001372033:exon1:c.G55C:p.E19Q,DLAT:NM_001372034:exon1:c.G55C:p.E19Q,DLAT:NM_001372035:exon1:c.G55C:p.E19Q,DLAT:NM_001372036:exon1:c.G14C:p.R5P,DLAT:NM_001372037:exon1:c.G14C:p.R5P,DLAT:NM_001372038:exon1:c.G55C:p.E19Q,DLAT:NM_001372039:exon1:c.G55C:p.E19Q,DLAT:NM_001372040:exon1:c.G55C:p.E19Q,DLAT:NM_001372041:exo…	0.705858	7.763
chr11_111896324_C_T	DLAT	c.128	p.A43V	Missense	1	BEN	HOM	exonic	nonsynonymous SNV	DLAT:NM_001372031:exon1:c.C128T:p.A43V,DLAT:NM_001372032:exon1:c.C128T:p.A43V,DLAT:NM_001372033:exon1:c.C128T:p.A43V,DLAT:NM_001372034:exon1:c.C128T:p.A43V,DLAT:NM_001372035:exon1:c.C128T:p.A43V,DLAT:NM_001372038:exon1:c.C128T:p.A43V,DLAT:NM_001372039:exon1:c.C128T:p.A43V,DLAT:NM_001372040:exon1:c.C128T:p.A43V,DLAT:NM_001372041:exon1:c.C128T:p.A43V,DLAT:NM_001931:exon1:c.C128T:p.A43V	0.900294	8.66
chr11_111896324_C_T	DLAT	c.128	p.A43V	Missense	0.48	BEN	HET	exonic	nonsynonymous SNV	DLAT:NM_001372031:exon1:c.C128T:p.A43V,DLAT:NM_001372032:exon1:c.C128T:p.A43V,DLAT:NM_001372033:exon1:c.C128T:p.A43V,DLAT:NM_001372034:exon1:c.C128T:p.A43V,DLAT:NM_001372035:exon1:c.C128T:p.A43V,DLAT:NM_001372038:exon1:c.C128T:p.A43V,DLAT:NM_001372039:exon1:c.C128T:p.A43V,DLAT:NM_001372040:exon1:c.C128T:p.A43V,DLAT:NM_001372041:exon1:c.C128T:p.A43V,DLAT:NM_001931:exon1:c.C128T:p.A43V	0.900294	8.66
chr11_111896324_C_T	DLAT	c.128	p.A43V	Missense	0.5	BEN	HET	exonic	nonsynonymous SNV	DLAT:NM_001372031:exon1:c.C128T:p.A43V,DLAT:NM_001372032:exon1:c.C128T:p.A43V,DLAT:NM_001372033:exon1:c.C128T:p.A43V,DLAT:NM_001372034:exon1:c.C128T:p.A43V,DLAT:NM_001372035:exon1:c.C128T:p.A43V,DLAT:NM_001372038:exon1:c.C128T:p.A43V,DLAT:NM_001372039:exon1:c.C128T:p.A43V,DLAT:NM_001372040:exon1:c.C128T:p.A43V,DLAT:NM_001372041:exon1:c.C128T:p.A43V,DLAT:NM_001931:exon1:c.C128T:p.A43V	0.900294	8.66
chr11_111896324_C_T	DLAT	c.128	p.A43V	Missense	0.5	BEN	HET	exonic	nonsynonymous SNV	DLAT:NM_001372031:exon1:c.C128T:p.A43V,DLAT:NM_001372032:exon1:c.C128T:p.A43V,DLAT:NM_001372033:exon1:c.C128T:p.A43V,DLAT:NM_001372034:exon1:c.C128T:p.A43V,DLAT:NM_001372035:exon1:c.C128T:p.A43V,DLAT:NM_001372038:exon1:c.C128T:p.A43V,DLAT:NM_001372039:exon1:c.C128T:p.A43V,DLAT:NM_001372040:exon1:c.C128T:p.A43V,DLAT:NM_001372041:exon1:c.C128T:p.A43V,DLAT:NM_001931:exon1:c.C128T:p.A43V	0.900294	8.66
chr11_111896324_C_T	DLAT	c.128	p.A43V	Missense	1	BEN	HOM	exonic	nonsynonymous SNV	DLAT:NM_001372031:exon1:c.C128T:p.A43V,DLAT:NM_001372032:exon1:c.C128T:p.A43V,DLAT:NM_001372033:exon1:c.C128T:p.A43V,DLAT:NM_001372034:exon1:c.C128T:p.A43V,DLAT:NM_001372035:exon1:c.C128T:p.A43V,DLAT:NM_001372038:exon1:c.C128T:p.A43V,DLAT:NM_001372039:exon1:c.C128T:p.A43V,DLAT:NM_001372040:exon1:c.C128T:p.A43V,DLAT:NM_001372041:exon1:c.C128T:p.A43V,DLAT:NM_001931:exon1:c.C128T:p.A43V	0.900294	8.66
chr11_111899635_A_G	DLAT	c.626	p.Q209R	Missense	0.51	BEN	HET	exonic	nonsynonymous SNV	DLAT:NM_001372031:exon4:c.A626G:p.Q209R,DLAT:NM_001372032:exon4:c.A626G:p.Q209R,DLAT:NM_001372033:exon4:c.A626G:p.Q209R,DLAT:NM_001372034:exon4:c.A593G:p.Q198R,DLAT:NM_001372035:exon4:c.A626G:p.Q209R,DLAT:NM_001372036:exon4:c.A500G:p.Q167R,DLAT:NM_001372037:exon4:c.A458G:p.Q153R,DLAT:NM_001372039:exon4:c.A626G:p.Q209R,DLAT:NM_001372041:exon4:c.A626G:p.Q209R,DLAT:NM_001372042:exon4:c.A164G:p.Q55R,…	1.78288	11.92
chr11_111899635_A_G	DLAT	c.626	p.Q209R	Missense	0.48	BEN	HET	exonic	nonsynonymous SNV	DLAT:NM_001372031:exon4:c.A626G:p.Q209R,DLAT:NM_001372032:exon4:c.A626G:p.Q209R,DLAT:NM_001372033:exon4:c.A626G:p.Q209R,DLAT:NM_001372034:exon4:c.A593G:p.Q198R,DLAT:NM_001372035:exon4:c.A626G:p.Q209R,DLAT:NM_001372036:exon4:c.A500G:p.Q167R,DLAT:NM_001372037:exon4:c.A458G:p.Q153R,DLAT:NM_001372039:exon4:c.A626G:p.Q209R,DLAT:NM_001372041:exon4:c.A626G:p.Q209R,DLAT:NM_001372042:exon4:c.A164G:p.Q55R,…	1.78288	11.92
chr11_111908162_T_C	DLAT	c.953	p.V318A	Missense	0.52	BEN	HET	exonic	nonsynonymous SNV	DLAT:NM_001372038:exon4:c.T674C:p.V225A,DLAT:NM_001372040:exon4:c.T572C:p.V191A,DLAT:NM_001372031:exon6:c.T953C:p.V318A,DLAT:NM_001372032:exon6:c.T953C:p.V318A,DLAT:NM_001372033:exon6:c.T953C:p.V318A,DLAT:NM_001372034:exon6:c.T920C:p.V307A,DLAT:NM_001372035:exon6:c.T953C:p.V318A,DLAT:NM_001372036:exon6:c.T827C:p.V276A,DLAT:NM_001372037:exon6:c.T785C:p.V262A,DLAT:NM_001372042:exon6:c.T491C:p.V164A…	-0.493631	1.733
chr11_111908162_T_C	DLAT	c.953	p.V318A	Missense	0.48	BEN	HET	exonic	nonsynonymous SNV	DLAT:NM_001372038:exon4:c.T674C:p.V225A,DLAT:NM_001372040:exon4:c.T572C:p.V191A,DLAT:NM_001372031:exon6:c.T953C:p.V318A,DLAT:NM_001372032:exon6:c.T953C:p.V318A,DLAT:NM_001372033:exon6:c.T953C:p.V318A,DLAT:NM_001372034:exon6:c.T920C:p.V307A,DLAT:NM_001372035:exon6:c.T953C:p.V318A,DLAT:NM_001372036:exon6:c.T827C:p.V276A,DLAT:NM_001372037:exon6:c.T785C:p.V262A,DLAT:NM_001372042:exon6:c.T491C:p.V164A…	-0.493631	1.733
chr11_111908162_T_C	DLAT	c.953	p.V318A	Missense	0.98	BEN	HOM	exonic	nonsynonymous SNV	DLAT:NM_001372038:exon4:c.T674C:p.V225A,DLAT:NM_001372040:exon4:c.T572C:p.V191A,DLAT:NM_001372031:exon6:c.T953C:p.V318A,DLAT:NM_001372032:exon6:c.T953C:p.V318A,DLAT:NM_001372033:exon6:c.T953C:p.V318A,DLAT:NM_001372034:exon6:c.T920C:p.V307A,DLAT:NM_001372035:exon6:c.T953C:p.V318A,DLAT:NM_001372036:exon6:c.T827C:p.V276A,DLAT:NM_001372037:exon6:c.T785C:p.V262A,DLAT:NM_001372042:exon6:c.T491C:p.V164A…	-0.493631	1.733
chr11_111908162_T_C	DLAT	c.953	p.V318A	Missense	0.55	BEN	HET	exonic	nonsynonymous SNV	DLAT:NM_001372038:exon4:c.T674C:p.V225A,DLAT:NM_001372040:exon4:c.T572C:p.V191A,DLAT:NM_001372031:exon6:c.T953C:p.V318A,DLAT:NM_001372032:exon6:c.T953C:p.V318A,DLAT:NM_001372033:exon6:c.T953C:p.V318A,DLAT:NM_001372034:exon6:c.T920C:p.V307A,DLAT:NM_001372035:exon6:c.T953C:p.V318A,DLAT:NM_001372036:exon6:c.T827C:p.V276A,DLAT:NM_001372037:exon6:c.T785C:p.V262A,DLAT:NM_001372042:exon6:c.T491C:p.V164A…	-0.493631	1.733
chr11_111908162_T_C	DLAT	c.953	p.V318A	Missense	1	BEN	HOM	exonic	nonsynonymous SNV	DLAT:NM_001372038:exon4:c.T674C:p.V225A,DLAT:NM_001372040:exon4:c.T572C:p.V191A,DLAT:NM_001372031:exon6:c.T953C:p.V318A,DLAT:NM_001372032:exon6:c.T953C:p.V318A,DLAT:NM_001372033:exon6:c.T953C:p.V318A,DLAT:NM_001372034:exon6:c.T920C:p.V307A,DLAT:NM_001372035:exon6:c.T953C:p.V318A,DLAT:NM_001372036:exon6:c.T827C:p.V276A,DLAT:NM_001372037:exon6:c.T785C:p.V262A,DLAT:NM_001372042:exon6:c.T491C:p.V164A…	-0.493631	1.733
chr11_111908162_T_C	DLAT	c.953	p.V318A	Missense	0.99	BEN	HOM	exonic	nonsynonymous SNV	DLAT:NM_001372038:exon4:c.T674C:p.V225A,DLAT:NM_001372040:exon4:c.T572C:p.V191A,DLAT:NM_001372031:exon6:c.T953C:p.V318A,DLAT:NM_001372032:exon6:c.T953C:p.V318A,DLAT:NM_001372033:exon6:c.T953C:p.V318A,DLAT:NM_001372034:exon6:c.T920C:p.V307A,DLAT:NM_001372035:exon6:c.T953C:p.V318A,DLAT:NM_001372036:exon6:c.T827C:p.V276A,DLAT:NM_001372037:exon6:c.T785C:p.V262A,DLAT:NM_001372042:exon6:c.T491C:p.V164A…	-0.493631	1.733
chr11_111916647_G_A	DLAT	c.1351	p.D451N	Missense	1	BEN	HOM	exonic	nonsynonymous SNV	DLAT:NM_001372038:exon8:c.G1072A:p.D358N,DLAT:NM_001372039:exon8:c.G1036A:p.D346N,DLAT:NM_001372040:exon8:c.G970A:p.D324N,DLAT:NM_001372031:exon10:c.G1351A:p.D451N,DLAT:NM_001372032:exon10:c.G1345A:p.D449N,DLAT:NM_001372033:exon10:c.G1351A:p.D451N,DLAT:NM_001372034:exon10:c.G1318A:p.D440N,DLAT:NM_001372036:exon10:c.G1225A:p.D409N,DLAT:NM_001372037:exon10:c.G1183A:p.D395N,DLAT:NM_001372042:exon10:…	5.48737	35
chr11_111916647_G_A	DLAT	c.1351	p.D451N	Missense	0.45	BEN	HET	exonic	nonsynonymous SNV	DLAT:NM_001372038:exon8:c.G1072A:p.D358N,DLAT:NM_001372039:exon8:c.G1036A:p.D346N,DLAT:NM_001372040:exon8:c.G970A:p.D324N,DLAT:NM_001372031:exon10:c.G1351A:p.D451N,DLAT:NM_001372032:exon10:c.G1345A:p.D449N,DLAT:NM_001372033:exon10:c.G1351A:p.D451N,DLAT:NM_001372034:exon10:c.G1318A:p.D440N,DLAT:NM_001372036:exon10:c.G1225A:p.D409N,DLAT:NM_001372037:exon10:c.G1183A:p.D395N,DLAT:NM_001372042:exon10:…	5.48737	35
chr11_111916647_G_A	DLAT	c.1351	p.D451N	Missense	0.48	BEN	HET	exonic	nonsynonymous SNV	DLAT:NM_001372038:exon8:c.G1072A:p.D358N,DLAT:NM_001372039:exon8:c.G1036A:p.D346N,DLAT:NM_001372040:exon8:c.G970A:p.D324N,DLAT:NM_001372031:exon10:c.G1351A:p.D451N,DLAT:NM_001372032:exon10:c.G1345A:p.D449N,DLAT:NM_001372033:exon10:c.G1351A:p.D451N,DLAT:NM_001372034:exon10:c.G1318A:p.D440N,DLAT:NM_001372036:exon10:c.G1225A:p.D409N,DLAT:NM_001372037:exon10:c.G1183A:p.D395N,DLAT:NM_001372042:exon10:…	5.48737	35
chr11_111916647_G_A	DLAT	c.1351	p.D451N	Missense	0.52	BEN	HET	exonic	nonsynonymous SNV	DLAT:NM_001372038:exon8:c.G1072A:p.D358N,DLAT:NM_001372039:exon8:c.G1036A:p.D346N,DLAT:NM_001372040:exon8:c.G970A:p.D324N,DLAT:NM_001372031:exon10:c.G1351A:p.D451N,DLAT:NM_001372032:exon10:c.G1345A:p.D449N,DLAT:NM_001372033:exon10:c.G1351A:p.D451N,DLAT:NM_001372034:exon10:c.G1318A:p.D440N,DLAT:NM_001372036:exon10:c.G1225A:p.D409N,DLAT:NM_001372037:exon10:c.G1183A:p.D395N,DLAT:NM_001372042:exon10:…	5.48737	35
chr11_111916647_G_A	DLAT	c.1351	p.D451N	Missense	0.99	BEN	HOM	exonic	nonsynonymous SNV	DLAT:NM_001372038:exon8:c.G1072A:p.D358N,DLAT:NM_001372039:exon8:c.G1036A:p.D346N,DLAT:NM_001372040:exon8:c.G970A:p.D324N,DLAT:NM_001372031:exon10:c.G1351A:p.D451N,DLAT:NM_001372032:exon10:c.G1345A:p.D449N,DLAT:NM_001372033:exon10:c.G1351A:p.D451N,DLAT:NM_001372034:exon10:c.G1318A:p.D440N,DLAT:NM_001372036:exon10:c.G1225A:p.D409N,DLAT:NM_001372037:exon10:c.G1183A:p.D395N,DLAT:NM_001372042:exon10:…	5.48737	35
chr11_126139100_T_C	FOXRED1	c.-2		Regulatory	0.46	BEN	HET	UTR5	.	.	1.6252	11.39
chr11_126139100_T_C	FOXRED1	c.-2		Regulatory	0.48	BEN	HET	UTR5	.	.	1.6252	11.39
chr11_126139100_T_C	FOXRED1	c.-2		Regulatory	1	BEN	HOM	UTR5	.	.	1.6252	11.39
chr11_126139100_T_C	FOXRED1	c.-2		Regulatory	0.47	BEN	HET	UTR5	.	.	1.6252	11.39
chr11_126139100_T_C	FOXRED1	c.-2		Regulatory	1	BEN	HOM	UTR5	.	.	1.6252	11.39
chr11_126139100_T_C	FOXRED1	c.-2		Regulatory	1	BEN	HOM	UTR5	.	.	1.6252	11.39
chr11_126139100_T_C	FOXRED1	c.-2		Regulatory	1	BEN	HOM	UTR5	.	.	1.6252	11.39
chr11_126139100_T_C	FOXRED1	c.-2		Regulatory	1	BEN	HOM	UTR5	.	.	1.6252	11.39
chr11_126139100_T_C	FOXRED1	c.-2		Regulatory	0.99	BEN	HOM	UTR5	.	.	1.6252	11.39
chr11_126139100_T_C	FOXRED1	c.-2		Regulatory	1	BEN	HOM	UTR5	.	.	1.6252	11.39
chr11_126139100_T_C	FOXRED1	c.-2		Regulatory	1	BEN	HOM	UTR5	.	.	1.6252	11.39
chr11_126139100_T_C	FOXRED1	c.-2		Regulatory	0.99	BEN	HOM	UTR5	.	.	1.6252	11.39
chr11_126139100_T_C	FOXRED1	c.-2		Regulatory	0.47	BEN	HET	UTR5	.	.	1.6252	11.39
chr11_126141370_A_C	FOXRED1	c.124	p.K42Q	Missense	0.56	BEN	HET	exonic	nonsynonymous SNV	FOXRED1:NM_017547:exon2:c.A124C:p.K42Q	-1.73519	0.011
chr11_34938199_C_G	PDHX	c.-4		Regulatory	0.5	BEN	HET	UTR5	.	.	1.07964	9.407
chr11_34938199_C_G	PDHX	c.-4		Regulatory	0.51	BEN	HET	UTR5	.	.	1.07964	9.407
chr11_34938199_C_G	PDHX	c.-4		Regulatory	0.47	BEN	HET	UTR5	.	.	1.07964	9.407
chr11_34938199_C_G	PDHX	c.-4		Regulatory	0.45	BEN	HET	UTR5	.	.	1.07964	9.407
chr11_34938199_C_G	PDHX	c.-4		Regulatory	0.5	BEN	HET	UTR5	.	.	1.07964	9.407
chr11_34938265_C_T	PDHX	c.63	p.P21P	Synonymous	0.44	BEN	HET	exonic	synonymous SNV	PDHX:NM_001166158:exon1:c.C63T:p.P21P,PDHX:NM_003477:exon1:c.C63T:p.P21P	0.676254	7.618
chr11_34938265_C_T	PDHX	c.63	p.P21P	Synonymous	0.42	BEN	HET	exonic	synonymous SNV	PDHX:NM_001166158:exon1:c.C63T:p.P21P,PDHX:NM_003477:exon1:c.C63T:p.P21P	0.676254	7.618
chr11_34938265_C_T	PDHX	c.63	p.P21P	Synonymous	0.46	BEN	HET	exonic	synonymous SNV	PDHX:NM_001166158:exon1:c.C63T:p.P21P,PDHX:NM_003477:exon1:c.C63T:p.P21P	0.676254	7.618
chr11_34938265_C_T	PDHX	c.63	p.P21P	Synonymous	1	BEN	HOM	exonic	synonymous SNV	PDHX:NM_001166158:exon1:c.C63T:p.P21P,PDHX:NM_003477:exon1:c.C63T:p.P21P	0.676254	7.618
chr11_34938265_C_T	PDHX	c.63	p.P21P	Synonymous	1	BEN	HOM	exonic	synonymous SNV	PDHX:NM_001166158:exon1:c.C63T:p.P21P,PDHX:NM_003477:exon1:c.C63T:p.P21P	0.676254	7.618
chr11_34938265_C_T	PDHX	c.63	p.P21P	Synonymous	0.44	BEN	HET	exonic	synonymous SNV	PDHX:NM_001166158:exon1:c.C63T:p.P21P,PDHX:NM_003477:exon1:c.C63T:p.P21P	0.676254	7.618
chr11_34938265_C_T	PDHX	c.63	p.P21P	Synonymous	1	BEN	HOM	exonic	synonymous SNV	PDHX:NM_001166158:exon1:c.C63T:p.P21P,PDHX:NM_003477:exon1:c.C63T:p.P21P	0.676254	7.618
chr11_34938265_C_T	PDHX	c.63	p.P21P	Synonymous	1	BEN	HOM	exonic	synonymous SNV	PDHX:NM_001166158:exon1:c.C63T:p.P21P,PDHX:NM_003477:exon1:c.C63T:p.P21P	0.676254	7.618
chr11_34938265_C_T	PDHX	c.63	p.P21P	Synonymous	1	BEN	HOM	exonic	synonymous SNV	PDHX:NM_001166158:exon1:c.C63T:p.P21P,PDHX:NM_003477:exon1:c.C63T:p.P21P	0.676254	7.618
chr11_34938265_C_T	PDHX	c.63	p.P21P	Synonymous	1	BEN	HOM	exonic	synonymous SNV	PDHX:NM_001166158:exon1:c.C63T:p.P21P,PDHX:NM_003477:exon1:c.C63T:p.P21P	0.676254	7.618
chr11_34938265_C_T	PDHX	c.63	p.P21P	Synonymous	0.99	BEN	HOM	exonic	synonymous SNV	PDHX:NM_001166158:exon1:c.C63T:p.P21P,PDHX:NM_003477:exon1:c.C63T:p.P21P	0.676254	7.618
chr11_34938265_C_T	PDHX	c.63	p.P21P	Synonymous	1	BEN	HOM	exonic	synonymous SNV	PDHX:NM_001166158:exon1:c.C63T:p.P21P,PDHX:NM_003477:exon1:c.C63T:p.P21P	0.676254	7.618
chr11_34938265_C_T	PDHX	c.63	p.P21P	Synonymous	1	BEN	HOM	exonic	synonymous SNV	PDHX:NM_001166158:exon1:c.C63T:p.P21P,PDHX:NM_003477:exon1:c.C63T:p.P21P	0.676254	7.618
chr11_34938265_C_T	PDHX	c.63	p.P21P	Synonymous	1	BEN	HOM	exonic	synonymous SNV	PDHX:NM_001166158:exon1:c.C63T:p.P21P,PDHX:NM_003477:exon1:c.C63T:p.P21P	0.676254	7.618
chr11_34938265_C_T	PDHX	c.63	p.P21P	Synonymous	0.51	BEN	HET	exonic	synonymous SNV	PDHX:NM_001166158:exon1:c.C63T:p.P21P,PDHX:NM_003477:exon1:c.C63T:p.P21P	0.676254	7.618
chr11_34938269_C_T	PDHX	c.67	p.R23C	Missense	0.47	BEN	HET	exonic	nonsynonymous SNV	PDHX:NM_001166158:exon1:c.C67T:p.R23C,PDHX:NM_003477:exon1:c.C67T:p.R23C	1.34093	10.4
chr11_34938269_C_T	PDHX	c.67	p.R23C	Missense	0.47	BEN	HET	exonic	nonsynonymous SNV	PDHX:NM_001166158:exon1:c.C67T:p.R23C,PDHX:NM_003477:exon1:c.C67T:p.R23C	1.34093	10.4
chr11_34938269_C_T	PDHX	c.67	p.R23C	Missense	0.47	BEN	HET	exonic	nonsynonymous SNV	PDHX:NM_001166158:exon1:c.C67T:p.R23C,PDHX:NM_003477:exon1:c.C67T:p.R23C	1.34093	10.4
chr11_34938269_C_T	PDHX	c.67	p.R23C	Missense	0.45	BEN	HET	exonic	nonsynonymous SNV	PDHX:NM_001166158:exon1:c.C67T:p.R23C,PDHX:NM_003477:exon1:c.C67T:p.R23C	1.34093	10.4
chr11_34938269_C_T	PDHX	c.67	p.R23C	Missense	0.45	BEN	HET	exonic	nonsynonymous SNV	PDHX:NM_001166158:exon1:c.C67T:p.R23C,PDHX:NM_003477:exon1:c.C67T:p.R23C	1.34093	10.4
chr11_34938310_T_C	PDHX	c.108	p.S36S	Synonymous	0.47	BEN	HET	exonic	synonymous SNV	PDHX:NM_001166158:exon1:c.T108C:p.S36S,PDHX:NM_003477:exon1:c.T108C:p.S36S	1.02491	9.186
chr11_34938310_T_C	PDHX	c.108	p.S36S	Synonymous	0.47	BEN	HET	exonic	synonymous SNV	PDHX:NM_001166158:exon1:c.T108C:p.S36S,PDHX:NM_003477:exon1:c.T108C:p.S36S	1.02491	9.186
chr11_34938310_T_C	PDHX	c.108	p.S36S	Synonymous	0.5	BEN	HET	exonic	synonymous SNV	PDHX:NM_001166158:exon1:c.T108C:p.S36S,PDHX:NM_003477:exon1:c.T108C:p.S36S	1.02491	9.186
chr11_34938310_T_C	PDHX	c.108	p.S36S	Synonymous	0.45	BEN	HET	exonic	synonymous SNV	PDHX:NM_001166158:exon1:c.T108C:p.S36S,PDHX:NM_003477:exon1:c.T108C:p.S36S	1.02491	9.186
chr11_34938310_T_C	PDHX	c.108	p.S36S	Synonymous	0.46	BEN	HET	exonic	synonymous SNV	PDHX:NM_001166158:exon1:c.T108C:p.S36S,PDHX:NM_003477:exon1:c.T108C:p.S36S	1.02491	9.186
chr11_34969112_A_G	PDHX	c.301	p.T101A	Missense	0.46	BEN	HET	exonic	nonsynonymous SNV	PDHX:NM_001135024:exon3:c.A256G:p.T86A,PDHX:NM_001166158:exon3:c.A301G:p.T101A,PDHX:NM_003477:exon3:c.A301G:p.T101A	3.22806	16.82
chr11_34969112_A_G	PDHX	c.301	p.T101A	Missense	0.47	BEN	HET	exonic	nonsynonymous SNV	PDHX:NM_001135024:exon3:c.A256G:p.T86A,PDHX:NM_001166158:exon3:c.A301G:p.T101A,PDHX:NM_003477:exon3:c.A301G:p.T101A	3.22806	16.82
chr11_34969112_A_G	PDHX	c.301	p.T101A	Missense	0.46	BEN	HET	exonic	nonsynonymous SNV	PDHX:NM_001135024:exon3:c.A256G:p.T86A,PDHX:NM_001166158:exon3:c.A301G:p.T101A,PDHX:NM_003477:exon3:c.A301G:p.T101A	3.22806	16.82
chr11_34969112_A_G	PDHX	c.301	p.T101A	Missense	0.5	BEN	HET	exonic	nonsynonymous SNV	PDHX:NM_001135024:exon3:c.A256G:p.T86A,PDHX:NM_001166158:exon3:c.A301G:p.T101A,PDHX:NM_003477:exon3:c.A301G:p.T101A	3.22806	16.82
chr11_34969112_A_G	PDHX	c.301	p.T101A	Missense	1	BEN	HOM	exonic	nonsynonymous SNV	PDHX:NM_001135024:exon3:c.A256G:p.T86A,PDHX:NM_001166158:exon3:c.A301G:p.T101A,PDHX:NM_003477:exon3:c.A301G:p.T101A	3.22806	16.82
chr11_34978916_CTT_-	PDHX	c.343-15_343-13delCTT		Intronic		BEN		.	.	.	.	.
chr11_34979095_C_T	PDHX	c.507	p.I169I	Synonymous	0.49	BEN	HET	exonic	synonymous SNV	PDHX:NM_001135024:exon4:c.C462T:p.I154I,PDHX:NM_003477:exon4:c.C507T:p.I169I	0.666822	7.571
chr11_34982069_T_C	PDHX	c.641+4		Intronic	0.42	BEN	HET	intronic	.	.	0.565454	7.056
chr11_34982069_T_C	PDHX	c.641+4		Intronic	0.54	BEN	HET	intronic	.	.	0.565454	7.056
chr11_34988343_T_C	PDHX	c.798	p.P266P	Synonymous	0.52	BEN	HET	exonic	synonymous SNV	PDHX:NM_001135024:exon6:c.T753C:p.P251P,PDHX:NM_003477:exon6:c.T798C:p.P266P	-0.788915	0.706
chr11_34991727_T_C	PDHX	c.858	p.V286V	Synonymous	0.43	BEN	HET	exonic	synonymous SNV	PDHX:NM_001135024:exon7:c.T813C:p.V271V,PDHX:NM_003477:exon7:c.T858C:p.V286V	1.36515	10.49
chr11_34991727_T_C	PDHX	c.858	p.V286V	Synonymous	0.5	BEN	HET	exonic	synonymous SNV	PDHX:NM_001135024:exon7:c.T813C:p.V271V,PDHX:NM_003477:exon7:c.T858C:p.V286V	1.36515	10.49
chr11_34991727_T_C	PDHX	c.858	p.V286V	Synonymous	1	BEN	HOM	exonic	synonymous SNV	PDHX:NM_001135024:exon7:c.T813C:p.V271V,PDHX:NM_003477:exon7:c.T858C:p.V286V	1.36515	10.49
chr11_34991727_T_C	PDHX	c.858	p.V286V	Synonymous	1	BEN	HOM	exonic	synonymous SNV	PDHX:NM_001135024:exon7:c.T813C:p.V271V,PDHX:NM_003477:exon7:c.T858C:p.V286V	1.36515	10.49
chr11_34991727_T_C	PDHX	c.858	p.V286V	Synonymous	1	BEN	HOM	exonic	synonymous SNV	PDHX:NM_001135024:exon7:c.T813C:p.V271V,PDHX:NM_003477:exon7:c.T858C:p.V286V	1.36515	10.49
chr11_34991727_T_C	PDHX	c.858	p.V286V	Synonymous	0.5	BEN	HET	exonic	synonymous SNV	PDHX:NM_001135024:exon7:c.T813C:p.V271V,PDHX:NM_003477:exon7:c.T858C:p.V286V	1.36515	10.49
chr11_34991727_T_C	PDHX	c.858	p.V286V	Synonymous	1	BEN	HOM	exonic	synonymous SNV	PDHX:NM_001135024:exon7:c.T813C:p.V271V,PDHX:NM_003477:exon7:c.T858C:p.V286V	1.36515	10.49
chr11_34991727_T_C	PDHX	c.858	p.V286V	Synonymous	1	BEN	HOM	exonic	synonymous SNV	PDHX:NM_001135024:exon7:c.T813C:p.V271V,PDHX:NM_003477:exon7:c.T858C:p.V286V	1.36515	10.49
chr11_34991727_T_C	PDHX	c.858	p.V286V	Synonymous	1	BEN	HOM	exonic	synonymous SNV	PDHX:NM_001135024:exon7:c.T813C:p.V271V,PDHX:NM_003477:exon7:c.T858C:p.V286V	1.36515	10.49
chr11_34991727_T_C	PDHX	c.858	p.V286V	Synonymous	1	BEN	HOM	exonic	synonymous SNV	PDHX:NM_001135024:exon7:c.T813C:p.V271V,PDHX:NM_003477:exon7:c.T858C:p.V286V	1.36515	10.49
chr11_34991727_T_C	PDHX	c.858	p.V286V	Synonymous	0.52	BEN	HET	exonic	synonymous SNV	PDHX:NM_001135024:exon7:c.T813C:p.V271V,PDHX:NM_003477:exon7:c.T858C:p.V286V	1.36515	10.49
chr11_34991727_T_C	PDHX	c.858	p.V286V	Synonymous	0.99	BEN	HOM	exonic	synonymous SNV	PDHX:NM_001135024:exon7:c.T813C:p.V271V,PDHX:NM_003477:exon7:c.T858C:p.V286V	1.36515	10.49
chr11_34991727_T_C	PDHX	c.858	p.V286V	Synonymous	0.99	BEN	HOM	exonic	synonymous SNV	PDHX:NM_001135024:exon7:c.T813C:p.V271V,PDHX:NM_003477:exon7:c.T858C:p.V286V	1.36515	10.49
chr11_34991727_T_C	PDHX	c.858	p.V286V	Synonymous	0.46	BEN	HET	exonic	synonymous SNV	PDHX:NM_001135024:exon7:c.T813C:p.V271V,PDHX:NM_003477:exon7:c.T858C:p.V286V	1.36515	10.49
chr11_34999682_G_C	PDHX	c.976	p.V326L	Missense	0.29	BEN	MOSAIC	exonic	nonsynonymous SNV	PDHX:NM_001135024:exon8:c.G931C:p.V311L,PDHX:NM_003477:exon8:c.G976C:p.V326L	1.08392	9.425
chr11_62439569_G_A	UQCC3	c.265	p.G89S	Missense	1	BEN	HOM	exonic	nonsynonymous SNV	UQCC3:NM_001085372:exon2:c.G265A:p.G89S	1.22034	9.952
chr11_62439569_G_A	UQCC3	c.265	p.G89S	Missense	0.51	BEN	HET	exonic	nonsynonymous SNV	UQCC3:NM_001085372:exon2:c.G265A:p.G89S	1.22034	9.952
chr11_62439569_G_A	UQCC3	c.265	p.G89S	Missense	1	BEN	HOM	exonic	nonsynonymous SNV	UQCC3:NM_001085372:exon2:c.G265A:p.G89S	1.22034	9.952
chr11_62439569_G_A	UQCC3	c.265	p.G89S	Missense	0.5	BEN	HET	exonic	nonsynonymous SNV	UQCC3:NM_001085372:exon2:c.G265A:p.G89S	1.22034	9.952
chr11_62439569_G_A	UQCC3	c.265	p.G89S	Missense	0.45	BEN	HET	exonic	nonsynonymous SNV	UQCC3:NM_001085372:exon2:c.G265A:p.G89S	1.22034	9.952
chr11_62439569_G_A	UQCC3	c.265	p.G89S	Missense	1	BEN	HOM	exonic	nonsynonymous SNV	UQCC3:NM_001085372:exon2:c.G265A:p.G89S	1.22034	9.952
chr11_62439569_G_A	UQCC3	c.265	p.G89S	Missense	0.45	BEN	HET	exonic	nonsynonymous SNV	UQCC3:NM_001085372:exon2:c.G265A:p.G89S	1.22034	9.952
chr11_62439569_G_A	UQCC3	c.265	p.G89S	Missense	0.5	BEN	HET	exonic	nonsynonymous SNV	UQCC3:NM_001085372:exon2:c.G265A:p.G89S	1.22034	9.952
chr11_62439569_G_A	UQCC3	c.265	p.G89S	Missense	1	BEN	HOM	exonic	nonsynonymous SNV	UQCC3:NM_001085372:exon2:c.G265A:p.G89S	1.22034	9.952
chr11_62439569_G_A	UQCC3	c.265	p.G89S	Missense	1	BEN	HOM	exonic	nonsynonymous SNV	UQCC3:NM_001085372:exon2:c.G265A:p.G89S	1.22034	9.952
chr11_62439569_G_A	UQCC3	c.265	p.G89S	Missense	0.51	BEN	HET	exonic	nonsynonymous SNV	UQCC3:NM_001085372:exon2:c.G265A:p.G89S	1.22034	9.952
chr11_62439569_G_A	UQCC3	c.265	p.G89S	Missense	1	BEN	HOM	exonic	nonsynonymous SNV	UQCC3:NM_001085372:exon2:c.G265A:p.G89S	1.22034	9.952
chr11_62439569_G_A	UQCC3	c.265	p.G89S	Missense	0.42	BEN	HET	exonic	nonsynonymous SNV	UQCC3:NM_001085372:exon2:c.G265A:p.G89S	1.22034	9.952
chr11_66617790_C_T	PC	c.2619	p.N873N	Synonymous	0.47	BEN	HET	exonic	nonsynonymous SNV	PC:NM_022172:exon17:c.C2619A:p.N873K,PC:NM_000920:exon18:c.C2619A:p.N873K,PC:NM_001040716:exon19:c.C2619A:p.N873K	3.38241	17.41
chr11_66618403_T_G	PC	c.2224-9		Intronic	0.5	BEN	HET	intronic	.	.	-1.57588	0.014
chr11_67377938_C_T	NDUFV1	c.597	p.R199R	Synonymous	0.41	BEN	HET	exonic	synonymous SNV	NDUFV1:NM_001166102:exon5:c.C570T:p.R190R,NDUFV1:NM_007103:exon5:c.C597T:p.R199R	0.887487	8.604
chr11_78277277_T_C	NARS2	c.414	p.Y138Y	Synonymous	0.54	BEN	HET	exonic	stopgain	NARS2:NM_024678:exon4:c.T414G:p.Y138X	3.73474	18.96
chr11_78277277_T_C	NARS2	c.414	p.Y138Y	Synonymous	0.51	BEN	HET	exonic	stopgain	NARS2:NM_024678:exon4:c.T414G:p.Y138X	3.73474	18.96
chr11_78277277_T_C	NARS2	c.414	p.Y138Y	Synonymous	1	BEN	HOM	exonic	stopgain	NARS2:NM_024678:exon4:c.T414G:p.Y138X	3.73474	18.96
chr11_78277277_T_C	NARS2	c.414	p.Y138Y	Synonymous	1	BEN	HOM	exonic	stopgain	NARS2:NM_024678:exon4:c.T414G:p.Y138X	3.73474	18.96
chr11_78277277_T_C	NARS2	c.414	p.Y138Y	Synonymous	0.99	BEN	HOM	exonic	stopgain	NARS2:NM_024678:exon4:c.T414G:p.Y138X	3.73474	18.96
chr11_78277277_T_C	NARS2	c.414	p.Y138Y	Synonymous	0.99	BEN	HOM	exonic	stopgain	NARS2:NM_024678:exon4:c.T414G:p.Y138X	3.73474	18.96
chr11_78277277_T_C	NARS2	c.414	p.Y138Y	Synonymous	1	BEN	HOM	exonic	stopgain	NARS2:NM_024678:exon4:c.T414G:p.Y138X	3.73474	18.96
chr11_78277277_T_C	NARS2	c.414	p.Y138Y	Synonymous	0.52	BEN	HET	exonic	stopgain	NARS2:NM_024678:exon4:c.T414G:p.Y138X	3.73474	18.96
chr11_78277277_T_C	NARS2	c.414	p.Y138Y	Synonymous	0.48	BEN	HET	exonic	stopgain	NARS2:NM_024678:exon4:c.T414G:p.Y138X	3.73474	18.96
chr11_78277277_T_C	NARS2	c.414	p.Y138Y	Synonymous	0.48	BEN	HET	exonic	stopgain	NARS2:NM_024678:exon4:c.T414G:p.Y138X	3.73474	18.96
chr11_78277277_T_C	NARS2	c.414	p.Y138Y	Synonymous	0.51	BEN	HET	exonic	stopgain	NARS2:NM_024678:exon4:c.T414G:p.Y138X	3.73474	18.96
chr11_78277277_T_C	NARS2	c.414	p.Y138Y	Synonymous	0.99	BEN	HOM	exonic	stopgain	NARS2:NM_024678:exon4:c.T414G:p.Y138X	3.73474	18.96
chr11_78277277_T_C	NARS2	c.414	p.Y138Y	Synonymous	0.52	BEN	HET	exonic	stopgain	NARS2:NM_024678:exon4:c.T414G:p.Y138X	3.73474	18.96
chr11_78279790_A_C	NARS2	c.260	p.N87T	Missense	0.43	BEN	HET	exonic	nonsynonymous SNV	NARS2:NM_024678:exon3:c.A260G:p.N87S	3.02537	16.09
chr11_78279790_A_C	NARS2	c.260	p.N87T	Missense	1	BEN	HOM	exonic	nonsynonymous SNV	NARS2:NM_024678:exon3:c.A260G:p.N87S	3.02537	16.09
chr11_78279790_A_C	NARS2	c.260	p.N87T	Missense	0.52	BEN	HET	exonic	nonsynonymous SNV	NARS2:NM_024678:exon3:c.A260G:p.N87S	3.02537	16.09
chr11_78279790_A_C	NARS2	c.260	p.N87T	Missense	1	BEN	HOM	exonic	nonsynonymous SNV	NARS2:NM_024678:exon3:c.A260G:p.N87S	3.02537	16.09
chr11_78279790_A_C	NARS2	c.260	p.N87T	Missense	0.5	BEN	HET	exonic	nonsynonymous SNV	NARS2:NM_024678:exon3:c.A260G:p.N87S	3.02537	16.09
chr11_78279790_A_C	NARS2	c.260	p.N87T	Missense	0.46	BEN	HET	exonic	nonsynonymous SNV	NARS2:NM_024678:exon3:c.A260G:p.N87S	3.02537	16.09
chr11_78279790_A_C	NARS2	c.260	p.N87T	Missense	1	BEN	HOM	exonic	nonsynonymous SNV	NARS2:NM_024678:exon3:c.A260G:p.N87S	3.02537	16.09
chr11_78279790_A_C	NARS2	c.260	p.N87T	Missense	1	BEN	HOM	exonic	nonsynonymous SNV	NARS2:NM_024678:exon3:c.A260G:p.N87S	3.02537	16.09
chr11_78279790_A_C	NARS2	c.260	p.N87T	Missense	1	BEN	HOM	exonic	nonsynonymous SNV	NARS2:NM_024678:exon3:c.A260G:p.N87S	3.02537	16.09
chr11_78279790_A_C	NARS2	c.260	p.N87T	Missense	0.45	BEN	HET	exonic	nonsynonymous SNV	NARS2:NM_024678:exon3:c.A260G:p.N87S	3.02537	16.09
chr11_78279790_A_C	NARS2	c.260	p.N87T	Missense	0.39	BEN	HET	exonic	nonsynonymous SNV	NARS2:NM_024678:exon3:c.A260G:p.N87S	3.02537	16.09
chr11_78279790_A_C	NARS2	c.260	p.N87T	Missense	1	BEN	HOM	exonic	nonsynonymous SNV	NARS2:NM_024678:exon3:c.A260G:p.N87S	3.02537	16.09
chr11_78279790_A_C	NARS2	c.260	p.N87T	Missense	0.44	BEN	HET	exonic	nonsynonymous SNV	NARS2:NM_024678:exon3:c.A260G:p.N87S	3.02537	16.09
chr11_85347173_C_T	TMEM126B	c.593	p.A198V	Missense	0.49	BEN	HET	exonic	nonsynonymous SNV	TMEM126B:NM_001256547:exon4:c.C455T:p.A152V,TMEM126B:NM_001350393:exon4:c.C368T:p.A123V,TMEM126B:NM_018480:exon5:c.C593T:p.A198V,TMEM126B:NM_001193537:exon6:c.C533T:p.A178V,TMEM126B:NM_001193538:exon6:c.C503T:p.A168V,TMEM126B:NM_001256546:exon6:c.C503T:p.A168V	-0.6533	1.128
chr11_85347173_C_T	TMEM126B	c.593	p.A198V	Missense	0.46	BEN	HET	exonic	nonsynonymous SNV	TMEM126B:NM_001256547:exon4:c.C455T:p.A152V,TMEM126B:NM_001350393:exon4:c.C368T:p.A123V,TMEM126B:NM_018480:exon5:c.C593T:p.A198V,TMEM126B:NM_001193537:exon6:c.C533T:p.A178V,TMEM126B:NM_001193538:exon6:c.C503T:p.A168V,TMEM126B:NM_001256546:exon6:c.C503T:p.A168V	-0.6533	1.128
chr12_108956417_T_G	ISCU	c.19	p.F7V	Missense	0.47	BEN	HET	exonic	nonsynonymous SNV	ISCU:NM_001301140:exon1:c.T19G:p.F7V,ISCU:NM_001301141:exon1:c.T19G:p.F7V,ISCU:NM_001320042:exon1:c.T19G:p.F7V,ISCU:NM_213595:exon1:c.T19G:p.F7V	1.39555	10.6
chr12_108956417_T_G	ISCU	c.19	p.F7V	Missense	0.99	BEN	HOM	exonic	nonsynonymous SNV	ISCU:NM_001301140:exon1:c.T19G:p.F7V,ISCU:NM_001301141:exon1:c.T19G:p.F7V,ISCU:NM_001320042:exon1:c.T19G:p.F7V,ISCU:NM_213595:exon1:c.T19G:p.F7V	1.39555	10.6
chr12_108956417_T_G	ISCU	c.19	p.F7V	Missense	0.46	BEN	HET	exonic	nonsynonymous SNV	ISCU:NM_001301140:exon1:c.T19G:p.F7V,ISCU:NM_001301141:exon1:c.T19G:p.F7V,ISCU:NM_001320042:exon1:c.T19G:p.F7V,ISCU:NM_213595:exon1:c.T19G:p.F7V	1.39555	10.6
chr12_108956417_T_G	ISCU	c.19	p.F7V	Missense	0.46	BEN	HET	exonic	nonsynonymous SNV	ISCU:NM_001301140:exon1:c.T19G:p.F7V,ISCU:NM_001301141:exon1:c.T19G:p.F7V,ISCU:NM_001320042:exon1:c.T19G:p.F7V,ISCU:NM_213595:exon1:c.T19G:p.F7V	1.39555	10.6
chr12_108956417_T_G	ISCU	c.19	p.F7V	Missense	0.98	BEN	HOM	exonic	nonsynonymous SNV	ISCU:NM_001301140:exon1:c.T19G:p.F7V,ISCU:NM_001301141:exon1:c.T19G:p.F7V,ISCU:NM_001320042:exon1:c.T19G:p.F7V,ISCU:NM_213595:exon1:c.T19G:p.F7V	1.39555	10.6
chr12_108956417_T_G	ISCU	c.19	p.F7V	Missense	1	BEN	HOM	exonic	nonsynonymous SNV	ISCU:NM_001301140:exon1:c.T19G:p.F7V,ISCU:NM_001301141:exon1:c.T19G:p.F7V,ISCU:NM_001320042:exon1:c.T19G:p.F7V,ISCU:NM_213595:exon1:c.T19G:p.F7V	1.39555	10.6
chr12_108956417_T_G	ISCU	c.19	p.F7V	Missense	1	BEN	HOM	exonic	nonsynonymous SNV	ISCU:NM_001301140:exon1:c.T19G:p.F7V,ISCU:NM_001301141:exon1:c.T19G:p.F7V,ISCU:NM_001320042:exon1:c.T19G:p.F7V,ISCU:NM_213595:exon1:c.T19G:p.F7V	1.39555	10.6
chr12_108956417_T_G	ISCU	c.19	p.F7V	Missense	0.98	BEN	HOM	exonic	nonsynonymous SNV	ISCU:NM_001301140:exon1:c.T19G:p.F7V,ISCU:NM_001301141:exon1:c.T19G:p.F7V,ISCU:NM_001320042:exon1:c.T19G:p.F7V,ISCU:NM_213595:exon1:c.T19G:p.F7V	1.39555	10.6
chr12_108956417_T_G	ISCU	c.19	p.F7V	Missense	0.99	BEN	HOM	exonic	nonsynonymous SNV	ISCU:NM_001301140:exon1:c.T19G:p.F7V,ISCU:NM_001301141:exon1:c.T19G:p.F7V,ISCU:NM_001320042:exon1:c.T19G:p.F7V,ISCU:NM_213595:exon1:c.T19G:p.F7V	1.39555	10.6
chr12_108956417_T_G	ISCU	c.19	p.F7V	Missense	0.45	BEN	HET	exonic	nonsynonymous SNV	ISCU:NM_001301140:exon1:c.T19G:p.F7V,ISCU:NM_001301141:exon1:c.T19G:p.F7V,ISCU:NM_001320042:exon1:c.T19G:p.F7V,ISCU:NM_213595:exon1:c.T19G:p.F7V	1.39555	10.6
chr12_108956417_T_G	ISCU	c.19	p.F7V	Missense	0.99	BEN	HOM	exonic	nonsynonymous SNV	ISCU:NM_001301140:exon1:c.T19G:p.F7V,ISCU:NM_001301141:exon1:c.T19G:p.F7V,ISCU:NM_001320042:exon1:c.T19G:p.F7V,ISCU:NM_213595:exon1:c.T19G:p.F7V	1.39555	10.6
chr12_108956417_T_G	ISCU	c.19	p.F7V	Missense	0.44	BEN	HET	exonic	nonsynonymous SNV	ISCU:NM_001301140:exon1:c.T19G:p.F7V,ISCU:NM_001301141:exon1:c.T19G:p.F7V,ISCU:NM_001320042:exon1:c.T19G:p.F7V,ISCU:NM_213595:exon1:c.T19G:p.F7V	1.39555	10.6
chr12_108956417_T_G	ISCU	c.19	p.F7V	Missense	0.98	BEN	HOM	exonic	nonsynonymous SNV	ISCU:NM_001301140:exon1:c.T19G:p.F7V,ISCU:NM_001301141:exon1:c.T19G:p.F7V,ISCU:NM_001320042:exon1:c.T19G:p.F7V,ISCU:NM_213595:exon1:c.T19G:p.F7V	1.39555	10.6
chr12_108956417_T_G	ISCU	c.19	p.F7V	Missense	1	BEN	HOM	exonic	nonsynonymous SNV	ISCU:NM_001301140:exon1:c.T19G:p.F7V,ISCU:NM_001301141:exon1:c.T19G:p.F7V,ISCU:NM_001320042:exon1:c.T19G:p.F7V,ISCU:NM_213595:exon1:c.T19G:p.F7V	1.39555	10.6
chr12_108956417_T_G	ISCU	c.19	p.F7V	Missense	0.98	BEN	HOM	exonic	nonsynonymous SNV	ISCU:NM_001301140:exon1:c.T19G:p.F7V,ISCU:NM_001301141:exon1:c.T19G:p.F7V,ISCU:NM_001320042:exon1:c.T19G:p.F7V,ISCU:NM_213595:exon1:c.T19G:p.F7V	1.39555	10.6
chr12_108956418_T_G	ISCU	c.20	p.F7C	Missense	1	BEN	HOM	exonic	nonsynonymous SNV	ISCU:NM_001301140:exon1:c.T20G:p.F7C,ISCU:NM_001301141:exon1:c.T20G:p.F7C,ISCU:NM_001320042:exon1:c.T20G:p.F7C,ISCU:NM_213595:exon1:c.T20G:p.F7C	1.90579	12.33
chr12_108956418_T_G	ISCU	c.20	p.F7C	Missense	0.47	BEN	HET	exonic	nonsynonymous SNV	ISCU:NM_001301140:exon1:c.T20G:p.F7C,ISCU:NM_001301141:exon1:c.T20G:p.F7C,ISCU:NM_001320042:exon1:c.T20G:p.F7C,ISCU:NM_213595:exon1:c.T20G:p.F7C	1.90579	12.33
chr12_108956418_T_G	ISCU	c.20	p.F7C	Missense	0.45	BEN	HET	exonic	nonsynonymous SNV	ISCU:NM_001301140:exon1:c.T20G:p.F7C,ISCU:NM_001301141:exon1:c.T20G:p.F7C,ISCU:NM_001320042:exon1:c.T20G:p.F7C,ISCU:NM_213595:exon1:c.T20G:p.F7C	1.90579	12.33
chr12_108956418_T_G	ISCU	c.20	p.F7C	Missense	1	BEN	HOM	exonic	nonsynonymous SNV	ISCU:NM_001301140:exon1:c.T20G:p.F7C,ISCU:NM_001301141:exon1:c.T20G:p.F7C,ISCU:NM_001320042:exon1:c.T20G:p.F7C,ISCU:NM_213595:exon1:c.T20G:p.F7C	1.90579	12.33
chr12_108956418_T_G	ISCU	c.20	p.F7C	Missense	0.98	BEN	HOM	exonic	nonsynonymous SNV	ISCU:NM_001301140:exon1:c.T20G:p.F7C,ISCU:NM_001301141:exon1:c.T20G:p.F7C,ISCU:NM_001320042:exon1:c.T20G:p.F7C,ISCU:NM_213595:exon1:c.T20G:p.F7C	1.90579	12.33
chr12_108956418_T_G	ISCU	c.20	p.F7C	Missense	0.99	BEN	HOM	exonic	nonsynonymous SNV	ISCU:NM_001301140:exon1:c.T20G:p.F7C,ISCU:NM_001301141:exon1:c.T20G:p.F7C,ISCU:NM_001320042:exon1:c.T20G:p.F7C,ISCU:NM_213595:exon1:c.T20G:p.F7C	1.90579	12.33
chr12_108956418_T_G	ISCU	c.20	p.F7C	Missense	0.46	BEN	HET	exonic	nonsynonymous SNV	ISCU:NM_001301140:exon1:c.T20G:p.F7C,ISCU:NM_001301141:exon1:c.T20G:p.F7C,ISCU:NM_001320042:exon1:c.T20G:p.F7C,ISCU:NM_213595:exon1:c.T20G:p.F7C	1.90579	12.33
chr12_108956418_T_G	ISCU	c.20	p.F7C	Missense	0.98	BEN	HOM	exonic	nonsynonymous SNV	ISCU:NM_001301140:exon1:c.T20G:p.F7C,ISCU:NM_001301141:exon1:c.T20G:p.F7C,ISCU:NM_001320042:exon1:c.T20G:p.F7C,ISCU:NM_213595:exon1:c.T20G:p.F7C	1.90579	12.33
chr12_108956418_T_G	ISCU	c.20	p.F7C	Missense	1	BEN	HOM	exonic	nonsynonymous SNV	ISCU:NM_001301140:exon1:c.T20G:p.F7C,ISCU:NM_001301141:exon1:c.T20G:p.F7C,ISCU:NM_001320042:exon1:c.T20G:p.F7C,ISCU:NM_213595:exon1:c.T20G:p.F7C	1.90579	12.33
chr12_108956418_T_G	ISCU	c.20	p.F7C	Missense	0.44	BEN	HET	exonic	nonsynonymous SNV	ISCU:NM_001301140:exon1:c.T20G:p.F7C,ISCU:NM_001301141:exon1:c.T20G:p.F7C,ISCU:NM_001320042:exon1:c.T20G:p.F7C,ISCU:NM_213595:exon1:c.T20G:p.F7C	1.90579	12.33
chr12_108956418_T_G	ISCU	c.20	p.F7C	Missense	0.46	BEN	HET	exonic	nonsynonymous SNV	ISCU:NM_001301140:exon1:c.T20G:p.F7C,ISCU:NM_001301141:exon1:c.T20G:p.F7C,ISCU:NM_001320042:exon1:c.T20G:p.F7C,ISCU:NM_213595:exon1:c.T20G:p.F7C	1.90579	12.33
chr12_108956418_T_G	ISCU	c.20	p.F7C	Missense	0.98	BEN	HOM	exonic	nonsynonymous SNV	ISCU:NM_001301140:exon1:c.T20G:p.F7C,ISCU:NM_001301141:exon1:c.T20G:p.F7C,ISCU:NM_001320042:exon1:c.T20G:p.F7C,ISCU:NM_213595:exon1:c.T20G:p.F7C	1.90579	12.33
chr12_108956418_T_G	ISCU	c.20	p.F7C	Missense	0.98	BEN	HOM	exonic	nonsynonymous SNV	ISCU:NM_001301140:exon1:c.T20G:p.F7C,ISCU:NM_001301141:exon1:c.T20G:p.F7C,ISCU:NM_001320042:exon1:c.T20G:p.F7C,ISCU:NM_213595:exon1:c.T20G:p.F7C	1.90579	12.33
chr12_108956418_T_G	ISCU	c.20	p.F7C	Missense	0.99	BEN	HOM	exonic	nonsynonymous SNV	ISCU:NM_001301140:exon1:c.T20G:p.F7C,ISCU:NM_001301141:exon1:c.T20G:p.F7C,ISCU:NM_001320042:exon1:c.T20G:p.F7C,ISCU:NM_213595:exon1:c.T20G:p.F7C	1.90579	12.33
chr12_108956418_T_G	ISCU	c.20	p.F7C	Missense	0.98	BEN	HOM	exonic	nonsynonymous SNV	ISCU:NM_001301140:exon1:c.T20G:p.F7C,ISCU:NM_001301141:exon1:c.T20G:p.F7C,ISCU:NM_001320042:exon1:c.T20G:p.F7C,ISCU:NM_213595:exon1:c.T20G:p.F7C	1.90579	12.33
chr12_108956433_C_T	ISCU	c.35	p.A12V	Missense	0.5	BEN	HET	exonic	nonsynonymous SNV	ISCU:NM_001301140:exon1:c.C35T:p.A12V,ISCU:NM_001301141:exon1:c.C35T:p.A12V,ISCU:NM_001320042:exon1:c.C35T:p.A12V,ISCU:NM_213595:exon1:c.C35T:p.A12V	2.39238	13.96
chr12_108956433_C_T	ISCU	c.35	p.A12V	Missense	0.47	BEN	HET	exonic	nonsynonymous SNV	ISCU:NM_001301140:exon1:c.C35T:p.A12V,ISCU:NM_001301141:exon1:c.C35T:p.A12V,ISCU:NM_001320042:exon1:c.C35T:p.A12V,ISCU:NM_213595:exon1:c.C35T:p.A12V	2.39238	13.96
chr12_108956433_C_T	ISCU	c.35	p.A12V	Missense	0.5	BEN	HET	exonic	nonsynonymous SNV	ISCU:NM_001301140:exon1:c.C35T:p.A12V,ISCU:NM_001301141:exon1:c.C35T:p.A12V,ISCU:NM_001320042:exon1:c.C35T:p.A12V,ISCU:NM_213595:exon1:c.C35T:p.A12V	2.39238	13.96
chr12_108956433_C_T	ISCU	c.35	p.A12V	Missense	0.46	BEN	HET	exonic	nonsynonymous SNV	ISCU:NM_001301140:exon1:c.C35T:p.A12V,ISCU:NM_001301141:exon1:c.C35T:p.A12V,ISCU:NM_001320042:exon1:c.C35T:p.A12V,ISCU:NM_213595:exon1:c.C35T:p.A12V	2.39238	13.96
chr12_108956433_C_T	ISCU	c.35	p.A12V	Missense	0.46	BEN	HET	exonic	nonsynonymous SNV	ISCU:NM_001301140:exon1:c.C35T:p.A12V,ISCU:NM_001301141:exon1:c.C35T:p.A12V,ISCU:NM_001320042:exon1:c.C35T:p.A12V,ISCU:NM_213595:exon1:c.C35T:p.A12V	2.39238	13.96
chr12_108956433_C_T	ISCU	c.35	p.A12V	Missense	0.47	BEN	HET	exonic	nonsynonymous SNV	ISCU:NM_001301140:exon1:c.C35T:p.A12V,ISCU:NM_001301141:exon1:c.C35T:p.A12V,ISCU:NM_001320042:exon1:c.C35T:p.A12V,ISCU:NM_213595:exon1:c.C35T:p.A12V	2.39238	13.96
chr12_108956433_C_T	ISCU	c.35	p.A12V	Missense	1	BEN	HOM	exonic	nonsynonymous SNV	ISCU:NM_001301140:exon1:c.C35T:p.A12V,ISCU:NM_001301141:exon1:c.C35T:p.A12V,ISCU:NM_001320042:exon1:c.C35T:p.A12V,ISCU:NM_213595:exon1:c.C35T:p.A12V	2.39238	13.96
chr12_108956433_C_T	ISCU	c.35	p.A12V	Missense	0.45	BEN	HET	exonic	nonsynonymous SNV	ISCU:NM_001301140:exon1:c.C35T:p.A12V,ISCU:NM_001301141:exon1:c.C35T:p.A12V,ISCU:NM_001320042:exon1:c.C35T:p.A12V,ISCU:NM_213595:exon1:c.C35T:p.A12V	2.39238	13.96
chr12_108956433_C_T	ISCU	c.35	p.A12V	Missense	0.48	BEN	HET	exonic	nonsynonymous SNV	ISCU:NM_001301140:exon1:c.C35T:p.A12V,ISCU:NM_001301141:exon1:c.C35T:p.A12V,ISCU:NM_001320042:exon1:c.C35T:p.A12V,ISCU:NM_213595:exon1:c.C35T:p.A12V	2.39238	13.96
chr12_108956433_C_T	ISCU	c.35	p.A12V	Missense	1	BEN	HOM	exonic	nonsynonymous SNV	ISCU:NM_001301140:exon1:c.C35T:p.A12V,ISCU:NM_001301141:exon1:c.C35T:p.A12V,ISCU:NM_001320042:exon1:c.C35T:p.A12V,ISCU:NM_213595:exon1:c.C35T:p.A12V	2.39238	13.96
chr12_108956433_C_T	ISCU	c.35	p.A12V	Missense	0.49	BEN	HET	exonic	nonsynonymous SNV	ISCU:NM_001301140:exon1:c.C35T:p.A12V,ISCU:NM_001301141:exon1:c.C35T:p.A12V,ISCU:NM_001320042:exon1:c.C35T:p.A12V,ISCU:NM_213595:exon1:c.C35T:p.A12V	2.39238	13.96
chr12_108956433_C_T	ISCU	c.35	p.A12V	Missense	1	BEN	HOM	exonic	nonsynonymous SNV	ISCU:NM_001301140:exon1:c.C35T:p.A12V,ISCU:NM_001301141:exon1:c.C35T:p.A12V,ISCU:NM_001320042:exon1:c.C35T:p.A12V,ISCU:NM_213595:exon1:c.C35T:p.A12V	2.39238	13.96
chr12_123738494_C_T	C12ORF65	c.273	p.I91I	Synonymous	0.46	BEN	HET	exonic	synonymous SNV	C12orf65:NM_001143905:exon2:c.C273T:p.I91I,C12orf65:NM_001194995:exon2:c.C273T:p.I91I,C12orf65:NM_152269:exon2:c.C273T:p.I91I	-0.113239	3.445
chr12_123738494_C_T	C12ORF65	c.273	p.I91I	Synonymous	0.99	BEN	HOM	exonic	synonymous SNV	C12orf65:NM_001143905:exon2:c.C273T:p.I91I,C12orf65:NM_001194995:exon2:c.C273T:p.I91I,C12orf65:NM_152269:exon2:c.C273T:p.I91I	-0.113239	3.445
chr12_132414584_C_G	PUS1	c.207	p.L69L	Synonymous	0.51	LBEN	HET	exonic	synonymous SNV	PUS1:NM_001002019:exon2:c.C123G:p.L41L,PUS1:NM_001002020:exon2:c.C123G:p.L41L,PUS1:NM_025215:exon2:c.C207G:p.L69L	-0.408956	2.089
chr12_32854366_A_C	DNM1L	c.120	p.S40S	Synonymous	0.48	BEN	HET	exonic	synonymous SNV	DNM1L:NM_001278463:exon2:c.A120C:p.S40S,DNM1L:NM_001278464:exon2:c.A120C:p.S40S,DNM1L:NM_001278465:exon2:c.A120C:p.S40S,DNM1L:NM_001330380:exon2:c.A120C:p.S40S,DNM1L:NM_005690:exon2:c.A120C:p.S40S,DNM1L:NM_012062:exon2:c.A120C:p.S40S,DNM1L:NM_012063:exon2:c.A120C:p.S40S	1.34903	10.43
chr12_32860302_G_A	DNM1L	c.252	p.G84G	Synonymous	0.42	BEN	HET	exonic	nonsynonymous SNV	DNM1L:NM_001278466:exon4:c.G86A:p.G29E	2.89517	15.65
chr12_32875406_A_G	DNM1L	c.918	p.T306T	Synonymous	0.48	BEN	HET	exonic	synonymous SNV	DNM1L:NM_001278466:exon6:c.A309G:p.T103T,DNM1L:NM_001278463:exon9:c.A918G:p.T306T,DNM1L:NM_005690:exon9:c.A918G:p.T306T,DNM1L:NM_012062:exon9:c.A918G:p.T306T,DNM1L:NM_012063:exon9:c.A918G:p.T306T,DNM1L:NM_001278464:exon10:c.A957G:p.T319T,DNM1L:NM_001278465:exon10:c.A957G:p.T319T,DNM1L:NM_001330380:exon10:c.A957G:p.T319T	1.24534	10.05
chr12_32886672_A_G	DNM1L	c.1470	p.E490E	Synonymous	0.49	BEN	HET	exonic	synonymous SNV	DNM1L:NM_001278466:exon10:c.A861G:p.E287E,DNM1L:NM_001278463:exon13:c.A1470G:p.E490E,DNM1L:NM_005690:exon13:c.A1470G:p.E490E,DNM1L:NM_012062:exon13:c.A1470G:p.E490E,DNM1L:NM_012063:exon13:c.A1470G:p.E490E,DNM1L:NM_001278464:exon14:c.A1509G:p.E503E,DNM1L:NM_001278465:exon14:c.A1509G:p.E503E,DNM1L:NM_001330380:exon14:c.A1509G:p.E503E	0.79918	8.206
chr12_32908237_G_T	YARS2	c.572	p.G191V	Missense	0.48	BEN	HET	exonic	nonsynonymous SNV	YARS2:NM_001040436:exon1:c.G572A:p.G191D	4.27168	22.3
chr12_32908518_C_T	YARS2	c.291	p.G97G	Synonymous	0.48	BEN	HET	exonic	synonymous SNV	YARS2:NM_001040436:exon1:c.C291A:p.G97G	1.63818	11.44
chr12_4768193_A_T	NDUFA9	c.411-9		Intronic	0.47	BEN	HET	intronic	.	.	0.693636	7.704
chr12_4768193_A_T	NDUFA9	c.411-9		Intronic	0.45	BEN	HET	intronic	.	.	0.693636	7.704
chr12_4768193_A_T	NDUFA9	c.411-9		Intronic	0.5	BEN	HET	intronic	.	.	0.693636	7.704
chr12_4768193_A_T	NDUFA9	c.411-9		Intronic	0.45	BEN	HET	intronic	.	.	0.693636	7.704
chr12_4768193_A_T	NDUFA9	c.411-9		Intronic	0.46	BEN	HET	intronic	.	.	0.693636	7.704
chr12_58176614_T_C	TSFM	c.30	p.F10F	Synonymous	0.99	BEN	HOM	exonic	synonymous SNV	TSFM:NM_001172695:exon1:c.T30C:p.F10F,TSFM:NM_001172696:exon1:c.T30C:p.F10F,TSFM:NM_001172697:exon1:c.T30C:p.F10F,TSFM:NM_005726:exon1:c.T30C:p.F10F	0.799596	8.208
chr12_58176614_T_C	TSFM	c.30	p.F10F	Synonymous	0.53	BEN	HET	exonic	synonymous SNV	TSFM:NM_001172695:exon1:c.T30C:p.F10F,TSFM:NM_001172696:exon1:c.T30C:p.F10F,TSFM:NM_001172697:exon1:c.T30C:p.F10F,TSFM:NM_005726:exon1:c.T30C:p.F10F	0.799596	8.208
chr12_58176614_T_C	TSFM	c.30	p.F10F	Synonymous	1	BEN	HOM	exonic	synonymous SNV	TSFM:NM_001172695:exon1:c.T30C:p.F10F,TSFM:NM_001172696:exon1:c.T30C:p.F10F,TSFM:NM_001172697:exon1:c.T30C:p.F10F,TSFM:NM_005726:exon1:c.T30C:p.F10F	0.799596	8.208
chr12_58176614_T_C	TSFM	c.30	p.F10F	Synonymous	0.56	BEN	HET	exonic	synonymous SNV	TSFM:NM_001172695:exon1:c.T30C:p.F10F,TSFM:NM_001172696:exon1:c.T30C:p.F10F,TSFM:NM_001172697:exon1:c.T30C:p.F10F,TSFM:NM_005726:exon1:c.T30C:p.F10F	0.799596	8.208
chr12_58176614_T_C	TSFM	c.30	p.F10F	Synonymous	0.47	BEN	HET	exonic	synonymous SNV	TSFM:NM_001172695:exon1:c.T30C:p.F10F,TSFM:NM_001172696:exon1:c.T30C:p.F10F,TSFM:NM_001172697:exon1:c.T30C:p.F10F,TSFM:NM_005726:exon1:c.T30C:p.F10F	0.799596	8.208
chr12_58176614_T_C	TSFM	c.30	p.F10F	Synonymous	0.53	BEN	HET	exonic	synonymous SNV	TSFM:NM_001172695:exon1:c.T30C:p.F10F,TSFM:NM_001172696:exon1:c.T30C:p.F10F,TSFM:NM_001172697:exon1:c.T30C:p.F10F,TSFM:NM_005726:exon1:c.T30C:p.F10F	0.799596	8.208
chr12_58176614_T_C	TSFM	c.30	p.F10F	Synonymous	0.45	BEN	HET	exonic	synonymous SNV	TSFM:NM_001172695:exon1:c.T30C:p.F10F,TSFM:NM_001172696:exon1:c.T30C:p.F10F,TSFM:NM_001172697:exon1:c.T30C:p.F10F,TSFM:NM_005726:exon1:c.T30C:p.F10F	0.799596	8.208
chr12_58176614_T_C	TSFM	c.30	p.F10F	Synonymous	0.5	BEN	HET	exonic	synonymous SNV	TSFM:NM_001172695:exon1:c.T30C:p.F10F,TSFM:NM_001172696:exon1:c.T30C:p.F10F,TSFM:NM_001172697:exon1:c.T30C:p.F10F,TSFM:NM_005726:exon1:c.T30C:p.F10F	0.799596	8.208
chr12_58176614_T_C	TSFM	c.30	p.F10F	Synonymous	0.5	BEN	HET	exonic	synonymous SNV	TSFM:NM_001172695:exon1:c.T30C:p.F10F,TSFM:NM_001172696:exon1:c.T30C:p.F10F,TSFM:NM_001172697:exon1:c.T30C:p.F10F,TSFM:NM_005726:exon1:c.T30C:p.F10F	0.799596	8.208
chr12_58179983_G_A	TSFM	c.269	p.G90D	Missense	0.54	VUS	HET	exonic	nonsynonymous SNV	TSFM:NM_001172695:exon3:c.G269A:p.G90D,TSFM:NM_001172696:exon3:c.G269A:p.G90D,TSFM:NM_001172697:exon3:c.G269A:p.G90D,TSFM:NM_005726:exon3:c.G269A:p.G90D	5.36205	34
chr12_95397456_A_G	NDUFA12	c.1	p.M1?	Methionine 1	0.5	LPATH	HET	exonic	startloss	NDUFA12:NM_001258338:exon1:c.A1C:p.M1L,NDUFA12:NM_018838:exon1:c.A1C:p.M1?	2.32107	13.72
chr13_100888122_A_G	PCCA	c.627	p.A209A	Synonymous	1	BEN	HOM	exonic	synonymous SNV	PCCA:NM_001127692:exon7:c.A549G:p.A183A,PCCA:NM_001352607:exon7:c.A549G:p.A183A,PCCA:NM_001352608:exon7:c.A549G:p.A183A,PCCA:NM_000282:exon8:c.A627G:p.A209A,PCCA:NM_001178004:exon8:c.A627G:p.A209A,PCCA:NM_001352605:exon8:c.A627G:p.A209A,PCCA:NM_001352606:exon8:c.A627G:p.A209A,PCCA:NM_001352609:exon8:c.A627G:p.A209A	0.716658	7.816
chr13_100888122_A_G	PCCA	c.627	p.A209A	Synonymous	1	BEN	HOM	exonic	synonymous SNV	PCCA:NM_001127692:exon7:c.A549G:p.A183A,PCCA:NM_001352607:exon7:c.A549G:p.A183A,PCCA:NM_001352608:exon7:c.A549G:p.A183A,PCCA:NM_000282:exon8:c.A627G:p.A209A,PCCA:NM_001178004:exon8:c.A627G:p.A209A,PCCA:NM_001352605:exon8:c.A627G:p.A209A,PCCA:NM_001352606:exon8:c.A627G:p.A209A,PCCA:NM_001352609:exon8:c.A627G:p.A209A	0.716658	7.816
chr13_100888122_A_G	PCCA	c.627	p.A209A	Synonymous	0.51	BEN	HET	exonic	synonymous SNV	PCCA:NM_001127692:exon7:c.A549G:p.A183A,PCCA:NM_001352607:exon7:c.A549G:p.A183A,PCCA:NM_001352608:exon7:c.A549G:p.A183A,PCCA:NM_000282:exon8:c.A627G:p.A209A,PCCA:NM_001178004:exon8:c.A627G:p.A209A,PCCA:NM_001352605:exon8:c.A627G:p.A209A,PCCA:NM_001352606:exon8:c.A627G:p.A209A,PCCA:NM_001352609:exon8:c.A627G:p.A209A	0.716658	7.816
chr13_111293915_A_C	CARS2	c.1664	p.Q555P	Missense	0.48	BEN	HET	exonic	nonsynonymous SNV	CARS2:NM_024537:exon15:c.A1664G:p.Q555R,CARS2:NM_001352252:exon16:c.A878G:p.Q293R	1.22373	9.964
chr13_111293915_A_C	CARS2	c.1664	p.Q555P	Missense	0.44	BEN	HET	exonic	nonsynonymous SNV	CARS2:NM_024537:exon15:c.A1664G:p.Q555R,CARS2:NM_001352252:exon16:c.A878G:p.Q293R	1.22373	9.964
chr13_111293915_A_C	CARS2	c.1664	p.Q555P	Missense	0.52	BEN	HET	exonic	nonsynonymous SNV	CARS2:NM_024537:exon15:c.A1664G:p.Q555R,CARS2:NM_001352252:exon16:c.A878G:p.Q293R	1.22373	9.964
chr13_111293915_A_C	CARS2	c.1664	p.Q555P	Missense	0.48	BEN	HET	exonic	nonsynonymous SNV	CARS2:NM_024537:exon15:c.A1664G:p.Q555R,CARS2:NM_001352252:exon16:c.A878G:p.Q293R	1.22373	9.964
chr13_111293915_A_C	CARS2	c.1664	p.Q555P	Missense	0.6	BEN	HET	exonic	nonsynonymous SNV	CARS2:NM_024537:exon15:c.A1664G:p.Q555R,CARS2:NM_001352252:exon16:c.A878G:p.Q293R	1.22373	9.964
chr13_111298392_T_C	CARS2	c.1239	p.D413D	Synonymous	0.47	BEN	HET	exonic	nonsynonymous SNV	CARS2:NM_024537:exon12:c.T1239G:p.D413E,CARS2:NM_001352252:exon13:c.T453G:p.D151E	3.77155	19.15
chr13_111298392_T_C	CARS2	c.1239	p.D413D	Synonymous	0.49	BEN	HET	exonic	nonsynonymous SNV	CARS2:NM_024537:exon12:c.T1239G:p.D413E,CARS2:NM_001352252:exon13:c.T453G:p.D151E	3.77155	19.15
chr13_111298392_T_C	CARS2	c.1239	p.D413D	Synonymous	0.48	BEN	HET	exonic	nonsynonymous SNV	CARS2:NM_024537:exon12:c.T1239G:p.D413E,CARS2:NM_001352252:exon13:c.T453G:p.D151E	3.77155	19.15
chr13_111298392_T_C	CARS2	c.1239	p.D413D	Synonymous	0.5	BEN	HET	exonic	nonsynonymous SNV	CARS2:NM_024537:exon12:c.T1239G:p.D413E,CARS2:NM_001352252:exon13:c.T453G:p.D151E	3.77155	19.15
chr13_111298392_T_C	CARS2	c.1239	p.D413D	Synonymous	1	BEN	HOM	exonic	nonsynonymous SNV	CARS2:NM_024537:exon12:c.T1239G:p.D413E,CARS2:NM_001352252:exon13:c.T453G:p.D151E	3.77155	19.15
chr13_111298392_T_C	CARS2	c.1239	p.D413D	Synonymous	0.44	BEN	HET	exonic	nonsynonymous SNV	CARS2:NM_024537:exon12:c.T1239G:p.D413E,CARS2:NM_001352252:exon13:c.T453G:p.D151E	3.77155	19.15
chr13_111298392_T_C	CARS2	c.1239	p.D413D	Synonymous	0.52	BEN	HET	exonic	nonsynonymous SNV	CARS2:NM_024537:exon12:c.T1239G:p.D413E,CARS2:NM_001352252:exon13:c.T453G:p.D151E	3.77155	19.15
chr13_111298392_T_C	CARS2	c.1239	p.D413D	Synonymous	0.46	BEN	HET	exonic	nonsynonymous SNV	CARS2:NM_024537:exon12:c.T1239G:p.D413E,CARS2:NM_001352252:exon13:c.T453G:p.D151E	3.77155	19.15
chr13_111298392_T_C	CARS2	c.1239	p.D413D	Synonymous	0.52	BEN	HET	exonic	nonsynonymous SNV	CARS2:NM_024537:exon12:c.T1239G:p.D413E,CARS2:NM_001352252:exon13:c.T453G:p.D151E	3.77155	19.15
chr13_111298392_T_C	CARS2	c.1239	p.D413D	Synonymous	0.49	BEN	HET	exonic	nonsynonymous SNV	CARS2:NM_024537:exon12:c.T1239G:p.D413E,CARS2:NM_001352252:exon13:c.T453G:p.D151E	3.77155	19.15
chr13_111319754_A_G	CARS2	c.852	p.E284E	Synonymous	0.99	BEN	HOM	exonic	nonsynonymous SNV	CARS2:NM_001352253:exon8:c.A852C:p.E284D,CARS2:NM_024537:exon8:c.A852C:p.E284D,CARS2:NM_001352252:exon9:c.A66C:p.E22D	-0.724715	0.893
chr13_111319754_A_G	CARS2	c.852	p.E284E	Synonymous	1	BEN	HOM	exonic	nonsynonymous SNV	CARS2:NM_001352253:exon8:c.A852C:p.E284D,CARS2:NM_024537:exon8:c.A852C:p.E284D,CARS2:NM_001352252:exon9:c.A66C:p.E22D	-0.724715	0.893
chr13_111319754_A_G	CARS2	c.852	p.E284E	Synonymous	1	BEN	HOM	exonic	nonsynonymous SNV	CARS2:NM_001352253:exon8:c.A852C:p.E284D,CARS2:NM_024537:exon8:c.A852C:p.E284D,CARS2:NM_001352252:exon9:c.A66C:p.E22D	-0.724715	0.893
chr13_111319754_A_G	CARS2	c.852	p.E284E	Synonymous	1	BEN	HOM	exonic	nonsynonymous SNV	CARS2:NM_001352253:exon8:c.A852C:p.E284D,CARS2:NM_024537:exon8:c.A852C:p.E284D,CARS2:NM_001352252:exon9:c.A66C:p.E22D	-0.724715	0.893
chr13_111319754_A_G	CARS2	c.852	p.E284E	Synonymous	1	BEN	HOM	exonic	nonsynonymous SNV	CARS2:NM_001352253:exon8:c.A852C:p.E284D,CARS2:NM_024537:exon8:c.A852C:p.E284D,CARS2:NM_001352252:exon9:c.A66C:p.E22D	-0.724715	0.893
chr13_111319754_A_G	CARS2	c.852	p.E284E	Synonymous	1	BEN	HOM	exonic	nonsynonymous SNV	CARS2:NM_001352253:exon8:c.A852C:p.E284D,CARS2:NM_024537:exon8:c.A852C:p.E284D,CARS2:NM_001352252:exon9:c.A66C:p.E22D	-0.724715	0.893
chr13_111319754_A_G	CARS2	c.852	p.E284E	Synonymous	1	BEN	HOM	exonic	nonsynonymous SNV	CARS2:NM_001352253:exon8:c.A852C:p.E284D,CARS2:NM_024537:exon8:c.A852C:p.E284D,CARS2:NM_001352252:exon9:c.A66C:p.E22D	-0.724715	0.893
chr13_111319754_A_G	CARS2	c.852	p.E284E	Synonymous	0.48	BEN	HET	exonic	nonsynonymous SNV	CARS2:NM_001352253:exon8:c.A852C:p.E284D,CARS2:NM_024537:exon8:c.A852C:p.E284D,CARS2:NM_001352252:exon9:c.A66C:p.E22D	-0.724715	0.893
chr13_111319754_A_G	CARS2	c.852	p.E284E	Synonymous	0.49	BEN	HET	exonic	nonsynonymous SNV	CARS2:NM_001352253:exon8:c.A852C:p.E284D,CARS2:NM_024537:exon8:c.A852C:p.E284D,CARS2:NM_001352252:exon9:c.A66C:p.E22D	-0.724715	0.893
chr13_111319754_A_G	CARS2	c.852	p.E284E	Synonymous	1	BEN	HOM	exonic	nonsynonymous SNV	CARS2:NM_001352253:exon8:c.A852C:p.E284D,CARS2:NM_024537:exon8:c.A852C:p.E284D,CARS2:NM_001352252:exon9:c.A66C:p.E22D	-0.724715	0.893
chr13_111319754_A_G	CARS2	c.852	p.E284E	Synonymous	0.48	BEN	HET	exonic	nonsynonymous SNV	CARS2:NM_001352253:exon8:c.A852C:p.E284D,CARS2:NM_024537:exon8:c.A852C:p.E284D,CARS2:NM_001352252:exon9:c.A66C:p.E22D	-0.724715	0.893
chr13_111319754_A_G	CARS2	c.852	p.E284E	Synonymous	0.44	BEN	HET	exonic	nonsynonymous SNV	CARS2:NM_001352253:exon8:c.A852C:p.E284D,CARS2:NM_024537:exon8:c.A852C:p.E284D,CARS2:NM_001352252:exon9:c.A66C:p.E22D	-0.724715	0.893
chr13_111319754_A_G	CARS2	c.852	p.E284E	Synonymous	1	BEN	HOM	exonic	nonsynonymous SNV	CARS2:NM_001352253:exon8:c.A852C:p.E284D,CARS2:NM_024537:exon8:c.A852C:p.E284D,CARS2:NM_001352252:exon9:c.A66C:p.E22D	-0.724715	0.893
chr13_111319754_A_G	CARS2	c.852	p.E284E	Synonymous	1	BEN	HOM	exonic	nonsynonymous SNV	CARS2:NM_001352253:exon8:c.A852C:p.E284D,CARS2:NM_024537:exon8:c.A852C:p.E284D,CARS2:NM_001352252:exon9:c.A66C:p.E22D	-0.724715	0.893
chr13_111319754_A_G	CARS2	c.852	p.E284E	Synonymous	1	BEN	HOM	exonic	nonsynonymous SNV	CARS2:NM_001352253:exon8:c.A852C:p.E284D,CARS2:NM_024537:exon8:c.A852C:p.E284D,CARS2:NM_001352252:exon9:c.A66C:p.E22D	-0.724715	0.893
chr13_111335406_G_A	CARS2	c.647	p.G216E	Missense	0.37	BEN	HET	exonic	nonsynonymous SNV	CARS2:NM_001352253:exon6:c.G647T:p.G216V,CARS2:NM_024537:exon6:c.G647T:p.G216V	0.838259	8.384
chr13_111340101_A_T	CARS2	c.538	p.I180F	Missense	0.53	BEN	HET	exonic	synonymous SNV	CARS2:NM_001352253:exon5:c.A538A:p.I180I,CARS2:NM_024537:exon5:c.A538A:p.I180I	.	.
chr13_111340101_A_T	CARS2	c.538	p.I180F	Missense	0.5	BEN	HET	exonic	synonymous SNV	CARS2:NM_001352253:exon5:c.A538A:p.I180I,CARS2:NM_024537:exon5:c.A538A:p.I180I	.	.
chr13_111340101_A_T	CARS2	c.538	p.I180F	Missense	0.56	BEN	HET	exonic	synonymous SNV	CARS2:NM_001352253:exon5:c.A538A:p.I180I,CARS2:NM_024537:exon5:c.A538A:p.I180I	.	.
chr13_111340342_C_T	CARS2	c.417	p.L139L	Synonymous	1	BEN	HOM	exonic	synonymous SNV	CARS2:NM_001352253:exon4:c.C417A:p.L139L,CARS2:NM_024537:exon4:c.C417A:p.L139L	-0.493278	1.735
chr13_111340342_C_T	CARS2	c.417	p.L139L	Synonymous	0.48	BEN	HET	exonic	synonymous SNV	CARS2:NM_001352253:exon4:c.C417A:p.L139L,CARS2:NM_024537:exon4:c.C417A:p.L139L	-0.493278	1.735
chr13_111340342_C_T	CARS2	c.417	p.L139L	Synonymous	0.51	BEN	HET	exonic	synonymous SNV	CARS2:NM_001352253:exon4:c.C417A:p.L139L,CARS2:NM_024537:exon4:c.C417A:p.L139L	-0.493278	1.735
chr13_111340342_C_T	CARS2	c.417	p.L139L	Synonymous	0.47	BEN	HET	exonic	synonymous SNV	CARS2:NM_001352253:exon4:c.C417A:p.L139L,CARS2:NM_024537:exon4:c.C417A:p.L139L	-0.493278	1.735
chr13_111340342_C_T	CARS2	c.417	p.L139L	Synonymous	0.49	BEN	HET	exonic	synonymous SNV	CARS2:NM_001352253:exon4:c.C417A:p.L139L,CARS2:NM_024537:exon4:c.C417A:p.L139L	-0.493278	1.735
chr13_111340342_C_T	CARS2	c.417	p.L139L	Synonymous	0.47	BEN	HET	exonic	synonymous SNV	CARS2:NM_001352253:exon4:c.C417A:p.L139L,CARS2:NM_024537:exon4:c.C417A:p.L139L	-0.493278	1.735
chr13_111340342_C_T	CARS2	c.417	p.L139L	Synonymous	0.44	BEN	HET	exonic	synonymous SNV	CARS2:NM_001352253:exon4:c.C417A:p.L139L,CARS2:NM_024537:exon4:c.C417A:p.L139L	-0.493278	1.735
chr13_111340342_C_T	CARS2	c.417	p.L139L	Synonymous	0.5	BEN	HET	exonic	synonymous SNV	CARS2:NM_001352253:exon4:c.C417A:p.L139L,CARS2:NM_024537:exon4:c.C417A:p.L139L	-0.493278	1.735
chr13_111340342_C_T	CARS2	c.417	p.L139L	Synonymous	0.52	BEN	HET	exonic	synonymous SNV	CARS2:NM_001352253:exon4:c.C417A:p.L139L,CARS2:NM_024537:exon4:c.C417A:p.L139L	-0.493278	1.735
chr13_111340342_C_T	CARS2	c.417	p.L139L	Synonymous	0.54	BEN	HET	exonic	synonymous SNV	CARS2:NM_001352253:exon4:c.C417A:p.L139L,CARS2:NM_024537:exon4:c.C417A:p.L139L	-0.493278	1.735
chr13_48547467_T_A	SUCLA2	c.595	p.S199T	Missense	0.99	BEN	HOM	exonic	synonymous SNV	SUCLA2:NM_003850:exon5:c.T595T:p.S199S	.	.
chr13_48547467_T_A	SUCLA2	c.595	p.S199T	Missense	1	BEN	HOM	exonic	synonymous SNV	SUCLA2:NM_003850:exon5:c.T595T:p.S199S	.	.
chr13_48547467_T_A	SUCLA2	c.595	p.S199T	Missense	1	BEN	HOM	exonic	synonymous SNV	SUCLA2:NM_003850:exon5:c.T595T:p.S199S	.	.
chr13_48547467_T_A	SUCLA2	c.595	p.S199T	Missense	1	BEN	HOM	exonic	synonymous SNV	SUCLA2:NM_003850:exon5:c.T595T:p.S199S	.	.
chr13_48547467_T_A	SUCLA2	c.595	p.S199T	Missense	1	BEN	HOM	exonic	synonymous SNV	SUCLA2:NM_003850:exon5:c.T595T:p.S199S	.	.
chr13_48547467_T_A	SUCLA2	c.595	p.S199T	Missense	0.46	BEN	HET	exonic	synonymous SNV	SUCLA2:NM_003850:exon5:c.T595T:p.S199S	.	.
chr13_48547467_T_A	SUCLA2	c.595	p.S199T	Missense	0.5	BEN	HET	exonic	synonymous SNV	SUCLA2:NM_003850:exon5:c.T595T:p.S199S	.	.
chr13_48547467_T_A	SUCLA2	c.595	p.S199T	Missense	1	BEN	HOM	exonic	synonymous SNV	SUCLA2:NM_003850:exon5:c.T595T:p.S199S	.	.
chr13_48547467_T_A	SUCLA2	c.595	p.S199T	Missense	0.99	BEN	HOM	exonic	synonymous SNV	SUCLA2:NM_003850:exon5:c.T595T:p.S199S	.	.
chr13_48547467_T_A	SUCLA2	c.595	p.S199T	Missense	0.99	BEN	HOM	exonic	synonymous SNV	SUCLA2:NM_003850:exon5:c.T595T:p.S199S	.	.
chr13_48547467_T_A	SUCLA2	c.595	p.S199T	Missense	1	BEN	HOM	exonic	synonymous SNV	SUCLA2:NM_003850:exon5:c.T595T:p.S199S	.	.
chr13_48547467_T_A	SUCLA2	c.595	p.S199T	Missense	1	BEN	HOM	exonic	synonymous SNV	SUCLA2:NM_003850:exon5:c.T595T:p.S199S	.	.
chr13_48547467_T_A	SUCLA2	c.595	p.S199T	Missense	1	BEN	HOM	exonic	synonymous SNV	SUCLA2:NM_003850:exon5:c.T595T:p.S199S	.	.
chr13_48547467_T_A	SUCLA2	c.595	p.S199T	Missense	1	BEN	HOM	exonic	synonymous SNV	SUCLA2:NM_003850:exon5:c.T595T:p.S199S	.	.
chr13_48547467_T_A	SUCLA2	c.595	p.S199T	Missense	0.99	BEN	HOM	exonic	synonymous SNV	SUCLA2:NM_003850:exon5:c.T595T:p.S199S	.	.
chr13_48571135_GTTT_-	SUCLA2	c.111_114delGTTT	p.F38IfsX21	Frameshift		LPATH	HET	.	.	.	.	.
chr13_52511606_C_T	ATP7B	c.3903+6		Intronic	0.44	BEN	HET	intronic	.	.	-0.118432	3.42
chr13_52511606_C_T	ATP7B	c.3903+6		Intronic	1	BEN	HOM	intronic	.	.	-0.118432	3.42
chr13_52511606_C_T	ATP7B	c.3903+6		Intronic	0.53	BEN	HET	intronic	.	.	-0.118432	3.42
chr13_52511606_C_T	ATP7B	c.3903+6		Intronic	0.51	BEN	HET	intronic	.	.	-0.118432	3.42
chr13_52511606_C_T	ATP7B	c.3903+6		Intronic	0.99	BEN	HOM	intronic	.	.	-0.118432	3.42
chr13_52511606_C_T	ATP7B	c.3903+6		Intronic	0.47	BEN	HET	intronic	.	.	-0.118432	3.42
chr13_52511606_C_T	ATP7B	c.3903+6		Intronic	0.49	BEN	HET	intronic	.	.	-0.118432	3.42
chr13_52511606_C_T	ATP7B	c.3903+6		Intronic	1	BEN	HOM	intronic	.	.	-0.118432	3.42
chr13_52511606_C_T	ATP7B	c.3903+6		Intronic	0.48	BEN	HET	intronic	.	.	-0.118432	3.42
chr13_52515354_T_C	ATP7B	c.3419	p.V1140A	Missense	0.52	BEN	HET	exonic	nonsynonymous SNV	ATP7B:NM_001005918:exon12:c.T2798G:p.V933G,ATP7B:NM_001330579:exon14:c.T3167G:p.V1056G,ATP7B:NM_001330578:exon15:c.T3185G:p.V1062G,ATP7B:NM_000053:exon16:c.T3419G:p.V1140G,ATP7B:NM_001243182:exon17:c.T3086G:p.V1029G	-0.365646	2.277
chr13_52515354_T_C	ATP7B	c.3419	p.V1140A	Missense	0.99	BEN	HOM	exonic	nonsynonymous SNV	ATP7B:NM_001005918:exon12:c.T2798G:p.V933G,ATP7B:NM_001330579:exon14:c.T3167G:p.V1056G,ATP7B:NM_001330578:exon15:c.T3185G:p.V1062G,ATP7B:NM_000053:exon16:c.T3419G:p.V1140G,ATP7B:NM_001243182:exon17:c.T3086G:p.V1029G	-0.365646	2.277
chr13_52515354_T_C	ATP7B	c.3419	p.V1140A	Missense	0.49	BEN	HET	exonic	nonsynonymous SNV	ATP7B:NM_001005918:exon12:c.T2798G:p.V933G,ATP7B:NM_001330579:exon14:c.T3167G:p.V1056G,ATP7B:NM_001330578:exon15:c.T3185G:p.V1062G,ATP7B:NM_000053:exon16:c.T3419G:p.V1140G,ATP7B:NM_001243182:exon17:c.T3086G:p.V1029G	-0.365646	2.277
chr13_52515354_T_C	ATP7B	c.3419	p.V1140A	Missense	0.54	BEN	HET	exonic	nonsynonymous SNV	ATP7B:NM_001005918:exon12:c.T2798G:p.V933G,ATP7B:NM_001330579:exon14:c.T3167G:p.V1056G,ATP7B:NM_001330578:exon15:c.T3185G:p.V1062G,ATP7B:NM_000053:exon16:c.T3419G:p.V1140G,ATP7B:NM_001243182:exon17:c.T3086G:p.V1029G	-0.365646	2.277
chr13_52515354_T_C	ATP7B	c.3419	p.V1140A	Missense	0.52	BEN	HET	exonic	nonsynonymous SNV	ATP7B:NM_001005918:exon12:c.T2798G:p.V933G,ATP7B:NM_001330579:exon14:c.T3167G:p.V1056G,ATP7B:NM_001330578:exon15:c.T3185G:p.V1062G,ATP7B:NM_000053:exon16:c.T3419G:p.V1140G,ATP7B:NM_001243182:exon17:c.T3086G:p.V1029G	-0.365646	2.277
chr13_52515354_T_C	ATP7B	c.3419	p.V1140A	Missense	1	BEN	HOM	exonic	nonsynonymous SNV	ATP7B:NM_001005918:exon12:c.T2798G:p.V933G,ATP7B:NM_001330579:exon14:c.T3167G:p.V1056G,ATP7B:NM_001330578:exon15:c.T3185G:p.V1062G,ATP7B:NM_000053:exon16:c.T3419G:p.V1140G,ATP7B:NM_001243182:exon17:c.T3086G:p.V1029G	-0.365646	2.277
chr13_52515354_T_C	ATP7B	c.3419	p.V1140A	Missense	0.57	BEN	HET	exonic	nonsynonymous SNV	ATP7B:NM_001005918:exon12:c.T2798G:p.V933G,ATP7B:NM_001330579:exon14:c.T3167G:p.V1056G,ATP7B:NM_001330578:exon15:c.T3185G:p.V1062G,ATP7B:NM_000053:exon16:c.T3419G:p.V1140G,ATP7B:NM_001243182:exon17:c.T3086G:p.V1029G	-0.365646	2.277
chr13_52515354_T_C	ATP7B	c.3419	p.V1140A	Missense	1	BEN	HOM	exonic	nonsynonymous SNV	ATP7B:NM_001005918:exon12:c.T2798G:p.V933G,ATP7B:NM_001330579:exon14:c.T3167G:p.V1056G,ATP7B:NM_001330578:exon15:c.T3185G:p.V1062G,ATP7B:NM_000053:exon16:c.T3419G:p.V1140G,ATP7B:NM_001243182:exon17:c.T3086G:p.V1029G	-0.365646	2.277
chr13_52515354_T_C	ATP7B	c.3419	p.V1140A	Missense	0.51	BEN	HET	exonic	nonsynonymous SNV	ATP7B:NM_001005918:exon12:c.T2798G:p.V933G,ATP7B:NM_001330579:exon14:c.T3167G:p.V1056G,ATP7B:NM_001330578:exon15:c.T3185G:p.V1062G,ATP7B:NM_000053:exon16:c.T3419G:p.V1140G,ATP7B:NM_001243182:exon17:c.T3086G:p.V1029G	-0.365646	2.277
chr13_52520471_G_A	ATP7B	c.3009	p.A1003A	Synonymous	0.5	BEN	HET	exonic	synonymous SNV	ATP7B:NM_001005918:exon9:c.G2388T:p.A796A,ATP7B:NM_001330579:exon11:c.G2757T:p.A919A,ATP7B:NM_001330578:exon12:c.G2775T:p.A925A,ATP7B:NM_000053:exon13:c.G3009T:p.A1003A,ATP7B:NM_001243182:exon14:c.G2676T:p.A892A	-1.05594	0.188
chr13_52520471_G_A	ATP7B	c.3009	p.A1003A	Synonymous	0.49	BEN	HET	exonic	synonymous SNV	ATP7B:NM_001005918:exon9:c.G2388T:p.A796A,ATP7B:NM_001330579:exon11:c.G2757T:p.A919A,ATP7B:NM_001330578:exon12:c.G2775T:p.A925A,ATP7B:NM_000053:exon13:c.G3009T:p.A1003A,ATP7B:NM_001243182:exon14:c.G2676T:p.A892A	-1.05594	0.188
chr13_52520471_G_A	ATP7B	c.3009	p.A1003A	Synonymous	0.51	BEN	HET	exonic	synonymous SNV	ATP7B:NM_001005918:exon9:c.G2388T:p.A796A,ATP7B:NM_001330579:exon11:c.G2757T:p.A919A,ATP7B:NM_001330578:exon12:c.G2775T:p.A925A,ATP7B:NM_000053:exon13:c.G3009T:p.A1003A,ATP7B:NM_001243182:exon14:c.G2676T:p.A892A	-1.05594	0.188
chr13_52520507_G_A	ATP7B	c.2973	p.T991T	Synonymous	0.5	BEN	HET	exonic	synonymous SNV	ATP7B:NM_001005918:exon9:c.G2352T:p.T784T,ATP7B:NM_001330579:exon11:c.G2721T:p.T907T,ATP7B:NM_001330578:exon12:c.G2739T:p.T913T,ATP7B:NM_000053:exon13:c.G2973T:p.T991T,ATP7B:NM_001243182:exon14:c.G2640T:p.T880T	0.699277	7.731
chr13_52520507_G_A	ATP7B	c.2973	p.T991T	Synonymous	0.48	BEN	HET	exonic	synonymous SNV	ATP7B:NM_001005918:exon9:c.G2352T:p.T784T,ATP7B:NM_001330579:exon11:c.G2721T:p.T907T,ATP7B:NM_001330578:exon12:c.G2739T:p.T913T,ATP7B:NM_000053:exon13:c.G2973T:p.T991T,ATP7B:NM_001243182:exon14:c.G2640T:p.T880T	0.699277	7.731
chr13_52520507_G_A	ATP7B	c.2973	p.T991T	Synonymous	0.49	BEN	HET	exonic	synonymous SNV	ATP7B:NM_001005918:exon9:c.G2352T:p.T784T,ATP7B:NM_001330579:exon11:c.G2721T:p.T907T,ATP7B:NM_001330578:exon12:c.G2739T:p.T913T,ATP7B:NM_000053:exon13:c.G2973T:p.T991T,ATP7B:NM_001243182:exon14:c.G2640T:p.T880T	0.699277	7.731
chr13_52520507_G_A	ATP7B	c.2973	p.T991T	Synonymous	0.5	BEN	HET	exonic	synonymous SNV	ATP7B:NM_001005918:exon9:c.G2352T:p.T784T,ATP7B:NM_001330579:exon11:c.G2721T:p.T907T,ATP7B:NM_001330578:exon12:c.G2739T:p.T913T,ATP7B:NM_000053:exon13:c.G2973T:p.T991T,ATP7B:NM_001243182:exon14:c.G2640T:p.T880T	0.699277	7.731
chr13_52523808_G_A	ATP7B	c.2855	p.R952K	Missense	1	BEN	HOM	exonic	nonsynonymous SNV	ATP7B:NM_001330579:exon10:c.G2603T:p.R868I,ATP7B:NM_001330578:exon11:c.G2621T:p.R874I,ATP7B:NM_000053:exon12:c.G2855T:p.R952I,ATP7B:NM_001243182:exon13:c.G2522T:p.R841I	3.75214	19.05
chr13_52523808_G_A	ATP7B	c.2855	p.R952K	Missense	0.45	BEN	HET	exonic	nonsynonymous SNV	ATP7B:NM_001330579:exon10:c.G2603T:p.R868I,ATP7B:NM_001330578:exon11:c.G2621T:p.R874I,ATP7B:NM_000053:exon12:c.G2855T:p.R952I,ATP7B:NM_001243182:exon13:c.G2522T:p.R841I	3.75214	19.05
chr13_52523808_G_A	ATP7B	c.2855	p.R952K	Missense	1	BEN	HOM	exonic	nonsynonymous SNV	ATP7B:NM_001330579:exon10:c.G2603T:p.R868I,ATP7B:NM_001330578:exon11:c.G2621T:p.R874I,ATP7B:NM_000053:exon12:c.G2855T:p.R952I,ATP7B:NM_001243182:exon13:c.G2522T:p.R841I	3.75214	19.05
chr13_52523808_G_A	ATP7B	c.2855	p.R952K	Missense	0.45	BEN	HET	exonic	nonsynonymous SNV	ATP7B:NM_001330579:exon10:c.G2603T:p.R868I,ATP7B:NM_001330578:exon11:c.G2621T:p.R874I,ATP7B:NM_000053:exon12:c.G2855T:p.R952I,ATP7B:NM_001243182:exon13:c.G2522T:p.R841I	3.75214	19.05
chr13_52523808_G_A	ATP7B	c.2855	p.R952K	Missense	0.49	BEN	HET	exonic	nonsynonymous SNV	ATP7B:NM_001330579:exon10:c.G2603T:p.R868I,ATP7B:NM_001330578:exon11:c.G2621T:p.R874I,ATP7B:NM_000053:exon12:c.G2855T:p.R952I,ATP7B:NM_001243182:exon13:c.G2522T:p.R841I	3.75214	19.05
chr13_52523808_G_A	ATP7B	c.2855	p.R952K	Missense	0.51	BEN	HET	exonic	nonsynonymous SNV	ATP7B:NM_001330579:exon10:c.G2603T:p.R868I,ATP7B:NM_001330578:exon11:c.G2621T:p.R874I,ATP7B:NM_000053:exon12:c.G2855T:p.R952I,ATP7B:NM_001243182:exon13:c.G2522T:p.R841I	3.75214	19.05
chr13_52523808_G_A	ATP7B	c.2855	p.R952K	Missense	1	BEN	HOM	exonic	nonsynonymous SNV	ATP7B:NM_001330579:exon10:c.G2603T:p.R868I,ATP7B:NM_001330578:exon11:c.G2621T:p.R874I,ATP7B:NM_000053:exon12:c.G2855T:p.R952I,ATP7B:NM_001243182:exon13:c.G2522T:p.R841I	3.75214	19.05
chr13_52523808_G_A	ATP7B	c.2855	p.R952K	Missense	0.53	BEN	HET	exonic	nonsynonymous SNV	ATP7B:NM_001330579:exon10:c.G2603T:p.R868I,ATP7B:NM_001330578:exon11:c.G2621T:p.R874I,ATP7B:NM_000053:exon12:c.G2855T:p.R952I,ATP7B:NM_001243182:exon13:c.G2522T:p.R841I	3.75214	19.05
chr13_52523808_G_A	ATP7B	c.2855	p.R952K	Missense	0.5	BEN	HET	exonic	nonsynonymous SNV	ATP7B:NM_001330579:exon10:c.G2603T:p.R868I,ATP7B:NM_001330578:exon11:c.G2621T:p.R874I,ATP7B:NM_000053:exon12:c.G2855T:p.R952I,ATP7B:NM_001243182:exon13:c.G2522T:p.R841I	3.75214	19.05
chr13_52524488_A_G	ATP7B	c.2495	p.K832R	Missense	0.46	BEN	HET	exonic	nonsynonymous SNV	ATP7B:NM_001005918:exon7:c.A2009C:p.K670T,ATP7B:NM_001330579:exon8:c.A2243C:p.K748T,ATP7B:NM_001330578:exon9:c.A2261C:p.K754T,ATP7B:NM_000053:exon10:c.A2495C:p.K832T,ATP7B:NM_001243182:exon11:c.A2162C:p.K721T	4.4501	23.7
chr13_52524488_A_G	ATP7B	c.2495	p.K832R	Missense	1	BEN	HOM	exonic	nonsynonymous SNV	ATP7B:NM_001005918:exon7:c.A2009C:p.K670T,ATP7B:NM_001330579:exon8:c.A2243C:p.K748T,ATP7B:NM_001330578:exon9:c.A2261C:p.K754T,ATP7B:NM_000053:exon10:c.A2495C:p.K832T,ATP7B:NM_001243182:exon11:c.A2162C:p.K721T	4.4501	23.7
chr13_52524488_A_G	ATP7B	c.2495	p.K832R	Missense	0.5	BEN	HET	exonic	nonsynonymous SNV	ATP7B:NM_001005918:exon7:c.A2009C:p.K670T,ATP7B:NM_001330579:exon8:c.A2243C:p.K748T,ATP7B:NM_001330578:exon9:c.A2261C:p.K754T,ATP7B:NM_000053:exon10:c.A2495C:p.K832T,ATP7B:NM_001243182:exon11:c.A2162C:p.K721T	4.4501	23.7
chr13_52524488_A_G	ATP7B	c.2495	p.K832R	Missense	1	BEN	HOM	exonic	nonsynonymous SNV	ATP7B:NM_001005918:exon7:c.A2009C:p.K670T,ATP7B:NM_001330579:exon8:c.A2243C:p.K748T,ATP7B:NM_001330578:exon9:c.A2261C:p.K754T,ATP7B:NM_000053:exon10:c.A2495C:p.K832T,ATP7B:NM_001243182:exon11:c.A2162C:p.K721T	4.4501	23.7
chr13_52524488_A_G	ATP7B	c.2495	p.K832R	Missense	0.44	BEN	HET	exonic	nonsynonymous SNV	ATP7B:NM_001005918:exon7:c.A2009C:p.K670T,ATP7B:NM_001330579:exon8:c.A2243C:p.K748T,ATP7B:NM_001330578:exon9:c.A2261C:p.K754T,ATP7B:NM_000053:exon10:c.A2495C:p.K832T,ATP7B:NM_001243182:exon11:c.A2162C:p.K721T	4.4501	23.7
chr13_52524488_A_G	ATP7B	c.2495	p.K832R	Missense	0.5	BEN	HET	exonic	nonsynonymous SNV	ATP7B:NM_001005918:exon7:c.A2009C:p.K670T,ATP7B:NM_001330579:exon8:c.A2243C:p.K748T,ATP7B:NM_001330578:exon9:c.A2261C:p.K754T,ATP7B:NM_000053:exon10:c.A2495C:p.K832T,ATP7B:NM_001243182:exon11:c.A2162C:p.K721T	4.4501	23.7
chr13_52524488_A_G	ATP7B	c.2495	p.K832R	Missense	0.5	BEN	HET	exonic	nonsynonymous SNV	ATP7B:NM_001005918:exon7:c.A2009C:p.K670T,ATP7B:NM_001330579:exon8:c.A2243C:p.K748T,ATP7B:NM_001330578:exon9:c.A2261C:p.K754T,ATP7B:NM_000053:exon10:c.A2495C:p.K832T,ATP7B:NM_001243182:exon11:c.A2162C:p.K721T	4.4501	23.7
chr13_52524488_A_G	ATP7B	c.2495	p.K832R	Missense	0.51	BEN	HET	exonic	nonsynonymous SNV	ATP7B:NM_001005918:exon7:c.A2009C:p.K670T,ATP7B:NM_001330579:exon8:c.A2243C:p.K748T,ATP7B:NM_001330578:exon9:c.A2261C:p.K754T,ATP7B:NM_000053:exon10:c.A2495C:p.K832T,ATP7B:NM_001243182:exon11:c.A2162C:p.K721T	4.4501	23.7
chr13_52524488_A_G	ATP7B	c.2495	p.K832R	Missense	1	BEN	HOM	exonic	nonsynonymous SNV	ATP7B:NM_001005918:exon7:c.A2009C:p.K670T,ATP7B:NM_001330579:exon8:c.A2243C:p.K748T,ATP7B:NM_001330578:exon9:c.A2261C:p.K754T,ATP7B:NM_000053:exon10:c.A2495C:p.K832T,ATP7B:NM_001243182:exon11:c.A2162C:p.K721T	4.4501	23.7
chr13_52532606_C_T	ATP7B	c.2196	p.L732=	Synonymous	0.42	LBEN	HET	exonic	synonymous SNV	ATP7B:NM_001330579:exon6:c.C1944A:p.L648L,ATP7B:NM_000053:exon8:c.C2196A:p.L732L,ATP7B:NM_001243182:exon9:c.C1863A:p.L621L	2.30211	13.66
chr13_52542680_T_C	ATP7B	c.1607	p.V536A	Missense	0.53	LBEN	HET	exonic	nonsynonymous SNV	ATP7B:NM_000053:exon4:c.T1607G:p.V536G,ATP7B:NM_001005918:exon4:c.T1607G:p.V536G,ATP7B:NM_001330578:exon4:c.T1607G:p.V536G,ATP7B:NM_001330579:exon4:c.T1607G:p.V536G,ATP7B:NM_001243182:exon5:c.T1274G:p.V425G	1.18336	9.812
chr13_52544805_G_C	ATP7B	c.1366	p.V456L	Missense	0.52	BEN	HET	exonic	synonymous SNV	ATP7B:NM_000053:exon3:c.G1366G:p.V456V,ATP7B:NM_001005918:exon3:c.G1366G:p.V456V,ATP7B:NM_001330578:exon3:c.G1366G:p.V456V,ATP7B:NM_001330579:exon3:c.G1366G:p.V456V,ATP7B:NM_001243182:exon4:c.G1033G:p.V345V	.	.
chr13_52544805_G_C	ATP7B	c.1366	p.V456L	Missense	0.38	BEN	HET	exonic	synonymous SNV	ATP7B:NM_000053:exon3:c.G1366G:p.V456V,ATP7B:NM_001005918:exon3:c.G1366G:p.V456V,ATP7B:NM_001330578:exon3:c.G1366G:p.V456V,ATP7B:NM_001330579:exon3:c.G1366G:p.V456V,ATP7B:NM_001243182:exon4:c.G1033G:p.V345V	.	.
chr13_52544805_G_C	ATP7B	c.1366	p.V456L	Missense	0.48	BEN	HET	exonic	synonymous SNV	ATP7B:NM_000053:exon3:c.G1366G:p.V456V,ATP7B:NM_001005918:exon3:c.G1366G:p.V456V,ATP7B:NM_001330578:exon3:c.G1366G:p.V456V,ATP7B:NM_001330579:exon3:c.G1366G:p.V456V,ATP7B:NM_001243182:exon4:c.G1033G:p.V345V	.	.
chr13_52544805_G_C	ATP7B	c.1366	p.V456L	Missense	0.48	BEN	HET	exonic	synonymous SNV	ATP7B:NM_000053:exon3:c.G1366G:p.V456V,ATP7B:NM_001005918:exon3:c.G1366G:p.V456V,ATP7B:NM_001330578:exon3:c.G1366G:p.V456V,ATP7B:NM_001330579:exon3:c.G1366G:p.V456V,ATP7B:NM_001243182:exon4:c.G1033G:p.V345V	.	.
chr13_52544805_G_C	ATP7B	c.1366	p.V456L	Missense	0.45	BEN	HET	exonic	synonymous SNV	ATP7B:NM_000053:exon3:c.G1366G:p.V456V,ATP7B:NM_001005918:exon3:c.G1366G:p.V456V,ATP7B:NM_001330578:exon3:c.G1366G:p.V456V,ATP7B:NM_001330579:exon3:c.G1366G:p.V456V,ATP7B:NM_001243182:exon4:c.G1033G:p.V345V	.	.
chr13_52544805_G_C	ATP7B	c.1366	p.V456L	Missense	0.55	BEN	HET	exonic	synonymous SNV	ATP7B:NM_000053:exon3:c.G1366G:p.V456V,ATP7B:NM_001005918:exon3:c.G1366G:p.V456V,ATP7B:NM_001330578:exon3:c.G1366G:p.V456V,ATP7B:NM_001330579:exon3:c.G1366G:p.V456V,ATP7B:NM_001243182:exon4:c.G1033G:p.V345V	.	.
chr13_52544805_G_C	ATP7B	c.1366	p.V456L	Missense	0.46	BEN	HET	exonic	synonymous SNV	ATP7B:NM_000053:exon3:c.G1366G:p.V456V,ATP7B:NM_001005918:exon3:c.G1366G:p.V456V,ATP7B:NM_001330578:exon3:c.G1366G:p.V456V,ATP7B:NM_001330579:exon3:c.G1366G:p.V456V,ATP7B:NM_001243182:exon4:c.G1033G:p.V345V	.	.
chr13_52544805_G_C	ATP7B	c.1366	p.V456L	Missense	0.57	BEN	HET	exonic	synonymous SNV	ATP7B:NM_000053:exon3:c.G1366G:p.V456V,ATP7B:NM_001005918:exon3:c.G1366G:p.V456V,ATP7B:NM_001330578:exon3:c.G1366G:p.V456V,ATP7B:NM_001330579:exon3:c.G1366G:p.V456V,ATP7B:NM_001243182:exon4:c.G1033G:p.V345V	.	.
chr13_52544805_G_C	ATP7B	c.1366	p.V456L	Missense	0.99	BEN	HOM	exonic	synonymous SNV	ATP7B:NM_000053:exon3:c.G1366G:p.V456V,ATP7B:NM_001005918:exon3:c.G1366G:p.V456V,ATP7B:NM_001330578:exon3:c.G1366G:p.V456V,ATP7B:NM_001330579:exon3:c.G1366G:p.V456V,ATP7B:NM_001243182:exon4:c.G1033G:p.V345V	.	.
chr13_52548140_T_G	ATP7B	c.1216	p.S406A	Missense	0.52	BEN	HET	exonic	nonsynonymous SNV	ATP7B:NM_000053:exon2:c.T1216C:p.S406P,ATP7B:NM_001005918:exon2:c.T1216C:p.S406P,ATP7B:NM_001330578:exon2:c.T1216C:p.S406P,ATP7B:NM_001330579:exon2:c.T1216C:p.S406P,ATP7B:NM_001243182:exon3:c.T883C:p.S295P	2.76696	15.21
chr13_52548140_T_G	ATP7B	c.1216	p.S406A	Missense	0.46	BEN	HET	exonic	nonsynonymous SNV	ATP7B:NM_000053:exon2:c.T1216C:p.S406P,ATP7B:NM_001005918:exon2:c.T1216C:p.S406P,ATP7B:NM_001330578:exon2:c.T1216C:p.S406P,ATP7B:NM_001330579:exon2:c.T1216C:p.S406P,ATP7B:NM_001243182:exon3:c.T883C:p.S295P	2.76696	15.21
chr13_52548140_T_G	ATP7B	c.1216	p.S406A	Missense	0.45	BEN	HET	exonic	nonsynonymous SNV	ATP7B:NM_000053:exon2:c.T1216C:p.S406P,ATP7B:NM_001005918:exon2:c.T1216C:p.S406P,ATP7B:NM_001330578:exon2:c.T1216C:p.S406P,ATP7B:NM_001330579:exon2:c.T1216C:p.S406P,ATP7B:NM_001243182:exon3:c.T883C:p.S295P	2.76696	15.21
chr13_52548140_T_G	ATP7B	c.1216	p.S406A	Missense	0.48	BEN	HET	exonic	nonsynonymous SNV	ATP7B:NM_000053:exon2:c.T1216C:p.S406P,ATP7B:NM_001005918:exon2:c.T1216C:p.S406P,ATP7B:NM_001330578:exon2:c.T1216C:p.S406P,ATP7B:NM_001330579:exon2:c.T1216C:p.S406P,ATP7B:NM_001243182:exon3:c.T883C:p.S295P	2.76696	15.21
chr13_52548140_T_G	ATP7B	c.1216	p.S406A	Missense	0.41	BEN	HET	exonic	nonsynonymous SNV	ATP7B:NM_000053:exon2:c.T1216C:p.S406P,ATP7B:NM_001005918:exon2:c.T1216C:p.S406P,ATP7B:NM_001330578:exon2:c.T1216C:p.S406P,ATP7B:NM_001330579:exon2:c.T1216C:p.S406P,ATP7B:NM_001243182:exon3:c.T883C:p.S295P	2.76696	15.21
chr13_52548140_T_G	ATP7B	c.1216	p.S406A	Missense	0.41	BEN	HET	exonic	nonsynonymous SNV	ATP7B:NM_000053:exon2:c.T1216C:p.S406P,ATP7B:NM_001005918:exon2:c.T1216C:p.S406P,ATP7B:NM_001330578:exon2:c.T1216C:p.S406P,ATP7B:NM_001330579:exon2:c.T1216C:p.S406P,ATP7B:NM_001243182:exon3:c.T883C:p.S295P	2.76696	15.21
chr13_52548140_T_G	ATP7B	c.1216	p.S406A	Missense	1	BEN	HOM	exonic	nonsynonymous SNV	ATP7B:NM_000053:exon2:c.T1216C:p.S406P,ATP7B:NM_001005918:exon2:c.T1216C:p.S406P,ATP7B:NM_001330578:exon2:c.T1216C:p.S406P,ATP7B:NM_001330579:exon2:c.T1216C:p.S406P,ATP7B:NM_001243182:exon3:c.T883C:p.S295P	2.76696	15.21
chr13_52548140_T_G	ATP7B	c.1216	p.S406A	Missense	0.5	BEN	HET	exonic	nonsynonymous SNV	ATP7B:NM_000053:exon2:c.T1216C:p.S406P,ATP7B:NM_001005918:exon2:c.T1216C:p.S406P,ATP7B:NM_001330578:exon2:c.T1216C:p.S406P,ATP7B:NM_001330579:exon2:c.T1216C:p.S406P,ATP7B:NM_001243182:exon3:c.T883C:p.S295P	2.76696	15.21
chr13_52548140_T_G	ATP7B	c.1216	p.S406A	Missense	0.53	BEN	HET	exonic	nonsynonymous SNV	ATP7B:NM_000053:exon2:c.T1216C:p.S406P,ATP7B:NM_001005918:exon2:c.T1216C:p.S406P,ATP7B:NM_001330578:exon2:c.T1216C:p.S406P,ATP7B:NM_001330579:exon2:c.T1216C:p.S406P,ATP7B:NM_001243182:exon3:c.T883C:p.S295P	2.76696	15.21
chr14_104029378_C_G	APOPT1	c.79	p.P27A	Missense	1	BEN	HOM	exonic	nonsynonymous SNV	COA8:NM_001302652:exon1:c.C40G:p.P14A,COA8:NM_001302653:exon1:c.C40G:p.P14A,COA8:NM_001302654:exon1:c.C40G:p.P14A,COA8:NM_001370595:exon1:c.C40G:p.P14A	1.57179	11.21
chr14_104029378_C_G	APOPT1	c.79	p.P27A	Missense	0.52	BEN	HET	exonic	nonsynonymous SNV	COA8:NM_001302652:exon1:c.C40G:p.P14A,COA8:NM_001302653:exon1:c.C40G:p.P14A,COA8:NM_001302654:exon1:c.C40G:p.P14A,COA8:NM_001370595:exon1:c.C40G:p.P14A	1.57179	11.21
chr14_104029378_C_G	APOPT1	c.79	p.P27A	Missense	0.52	BEN	HET	exonic	nonsynonymous SNV	COA8:NM_001302652:exon1:c.C40G:p.P14A,COA8:NM_001302653:exon1:c.C40G:p.P14A,COA8:NM_001302654:exon1:c.C40G:p.P14A,COA8:NM_001370595:exon1:c.C40G:p.P14A	1.57179	11.21
chr14_104029378_C_G	APOPT1	c.79	p.P27A	Missense	0.99	BEN	HOM	exonic	nonsynonymous SNV	COA8:NM_001302652:exon1:c.C40G:p.P14A,COA8:NM_001302653:exon1:c.C40G:p.P14A,COA8:NM_001302654:exon1:c.C40G:p.P14A,COA8:NM_001370595:exon1:c.C40G:p.P14A	1.57179	11.21
chr14_104029378_C_G	APOPT1	c.79	p.P27A	Missense	0.49	BEN	HET	exonic	nonsynonymous SNV	COA8:NM_001302652:exon1:c.C40G:p.P14A,COA8:NM_001302653:exon1:c.C40G:p.P14A,COA8:NM_001302654:exon1:c.C40G:p.P14A,COA8:NM_001370595:exon1:c.C40G:p.P14A	1.57179	11.21
chr14_104029378_C_G	APOPT1	c.79	p.P27A	Missense	0.44	BEN	HET	exonic	nonsynonymous SNV	COA8:NM_001302652:exon1:c.C40G:p.P14A,COA8:NM_001302653:exon1:c.C40G:p.P14A,COA8:NM_001302654:exon1:c.C40G:p.P14A,COA8:NM_001370595:exon1:c.C40G:p.P14A	1.57179	11.21
chr14_104029378_C_G	APOPT1	c.79	p.P27A	Missense	0.51	BEN	HET	exonic	nonsynonymous SNV	COA8:NM_001302652:exon1:c.C40G:p.P14A,COA8:NM_001302653:exon1:c.C40G:p.P14A,COA8:NM_001302654:exon1:c.C40G:p.P14A,COA8:NM_001370595:exon1:c.C40G:p.P14A	1.57179	11.21
chr14_104029378_C_G	APOPT1	c.79	p.P27A	Missense	0.52	BEN	HET	exonic	nonsynonymous SNV	COA8:NM_001302652:exon1:c.C40G:p.P14A,COA8:NM_001302653:exon1:c.C40G:p.P14A,COA8:NM_001302654:exon1:c.C40G:p.P14A,COA8:NM_001370595:exon1:c.C40G:p.P14A	1.57179	11.21
chr14_104029378_C_G	APOPT1	c.79	p.P27A	Missense	0.44	BEN	HET	exonic	nonsynonymous SNV	COA8:NM_001302652:exon1:c.C40G:p.P14A,COA8:NM_001302653:exon1:c.C40G:p.P14A,COA8:NM_001302654:exon1:c.C40G:p.P14A,COA8:NM_001370595:exon1:c.C40G:p.P14A	1.57179	11.21
chr14_104029378_C_G	APOPT1	c.79	p.P27A	Missense	0.49	BEN	HET	exonic	nonsynonymous SNV	COA8:NM_001302652:exon1:c.C40G:p.P14A,COA8:NM_001302653:exon1:c.C40G:p.P14A,COA8:NM_001302654:exon1:c.C40G:p.P14A,COA8:NM_001370595:exon1:c.C40G:p.P14A	1.57179	11.21
chr14_104029449_G_A	APOPT1	c.150	p.T50T	Synonymous	1	BEN	HOM	exonic	synonymous SNV	COA8:NM_001302652:exon1:c.G111A:p.T37T,COA8:NM_001302653:exon1:c.G111A:p.T37T,COA8:NM_001302654:exon1:c.G111A:p.T37T,COA8:NM_001370595:exon1:c.G111A:p.T37T	0.413378	6.245
chr14_104029449_G_A	APOPT1	c.150	p.T50T	Synonymous	0.55	BEN	HET	exonic	synonymous SNV	COA8:NM_001302652:exon1:c.G111A:p.T37T,COA8:NM_001302653:exon1:c.G111A:p.T37T,COA8:NM_001302654:exon1:c.G111A:p.T37T,COA8:NM_001370595:exon1:c.G111A:p.T37T	0.413378	6.245
chr14_104029449_G_A	APOPT1	c.150	p.T50T	Synonymous	0.99	BEN	HOM	exonic	synonymous SNV	COA8:NM_001302652:exon1:c.G111A:p.T37T,COA8:NM_001302653:exon1:c.G111A:p.T37T,COA8:NM_001302654:exon1:c.G111A:p.T37T,COA8:NM_001370595:exon1:c.G111A:p.T37T	0.413378	6.245
chr14_104029449_G_A	APOPT1	c.150	p.T50T	Synonymous	0.47	BEN	HET	exonic	synonymous SNV	COA8:NM_001302652:exon1:c.G111A:p.T37T,COA8:NM_001302653:exon1:c.G111A:p.T37T,COA8:NM_001302654:exon1:c.G111A:p.T37T,COA8:NM_001370595:exon1:c.G111A:p.T37T	0.413378	6.245
chr14_104029449_G_A	APOPT1	c.150	p.T50T	Synonymous	0.4	BEN	HET	exonic	synonymous SNV	COA8:NM_001302652:exon1:c.G111A:p.T37T,COA8:NM_001302653:exon1:c.G111A:p.T37T,COA8:NM_001302654:exon1:c.G111A:p.T37T,COA8:NM_001370595:exon1:c.G111A:p.T37T	0.413378	6.245
chr14_32030645_C_T	NUBPL	c.-1		Regulatory	0.5	BEN	HET	UTR5	.	.	0.963243	8.93
chr14_32142556_-_T	NUBPL	c.383-5dupT		Intronic	0.43	BEN	HET	intronic	.	.	.	.
chr14_32142556_-_T	NUBPL	c.383-5dupT		Intronic	0.31	BEN	HET	intronic	.	.	.	.
chr14_32142556_-_T	NUBPL	c.383-5dupT		Intronic	0.31	BEN	HET	intronic	.	.	.	.
chr14_32142556_-_T	NUBPL	c.383-5dupT		Intronic	0.41	BEN	HET	intronic	.	.	.	.
chr14_32142556_-_T	NUBPL	c.383-5dupT		Intronic	0.24	BEN	UNKNOWN	intronic	.	.	.	.
chr14_32142556_-_T	NUBPL	c.383-5dupT		Intronic	0.42	BEN	HET	intronic	.	.	.	.
chr14_32142556_-_T	NUBPL	c.383-5dupT		Intronic	0.28	BEN	UNKNOWN	intronic	.	.	.	.
chr14_32142556_-_T	NUBPL	c.383-5dupT		Intronic	0.26	BEN	UNKNOWN	intronic	.	.	.	.
chr14_32142556_-_T	NUBPL	c.383-5dupT		Intronic	0.24	BEN	UNKNOWN	intronic	.	.	.	.
chr14_32142556_-_T	NUBPL	c.383-5dupT		Intronic	0.31	BEN	HET	intronic	.	.	.	.
chr14_74420127_C_T	COQ6	c.164-11		Intronic	0.39	BEN	HET	intronic	.	.	-0.016921	3.927
chr14_74420127_C_T	COQ6	c.164-11		Intronic	0.42	BEN	HET	intronic	.	.	-0.016921	3.927
chr14_74420127_C_T	COQ6	c.164-11		Intronic	0.51	BEN	HET	intronic	.	.	-0.016921	3.927
chr14_74420127_C_T	COQ6	c.164-11		Intronic	0.39	BEN	HET	intronic	.	.	-0.016921	3.927
chr14_74420127_C_T	COQ6	c.164-11		Intronic	0.32	BEN	HET	intronic	.	.	-0.016921	3.927
chr14_74420127_C_T	COQ6	c.164-11		Intronic	0.46	BEN	HET	intronic	.	.	-0.016921	3.927
chr14_74420127_C_T	COQ6	c.164-11		Intronic	0.52	BEN	HET	intronic	.	.	-0.016921	3.927
chr14_74420127_C_T	COQ6	c.164-11		Intronic	0.5	BEN	HET	intronic	.	.	-0.016921	3.927
chr14_74424938_T_C	COQ6	c.570	p.H190H	Synonymous	0.46	BEN	HET	exonic	synonymous SNV	COQ6:NM_182476:exon5:c.T570C:p.H190H,COQ6:NM_182480:exon5:c.T495C:p.H165H	1.36505	10.49
chr14_74424938_T_C	COQ6	c.570	p.H190H	Synonymous	0.46	BEN	HET	exonic	synonymous SNV	COQ6:NM_182476:exon5:c.T570C:p.H190H,COQ6:NM_182480:exon5:c.T495C:p.H165H	1.36505	10.49
chr14_74424938_T_C	COQ6	c.570	p.H190H	Synonymous	0.53	BEN	HET	exonic	synonymous SNV	COQ6:NM_182476:exon5:c.T570C:p.H190H,COQ6:NM_182480:exon5:c.T495C:p.H165H	1.36505	10.49
chr14_74424938_T_C	COQ6	c.570	p.H190H	Synonymous	0.52	BEN	HET	exonic	synonymous SNV	COQ6:NM_182476:exon5:c.T570C:p.H190H,COQ6:NM_182480:exon5:c.T495C:p.H165H	1.36505	10.49
chr14_74424938_T_C	COQ6	c.570	p.H190H	Synonymous	0.46	BEN	HET	exonic	synonymous SNV	COQ6:NM_182476:exon5:c.T570C:p.H190H,COQ6:NM_182480:exon5:c.T495C:p.H165H	1.36505	10.49
chr14_74424938_T_C	COQ6	c.570	p.H190H	Synonymous	0.49	BEN	HET	exonic	synonymous SNV	COQ6:NM_182476:exon5:c.T570C:p.H190H,COQ6:NM_182480:exon5:c.T495C:p.H165H	1.36505	10.49
chr14_74424938_T_C	COQ6	c.570	p.H190H	Synonymous	1	BEN	HOM	exonic	synonymous SNV	COQ6:NM_182476:exon5:c.T570C:p.H190H,COQ6:NM_182480:exon5:c.T495C:p.H165H	1.36505	10.49
chr14_74428000_A_T	COQ6	c.1016	p.D339V	Missense	0.46	BEN	HET	exonic	nonsynonymous SNV	COQ6:NM_182476:exon9:c.A1016T:p.D339V,COQ6:NM_182480:exon9:c.A941T:p.D314V	2.09255	12.95
chr14_74428000_A_T	COQ6	c.1016	p.D339V	Missense	0.46	BEN	HET	exonic	nonsynonymous SNV	COQ6:NM_182476:exon9:c.A1016T:p.D339V,COQ6:NM_182480:exon9:c.A941T:p.D314V	2.09255	12.95
chr14_74428000_A_T	COQ6	c.1016	p.D339V	Missense	0.51	BEN	HET	exonic	nonsynonymous SNV	COQ6:NM_182476:exon9:c.A1016T:p.D339V,COQ6:NM_182480:exon9:c.A941T:p.D314V	2.09255	12.95
chr14_74428000_A_T	COQ6	c.1016	p.D339V	Missense	0.48	BEN	HET	exonic	nonsynonymous SNV	COQ6:NM_182476:exon9:c.A1016T:p.D339V,COQ6:NM_182480:exon9:c.A941T:p.D314V	2.09255	12.95
chr14_74428000_A_T	COQ6	c.1016	p.D339V	Missense	0.47	BEN	HET	exonic	nonsynonymous SNV	COQ6:NM_182476:exon9:c.A1016T:p.D339V,COQ6:NM_182480:exon9:c.A941T:p.D314V	2.09255	12.95
chr14_74428445_G_A	COQ6	c.1216	p.V406M	Missense	0.47	BEN	HET	exonic	nonsynonymous SNV	COQ6:NM_182476:exon11:c.G1216A:p.V406M,COQ6:NM_182480:exon11:c.G1141A:p.V381M	0.843656	8.409
chr14_74428445_G_A	COQ6	c.1216	p.V406M	Missense	0.49	BEN	HET	exonic	nonsynonymous SNV	COQ6:NM_182476:exon11:c.G1216A:p.V406M,COQ6:NM_182480:exon11:c.G1141A:p.V381M	0.843656	8.409
chr14_74428445_G_A	COQ6	c.1216	p.V406M	Missense	0.99	BEN	HOM	exonic	nonsynonymous SNV	COQ6:NM_182476:exon11:c.G1216A:p.V406M,COQ6:NM_182480:exon11:c.G1141A:p.V381M	0.843656	8.409
chr14_74428445_G_A	COQ6	c.1216	p.V406M	Missense	0.47	BEN	HET	exonic	nonsynonymous SNV	COQ6:NM_182476:exon11:c.G1216A:p.V406M,COQ6:NM_182480:exon11:c.G1141A:p.V381M	0.843656	8.409
chr14_74428445_G_A	COQ6	c.1216	p.V406M	Missense	0.56	BEN	HET	exonic	nonsynonymous SNV	COQ6:NM_182476:exon11:c.G1216A:p.V406M,COQ6:NM_182480:exon11:c.G1141A:p.V381M	0.843656	8.409
chr14_74428445_G_A	COQ6	c.1216	p.V406M	Missense	0.42	BEN	HET	exonic	nonsynonymous SNV	COQ6:NM_182476:exon11:c.G1216A:p.V406M,COQ6:NM_182480:exon11:c.G1141A:p.V381M	0.843656	8.409
chr14_74428445_G_A	COQ6	c.1216	p.V406M	Missense	0.47	BEN	HET	exonic	nonsynonymous SNV	COQ6:NM_182476:exon11:c.G1216A:p.V406M,COQ6:NM_182480:exon11:c.G1141A:p.V381M	0.843656	8.409
chr14_74428445_G_A	COQ6	c.1216	p.V406M	Missense	0.49	BEN	HET	exonic	nonsynonymous SNV	COQ6:NM_182476:exon11:c.G1216A:p.V406M,COQ6:NM_182480:exon11:c.G1141A:p.V381M	0.843656	8.409
chr14_96010424_G_A	GLRX5	c.436	p.A146T	Missense	0.45	BEN	HET	exonic	nonsynonymous SNV	GLRX5:NM_016417:exon2:c.G436A:p.A146T	3.82239	19.41
chr14_96010424_G_A	GLRX5	c.436	p.A146T	Missense	0.49	BEN	HET	exonic	nonsynonymous SNV	GLRX5:NM_016417:exon2:c.G436A:p.A146T	3.82239	19.41
chr14_96010424_G_A	GLRX5	c.436	p.A146T	Missense	1	BEN	HOM	exonic	nonsynonymous SNV	GLRX5:NM_016417:exon2:c.G436A:p.A146T	3.82239	19.41
chr15_41679685_C_G	NDUFAF1	c.941	p.A314G	Missense	0.57	BEN	HET	exonic	synonymous SNV	NDUFAF1:NM_016013:exon5:c.C941C:p.A314A	.	.
chr15_41679685_C_G	NDUFAF1	c.941	p.A314G	Missense	0.46	BEN	HET	exonic	synonymous SNV	NDUFAF1:NM_016013:exon5:c.C941C:p.A314A	.	.
chr15_41679685_C_G	NDUFAF1	c.941	p.A314G	Missense	0.47	BEN	HET	exonic	synonymous SNV	NDUFAF1:NM_016013:exon5:c.C941C:p.A314A	.	.
chr15_41679685_C_G	NDUFAF1	c.941	p.A314G	Missense	0.45	BEN	HET	exonic	synonymous SNV	NDUFAF1:NM_016013:exon5:c.C941C:p.A314A	.	.
chr15_41679685_C_G	NDUFAF1	c.941	p.A314G	Missense	0.99	BEN	HOM	exonic	synonymous SNV	NDUFAF1:NM_016013:exon5:c.C941C:p.A314A	.	.
chr15_41679717_G_A	NDUFAF1	c.909	p.V303V	Synonymous	0.5	BEN	HET	exonic	synonymous SNV	NDUFAF1:NM_016013:exon5:c.G909T:p.V303V	-0.459499	1.874
chr15_41689166_G_T	NDUFAF1	c.92	p.R31L	Missense	0.54	BEN	HET	exonic	nonsynonymous SNV	NDUFAF1:NM_016013:exon2:c.G92A:p.R31H	1.48795	10.92
chr15_41689166_G_T	NDUFAF1	c.92	p.R31L	Missense	0.45	BEN	HET	exonic	nonsynonymous SNV	NDUFAF1:NM_016013:exon2:c.G92A:p.R31H	1.48795	10.92
chr15_41689166_G_T	NDUFAF1	c.92	p.R31L	Missense	0.53	BEN	HET	exonic	nonsynonymous SNV	NDUFAF1:NM_016013:exon2:c.G92A:p.R31H	1.48795	10.92
chr15_41689166_G_T	NDUFAF1	c.92	p.R31L	Missense	1	BEN	HOM	exonic	nonsynonymous SNV	NDUFAF1:NM_016013:exon2:c.G92A:p.R31H	1.48795	10.92
chr15_41689166_G_T	NDUFAF1	c.92	p.R31L	Missense	0.43	BEN	HET	exonic	nonsynonymous SNV	NDUFAF1:NM_016013:exon2:c.G92A:p.R31H	1.48795	10.92
chr15_41689166_G_T	NDUFAF1	c.92	p.R31L	Missense	0.53	BEN	HET	exonic	nonsynonymous SNV	NDUFAF1:NM_016013:exon2:c.G92A:p.R31H	1.48795	10.92
chr15_41689166_G_T	NDUFAF1	c.92	p.R31L	Missense	0.52	BEN	HET	exonic	nonsynonymous SNV	NDUFAF1:NM_016013:exon2:c.G92A:p.R31H	1.48795	10.92
chr15_41689232_G_A	NDUFAF1	c.26	p.R9H	Missense	0.52	BEN	HET	exonic	nonsynonymous SNV	NDUFAF1:NM_016013:exon2:c.G26T:p.R9L	0.388653	6.111
chr15_41689232_G_A	NDUFAF1	c.26	p.R9H	Missense	0.47	BEN	HET	exonic	nonsynonymous SNV	NDUFAF1:NM_016013:exon2:c.G26T:p.R9L	0.388653	6.111
chr15_41689232_G_A	NDUFAF1	c.26	p.R9H	Missense	0.47	BEN	HET	exonic	nonsynonymous SNV	NDUFAF1:NM_016013:exon2:c.G26T:p.R9L	0.388653	6.111
chr15_41689232_G_A	NDUFAF1	c.26	p.R9H	Missense	0.44	BEN	HET	exonic	nonsynonymous SNV	NDUFAF1:NM_016013:exon2:c.G26T:p.R9L	0.388653	6.111
chr15_41689232_G_A	NDUFAF1	c.26	p.R9H	Missense	1	BEN	HOM	exonic	nonsynonymous SNV	NDUFAF1:NM_016013:exon2:c.G26T:p.R9L	0.388653	6.111
chr15_41689232_G_A	NDUFAF1	c.26	p.R9H	Missense	0.48	BEN	HET	exonic	nonsynonymous SNV	NDUFAF1:NM_016013:exon2:c.G26T:p.R9L	0.388653	6.111
chr15_41689232_G_A	NDUFAF1	c.26	p.R9H	Missense	0.48	BEN	HET	exonic	nonsynonymous SNV	NDUFAF1:NM_016013:exon2:c.G26T:p.R9L	0.388653	6.111
chr15_65295471_AT_TG	MTFMT	c.1098_1099delATinsTG	p.R366_F367delinsSV	In Frame		VUS	HET	.	.	.	.	.
chr15_65295560_A_G	MTFMT	c.1010	p.K337R	Missense	0.49	VUS	HET	exonic	nonsynonymous SNV	MTFMT:NM_139242:exon9:c.A1010C:p.K337T	2.6055	14.67
chr15_65321938_T_C	MTFMT	c.14	p.V5A	Missense	0.46	BEN	HET	exonic	nonsynonymous SNV	MTFMT:NM_139242:exon1:c.T14G:p.V5G	2.67592	14.91
chr15_76578762_C_T	ETFA	c.512	p.T171I	Missense	0.47	BEN	HET	exonic	nonsynonymous SNV	ETFA:NM_001127716:exon5:c.C365A:p.T122K,ETFA:NM_000126:exon6:c.C512A:p.T171K	5.24721	33
chr15_76578762_C_T	ETFA	c.512	p.T171I	Missense	0.5	BEN	HET	exonic	nonsynonymous SNV	ETFA:NM_001127716:exon5:c.C365A:p.T122K,ETFA:NM_000126:exon6:c.C512A:p.T171K	5.24721	33
chr15_89859994_C_A	FANCI	c.3708	p.Q1236H	Missense	0.49	BEN	HET	exonic	nonsynonymous SNV	POLG:NM_001126131:exon23:c.G3708T:p.Q1236H,POLG:NM_002693:exon23:c.G3708T:p.Q1236H	2.35359	13.83
chr15_89859994_C_A	FANCI	c.3708	p.Q1236H	Missense	0.45	BEN	HET	exonic	nonsynonymous SNV	POLG:NM_001126131:exon23:c.G3708T:p.Q1236H,POLG:NM_002693:exon23:c.G3708T:p.Q1236H	2.35359	13.83
chr15_89861826_A_G	POLG	c.3428	p.E1143G	Missense	0.52	RPTBEN	HET	exonic	nonsynonymous SNV	POLG:NM_001126131:exon21:c.A3428C:p.E1143A,POLG:NM_002693:exon21:c.A3428C:p.E1143A	2.6266	14.74
chr15_89862341_T_C	POLG	c.3105-11		Intronic	0.5	BEN	HET	intronic	.	.	-0.361749	2.294
chr15_89862341_T_C	POLG	c.3105-11		Intronic	0.46	BEN	HET	intronic	.	.	-0.361749	2.294
chr15_89862341_T_C	POLG	c.3105-11		Intronic	0.49	BEN	HET	intronic	.	.	-0.361749	2.294
chr15_89862341_T_C	POLG	c.3105-11		Intronic	0.49	BEN	HET	intronic	.	.	-0.361749	2.294
chr15_89862341_T_C	POLG	c.3105-11		Intronic	0.5	BEN	HET	intronic	.	.	-0.361749	2.294
chr15_89862341_T_C	POLG	c.3105-11		Intronic	0.44	BEN	HET	intronic	.	.	-0.361749	2.294
chr15_89865093_C_A	POLG	c.2481-9		Intronic	0.56	LBEN	HET	intronic	.	.	1.69426	11.62
chr15_89865188_G_C	POLG	c.2480+5		Intronic	0.58	VUS	HET	intronic	.	.	.	.
chr15_89866646_C_T	POLG	c.2254	p.L752=	Synonymous	0.52	BEN	HET	exonic	nonsynonymous SNV	POLG:NM_001126131:exon13:c.C2254A:p.L752M,POLG:NM_002693:exon13:c.C2254A:p.L752M	3.07301	16.26
chr15_89873489_G_C	POLG	c.678	p.Q226H	Missense	0.52	VUS	HET	exonic	synonymous SNV	POLG:NM_001126131:exon3:c.G678G:p.Q226Q,POLG:NM_002693:exon3:c.G678G:p.Q226Q	.	.
chr15_89876722_C_T	POLG	c.264	p.F88F	Synonymous	0.53	BEN	HET	exonic	nonsynonymous SNV	POLG:NM_001126131:exon2:c.C264A:p.F88L,POLG:NM_002693:exon2:c.C264A:p.F88L	3.4522	17.69
chr15_89876827_-_GCA	POLG	c.156_158dupGCA	p.Q55dup	In Frame		BEN		exonic	nonframeshift insertion	POLG:NM_001126131:exon2:c.158_159insTGC:p.Q53delinsHA,POLG:NM_002693:exon2:c.158_159insTGC:p.Q53delinsHA	.	.
chr15_89876827_-_GCA	POLG	c.156_158dupGCA	p.Q55dup	In Frame		BEN		exonic	nonframeshift insertion	POLG:NM_001126131:exon2:c.158_159insTGC:p.Q53delinsHA,POLG:NM_002693:exon2:c.158_159insTGC:p.Q53delinsHA	.	.
chr15_89876828_GCA_-	POLG	c.156_158delGCA	p.Q55del	In Frame		BEN		.	.	.	.	.
chr15_89876828_GCA_-	POLG	c.156_158delGCA	p.Q55del	In Frame		BEN		.	.	.	.	.
chr15_89876828_GCA_-	POLG	c.156_158delGCA	p.Q55del	In Frame		BEN		.	.	.	.	.
chr15_89876828_GCA_-	POLG	c.156_158delGCA	p.Q55del	In Frame		BEN		.	.	.	.	.
chr15_89876828_GCA_-	POLG	c.156_158delGCA	p.Q55del	In Frame		BEN		.	.	.	.	.
chr16_19079037_G_A	COQ7	c.51	p.P17=	Synonymous	0.51	BEN	HET	exonic	synonymous SNV	COQ7:NM_001370490:exon1:c.G51A:p.P17P,COQ7:NM_016138:exon1:c.G51A:p.P17P	0.804582	8.231
chr16_19079037_G_A	COQ7	c.51	p.P17=	Synonymous	0.46	BEN	HET	exonic	synonymous SNV	COQ7:NM_001370490:exon1:c.G51A:p.P17P,COQ7:NM_016138:exon1:c.G51A:p.P17P	0.804582	8.231
chr16_19085298_C_T	COQ7	c.308	p.T103M	Missense	0.57	BEN	HET	exonic	nonsynonymous SNV	COQ7:NM_001190983:exon3:c.C194T:p.T65M,COQ7:NM_001370489:exon3:c.C266T:p.T89M,COQ7:NM_001370490:exon3:c.C308T:p.T103M,COQ7:NM_001370491:exon3:c.C266T:p.T89M,COQ7:NM_001370492:exon3:c.C194T:p.T65M,COQ7:NM_001370493:exon3:c.C194T:p.T65M,COQ7:NM_001370494:exon3:c.C194T:p.T65M,COQ7:NM_001370495:exon3:c.C194T:p.T65M,COQ7:NM_016138:exon3:c.C308T:p.T103M	3.60564	18.35
chr16_19085298_C_T	COQ7	c.308	p.T103M	Missense	0.53	BEN	HET	exonic	nonsynonymous SNV	COQ7:NM_001190983:exon3:c.C194T:p.T65M,COQ7:NM_001370489:exon3:c.C266T:p.T89M,COQ7:NM_001370490:exon3:c.C308T:p.T103M,COQ7:NM_001370491:exon3:c.C266T:p.T89M,COQ7:NM_001370492:exon3:c.C194T:p.T65M,COQ7:NM_001370493:exon3:c.C194T:p.T65M,COQ7:NM_001370494:exon3:c.C194T:p.T65M,COQ7:NM_001370495:exon3:c.C194T:p.T65M,COQ7:NM_016138:exon3:c.C308T:p.T103M	3.60564	18.35
chr16_19085298_C_T	COQ7	c.308	p.T103M	Missense	0.53	BEN	HET	exonic	nonsynonymous SNV	COQ7:NM_001190983:exon3:c.C194T:p.T65M,COQ7:NM_001370489:exon3:c.C266T:p.T89M,COQ7:NM_001370490:exon3:c.C308T:p.T103M,COQ7:NM_001370491:exon3:c.C266T:p.T89M,COQ7:NM_001370492:exon3:c.C194T:p.T65M,COQ7:NM_001370493:exon3:c.C194T:p.T65M,COQ7:NM_001370494:exon3:c.C194T:p.T65M,COQ7:NM_001370495:exon3:c.C194T:p.T65M,COQ7:NM_016138:exon3:c.C308T:p.T103M	3.60564	18.35
chr16_19085298_C_T	COQ7	c.308	p.T103M	Missense	1	BEN	HOM	exonic	nonsynonymous SNV	COQ7:NM_001190983:exon3:c.C194T:p.T65M,COQ7:NM_001370489:exon3:c.C266T:p.T89M,COQ7:NM_001370490:exon3:c.C308T:p.T103M,COQ7:NM_001370491:exon3:c.C266T:p.T89M,COQ7:NM_001370492:exon3:c.C194T:p.T65M,COQ7:NM_001370493:exon3:c.C194T:p.T65M,COQ7:NM_001370494:exon3:c.C194T:p.T65M,COQ7:NM_001370495:exon3:c.C194T:p.T65M,COQ7:NM_016138:exon3:c.C308T:p.T103M	3.60564	18.35
chr16_19085298_C_T	COQ7	c.308	p.T103M	Missense	0.44	BEN	HET	exonic	nonsynonymous SNV	COQ7:NM_001190983:exon3:c.C194T:p.T65M,COQ7:NM_001370489:exon3:c.C266T:p.T89M,COQ7:NM_001370490:exon3:c.C308T:p.T103M,COQ7:NM_001370491:exon3:c.C266T:p.T89M,COQ7:NM_001370492:exon3:c.C194T:p.T65M,COQ7:NM_001370493:exon3:c.C194T:p.T65M,COQ7:NM_001370494:exon3:c.C194T:p.T65M,COQ7:NM_001370495:exon3:c.C194T:p.T65M,COQ7:NM_016138:exon3:c.C308T:p.T103M	3.60564	18.35
chr16_19085298_C_T	COQ7	c.308	p.T103M	Missense	0.57	BEN	HET	exonic	nonsynonymous SNV	COQ7:NM_001190983:exon3:c.C194T:p.T65M,COQ7:NM_001370489:exon3:c.C266T:p.T89M,COQ7:NM_001370490:exon3:c.C308T:p.T103M,COQ7:NM_001370491:exon3:c.C266T:p.T89M,COQ7:NM_001370492:exon3:c.C194T:p.T65M,COQ7:NM_001370493:exon3:c.C194T:p.T65M,COQ7:NM_001370494:exon3:c.C194T:p.T65M,COQ7:NM_001370495:exon3:c.C194T:p.T65M,COQ7:NM_016138:exon3:c.C308T:p.T103M	3.60564	18.35
chr16_19085298_C_T	COQ7	c.308	p.T103M	Missense	1	BEN	HOM	exonic	nonsynonymous SNV	COQ7:NM_001190983:exon3:c.C194T:p.T65M,COQ7:NM_001370489:exon3:c.C266T:p.T89M,COQ7:NM_001370490:exon3:c.C308T:p.T103M,COQ7:NM_001370491:exon3:c.C266T:p.T89M,COQ7:NM_001370492:exon3:c.C194T:p.T65M,COQ7:NM_001370493:exon3:c.C194T:p.T65M,COQ7:NM_001370494:exon3:c.C194T:p.T65M,COQ7:NM_001370495:exon3:c.C194T:p.T65M,COQ7:NM_016138:exon3:c.C308T:p.T103M	3.60564	18.35
chr16_19085298_C_T	COQ7	c.308	p.T103M	Missense	1	BEN	HOM	exonic	nonsynonymous SNV	COQ7:NM_001190983:exon3:c.C194T:p.T65M,COQ7:NM_001370489:exon3:c.C266T:p.T89M,COQ7:NM_001370490:exon3:c.C308T:p.T103M,COQ7:NM_001370491:exon3:c.C266T:p.T89M,COQ7:NM_001370492:exon3:c.C194T:p.T65M,COQ7:NM_001370493:exon3:c.C194T:p.T65M,COQ7:NM_001370494:exon3:c.C194T:p.T65M,COQ7:NM_001370495:exon3:c.C194T:p.T65M,COQ7:NM_016138:exon3:c.C308T:p.T103M	3.60564	18.35
chr16_19085298_C_T	COQ7	c.308	p.T103M	Missense	1	BEN	HOM	exonic	nonsynonymous SNV	COQ7:NM_001190983:exon3:c.C194T:p.T65M,COQ7:NM_001370489:exon3:c.C266T:p.T89M,COQ7:NM_001370490:exon3:c.C308T:p.T103M,COQ7:NM_001370491:exon3:c.C266T:p.T89M,COQ7:NM_001370492:exon3:c.C194T:p.T65M,COQ7:NM_001370493:exon3:c.C194T:p.T65M,COQ7:NM_001370494:exon3:c.C194T:p.T65M,COQ7:NM_001370495:exon3:c.C194T:p.T65M,COQ7:NM_016138:exon3:c.C308T:p.T103M	3.60564	18.35
chr16_19085298_C_T	COQ7	c.308	p.T103M	Missense	0.43	BEN	HET	exonic	nonsynonymous SNV	COQ7:NM_001190983:exon3:c.C194T:p.T65M,COQ7:NM_001370489:exon3:c.C266T:p.T89M,COQ7:NM_001370490:exon3:c.C308T:p.T103M,COQ7:NM_001370491:exon3:c.C266T:p.T89M,COQ7:NM_001370492:exon3:c.C194T:p.T65M,COQ7:NM_001370493:exon3:c.C194T:p.T65M,COQ7:NM_001370494:exon3:c.C194T:p.T65M,COQ7:NM_001370495:exon3:c.C194T:p.T65M,COQ7:NM_016138:exon3:c.C308T:p.T103M	3.60564	18.35
chr16_19085298_C_T	COQ7	c.308	p.T103M	Missense	0.99	BEN	HOM	exonic	nonsynonymous SNV	COQ7:NM_001190983:exon3:c.C194T:p.T65M,COQ7:NM_001370489:exon3:c.C266T:p.T89M,COQ7:NM_001370490:exon3:c.C308T:p.T103M,COQ7:NM_001370491:exon3:c.C266T:p.T89M,COQ7:NM_001370492:exon3:c.C194T:p.T65M,COQ7:NM_001370493:exon3:c.C194T:p.T65M,COQ7:NM_001370494:exon3:c.C194T:p.T65M,COQ7:NM_001370495:exon3:c.C194T:p.T65M,COQ7:NM_016138:exon3:c.C308T:p.T103M	3.60564	18.35
chr16_19085298_C_T	COQ7	c.308	p.T103M	Missense	1	BEN	HOM	exonic	nonsynonymous SNV	COQ7:NM_001190983:exon3:c.C194T:p.T65M,COQ7:NM_001370489:exon3:c.C266T:p.T89M,COQ7:NM_001370490:exon3:c.C308T:p.T103M,COQ7:NM_001370491:exon3:c.C266T:p.T89M,COQ7:NM_001370492:exon3:c.C194T:p.T65M,COQ7:NM_001370493:exon3:c.C194T:p.T65M,COQ7:NM_001370494:exon3:c.C194T:p.T65M,COQ7:NM_001370495:exon3:c.C194T:p.T65M,COQ7:NM_016138:exon3:c.C308T:p.T103M	3.60564	18.35
chr16_19085298_C_T	COQ7	c.308	p.T103M	Missense	1	BEN	HOM	exonic	nonsynonymous SNV	COQ7:NM_001190983:exon3:c.C194T:p.T65M,COQ7:NM_001370489:exon3:c.C266T:p.T89M,COQ7:NM_001370490:exon3:c.C308T:p.T103M,COQ7:NM_001370491:exon3:c.C266T:p.T89M,COQ7:NM_001370492:exon3:c.C194T:p.T65M,COQ7:NM_001370493:exon3:c.C194T:p.T65M,COQ7:NM_001370494:exon3:c.C194T:p.T65M,COQ7:NM_001370495:exon3:c.C194T:p.T65M,COQ7:NM_016138:exon3:c.C308T:p.T103M	3.60564	18.35
chr16_19085298_C_T	COQ7	c.308	p.T103M	Missense	1	BEN	HOM	exonic	nonsynonymous SNV	COQ7:NM_001190983:exon3:c.C194T:p.T65M,COQ7:NM_001370489:exon3:c.C266T:p.T89M,COQ7:NM_001370490:exon3:c.C308T:p.T103M,COQ7:NM_001370491:exon3:c.C266T:p.T89M,COQ7:NM_001370492:exon3:c.C194T:p.T65M,COQ7:NM_001370493:exon3:c.C194T:p.T65M,COQ7:NM_001370494:exon3:c.C194T:p.T65M,COQ7:NM_001370495:exon3:c.C194T:p.T65M,COQ7:NM_016138:exon3:c.C308T:p.T103M	3.60564	18.35
chr16_2035868_C_T	GFER	c.457	p.L153L	Synonymous	0.61	BEN	HET	exonic	synonymous SNV	GFER:NM_005262:exon3:c.C457T:p.L153L	0.216432	5.167
chr16_2035868_C_T	GFER	c.457	p.L153L	Synonymous	0.53	BEN	HET	exonic	synonymous SNV	GFER:NM_005262:exon3:c.C457T:p.L153L	0.216432	5.167
chr16_2035868_C_T	GFER	c.457	p.L153L	Synonymous	0.51	BEN	HET	exonic	synonymous SNV	GFER:NM_005262:exon3:c.C457T:p.L153L	0.216432	5.167
chr16_2035868_C_T	GFER	c.457	p.L153L	Synonymous	0.46	BEN	HET	exonic	synonymous SNV	GFER:NM_005262:exon3:c.C457T:p.L153L	0.216432	5.167
chr16_2035868_C_T	GFER	c.457	p.L153L	Synonymous	0.53	BEN	HET	exonic	synonymous SNV	GFER:NM_005262:exon3:c.C457T:p.L153L	0.216432	5.167
chr16_2035868_C_T	GFER	c.457	p.L153L	Synonymous	0.51	BEN	HET	exonic	synonymous SNV	GFER:NM_005262:exon3:c.C457T:p.L153L	0.216432	5.167
chr16_2035868_C_T	GFER	c.457	p.L153L	Synonymous	0.46	BEN	HET	exonic	synonymous SNV	GFER:NM_005262:exon3:c.C457T:p.L153L	0.216432	5.167
chr16_2035907_T_C	GFER	c.496	p.F166L	Missense	0.38	BEN	HET	exonic	nonsynonymous SNV	GFER:NM_005262:exon3:c.T496C:p.F166L	-0.086827	3.575
chr16_2035907_T_C	GFER	c.496	p.F166L	Missense	0.49	BEN	HET	exonic	nonsynonymous SNV	GFER:NM_005262:exon3:c.T496C:p.F166L	-0.086827	3.575
chr16_2035907_T_C	GFER	c.496	p.F166L	Missense	0.41	BEN	HET	exonic	nonsynonymous SNV	GFER:NM_005262:exon3:c.T496C:p.F166L	-0.086827	3.575
chr16_2035999_C_T	GFER	c.588	p.R196R	Synonymous	0.46	BEN	HET	exonic	synonymous SNV	GFER:NM_005262:exon3:c.C588T:p.R196R	1.10886	9.523
chr16_2035999_C_T	GFER	c.588	p.R196R	Synonymous	0.47	BEN	HET	exonic	synonymous SNV	GFER:NM_005262:exon3:c.C588T:p.R196R	1.10886	9.523
chr16_2035999_C_T	GFER	c.588	p.R196R	Synonymous	0.44	BEN	HET	exonic	synonymous SNV	GFER:NM_005262:exon3:c.C588T:p.R196R	1.10886	9.523
chr16_21976762_G_A	UQCRC2	c.548	p.R183Q	Missense	0.6	BEN	HET	exonic	nonsynonymous SNV	UQCRC2:NM_003366:exon7:c.G548A:p.R183Q	2.86835	15.56
chr16_21994411_G_A	UQCRC2	c.1281	p.A427A	Synonymous	0.25	BEN	MOSAIC	exonic	synonymous SNV	UQCRC2:NM_003366:exon14:c.G1281A:p.A427A	3.68491	18.72
chr16_23536531_G_A	EARS2	c.1522	p.E508K	Missense	0.55	BEN	HET	exonic	stopgain	EARS2:NM_001308211:exon8:c.G1522T:p.E508X	2.10368	12.99
chr16_23536531_G_A	EARS2	c.1522	p.E508K	Missense	0.45	BEN	HET	exonic	stopgain	EARS2:NM_001308211:exon8:c.G1522T:p.E508X	2.10368	12.99
chr16_23536684_A_G	EARS2	c.1369	p.S457G	Missense	0.49	BEN	HET	exonic	nonsynonymous SNV	EARS2:NM_001083614:exon8:c.A1369C:p.S457R,EARS2:NM_001308211:exon8:c.A1369C:p.S457R	-0.703189	0.961
chr16_23536684_A_G	EARS2	c.1369	p.S457G	Missense	0.52	BEN	HET	exonic	nonsynonymous SNV	EARS2:NM_001083614:exon8:c.A1369C:p.S457R,EARS2:NM_001308211:exon8:c.A1369C:p.S457R	-0.703189	0.961
chr16_23536684_A_G	EARS2	c.1369	p.S457G	Missense	0.99	BEN	HOM	exonic	nonsynonymous SNV	EARS2:NM_001083614:exon8:c.A1369C:p.S457R,EARS2:NM_001308211:exon8:c.A1369C:p.S457R	-0.703189	0.961
chr16_23536684_A_G	EARS2	c.1369	p.S457G	Missense	0.5	BEN	HET	exonic	nonsynonymous SNV	EARS2:NM_001083614:exon8:c.A1369C:p.S457R,EARS2:NM_001308211:exon8:c.A1369C:p.S457R	-0.703189	0.961
chr16_23536684_A_G	EARS2	c.1369	p.S457G	Missense	1	BEN	HOM	exonic	nonsynonymous SNV	EARS2:NM_001083614:exon8:c.A1369C:p.S457R,EARS2:NM_001308211:exon8:c.A1369C:p.S457R	-0.703189	0.961
chr16_23536684_A_G	EARS2	c.1369	p.S457G	Missense	0.46	BEN	HET	exonic	nonsynonymous SNV	EARS2:NM_001083614:exon8:c.A1369C:p.S457R,EARS2:NM_001308211:exon8:c.A1369C:p.S457R	-0.703189	0.961
chr16_23536684_A_G	EARS2	c.1369	p.S457G	Missense	1	BEN	HOM	exonic	nonsynonymous SNV	EARS2:NM_001083614:exon8:c.A1369C:p.S457R,EARS2:NM_001308211:exon8:c.A1369C:p.S457R	-0.703189	0.961
chr16_23536684_A_G	EARS2	c.1369	p.S457G	Missense	1	BEN	HOM	exonic	nonsynonymous SNV	EARS2:NM_001083614:exon8:c.A1369C:p.S457R,EARS2:NM_001308211:exon8:c.A1369C:p.S457R	-0.703189	0.961
chr16_23536684_A_G	EARS2	c.1369	p.S457G	Missense	0.99	BEN	HOM	exonic	nonsynonymous SNV	EARS2:NM_001083614:exon8:c.A1369C:p.S457R,EARS2:NM_001308211:exon8:c.A1369C:p.S457R	-0.703189	0.961
chr16_23536684_A_G	EARS2	c.1369	p.S457G	Missense	1	BEN	HOM	exonic	nonsynonymous SNV	EARS2:NM_001083614:exon8:c.A1369C:p.S457R,EARS2:NM_001308211:exon8:c.A1369C:p.S457R	-0.703189	0.961
chr16_23536684_A_G	EARS2	c.1369	p.S457G	Missense	1	BEN	HOM	exonic	nonsynonymous SNV	EARS2:NM_001083614:exon8:c.A1369C:p.S457R,EARS2:NM_001308211:exon8:c.A1369C:p.S457R	-0.703189	0.961
chr16_23536684_A_G	EARS2	c.1369	p.S457G	Missense	1	BEN	HOM	exonic	nonsynonymous SNV	EARS2:NM_001083614:exon8:c.A1369C:p.S457R,EARS2:NM_001308211:exon8:c.A1369C:p.S457R	-0.703189	0.961
chr16_23536684_A_G	EARS2	c.1369	p.S457G	Missense	0.98	BEN	HOM	exonic	nonsynonymous SNV	EARS2:NM_001083614:exon8:c.A1369C:p.S457R,EARS2:NM_001308211:exon8:c.A1369C:p.S457R	-0.703189	0.961
chr16_23536684_A_G	EARS2	c.1369	p.S457G	Missense	1	BEN	HOM	exonic	nonsynonymous SNV	EARS2:NM_001083614:exon8:c.A1369C:p.S457R,EARS2:NM_001308211:exon8:c.A1369C:p.S457R	-0.703189	0.961
chr16_23536684_A_G	EARS2	c.1369	p.S457G	Missense	0.5	BEN	HET	exonic	nonsynonymous SNV	EARS2:NM_001083614:exon8:c.A1369C:p.S457R,EARS2:NM_001308211:exon8:c.A1369C:p.S457R	-0.703189	0.961
chr16_23541223_C_T	EARS2	c.1068-5		Intronic	0.47	BEN	HET	intronic	.	.	-0.562753	1.46
chr16_23541223_C_T	EARS2	c.1068-5		Intronic	0.47	BEN	HET	intronic	.	.	-0.562753	1.46
chr16_23541223_C_T	EARS2	c.1068-5		Intronic	1	BEN	HOM	intronic	.	.	-0.562753	1.46
chr16_23541223_C_T	EARS2	c.1068-5		Intronic	0.52	BEN	HET	intronic	.	.	-0.562753	1.46
chr16_23541223_C_T	EARS2	c.1068-5		Intronic	1	BEN	HOM	intronic	.	.	-0.562753	1.46
chr16_23541223_C_T	EARS2	c.1068-5		Intronic	0.99	BEN	HOM	intronic	.	.	-0.562753	1.46
chr16_23541223_C_T	EARS2	c.1068-5		Intronic	0.99	BEN	HOM	intronic	.	.	-0.562753	1.46
chr16_23541223_C_T	EARS2	c.1068-5		Intronic	0.51	BEN	HET	intronic	.	.	-0.562753	1.46
chr16_23541223_C_T	EARS2	c.1068-5		Intronic	1	BEN	HOM	intronic	.	.	-0.562753	1.46
chr16_23541223_C_T	EARS2	c.1068-5		Intronic	1	BEN	HOM	intronic	.	.	-0.562753	1.46
chr16_23541223_C_T	EARS2	c.1068-5		Intronic	0.54	BEN	HET	intronic	.	.	-0.562753	1.46
chr16_23541223_C_T	EARS2	c.1068-5		Intronic	0.52	BEN	HET	intronic	.	.	-0.562753	1.46
chr16_23541223_C_T	EARS2	c.1068-5		Intronic	1	BEN	HOM	intronic	.	.	-0.562753	1.46
chr16_23541223_C_T	EARS2	c.1068-5		Intronic	0.99	BEN	HOM	intronic	.	.	-0.562753	1.46
chr16_23541223_C_T	EARS2	c.1068-5		Intronic	0.99	BEN	HOM	intronic	.	.	-0.562753	1.46
chr16_23546561_C_G	EARS2	c.606	p.V202V	Synonymous	0.51	BEN	HET	exonic	synonymous SNV	EARS2:NM_001083614:exon4:c.C606C:p.V202V,EARS2:NM_001308211:exon4:c.C606C:p.V202V	.	.
chr16_23546561_C_G	EARS2	c.606	p.V202V	Synonymous	1	BEN	HOM	exonic	synonymous SNV	EARS2:NM_001083614:exon4:c.C606C:p.V202V,EARS2:NM_001308211:exon4:c.C606C:p.V202V	.	.
chr16_23546561_C_G	EARS2	c.606	p.V202V	Synonymous	0.51	BEN	HET	exonic	synonymous SNV	EARS2:NM_001083614:exon4:c.C606C:p.V202V,EARS2:NM_001308211:exon4:c.C606C:p.V202V	.	.
chr16_23546561_C_G	EARS2	c.606	p.V202V	Synonymous	0.5	BEN	HET	exonic	synonymous SNV	EARS2:NM_001083614:exon4:c.C606C:p.V202V,EARS2:NM_001308211:exon4:c.C606C:p.V202V	.	.
chr16_23546561_C_G	EARS2	c.606	p.V202V	Synonymous	1	BEN	HOM	exonic	synonymous SNV	EARS2:NM_001083614:exon4:c.C606C:p.V202V,EARS2:NM_001308211:exon4:c.C606C:p.V202V	.	.
chr16_23546561_C_G	EARS2	c.606	p.V202V	Synonymous	1	BEN	HOM	exonic	synonymous SNV	EARS2:NM_001083614:exon4:c.C606C:p.V202V,EARS2:NM_001308211:exon4:c.C606C:p.V202V	.	.
chr16_23546561_C_G	EARS2	c.606	p.V202V	Synonymous	1	BEN	HOM	exonic	synonymous SNV	EARS2:NM_001083614:exon4:c.C606C:p.V202V,EARS2:NM_001308211:exon4:c.C606C:p.V202V	.	.
chr16_23546561_C_G	EARS2	c.606	p.V202V	Synonymous	0.51	BEN	HET	exonic	synonymous SNV	EARS2:NM_001083614:exon4:c.C606C:p.V202V,EARS2:NM_001308211:exon4:c.C606C:p.V202V	.	.
chr16_23546561_C_G	EARS2	c.606	p.V202V	Synonymous	1	BEN	HOM	exonic	synonymous SNV	EARS2:NM_001083614:exon4:c.C606C:p.V202V,EARS2:NM_001308211:exon4:c.C606C:p.V202V	.	.
chr16_23546561_C_G	EARS2	c.606	p.V202V	Synonymous	1	BEN	HOM	exonic	synonymous SNV	EARS2:NM_001083614:exon4:c.C606C:p.V202V,EARS2:NM_001308211:exon4:c.C606C:p.V202V	.	.
chr16_23546561_C_G	EARS2	c.606	p.V202V	Synonymous	1	BEN	HOM	exonic	synonymous SNV	EARS2:NM_001083614:exon4:c.C606C:p.V202V,EARS2:NM_001308211:exon4:c.C606C:p.V202V	.	.
chr16_23546561_C_G	EARS2	c.606	p.V202V	Synonymous	0.49	BEN	HET	exonic	synonymous SNV	EARS2:NM_001083614:exon4:c.C606C:p.V202V,EARS2:NM_001308211:exon4:c.C606C:p.V202V	.	.
chr16_23546561_C_G	EARS2	c.606	p.V202V	Synonymous	1	BEN	HOM	exonic	synonymous SNV	EARS2:NM_001083614:exon4:c.C606C:p.V202V,EARS2:NM_001308211:exon4:c.C606C:p.V202V	.	.
chr16_23546561_C_G	EARS2	c.606	p.V202V	Synonymous	1	BEN	HOM	exonic	synonymous SNV	EARS2:NM_001083614:exon4:c.C606C:p.V202V,EARS2:NM_001308211:exon4:c.C606C:p.V202V	.	.
chr16_23546561_C_G	EARS2	c.606	p.V202V	Synonymous	1	BEN	HOM	exonic	synonymous SNV	EARS2:NM_001083614:exon4:c.C606C:p.V202V,EARS2:NM_001308211:exon4:c.C606C:p.V202V	.	.
chr16_23563501_G_A	EARS2	c.264	p.A88A	Synonymous	0.5	BEN	HET	exonic	synonymous SNV	EARS2:NM_001083614:exon2:c.G264T:p.A88A,EARS2:NM_001308211:exon2:c.G264T:p.A88A	1.2247	9.968
chr16_23563501_G_A	EARS2	c.264	p.A88A	Synonymous	0.99	BEN	HOM	exonic	synonymous SNV	EARS2:NM_001083614:exon2:c.G264T:p.A88A,EARS2:NM_001308211:exon2:c.G264T:p.A88A	1.2247	9.968
chr16_23563501_G_A	EARS2	c.264	p.A88A	Synonymous	0.39	BEN	HET	exonic	synonymous SNV	EARS2:NM_001083614:exon2:c.G264T:p.A88A,EARS2:NM_001308211:exon2:c.G264T:p.A88A	1.2247	9.968
chr16_23563501_G_A	EARS2	c.264	p.A88A	Synonymous	0.48	BEN	HET	exonic	synonymous SNV	EARS2:NM_001083614:exon2:c.G264T:p.A88A,EARS2:NM_001308211:exon2:c.G264T:p.A88A	1.2247	9.968
chr16_23563501_G_A	EARS2	c.264	p.A88A	Synonymous	0.99	BEN	HOM	exonic	synonymous SNV	EARS2:NM_001083614:exon2:c.G264T:p.A88A,EARS2:NM_001308211:exon2:c.G264T:p.A88A	1.2247	9.968
chr16_23563501_G_A	EARS2	c.264	p.A88A	Synonymous	0.46	BEN	HET	exonic	synonymous SNV	EARS2:NM_001083614:exon2:c.G264T:p.A88A,EARS2:NM_001308211:exon2:c.G264T:p.A88A	1.2247	9.968
chr16_23563501_G_A	EARS2	c.264	p.A88A	Synonymous	1	BEN	HOM	exonic	synonymous SNV	EARS2:NM_001083614:exon2:c.G264T:p.A88A,EARS2:NM_001308211:exon2:c.G264T:p.A88A	1.2247	9.968
chr16_23563501_G_A	EARS2	c.264	p.A88A	Synonymous	1	BEN	HOM	exonic	synonymous SNV	EARS2:NM_001083614:exon2:c.G264T:p.A88A,EARS2:NM_001308211:exon2:c.G264T:p.A88A	1.2247	9.968
chr16_23563501_G_A	EARS2	c.264	p.A88A	Synonymous	0.99	BEN	HOM	exonic	synonymous SNV	EARS2:NM_001083614:exon2:c.G264T:p.A88A,EARS2:NM_001308211:exon2:c.G264T:p.A88A	1.2247	9.968
chr16_23563501_G_A	EARS2	c.264	p.A88A	Synonymous	0.43	BEN	HET	exonic	synonymous SNV	EARS2:NM_001083614:exon2:c.G264T:p.A88A,EARS2:NM_001308211:exon2:c.G264T:p.A88A	1.2247	9.968
chr16_23563501_G_A	EARS2	c.264	p.A88A	Synonymous	1	BEN	HOM	exonic	synonymous SNV	EARS2:NM_001083614:exon2:c.G264T:p.A88A,EARS2:NM_001308211:exon2:c.G264T:p.A88A	1.2247	9.968
chr16_23563501_G_A	EARS2	c.264	p.A88A	Synonymous	0.48	BEN	HET	exonic	synonymous SNV	EARS2:NM_001083614:exon2:c.G264T:p.A88A,EARS2:NM_001308211:exon2:c.G264T:p.A88A	1.2247	9.968
chr16_23563501_G_A	EARS2	c.264	p.A88A	Synonymous	1	BEN	HOM	exonic	synonymous SNV	EARS2:NM_001083614:exon2:c.G264T:p.A88A,EARS2:NM_001308211:exon2:c.G264T:p.A88A	1.2247	9.968
chr16_23563501_G_A	EARS2	c.264	p.A88A	Synonymous	1	BEN	HOM	exonic	synonymous SNV	EARS2:NM_001083614:exon2:c.G264T:p.A88A,EARS2:NM_001308211:exon2:c.G264T:p.A88A	1.2247	9.968
chr16_23563501_G_A	EARS2	c.264	p.A88A	Synonymous	1	BEN	HOM	exonic	synonymous SNV	EARS2:NM_001083614:exon2:c.G264T:p.A88A,EARS2:NM_001308211:exon2:c.G264T:p.A88A	1.2247	9.968
chr16_57484980_G_A	COQ9	c.102	p.P34P	Synonymous	0.48	BEN	HET	exonic	synonymous SNV	COQ9:NM_020312:exon2:c.G102A:p.P34P	0.682063	7.647
chr16_57484980_G_A	COQ9	c.102	p.P34P	Synonymous	0.49	BEN	HET	exonic	synonymous SNV	COQ9:NM_020312:exon2:c.G102A:p.P34P	0.682063	7.647
chr16_57490459_A_G	COQ9	c.422	p.D141G	Missense	0.51	VUS	HET	exonic	nonsynonymous SNV	COQ9:NM_020312:exon4:c.A422G:p.D141G	-0.813388	0.641
chr16_66545982_G_A	TK2	c.700-13		Intronic	1	BEN	HOM	intronic	.	.	1.75452	11.83
chr16_66575868_G_A	TK2	c.157-12		Intronic	0.5	BEN	HET	intronic	.	.	1.92433	12.39
chr16_89574945_G_A	SPG7	c.120	p.G40G	Synonymous	0.51	BEN	HET	exonic	synonymous SNV	SPG7:NM_001363850:exon1:c.G120A:p.G40G,SPG7:NM_003119:exon1:c.G120A:p.G40G,SPG7:NM_199367:exon1:c.G120A:p.G40G	1.19692	9.863
chr16_89597221_A_G	SPG7	c.987+5		Intronic	0.53	BEN	HET	intronic	.	.	0.268609	5.453
chr16_89597221_A_G	SPG7	c.987+5		Intronic	0.54	BEN	HET	intronic	.	.	0.268609	5.453
chr16_89597221_A_G	SPG7	c.987+5		Intronic	0.5	BEN	HET	intronic	.	.	0.268609	5.453
chr16_89597221_A_G	SPG7	c.987+5		Intronic	0.46	BEN	HET	intronic	.	.	0.268609	5.453
chr16_89597221_A_G	SPG7	c.987+5		Intronic	0.53	BEN	HET	intronic	.	.	0.268609	5.453
chr16_89597221_A_G	SPG7	c.987+5		Intronic	0.52	BEN	HET	intronic	.	.	0.268609	5.453
chr16_89597221_A_G	SPG7	c.987+5		Intronic	0.45	BEN	HET	intronic	.	.	0.268609	5.453
chr16_89597221_A_G	SPG7	c.987+5		Intronic	0.49	BEN	HET	intronic	.	.	0.268609	5.453
chr16_89597221_A_G	SPG7	c.987+5		Intronic	0.46	BEN	HET	intronic	.	.	0.268609	5.453
chr16_89597221_A_G	SPG7	c.987+5		Intronic	0.44	BEN	HET	intronic	.	.	0.268609	5.453
chr16_89597221_A_G	SPG7	c.987+5		Intronic	1	BEN	HOM	intronic	.	.	0.268609	5.453
chr16_89597221_A_G	SPG7	c.987+5		Intronic	1	BEN	HOM	intronic	.	.	0.268609	5.453
chr16_89597221_A_G	SPG7	c.987+5		Intronic	0.54	BEN	HET	intronic	.	.	0.268609	5.453
chr16_89597221_A_G	SPG7	c.987+5		Intronic	0.44	BEN	HET	intronic	.	.	0.268609	5.453
chr16_89613123_A_G	SPG7	c.1507	p.T503A	Missense	0.4	BEN	HET	exonic	nonsynonymous SNV	SPG7:NM_001363850:exon11:c.A1507G:p.T503A,SPG7:NM_003119:exon11:c.A1507G:p.T503A	2.2042	13.33
chr16_89613123_A_G	SPG7	c.1507	p.T503A	Missense	0.5	BEN	HET	exonic	nonsynonymous SNV	SPG7:NM_001363850:exon11:c.A1507G:p.T503A,SPG7:NM_003119:exon11:c.A1507G:p.T503A	2.2042	13.33
chr16_89613123_A_G	SPG7	c.1507	p.T503A	Missense	0.47	BEN	HET	exonic	nonsynonymous SNV	SPG7:NM_001363850:exon11:c.A1507G:p.T503A,SPG7:NM_003119:exon11:c.A1507G:p.T503A	2.2042	13.33
chr16_89620328_G_A	SPG7	c.2063	p.R688Q	Missense	0.5	BEN	HET	exonic	nonsynonymous SNV	SPG7:NM_001363850:exon15:c.G2063A:p.R688Q,SPG7:NM_003119:exon15:c.G2063A:p.R688Q	4.26403	22.2
chr16_89620328_G_A	SPG7	c.2063	p.R688Q	Missense	0.53	BEN	HET	exonic	nonsynonymous SNV	SPG7:NM_001363850:exon15:c.G2063A:p.R688Q,SPG7:NM_003119:exon15:c.G2063A:p.R688Q	4.26403	22.2
chr16_89620328_G_A	SPG7	c.2063	p.R688Q	Missense	0.45	BEN	HET	exonic	nonsynonymous SNV	SPG7:NM_001363850:exon15:c.G2063A:p.R688Q,SPG7:NM_003119:exon15:c.G2063A:p.R688Q	4.26403	22.2
chr16_89623388_G_A	SPG7	c.2275	p.A759T	Missense	0.46	VUS	HET	exonic	nonsynonymous SNV	SPG7:NM_003119:exon17:c.G2275A:p.A759T	-0.326456	2.451
chr17_10595196_T_C	SCO1	c.648	p.Y216=	Synonymous	0.48	LBEN	HET	exonic	stopgain	SCO1:NM_004589:exon4:c.T648G:p.Y216X	4.22164	21.9
chr17_12898295_A_G	ELAC2	c.1893	p.T631T	Synonymous	0.51	BEN	HET	exonic	synonymous SNV	ELAC2:NM_001165962:exon19:c.A1773C:p.T591T,ELAC2:NM_018127:exon20:c.A1893C:p.T631T,ELAC2:NM_173717:exon20:c.A1890C:p.T630T	0.121202	4.652
chr17_12898295_A_G	ELAC2	c.1893	p.T631T	Synonymous	1	BEN	HOM	exonic	synonymous SNV	ELAC2:NM_001165962:exon19:c.A1773C:p.T591T,ELAC2:NM_018127:exon20:c.A1893C:p.T631T,ELAC2:NM_173717:exon20:c.A1890C:p.T630T	0.121202	4.652
chr17_12898295_A_G	ELAC2	c.1893	p.T631T	Synonymous	0.47	BEN	HET	exonic	synonymous SNV	ELAC2:NM_001165962:exon19:c.A1773C:p.T591T,ELAC2:NM_018127:exon20:c.A1893C:p.T631T,ELAC2:NM_173717:exon20:c.A1890C:p.T630T	0.121202	4.652
chr17_12898295_A_G	ELAC2	c.1893	p.T631T	Synonymous	0.55	BEN	HET	exonic	synonymous SNV	ELAC2:NM_001165962:exon19:c.A1773C:p.T591T,ELAC2:NM_018127:exon20:c.A1893C:p.T631T,ELAC2:NM_173717:exon20:c.A1890C:p.T630T	0.121202	4.652
chr17_12899902_G_A	ELAC2	c.1621	p.A541T	Missense	0.45	BEN	HET	exonic	nonsynonymous SNV	ELAC2:NM_001165962:exon16:c.G1501T:p.A501S,ELAC2:NM_018127:exon17:c.G1621T:p.A541S,ELAC2:NM_173717:exon17:c.G1618T:p.A540S	1.11692	9.555
chr17_12899902_G_A	ELAC2	c.1621	p.A541T	Missense	0.43	BEN	HET	exonic	nonsynonymous SNV	ELAC2:NM_001165962:exon16:c.G1501T:p.A501S,ELAC2:NM_018127:exon17:c.G1621T:p.A541S,ELAC2:NM_173717:exon17:c.G1618T:p.A540S	1.11692	9.555
chr17_12899963_A_G	ELAC2	c.1560	p.T520T	Synonymous	1	BEN	HOM	exonic	synonymous SNV	ELAC2:NM_001165962:exon16:c.A1440C:p.T480T,ELAC2:NM_018127:exon17:c.A1560C:p.T520T,ELAC2:NM_173717:exon17:c.A1557C:p.T519T	1.4911	10.93
chr17_12899963_A_G	ELAC2	c.1560	p.T520T	Synonymous	0.45	BEN	HET	exonic	synonymous SNV	ELAC2:NM_001165962:exon16:c.A1440C:p.T480T,ELAC2:NM_018127:exon17:c.A1560C:p.T520T,ELAC2:NM_173717:exon17:c.A1557C:p.T519T	1.4911	10.93
chr17_12899963_A_G	ELAC2	c.1560	p.T520T	Synonymous	0.49	BEN	HET	exonic	synonymous SNV	ELAC2:NM_001165962:exon16:c.A1440C:p.T480T,ELAC2:NM_018127:exon17:c.A1560C:p.T520T,ELAC2:NM_173717:exon17:c.A1557C:p.T519T	1.4911	10.93
chr17_12899963_A_G	ELAC2	c.1560	p.T520T	Synonymous	1	BEN	HOM	exonic	synonymous SNV	ELAC2:NM_001165962:exon16:c.A1440C:p.T480T,ELAC2:NM_018127:exon17:c.A1560C:p.T520T,ELAC2:NM_173717:exon17:c.A1557C:p.T519T	1.4911	10.93
chr17_12899963_A_G	ELAC2	c.1560	p.T520T	Synonymous	0.52	BEN	HET	exonic	synonymous SNV	ELAC2:NM_001165962:exon16:c.A1440C:p.T480T,ELAC2:NM_018127:exon17:c.A1560C:p.T520T,ELAC2:NM_173717:exon17:c.A1557C:p.T519T	1.4911	10.93
chr17_12899963_A_G	ELAC2	c.1560	p.T520T	Synonymous	0.48	BEN	HET	exonic	synonymous SNV	ELAC2:NM_001165962:exon16:c.A1440C:p.T480T,ELAC2:NM_018127:exon17:c.A1560C:p.T520T,ELAC2:NM_173717:exon17:c.A1557C:p.T519T	1.4911	10.93
chr17_12899963_A_G	ELAC2	c.1560	p.T520T	Synonymous	0.48	BEN	HET	exonic	synonymous SNV	ELAC2:NM_001165962:exon16:c.A1440C:p.T480T,ELAC2:NM_018127:exon17:c.A1560C:p.T520T,ELAC2:NM_173717:exon17:c.A1557C:p.T519T	1.4911	10.93
chr17_12899963_A_G	ELAC2	c.1560	p.T520T	Synonymous	0.45	BEN	HET	exonic	synonymous SNV	ELAC2:NM_001165962:exon16:c.A1440C:p.T480T,ELAC2:NM_018127:exon17:c.A1560C:p.T520T,ELAC2:NM_173717:exon17:c.A1557C:p.T519T	1.4911	10.93
chr17_12903599_T_C	ELAC2	c.1305-8		Intronic	0.5	BEN	HET	intronic	.	.	0.988461	9.036
chr17_12903599_T_C	ELAC2	c.1305-8		Intronic	0.46	BEN	HET	intronic	.	.	0.988461	9.036
chr17_12903599_T_C	ELAC2	c.1305-8		Intronic	0.36	BEN	HET	intronic	.	.	0.988461	9.036
chr17_12903599_T_C	ELAC2	c.1305-8		Intronic	0.99	BEN	HOM	intronic	.	.	0.988461	9.036
chr17_12903599_T_C	ELAC2	c.1305-8		Intronic	0.52	BEN	HET	intronic	.	.	0.988461	9.036
chr17_12903599_T_C	ELAC2	c.1305-8		Intronic	0.51	BEN	HET	intronic	.	.	0.988461	9.036
chr17_12903599_T_C	ELAC2	c.1305-8		Intronic	0.45	BEN	HET	intronic	.	.	0.988461	9.036
chr17_12903599_T_C	ELAC2	c.1305-8		Intronic	1	BEN	HOM	intronic	.	.	0.988461	9.036
chr17_12915009_C_T	ELAC2	c.650	p.S217L	Missense	0.5	BEN	HET	exonic	stopgain	ELAC2:NM_018127:exon7:c.C650A:p.S217X,ELAC2:NM_173717:exon7:c.C650A:p.S217X	5.98638	37
chr17_12915009_C_T	ELAC2	c.650	p.S217L	Missense	0.47	BEN	HET	exonic	stopgain	ELAC2:NM_018127:exon7:c.C650A:p.S217X,ELAC2:NM_173717:exon7:c.C650A:p.S217X	5.98638	37
chr17_12915009_C_T	ELAC2	c.650	p.S217L	Missense	0.47	BEN	HET	exonic	stopgain	ELAC2:NM_018127:exon7:c.C650A:p.S217X,ELAC2:NM_173717:exon7:c.C650A:p.S217X	5.98638	37
chr17_12915009_C_T	ELAC2	c.650	p.S217L	Missense	1	BEN	HOM	exonic	stopgain	ELAC2:NM_018127:exon7:c.C650A:p.S217X,ELAC2:NM_173717:exon7:c.C650A:p.S217X	5.98638	37
chr17_12915009_C_T	ELAC2	c.650	p.S217L	Missense	0.45	BEN	HET	exonic	stopgain	ELAC2:NM_018127:exon7:c.C650A:p.S217X,ELAC2:NM_173717:exon7:c.C650A:p.S217X	5.98638	37
chr17_12915009_C_T	ELAC2	c.650	p.S217L	Missense	1	BEN	HOM	exonic	stopgain	ELAC2:NM_018127:exon7:c.C650A:p.S217X,ELAC2:NM_173717:exon7:c.C650A:p.S217X	5.98638	37
chr17_12915009_C_T	ELAC2	c.650	p.S217L	Missense	0.48	BEN	HET	exonic	stopgain	ELAC2:NM_018127:exon7:c.C650A:p.S217X,ELAC2:NM_173717:exon7:c.C650A:p.S217X	5.98638	37
chr17_12915009_C_T	ELAC2	c.650	p.S217L	Missense	0.51	BEN	HET	exonic	stopgain	ELAC2:NM_018127:exon7:c.C650A:p.S217X,ELAC2:NM_173717:exon7:c.C650A:p.S217X	5.98638	37
chr17_12920260_T_C	ELAC2	c.297-11		Intronic	0.99	BEN	HOM	intronic	.	.	2.91337	15.71
chr17_12920260_T_C	ELAC2	c.297-11		Intronic	0.5	BEN	HET	intronic	.	.	2.91337	15.71
chr17_12920260_T_C	ELAC2	c.297-11		Intronic	0.5	BEN	HET	intronic	.	.	2.91337	15.71
chr17_12920260_T_C	ELAC2	c.297-11		Intronic	0.52	BEN	HET	intronic	.	.	2.91337	15.71
chr17_12920260_T_C	ELAC2	c.297-11		Intronic	0.5	BEN	HET	intronic	.	.	2.91337	15.71
chr17_12920260_T_C	ELAC2	c.297-11		Intronic	0.43	BEN	HET	intronic	.	.	2.91337	15.71
chr17_12920260_T_C	ELAC2	c.297-11		Intronic	0.46	BEN	HET	intronic	.	.	2.91337	15.71
chr17_12920260_T_C	ELAC2	c.297-11		Intronic	1	BEN	HOM	intronic	.	.	2.91337	15.71
chr17_12921091_G_A	ELAC2	c.174	p.V58V	Synonymous	0.46	BEN	HET	exonic	synonymous SNV	ELAC2:NM_001165962:exon1:c.G174T:p.V58V,ELAC2:NM_018127:exon1:c.G174T:p.V58V,ELAC2:NM_173717:exon1:c.G174T:p.V58V	2.12756	13.07
chr17_13972955_C_T	COX10	c.33	p.R11R	Synonymous	0.51	BEN	HET	exonic	synonymous SNV	COX10:NM_001303:exon1:c.C33T:p.R11R	-0.146809	3.282
chr17_13972955_C_T	COX10	c.33	p.R11R	Synonymous	0.54	BEN	HET	exonic	synonymous SNV	COX10:NM_001303:exon1:c.C33T:p.R11R	-0.146809	3.282
chr17_13972955_C_T	COX10	c.33	p.R11R	Synonymous	0.47	BEN	HET	exonic	synonymous SNV	COX10:NM_001303:exon1:c.C33T:p.R11R	-0.146809	3.282
chr17_13972955_C_T	COX10	c.33	p.R11R	Synonymous	0.49	BEN	HET	exonic	synonymous SNV	COX10:NM_001303:exon1:c.C33T:p.R11R	-0.146809	3.282
chr17_13980058_A_T	COX10	c.184	p.T62S	Missense	0.44	BEN	HET	exonic	nonsynonymous SNV	COX10:NM_001303:exon3:c.A184T:p.T62S	3.31283	17.14
chr17_13980058_A_T	COX10	c.184	p.T62S	Missense	0.44	BEN	HET	exonic	nonsynonymous SNV	COX10:NM_001303:exon3:c.A184T:p.T62S	3.31283	17.14
chr17_13980058_A_T	COX10	c.184	p.T62S	Missense	0.49	BEN	HET	exonic	nonsynonymous SNV	COX10:NM_001303:exon3:c.A184T:p.T62S	3.31283	17.14
chr17_13980058_A_T	COX10	c.184	p.T62S	Missense	0.4	BEN	HET	exonic	nonsynonymous SNV	COX10:NM_001303:exon3:c.A184T:p.T62S	3.31283	17.14
chr17_13980350_G_A	COX10	c.476	p.R159Q	Missense	0.49	BEN	HET	exonic	nonsynonymous SNV	COX10:NM_001303:exon3:c.G476A:p.R159Q	3.22657	16.81
chr17_13980350_G_A	COX10	c.476	p.R159Q	Missense	1	BEN	HOM	exonic	nonsynonymous SNV	COX10:NM_001303:exon3:c.G476A:p.R159Q	3.22657	16.81
chr17_13980350_G_A	COX10	c.476	p.R159Q	Missense	0.46	BEN	HET	exonic	nonsynonymous SNV	COX10:NM_001303:exon3:c.G476A:p.R159Q	3.22657	16.81
chr17_13980350_G_A	COX10	c.476	p.R159Q	Missense	0.48	BEN	HET	exonic	nonsynonymous SNV	COX10:NM_001303:exon3:c.G476A:p.R159Q	3.22657	16.81
chr17_13980350_G_A	COX10	c.476	p.R159Q	Missense	0.5	BEN	HET	exonic	nonsynonymous SNV	COX10:NM_001303:exon3:c.G476A:p.R159Q	3.22657	16.81
chr17_13980350_G_A	COX10	c.476	p.R159Q	Missense	1	BEN	HOM	exonic	nonsynonymous SNV	COX10:NM_001303:exon3:c.G476A:p.R159Q	3.22657	16.81
chr17_13980350_G_A	COX10	c.476	p.R159Q	Missense	0.52	BEN	HET	exonic	nonsynonymous SNV	COX10:NM_001303:exon3:c.G476A:p.R159Q	3.22657	16.81
chr17_13980350_G_A	COX10	c.476	p.R159Q	Missense	0.5	BEN	HET	exonic	nonsynonymous SNV	COX10:NM_001303:exon3:c.G476A:p.R159Q	3.22657	16.81
chr17_13980350_G_A	COX10	c.476	p.R159Q	Missense	0.53	BEN	HET	exonic	nonsynonymous SNV	COX10:NM_001303:exon3:c.G476A:p.R159Q	3.22657	16.81
chr17_13980350_G_A	COX10	c.476	p.R159Q	Missense	0.52	BEN	HET	exonic	nonsynonymous SNV	COX10:NM_001303:exon3:c.G476A:p.R159Q	3.22657	16.81
chr17_13980350_G_A	COX10	c.476	p.R159Q	Missense	0.47	BEN	HET	exonic	nonsynonymous SNV	COX10:NM_001303:exon3:c.G476A:p.R159Q	3.22657	16.81
chr17_14005439_G_A	COX10	c.504	p.L168L	Synonymous	0.41	BEN	HET	exonic	synonymous SNV	COX10:NM_001303:exon4:c.G504A:p.L168L	0.483223	6.622
chr17_14005439_G_A	COX10	c.504	p.L168L	Synonymous	1	BEN	HOM	exonic	synonymous SNV	COX10:NM_001303:exon4:c.G504A:p.L168L	0.483223	6.622
chr17_14005439_G_A	COX10	c.504	p.L168L	Synonymous	1	BEN	HOM	exonic	synonymous SNV	COX10:NM_001303:exon4:c.G504A:p.L168L	0.483223	6.622
chr17_14005439_G_A	COX10	c.504	p.L168L	Synonymous	1	BEN	HOM	exonic	synonymous SNV	COX10:NM_001303:exon4:c.G504A:p.L168L	0.483223	6.622
chr17_14005439_G_A	COX10	c.504	p.L168L	Synonymous	0.5	BEN	HET	exonic	synonymous SNV	COX10:NM_001303:exon4:c.G504A:p.L168L	0.483223	6.622
chr17_14005439_G_A	COX10	c.504	p.L168L	Synonymous	1	BEN	HOM	exonic	synonymous SNV	COX10:NM_001303:exon4:c.G504A:p.L168L	0.483223	6.622
chr17_14005439_G_A	COX10	c.504	p.L168L	Synonymous	0.45	BEN	HET	exonic	synonymous SNV	COX10:NM_001303:exon4:c.G504A:p.L168L	0.483223	6.622
chr17_14005439_G_A	COX10	c.504	p.L168L	Synonymous	1	BEN	HOM	exonic	synonymous SNV	COX10:NM_001303:exon4:c.G504A:p.L168L	0.483223	6.622
chr17_14005439_G_A	COX10	c.504	p.L168L	Synonymous	0.57	BEN	HET	exonic	synonymous SNV	COX10:NM_001303:exon4:c.G504A:p.L168L	0.483223	6.622
chr17_14005439_G_A	COX10	c.504	p.L168L	Synonymous	0.5	BEN	HET	exonic	synonymous SNV	COX10:NM_001303:exon4:c.G504A:p.L168L	0.483223	6.622
chr17_14005439_G_A	COX10	c.504	p.L168L	Synonymous	0.57	BEN	HET	exonic	synonymous SNV	COX10:NM_001303:exon4:c.G504A:p.L168L	0.483223	6.622
chr17_14005439_G_A	COX10	c.504	p.L168L	Synonymous	0.45	BEN	HET	exonic	synonymous SNV	COX10:NM_001303:exon4:c.G504A:p.L168L	0.483223	6.622
chr17_14095309_A_G	COX10	c.699	p.P233P	Synonymous	0.41	BEN	HET	exonic	synonymous SNV	COX10:NM_001303:exon6:c.A699G:p.P233P	-0.922565	0.393
chr17_14095309_A_G	COX10	c.699	p.P233P	Synonymous	0.45	BEN	HET	exonic	synonymous SNV	COX10:NM_001303:exon6:c.A699G:p.P233P	-0.922565	0.393
chr17_14095309_A_G	COX10	c.699	p.P233P	Synonymous	0.48	BEN	HET	exonic	synonymous SNV	COX10:NM_001303:exon6:c.A699G:p.P233P	-0.922565	0.393
chr17_14095309_A_G	COX10	c.699	p.P233P	Synonymous	0.53	BEN	HET	exonic	synonymous SNV	COX10:NM_001303:exon6:c.A699G:p.P233P	-0.922565	0.393
chr17_14095309_A_G	COX10	c.699	p.P233P	Synonymous	0.43	BEN	HET	exonic	synonymous SNV	COX10:NM_001303:exon6:c.A699G:p.P233P	-0.922565	0.393
chr17_14095309_A_G	COX10	c.699	p.P233P	Synonymous	1	BEN	HOM	exonic	synonymous SNV	COX10:NM_001303:exon6:c.A699G:p.P233P	-0.922565	0.393
chr17_14095309_A_G	COX10	c.699	p.P233P	Synonymous	0.5	BEN	HET	exonic	synonymous SNV	COX10:NM_001303:exon6:c.A699G:p.P233P	-0.922565	0.393
chr17_14095309_A_G	COX10	c.699	p.P233P	Synonymous	0.98	BEN	HOM	exonic	synonymous SNV	COX10:NM_001303:exon6:c.A699G:p.P233P	-0.922565	0.393
chr17_14095309_A_G	COX10	c.699	p.P233P	Synonymous	0.46	BEN	HET	exonic	synonymous SNV	COX10:NM_001303:exon6:c.A699G:p.P233P	-0.922565	0.393
chr17_14095309_A_G	COX10	c.699	p.P233P	Synonymous	1	BEN	HOM	exonic	synonymous SNV	COX10:NM_001303:exon6:c.A699G:p.P233P	-0.922565	0.393
chr17_14095309_A_G	COX10	c.699	p.P233P	Synonymous	0.51	BEN	HET	exonic	synonymous SNV	COX10:NM_001303:exon6:c.A699G:p.P233P	-0.922565	0.393
chr17_14095309_A_G	COX10	c.699	p.P233P	Synonymous	0.99	BEN	HOM	exonic	synonymous SNV	COX10:NM_001303:exon6:c.A699G:p.P233P	-0.922565	0.393
chr17_14110120_-_CCC	COX10	c.929-9_929-7dupCCC		Intronic		BEN		intronic	.	.	.	.
chr17_40714804_C_A	COASY	c.164	p.S55Y	Missense	1	BEN	HOM	exonic	nonsynonymous SNV	COASY:NM_025233:exon1:c.C164A:p.S55Y,COASY:NM_001042529:exon2:c.C164A:p.S55Y,COASY:NM_001042532:exon3:c.C251A:p.S84Y	3.84518	19.53
chr17_40714804_C_A	COASY	c.164	p.S55Y	Missense	1	BEN	HOM	exonic	nonsynonymous SNV	COASY:NM_025233:exon1:c.C164A:p.S55Y,COASY:NM_001042529:exon2:c.C164A:p.S55Y,COASY:NM_001042532:exon3:c.C251A:p.S84Y	3.84518	19.53
chr17_40714804_C_A	COASY	c.164	p.S55Y	Missense	0.44	BEN	HET	exonic	nonsynonymous SNV	COASY:NM_025233:exon1:c.C164A:p.S55Y,COASY:NM_001042529:exon2:c.C164A:p.S55Y,COASY:NM_001042532:exon3:c.C251A:p.S84Y	3.84518	19.53
chr17_40714804_C_A	COASY	c.164	p.S55Y	Missense	0.99	BEN	HOM	exonic	nonsynonymous SNV	COASY:NM_025233:exon1:c.C164A:p.S55Y,COASY:NM_001042529:exon2:c.C164A:p.S55Y,COASY:NM_001042532:exon3:c.C251A:p.S84Y	3.84518	19.53
chr17_40714804_C_A	COASY	c.164	p.S55Y	Missense	1	BEN	HOM	exonic	nonsynonymous SNV	COASY:NM_025233:exon1:c.C164A:p.S55Y,COASY:NM_001042529:exon2:c.C164A:p.S55Y,COASY:NM_001042532:exon3:c.C251A:p.S84Y	3.84518	19.53
chr17_40714804_C_A	COASY	c.164	p.S55Y	Missense	0.5	BEN	HET	exonic	nonsynonymous SNV	COASY:NM_025233:exon1:c.C164A:p.S55Y,COASY:NM_001042529:exon2:c.C164A:p.S55Y,COASY:NM_001042532:exon3:c.C251A:p.S84Y	3.84518	19.53
chr17_40714804_C_A	COASY	c.164	p.S55Y	Missense	0.45	BEN	HET	exonic	nonsynonymous SNV	COASY:NM_025233:exon1:c.C164A:p.S55Y,COASY:NM_001042529:exon2:c.C164A:p.S55Y,COASY:NM_001042532:exon3:c.C251A:p.S84Y	3.84518	19.53
chr17_40714804_C_A	COASY	c.164	p.S55Y	Missense	1	BEN	HOM	exonic	nonsynonymous SNV	COASY:NM_025233:exon1:c.C164A:p.S55Y,COASY:NM_001042529:exon2:c.C164A:p.S55Y,COASY:NM_001042532:exon3:c.C251A:p.S84Y	3.84518	19.53
chr17_40714804_C_A	COASY	c.164	p.S55Y	Missense	0.44	BEN	HET	exonic	nonsynonymous SNV	COASY:NM_025233:exon1:c.C164A:p.S55Y,COASY:NM_001042529:exon2:c.C164A:p.S55Y,COASY:NM_001042532:exon3:c.C251A:p.S84Y	3.84518	19.53
chr17_40714804_C_A	COASY	c.164	p.S55Y	Missense	0.46	BEN	HET	exonic	nonsynonymous SNV	COASY:NM_025233:exon1:c.C164A:p.S55Y,COASY:NM_001042529:exon2:c.C164A:p.S55Y,COASY:NM_001042532:exon3:c.C251A:p.S84Y	3.84518	19.53
chr17_40715237_G_A	COASY	c.597	p.T199=	Synonymous	0.47	LBEN	HET	exonic	synonymous SNV	COASY:NM_025233:exon1:c.G597A:p.T199T,COASY:NM_001042529:exon2:c.G597A:p.T199T,COASY:NM_001042532:exon3:c.G684A:p.T228T	1.43651	10.74
chr17_40716520_A_G	COASY	c.972	p.T324T	Synonymous	1	BEN	HOM	exonic	synonymous SNV	COASY:NM_025233:exon3:c.A972G:p.T324T,COASY:NM_001042529:exon4:c.A972G:p.T324T,COASY:NM_001042532:exon5:c.A1059G:p.T353T	-1.04233	0.204
chr17_40716520_A_G	COASY	c.972	p.T324T	Synonymous	1	BEN	HOM	exonic	synonymous SNV	COASY:NM_025233:exon3:c.A972G:p.T324T,COASY:NM_001042529:exon4:c.A972G:p.T324T,COASY:NM_001042532:exon5:c.A1059G:p.T353T	-1.04233	0.204
chr17_40716520_A_G	COASY	c.972	p.T324T	Synonymous	1	BEN	HOM	exonic	synonymous SNV	COASY:NM_025233:exon3:c.A972G:p.T324T,COASY:NM_001042529:exon4:c.A972G:p.T324T,COASY:NM_001042532:exon5:c.A1059G:p.T353T	-1.04233	0.204
chr17_40716520_A_G	COASY	c.972	p.T324T	Synonymous	0.49	BEN	HET	exonic	synonymous SNV	COASY:NM_025233:exon3:c.A972G:p.T324T,COASY:NM_001042529:exon4:c.A972G:p.T324T,COASY:NM_001042532:exon5:c.A1059G:p.T353T	-1.04233	0.204
chr17_40716520_A_G	COASY	c.972	p.T324T	Synonymous	1	BEN	HOM	exonic	synonymous SNV	COASY:NM_025233:exon3:c.A972G:p.T324T,COASY:NM_001042529:exon4:c.A972G:p.T324T,COASY:NM_001042532:exon5:c.A1059G:p.T353T	-1.04233	0.204
chr17_40716520_A_G	COASY	c.972	p.T324T	Synonymous	0.47	BEN	HET	exonic	synonymous SNV	COASY:NM_025233:exon3:c.A972G:p.T324T,COASY:NM_001042529:exon4:c.A972G:p.T324T,COASY:NM_001042532:exon5:c.A1059G:p.T353T	-1.04233	0.204
chr17_40716520_A_G	COASY	c.972	p.T324T	Synonymous	1	BEN	HOM	exonic	synonymous SNV	COASY:NM_025233:exon3:c.A972G:p.T324T,COASY:NM_001042529:exon4:c.A972G:p.T324T,COASY:NM_001042532:exon5:c.A1059G:p.T353T	-1.04233	0.204
chr17_40716520_A_G	COASY	c.972	p.T324T	Synonymous	0.5	BEN	HET	exonic	synonymous SNV	COASY:NM_025233:exon3:c.A972G:p.T324T,COASY:NM_001042529:exon4:c.A972G:p.T324T,COASY:NM_001042532:exon5:c.A1059G:p.T353T	-1.04233	0.204
chr17_40716520_A_G	COASY	c.972	p.T324T	Synonymous	0.49	BEN	HET	exonic	synonymous SNV	COASY:NM_025233:exon3:c.A972G:p.T324T,COASY:NM_001042529:exon4:c.A972G:p.T324T,COASY:NM_001042532:exon5:c.A1059G:p.T353T	-1.04233	0.204
chr17_40716520_A_G	COASY	c.972	p.T324T	Synonymous	0.47	BEN	HET	exonic	synonymous SNV	COASY:NM_025233:exon3:c.A972G:p.T324T,COASY:NM_001042529:exon4:c.A972G:p.T324T,COASY:NM_001042532:exon5:c.A1059G:p.T353T	-1.04233	0.204
chr17_40717672_C_G	COASY	c.1486-5		Intronic	0.45	BEN	HET	intronic	.	.	-0.023422	3.894
chr17_40717672_C_G	COASY	c.1486-5		Intronic	0.47	BEN	HET	intronic	.	.	-0.023422	3.894
chr17_40717778_C_T	COASY	c.1587	p.H529H	Synonymous	0.49	BEN	HET	exonic	synonymous SNV	COASY:NM_025233:exon8:c.C1587T:p.H529H,COASY:NM_001042529:exon9:c.C1587T:p.H529H,COASY:NM_001042532:exon10:c.C1674T:p.H558H	0.888982	8.61
chr17_62476429_C_T	POLG2	c.1269	p.S423S	Synonymous	0.56	BEN	HET	exonic	synonymous SNV	POLG2:NM_007215:exon7:c.C1269A:p.S423S	-0.644106	1.16
chr17_62476429_C_T	POLG2	c.1269	p.S423S	Synonymous	0.5	BEN	HET	exonic	synonymous SNV	POLG2:NM_007215:exon7:c.C1269A:p.S423S	-0.644106	1.16
chr17_62476451_G_C	POLG2	c.1247	p.G416A	Missense	0.41	BEN	HET	exonic	synonymous SNV	POLG2:NM_007215:exon7:c.G1247G:p.G416G	.	.
chr17_62492582_G_A	POLG2	c.505	p.A169T	Missense	0.52	BEN	HET	exonic	nonsynonymous SNV	POLG2:NM_007215:exon1:c.G505T:p.A169S	2.17156	13.22
chr17_62492582_G_A	POLG2	c.505	p.A169T	Missense	0.52	BEN	HET	exonic	nonsynonymous SNV	POLG2:NM_007215:exon1:c.G505T:p.A169S	2.17156	13.22
chr17_62492582_G_A	POLG2	c.505	p.A169T	Missense	0.45	BEN	HET	exonic	nonsynonymous SNV	POLG2:NM_007215:exon1:c.G505T:p.A169S	2.17156	13.22
chr17_73257986_C_T	MRPS7	c.5	p.A2V	Missense	0.99	BEN	HOM	exonic	nonsynonymous SNV	MRPS7:NM_015971:exon1:c.C5T:p.A2V	4.88367	28
chr17_73257986_C_T	MRPS7	c.5	p.A2V	Missense	0.99	BEN	HOM	exonic	nonsynonymous SNV	MRPS7:NM_015971:exon1:c.C5T:p.A2V	4.88367	28
chr17_73257986_C_T	MRPS7	c.5	p.A2V	Missense	0.99	BEN	HOM	exonic	nonsynonymous SNV	MRPS7:NM_015971:exon1:c.C5T:p.A2V	4.88367	28
chr17_73257986_C_T	MRPS7	c.5	p.A2V	Missense	0.5	BEN	HET	exonic	nonsynonymous SNV	MRPS7:NM_015971:exon1:c.C5T:p.A2V	4.88367	28
chr17_73257986_C_T	MRPS7	c.5	p.A2V	Missense	0.45	BEN	HET	exonic	nonsynonymous SNV	MRPS7:NM_015971:exon1:c.C5T:p.A2V	4.88367	28
chr17_73257986_C_T	MRPS7	c.5	p.A2V	Missense	0.99	BEN	HOM	exonic	nonsynonymous SNV	MRPS7:NM_015971:exon1:c.C5T:p.A2V	4.88367	28
chr17_73257986_C_T	MRPS7	c.5	p.A2V	Missense	1	BEN	HOM	exonic	nonsynonymous SNV	MRPS7:NM_015971:exon1:c.C5T:p.A2V	4.88367	28
chr17_73257986_C_T	MRPS7	c.5	p.A2V	Missense	1	BEN	HOM	exonic	nonsynonymous SNV	MRPS7:NM_015971:exon1:c.C5T:p.A2V	4.88367	28
chr17_73257986_C_T	MRPS7	c.5	p.A2V	Missense	0.98	BEN	HOM	exonic	nonsynonymous SNV	MRPS7:NM_015971:exon1:c.C5T:p.A2V	4.88367	28
chr17_73257986_C_T	MRPS7	c.5	p.A2V	Missense	0.51	BEN	HET	exonic	nonsynonymous SNV	MRPS7:NM_015971:exon1:c.C5T:p.A2V	4.88367	28
chr17_73257986_C_T	MRPS7	c.5	p.A2V	Missense	0.99	BEN	HOM	exonic	nonsynonymous SNV	MRPS7:NM_015971:exon1:c.C5T:p.A2V	4.88367	28
chr17_73257986_C_T	MRPS7	c.5	p.A2V	Missense	1	BEN	HOM	exonic	nonsynonymous SNV	MRPS7:NM_015971:exon1:c.C5T:p.A2V	4.88367	28
chr17_73257986_C_T	MRPS7	c.5	p.A2V	Missense	0.53	BEN	HET	exonic	nonsynonymous SNV	MRPS7:NM_015971:exon1:c.C5T:p.A2V	4.88367	28
chr17_73257986_C_T	MRPS7	c.5	p.A2V	Missense	0.53	BEN	HET	exonic	nonsynonymous SNV	MRPS7:NM_015971:exon1:c.C5T:p.A2V	4.88367	28
chr17_73257986_C_T	MRPS7	c.5	p.A2V	Missense	1	BEN	HOM	exonic	nonsynonymous SNV	MRPS7:NM_015971:exon1:c.C5T:p.A2V	4.88367	28
chr17_79671332_T_C	MRPL12	c.133	p.C45R	Missense	0.42	BEN	HET	exonic	nonsynonymous SNV	MRPL12:NM_002949:exon2:c.T133C:p.C45R	0.670695	7.591
chr17_79671714_T_C	MRPL12	c.313	p.S105P	Missense	0.54	BEN	HET	exonic	nonsynonymous SNV	MRPL12:NM_002949:exon3:c.T313C:p.S105P	-1.27964	0.042
chr17_79671714_T_C	MRPL12	c.313	p.S105P	Missense	0.41	BEN	HET	exonic	nonsynonymous SNV	MRPL12:NM_002949:exon3:c.T313C:p.S105P	-1.27964	0.042
chr17_79671714_T_C	MRPL12	c.313	p.S105P	Missense	0.45	BEN	HET	exonic	nonsynonymous SNV	MRPL12:NM_002949:exon3:c.T313C:p.S105P	-1.27964	0.042
chr18_12348285_A_G	AFG3L2	c.1650	p.E550E	Synonymous	0.51	BEN	HET	exonic	nonsynonymous SNV	AFG3L2:NM_006796:exon13:c.A1650C:p.E550D	2.26156	13.52
chr18_12348285_A_G	AFG3L2	c.1650	p.E550E	Synonymous	1	BEN	HOM	exonic	nonsynonymous SNV	AFG3L2:NM_006796:exon13:c.A1650C:p.E550D	2.26156	13.52
chr18_12348285_A_G	AFG3L2	c.1650	p.E550E	Synonymous	1	BEN	HOM	exonic	nonsynonymous SNV	AFG3L2:NM_006796:exon13:c.A1650C:p.E550D	2.26156	13.52
chr18_12348285_A_G	AFG3L2	c.1650	p.E550E	Synonymous	1	BEN	HOM	exonic	nonsynonymous SNV	AFG3L2:NM_006796:exon13:c.A1650C:p.E550D	2.26156	13.52
chr18_12348285_A_G	AFG3L2	c.1650	p.E550E	Synonymous	0.48	BEN	HET	exonic	nonsynonymous SNV	AFG3L2:NM_006796:exon13:c.A1650C:p.E550D	2.26156	13.52
chr18_12348285_A_G	AFG3L2	c.1650	p.E550E	Synonymous	1	BEN	HOM	exonic	nonsynonymous SNV	AFG3L2:NM_006796:exon13:c.A1650C:p.E550D	2.26156	13.52
chr18_12348285_A_G	AFG3L2	c.1650	p.E550E	Synonymous	1	BEN	HOM	exonic	nonsynonymous SNV	AFG3L2:NM_006796:exon13:c.A1650C:p.E550D	2.26156	13.52
chr18_12348285_A_G	AFG3L2	c.1650	p.E550E	Synonymous	1	BEN	HOM	exonic	nonsynonymous SNV	AFG3L2:NM_006796:exon13:c.A1650C:p.E550D	2.26156	13.52
chr18_12348285_A_G	AFG3L2	c.1650	p.E550E	Synonymous	0.99	BEN	HOM	exonic	nonsynonymous SNV	AFG3L2:NM_006796:exon13:c.A1650C:p.E550D	2.26156	13.52
chr18_12348285_A_G	AFG3L2	c.1650	p.E550E	Synonymous	0.46	BEN	HET	exonic	nonsynonymous SNV	AFG3L2:NM_006796:exon13:c.A1650C:p.E550D	2.26156	13.52
chr18_12348285_A_G	AFG3L2	c.1650	p.E550E	Synonymous	0.41	BEN	HET	exonic	nonsynonymous SNV	AFG3L2:NM_006796:exon13:c.A1650C:p.E550D	2.26156	13.52
chr18_12348285_A_G	AFG3L2	c.1650	p.E550E	Synonymous	1	BEN	HOM	exonic	nonsynonymous SNV	AFG3L2:NM_006796:exon13:c.A1650C:p.E550D	2.26156	13.52
chr18_12351342_G_A	AFG3L2	c.1389	p.L463L	Synonymous	1	BEN	HOM	exonic	synonymous SNV	AFG3L2:NM_006796:exon11:c.G1389T:p.L463L	0.169455	4.912
chr18_12351342_G_A	AFG3L2	c.1389	p.L463L	Synonymous	1	BEN	HOM	exonic	synonymous SNV	AFG3L2:NM_006796:exon11:c.G1389T:p.L463L	0.169455	4.912
chr18_12351342_G_A	AFG3L2	c.1389	p.L463L	Synonymous	0.53	BEN	HET	exonic	synonymous SNV	AFG3L2:NM_006796:exon11:c.G1389T:p.L463L	0.169455	4.912
chr18_12351342_G_A	AFG3L2	c.1389	p.L463L	Synonymous	0.5	BEN	HET	exonic	synonymous SNV	AFG3L2:NM_006796:exon11:c.G1389T:p.L463L	0.169455	4.912
chr18_12351342_G_A	AFG3L2	c.1389	p.L463L	Synonymous	0.4	BEN	HET	exonic	synonymous SNV	AFG3L2:NM_006796:exon11:c.G1389T:p.L463L	0.169455	4.912
chr18_12351342_G_A	AFG3L2	c.1389	p.L463L	Synonymous	1	BEN	HOM	exonic	synonymous SNV	AFG3L2:NM_006796:exon11:c.G1389T:p.L463L	0.169455	4.912
chr18_12351342_G_A	AFG3L2	c.1389	p.L463L	Synonymous	1	BEN	HOM	exonic	synonymous SNV	AFG3L2:NM_006796:exon11:c.G1389T:p.L463L	0.169455	4.912
chr18_12351342_G_A	AFG3L2	c.1389	p.L463L	Synonymous	1	BEN	HOM	exonic	synonymous SNV	AFG3L2:NM_006796:exon11:c.G1389T:p.L463L	0.169455	4.912
chr18_12351342_G_A	AFG3L2	c.1389	p.L463L	Synonymous	1	BEN	HOM	exonic	synonymous SNV	AFG3L2:NM_006796:exon11:c.G1389T:p.L463L	0.169455	4.912
chr18_12351342_G_A	AFG3L2	c.1389	p.L463L	Synonymous	1	BEN	HOM	exonic	synonymous SNV	AFG3L2:NM_006796:exon11:c.G1389T:p.L463L	0.169455	4.912
chr18_12351342_G_A	AFG3L2	c.1389	p.L463L	Synonymous	1	BEN	HOM	exonic	synonymous SNV	AFG3L2:NM_006796:exon11:c.G1389T:p.L463L	0.169455	4.912
chr18_12351342_G_A	AFG3L2	c.1389	p.L463L	Synonymous	0.44	BEN	HET	exonic	synonymous SNV	AFG3L2:NM_006796:exon11:c.G1389T:p.L463L	0.169455	4.912
chr18_12359920_C_T	AFG3L2	c.752+6		Intronic	0.99	BEN	HOM	intronic	.	.	-0.385322	2.191
chr18_12359920_C_T	AFG3L2	c.752+6		Intronic	0.46	BEN	HET	intronic	.	.	-0.385322	2.191
chr18_12359920_C_T	AFG3L2	c.752+6		Intronic	1	BEN	HOM	intronic	.	.	-0.385322	2.191
chr18_12359920_C_T	AFG3L2	c.752+6		Intronic	0.48	BEN	HET	intronic	.	.	-0.385322	2.191
chr18_12359920_C_T	AFG3L2	c.752+6		Intronic	0.48	BEN	HET	intronic	.	.	-0.385322	2.191
chr18_12359920_C_T	AFG3L2	c.752+6		Intronic	1	BEN	HOM	intronic	.	.	-0.385322	2.191
chr18_12359920_C_T	AFG3L2	c.752+6		Intronic	1	BEN	HOM	intronic	.	.	-0.385322	2.191
chr18_12359920_C_T	AFG3L2	c.752+6		Intronic	0.47	BEN	HET	intronic	.	.	-0.385322	2.191
chr18_12359920_C_T	AFG3L2	c.752+6		Intronic	1	BEN	HOM	intronic	.	.	-0.385322	2.191
chr18_12359920_C_T	AFG3L2	c.752+6		Intronic	1	BEN	HOM	intronic	.	.	-0.385322	2.191
chr18_12359920_C_T	AFG3L2	c.752+6		Intronic	1	BEN	HOM	intronic	.	.	-0.385322	2.191
chr18_12359920_C_T	AFG3L2	c.752+6		Intronic	1	BEN	HOM	intronic	.	.	-0.385322	2.191
chr18_43678173_G_A	ATP5A1	c.25	p.A9T	Missense	0.52	BEN	HET	exonic	nonsynonymous SNV	ATP5F1A:NM_001257334:exon1:c.G25T:p.A9S,ATP5F1A:NM_004046:exon1:c.G25T:p.A9S,ATP5F1A:NM_001001937:exon2:c.G25T:p.A9S	2.94483	15.82
chr18_9117867_T_C	NDUFV2	c.86	p.V29A	Missense	0.97	BEN	HOM	exonic	nonsynonymous SNV	NDUFV2:NM_021074:exon2:c.T86C:p.V29A	-0.511449	1.661
chr18_9117867_T_C	NDUFV2	c.86	p.V29A	Missense	1	BEN	HOM	exonic	nonsynonymous SNV	NDUFV2:NM_021074:exon2:c.T86C:p.V29A	-0.511449	1.661
chr18_9117867_T_C	NDUFV2	c.86	p.V29A	Missense	1	BEN	HOM	exonic	nonsynonymous SNV	NDUFV2:NM_021074:exon2:c.T86C:p.V29A	-0.511449	1.661
chr18_9117867_T_C	NDUFV2	c.86	p.V29A	Missense	0.36	BEN	HET	exonic	nonsynonymous SNV	NDUFV2:NM_021074:exon2:c.T86C:p.V29A	-0.511449	1.661
chr18_9117867_T_C	NDUFV2	c.86	p.V29A	Missense	0.98	BEN	HOM	exonic	nonsynonymous SNV	NDUFV2:NM_021074:exon2:c.T86C:p.V29A	-0.511449	1.661
chr18_9117867_T_C	NDUFV2	c.86	p.V29A	Missense	1	BEN	HOM	exonic	nonsynonymous SNV	NDUFV2:NM_021074:exon2:c.T86C:p.V29A	-0.511449	1.661
chr18_9117867_T_C	NDUFV2	c.86	p.V29A	Missense	0.46	BEN	HET	exonic	nonsynonymous SNV	NDUFV2:NM_021074:exon2:c.T86C:p.V29A	-0.511449	1.661
chr18_9117867_T_C	NDUFV2	c.86	p.V29A	Missense	1	BEN	HOM	exonic	nonsynonymous SNV	NDUFV2:NM_021074:exon2:c.T86C:p.V29A	-0.511449	1.661
chr18_9117867_T_C	NDUFV2	c.86	p.V29A	Missense	0.97	BEN	HOM	exonic	nonsynonymous SNV	NDUFV2:NM_021074:exon2:c.T86C:p.V29A	-0.511449	1.661
chr18_9117867_T_C	NDUFV2	c.86	p.V29A	Missense	1	BEN	HOM	exonic	nonsynonymous SNV	NDUFV2:NM_021074:exon2:c.T86C:p.V29A	-0.511449	1.661
chr18_9117867_T_C	NDUFV2	c.86	p.V29A	Missense	0.99	BEN	HOM	exonic	nonsynonymous SNV	NDUFV2:NM_021074:exon2:c.T86C:p.V29A	-0.511449	1.661
chr18_9117867_T_C	NDUFV2	c.86	p.V29A	Missense	0.52	BEN	HET	exonic	nonsynonymous SNV	NDUFV2:NM_021074:exon2:c.T86C:p.V29A	-0.511449	1.661
chr18_9117867_T_C	NDUFV2	c.86	p.V29A	Missense	0.59	BEN	HET	exonic	nonsynonymous SNV	NDUFV2:NM_021074:exon2:c.T86C:p.V29A	-0.511449	1.661
chr18_9117867_T_C	NDUFV2	c.86	p.V29A	Missense	1	BEN	HOM	exonic	nonsynonymous SNV	NDUFV2:NM_021074:exon2:c.T86C:p.V29A	-0.511449	1.661
chr18_9119489_A_T	NDUFV2	c.201	p.V67V	Synonymous	0.45	BEN	HET	exonic	synonymous SNV	NDUFV2:NM_021074:exon4:c.A201T:p.V67V	1.04846	9.282
chr18_9119489_A_T	NDUFV2	c.201	p.V67V	Synonymous	0.53	BEN	HET	exonic	synonymous SNV	NDUFV2:NM_021074:exon4:c.A201T:p.V67V	1.04846	9.282
chr19_10426422_T_G	FDX1L	c.168	p.A56A	Synonymous	0.52	BEN	HET	exonic	synonymous SNV	FDX2:NM_001031734:exon2:c.T168C:p.A56A	1.78679	11.93
chr19_10426422_T_G	FDX1L	c.168	p.A56A	Synonymous	0.53	BEN	HET	exonic	synonymous SNV	FDX2:NM_001031734:exon2:c.T168C:p.A56A	1.78679	11.93
chr19_10426422_T_G	FDX1L	c.168	p.A56A	Synonymous	0.55	BEN	HET	exonic	synonymous SNV	FDX2:NM_001031734:exon2:c.T168C:p.A56A	1.78679	11.93
chr19_10426422_T_G	FDX1L	c.168	p.A56A	Synonymous	0.52	BEN	HET	exonic	synonymous SNV	FDX2:NM_001031734:exon2:c.T168C:p.A56A	1.78679	11.93
chr19_10426422_T_G	FDX1L	c.168	p.A56A	Synonymous	1	BEN	HOM	exonic	synonymous SNV	FDX2:NM_001031734:exon2:c.T168C:p.A56A	1.78679	11.93
chr19_10426422_T_G	FDX1L	c.168	p.A56A	Synonymous	0.48	BEN	HET	exonic	synonymous SNV	FDX2:NM_001031734:exon2:c.T168C:p.A56A	1.78679	11.93
chr19_10426422_T_G	FDX1L	c.168	p.A56A	Synonymous	1	BEN	HOM	exonic	synonymous SNV	FDX2:NM_001031734:exon2:c.T168C:p.A56A	1.78679	11.93
chr19_10426422_T_G	FDX1L	c.168	p.A56A	Synonymous	0.46	BEN	HET	exonic	synonymous SNV	FDX2:NM_001031734:exon2:c.T168C:p.A56A	1.78679	11.93
chr19_10426422_T_G	FDX1L	c.168	p.A56A	Synonymous	0.49	BEN	HET	exonic	synonymous SNV	FDX2:NM_001031734:exon2:c.T168C:p.A56A	1.78679	11.93
chr19_10426422_T_G	FDX1L	c.168	p.A56A	Synonymous	0.47	BEN	HET	exonic	synonymous SNV	FDX2:NM_001031734:exon2:c.T168C:p.A56A	1.78679	11.93
chr19_10426524_C_T	FDX1L	c.154+4		Intronic	0.44	BEN	HET	intronic	.	.	2.45712	14.18
chr19_10426524_C_T	FDX1L	c.154+4		Intronic	0.48	BEN	HET	intronic	.	.	2.45712	14.18
chr19_10426524_C_T	FDX1L	c.154+4		Intronic	0.57	BEN	HET	intronic	.	.	2.45712	14.18
chr19_10426597_A_G	FDX1L	c.85	p.R29G	Missense	0.51	BEN	HET	exonic	synonymous SNV	FDX2:NM_001031734:exon1:c.A85C:p.R29R	0.516364	6.799
chr19_10426597_A_G	FDX1L	c.85	p.R29G	Missense	0.44	BEN	HET	exonic	synonymous SNV	FDX2:NM_001031734:exon1:c.A85C:p.R29R	0.516364	6.799
chr19_10426597_A_G	FDX1L	c.85	p.R29G	Missense	0.5	BEN	HET	exonic	synonymous SNV	FDX2:NM_001031734:exon1:c.A85C:p.R29R	0.516364	6.799
chr19_10426628_A_G	FDX1L	c.54	p.L18L	Synonymous	0.43	BEN	HET	exonic	synonymous SNV	FDX2:NM_001031734:exon1:c.A54C:p.L18L	0.748109	7.966
chr19_10426628_A_G	FDX1L	c.54	p.L18L	Synonymous	0.54	BEN	HET	exonic	synonymous SNV	FDX2:NM_001031734:exon1:c.A54C:p.L18L	0.748109	7.966
chr19_10426628_A_G	FDX1L	c.54	p.L18L	Synonymous	0.54	BEN	HET	exonic	synonymous SNV	FDX2:NM_001031734:exon1:c.A54C:p.L18L	0.748109	7.966
chr19_10426628_A_G	FDX1L	c.54	p.L18L	Synonymous	1	BEN	HOM	exonic	synonymous SNV	FDX2:NM_001031734:exon1:c.A54C:p.L18L	0.748109	7.966
chr19_10426628_A_G	FDX1L	c.54	p.L18L	Synonymous	0.5	BEN	HET	exonic	synonymous SNV	FDX2:NM_001031734:exon1:c.A54C:p.L18L	0.748109	7.966
chr19_10426628_A_G	FDX1L	c.54	p.L18L	Synonymous	0.45	BEN	HET	exonic	synonymous SNV	FDX2:NM_001031734:exon1:c.A54C:p.L18L	0.748109	7.966
chr19_10426628_A_G	FDX1L	c.54	p.L18L	Synonymous	0.59	BEN	HET	exonic	synonymous SNV	FDX2:NM_001031734:exon1:c.A54C:p.L18L	0.748109	7.966
chr19_10426628_A_G	FDX1L	c.54	p.L18L	Synonymous	1	BEN	HOM	exonic	synonymous SNV	FDX2:NM_001031734:exon1:c.A54C:p.L18L	0.748109	7.966
chr19_10426628_A_G	FDX1L	c.54	p.L18L	Synonymous	0.5	BEN	HET	exonic	synonymous SNV	FDX2:NM_001031734:exon1:c.A54C:p.L18L	0.748109	7.966
chr19_10426628_A_G	FDX1L	c.54	p.L18L	Synonymous	0.54	BEN	HET	exonic	synonymous SNV	FDX2:NM_001031734:exon1:c.A54C:p.L18L	0.748109	7.966
chr19_13002074_C_A	GCDH	c.-34-11		Intronic	0.53	VUS	HET	intronic	.	.	-0.167102	3.185
chr19_13008607_G_T	GCDH	c.1173	p.G391G	Synonymous	0.48	BEN	HET	exonic	synonymous SNV	GCDH:NM_000159:exon11:c.G1173T:p.G391G,GCDH:NM_013976:exon11:c.G1173T:p.G391G	1.01892	9.162
chr19_13008607_G_T	GCDH	c.1173	p.G391G	Synonymous	1	BEN	HOM	exonic	synonymous SNV	GCDH:NM_000159:exon11:c.G1173T:p.G391G,GCDH:NM_013976:exon11:c.G1173T:p.G391G	1.01892	9.162
chr19_13008607_G_T	GCDH	c.1173	p.G391G	Synonymous	0.5	BEN	HET	exonic	synonymous SNV	GCDH:NM_000159:exon11:c.G1173T:p.G391G,GCDH:NM_013976:exon11:c.G1173T:p.G391G	1.01892	9.162
chr19_13008607_G_T	GCDH	c.1173	p.G391G	Synonymous	0.47	BEN	HET	exonic	synonymous SNV	GCDH:NM_000159:exon11:c.G1173T:p.G391G,GCDH:NM_013976:exon11:c.G1173T:p.G391G	1.01892	9.162
chr19_13008607_G_T	GCDH	c.1173	p.G391G	Synonymous	0.43	BEN	HET	exonic	synonymous SNV	GCDH:NM_000159:exon11:c.G1173T:p.G391G,GCDH:NM_013976:exon11:c.G1173T:p.G391G	1.01892	9.162
chr19_13008607_G_T	GCDH	c.1173	p.G391G	Synonymous	0.45	BEN	HET	exonic	synonymous SNV	GCDH:NM_000159:exon11:c.G1173T:p.G391G,GCDH:NM_013976:exon11:c.G1173T:p.G391G	1.01892	9.162
chr19_1388538_C_T	NDUFS7	c.68	p.P23L	Missense	1	BEN	HOM	exonic	nonsynonymous SNV	NDUFS7:NM_001363602:exon3:c.C68T:p.P23L,NDUFS7:NM_024407:exon3:c.C68T:p.P23L	0.551973	6.986
chr19_1388538_C_T	NDUFS7	c.68	p.P23L	Missense	0.53	BEN	HET	exonic	nonsynonymous SNV	NDUFS7:NM_001363602:exon3:c.C68T:p.P23L,NDUFS7:NM_024407:exon3:c.C68T:p.P23L	0.551973	6.986
chr19_1388538_C_T	NDUFS7	c.68	p.P23L	Missense	0.49	BEN	HET	exonic	nonsynonymous SNV	NDUFS7:NM_001363602:exon3:c.C68T:p.P23L,NDUFS7:NM_024407:exon3:c.C68T:p.P23L	0.551973	6.986
chr19_1388538_C_T	NDUFS7	c.68	p.P23L	Missense	1	BEN	HOM	exonic	nonsynonymous SNV	NDUFS7:NM_001363602:exon3:c.C68T:p.P23L,NDUFS7:NM_024407:exon3:c.C68T:p.P23L	0.551973	6.986
chr19_1388538_C_T	NDUFS7	c.68	p.P23L	Missense	1	BEN	HOM	exonic	nonsynonymous SNV	NDUFS7:NM_001363602:exon3:c.C68T:p.P23L,NDUFS7:NM_024407:exon3:c.C68T:p.P23L	0.551973	6.986
chr19_1388538_C_T	NDUFS7	c.68	p.P23L	Missense	1	BEN	HOM	exonic	nonsynonymous SNV	NDUFS7:NM_001363602:exon3:c.C68T:p.P23L,NDUFS7:NM_024407:exon3:c.C68T:p.P23L	0.551973	6.986
chr19_1388538_C_T	NDUFS7	c.68	p.P23L	Missense	0.48	BEN	HET	exonic	nonsynonymous SNV	NDUFS7:NM_001363602:exon3:c.C68T:p.P23L,NDUFS7:NM_024407:exon3:c.C68T:p.P23L	0.551973	6.986
chr19_1388538_C_T	NDUFS7	c.68	p.P23L	Missense	0.48	BEN	HET	exonic	nonsynonymous SNV	NDUFS7:NM_001363602:exon3:c.C68T:p.P23L,NDUFS7:NM_024407:exon3:c.C68T:p.P23L	0.551973	6.986
chr19_1388538_C_T	NDUFS7	c.68	p.P23L	Missense	0.46	BEN	HET	exonic	nonsynonymous SNV	NDUFS7:NM_001363602:exon3:c.C68T:p.P23L,NDUFS7:NM_024407:exon3:c.C68T:p.P23L	0.551973	6.986
chr19_1388538_C_T	NDUFS7	c.68	p.P23L	Missense	1	BEN	HOM	exonic	nonsynonymous SNV	NDUFS7:NM_001363602:exon3:c.C68T:p.P23L,NDUFS7:NM_024407:exon3:c.C68T:p.P23L	0.551973	6.986
chr19_1388538_C_T	NDUFS7	c.68	p.P23L	Missense	1	BEN	HOM	exonic	nonsynonymous SNV	NDUFS7:NM_001363602:exon3:c.C68T:p.P23L,NDUFS7:NM_024407:exon3:c.C68T:p.P23L	0.551973	6.986
chr19_1388538_C_T	NDUFS7	c.68	p.P23L	Missense	0.38	BEN	HET	exonic	nonsynonymous SNV	NDUFS7:NM_001363602:exon3:c.C68T:p.P23L,NDUFS7:NM_024407:exon3:c.C68T:p.P23L	0.551973	6.986
chr19_1388538_C_T	NDUFS7	c.68	p.P23L	Missense	0.57	BEN	HET	exonic	nonsynonymous SNV	NDUFS7:NM_001363602:exon3:c.C68T:p.P23L,NDUFS7:NM_024407:exon3:c.C68T:p.P23L	0.551973	6.986
chr19_1388538_C_T	NDUFS7	c.68	p.P23L	Missense	1	BEN	HOM	exonic	nonsynonymous SNV	NDUFS7:NM_001363602:exon3:c.C68T:p.P23L,NDUFS7:NM_024407:exon3:c.C68T:p.P23L	0.551973	6.986
chr19_17448961_A_C	GTPBP3	c.198	p.T66T	Synonymous	1	BEN	HOM	exonic	synonymous SNV	GTPBP3:NM_001128855:exon2:c.A198C:p.T66T,GTPBP3:NM_001195422:exon2:c.A264C:p.T88T,GTPBP3:NM_032620:exon2:c.A198C:p.T66T,GTPBP3:NM_133644:exon2:c.A198C:p.T66T	-0.015348	3.935
chr19_17448961_A_C	GTPBP3	c.198	p.T66T	Synonymous	1	BEN	HOM	exonic	synonymous SNV	GTPBP3:NM_001128855:exon2:c.A198C:p.T66T,GTPBP3:NM_001195422:exon2:c.A264C:p.T88T,GTPBP3:NM_032620:exon2:c.A198C:p.T66T,GTPBP3:NM_133644:exon2:c.A198C:p.T66T	-0.015348	3.935
chr19_17448961_A_C	GTPBP3	c.198	p.T66T	Synonymous	0.5	BEN	HET	exonic	synonymous SNV	GTPBP3:NM_001128855:exon2:c.A198C:p.T66T,GTPBP3:NM_001195422:exon2:c.A264C:p.T88T,GTPBP3:NM_032620:exon2:c.A198C:p.T66T,GTPBP3:NM_133644:exon2:c.A198C:p.T66T	-0.015348	3.935
chr19_17448961_A_C	GTPBP3	c.198	p.T66T	Synonymous	1	BEN	HOM	exonic	synonymous SNV	GTPBP3:NM_001128855:exon2:c.A198C:p.T66T,GTPBP3:NM_001195422:exon2:c.A264C:p.T88T,GTPBP3:NM_032620:exon2:c.A198C:p.T66T,GTPBP3:NM_133644:exon2:c.A198C:p.T66T	-0.015348	3.935
chr19_17448961_A_C	GTPBP3	c.198	p.T66T	Synonymous	0.99	BEN	HOM	exonic	synonymous SNV	GTPBP3:NM_001128855:exon2:c.A198C:p.T66T,GTPBP3:NM_001195422:exon2:c.A264C:p.T88T,GTPBP3:NM_032620:exon2:c.A198C:p.T66T,GTPBP3:NM_133644:exon2:c.A198C:p.T66T	-0.015348	3.935
chr19_17448961_A_C	GTPBP3	c.198	p.T66T	Synonymous	1	BEN	HOM	exonic	synonymous SNV	GTPBP3:NM_001128855:exon2:c.A198C:p.T66T,GTPBP3:NM_001195422:exon2:c.A264C:p.T88T,GTPBP3:NM_032620:exon2:c.A198C:p.T66T,GTPBP3:NM_133644:exon2:c.A198C:p.T66T	-0.015348	3.935
chr19_17448961_A_C	GTPBP3	c.198	p.T66T	Synonymous	0.48	BEN	HET	exonic	synonymous SNV	GTPBP3:NM_001128855:exon2:c.A198C:p.T66T,GTPBP3:NM_001195422:exon2:c.A264C:p.T88T,GTPBP3:NM_032620:exon2:c.A198C:p.T66T,GTPBP3:NM_133644:exon2:c.A198C:p.T66T	-0.015348	3.935
chr19_17448961_A_C	GTPBP3	c.198	p.T66T	Synonymous	0.44	BEN	HET	exonic	synonymous SNV	GTPBP3:NM_001128855:exon2:c.A198C:p.T66T,GTPBP3:NM_001195422:exon2:c.A264C:p.T88T,GTPBP3:NM_032620:exon2:c.A198C:p.T66T,GTPBP3:NM_133644:exon2:c.A198C:p.T66T	-0.015348	3.935
chr19_17448961_A_C	GTPBP3	c.198	p.T66T	Synonymous	1	BEN	HOM	exonic	synonymous SNV	GTPBP3:NM_001128855:exon2:c.A198C:p.T66T,GTPBP3:NM_001195422:exon2:c.A264C:p.T88T,GTPBP3:NM_032620:exon2:c.A198C:p.T66T,GTPBP3:NM_133644:exon2:c.A198C:p.T66T	-0.015348	3.935
chr19_17448961_A_C	GTPBP3	c.198	p.T66T	Synonymous	0.51	BEN	HET	exonic	synonymous SNV	GTPBP3:NM_001128855:exon2:c.A198C:p.T66T,GTPBP3:NM_001195422:exon2:c.A264C:p.T88T,GTPBP3:NM_032620:exon2:c.A198C:p.T66T,GTPBP3:NM_133644:exon2:c.A198C:p.T66T	-0.015348	3.935
chr19_17448961_A_C	GTPBP3	c.198	p.T66T	Synonymous	1	BEN	HOM	exonic	synonymous SNV	GTPBP3:NM_001128855:exon2:c.A198C:p.T66T,GTPBP3:NM_001195422:exon2:c.A264C:p.T88T,GTPBP3:NM_032620:exon2:c.A198C:p.T66T,GTPBP3:NM_133644:exon2:c.A198C:p.T66T	-0.015348	3.935
chr19_17448961_A_C	GTPBP3	c.198	p.T66T	Synonymous	1	BEN	HOM	exonic	synonymous SNV	GTPBP3:NM_001128855:exon2:c.A198C:p.T66T,GTPBP3:NM_001195422:exon2:c.A264C:p.T88T,GTPBP3:NM_032620:exon2:c.A198C:p.T66T,GTPBP3:NM_133644:exon2:c.A198C:p.T66T	-0.015348	3.935
chr19_17448961_A_C	GTPBP3	c.198	p.T66T	Synonymous	1	BEN	HOM	exonic	synonymous SNV	GTPBP3:NM_001128855:exon2:c.A198C:p.T66T,GTPBP3:NM_001195422:exon2:c.A264C:p.T88T,GTPBP3:NM_032620:exon2:c.A198C:p.T66T,GTPBP3:NM_133644:exon2:c.A198C:p.T66T	-0.015348	3.935
chr19_17448961_A_C	GTPBP3	c.198	p.T66T	Synonymous	1	BEN	HOM	exonic	synonymous SNV	GTPBP3:NM_001128855:exon2:c.A198C:p.T66T,GTPBP3:NM_001195422:exon2:c.A264C:p.T88T,GTPBP3:NM_032620:exon2:c.A198C:p.T66T,GTPBP3:NM_133644:exon2:c.A198C:p.T66T	-0.015348	3.935
chr19_17450016_T_C	GTPBP3	c.845	p.V282A	Missense	0.41	BEN	HET	exonic	nonsynonymous SNV	GTPBP3:NM_133644:exon5:c.T845C:p.V282A,GTPBP3:NM_001128855:exon6:c.T749C:p.V250A,GTPBP3:NM_001195422:exon6:c.T815C:p.V272A,GTPBP3:NM_032620:exon6:c.T749C:p.V250A	0.213328	5.15
chr19_17450016_T_C	GTPBP3	c.845	p.V282A	Missense	1	BEN	HOM	exonic	nonsynonymous SNV	GTPBP3:NM_133644:exon5:c.T845C:p.V282A,GTPBP3:NM_001128855:exon6:c.T749C:p.V250A,GTPBP3:NM_001195422:exon6:c.T815C:p.V272A,GTPBP3:NM_032620:exon6:c.T749C:p.V250A	0.213328	5.15
chr19_17450016_T_C	GTPBP3	c.845	p.V282A	Missense	1	BEN	HOM	exonic	nonsynonymous SNV	GTPBP3:NM_133644:exon5:c.T845C:p.V282A,GTPBP3:NM_001128855:exon6:c.T749C:p.V250A,GTPBP3:NM_001195422:exon6:c.T815C:p.V272A,GTPBP3:NM_032620:exon6:c.T749C:p.V250A	0.213328	5.15
chr19_17450016_T_C	GTPBP3	c.845	p.V282A	Missense	0.99	BEN	HOM	exonic	nonsynonymous SNV	GTPBP3:NM_133644:exon5:c.T845C:p.V282A,GTPBP3:NM_001128855:exon6:c.T749C:p.V250A,GTPBP3:NM_001195422:exon6:c.T815C:p.V272A,GTPBP3:NM_032620:exon6:c.T749C:p.V250A	0.213328	5.15
chr19_17450016_T_C	GTPBP3	c.845	p.V282A	Missense	0.44	BEN	HET	exonic	nonsynonymous SNV	GTPBP3:NM_133644:exon5:c.T845C:p.V282A,GTPBP3:NM_001128855:exon6:c.T749C:p.V250A,GTPBP3:NM_001195422:exon6:c.T815C:p.V272A,GTPBP3:NM_032620:exon6:c.T749C:p.V250A	0.213328	5.15
chr19_17450016_T_C	GTPBP3	c.845	p.V282A	Missense	1	BEN	HOM	exonic	nonsynonymous SNV	GTPBP3:NM_133644:exon5:c.T845C:p.V282A,GTPBP3:NM_001128855:exon6:c.T749C:p.V250A,GTPBP3:NM_001195422:exon6:c.T815C:p.V272A,GTPBP3:NM_032620:exon6:c.T749C:p.V250A	0.213328	5.15
chr19_17450016_T_C	GTPBP3	c.845	p.V282A	Missense	0.54	BEN	HET	exonic	nonsynonymous SNV	GTPBP3:NM_133644:exon5:c.T845C:p.V282A,GTPBP3:NM_001128855:exon6:c.T749C:p.V250A,GTPBP3:NM_001195422:exon6:c.T815C:p.V272A,GTPBP3:NM_032620:exon6:c.T749C:p.V250A	0.213328	5.15
chr19_17450016_T_C	GTPBP3	c.845	p.V282A	Missense	0.5	BEN	HET	exonic	nonsynonymous SNV	GTPBP3:NM_133644:exon5:c.T845C:p.V282A,GTPBP3:NM_001128855:exon6:c.T749C:p.V250A,GTPBP3:NM_001195422:exon6:c.T815C:p.V272A,GTPBP3:NM_032620:exon6:c.T749C:p.V250A	0.213328	5.15
chr19_17450016_T_C	GTPBP3	c.845	p.V282A	Missense	0.99	BEN	HOM	exonic	nonsynonymous SNV	GTPBP3:NM_133644:exon5:c.T845C:p.V282A,GTPBP3:NM_001128855:exon6:c.T749C:p.V250A,GTPBP3:NM_001195422:exon6:c.T815C:p.V272A,GTPBP3:NM_032620:exon6:c.T749C:p.V250A	0.213328	5.15
chr19_17450016_T_C	GTPBP3	c.845	p.V282A	Missense	0.99	BEN	HOM	exonic	nonsynonymous SNV	GTPBP3:NM_133644:exon5:c.T845C:p.V282A,GTPBP3:NM_001128855:exon6:c.T749C:p.V250A,GTPBP3:NM_001195422:exon6:c.T815C:p.V272A,GTPBP3:NM_032620:exon6:c.T749C:p.V250A	0.213328	5.15
chr19_17450016_T_C	GTPBP3	c.845	p.V282A	Missense	1	BEN	HOM	exonic	nonsynonymous SNV	GTPBP3:NM_133644:exon5:c.T845C:p.V282A,GTPBP3:NM_001128855:exon6:c.T749C:p.V250A,GTPBP3:NM_001195422:exon6:c.T815C:p.V272A,GTPBP3:NM_032620:exon6:c.T749C:p.V250A	0.213328	5.15
chr19_17450016_T_C	GTPBP3	c.845	p.V282A	Missense	1	BEN	HOM	exonic	nonsynonymous SNV	GTPBP3:NM_133644:exon5:c.T845C:p.V282A,GTPBP3:NM_001128855:exon6:c.T749C:p.V250A,GTPBP3:NM_001195422:exon6:c.T815C:p.V272A,GTPBP3:NM_032620:exon6:c.T749C:p.V250A	0.213328	5.15
chr19_17450016_T_C	GTPBP3	c.845	p.V282A	Missense	1	BEN	HOM	exonic	nonsynonymous SNV	GTPBP3:NM_133644:exon5:c.T845C:p.V282A,GTPBP3:NM_001128855:exon6:c.T749C:p.V250A,GTPBP3:NM_001195422:exon6:c.T815C:p.V272A,GTPBP3:NM_032620:exon6:c.T749C:p.V250A	0.213328	5.15
chr19_17450016_T_C	GTPBP3	c.845	p.V282A	Missense	1	BEN	HOM	exonic	nonsynonymous SNV	GTPBP3:NM_133644:exon5:c.T845C:p.V282A,GTPBP3:NM_001128855:exon6:c.T749C:p.V250A,GTPBP3:NM_001195422:exon6:c.T815C:p.V272A,GTPBP3:NM_032620:exon6:c.T749C:p.V250A	0.213328	5.15
chr19_17451981_G_A	GTPBP3	c.1199	p.R400H	Missense	1	BEN	HOM	exonic	nonsynonymous SNV	GTPBP3:NM_133644:exon7:c.G1199A:p.R400H,GTPBP3:NM_001128855:exon8:c.G1040A:p.R347H,GTPBP3:NM_001195422:exon8:c.G1169A:p.R390H,GTPBP3:NM_032620:exon8:c.G1103A:p.R368H	2.76719	15.21
chr19_17451981_G_A	GTPBP3	c.1199	p.R400H	Missense	0.51	BEN	HET	exonic	nonsynonymous SNV	GTPBP3:NM_133644:exon7:c.G1199A:p.R400H,GTPBP3:NM_001128855:exon8:c.G1040A:p.R347H,GTPBP3:NM_001195422:exon8:c.G1169A:p.R390H,GTPBP3:NM_032620:exon8:c.G1103A:p.R368H	2.76719	15.21
chr19_30193653_A_C	C19ORF12	c.425	p.K142T	Missense	0.54	BEN	HET	exonic	nonsynonymous SNV	C19orf12:NM_001282929:exon2:c.A200G:p.K67R,C19orf12:NM_001282930:exon2:c.A200G:p.K67R,C19orf12:NM_001031726:exon3:c.A425G:p.K142R,C19orf12:NM_001256047:exon3:c.A392G:p.K131R,C19orf12:NM_031448:exon3:c.A392G:p.K131R,C19orf12:NM_001282931:exon4:c.A200G:p.K67R	1.28545	10.2
chr19_30193721_C_T	C19ORF12	c.357	p.T119T	Synonymous	0.53	BEN	HET	exonic	synonymous SNV	C19orf12:NM_001282929:exon2:c.C132A:p.T44T,C19orf12:NM_001282930:exon2:c.C132A:p.T44T,C19orf12:NM_001031726:exon3:c.C357A:p.T119T,C19orf12:NM_001256047:exon3:c.C324A:p.T108T,C19orf12:NM_031448:exon3:c.C324A:p.T108T,C19orf12:NM_001282931:exon4:c.C132A:p.T44T	-0.277272	2.672
chr19_30193721_C_T	C19ORF12	c.357	p.T119T	Synonymous	0.99	BEN	HOM	exonic	synonymous SNV	C19orf12:NM_001282929:exon2:c.C132A:p.T44T,C19orf12:NM_001282930:exon2:c.C132A:p.T44T,C19orf12:NM_001031726:exon3:c.C357A:p.T119T,C19orf12:NM_001256047:exon3:c.C324A:p.T108T,C19orf12:NM_031448:exon3:c.C324A:p.T108T,C19orf12:NM_001282931:exon4:c.C132A:p.T44T	-0.277272	2.672
chr19_30193721_C_T	C19ORF12	c.357	p.T119T	Synonymous	1	BEN	HOM	exonic	synonymous SNV	C19orf12:NM_001282929:exon2:c.C132A:p.T44T,C19orf12:NM_001282930:exon2:c.C132A:p.T44T,C19orf12:NM_001031726:exon3:c.C357A:p.T119T,C19orf12:NM_001256047:exon3:c.C324A:p.T108T,C19orf12:NM_031448:exon3:c.C324A:p.T108T,C19orf12:NM_001282931:exon4:c.C132A:p.T44T	-0.277272	2.672
chr19_30193721_C_T	C19ORF12	c.357	p.T119T	Synonymous	0.5	BEN	HET	exonic	synonymous SNV	C19orf12:NM_001282929:exon2:c.C132A:p.T44T,C19orf12:NM_001282930:exon2:c.C132A:p.T44T,C19orf12:NM_001031726:exon3:c.C357A:p.T119T,C19orf12:NM_001256047:exon3:c.C324A:p.T108T,C19orf12:NM_031448:exon3:c.C324A:p.T108T,C19orf12:NM_001282931:exon4:c.C132A:p.T44T	-0.277272	2.672
chr19_30193721_C_T	C19ORF12	c.357	p.T119T	Synonymous	0.99	BEN	HOM	exonic	synonymous SNV	C19orf12:NM_001282929:exon2:c.C132A:p.T44T,C19orf12:NM_001282930:exon2:c.C132A:p.T44T,C19orf12:NM_001031726:exon3:c.C357A:p.T119T,C19orf12:NM_001256047:exon3:c.C324A:p.T108T,C19orf12:NM_031448:exon3:c.C324A:p.T108T,C19orf12:NM_001282931:exon4:c.C132A:p.T44T	-0.277272	2.672
chr19_30193721_C_T	C19ORF12	c.357	p.T119T	Synonymous	1	BEN	HOM	exonic	synonymous SNV	C19orf12:NM_001282929:exon2:c.C132A:p.T44T,C19orf12:NM_001282930:exon2:c.C132A:p.T44T,C19orf12:NM_001031726:exon3:c.C357A:p.T119T,C19orf12:NM_001256047:exon3:c.C324A:p.T108T,C19orf12:NM_031448:exon3:c.C324A:p.T108T,C19orf12:NM_001282931:exon4:c.C132A:p.T44T	-0.277272	2.672
chr19_30193721_C_T	C19ORF12	c.357	p.T119T	Synonymous	0.99	BEN	HOM	exonic	synonymous SNV	C19orf12:NM_001282929:exon2:c.C132A:p.T44T,C19orf12:NM_001282930:exon2:c.C132A:p.T44T,C19orf12:NM_001031726:exon3:c.C357A:p.T119T,C19orf12:NM_001256047:exon3:c.C324A:p.T108T,C19orf12:NM_031448:exon3:c.C324A:p.T108T,C19orf12:NM_001282931:exon4:c.C132A:p.T44T	-0.277272	2.672
chr19_30193721_C_T	C19ORF12	c.357	p.T119T	Synonymous	0.53	BEN	HET	exonic	synonymous SNV	C19orf12:NM_001282929:exon2:c.C132A:p.T44T,C19orf12:NM_001282930:exon2:c.C132A:p.T44T,C19orf12:NM_001031726:exon3:c.C357A:p.T119T,C19orf12:NM_001256047:exon3:c.C324A:p.T108T,C19orf12:NM_031448:exon3:c.C324A:p.T108T,C19orf12:NM_001282931:exon4:c.C132A:p.T44T	-0.277272	2.672
chr19_30193721_C_T	C19ORF12	c.357	p.T119T	Synonymous	1	BEN	HOM	exonic	synonymous SNV	C19orf12:NM_001282929:exon2:c.C132A:p.T44T,C19orf12:NM_001282930:exon2:c.C132A:p.T44T,C19orf12:NM_001031726:exon3:c.C357A:p.T119T,C19orf12:NM_001256047:exon3:c.C324A:p.T108T,C19orf12:NM_031448:exon3:c.C324A:p.T108T,C19orf12:NM_001282931:exon4:c.C132A:p.T44T	-0.277272	2.672
chr19_30193721_C_T	C19ORF12	c.357	p.T119T	Synonymous	0.51	BEN	HET	exonic	synonymous SNV	C19orf12:NM_001282929:exon2:c.C132A:p.T44T,C19orf12:NM_001282930:exon2:c.C132A:p.T44T,C19orf12:NM_001031726:exon3:c.C357A:p.T119T,C19orf12:NM_001256047:exon3:c.C324A:p.T108T,C19orf12:NM_031448:exon3:c.C324A:p.T108T,C19orf12:NM_001282931:exon4:c.C132A:p.T44T	-0.277272	2.672
chr19_30193721_C_T	C19ORF12	c.357	p.T119T	Synonymous	1	BEN	HOM	exonic	synonymous SNV	C19orf12:NM_001282929:exon2:c.C132A:p.T44T,C19orf12:NM_001282930:exon2:c.C132A:p.T44T,C19orf12:NM_001031726:exon3:c.C357A:p.T119T,C19orf12:NM_001256047:exon3:c.C324A:p.T108T,C19orf12:NM_031448:exon3:c.C324A:p.T108T,C19orf12:NM_001282931:exon4:c.C132A:p.T44T	-0.277272	2.672
chr19_30193721_C_T	C19ORF12	c.357	p.T119T	Synonymous	1	BEN	HOM	exonic	synonymous SNV	C19orf12:NM_001282929:exon2:c.C132A:p.T44T,C19orf12:NM_001282930:exon2:c.C132A:p.T44T,C19orf12:NM_001031726:exon3:c.C357A:p.T119T,C19orf12:NM_001256047:exon3:c.C324A:p.T108T,C19orf12:NM_031448:exon3:c.C324A:p.T108T,C19orf12:NM_001282931:exon4:c.C132A:p.T44T	-0.277272	2.672
chr19_30193721_C_T	C19ORF12	c.357	p.T119T	Synonymous	0.99	BEN	HOM	exonic	synonymous SNV	C19orf12:NM_001282929:exon2:c.C132A:p.T44T,C19orf12:NM_001282930:exon2:c.C132A:p.T44T,C19orf12:NM_001031726:exon3:c.C357A:p.T119T,C19orf12:NM_001256047:exon3:c.C324A:p.T108T,C19orf12:NM_031448:exon3:c.C324A:p.T108T,C19orf12:NM_001282931:exon4:c.C132A:p.T44T	-0.277272	2.672
chr19_36142187_C_T	COX6B1	c.42	p.T14T	Synonymous	0.47	BEN	HET	exonic	synonymous SNV	COX6B1:NM_001863:exon2:c.C42T:p.T14T	1.28603	10.2
chr19_36142187_C_T	COX6B1	c.42	p.T14T	Synonymous	0.99	BEN	HOM	exonic	synonymous SNV	COX6B1:NM_001863:exon2:c.C42T:p.T14T	1.28603	10.2
chr19_36149537_C_T	COX6B1	c.249	p.P83P	Synonymous	0.58	LBEN	HET	exonic	synonymous SNV	COX6B1:NM_001863:exon4:c.C249T:p.P83P	0.740235	7.929
chr19_36486509_C_G	SDHAF1	c.333	p.R111R	Synonymous	0.49	BEN	HET	exonic	synonymous SNV	SDHAF1:NM_001042631:exon1:c.C333G:p.R111R	1.43819	10.75
chr19_36486509_C_G	SDHAF1	c.333	p.R111R	Synonymous	0.56	BEN	HET	exonic	synonymous SNV	SDHAF1:NM_001042631:exon1:c.C333G:p.R111R	1.43819	10.75
chr19_39408360_T_C	SARS2	c.1160+4		Intronic	0.98	BEN	HOM	intronic	.	.	0.191744	5.033
chr19_39408360_T_C	SARS2	c.1160+4		Intronic	0.41	BEN	HET	intronic	.	.	0.191744	5.033
chr19_39408360_T_C	SARS2	c.1160+4		Intronic	0.44	BEN	HET	intronic	.	.	0.191744	5.033
chr19_39408360_T_C	SARS2	c.1160+4		Intronic	0.98	BEN	HOM	intronic	.	.	0.191744	5.033
chr19_39408360_T_C	SARS2	c.1160+4		Intronic	0.52	BEN	HET	intronic	.	.	0.191744	5.033
chr19_39408360_T_C	SARS2	c.1160+4		Intronic	0.93	BEN	HOM	intronic	.	.	0.191744	5.033
chr19_39408360_T_C	SARS2	c.1160+4		Intronic	0.48	BEN	HET	intronic	.	.	0.191744	5.033
chr19_39408360_T_C	SARS2	c.1160+4		Intronic	0.97	BEN	HOM	intronic	.	.	0.191744	5.033
chr19_39408360_T_C	SARS2	c.1160+4		Intronic	0.94	BEN	HOM	intronic	.	.	0.191744	5.033
chr19_39408360_T_C	SARS2	c.1160+4		Intronic	0.53	BEN	HET	intronic	.	.	0.191744	5.033
chr19_39408360_T_C	SARS2	c.1160+4		Intronic	0.42	BEN	HET	intronic	.	.	0.191744	5.033
chr19_39416887_G_A	SARS2	c.321	p.E107E	Synonymous	0.5	BEN	HET	exonic	nonsynonymous SNV	SARS2:NM_001145901:exon2:c.G321T:p.E107D,SARS2:NM_017827:exon2:c.G321T:p.E107D	1.6865	11.6
chr19_39416887_G_A	SARS2	c.321	p.E107E	Synonymous	0.58	BEN	HET	exonic	nonsynonymous SNV	SARS2:NM_001145901:exon2:c.G321T:p.E107D,SARS2:NM_017827:exon2:c.G321T:p.E107D	1.6865	11.6
chr19_39416887_G_A	SARS2	c.321	p.E107E	Synonymous	0.99	BEN	HOM	exonic	nonsynonymous SNV	SARS2:NM_001145901:exon2:c.G321T:p.E107D,SARS2:NM_017827:exon2:c.G321T:p.E107D	1.6865	11.6
chr19_39416887_G_A	SARS2	c.321	p.E107E	Synonymous	0.48	BEN	HET	exonic	nonsynonymous SNV	SARS2:NM_001145901:exon2:c.G321T:p.E107D,SARS2:NM_017827:exon2:c.G321T:p.E107D	1.6865	11.6
chr19_39416887_G_A	SARS2	c.321	p.E107E	Synonymous	0.42	BEN	HET	exonic	nonsynonymous SNV	SARS2:NM_001145901:exon2:c.G321T:p.E107D,SARS2:NM_017827:exon2:c.G321T:p.E107D	1.6865	11.6
chr19_39416887_G_A	SARS2	c.321	p.E107E	Synonymous	0.52	BEN	HET	exonic	nonsynonymous SNV	SARS2:NM_001145901:exon2:c.G321T:p.E107D,SARS2:NM_017827:exon2:c.G321T:p.E107D	1.6865	11.6
chr19_41197997_C_T	COQ8B	c.1578	p.D526D	Synonymous	0.51	BEN	HET	exonic	nonsynonymous SNV	COQ8B:NM_001142555:exon14:c.C1455A:p.D485E,COQ8B:NM_024876:exon15:c.C1578A:p.D526E	1.77489	11.89
chr19_41206060_C_G	COQ8B	c.1055	p.T352R	Missense	0.41	BEN	HET	exonic	synonymous SNV	COQ8B:NM_001142555:exon11:c.C932C:p.T311T,COQ8B:NM_024876:exon12:c.C1055C:p.T352T	.	.
chr19_41206060_C_G	COQ8B	c.1055	p.T352R	Missense	0.46	BEN	HET	exonic	synonymous SNV	COQ8B:NM_001142555:exon11:c.C932C:p.T311T,COQ8B:NM_024876:exon12:c.C1055C:p.T352T	.	.
chr19_41209477_G_A	COQ8B	c.768	p.A256A	Synonymous	0.54	BEN	HET	exonic	synonymous SNV	COQ8B:NM_001142555:exon8:c.G645T:p.A215A,COQ8B:NM_024876:exon9:c.G768T:p.A256A	-0.123369	3.396
chr19_41209477_G_A	COQ8B	c.768	p.A256A	Synonymous	0.54	BEN	HET	exonic	synonymous SNV	COQ8B:NM_001142555:exon8:c.G645T:p.A215A,COQ8B:NM_024876:exon9:c.G768T:p.A256A	-0.123369	3.396
chr19_41209477_G_A	COQ8B	c.768	p.A256A	Synonymous	0.49	BEN	HET	exonic	synonymous SNV	COQ8B:NM_001142555:exon8:c.G645T:p.A215A,COQ8B:NM_024876:exon9:c.G768T:p.A256A	-0.123369	3.396
chr19_41209477_G_A	COQ8B	c.768	p.A256A	Synonymous	0.51	BEN	HET	exonic	synonymous SNV	COQ8B:NM_001142555:exon8:c.G645T:p.A215A,COQ8B:NM_024876:exon9:c.G768T:p.A256A	-0.123369	3.396
chr19_41209477_G_A	COQ8B	c.768	p.A256A	Synonymous	0.57	BEN	HET	exonic	synonymous SNV	COQ8B:NM_001142555:exon8:c.G645T:p.A215A,COQ8B:NM_024876:exon9:c.G768T:p.A256A	-0.123369	3.396
chr19_41209477_G_A	COQ8B	c.768	p.A256A	Synonymous	0.5	BEN	HET	exonic	synonymous SNV	COQ8B:NM_001142555:exon8:c.G645T:p.A215A,COQ8B:NM_024876:exon9:c.G768T:p.A256A	-0.123369	3.396
chr19_41209477_G_A	COQ8B	c.768	p.A256A	Synonymous	0.45	BEN	HET	exonic	synonymous SNV	COQ8B:NM_001142555:exon8:c.G645T:p.A215A,COQ8B:NM_024876:exon9:c.G768T:p.A256A	-0.123369	3.396
chr19_41209689_C_T	COQ8B	c.648	p.A216A	Synonymous	0.5	BEN	HET	exonic	synonymous SNV	COQ8B:NM_001142555:exon7:c.C525A:p.A175A,COQ8B:NM_024876:exon8:c.C648A:p.A216A	1.33612	10.39
chr19_41211056_A_G	COQ8B	c.521	p.H174R	Missense	1	BEN	HOM	exonic	nonsynonymous SNV	COQ8B:NM_001142555:exon6:c.A398C:p.H133P,COQ8B:NM_024876:exon7:c.A521C:p.H174P	1.58387	11.25
chr19_41211056_A_G	COQ8B	c.521	p.H174R	Missense	0.52	BEN	HET	exonic	nonsynonymous SNV	COQ8B:NM_001142555:exon6:c.A398C:p.H133P,COQ8B:NM_024876:exon7:c.A521C:p.H174P	1.58387	11.25
chr19_41211056_A_G	COQ8B	c.521	p.H174R	Missense	1	BEN	HOM	exonic	nonsynonymous SNV	COQ8B:NM_001142555:exon6:c.A398C:p.H133P,COQ8B:NM_024876:exon7:c.A521C:p.H174P	1.58387	11.25
chr19_41211056_A_G	COQ8B	c.521	p.H174R	Missense	0.64	BEN	HET	exonic	nonsynonymous SNV	COQ8B:NM_001142555:exon6:c.A398C:p.H133P,COQ8B:NM_024876:exon7:c.A521C:p.H174P	1.58387	11.25
chr19_41211056_A_G	COQ8B	c.521	p.H174R	Missense	0.56	BEN	HET	exonic	nonsynonymous SNV	COQ8B:NM_001142555:exon6:c.A398C:p.H133P,COQ8B:NM_024876:exon7:c.A521C:p.H174P	1.58387	11.25
chr19_41211056_A_G	COQ8B	c.521	p.H174R	Missense	1	BEN	HOM	exonic	nonsynonymous SNV	COQ8B:NM_001142555:exon6:c.A398C:p.H133P,COQ8B:NM_024876:exon7:c.A521C:p.H174P	1.58387	11.25
chr19_41211056_A_G	COQ8B	c.521	p.H174R	Missense	0.4	BEN	HET	exonic	nonsynonymous SNV	COQ8B:NM_001142555:exon6:c.A398C:p.H133P,COQ8B:NM_024876:exon7:c.A521C:p.H174P	1.58387	11.25
chr19_41211056_A_G	COQ8B	c.521	p.H174R	Missense	0.99	BEN	HOM	exonic	nonsynonymous SNV	COQ8B:NM_001142555:exon6:c.A398C:p.H133P,COQ8B:NM_024876:exon7:c.A521C:p.H174P	1.58387	11.25
chr19_41211056_A_G	COQ8B	c.521	p.H174R	Missense	0.52	BEN	HET	exonic	nonsynonymous SNV	COQ8B:NM_001142555:exon6:c.A398C:p.H133P,COQ8B:NM_024876:exon7:c.A521C:p.H174P	1.58387	11.25
chr19_41211056_A_G	COQ8B	c.521	p.H174R	Missense	0.51	BEN	HET	exonic	nonsynonymous SNV	COQ8B:NM_001142555:exon6:c.A398C:p.H133P,COQ8B:NM_024876:exon7:c.A521C:p.H174P	1.58387	11.25
chr19_41211056_A_G	COQ8B	c.521	p.H174R	Missense	0.51	BEN	HET	exonic	nonsynonymous SNV	COQ8B:NM_001142555:exon6:c.A398C:p.H133P,COQ8B:NM_024876:exon7:c.A521C:p.H174P	1.58387	11.25
chr19_41211056_A_G	COQ8B	c.521	p.H174R	Missense	0.44	BEN	HET	exonic	nonsynonymous SNV	COQ8B:NM_001142555:exon6:c.A398C:p.H133P,COQ8B:NM_024876:exon7:c.A521C:p.H174P	1.58387	11.25
chr19_41211056_A_G	COQ8B	c.521	p.H174R	Missense	0.45	BEN	HET	exonic	nonsynonymous SNV	COQ8B:NM_001142555:exon6:c.A398C:p.H133P,COQ8B:NM_024876:exon7:c.A521C:p.H174P	1.58387	11.25
chr19_41220029_C_T	COQ8B	c.232	p.R78C	Missense	0.49	BEN	HET	exonic	nonsynonymous SNV	COQ8B:NM_001142555:exon4:c.C232A:p.R78S,COQ8B:NM_024876:exon4:c.C232A:p.R78S	2.79253	15.3
chr19_41220529_G_A	COQ8B	c.9	p.L3L	Synonymous	0.51	BEN	HET	exonic	synonymous SNV	COQ8B:NM_001142555:exon2:c.G9T:p.L3L,COQ8B:NM_024876:exon2:c.G9T:p.L3L	0.571906	7.09
chr19_41220529_G_A	COQ8B	c.9	p.L3L	Synonymous	0.49	BEN	HET	exonic	synonymous SNV	COQ8B:NM_001142555:exon2:c.G9T:p.L3L,COQ8B:NM_024876:exon2:c.G9T:p.L3L	0.571906	7.09
chr19_41220529_G_A	COQ8B	c.9	p.L3L	Synonymous	0.42	BEN	HET	exonic	synonymous SNV	COQ8B:NM_001142555:exon2:c.G9T:p.L3L,COQ8B:NM_024876:exon2:c.G9T:p.L3L	0.571906	7.09
chr19_44031324_G_A	ETHE1	c.6	p.A2A	Synonymous	0.46	BEN	HET	exonic	synonymous SNV	ETHE1:NM_001320867:exon1:c.G6T:p.A2A,ETHE1:NM_001320869:exon1:c.G6T:p.A2A,ETHE1:NM_014297:exon1:c.G6T:p.A2A	1.01706	9.154
chr19_44031324_G_A	ETHE1	c.6	p.A2A	Synonymous	0.54	BEN	HET	exonic	synonymous SNV	ETHE1:NM_001320867:exon1:c.G6T:p.A2A,ETHE1:NM_001320869:exon1:c.G6T:p.A2A,ETHE1:NM_014297:exon1:c.G6T:p.A2A	1.01706	9.154
chr19_44031324_G_A	ETHE1	c.6	p.A2A	Synonymous	0.48	BEN	HET	exonic	synonymous SNV	ETHE1:NM_001320867:exon1:c.G6T:p.A2A,ETHE1:NM_001320869:exon1:c.G6T:p.A2A,ETHE1:NM_014297:exon1:c.G6T:p.A2A	1.01706	9.154
chr19_44031324_G_A	ETHE1	c.6	p.A2A	Synonymous	0.43	BEN	HET	exonic	synonymous SNV	ETHE1:NM_001320867:exon1:c.G6T:p.A2A,ETHE1:NM_001320869:exon1:c.G6T:p.A2A,ETHE1:NM_014297:exon1:c.G6T:p.A2A	1.01706	9.154
chr19_44031324_G_A	ETHE1	c.6	p.A2A	Synonymous	0.99	BEN	HOM	exonic	synonymous SNV	ETHE1:NM_001320867:exon1:c.G6T:p.A2A,ETHE1:NM_001320869:exon1:c.G6T:p.A2A,ETHE1:NM_014297:exon1:c.G6T:p.A2A	1.01706	9.154
chr19_46032485_C_T	OPA3	c.372	p.G124=	Synonymous	0.47	LBEN	HET	exonic	synonymous SNV	OPA3:NM_001017989:exon2:c.C372A:p.G124G	0.615583	7.314
chr19_46057081_T_C	OPA3	c.231	p.A77A	Synonymous	0.48	BEN	HET	exonic	synonymous SNV	OPA3:NM_025136:exon2:c.T231G:p.A77A	1.93913	12.44
chr19_46057081_T_C	OPA3	c.231	p.A77A	Synonymous	1	BEN	HOM	exonic	synonymous SNV	OPA3:NM_025136:exon2:c.T231G:p.A77A	1.93913	12.44
chr19_46057081_T_C	OPA3	c.231	p.A77A	Synonymous	0.99	BEN	HOM	exonic	synonymous SNV	OPA3:NM_025136:exon2:c.T231G:p.A77A	1.93913	12.44
chr19_46057081_T_C	OPA3	c.231	p.A77A	Synonymous	1	BEN	HOM	exonic	synonymous SNV	OPA3:NM_025136:exon2:c.T231G:p.A77A	1.93913	12.44
chr19_46057081_T_C	OPA3	c.231	p.A77A	Synonymous	1	BEN	HOM	exonic	synonymous SNV	OPA3:NM_025136:exon2:c.T231G:p.A77A	1.93913	12.44
chr19_46057081_T_C	OPA3	c.231	p.A77A	Synonymous	0.53	BEN	HET	exonic	synonymous SNV	OPA3:NM_025136:exon2:c.T231G:p.A77A	1.93913	12.44
chr19_46057081_T_C	OPA3	c.231	p.A77A	Synonymous	1	BEN	HOM	exonic	synonymous SNV	OPA3:NM_025136:exon2:c.T231G:p.A77A	1.93913	12.44
chr19_46057081_T_C	OPA3	c.231	p.A77A	Synonymous	1	BEN	HOM	exonic	synonymous SNV	OPA3:NM_025136:exon2:c.T231G:p.A77A	1.93913	12.44
chr19_46057081_T_C	OPA3	c.231	p.A77A	Synonymous	0.52	BEN	HET	exonic	synonymous SNV	OPA3:NM_025136:exon2:c.T231G:p.A77A	1.93913	12.44
chr19_46057081_T_C	OPA3	c.231	p.A77A	Synonymous	1	BEN	HOM	exonic	synonymous SNV	OPA3:NM_025136:exon2:c.T231G:p.A77A	1.93913	12.44
chr19_46057081_T_C	OPA3	c.231	p.A77A	Synonymous	0.47	BEN	HET	exonic	synonymous SNV	OPA3:NM_025136:exon2:c.T231G:p.A77A	1.93913	12.44
chr19_46057081_T_C	OPA3	c.231	p.A77A	Synonymous	0.49	BEN	HET	exonic	synonymous SNV	OPA3:NM_025136:exon2:c.T231G:p.A77A	1.93913	12.44
chr19_46057081_T_C	OPA3	c.231	p.A77A	Synonymous	0.49	BEN	HET	exonic	synonymous SNV	OPA3:NM_025136:exon2:c.T231G:p.A77A	1.93913	12.44
chr19_46057081_T_C	OPA3	c.231	p.A77A	Synonymous	0.99	BEN	HOM	exonic	synonymous SNV	OPA3:NM_025136:exon2:c.T231G:p.A77A	1.93913	12.44
chr19_51850290_C_T	ETFB	c.461	p.T154M	Missense	0.43	BEN	HET	exonic	nonsynonymous SNV	ETFB:NM_001014763:exon4:c.C734A:p.T245K,ETFB:NM_001985:exon5:c.C461A:p.T154K	2.39961	13.98
chr19_51850290_C_T	ETFB	c.461	p.T154M	Missense	0.53	BEN	HET	exonic	nonsynonymous SNV	ETFB:NM_001014763:exon4:c.C734A:p.T245K,ETFB:NM_001985:exon5:c.C461A:p.T154K	2.39961	13.98
chr19_51850290_C_T	ETFB	c.461	p.T154M	Missense	1	BEN	HOM	exonic	nonsynonymous SNV	ETFB:NM_001014763:exon4:c.C734A:p.T245K,ETFB:NM_001985:exon5:c.C461A:p.T154K	2.39961	13.98
chr19_51850290_C_T	ETFB	c.461	p.T154M	Missense	0.46	BEN	HET	exonic	nonsynonymous SNV	ETFB:NM_001014763:exon4:c.C734A:p.T245K,ETFB:NM_001985:exon5:c.C461A:p.T154K	2.39961	13.98
chr19_51850290_C_T	ETFB	c.461	p.T154M	Missense	0.45	BEN	HET	exonic	nonsynonymous SNV	ETFB:NM_001014763:exon4:c.C734A:p.T245K,ETFB:NM_001985:exon5:c.C461A:p.T154K	2.39961	13.98
chr19_51850290_C_T	ETFB	c.461	p.T154M	Missense	1	BEN	HOM	exonic	nonsynonymous SNV	ETFB:NM_001014763:exon4:c.C734A:p.T245K,ETFB:NM_001985:exon5:c.C461A:p.T154K	2.39961	13.98
chr19_51850290_C_T	ETFB	c.461	p.T154M	Missense	1	BEN	HOM	exonic	nonsynonymous SNV	ETFB:NM_001014763:exon4:c.C734A:p.T245K,ETFB:NM_001985:exon5:c.C461A:p.T154K	2.39961	13.98
chr19_51850290_C_T	ETFB	c.461	p.T154M	Missense	1	BEN	HOM	exonic	nonsynonymous SNV	ETFB:NM_001014763:exon4:c.C734A:p.T245K,ETFB:NM_001985:exon5:c.C461A:p.T154K	2.39961	13.98
chr19_51850290_C_T	ETFB	c.461	p.T154M	Missense	0.55	BEN	HET	exonic	nonsynonymous SNV	ETFB:NM_001014763:exon4:c.C734A:p.T245K,ETFB:NM_001985:exon5:c.C461A:p.T154K	2.39961	13.98
chr19_51850290_C_T	ETFB	c.461	p.T154M	Missense	1	BEN	HOM	exonic	nonsynonymous SNV	ETFB:NM_001014763:exon4:c.C734A:p.T245K,ETFB:NM_001985:exon5:c.C461A:p.T154K	2.39961	13.98
chr19_51850290_C_T	ETFB	c.461	p.T154M	Missense	1	BEN	HOM	exonic	nonsynonymous SNV	ETFB:NM_001014763:exon4:c.C734A:p.T245K,ETFB:NM_001985:exon5:c.C461A:p.T154K	2.39961	13.98
chr19_51856548_G_T	ETFB	c.217-4		Intronic	0.48	LBEN	HET	intronic	.	.	-0.332562	2.423
chr19_5896461_G_A	NDUFA11	c.313+3		Intronic	0.5	LBEN	HET	intronic	.	.	-0.158774	3.225
chr2_207003230_G_A	NDUFS1	c.1371	p.S457S	Synonymous	0.5	BEN	HET	exonic	synonymous SNV	NDUFS1:NM_001199982:exon10:c.G1038T:p.S346S,NDUFS1:NM_001199981:exon12:c.G1263T:p.S421S,NDUFS1:NM_001199983:exon12:c.G1200T:p.S400S,NDUFS1:NM_001199984:exon13:c.G1413T:p.S471S,NDUFS1:NM_005006:exon13:c.G1371T:p.S457S	0.196877	5.061
chr2_207006676_A_G	NDUFS1	c.1251	p.R417R	Synonymous	0.46	BEN	HET	exonic	nonsynonymous SNV	NDUFS1:NM_001199982:exon9:c.A918C:p.R306S,NDUFS1:NM_001199981:exon11:c.A1143C:p.R381S,NDUFS1:NM_001199983:exon11:c.A1080C:p.R360S,NDUFS1:NM_001199984:exon12:c.A1293C:p.R431S,NDUFS1:NM_005006:exon12:c.A1251C:p.R417S	3.5786	18.23
chr2_207006676_A_G	NDUFS1	c.1251	p.R417R	Synonymous	0.49	BEN	HET	exonic	nonsynonymous SNV	NDUFS1:NM_001199982:exon9:c.A918C:p.R306S,NDUFS1:NM_001199981:exon11:c.A1143C:p.R381S,NDUFS1:NM_001199983:exon11:c.A1080C:p.R360S,NDUFS1:NM_001199984:exon12:c.A1293C:p.R431S,NDUFS1:NM_005006:exon12:c.A1251C:p.R417S	3.5786	18.23
chr2_207006676_A_G	NDUFS1	c.1251	p.R417R	Synonymous	0.42	BEN	HET	exonic	nonsynonymous SNV	NDUFS1:NM_001199982:exon9:c.A918C:p.R306S,NDUFS1:NM_001199981:exon11:c.A1143C:p.R381S,NDUFS1:NM_001199983:exon11:c.A1080C:p.R360S,NDUFS1:NM_001199984:exon12:c.A1293C:p.R431S,NDUFS1:NM_005006:exon12:c.A1251C:p.R417S	3.5786	18.23
chr2_207006676_A_G	NDUFS1	c.1251	p.R417R	Synonymous	0.46	BEN	HET	exonic	nonsynonymous SNV	NDUFS1:NM_001199982:exon9:c.A918C:p.R306S,NDUFS1:NM_001199981:exon11:c.A1143C:p.R381S,NDUFS1:NM_001199983:exon11:c.A1080C:p.R360S,NDUFS1:NM_001199984:exon12:c.A1293C:p.R431S,NDUFS1:NM_005006:exon12:c.A1251C:p.R417S	3.5786	18.23
chr2_207006676_A_G	NDUFS1	c.1251	p.R417R	Synonymous	0.47	BEN	HET	exonic	nonsynonymous SNV	NDUFS1:NM_001199982:exon9:c.A918C:p.R306S,NDUFS1:NM_001199981:exon11:c.A1143C:p.R381S,NDUFS1:NM_001199983:exon11:c.A1080C:p.R360S,NDUFS1:NM_001199984:exon12:c.A1293C:p.R431S,NDUFS1:NM_005006:exon12:c.A1251C:p.R417S	3.5786	18.23
chr2_207006676_A_G	NDUFS1	c.1251	p.R417R	Synonymous	0.47	BEN	HET	exonic	nonsynonymous SNV	NDUFS1:NM_001199982:exon9:c.A918C:p.R306S,NDUFS1:NM_001199981:exon11:c.A1143C:p.R381S,NDUFS1:NM_001199983:exon11:c.A1080C:p.R360S,NDUFS1:NM_001199984:exon12:c.A1293C:p.R431S,NDUFS1:NM_005006:exon12:c.A1251C:p.R417S	3.5786	18.23
chr2_207006676_A_G	NDUFS1	c.1251	p.R417R	Synonymous	1	BEN	HOM	exonic	nonsynonymous SNV	NDUFS1:NM_001199982:exon9:c.A918C:p.R306S,NDUFS1:NM_001199981:exon11:c.A1143C:p.R381S,NDUFS1:NM_001199983:exon11:c.A1080C:p.R360S,NDUFS1:NM_001199984:exon12:c.A1293C:p.R431S,NDUFS1:NM_005006:exon12:c.A1251C:p.R417S	3.5786	18.23
chr2_207006676_A_G	NDUFS1	c.1251	p.R417R	Synonymous	0.47	BEN	HET	exonic	nonsynonymous SNV	NDUFS1:NM_001199982:exon9:c.A918C:p.R306S,NDUFS1:NM_001199981:exon11:c.A1143C:p.R381S,NDUFS1:NM_001199983:exon11:c.A1080C:p.R360S,NDUFS1:NM_001199984:exon12:c.A1293C:p.R431S,NDUFS1:NM_005006:exon12:c.A1251C:p.R417S	3.5786	18.23
chr2_207006676_A_G	NDUFS1	c.1251	p.R417R	Synonymous	0.45	BEN	HET	exonic	nonsynonymous SNV	NDUFS1:NM_001199982:exon9:c.A918C:p.R306S,NDUFS1:NM_001199981:exon11:c.A1143C:p.R381S,NDUFS1:NM_001199983:exon11:c.A1080C:p.R360S,NDUFS1:NM_001199984:exon12:c.A1293C:p.R431S,NDUFS1:NM_005006:exon12:c.A1251C:p.R417S	3.5786	18.23
chr2_207006676_A_G	NDUFS1	c.1251	p.R417R	Synonymous	0.49	BEN	HET	exonic	nonsynonymous SNV	NDUFS1:NM_001199982:exon9:c.A918C:p.R306S,NDUFS1:NM_001199981:exon11:c.A1143C:p.R381S,NDUFS1:NM_001199983:exon11:c.A1080C:p.R360S,NDUFS1:NM_001199984:exon12:c.A1293C:p.R431S,NDUFS1:NM_005006:exon12:c.A1251C:p.R417S	3.5786	18.23
chr2_207008763_G_T	NDUFS1	c.966	p.A322A	Synonymous	0.55	BEN	HET	exonic	synonymous SNV	NDUFS1:NM_001199982:exon7:c.G633A:p.A211A,NDUFS1:NM_001199981:exon9:c.G858A:p.A286A,NDUFS1:NM_001199983:exon9:c.G795A:p.A265A,NDUFS1:NM_001199984:exon10:c.G1008A:p.A336A,NDUFS1:NM_005006:exon10:c.G966A:p.A322A	1.21568	9.934
chr2_207008763_G_T	NDUFS1	c.966	p.A322A	Synonymous	0.52	BEN	HET	exonic	synonymous SNV	NDUFS1:NM_001199982:exon7:c.G633A:p.A211A,NDUFS1:NM_001199981:exon9:c.G858A:p.A286A,NDUFS1:NM_001199983:exon9:c.G795A:p.A265A,NDUFS1:NM_001199984:exon10:c.G1008A:p.A336A,NDUFS1:NM_005006:exon10:c.G966A:p.A322A	1.21568	9.934
chr2_207008763_G_T	NDUFS1	c.966	p.A322A	Synonymous	0.52	BEN	HET	exonic	synonymous SNV	NDUFS1:NM_001199982:exon7:c.G633A:p.A211A,NDUFS1:NM_001199981:exon9:c.G858A:p.A286A,NDUFS1:NM_001199983:exon9:c.G795A:p.A265A,NDUFS1:NM_001199984:exon10:c.G1008A:p.A336A,NDUFS1:NM_005006:exon10:c.G966A:p.A322A	1.21568	9.934
chr2_207008763_G_T	NDUFS1	c.966	p.A322A	Synonymous	0.53	BEN	HET	exonic	synonymous SNV	NDUFS1:NM_001199982:exon7:c.G633A:p.A211A,NDUFS1:NM_001199981:exon9:c.G858A:p.A286A,NDUFS1:NM_001199983:exon9:c.G795A:p.A265A,NDUFS1:NM_001199984:exon10:c.G1008A:p.A336A,NDUFS1:NM_005006:exon10:c.G966A:p.A322A	1.21568	9.934
chr2_207008763_G_T	NDUFS1	c.966	p.A322A	Synonymous	1	BEN	HOM	exonic	synonymous SNV	NDUFS1:NM_001199982:exon7:c.G633A:p.A211A,NDUFS1:NM_001199981:exon9:c.G858A:p.A286A,NDUFS1:NM_001199983:exon9:c.G795A:p.A265A,NDUFS1:NM_001199984:exon10:c.G1008A:p.A336A,NDUFS1:NM_005006:exon10:c.G966A:p.A322A	1.21568	9.934
chr2_207008763_G_T	NDUFS1	c.966	p.A322A	Synonymous	1	BEN	HOM	exonic	synonymous SNV	NDUFS1:NM_001199982:exon7:c.G633A:p.A211A,NDUFS1:NM_001199981:exon9:c.G858A:p.A286A,NDUFS1:NM_001199983:exon9:c.G795A:p.A265A,NDUFS1:NM_001199984:exon10:c.G1008A:p.A336A,NDUFS1:NM_005006:exon10:c.G966A:p.A322A	1.21568	9.934
chr2_207008763_G_T	NDUFS1	c.966	p.A322A	Synonymous	0.41	BEN	HET	exonic	synonymous SNV	NDUFS1:NM_001199982:exon7:c.G633A:p.A211A,NDUFS1:NM_001199981:exon9:c.G858A:p.A286A,NDUFS1:NM_001199983:exon9:c.G795A:p.A265A,NDUFS1:NM_001199984:exon10:c.G1008A:p.A336A,NDUFS1:NM_005006:exon10:c.G966A:p.A322A	1.21568	9.934
chr2_207008763_G_T	NDUFS1	c.966	p.A322A	Synonymous	0.51	BEN	HET	exonic	synonymous SNV	NDUFS1:NM_001199982:exon7:c.G633A:p.A211A,NDUFS1:NM_001199981:exon9:c.G858A:p.A286A,NDUFS1:NM_001199983:exon9:c.G795A:p.A265A,NDUFS1:NM_001199984:exon10:c.G1008A:p.A336A,NDUFS1:NM_005006:exon10:c.G966A:p.A322A	1.21568	9.934
chr2_207008763_G_T	NDUFS1	c.966	p.A322A	Synonymous	1	BEN	HOM	exonic	synonymous SNV	NDUFS1:NM_001199982:exon7:c.G633A:p.A211A,NDUFS1:NM_001199981:exon9:c.G858A:p.A286A,NDUFS1:NM_001199983:exon9:c.G795A:p.A265A,NDUFS1:NM_001199984:exon10:c.G1008A:p.A336A,NDUFS1:NM_005006:exon10:c.G966A:p.A322A	1.21568	9.934
chr2_207008763_G_T	NDUFS1	c.966	p.A322A	Synonymous	0.49	BEN	HET	exonic	synonymous SNV	NDUFS1:NM_001199982:exon7:c.G633A:p.A211A,NDUFS1:NM_001199981:exon9:c.G858A:p.A286A,NDUFS1:NM_001199983:exon9:c.G795A:p.A265A,NDUFS1:NM_001199984:exon10:c.G1008A:p.A336A,NDUFS1:NM_005006:exon10:c.G966A:p.A322A	1.21568	9.934
chr2_207008763_G_T	NDUFS1	c.966	p.A322A	Synonymous	1	BEN	HOM	exonic	synonymous SNV	NDUFS1:NM_001199982:exon7:c.G633A:p.A211A,NDUFS1:NM_001199981:exon9:c.G858A:p.A286A,NDUFS1:NM_001199983:exon9:c.G795A:p.A265A,NDUFS1:NM_001199984:exon10:c.G1008A:p.A336A,NDUFS1:NM_005006:exon10:c.G966A:p.A322A	1.21568	9.934
chr2_207012483_T_C	NDUFS1	c.414	p.D138D	Synonymous	0.55	BEN	HET	exonic	nonsynonymous SNV	NDUFS1:NM_001199982:exon3:c.T81G:p.D27E,NDUFS1:NM_001199981:exon5:c.T306G:p.D102E,NDUFS1:NM_001199983:exon5:c.T243G:p.D81E,NDUFS1:NM_001199984:exon6:c.T456G:p.D152E,NDUFS1:NM_005006:exon6:c.T414G:p.D138E	3.95228	20.2
chr2_207631461_G_A	FASTKD2	c.44	p.S15N	Missense	0.48	BEN	HET	exonic	nonsynonymous SNV	FASTKD2:NM_001136193:exon2:c.G44A:p.S15N,FASTKD2:NM_001136194:exon2:c.G44A:p.S15N,FASTKD2:NM_014929:exon2:c.G44A:p.S15N	1.7942	11.96
chr2_207631461_G_A	FASTKD2	c.44	p.S15N	Missense	0.48	BEN	HET	exonic	nonsynonymous SNV	FASTKD2:NM_001136193:exon2:c.G44A:p.S15N,FASTKD2:NM_001136194:exon2:c.G44A:p.S15N,FASTKD2:NM_014929:exon2:c.G44A:p.S15N	1.7942	11.96
chr2_207631461_G_A	FASTKD2	c.44	p.S15N	Missense	0.49	BEN	HET	exonic	nonsynonymous SNV	FASTKD2:NM_001136193:exon2:c.G44A:p.S15N,FASTKD2:NM_001136194:exon2:c.G44A:p.S15N,FASTKD2:NM_014929:exon2:c.G44A:p.S15N	1.7942	11.96
chr2_219527712_C_T	BCS1L	c.996	p.N332N	Synonymous	0.49	BEN	HET	exonic	synonymous SNV	BCS1L:NM_001371452:exon5:c.C495T:p.N165N,BCS1L:NM_001318836:exon6:c.C636T:p.N212N,BCS1L:NM_001371451:exon6:c.C636T:p.N212N,BCS1L:NM_001374085:exon6:c.C996T:p.N332N,BCS1L:NM_001374086:exon6:c.C495T:p.N165N,BCS1L:NM_001079866:exon7:c.C996T:p.N332N,BCS1L:NM_001257344:exon7:c.C996T:p.N332N,BCS1L:NM_001371446:exon7:c.C996T:p.N332N,BCS1L:NM_001371447:exon7:c.C996T:p.N332N,BCS1L:NM_001371450:exon7:c.C99…	0.025554	4.146
chr2_219527712_C_T	BCS1L	c.996	p.N332N	Synonymous	0.46	BEN	HET	exonic	synonymous SNV	BCS1L:NM_001371452:exon5:c.C495T:p.N165N,BCS1L:NM_001318836:exon6:c.C636T:p.N212N,BCS1L:NM_001371451:exon6:c.C636T:p.N212N,BCS1L:NM_001374085:exon6:c.C996T:p.N332N,BCS1L:NM_001374086:exon6:c.C495T:p.N165N,BCS1L:NM_001079866:exon7:c.C996T:p.N332N,BCS1L:NM_001257344:exon7:c.C996T:p.N332N,BCS1L:NM_001371446:exon7:c.C996T:p.N332N,BCS1L:NM_001371447:exon7:c.C996T:p.N332N,BCS1L:NM_001371450:exon7:c.C99…	0.025554	4.146
chr2_219527866_T_C	BCS1L	c.1017	p.P339P	Synonymous	0.47	BEN	HET	exonic	synonymous SNV	BCS1L:NM_001371452:exon6:c.T516C:p.P172P,BCS1L:NM_001318836:exon7:c.T657C:p.P219P,BCS1L:NM_001371451:exon7:c.T657C:p.P219P,BCS1L:NM_001374085:exon7:c.T1017C:p.P339P,BCS1L:NM_001374086:exon7:c.T516C:p.P172P,BCS1L:NM_001079866:exon8:c.T1017C:p.P339P,BCS1L:NM_001257344:exon8:c.T1017C:p.P339P,BCS1L:NM_001371446:exon8:c.T1017C:p.P339P,BCS1L:NM_001371447:exon8:c.T1017C:p.P339P,BCS1L:NM_001371450:exon8:…	-0.143731	3.297
chr2_219527866_T_C	BCS1L	c.1017	p.P339P	Synonymous	0.44	BEN	HET	exonic	synonymous SNV	BCS1L:NM_001371452:exon6:c.T516C:p.P172P,BCS1L:NM_001318836:exon7:c.T657C:p.P219P,BCS1L:NM_001371451:exon7:c.T657C:p.P219P,BCS1L:NM_001374085:exon7:c.T1017C:p.P339P,BCS1L:NM_001374086:exon7:c.T516C:p.P172P,BCS1L:NM_001079866:exon8:c.T1017C:p.P339P,BCS1L:NM_001257344:exon8:c.T1017C:p.P339P,BCS1L:NM_001371446:exon8:c.T1017C:p.P339P,BCS1L:NM_001371447:exon8:c.T1017C:p.P339P,BCS1L:NM_001371450:exon8:…	-0.143731	3.297
chr2_224824240_T_C	MRPL44	c.180-11		Intronic	0.51	LBEN	HET	intronic	.	.	1.80654	12
chr2_224824617_A_G	MRPL44	c.546	p.E182E	Synonymous	0.99	BEN	HOM	exonic	synonymous SNV	MRPL44:NM_022915:exon2:c.A546G:p.E182E	-0.490964	1.744
chr2_224824617_A_G	MRPL44	c.546	p.E182E	Synonymous	0.43	BEN	HET	exonic	synonymous SNV	MRPL44:NM_022915:exon2:c.A546G:p.E182E	-0.490964	1.744
chr2_224824617_A_G	MRPL44	c.546	p.E182E	Synonymous	1	BEN	HOM	exonic	synonymous SNV	MRPL44:NM_022915:exon2:c.A546G:p.E182E	-0.490964	1.744
chr2_228193507_TGAGTAAAAATGGTCCCTTTTGGCTTACTTTCTTAGTCTTTAAATCGTCTGCATGCCAAATCCTTAAAGATCTATGTCCCCAGAGATTTTTTGATAAAGA_-	MFF	3		Structural	0.13	BEN	UNKNOWN	.	.	.	.	.
chr2_228194480_A_T	MFF	c.19	p.S7C	Missense	0.5	BEN	HET	exonic	nonsynonymous SNV	MFF:NM_001277061:exon3:c.A19T:p.S7C,MFF:NM_020194:exon3:c.A19T:p.S7C	2.64944	14.82
chr2_228194480_A_T	MFF	c.19	p.S7C	Missense	0.43	BEN	HET	exonic	nonsynonymous SNV	MFF:NM_001277061:exon3:c.A19T:p.S7C,MFF:NM_020194:exon3:c.A19T:p.S7C	2.64944	14.82
chr2_228194480_A_T	MFF	c.19	p.S7C	Missense	0.38	BEN	HET	exonic	nonsynonymous SNV	MFF:NM_001277061:exon3:c.A19T:p.S7C,MFF:NM_020194:exon3:c.A19T:p.S7C	2.64944	14.82
chr2_228194480_A_T	MFF	c.19	p.S7C	Missense	0.48	BEN	HET	exonic	nonsynonymous SNV	MFF:NM_001277061:exon3:c.A19T:p.S7C,MFF:NM_020194:exon3:c.A19T:p.S7C	2.64944	14.82
chr2_228194480_A_T	MFF	c.19	p.S7C	Missense	1	BEN	HOM	exonic	nonsynonymous SNV	MFF:NM_001277061:exon3:c.A19T:p.S7C,MFF:NM_020194:exon3:c.A19T:p.S7C	2.64944	14.82
chr2_228194480_A_T	MFF	c.19	p.S7C	Missense	0.44	BEN	HET	exonic	nonsynonymous SNV	MFF:NM_001277061:exon3:c.A19T:p.S7C,MFF:NM_020194:exon3:c.A19T:p.S7C	2.64944	14.82
chr2_228194481_G_T	MFF	c.20	p.S7I	Missense	0.51	BEN	HET	exonic	nonsynonymous SNV	MFF:NM_001277061:exon3:c.G20T:p.S7I,MFF:NM_020194:exon3:c.G20T:p.S7I	1.79256	11.95
chr2_228194481_G_T	MFF	c.20	p.S7I	Missense	0.43	BEN	HET	exonic	nonsynonymous SNV	MFF:NM_001277061:exon3:c.G20T:p.S7I,MFF:NM_020194:exon3:c.G20T:p.S7I	1.79256	11.95
chr2_228194481_G_T	MFF	c.20	p.S7I	Missense	0.4	BEN	HET	exonic	nonsynonymous SNV	MFF:NM_001277061:exon3:c.G20T:p.S7I,MFF:NM_020194:exon3:c.G20T:p.S7I	1.79256	11.95
chr2_228194481_G_T	MFF	c.20	p.S7I	Missense	0.48	BEN	HET	exonic	nonsynonymous SNV	MFF:NM_001277061:exon3:c.G20T:p.S7I,MFF:NM_020194:exon3:c.G20T:p.S7I	1.79256	11.95
chr2_228194481_G_T	MFF	c.20	p.S7I	Missense	0.99	BEN	HOM	exonic	nonsynonymous SNV	MFF:NM_001277061:exon3:c.G20T:p.S7I,MFF:NM_020194:exon3:c.G20T:p.S7I	1.79256	11.95
chr2_228194481_G_T	MFF	c.20	p.S7I	Missense	0.46	BEN	HET	exonic	nonsynonymous SNV	MFF:NM_001277061:exon3:c.G20T:p.S7I,MFF:NM_020194:exon3:c.G20T:p.S7I	1.79256	11.95
chr2_228194502_CAGTGAAATTTTATTCAGTTGAGCTGGTATTATAGGTTTGAGAGACAATGGCTTTAAAGCTTACTGCCGTAGGCTAACCATGCTCTTTTACATTTTTATC_-	MFF	N/A		Structural	0.16	BEN	UNKNOWN	.	.	.	.	.
chr2_228195565_ATTTCACCTTTACTTAGAAGGTTGCCTGTTAAATCTTTGTTTTATATGTTTCTATGAAAACTTTTGAGTTTTTCTAAATGTTATTTAGAAAAGGAGTTGG_-	MFF	N/A		Structural	0.08	BEN	UNKNOWN	.	.	.	.	.
chr2_228197238_G_A	MFF	c.363	p.T121T	Synonymous	0.48	BEN	HET	exonic	synonymous SNV	MFF:NM_001277066:exon3:c.G285A:p.T95T,MFF:NM_001277068:exon3:c.G285A:p.T95T,MFF:NM_001277062:exon4:c.G285A:p.T95T,MFF:NM_001277063:exon4:c.G285A:p.T95T,MFF:NM_001277064:exon4:c.G285A:p.T95T,MFF:NM_001277065:exon4:c.G285A:p.T95T,MFF:NM_001277067:exon4:c.G135A:p.T45T,MFF:NM_001277061:exon5:c.G363A:p.T121T,MFF:NM_020194:exon5:c.G363A:p.T121T	0.622858	7.351
chr2_228197238_G_A	MFF	c.363	p.T121T	Synonymous	0.44	BEN	HET	exonic	synonymous SNV	MFF:NM_001277066:exon3:c.G285A:p.T95T,MFF:NM_001277068:exon3:c.G285A:p.T95T,MFF:NM_001277062:exon4:c.G285A:p.T95T,MFF:NM_001277063:exon4:c.G285A:p.T95T,MFF:NM_001277064:exon4:c.G285A:p.T95T,MFF:NM_001277065:exon4:c.G285A:p.T95T,MFF:NM_001277067:exon4:c.G135A:p.T45T,MFF:NM_001277061:exon5:c.G363A:p.T121T,MFF:NM_020194:exon5:c.G363A:p.T121T	0.622858	7.351
chr2_228197238_G_A	MFF	c.363	p.T121T	Synonymous	0.38	BEN	HET	exonic	synonymous SNV	MFF:NM_001277066:exon3:c.G285A:p.T95T,MFF:NM_001277068:exon3:c.G285A:p.T95T,MFF:NM_001277062:exon4:c.G285A:p.T95T,MFF:NM_001277063:exon4:c.G285A:p.T95T,MFF:NM_001277064:exon4:c.G285A:p.T95T,MFF:NM_001277065:exon4:c.G285A:p.T95T,MFF:NM_001277067:exon4:c.G135A:p.T45T,MFF:NM_001277061:exon5:c.G363A:p.T121T,MFF:NM_020194:exon5:c.G363A:p.T121T	0.622858	7.351
chr2_228205098_TGAGTAGAAGCACTAGCATTTTATCTCGTTTGTAAGTTTTCTCAGGATATTTTCTGTACCCATGTTTTTCTAAATAATTACTTCATGTAGTTTTTAAAAT_-	MFF	2022-07-09		Structural	0.17	BEN	UNKNOWN	.	.	.	.	.
chr2_228221725_A_G	MFF	c.921	p.L307L	Synonymous	0.47	BEN	HET	exonic	synonymous SNV	MFF:NM_001277066:exon6:c.A549G:p.L183L,MFF:NM_001277065:exon7:c.A549G:p.L183L,MFF:NM_001277063:exon8:c.A624G:p.L208L,MFF:NM_001277064:exon8:c.A609G:p.L203L,MFF:NM_001277067:exon8:c.A558G:p.L186L,MFF:NM_001277068:exon8:c.A651G:p.L217L,MFF:NM_001277062:exon9:c.A768G:p.L256L,MFF:NM_001277061:exon11:c.A921G:p.L307L,MFF:NM_020194:exon11:c.A921G:p.L307L	0.759875	8.022
chr2_228221725_A_G	MFF	c.921	p.L307L	Synonymous	1	BEN	HOM	exonic	synonymous SNV	MFF:NM_001277066:exon6:c.A549G:p.L183L,MFF:NM_001277065:exon7:c.A549G:p.L183L,MFF:NM_001277063:exon8:c.A624G:p.L208L,MFF:NM_001277064:exon8:c.A609G:p.L203L,MFF:NM_001277067:exon8:c.A558G:p.L186L,MFF:NM_001277068:exon8:c.A651G:p.L217L,MFF:NM_001277062:exon9:c.A768G:p.L256L,MFF:NM_001277061:exon11:c.A921G:p.L307L,MFF:NM_020194:exon11:c.A921G:p.L307L	0.759875	8.022
chr2_228221725_A_G	MFF	c.921	p.L307L	Synonymous	0.42	BEN	HET	exonic	synonymous SNV	MFF:NM_001277066:exon6:c.A549G:p.L183L,MFF:NM_001277065:exon7:c.A549G:p.L183L,MFF:NM_001277063:exon8:c.A624G:p.L208L,MFF:NM_001277064:exon8:c.A609G:p.L203L,MFF:NM_001277067:exon8:c.A558G:p.L186L,MFF:NM_001277068:exon8:c.A651G:p.L217L,MFF:NM_001277062:exon9:c.A768G:p.L256L,MFF:NM_001277061:exon11:c.A921G:p.L307L,MFF:NM_020194:exon11:c.A921G:p.L307L	0.759875	8.022
chr2_228221725_A_G	MFF	c.921	p.L307L	Synonymous	0.4	BEN	HET	exonic	synonymous SNV	MFF:NM_001277066:exon6:c.A549G:p.L183L,MFF:NM_001277065:exon7:c.A549G:p.L183L,MFF:NM_001277063:exon8:c.A624G:p.L208L,MFF:NM_001277064:exon8:c.A609G:p.L203L,MFF:NM_001277067:exon8:c.A558G:p.L186L,MFF:NM_001277068:exon8:c.A651G:p.L217L,MFF:NM_001277062:exon9:c.A768G:p.L256L,MFF:NM_001277061:exon11:c.A921G:p.L307L,MFF:NM_020194:exon11:c.A921G:p.L307L	0.759875	8.022
chr2_228560801_T_-	SLC19A3	c.980-4delT		Intronic	1	BEN	HOM	intronic	.	.	.	.
chr2_228560801_T_-	SLC19A3	c.980-4delT		Intronic	0.99	BEN	HOM	intronic	.	.	.	.
chr2_228560801_T_-	SLC19A3	c.980-4delT		Intronic	1	BEN	HOM	intronic	.	.	.	.
chr2_228560801_T_-	SLC19A3	c.980-4delT		Intronic	1	BEN	HOM	intronic	.	.	.	.
chr2_228560801_T_-	SLC19A3	c.980-4delT		Intronic	1	BEN	HOM	intronic	.	.	.	.
chr2_228560801_T_-	SLC19A3	c.980-4delT		Intronic	1	BEN	HOM	intronic	.	.	.	.
chr2_228560801_T_-	SLC19A3	c.980-4delT		Intronic	1	BEN	HOM	intronic	.	.	.	.
chr2_228560801_T_-	SLC19A3	c.980-4delT		Intronic	1	BEN	HOM	intronic	.	.	.	.
chr2_228560801_T_-	SLC19A3	c.980-4delT		Intronic	1	BEN	HOM	intronic	.	.	.	.
chr2_228560801_T_-	SLC19A3	c.980-4delT		Intronic	1	BEN	HOM	intronic	.	.	.	.
chr2_228560801_T_-	SLC19A3	c.980-4delT		Intronic	1	BEN	HOM	intronic	.	.	.	.
chr2_228560801_T_-	SLC19A3	c.980-4delT		Intronic	1	BEN	HOM	intronic	.	.	.	.
chr2_228560801_T_-	SLC19A3	c.980-4delT		Intronic	0.99	BEN	HOM	intronic	.	.	.	.
chr2_228560801_T_-	SLC19A3	c.980-4delT		Intronic	0.99	BEN	HOM	intronic	.	.	.	.
chr2_228560801_T_-	SLC19A3	c.980-4delT		Intronic	1	BEN	HOM	intronic	.	.	.	.
chr2_240900608_C_-	NDUFA10	c.1000-5delC		Intronic	0.49	BEN	HET	intronic	.	.	.	.
chr2_240900608_C_-	NDUFA10	c.1000-5delC		Intronic	0.53	BEN	HET	intronic	.	.	.	.
chr2_240900608_C_-	NDUFA10	c.1000-5delC		Intronic	0.47	BEN	HET	intronic	.	.	.	.
chr2_240900608_C_-	NDUFA10	c.1000-5delC		Intronic	0.46	BEN	HET	intronic	.	.	.	.
chr2_240900608_C_-	NDUFA10	c.1000-5delC		Intronic	0.48	BEN	HET	intronic	.	.	.	.
chr2_240900608_C_-	NDUFA10	c.1000-5delC		Intronic	0.47	BEN	HET	intronic	.	.	.	.
chr2_240900608_C_-	NDUFA10	c.1000-5delC		Intronic	0.45	BEN	HET	intronic	.	.	.	.
chr2_240946766_A_G	NDUFA10	c.771	p.Q257Q	Synonymous	0.45	BEN	HET	exonic	nonsynonymous SNV	NDUFA10:NM_001322019:exon7:c.A771C:p.Q257H,NDUFA10:NM_001322020:exon7:c.A771C:p.Q257H,NDUFA10:NM_004544:exon7:c.A771C:p.Q257H	-0.865585	0.513
chr2_240946766_A_G	NDUFA10	c.771	p.Q257Q	Synonymous	0.46	BEN	HET	exonic	nonsynonymous SNV	NDUFA10:NM_001322019:exon7:c.A771C:p.Q257H,NDUFA10:NM_001322020:exon7:c.A771C:p.Q257H,NDUFA10:NM_004544:exon7:c.A771C:p.Q257H	-0.865585	0.513
chr2_240946766_A_G	NDUFA10	c.771	p.Q257Q	Synonymous	0.45	BEN	HET	exonic	nonsynonymous SNV	NDUFA10:NM_001322019:exon7:c.A771C:p.Q257H,NDUFA10:NM_001322020:exon7:c.A771C:p.Q257H,NDUFA10:NM_004544:exon7:c.A771C:p.Q257H	-0.865585	0.513
chr2_240946766_A_G	NDUFA10	c.771	p.Q257Q	Synonymous	0.44	BEN	HET	exonic	nonsynonymous SNV	NDUFA10:NM_001322019:exon7:c.A771C:p.Q257H,NDUFA10:NM_001322020:exon7:c.A771C:p.Q257H,NDUFA10:NM_004544:exon7:c.A771C:p.Q257H	-0.865585	0.513
chr2_240946766_A_G	NDUFA10	c.771	p.Q257Q	Synonymous	0.45	BEN	HET	exonic	nonsynonymous SNV	NDUFA10:NM_001322019:exon7:c.A771C:p.Q257H,NDUFA10:NM_001322020:exon7:c.A771C:p.Q257H,NDUFA10:NM_004544:exon7:c.A771C:p.Q257H	-0.865585	0.513
chr2_240946766_A_G	NDUFA10	c.771	p.Q257Q	Synonymous	0.48	BEN	HET	exonic	nonsynonymous SNV	NDUFA10:NM_001322019:exon7:c.A771C:p.Q257H,NDUFA10:NM_001322020:exon7:c.A771C:p.Q257H,NDUFA10:NM_004544:exon7:c.A771C:p.Q257H	-0.865585	0.513
chr2_240946766_A_G	NDUFA10	c.771	p.Q257Q	Synonymous	0.46	BEN	HET	exonic	nonsynonymous SNV	NDUFA10:NM_001322019:exon7:c.A771C:p.Q257H,NDUFA10:NM_001322020:exon7:c.A771C:p.Q257H,NDUFA10:NM_004544:exon7:c.A771C:p.Q257H	-0.865585	0.513
chr2_240946766_A_G	NDUFA10	c.771	p.Q257Q	Synonymous	0.49	BEN	HET	exonic	nonsynonymous SNV	NDUFA10:NM_001322019:exon7:c.A771C:p.Q257H,NDUFA10:NM_001322020:exon7:c.A771C:p.Q257H,NDUFA10:NM_004544:exon7:c.A771C:p.Q257H	-0.865585	0.513
chr2_240946766_A_G	NDUFA10	c.771	p.Q257Q	Synonymous	0.44	BEN	HET	exonic	nonsynonymous SNV	NDUFA10:NM_001322019:exon7:c.A771C:p.Q257H,NDUFA10:NM_001322020:exon7:c.A771C:p.Q257H,NDUFA10:NM_004544:exon7:c.A771C:p.Q257H	-0.865585	0.513
chr2_240954286_A_G	NDUFA10	c.548-9		Intronic	0.48	BEN	HET	intronic	.	.	-0.26207	2.742
chr2_240961728_A_G	NDUFA10	c.105	p.K35K	Synonymous	1	BEN	HOM	exonic	nonsynonymous SNV	NDUFA10:NM_001322019:exon2:c.A105C:p.K35N,NDUFA10:NM_001322020:exon2:c.A105C:p.K35N,NDUFA10:NM_004544:exon2:c.A105C:p.K35N	1.14273	9.656
chr2_240961728_A_G	NDUFA10	c.105	p.K35K	Synonymous	1	BEN	HOM	exonic	nonsynonymous SNV	NDUFA10:NM_001322019:exon2:c.A105C:p.K35N,NDUFA10:NM_001322020:exon2:c.A105C:p.K35N,NDUFA10:NM_004544:exon2:c.A105C:p.K35N	1.14273	9.656
chr2_240961728_A_G	NDUFA10	c.105	p.K35K	Synonymous	1	BEN	HOM	exonic	nonsynonymous SNV	NDUFA10:NM_001322019:exon2:c.A105C:p.K35N,NDUFA10:NM_001322020:exon2:c.A105C:p.K35N,NDUFA10:NM_004544:exon2:c.A105C:p.K35N	1.14273	9.656
chr2_240961728_A_G	NDUFA10	c.105	p.K35K	Synonymous	0.54	BEN	HET	exonic	nonsynonymous SNV	NDUFA10:NM_001322019:exon2:c.A105C:p.K35N,NDUFA10:NM_001322020:exon2:c.A105C:p.K35N,NDUFA10:NM_004544:exon2:c.A105C:p.K35N	1.14273	9.656
chr2_240961728_A_G	NDUFA10	c.105	p.K35K	Synonymous	0.45	BEN	HET	exonic	nonsynonymous SNV	NDUFA10:NM_001322019:exon2:c.A105C:p.K35N,NDUFA10:NM_001322020:exon2:c.A105C:p.K35N,NDUFA10:NM_004544:exon2:c.A105C:p.K35N	1.14273	9.656
chr2_240961728_A_G	NDUFA10	c.105	p.K35K	Synonymous	0.6	BEN	HET	exonic	nonsynonymous SNV	NDUFA10:NM_001322019:exon2:c.A105C:p.K35N,NDUFA10:NM_001322020:exon2:c.A105C:p.K35N,NDUFA10:NM_004544:exon2:c.A105C:p.K35N	1.14273	9.656
chr2_240961728_A_G	NDUFA10	c.105	p.K35K	Synonymous	0.99	BEN	HOM	exonic	nonsynonymous SNV	NDUFA10:NM_001322019:exon2:c.A105C:p.K35N,NDUFA10:NM_001322020:exon2:c.A105C:p.K35N,NDUFA10:NM_004544:exon2:c.A105C:p.K35N	1.14273	9.656
chr2_240961728_A_G	NDUFA10	c.105	p.K35K	Synonymous	1	BEN	HOM	exonic	nonsynonymous SNV	NDUFA10:NM_001322019:exon2:c.A105C:p.K35N,NDUFA10:NM_001322020:exon2:c.A105C:p.K35N,NDUFA10:NM_004544:exon2:c.A105C:p.K35N	1.14273	9.656
chr2_240961728_A_G	NDUFA10	c.105	p.K35K	Synonymous	0.46	BEN	HET	exonic	nonsynonymous SNV	NDUFA10:NM_001322019:exon2:c.A105C:p.K35N,NDUFA10:NM_001322020:exon2:c.A105C:p.K35N,NDUFA10:NM_004544:exon2:c.A105C:p.K35N	1.14273	9.656
chr2_240961728_A_G	NDUFA10	c.105	p.K35K	Synonymous	0.53	BEN	HET	exonic	nonsynonymous SNV	NDUFA10:NM_001322019:exon2:c.A105C:p.K35N,NDUFA10:NM_001322020:exon2:c.A105C:p.K35N,NDUFA10:NM_004544:exon2:c.A105C:p.K35N	1.14273	9.656
chr2_240961728_A_G	NDUFA10	c.105	p.K35K	Synonymous	1	BEN	HOM	exonic	nonsynonymous SNV	NDUFA10:NM_001322019:exon2:c.A105C:p.K35N,NDUFA10:NM_001322020:exon2:c.A105C:p.K35N,NDUFA10:NM_004544:exon2:c.A105C:p.K35N	1.14273	9.656
chr2_240961728_A_G	NDUFA10	c.105	p.K35K	Synonymous	1	BEN	HOM	exonic	nonsynonymous SNV	NDUFA10:NM_001322019:exon2:c.A105C:p.K35N,NDUFA10:NM_001322020:exon2:c.A105C:p.K35N,NDUFA10:NM_004544:exon2:c.A105C:p.K35N	1.14273	9.656
chr2_240964714_C_G	NDUFA10	c.5	p.A2G	Missense	0.55	BEN	HET	exonic	synonymous SNV	NDUFA10:NM_001322019:exon1:c.C5C:p.A2A,NDUFA10:NM_001322020:exon1:c.C5C:p.A2A,NDUFA10:NM_004544:exon1:c.C5C:p.A2A	.	.
chr2_240964714_C_G	NDUFA10	c.5	p.A2G	Missense	0.6	BEN	HET	exonic	synonymous SNV	NDUFA10:NM_001322019:exon1:c.C5C:p.A2A,NDUFA10:NM_001322020:exon1:c.C5C:p.A2A,NDUFA10:NM_004544:exon1:c.C5C:p.A2A	.	.
chr2_240964714_C_G	NDUFA10	c.5	p.A2G	Missense	0.46	BEN	HET	exonic	synonymous SNV	NDUFA10:NM_001322019:exon1:c.C5C:p.A2A,NDUFA10:NM_001322020:exon1:c.C5C:p.A2A,NDUFA10:NM_004544:exon1:c.C5C:p.A2A	.	.
chr2_240964714_C_G	NDUFA10	c.5	p.A2G	Missense	0.43	BEN	HET	exonic	synonymous SNV	NDUFA10:NM_001322019:exon1:c.C5C:p.A2A,NDUFA10:NM_001322020:exon1:c.C5C:p.A2A,NDUFA10:NM_004544:exon1:c.C5C:p.A2A	.	.
chr2_240964714_C_G	NDUFA10	c.5	p.A2G	Missense	0.55	BEN	HET	exonic	synonymous SNV	NDUFA10:NM_001322019:exon1:c.C5C:p.A2A,NDUFA10:NM_001322020:exon1:c.C5C:p.A2A,NDUFA10:NM_004544:exon1:c.C5C:p.A2A	.	.
chr2_3595593_A_G	RNASEH1	c.702	p.A234=	Synonymous	0.47	LBEN	HET	exonic	synonymous SNV	RNASEH1:NM_001286834:exon7:c.A624C:p.A208A,RNASEH1:NM_001286837:exon7:c.A351C:p.A117A,RNASEH1:NM_001378271:exon7:c.A702C:p.A234A,RNASEH1:NM_001378272:exon7:c.A699C:p.A233A,RNASEH1:NM_001378273:exon7:c.A687C:p.A229A,RNASEH1:NM_002936:exon7:c.A702C:p.A234A	0.621714	7.345
chr2_3597974_A_G	RNASEH1	c.498	p.P166=	Synonymous	0.52	BEN	HET	exonic	synonymous SNV	RNASEH1:NM_001286834:exon4:c.A420C:p.P140P,RNASEH1:NM_001286837:exon4:c.A147C:p.P49P,RNASEH1:NM_001378271:exon4:c.A498C:p.P166P,RNASEH1:NM_001378272:exon4:c.A495C:p.P165P,RNASEH1:NM_001378273:exon4:c.A498C:p.P166P,RNASEH1:NM_002936:exon4:c.A498C:p.P166P	0.331217	5.796
chr2_3597974_A_G	RNASEH1	c.498	p.P166=	Synonymous	0.46	BEN	HET	exonic	synonymous SNV	RNASEH1:NM_001286834:exon4:c.A420C:p.P140P,RNASEH1:NM_001286837:exon4:c.A147C:p.P49P,RNASEH1:NM_001378271:exon4:c.A498C:p.P166P,RNASEH1:NM_001378272:exon4:c.A495C:p.P165P,RNASEH1:NM_001378273:exon4:c.A498C:p.P166P,RNASEH1:NM_002936:exon4:c.A498C:p.P166P	0.331217	5.796
chr2_3597974_A_G	RNASEH1	c.498	p.P166=	Synonymous	1	BEN	HOM	exonic	synonymous SNV	RNASEH1:NM_001286834:exon4:c.A420C:p.P140P,RNASEH1:NM_001286837:exon4:c.A147C:p.P49P,RNASEH1:NM_001378271:exon4:c.A498C:p.P166P,RNASEH1:NM_001378272:exon4:c.A495C:p.P165P,RNASEH1:NM_001378273:exon4:c.A498C:p.P166P,RNASEH1:NM_002936:exon4:c.A498C:p.P166P	0.331217	5.796
chr2_3597974_A_G	RNASEH1	c.498	p.P166=	Synonymous	0.45	BEN	HET	exonic	synonymous SNV	RNASEH1:NM_001286834:exon4:c.A420C:p.P140P,RNASEH1:NM_001286837:exon4:c.A147C:p.P49P,RNASEH1:NM_001378271:exon4:c.A498C:p.P166P,RNASEH1:NM_001378272:exon4:c.A495C:p.P165P,RNASEH1:NM_001378273:exon4:c.A498C:p.P166P,RNASEH1:NM_002936:exon4:c.A498C:p.P166P	0.331217	5.796
chr2_3597974_A_G	RNASEH1	c.498	p.P166=	Synonymous	0.52	BEN	HET	exonic	synonymous SNV	RNASEH1:NM_001286834:exon4:c.A420C:p.P140P,RNASEH1:NM_001286837:exon4:c.A147C:p.P49P,RNASEH1:NM_001378271:exon4:c.A498C:p.P166P,RNASEH1:NM_001378272:exon4:c.A495C:p.P165P,RNASEH1:NM_001378273:exon4:c.A498C:p.P166P,RNASEH1:NM_002936:exon4:c.A498C:p.P166P	0.331217	5.796
chr2_3597974_A_G	RNASEH1	c.498	p.P166=	Synonymous	0.5	BEN	HET	exonic	synonymous SNV	RNASEH1:NM_001286834:exon4:c.A420C:p.P140P,RNASEH1:NM_001286837:exon4:c.A147C:p.P49P,RNASEH1:NM_001378271:exon4:c.A498C:p.P166P,RNASEH1:NM_001378272:exon4:c.A495C:p.P165P,RNASEH1:NM_001378273:exon4:c.A498C:p.P166P,RNASEH1:NM_002936:exon4:c.A498C:p.P166P	0.331217	5.796
chr2_3597974_A_G	RNASEH1	c.498	p.P166=	Synonymous	0.47	BEN	HET	exonic	synonymous SNV	RNASEH1:NM_001286834:exon4:c.A420C:p.P140P,RNASEH1:NM_001286837:exon4:c.A147C:p.P49P,RNASEH1:NM_001378271:exon4:c.A498C:p.P166P,RNASEH1:NM_001378272:exon4:c.A495C:p.P165P,RNASEH1:NM_001378273:exon4:c.A498C:p.P166P,RNASEH1:NM_002936:exon4:c.A498C:p.P166P	0.331217	5.796
chr2_3597974_A_G	RNASEH1	c.498	p.P166=	Synonymous	0.41	BEN	HET	exonic	synonymous SNV	RNASEH1:NM_001286834:exon4:c.A420C:p.P140P,RNASEH1:NM_001286837:exon4:c.A147C:p.P49P,RNASEH1:NM_001378271:exon4:c.A498C:p.P166P,RNASEH1:NM_001378272:exon4:c.A495C:p.P165P,RNASEH1:NM_001378273:exon4:c.A498C:p.P166P,RNASEH1:NM_002936:exon4:c.A498C:p.P166P	0.331217	5.796
chr2_3597974_A_G	RNASEH1	c.498	p.P166=	Synonymous	0.43	BEN	HET	exonic	synonymous SNV	RNASEH1:NM_001286834:exon4:c.A420C:p.P140P,RNASEH1:NM_001286837:exon4:c.A147C:p.P49P,RNASEH1:NM_001378271:exon4:c.A498C:p.P166P,RNASEH1:NM_001378272:exon4:c.A495C:p.P165P,RNASEH1:NM_001378273:exon4:c.A498C:p.P166P,RNASEH1:NM_002936:exon4:c.A498C:p.P166P	0.331217	5.796
chr2_37468837_G_A	NDUFAF7	c.525	p.P175P	Synonymous	0.46	BEN	HET	exonic	synonymous SNV	NDUFAF7:NM_001350025:exon4:c.G444A:p.P148P,NDUFAF7:NM_001350024:exon5:c.G525A:p.P175P,NDUFAF7:NM_144736:exon5:c.G525A:p.P175P	0.417762	6.269
chr2_44126747_C_T	LRPPRC	c.3570-3		Intronic	0.48	BEN	HET	intronic	.	.	-0.483384	1.775
chr2_44173344_A_G	LRPPRC	c.2118	p.E706E	Synonymous	0.44	BEN	HET	exonic	nonsynonymous SNV	LRPPRC:NM_133259:exon21:c.A2118C:p.E706D	3.01076	16.04
chr2_44201376_A_G	LRPPRC	c.1068	p.Q356Q	Synonymous	0.53	BEN	HET	exonic	nonsynonymous SNV	LRPPRC:NM_133259:exon9:c.A1068C:p.Q356H	2.06515	12.86
chr2_44201376_A_G	LRPPRC	c.1068	p.Q356Q	Synonymous	0.43	BEN	HET	exonic	nonsynonymous SNV	LRPPRC:NM_133259:exon9:c.A1068C:p.Q356H	2.06515	12.86
chr2_44201376_A_G	LRPPRC	c.1068	p.Q356Q	Synonymous	0.43	BEN	HET	exonic	nonsynonymous SNV	LRPPRC:NM_133259:exon9:c.A1068C:p.Q356H	2.06515	12.86
chr2_44209477_G_A	LRPPRC	c.246	p.Q82Q	Synonymous	1	BEN	HOM	exonic	nonsynonymous SNV	LRPPRC:NM_133259:exon2:c.G246T:p.Q82H	1.60956	11.34
chr2_44209477_G_A	LRPPRC	c.246	p.Q82Q	Synonymous	1	BEN	HOM	exonic	nonsynonymous SNV	LRPPRC:NM_133259:exon2:c.G246T:p.Q82H	1.60956	11.34
chr2_44209477_G_A	LRPPRC	c.246	p.Q82Q	Synonymous	0.99	BEN	HOM	exonic	nonsynonymous SNV	LRPPRC:NM_133259:exon2:c.G246T:p.Q82H	1.60956	11.34
chr2_44209477_G_A	LRPPRC	c.246	p.Q82Q	Synonymous	1	BEN	HOM	exonic	nonsynonymous SNV	LRPPRC:NM_133259:exon2:c.G246T:p.Q82H	1.60956	11.34
chr2_44209477_G_A	LRPPRC	c.246	p.Q82Q	Synonymous	0.48	BEN	HET	exonic	nonsynonymous SNV	LRPPRC:NM_133259:exon2:c.G246T:p.Q82H	1.60956	11.34
chr2_44209477_G_A	LRPPRC	c.246	p.Q82Q	Synonymous	0.46	BEN	HET	exonic	nonsynonymous SNV	LRPPRC:NM_133259:exon2:c.G246T:p.Q82H	1.60956	11.34
chr2_44209477_G_A	LRPPRC	c.246	p.Q82Q	Synonymous	0.54	BEN	HET	exonic	nonsynonymous SNV	LRPPRC:NM_133259:exon2:c.G246T:p.Q82H	1.60956	11.34
chr2_44209477_G_A	LRPPRC	c.246	p.Q82Q	Synonymous	1	BEN	HOM	exonic	nonsynonymous SNV	LRPPRC:NM_133259:exon2:c.G246T:p.Q82H	1.60956	11.34
chr2_44209477_G_A	LRPPRC	c.246	p.Q82Q	Synonymous	1	BEN	HOM	exonic	nonsynonymous SNV	LRPPRC:NM_133259:exon2:c.G246T:p.Q82H	1.60956	11.34
chr2_44209477_G_A	LRPPRC	c.246	p.Q82Q	Synonymous	1	BEN	HOM	exonic	nonsynonymous SNV	LRPPRC:NM_133259:exon2:c.G246T:p.Q82H	1.60956	11.34
chr2_44209477_G_A	LRPPRC	c.246	p.Q82Q	Synonymous	1	BEN	HOM	exonic	nonsynonymous SNV	LRPPRC:NM_133259:exon2:c.G246T:p.Q82H	1.60956	11.34
chr2_44209477_G_A	LRPPRC	c.246	p.Q82Q	Synonymous	1	BEN	HOM	exonic	nonsynonymous SNV	LRPPRC:NM_133259:exon2:c.G246T:p.Q82H	1.60956	11.34
chr2_44209477_G_A	LRPPRC	c.246	p.Q82Q	Synonymous	0.45	BEN	HET	exonic	nonsynonymous SNV	LRPPRC:NM_133259:exon2:c.G246T:p.Q82H	1.60956	11.34
chr2_55872538_A_G	PNPT1	c.1768	p.N590D	Missense	0.47	BEN	HET	exonic	nonsynonymous SNV	PNPT1:NM_033109:exon22:c.A1768C:p.N590H	3.18411	16.66
chr2_55872538_A_G	PNPT1	c.1768	p.N590D	Missense	0.53	BEN	HET	exonic	nonsynonymous SNV	PNPT1:NM_033109:exon22:c.A1768C:p.N590H	3.18411	16.66
chr2_55883317_C_A	PNPT1	c.1390	p.R464R	Synonymous	0.43	BEN	HET	exonic	stopgain	PNPT1:NM_033109:exon17:c.C1390T:p.R464X	7.29568	39
chr2_55883317_C_A	PNPT1	c.1390	p.R464R	Synonymous	0.45	BEN	HET	exonic	stopgain	PNPT1:NM_033109:exon17:c.C1390T:p.R464X	7.29568	39
chr2_55883317_C_A	PNPT1	c.1390	p.R464R	Synonymous	0.51	BEN	HET	exonic	stopgain	PNPT1:NM_033109:exon17:c.C1390T:p.R464X	7.29568	39
chr2_55883317_C_A	PNPT1	c.1390	p.R464R	Synonymous	1	BEN	HOM	exonic	stopgain	PNPT1:NM_033109:exon17:c.C1390T:p.R464X	7.29568	39
chr2_55883317_C_A	PNPT1	c.1390	p.R464R	Synonymous	1	BEN	HOM	exonic	stopgain	PNPT1:NM_033109:exon17:c.C1390T:p.R464X	7.29568	39
chr2_55883317_C_A	PNPT1	c.1390	p.R464R	Synonymous	0.46	BEN	HET	exonic	stopgain	PNPT1:NM_033109:exon17:c.C1390T:p.R464X	7.29568	39
chr2_55883317_C_A	PNPT1	c.1390	p.R464R	Synonymous	1	BEN	HOM	exonic	stopgain	PNPT1:NM_033109:exon17:c.C1390T:p.R464X	7.29568	39
chr2_55883317_C_A	PNPT1	c.1390	p.R464R	Synonymous	0.47	BEN	HET	exonic	stopgain	PNPT1:NM_033109:exon17:c.C1390T:p.R464X	7.29568	39
chr2_55883317_C_A	PNPT1	c.1390	p.R464R	Synonymous	0.49	BEN	HET	exonic	stopgain	PNPT1:NM_033109:exon17:c.C1390T:p.R464X	7.29568	39
chr2_55883317_C_A	PNPT1	c.1390	p.R464R	Synonymous	0.55	BEN	HET	exonic	stopgain	PNPT1:NM_033109:exon17:c.C1390T:p.R464X	7.29568	39
chr2_55883317_C_A	PNPT1	c.1390	p.R464R	Synonymous	0.52	BEN	HET	exonic	stopgain	PNPT1:NM_033109:exon17:c.C1390T:p.R464X	7.29568	39
chr2_55883317_C_A	PNPT1	c.1390	p.R464R	Synonymous	1	BEN	HOM	exonic	stopgain	PNPT1:NM_033109:exon17:c.C1390T:p.R464X	7.29568	39
chr2_55912120_A_G	PNPT1	c.361	p.I121V	Missense	0.49	BEN	HET	exonic	nonsynonymous SNV	PNPT1:NM_033109:exon4:c.A361C:p.I121L	0.380166	6.064
chr2_55912120_A_G	PNPT1	c.361	p.I121V	Missense	0.47	BEN	HET	exonic	nonsynonymous SNV	PNPT1:NM_033109:exon4:c.A361C:p.I121L	0.380166	6.064
chr2_55912120_A_G	PNPT1	c.361	p.I121V	Missense	0.53	BEN	HET	exonic	nonsynonymous SNV	PNPT1:NM_033109:exon4:c.A361C:p.I121L	0.380166	6.064
chr2_55912120_A_G	PNPT1	c.361	p.I121V	Missense	0.98	BEN	HOM	exonic	nonsynonymous SNV	PNPT1:NM_033109:exon4:c.A361C:p.I121L	0.380166	6.064
chr2_55912120_A_G	PNPT1	c.361	p.I121V	Missense	1	BEN	HOM	exonic	nonsynonymous SNV	PNPT1:NM_033109:exon4:c.A361C:p.I121L	0.380166	6.064
chr2_55912120_A_G	PNPT1	c.361	p.I121V	Missense	0.44	BEN	HET	exonic	nonsynonymous SNV	PNPT1:NM_033109:exon4:c.A361C:p.I121L	0.380166	6.064
chr2_55912120_A_G	PNPT1	c.361	p.I121V	Missense	0.44	BEN	HET	exonic	nonsynonymous SNV	PNPT1:NM_033109:exon4:c.A361C:p.I121L	0.380166	6.064
chr2_55912120_A_G	PNPT1	c.361	p.I121V	Missense	0.45	BEN	HET	exonic	nonsynonymous SNV	PNPT1:NM_033109:exon4:c.A361C:p.I121L	0.380166	6.064
chr2_55912120_A_G	PNPT1	c.361	p.I121V	Missense	1	BEN	HOM	exonic	nonsynonymous SNV	PNPT1:NM_033109:exon4:c.A361C:p.I121L	0.380166	6.064
chr2_55912120_A_G	PNPT1	c.361	p.I121V	Missense	0.58	BEN	HET	exonic	nonsynonymous SNV	PNPT1:NM_033109:exon4:c.A361C:p.I121L	0.380166	6.064
chr2_55912120_A_G	PNPT1	c.361	p.I121V	Missense	1	BEN	HOM	exonic	nonsynonymous SNV	PNPT1:NM_033109:exon4:c.A361C:p.I121L	0.380166	6.064
chr2_69650730_C_T	NFU1	c.286	p.R96C	Missense	0.43	BEN	HET	exonic	nonsynonymous SNV	NFU1:NM_001002755:exon3:c.C286A:p.R96S,NFU1:NM_015700:exon3:c.C214A:p.R72S,NFU1:NM_001374284:exon4:c.C214A:p.R72S	0.164085	4.883
chr2_69659126_T_A	NFU1	c.74	p.M25K	Missense	0.53	BEN	HET	exonic	synonymous SNV	NFU1:NM_001002755:exon2:c.T74T:p.M25M,NFU1:NM_015700:exon2:c.T2T:p.M1M,NFU1:NM_001374284:exon3:c.T2T:p.M1M	.	.
chr2_69659126_T_A	NFU1	c.74	p.M25K	Missense	1	BEN	HOM	exonic	synonymous SNV	NFU1:NM_001002755:exon2:c.T74T:p.M25M,NFU1:NM_015700:exon2:c.T2T:p.M1M,NFU1:NM_001374284:exon3:c.T2T:p.M1M	.	.
chr2_69659126_T_A	NFU1	c.74	p.M25K	Missense	0.5	BEN	HET	exonic	synonymous SNV	NFU1:NM_001002755:exon2:c.T74T:p.M25M,NFU1:NM_015700:exon2:c.T2T:p.M1M,NFU1:NM_001374284:exon3:c.T2T:p.M1M	.	.
chr2_69659126_T_A	NFU1	c.74	p.M25K	Missense	0.48	BEN	HET	exonic	synonymous SNV	NFU1:NM_001002755:exon2:c.T74T:p.M25M,NFU1:NM_015700:exon2:c.T2T:p.M1M,NFU1:NM_001374284:exon3:c.T2T:p.M1M	.	.
chr2_69659126_T_A	NFU1	c.74	p.M25K	Missense	0.52	BEN	HET	exonic	synonymous SNV	NFU1:NM_001002755:exon2:c.T74T:p.M25M,NFU1:NM_015700:exon2:c.T2T:p.M1M,NFU1:NM_001374284:exon3:c.T2T:p.M1M	.	.
chr2_69659126_T_A	NFU1	c.74	p.M25K	Missense	0.51	BEN	HET	exonic	synonymous SNV	NFU1:NM_001002755:exon2:c.T74T:p.M25M,NFU1:NM_015700:exon2:c.T2T:p.M1M,NFU1:NM_001374284:exon3:c.T2T:p.M1M	.	.
chr2_69659126_T_A	NFU1	c.74	p.M25K	Missense	0.53	BEN	HET	exonic	synonymous SNV	NFU1:NM_001002755:exon2:c.T74T:p.M25M,NFU1:NM_015700:exon2:c.T2T:p.M1M,NFU1:NM_001374284:exon3:c.T2T:p.M1M	.	.
chr2_74166053_G_A	DGUOK	c.159	p.T53T	Synonymous	0.44	BEN	HET	exonic	synonymous SNV	DGUOK:NM_001318859:exon2:c.G159A:p.T53T,DGUOK:NM_080916:exon2:c.G159A:p.T53T,DGUOK:NM_080918:exon2:c.G159A:p.T53T	0.848709	8.431
chr2_74173891_C_T	DGUOK	c.301	p.R101W	Missense	0.49	VUS	HET	exonic	nonsynonymous SNV	DGUOK:NM_001318860:exon2:c.C10T:p.R4W,DGUOK:NM_001318863:exon2:c.C10T:p.R4W,DGUOK:NM_001318859:exon3:c.C301T:p.R101W,DGUOK:NM_001318861:exon3:c.C10T:p.R4W,DGUOK:NM_001318862:exon3:c.C10T:p.R4W,DGUOK:NM_080916:exon3:c.C301T:p.R101W,DGUOK:NM_080918:exon3:c.C301T:p.R101W	3.96945	20.3
chr2_84676887_TTT_-	SUCLG1	c.98-13_98-11delTTT		Intronic		BEN		.	.	.	.	.
chr2_84676887_TTT_-	SUCLG1	c.98-13_98-11delTTT		Intronic		BEN		.	.	.	.	.
chr2_99778985_T_C	LIPT1	c.565	p.L189L	Synonymous	1	BEN	HOM	exonic	synonymous SNV	LIPT1:NM_145199:exon2:c.T565C:p.L189L,LIPT1:NM_001204830:exon3:c.T565C:p.L189L,LIPT1:NM_015929:exon3:c.T565C:p.L189L,LIPT1:NM_145197:exon4:c.T565C:p.L189L,LIPT1:NM_145198:exon4:c.T565C:p.L189L	-1.04411	0.202
chr2_99778985_T_C	LIPT1	c.565	p.L189L	Synonymous	0.56	BEN	HET	exonic	synonymous SNV	LIPT1:NM_145199:exon2:c.T565C:p.L189L,LIPT1:NM_001204830:exon3:c.T565C:p.L189L,LIPT1:NM_015929:exon3:c.T565C:p.L189L,LIPT1:NM_145197:exon4:c.T565C:p.L189L,LIPT1:NM_145198:exon4:c.T565C:p.L189L	-1.04411	0.202
chr2_99778985_T_C	LIPT1	c.565	p.L189L	Synonymous	1	BEN	HOM	exonic	synonymous SNV	LIPT1:NM_145199:exon2:c.T565C:p.L189L,LIPT1:NM_001204830:exon3:c.T565C:p.L189L,LIPT1:NM_015929:exon3:c.T565C:p.L189L,LIPT1:NM_145197:exon4:c.T565C:p.L189L,LIPT1:NM_145198:exon4:c.T565C:p.L189L	-1.04411	0.202
chr2_99778985_T_C	LIPT1	c.565	p.L189L	Synonymous	0.99	BEN	HOM	exonic	synonymous SNV	LIPT1:NM_145199:exon2:c.T565C:p.L189L,LIPT1:NM_001204830:exon3:c.T565C:p.L189L,LIPT1:NM_015929:exon3:c.T565C:p.L189L,LIPT1:NM_145197:exon4:c.T565C:p.L189L,LIPT1:NM_145198:exon4:c.T565C:p.L189L	-1.04411	0.202
chr2_99778985_T_C	LIPT1	c.565	p.L189L	Synonymous	1	BEN	HOM	exonic	synonymous SNV	LIPT1:NM_145199:exon2:c.T565C:p.L189L,LIPT1:NM_001204830:exon3:c.T565C:p.L189L,LIPT1:NM_015929:exon3:c.T565C:p.L189L,LIPT1:NM_145197:exon4:c.T565C:p.L189L,LIPT1:NM_145198:exon4:c.T565C:p.L189L	-1.04411	0.202
chr2_99778985_T_C	LIPT1	c.565	p.L189L	Synonymous	0.99	BEN	HOM	exonic	synonymous SNV	LIPT1:NM_145199:exon2:c.T565C:p.L189L,LIPT1:NM_001204830:exon3:c.T565C:p.L189L,LIPT1:NM_015929:exon3:c.T565C:p.L189L,LIPT1:NM_145197:exon4:c.T565C:p.L189L,LIPT1:NM_145198:exon4:c.T565C:p.L189L	-1.04411	0.202
chr2_99778985_T_C	LIPT1	c.565	p.L189L	Synonymous	1	BEN	HOM	exonic	synonymous SNV	LIPT1:NM_145199:exon2:c.T565C:p.L189L,LIPT1:NM_001204830:exon3:c.T565C:p.L189L,LIPT1:NM_015929:exon3:c.T565C:p.L189L,LIPT1:NM_145197:exon4:c.T565C:p.L189L,LIPT1:NM_145198:exon4:c.T565C:p.L189L	-1.04411	0.202
chr2_99778985_T_C	LIPT1	c.565	p.L189L	Synonymous	0.52	BEN	HET	exonic	synonymous SNV	LIPT1:NM_145199:exon2:c.T565C:p.L189L,LIPT1:NM_001204830:exon3:c.T565C:p.L189L,LIPT1:NM_015929:exon3:c.T565C:p.L189L,LIPT1:NM_145197:exon4:c.T565C:p.L189L,LIPT1:NM_145198:exon4:c.T565C:p.L189L	-1.04411	0.202
chr2_99778985_T_C	LIPT1	c.565	p.L189L	Synonymous	0.5	BEN	HET	exonic	synonymous SNV	LIPT1:NM_145199:exon2:c.T565C:p.L189L,LIPT1:NM_001204830:exon3:c.T565C:p.L189L,LIPT1:NM_015929:exon3:c.T565C:p.L189L,LIPT1:NM_145197:exon4:c.T565C:p.L189L,LIPT1:NM_145198:exon4:c.T565C:p.L189L	-1.04411	0.202
chr2_99778985_T_C	LIPT1	c.565	p.L189L	Synonymous	1	BEN	HOM	exonic	synonymous SNV	LIPT1:NM_145199:exon2:c.T565C:p.L189L,LIPT1:NM_001204830:exon3:c.T565C:p.L189L,LIPT1:NM_015929:exon3:c.T565C:p.L189L,LIPT1:NM_145197:exon4:c.T565C:p.L189L,LIPT1:NM_145198:exon4:c.T565C:p.L189L	-1.04411	0.202
chr2_99778985_T_C	LIPT1	c.565	p.L189L	Synonymous	1	BEN	HOM	exonic	synonymous SNV	LIPT1:NM_145199:exon2:c.T565C:p.L189L,LIPT1:NM_001204830:exon3:c.T565C:p.L189L,LIPT1:NM_015929:exon3:c.T565C:p.L189L,LIPT1:NM_145197:exon4:c.T565C:p.L189L,LIPT1:NM_145198:exon4:c.T565C:p.L189L	-1.04411	0.202
chr2_99778985_T_C	LIPT1	c.565	p.L189L	Synonymous	0.99	BEN	HOM	exonic	synonymous SNV	LIPT1:NM_145199:exon2:c.T565C:p.L189L,LIPT1:NM_001204830:exon3:c.T565C:p.L189L,LIPT1:NM_015929:exon3:c.T565C:p.L189L,LIPT1:NM_145197:exon4:c.T565C:p.L189L,LIPT1:NM_145198:exon4:c.T565C:p.L189L	-1.04411	0.202
chr2_99778985_T_C	LIPT1	c.565	p.L189L	Synonymous	1	BEN	HOM	exonic	synonymous SNV	LIPT1:NM_145199:exon2:c.T565C:p.L189L,LIPT1:NM_001204830:exon3:c.T565C:p.L189L,LIPT1:NM_015929:exon3:c.T565C:p.L189L,LIPT1:NM_145197:exon4:c.T565C:p.L189L,LIPT1:NM_145198:exon4:c.T565C:p.L189L	-1.04411	0.202
chr2_99778985_T_C	LIPT1	c.565	p.L189L	Synonymous	0.38	BEN	HET	exonic	synonymous SNV	LIPT1:NM_145199:exon2:c.T565C:p.L189L,LIPT1:NM_001204830:exon3:c.T565C:p.L189L,LIPT1:NM_015929:exon3:c.T565C:p.L189L,LIPT1:NM_145197:exon4:c.T565C:p.L189L,LIPT1:NM_145198:exon4:c.T565C:p.L189L	-1.04411	0.202
chr2_99778985_T_C	LIPT1	c.565	p.L189L	Synonymous	0.49	BEN	HET	exonic	synonymous SNV	LIPT1:NM_145199:exon2:c.T565C:p.L189L,LIPT1:NM_001204830:exon3:c.T565C:p.L189L,LIPT1:NM_015929:exon3:c.T565C:p.L189L,LIPT1:NM_145197:exon4:c.T565C:p.L189L,LIPT1:NM_145198:exon4:c.T565C:p.L189L	-1.04411	0.202
chr2_99779131_T_C	LIPT1	c.711	p.A237A	Synonymous	1	BEN	HOM	exonic	synonymous SNV	LIPT1:NM_145199:exon2:c.T711C:p.A237A,LIPT1:NM_001204830:exon3:c.T711C:p.A237A,LIPT1:NM_015929:exon3:c.T711C:p.A237A,LIPT1:NM_145197:exon4:c.T711C:p.A237A,LIPT1:NM_145198:exon4:c.T711C:p.A237A	-0.05621	3.728
chr2_99779131_T_C	LIPT1	c.711	p.A237A	Synonymous	0.53	BEN	HET	exonic	synonymous SNV	LIPT1:NM_145199:exon2:c.T711C:p.A237A,LIPT1:NM_001204830:exon3:c.T711C:p.A237A,LIPT1:NM_015929:exon3:c.T711C:p.A237A,LIPT1:NM_145197:exon4:c.T711C:p.A237A,LIPT1:NM_145198:exon4:c.T711C:p.A237A	-0.05621	3.728
chr2_99779131_T_C	LIPT1	c.711	p.A237A	Synonymous	0.99	BEN	HOM	exonic	synonymous SNV	LIPT1:NM_145199:exon2:c.T711C:p.A237A,LIPT1:NM_001204830:exon3:c.T711C:p.A237A,LIPT1:NM_015929:exon3:c.T711C:p.A237A,LIPT1:NM_145197:exon4:c.T711C:p.A237A,LIPT1:NM_145198:exon4:c.T711C:p.A237A	-0.05621	3.728
chr2_99779131_T_C	LIPT1	c.711	p.A237A	Synonymous	0.99	BEN	HOM	exonic	synonymous SNV	LIPT1:NM_145199:exon2:c.T711C:p.A237A,LIPT1:NM_001204830:exon3:c.T711C:p.A237A,LIPT1:NM_015929:exon3:c.T711C:p.A237A,LIPT1:NM_145197:exon4:c.T711C:p.A237A,LIPT1:NM_145198:exon4:c.T711C:p.A237A	-0.05621	3.728
chr2_99779131_T_C	LIPT1	c.711	p.A237A	Synonymous	1	BEN	HOM	exonic	synonymous SNV	LIPT1:NM_145199:exon2:c.T711C:p.A237A,LIPT1:NM_001204830:exon3:c.T711C:p.A237A,LIPT1:NM_015929:exon3:c.T711C:p.A237A,LIPT1:NM_145197:exon4:c.T711C:p.A237A,LIPT1:NM_145198:exon4:c.T711C:p.A237A	-0.05621	3.728
chr2_99779131_T_C	LIPT1	c.711	p.A237A	Synonymous	1	BEN	HOM	exonic	synonymous SNV	LIPT1:NM_145199:exon2:c.T711C:p.A237A,LIPT1:NM_001204830:exon3:c.T711C:p.A237A,LIPT1:NM_015929:exon3:c.T711C:p.A237A,LIPT1:NM_145197:exon4:c.T711C:p.A237A,LIPT1:NM_145198:exon4:c.T711C:p.A237A	-0.05621	3.728
chr2_99779131_T_C	LIPT1	c.711	p.A237A	Synonymous	0.54	BEN	HET	exonic	synonymous SNV	LIPT1:NM_145199:exon2:c.T711C:p.A237A,LIPT1:NM_001204830:exon3:c.T711C:p.A237A,LIPT1:NM_015929:exon3:c.T711C:p.A237A,LIPT1:NM_145197:exon4:c.T711C:p.A237A,LIPT1:NM_145198:exon4:c.T711C:p.A237A	-0.05621	3.728
chr2_99779131_T_C	LIPT1	c.711	p.A237A	Synonymous	0.54	BEN	HET	exonic	synonymous SNV	LIPT1:NM_145199:exon2:c.T711C:p.A237A,LIPT1:NM_001204830:exon3:c.T711C:p.A237A,LIPT1:NM_015929:exon3:c.T711C:p.A237A,LIPT1:NM_145197:exon4:c.T711C:p.A237A,LIPT1:NM_145198:exon4:c.T711C:p.A237A	-0.05621	3.728
chr2_99779131_T_C	LIPT1	c.711	p.A237A	Synonymous	0.47	BEN	HET	exonic	synonymous SNV	LIPT1:NM_145199:exon2:c.T711C:p.A237A,LIPT1:NM_001204830:exon3:c.T711C:p.A237A,LIPT1:NM_015929:exon3:c.T711C:p.A237A,LIPT1:NM_145197:exon4:c.T711C:p.A237A,LIPT1:NM_145198:exon4:c.T711C:p.A237A	-0.05621	3.728
chr2_99779131_T_C	LIPT1	c.711	p.A237A	Synonymous	0.99	BEN	HOM	exonic	synonymous SNV	LIPT1:NM_145199:exon2:c.T711C:p.A237A,LIPT1:NM_001204830:exon3:c.T711C:p.A237A,LIPT1:NM_015929:exon3:c.T711C:p.A237A,LIPT1:NM_145197:exon4:c.T711C:p.A237A,LIPT1:NM_145198:exon4:c.T711C:p.A237A	-0.05621	3.728
chr2_99779131_T_C	LIPT1	c.711	p.A237A	Synonymous	1	BEN	HOM	exonic	synonymous SNV	LIPT1:NM_145199:exon2:c.T711C:p.A237A,LIPT1:NM_001204830:exon3:c.T711C:p.A237A,LIPT1:NM_015929:exon3:c.T711C:p.A237A,LIPT1:NM_145197:exon4:c.T711C:p.A237A,LIPT1:NM_145198:exon4:c.T711C:p.A237A	-0.05621	3.728
chr2_99779131_T_C	LIPT1	c.711	p.A237A	Synonymous	0.48	BEN	HET	exonic	synonymous SNV	LIPT1:NM_145199:exon2:c.T711C:p.A237A,LIPT1:NM_001204830:exon3:c.T711C:p.A237A,LIPT1:NM_015929:exon3:c.T711C:p.A237A,LIPT1:NM_145197:exon4:c.T711C:p.A237A,LIPT1:NM_145198:exon4:c.T711C:p.A237A	-0.05621	3.728
chr2_99779131_T_C	LIPT1	c.711	p.A237A	Synonymous	1	BEN	HOM	exonic	synonymous SNV	LIPT1:NM_145199:exon2:c.T711C:p.A237A,LIPT1:NM_001204830:exon3:c.T711C:p.A237A,LIPT1:NM_015929:exon3:c.T711C:p.A237A,LIPT1:NM_145197:exon4:c.T711C:p.A237A,LIPT1:NM_145198:exon4:c.T711C:p.A237A	-0.05621	3.728
chr2_99779131_T_C	LIPT1	c.711	p.A237A	Synonymous	0.99	BEN	HOM	exonic	synonymous SNV	LIPT1:NM_145199:exon2:c.T711C:p.A237A,LIPT1:NM_001204830:exon3:c.T711C:p.A237A,LIPT1:NM_015929:exon3:c.T711C:p.A237A,LIPT1:NM_145197:exon4:c.T711C:p.A237A,LIPT1:NM_145198:exon4:c.T711C:p.A237A	-0.05621	3.728
chr2_99779131_T_C	LIPT1	c.711	p.A237A	Synonymous	1	BEN	HOM	exonic	synonymous SNV	LIPT1:NM_145199:exon2:c.T711C:p.A237A,LIPT1:NM_001204830:exon3:c.T711C:p.A237A,LIPT1:NM_015929:exon3:c.T711C:p.A237A,LIPT1:NM_145197:exon4:c.T711C:p.A237A,LIPT1:NM_145198:exon4:c.T711C:p.A237A	-0.05621	3.728
chr20_13765897_G_C	C20ORF7	c.183	p.R61R	Synonymous	0.51	BEN	HET	exonic	synonymous SNV	NDUFAF5:NM_001039375:exon1:c.G183C:p.R61R,NDUFAF5:NM_001352408:exon1:c.G183C:p.R61R,NDUFAF5:NM_024120:exon1:c.G183C:p.R61R	1.59426	11.29
chr20_13779113_T_C	C20ORF7	c.486	p.H162H	Synonymous	0.52	BEN	HET	exonic	synonymous SNV	NDUFAF5:NM_001039375:exon5:c.T402C:p.H134H,NDUFAF5:NM_001352403:exon5:c.T15C:p.H5H,NDUFAF5:NM_001352408:exon6:c.T486C:p.H162H,NDUFAF5:NM_024120:exon6:c.T486C:p.H162H	1.00554	9.107
chr20_13782194_C_T	C20ORF7	c.582	p.L194L	Synonymous	0.48	BEN	HET	exonic	synonymous SNV	NDUFAF5:NM_001039375:exon6:c.C498T:p.L166L,NDUFAF5:NM_001352403:exon6:c.C111T:p.L37L,NDUFAF5:NM_001352406:exon7:c.C21T:p.L7L,NDUFAF5:NM_001352407:exon7:c.C21T:p.L7L,NDUFAF5:NM_001352408:exon7:c.C582T:p.L194L,NDUFAF5:NM_024120:exon7:c.C582T:p.L194L	1.10927	9.525
chr20_17950545_A_T	MGME1	c.43	p.S15C	Missense	0.43	BEN	HET	exonic	nonsynonymous SNV	MGME1:NM_001310338:exon2:c.A43T:p.S15C,MGME1:NM_001310339:exon2:c.A43T:p.S15C,MGME1:NM_001363738:exon2:c.A43T:p.S15C,MGME1:NM_052865:exon2:c.A43T:p.S15C	1.54474	11.12
chr20_17950545_A_T	MGME1	c.43	p.S15C	Missense	0.52	BEN	HET	exonic	nonsynonymous SNV	MGME1:NM_001310338:exon2:c.A43T:p.S15C,MGME1:NM_001310339:exon2:c.A43T:p.S15C,MGME1:NM_001363738:exon2:c.A43T:p.S15C,MGME1:NM_052865:exon2:c.A43T:p.S15C	1.54474	11.12
chr20_17950772_A_G	MGME1	c.270	p.Q90Q	Synonymous	0.43	BEN	HET	exonic	synonymous SNV	MGME1:NM_001310338:exon2:c.A270G:p.Q90Q,MGME1:NM_001310339:exon2:c.A270G:p.Q90Q,MGME1:NM_001363738:exon2:c.A270G:p.Q90Q,MGME1:NM_052865:exon2:c.A270G:p.Q90Q	-0.489382	1.75
chr20_17950772_A_G	MGME1	c.270	p.Q90Q	Synonymous	0.49	BEN	HET	exonic	synonymous SNV	MGME1:NM_001310338:exon2:c.A270G:p.Q90Q,MGME1:NM_001310339:exon2:c.A270G:p.Q90Q,MGME1:NM_001363738:exon2:c.A270G:p.Q90Q,MGME1:NM_052865:exon2:c.A270G:p.Q90Q	-0.489382	1.75
chr20_17950772_A_G	MGME1	c.270	p.Q90Q	Synonymous	0.42	BEN	HET	exonic	synonymous SNV	MGME1:NM_001310338:exon2:c.A270G:p.Q90Q,MGME1:NM_001310339:exon2:c.A270G:p.Q90Q,MGME1:NM_001363738:exon2:c.A270G:p.Q90Q,MGME1:NM_052865:exon2:c.A270G:p.Q90Q	-0.489382	1.75
chr20_17956347_C_T	MGME1	c.532	p.R178W	Missense	0.52	BEN	HET	exonic	nonsynonymous SNV	MGME1:NM_001363738:exon3:c.C292T:p.R98W,MGME1:NM_052865:exon3:c.C532T:p.R178W,MGME1:NM_001310338:exon4:c.C577T:p.R193W	3.81133	19.35
chr20_17968923_T_C	MGME1	c.846	p.D282D	Synonymous	0.44	BEN	HET	exonic	synonymous SNV	MGME1:NM_001363738:exon4:c.T606C:p.D202D,MGME1:NM_052865:exon4:c.T846C:p.D282D,MGME1:NM_001310338:exon5:c.T891C:p.D297D	-0.389568	2.172
chr20_17968923_T_C	MGME1	c.846	p.D282D	Synonymous	1	BEN	HOM	exonic	synonymous SNV	MGME1:NM_001363738:exon4:c.T606C:p.D202D,MGME1:NM_052865:exon4:c.T846C:p.D282D,MGME1:NM_001310338:exon5:c.T891C:p.D297D	-0.389568	2.172
chr20_17968923_T_C	MGME1	c.846	p.D282D	Synonymous	0.42	BEN	HET	exonic	synonymous SNV	MGME1:NM_001363738:exon4:c.T606C:p.D202D,MGME1:NM_052865:exon4:c.T846C:p.D282D,MGME1:NM_001310338:exon5:c.T891C:p.D297D	-0.389568	2.172
chr20_17968923_T_C	MGME1	c.846	p.D282D	Synonymous	1	BEN	HOM	exonic	synonymous SNV	MGME1:NM_001363738:exon4:c.T606C:p.D202D,MGME1:NM_052865:exon4:c.T846C:p.D282D,MGME1:NM_001310338:exon5:c.T891C:p.D297D	-0.389568	2.172
chr20_17968923_T_C	MGME1	c.846	p.D282D	Synonymous	0.51	BEN	HET	exonic	synonymous SNV	MGME1:NM_001363738:exon4:c.T606C:p.D202D,MGME1:NM_052865:exon4:c.T846C:p.D282D,MGME1:NM_001310338:exon5:c.T891C:p.D297D	-0.389568	2.172
chr20_17968923_T_C	MGME1	c.846	p.D282D	Synonymous	0.48	BEN	HET	exonic	synonymous SNV	MGME1:NM_001363738:exon4:c.T606C:p.D202D,MGME1:NM_052865:exon4:c.T846C:p.D282D,MGME1:NM_001310338:exon5:c.T891C:p.D297D	-0.389568	2.172
chr22_41903813_A_C	ACO2	c.192	p.T64T	Synonymous	0.5	BEN	HET	exonic	synonymous SNV	ACO2:NM_001098:exon3:c.A192C:p.T64T	-0.680767	1.035
chr22_41903813_A_C	ACO2	c.192	p.T64T	Synonymous	0.47	BEN	HET	exonic	synonymous SNV	ACO2:NM_001098:exon3:c.A192C:p.T64T	-0.680767	1.035
chr22_41903813_A_C	ACO2	c.192	p.T64T	Synonymous	0.42	BEN	HET	exonic	synonymous SNV	ACO2:NM_001098:exon3:c.A192C:p.T64T	-0.680767	1.035
chr22_41903813_A_C	ACO2	c.192	p.T64T	Synonymous	0.5	BEN	HET	exonic	synonymous SNV	ACO2:NM_001098:exon3:c.A192C:p.T64T	-0.680767	1.035
chr22_41903813_A_C	ACO2	c.192	p.T64T	Synonymous	0.46	BEN	HET	exonic	synonymous SNV	ACO2:NM_001098:exon3:c.A192C:p.T64T	-0.680767	1.035
chr22_41903813_A_C	ACO2	c.192	p.T64T	Synonymous	1	BEN	HOM	exonic	synonymous SNV	ACO2:NM_001098:exon3:c.A192C:p.T64T	-0.680767	1.035
chr22_41903813_A_C	ACO2	c.192	p.T64T	Synonymous	0.54	BEN	HET	exonic	synonymous SNV	ACO2:NM_001098:exon3:c.A192C:p.T64T	-0.680767	1.035
chr22_41903813_A_C	ACO2	c.192	p.T64T	Synonymous	0.48	BEN	HET	exonic	synonymous SNV	ACO2:NM_001098:exon3:c.A192C:p.T64T	-0.680767	1.035
chr22_41903813_A_C	ACO2	c.192	p.T64T	Synonymous	0.48	BEN	HET	exonic	synonymous SNV	ACO2:NM_001098:exon3:c.A192C:p.T64T	-0.680767	1.035
chr22_41903813_A_C	ACO2	c.192	p.T64T	Synonymous	1	BEN	HOM	exonic	synonymous SNV	ACO2:NM_001098:exon3:c.A192C:p.T64T	-0.680767	1.035
chr22_41903813_A_C	ACO2	c.192	p.T64T	Synonymous	1	BEN	HOM	exonic	synonymous SNV	ACO2:NM_001098:exon3:c.A192C:p.T64T	-0.680767	1.035
chr22_41911525_C_T	ACO2	c.670	p.L224L	Synonymous	0.52	BEN	HET	exonic	synonymous SNV	ACO2:NM_001098:exon5:c.C670T:p.L224L	1.02391	9.182
chr22_41911525_C_T	ACO2	c.670	p.L224L	Synonymous	0.4	BEN	HET	exonic	synonymous SNV	ACO2:NM_001098:exon5:c.C670T:p.L224L	1.02391	9.182
chr22_41911525_C_T	ACO2	c.670	p.L224L	Synonymous	0.46	BEN	HET	exonic	synonymous SNV	ACO2:NM_001098:exon5:c.C670T:p.L224L	1.02391	9.182
chr22_41911525_C_T	ACO2	c.670	p.L224L	Synonymous	0.53	BEN	HET	exonic	synonymous SNV	ACO2:NM_001098:exon5:c.C670T:p.L224L	1.02391	9.182
chr22_41911525_C_T	ACO2	c.670	p.L224L	Synonymous	0.46	BEN	HET	exonic	synonymous SNV	ACO2:NM_001098:exon5:c.C670T:p.L224L	1.02391	9.182
chr22_41911525_C_T	ACO2	c.670	p.L224L	Synonymous	0.44	BEN	HET	exonic	synonymous SNV	ACO2:NM_001098:exon5:c.C670T:p.L224L	1.02391	9.182
chr22_41911525_C_T	ACO2	c.670	p.L224L	Synonymous	0.47	BEN	HET	exonic	synonymous SNV	ACO2:NM_001098:exon5:c.C670T:p.L224L	1.02391	9.182
chr22_41911525_C_T	ACO2	c.670	p.L224L	Synonymous	0.48	BEN	HET	exonic	synonymous SNV	ACO2:NM_001098:exon5:c.C670T:p.L224L	1.02391	9.182
chr22_41911525_C_T	ACO2	c.670	p.L224L	Synonymous	0.49	BEN	HET	exonic	synonymous SNV	ACO2:NM_001098:exon5:c.C670T:p.L224L	1.02391	9.182
chr22_41911525_C_T	ACO2	c.670	p.L224L	Synonymous	0.55	BEN	HET	exonic	synonymous SNV	ACO2:NM_001098:exon5:c.C670T:p.L224L	1.02391	9.182
chr22_46731689_G_T	TRMU	c.28	p.A10S	Missense	0.43	BEN	HET	exonic	nonsynonymous SNV	TRMU:NM_001282785:exon1:c.G28T:p.A10S,TRMU:NM_018006:exon1:c.G28T:p.A10S	5.36481	34
chr22_46731689_G_T	TRMU	c.28	p.A10S	Missense	0.44	BEN	HET	exonic	nonsynonymous SNV	TRMU:NM_001282785:exon1:c.G28T:p.A10S,TRMU:NM_018006:exon1:c.G28T:p.A10S	5.36481	34
chr22_50962078_C_A	SCO2	c.763	p.R255R	Synonymous	0.44	BEN	HET	exonic	nonsynonymous SNV	SCO2:NM_001169109:exon2:c.C763T:p.R255W,SCO2:NM_001169110:exon2:c.C763T:p.R255W,SCO2:NM_001169111:exon2:c.C763T:p.R255W,SCO2:NM_005138:exon2:c.C763T:p.R255W	2.00111	12.65
chr22_50962208_A_C	SCO2	c.633	p.A211A	Synonymous	0.57	BEN	HET	exonic	synonymous SNV	SCO2:NM_001169109:exon2:c.A633G:p.A211A,SCO2:NM_001169110:exon2:c.A633G:p.A211A,SCO2:NM_001169111:exon2:c.A633G:p.A211A,SCO2:NM_005138:exon2:c.A633G:p.A211A	0.610281	7.287
chr22_50962208_A_C	SCO2	c.633	p.A211A	Synonymous	1	BEN	HOM	exonic	synonymous SNV	SCO2:NM_001169109:exon2:c.A633G:p.A211A,SCO2:NM_001169110:exon2:c.A633G:p.A211A,SCO2:NM_001169111:exon2:c.A633G:p.A211A,SCO2:NM_005138:exon2:c.A633G:p.A211A	0.610281	7.287
chr22_50962208_A_C	SCO2	c.633	p.A211A	Synonymous	0.99	BEN	HOM	exonic	synonymous SNV	SCO2:NM_001169109:exon2:c.A633G:p.A211A,SCO2:NM_001169110:exon2:c.A633G:p.A211A,SCO2:NM_001169111:exon2:c.A633G:p.A211A,SCO2:NM_005138:exon2:c.A633G:p.A211A	0.610281	7.287
chr22_50962208_A_C	SCO2	c.633	p.A211A	Synonymous	0.45	BEN	HET	exonic	synonymous SNV	SCO2:NM_001169109:exon2:c.A633G:p.A211A,SCO2:NM_001169110:exon2:c.A633G:p.A211A,SCO2:NM_001169111:exon2:c.A633G:p.A211A,SCO2:NM_005138:exon2:c.A633G:p.A211A	0.610281	7.287
chr22_50962208_A_C	SCO2	c.633	p.A211A	Synonymous	1	BEN	HOM	exonic	synonymous SNV	SCO2:NM_001169109:exon2:c.A633G:p.A211A,SCO2:NM_001169110:exon2:c.A633G:p.A211A,SCO2:NM_001169111:exon2:c.A633G:p.A211A,SCO2:NM_005138:exon2:c.A633G:p.A211A	0.610281	7.287
chr22_50962208_A_C	SCO2	c.633	p.A211A	Synonymous	1	BEN	HOM	exonic	synonymous SNV	SCO2:NM_001169109:exon2:c.A633G:p.A211A,SCO2:NM_001169110:exon2:c.A633G:p.A211A,SCO2:NM_001169111:exon2:c.A633G:p.A211A,SCO2:NM_005138:exon2:c.A633G:p.A211A	0.610281	7.287
chr22_50962208_A_C	SCO2	c.633	p.A211A	Synonymous	0.49	BEN	HET	exonic	synonymous SNV	SCO2:NM_001169109:exon2:c.A633G:p.A211A,SCO2:NM_001169110:exon2:c.A633G:p.A211A,SCO2:NM_001169111:exon2:c.A633G:p.A211A,SCO2:NM_005138:exon2:c.A633G:p.A211A	0.610281	7.287
chr22_50962208_A_C	SCO2	c.633	p.A211A	Synonymous	0.51	BEN	HET	exonic	synonymous SNV	SCO2:NM_001169109:exon2:c.A633G:p.A211A,SCO2:NM_001169110:exon2:c.A633G:p.A211A,SCO2:NM_001169111:exon2:c.A633G:p.A211A,SCO2:NM_005138:exon2:c.A633G:p.A211A	0.610281	7.287
chr22_50962208_A_C	SCO2	c.633	p.A211A	Synonymous	0.48	BEN	HET	exonic	synonymous SNV	SCO2:NM_001169109:exon2:c.A633G:p.A211A,SCO2:NM_001169110:exon2:c.A633G:p.A211A,SCO2:NM_001169111:exon2:c.A633G:p.A211A,SCO2:NM_005138:exon2:c.A633G:p.A211A	0.610281	7.287
chr22_50962208_A_C	SCO2	c.633	p.A211A	Synonymous	0.49	BEN	HET	exonic	synonymous SNV	SCO2:NM_001169109:exon2:c.A633G:p.A211A,SCO2:NM_001169110:exon2:c.A633G:p.A211A,SCO2:NM_001169111:exon2:c.A633G:p.A211A,SCO2:NM_005138:exon2:c.A633G:p.A211A	0.610281	7.287
chr22_50962208_A_C	SCO2	c.633	p.A211A	Synonymous	0.52	BEN	HET	exonic	synonymous SNV	SCO2:NM_001169109:exon2:c.A633G:p.A211A,SCO2:NM_001169110:exon2:c.A633G:p.A211A,SCO2:NM_001169111:exon2:c.A633G:p.A211A,SCO2:NM_005138:exon2:c.A633G:p.A211A	0.610281	7.287
chr22_50962208_A_C	SCO2	c.633	p.A211A	Synonymous	1	BEN	HOM	exonic	synonymous SNV	SCO2:NM_001169109:exon2:c.A633G:p.A211A,SCO2:NM_001169110:exon2:c.A633G:p.A211A,SCO2:NM_001169111:exon2:c.A633G:p.A211A,SCO2:NM_005138:exon2:c.A633G:p.A211A	0.610281	7.287
chr22_50962208_A_C	SCO2	c.633	p.A211A	Synonymous	1	BEN	HOM	exonic	synonymous SNV	SCO2:NM_001169109:exon2:c.A633G:p.A211A,SCO2:NM_001169110:exon2:c.A633G:p.A211A,SCO2:NM_001169111:exon2:c.A633G:p.A211A,SCO2:NM_005138:exon2:c.A633G:p.A211A	0.610281	7.287
chr22_50962782_G_C	SCO2	c.59	p.R20P	Missense	0.46	BEN	HET	exonic	synonymous SNV	SCO2:NM_001169109:exon2:c.G59G:p.R20R,SCO2:NM_001169110:exon2:c.G59G:p.R20R,SCO2:NM_001169111:exon2:c.G59G:p.R20R,SCO2:NM_005138:exon2:c.G59G:p.R20R	.	.
chr22_50962782_G_C	SCO2	c.59	p.R20P	Missense	1	BEN	HOM	exonic	synonymous SNV	SCO2:NM_001169109:exon2:c.G59G:p.R20R,SCO2:NM_001169110:exon2:c.G59G:p.R20R,SCO2:NM_001169111:exon2:c.G59G:p.R20R,SCO2:NM_005138:exon2:c.G59G:p.R20R	.	.
chr22_50962782_G_C	SCO2	c.59	p.R20P	Missense	0.48	BEN	HET	exonic	synonymous SNV	SCO2:NM_001169109:exon2:c.G59G:p.R20R,SCO2:NM_001169110:exon2:c.G59G:p.R20R,SCO2:NM_001169111:exon2:c.G59G:p.R20R,SCO2:NM_005138:exon2:c.G59G:p.R20R	.	.
chr22_50962782_G_C	SCO2	c.59	p.R20P	Missense	1	BEN	HOM	exonic	synonymous SNV	SCO2:NM_001169109:exon2:c.G59G:p.R20R,SCO2:NM_001169110:exon2:c.G59G:p.R20R,SCO2:NM_001169111:exon2:c.G59G:p.R20R,SCO2:NM_005138:exon2:c.G59G:p.R20R	.	.
chr22_50962782_G_C	SCO2	c.59	p.R20P	Missense	1	BEN	HOM	exonic	synonymous SNV	SCO2:NM_001169109:exon2:c.G59G:p.R20R,SCO2:NM_001169110:exon2:c.G59G:p.R20R,SCO2:NM_001169111:exon2:c.G59G:p.R20R,SCO2:NM_005138:exon2:c.G59G:p.R20R	.	.
chr22_50962782_G_C	SCO2	c.59	p.R20P	Missense	0.52	BEN	HET	exonic	synonymous SNV	SCO2:NM_001169109:exon2:c.G59G:p.R20R,SCO2:NM_001169110:exon2:c.G59G:p.R20R,SCO2:NM_001169111:exon2:c.G59G:p.R20R,SCO2:NM_005138:exon2:c.G59G:p.R20R	.	.
chr22_50962782_G_C	SCO2	c.59	p.R20P	Missense	1	BEN	HOM	exonic	synonymous SNV	SCO2:NM_001169109:exon2:c.G59G:p.R20R,SCO2:NM_001169110:exon2:c.G59G:p.R20R,SCO2:NM_001169111:exon2:c.G59G:p.R20R,SCO2:NM_005138:exon2:c.G59G:p.R20R	.	.
chr22_50962782_G_C	SCO2	c.59	p.R20P	Missense	0.99	BEN	HOM	exonic	synonymous SNV	SCO2:NM_001169109:exon2:c.G59G:p.R20R,SCO2:NM_001169110:exon2:c.G59G:p.R20R,SCO2:NM_001169111:exon2:c.G59G:p.R20R,SCO2:NM_005138:exon2:c.G59G:p.R20R	.	.
chr22_50962782_G_C	SCO2	c.59	p.R20P	Missense	0.99	BEN	HOM	exonic	synonymous SNV	SCO2:NM_001169109:exon2:c.G59G:p.R20R,SCO2:NM_001169110:exon2:c.G59G:p.R20R,SCO2:NM_001169111:exon2:c.G59G:p.R20R,SCO2:NM_005138:exon2:c.G59G:p.R20R	.	.
chr22_50962782_G_C	SCO2	c.59	p.R20P	Missense	0.5	BEN	HET	exonic	synonymous SNV	SCO2:NM_001169109:exon2:c.G59G:p.R20R,SCO2:NM_001169110:exon2:c.G59G:p.R20R,SCO2:NM_001169111:exon2:c.G59G:p.R20R,SCO2:NM_005138:exon2:c.G59G:p.R20R	.	.
chr22_50962782_G_C	SCO2	c.59	p.R20P	Missense	0.5	BEN	HET	exonic	synonymous SNV	SCO2:NM_001169109:exon2:c.G59G:p.R20R,SCO2:NM_001169110:exon2:c.G59G:p.R20R,SCO2:NM_001169111:exon2:c.G59G:p.R20R,SCO2:NM_005138:exon2:c.G59G:p.R20R	.	.
chr22_50962782_G_C	SCO2	c.59	p.R20P	Missense	0.44	BEN	HET	exonic	synonymous SNV	SCO2:NM_001169109:exon2:c.G59G:p.R20R,SCO2:NM_001169110:exon2:c.G59G:p.R20R,SCO2:NM_001169111:exon2:c.G59G:p.R20R,SCO2:NM_005138:exon2:c.G59G:p.R20R	.	.
chr22_50962782_G_C	SCO2	c.59	p.R20P	Missense	0.51	BEN	HET	exonic	synonymous SNV	SCO2:NM_001169109:exon2:c.G59G:p.R20R,SCO2:NM_001169110:exon2:c.G59G:p.R20R,SCO2:NM_001169111:exon2:c.G59G:p.R20R,SCO2:NM_005138:exon2:c.G59G:p.R20R	.	.
chr22_50964236_C_T	TYMP	c.1412	p.S471L	Missense	0.46	BEN	HET	exonic	stopgain	TYMP:NM_001113756:exon9:c.C1412A:p.S471X,TYMP:NM_001113755:exon10:c.C1412A:p.S471X,TYMP:NM_001257988:exon10:c.C1412A:p.S471X,TYMP:NM_001257989:exon10:c.C1427A:p.S476X,TYMP:NM_001953:exon10:c.C1412A:p.S471X	4.09997	21.1
chr22_50964236_C_T	TYMP	c.1412	p.S471L	Missense	0.52	BEN	HET	exonic	stopgain	TYMP:NM_001113756:exon9:c.C1412A:p.S471X,TYMP:NM_001113755:exon10:c.C1412A:p.S471X,TYMP:NM_001257988:exon10:c.C1412A:p.S471X,TYMP:NM_001257989:exon10:c.C1427A:p.S476X,TYMP:NM_001953:exon10:c.C1412A:p.S471X	4.09997	21.1
chr22_50964236_C_T	TYMP	c.1412	p.S471L	Missense	0.51	BEN	HET	exonic	stopgain	TYMP:NM_001113756:exon9:c.C1412A:p.S471X,TYMP:NM_001113755:exon10:c.C1412A:p.S471X,TYMP:NM_001257988:exon10:c.C1412A:p.S471X,TYMP:NM_001257989:exon10:c.C1427A:p.S476X,TYMP:NM_001953:exon10:c.C1412A:p.S471X	4.09997	21.1
chr22_50964236_C_T	TYMP	c.1412	p.S471L	Missense	0.53	BEN	HET	exonic	stopgain	TYMP:NM_001113756:exon9:c.C1412A:p.S471X,TYMP:NM_001113755:exon10:c.C1412A:p.S471X,TYMP:NM_001257988:exon10:c.C1412A:p.S471X,TYMP:NM_001257989:exon10:c.C1427A:p.S476X,TYMP:NM_001953:exon10:c.C1412A:p.S471X	4.09997	21.1
chr22_50964236_C_T	TYMP	c.1412	p.S471L	Missense	0.48	BEN	HET	exonic	stopgain	TYMP:NM_001113756:exon9:c.C1412A:p.S471X,TYMP:NM_001113755:exon10:c.C1412A:p.S471X,TYMP:NM_001257988:exon10:c.C1412A:p.S471X,TYMP:NM_001257989:exon10:c.C1427A:p.S476X,TYMP:NM_001953:exon10:c.C1412A:p.S471X	4.09997	21.1
chr22_50964446_T_A	TYMP	c.1284	p.G428G	Synonymous	0.47	BEN	HET	exonic	synonymous SNV	TYMP:NM_001113756:exon8:c.T1284T:p.G428G,TYMP:NM_001113755:exon9:c.T1284T:p.G428G,TYMP:NM_001257988:exon9:c.T1284T:p.G428G,TYMP:NM_001257989:exon9:c.T1299T:p.G433G,TYMP:NM_001953:exon9:c.T1284T:p.G428G	.	.
chr22_50964446_T_A	TYMP	c.1284	p.G428G	Synonymous	0.43	BEN	HET	exonic	synonymous SNV	TYMP:NM_001113756:exon8:c.T1284T:p.G428G,TYMP:NM_001113755:exon9:c.T1284T:p.G428G,TYMP:NM_001257988:exon9:c.T1284T:p.G428G,TYMP:NM_001257989:exon9:c.T1299T:p.G433G,TYMP:NM_001953:exon9:c.T1284T:p.G428G	.	.
chr22_50964862_C_T	TYMP	c.972	p.A324A	Synonymous	0.47	BEN	HET	exonic	synonymous SNV	TYMP:NM_001113756:exon7:c.C972A:p.A324A,TYMP:NM_001113755:exon8:c.C972A:p.A324A,TYMP:NM_001257988:exon8:c.C972A:p.A324A,TYMP:NM_001257989:exon8:c.C972A:p.A324A,TYMP:NM_001953:exon8:c.C972A:p.A324A	-0.05366	3.741
chr22_50964862_C_T	TYMP	c.972	p.A324A	Synonymous	0.99	BEN	HOM	exonic	synonymous SNV	TYMP:NM_001113756:exon7:c.C972A:p.A324A,TYMP:NM_001113755:exon8:c.C972A:p.A324A,TYMP:NM_001257988:exon8:c.C972A:p.A324A,TYMP:NM_001257989:exon8:c.C972A:p.A324A,TYMP:NM_001953:exon8:c.C972A:p.A324A	-0.05366	3.741
chr22_50964862_C_T	TYMP	c.972	p.A324A	Synonymous	0.99	BEN	HOM	exonic	synonymous SNV	TYMP:NM_001113756:exon7:c.C972A:p.A324A,TYMP:NM_001113755:exon8:c.C972A:p.A324A,TYMP:NM_001257988:exon8:c.C972A:p.A324A,TYMP:NM_001257989:exon8:c.C972A:p.A324A,TYMP:NM_001953:exon8:c.C972A:p.A324A	-0.05366	3.741
chr22_50964862_C_T	TYMP	c.972	p.A324A	Synonymous	0.51	BEN	HET	exonic	synonymous SNV	TYMP:NM_001113756:exon7:c.C972A:p.A324A,TYMP:NM_001113755:exon8:c.C972A:p.A324A,TYMP:NM_001257988:exon8:c.C972A:p.A324A,TYMP:NM_001257989:exon8:c.C972A:p.A324A,TYMP:NM_001953:exon8:c.C972A:p.A324A	-0.05366	3.741
chr22_50964862_C_T	TYMP	c.972	p.A324A	Synonymous	0.48	BEN	HET	exonic	synonymous SNV	TYMP:NM_001113756:exon7:c.C972A:p.A324A,TYMP:NM_001113755:exon8:c.C972A:p.A324A,TYMP:NM_001257988:exon8:c.C972A:p.A324A,TYMP:NM_001257989:exon8:c.C972A:p.A324A,TYMP:NM_001953:exon8:c.C972A:p.A324A	-0.05366	3.741
chr22_50964862_C_T	TYMP	c.972	p.A324A	Synonymous	0.99	BEN	HOM	exonic	synonymous SNV	TYMP:NM_001113756:exon7:c.C972A:p.A324A,TYMP:NM_001113755:exon8:c.C972A:p.A324A,TYMP:NM_001257988:exon8:c.C972A:p.A324A,TYMP:NM_001257989:exon8:c.C972A:p.A324A,TYMP:NM_001953:exon8:c.C972A:p.A324A	-0.05366	3.741
chr22_50964862_C_T	TYMP	c.972	p.A324A	Synonymous	1	BEN	HOM	exonic	synonymous SNV	TYMP:NM_001113756:exon7:c.C972A:p.A324A,TYMP:NM_001113755:exon8:c.C972A:p.A324A,TYMP:NM_001257988:exon8:c.C972A:p.A324A,TYMP:NM_001257989:exon8:c.C972A:p.A324A,TYMP:NM_001953:exon8:c.C972A:p.A324A	-0.05366	3.741
chr22_50964862_C_T	TYMP	c.972	p.A324A	Synonymous	0.48	BEN	HET	exonic	synonymous SNV	TYMP:NM_001113756:exon7:c.C972A:p.A324A,TYMP:NM_001113755:exon8:c.C972A:p.A324A,TYMP:NM_001257988:exon8:c.C972A:p.A324A,TYMP:NM_001257989:exon8:c.C972A:p.A324A,TYMP:NM_001953:exon8:c.C972A:p.A324A	-0.05366	3.741
chr22_50964862_C_T	TYMP	c.972	p.A324A	Synonymous	0.5	BEN	HET	exonic	synonymous SNV	TYMP:NM_001113756:exon7:c.C972A:p.A324A,TYMP:NM_001113755:exon8:c.C972A:p.A324A,TYMP:NM_001257988:exon8:c.C972A:p.A324A,TYMP:NM_001257989:exon8:c.C972A:p.A324A,TYMP:NM_001953:exon8:c.C972A:p.A324A	-0.05366	3.741
chr22_50964862_C_T	TYMP	c.972	p.A324A	Synonymous	1	BEN	HOM	exonic	synonymous SNV	TYMP:NM_001113756:exon7:c.C972A:p.A324A,TYMP:NM_001113755:exon8:c.C972A:p.A324A,TYMP:NM_001257988:exon8:c.C972A:p.A324A,TYMP:NM_001257989:exon8:c.C972A:p.A324A,TYMP:NM_001953:exon8:c.C972A:p.A324A	-0.05366	3.741
chr22_50964862_C_T	TYMP	c.972	p.A324A	Synonymous	1	BEN	HOM	exonic	synonymous SNV	TYMP:NM_001113756:exon7:c.C972A:p.A324A,TYMP:NM_001113755:exon8:c.C972A:p.A324A,TYMP:NM_001257988:exon8:c.C972A:p.A324A,TYMP:NM_001257989:exon8:c.C972A:p.A324A,TYMP:NM_001953:exon8:c.C972A:p.A324A	-0.05366	3.741
chr22_50964862_C_T	TYMP	c.972	p.A324A	Synonymous	0.54	BEN	HET	exonic	synonymous SNV	TYMP:NM_001113756:exon7:c.C972A:p.A324A,TYMP:NM_001113755:exon8:c.C972A:p.A324A,TYMP:NM_001257988:exon8:c.C972A:p.A324A,TYMP:NM_001257989:exon8:c.C972A:p.A324A,TYMP:NM_001953:exon8:c.C972A:p.A324A	-0.05366	3.741
chr22_50964908_CCGC_-	TYMP	c.929-6_929-3delCCGC		Intronic		BEN		.	.	.	.	.
chr3_101283792_C_G	TRMT10C	c.167	p.P56R	Missense	0.99	BEN	HOM	exonic	nonsynonymous SNV	TRMT10C:NM_017819:exon2:c.C167G:p.P56R	0.642048	7.448
chr3_101283792_C_G	TRMT10C	c.167	p.P56R	Missense	0.54	BEN	HET	exonic	nonsynonymous SNV	TRMT10C:NM_017819:exon2:c.C167G:p.P56R	0.642048	7.448
chr3_101283792_C_G	TRMT10C	c.167	p.P56R	Missense	0.41	BEN	HET	exonic	nonsynonymous SNV	TRMT10C:NM_017819:exon2:c.C167G:p.P56R	0.642048	7.448
chr3_101283792_C_G	TRMT10C	c.167	p.P56R	Missense	0.42	BEN	HET	exonic	nonsynonymous SNV	TRMT10C:NM_017819:exon2:c.C167G:p.P56R	0.642048	7.448
chr3_101283792_C_G	TRMT10C	c.167	p.P56R	Missense	0.47	BEN	HET	exonic	nonsynonymous SNV	TRMT10C:NM_017819:exon2:c.C167G:p.P56R	0.642048	7.448
chr3_128614185_A_C	ACAD9	c.379	p.R127R	Synonymous	0.45	BEN	HET	exonic	synonymous SNV	ACAD9:NM_014049:exon4:c.A379C:p.R127R	0.673136	7.603
chr3_128614185_A_C	ACAD9	c.379	p.R127R	Synonymous	0.47	BEN	HET	exonic	synonymous SNV	ACAD9:NM_014049:exon4:c.A379C:p.R127R	0.673136	7.603
chr3_128614185_A_C	ACAD9	c.379	p.R127R	Synonymous	0.51	BEN	HET	exonic	synonymous SNV	ACAD9:NM_014049:exon4:c.A379C:p.R127R	0.673136	7.603
chr3_128614185_A_C	ACAD9	c.379	p.R127R	Synonymous	0.51	BEN	HET	exonic	synonymous SNV	ACAD9:NM_014049:exon4:c.A379C:p.R127R	0.673136	7.603
chr3_128614185_A_C	ACAD9	c.379	p.R127R	Synonymous	0.52	BEN	HET	exonic	synonymous SNV	ACAD9:NM_014049:exon4:c.A379C:p.R127R	0.673136	7.603
chr3_128614185_A_C	ACAD9	c.379	p.R127R	Synonymous	0.46	BEN	HET	exonic	synonymous SNV	ACAD9:NM_014049:exon4:c.A379C:p.R127R	0.673136	7.603
chr3_128614185_A_C	ACAD9	c.379	p.R127R	Synonymous	0.49	BEN	HET	exonic	synonymous SNV	ACAD9:NM_014049:exon4:c.A379C:p.R127R	0.673136	7.603
chr3_128614185_A_C	ACAD9	c.379	p.R127R	Synonymous	1	BEN	HOM	exonic	synonymous SNV	ACAD9:NM_014049:exon4:c.A379C:p.R127R	0.673136	7.603
chr3_128614185_A_C	ACAD9	c.379	p.R127R	Synonymous	0.48	BEN	HET	exonic	synonymous SNV	ACAD9:NM_014049:exon4:c.A379C:p.R127R	0.673136	7.603
chr3_128622922_G_A	ACAD9	c.976	p.A326T	Missense	0.52	BEN	HET	exonic	nonsynonymous SNV	ACAD9:NM_014049:exon10:c.G976A:p.A326T	5.08742	31
chr3_128627021_A_G	ACAD9	c.1279-7		Intronic	0.45	BEN	HET	intronic	.	.	1.52528	11.05
chr3_128627021_A_G	ACAD9	c.1279-7		Intronic	0.44	BEN	HET	intronic	.	.	1.52528	11.05
chr3_128627021_A_G	ACAD9	c.1279-7		Intronic	1	BEN	HOM	intronic	.	.	1.52528	11.05
chr3_128627021_A_G	ACAD9	c.1279-7		Intronic	0.47	BEN	HET	intronic	.	.	1.52528	11.05
chr3_128627021_A_G	ACAD9	c.1279-7		Intronic	0.56	BEN	HET	intronic	.	.	1.52528	11.05
chr3_128627021_A_G	ACAD9	c.1279-7		Intronic	0.52	BEN	HET	intronic	.	.	1.52528	11.05
chr3_128627021_A_G	ACAD9	c.1279-7		Intronic	0.47	BEN	HET	intronic	.	.	1.52528	11.05
chr3_128627021_A_G	ACAD9	c.1279-7		Intronic	0.46	BEN	HET	intronic	.	.	1.52528	11.05
chr3_128627933_C_T	ACAD9	c.1476	p.P492P	Synonymous	0.47	BEN	HET	exonic	synonymous SNV	ACAD9:NM_014049:exon14:c.C1476T:p.P492P	0.494336	6.682
chr3_128627933_C_T	ACAD9	c.1476	p.P492P	Synonymous	0.43	BEN	HET	exonic	synonymous SNV	ACAD9:NM_014049:exon14:c.C1476T:p.P492P	0.494336	6.682
chr3_128627933_C_T	ACAD9	c.1476	p.P492P	Synonymous	0.48	BEN	HET	exonic	synonymous SNV	ACAD9:NM_014049:exon14:c.C1476T:p.P492P	0.494336	6.682
chr3_128627933_C_T	ACAD9	c.1476	p.P492P	Synonymous	0.49	BEN	HET	exonic	synonymous SNV	ACAD9:NM_014049:exon14:c.C1476T:p.P492P	0.494336	6.682
chr3_128627933_C_T	ACAD9	c.1476	p.P492P	Synonymous	0.5	BEN	HET	exonic	synonymous SNV	ACAD9:NM_014049:exon14:c.C1476T:p.P492P	0.494336	6.682
chr3_128627933_C_T	ACAD9	c.1476	p.P492P	Synonymous	0.46	BEN	HET	exonic	synonymous SNV	ACAD9:NM_014049:exon14:c.C1476T:p.P492P	0.494336	6.682
chr3_131217092_G_A	MRPL3	c.399	p.T133=	Synonymous	0.53	LBEN	HET	exonic	synonymous SNV	MRPL3:NM_007208:exon4:c.G399T:p.T133T	-0.92998	0.379
chr3_131220550_C_T	MRPL3	c.102	p.I34I	Synonymous	0.55	BEN	HET	exonic	synonymous SNV	MRPL3:NM_007208:exon2:c.C102A:p.I34I	0.411955	6.238
chr3_136047691_C_T	PCCB	c.1490	p.A497V	Missense	0.5	BEN	HET	exonic	nonsynonymous SNV	PCCB:NM_000532:exon14:c.C1490T:p.A497V,PCCB:NM_001178014:exon15:c.C1550T:p.A517V	4.05177	20.8
chr3_158362441_T_C	GFM1	c.18	p.A6A	Synonymous	0.47	BEN	HET	exonic	synonymous SNV	GFM1:NM_001308164:exon1:c.T18C:p.A6A,GFM1:NM_001308166:exon1:c.T18C:p.A6A,GFM1:NM_001374355:exon1:c.T18C:p.A6A,GFM1:NM_001374356:exon1:c.T18C:p.A6A,GFM1:NM_001374358:exon1:c.T18C:p.A6A,GFM1:NM_024996:exon1:c.T18C:p.A6A	0.804882	8.232
chr3_158362441_T_C	GFM1	c.18	p.A6A	Synonymous	0.51	BEN	HET	exonic	synonymous SNV	GFM1:NM_001308164:exon1:c.T18C:p.A6A,GFM1:NM_001308166:exon1:c.T18C:p.A6A,GFM1:NM_001374355:exon1:c.T18C:p.A6A,GFM1:NM_001374356:exon1:c.T18C:p.A6A,GFM1:NM_001374358:exon1:c.T18C:p.A6A,GFM1:NM_024996:exon1:c.T18C:p.A6A	0.804882	8.232
chr3_158362441_T_C	GFM1	c.18	p.A6A	Synonymous	1	BEN	HOM	exonic	synonymous SNV	GFM1:NM_001308164:exon1:c.T18C:p.A6A,GFM1:NM_001308166:exon1:c.T18C:p.A6A,GFM1:NM_001374355:exon1:c.T18C:p.A6A,GFM1:NM_001374356:exon1:c.T18C:p.A6A,GFM1:NM_001374358:exon1:c.T18C:p.A6A,GFM1:NM_024996:exon1:c.T18C:p.A6A	0.804882	8.232
chr3_158362441_T_C	GFM1	c.18	p.A6A	Synonymous	0.57	BEN	HET	exonic	synonymous SNV	GFM1:NM_001308164:exon1:c.T18C:p.A6A,GFM1:NM_001308166:exon1:c.T18C:p.A6A,GFM1:NM_001374355:exon1:c.T18C:p.A6A,GFM1:NM_001374356:exon1:c.T18C:p.A6A,GFM1:NM_001374358:exon1:c.T18C:p.A6A,GFM1:NM_024996:exon1:c.T18C:p.A6A	0.804882	8.232
chr3_158362441_T_C	GFM1	c.18	p.A6A	Synonymous	0.49	BEN	HET	exonic	synonymous SNV	GFM1:NM_001308164:exon1:c.T18C:p.A6A,GFM1:NM_001308166:exon1:c.T18C:p.A6A,GFM1:NM_001374355:exon1:c.T18C:p.A6A,GFM1:NM_001374356:exon1:c.T18C:p.A6A,GFM1:NM_001374358:exon1:c.T18C:p.A6A,GFM1:NM_024996:exon1:c.T18C:p.A6A	0.804882	8.232
chr3_158362441_T_C	GFM1	c.18	p.A6A	Synonymous	1	BEN	HOM	exonic	synonymous SNV	GFM1:NM_001308164:exon1:c.T18C:p.A6A,GFM1:NM_001308166:exon1:c.T18C:p.A6A,GFM1:NM_001374355:exon1:c.T18C:p.A6A,GFM1:NM_001374356:exon1:c.T18C:p.A6A,GFM1:NM_001374358:exon1:c.T18C:p.A6A,GFM1:NM_024996:exon1:c.T18C:p.A6A	0.804882	8.232
chr3_158362441_T_C	GFM1	c.18	p.A6A	Synonymous	0.49	BEN	HET	exonic	synonymous SNV	GFM1:NM_001308164:exon1:c.T18C:p.A6A,GFM1:NM_001308166:exon1:c.T18C:p.A6A,GFM1:NM_001374355:exon1:c.T18C:p.A6A,GFM1:NM_001374356:exon1:c.T18C:p.A6A,GFM1:NM_001374358:exon1:c.T18C:p.A6A,GFM1:NM_024996:exon1:c.T18C:p.A6A	0.804882	8.232
chr3_158362441_T_C	GFM1	c.18	p.A6A	Synonymous	0.53	BEN	HET	exonic	synonymous SNV	GFM1:NM_001308164:exon1:c.T18C:p.A6A,GFM1:NM_001308166:exon1:c.T18C:p.A6A,GFM1:NM_001374355:exon1:c.T18C:p.A6A,GFM1:NM_001374356:exon1:c.T18C:p.A6A,GFM1:NM_001374358:exon1:c.T18C:p.A6A,GFM1:NM_024996:exon1:c.T18C:p.A6A	0.804882	8.232
chr3_158362441_T_C	GFM1	c.18	p.A6A	Synonymous	0.5	BEN	HET	exonic	synonymous SNV	GFM1:NM_001308164:exon1:c.T18C:p.A6A,GFM1:NM_001308166:exon1:c.T18C:p.A6A,GFM1:NM_001374355:exon1:c.T18C:p.A6A,GFM1:NM_001374356:exon1:c.T18C:p.A6A,GFM1:NM_001374358:exon1:c.T18C:p.A6A,GFM1:NM_024996:exon1:c.T18C:p.A6A	0.804882	8.232
chr3_158363463_A_G	GFM1	c.127	p.N43D	Missense	0.49	BEN	HET	exonic	nonsynonymous SNV	GFM1:NM_001308164:exon2:c.A127G:p.N43D,GFM1:NM_001308166:exon2:c.A127G:p.N43D,GFM1:NM_001374355:exon2:c.A127G:p.N43D,GFM1:NM_001374356:exon2:c.A127G:p.N43D,GFM1:NM_001374358:exon2:c.A127G:p.N43D,GFM1:NM_024996:exon2:c.A127G:p.N43D	2.5398	14.45
chr3_158366900_G_A	GFM1	c.643	p.V215I	Missense	0.56	BEN	HET	exonic	nonsynonymous SNV	GFM1:NM_001374359:exon3:c.G76A:p.V26I,GFM1:NM_001374360:exon3:c.G76A:p.V26I,GFM1:NM_001308164:exon5:c.G643A:p.V215I,GFM1:NM_001308166:exon5:c.G643A:p.V215I,GFM1:NM_001374355:exon5:c.G643A:p.V215I,GFM1:NM_001374357:exon5:c.G418A:p.V140I,GFM1:NM_024996:exon5:c.G643A:p.V215I	1.61431	11.36
chr3_158366900_G_A	GFM1	c.643	p.V215I	Missense	0.44	BEN	HET	exonic	nonsynonymous SNV	GFM1:NM_001374359:exon3:c.G76A:p.V26I,GFM1:NM_001374360:exon3:c.G76A:p.V26I,GFM1:NM_001308164:exon5:c.G643A:p.V215I,GFM1:NM_001308166:exon5:c.G643A:p.V215I,GFM1:NM_001374355:exon5:c.G643A:p.V215I,GFM1:NM_001374357:exon5:c.G418A:p.V140I,GFM1:NM_024996:exon5:c.G643A:p.V215I	1.61431	11.36
chr3_158366900_G_A	GFM1	c.643	p.V215I	Missense	0.47	BEN	HET	exonic	nonsynonymous SNV	GFM1:NM_001374359:exon3:c.G76A:p.V26I,GFM1:NM_001374360:exon3:c.G76A:p.V26I,GFM1:NM_001308164:exon5:c.G643A:p.V215I,GFM1:NM_001308166:exon5:c.G643A:p.V215I,GFM1:NM_001374355:exon5:c.G643A:p.V215I,GFM1:NM_001374357:exon5:c.G418A:p.V140I,GFM1:NM_024996:exon5:c.G643A:p.V215I	1.61431	11.36
chr3_158366900_G_A	GFM1	c.643	p.V215I	Missense	0.52	BEN	HET	exonic	nonsynonymous SNV	GFM1:NM_001374359:exon3:c.G76A:p.V26I,GFM1:NM_001374360:exon3:c.G76A:p.V26I,GFM1:NM_001308164:exon5:c.G643A:p.V215I,GFM1:NM_001308166:exon5:c.G643A:p.V215I,GFM1:NM_001374355:exon5:c.G643A:p.V215I,GFM1:NM_001374357:exon5:c.G418A:p.V140I,GFM1:NM_024996:exon5:c.G643A:p.V215I	1.61431	11.36
chr3_158366900_G_A	GFM1	c.643	p.V215I	Missense	0.5	BEN	HET	exonic	nonsynonymous SNV	GFM1:NM_001374359:exon3:c.G76A:p.V26I,GFM1:NM_001374360:exon3:c.G76A:p.V26I,GFM1:NM_001308164:exon5:c.G643A:p.V215I,GFM1:NM_001308166:exon5:c.G643A:p.V215I,GFM1:NM_001374355:exon5:c.G643A:p.V215I,GFM1:NM_001374357:exon5:c.G418A:p.V140I,GFM1:NM_024996:exon5:c.G643A:p.V215I	1.61431	11.36
chr3_158366900_G_A	GFM1	c.643	p.V215I	Missense	0.41	BEN	HET	exonic	nonsynonymous SNV	GFM1:NM_001374359:exon3:c.G76A:p.V26I,GFM1:NM_001374360:exon3:c.G76A:p.V26I,GFM1:NM_001308164:exon5:c.G643A:p.V215I,GFM1:NM_001308166:exon5:c.G643A:p.V215I,GFM1:NM_001374355:exon5:c.G643A:p.V215I,GFM1:NM_001374357:exon5:c.G418A:p.V140I,GFM1:NM_024996:exon5:c.G643A:p.V215I	1.61431	11.36
chr3_158366900_G_A	GFM1	c.643	p.V215I	Missense	0.49	BEN	HET	exonic	nonsynonymous SNV	GFM1:NM_001374359:exon3:c.G76A:p.V26I,GFM1:NM_001374360:exon3:c.G76A:p.V26I,GFM1:NM_001308164:exon5:c.G643A:p.V215I,GFM1:NM_001308166:exon5:c.G643A:p.V215I,GFM1:NM_001374355:exon5:c.G643A:p.V215I,GFM1:NM_001374357:exon5:c.G418A:p.V140I,GFM1:NM_024996:exon5:c.G643A:p.V215I	1.61431	11.36
chr3_158366900_G_A	GFM1	c.643	p.V215I	Missense	1	BEN	HOM	exonic	nonsynonymous SNV	GFM1:NM_001374359:exon3:c.G76A:p.V26I,GFM1:NM_001374360:exon3:c.G76A:p.V26I,GFM1:NM_001308164:exon5:c.G643A:p.V215I,GFM1:NM_001308166:exon5:c.G643A:p.V215I,GFM1:NM_001374355:exon5:c.G643A:p.V215I,GFM1:NM_001374357:exon5:c.G418A:p.V140I,GFM1:NM_024996:exon5:c.G643A:p.V215I	1.61431	11.36
chr3_158366900_G_A	GFM1	c.643	p.V215I	Missense	1	BEN	HOM	exonic	nonsynonymous SNV	GFM1:NM_001374359:exon3:c.G76A:p.V26I,GFM1:NM_001374360:exon3:c.G76A:p.V26I,GFM1:NM_001308164:exon5:c.G643A:p.V215I,GFM1:NM_001308166:exon5:c.G643A:p.V215I,GFM1:NM_001374355:exon5:c.G643A:p.V215I,GFM1:NM_001374357:exon5:c.G418A:p.V140I,GFM1:NM_024996:exon5:c.G643A:p.V215I	1.61431	11.36
chr3_158372426_T_G	GFM1	c.1083+6		Intronic	0.48	BEN	HET	intronic	.	.	0.853775	8.454
chr3_158409262_C_T	GFM1	c.*6		3 Prime	0.46	BEN	HET	UTR3	.	.	1.08539	9.43
chr3_158409262_C_T	GFM1	c.*6		3 Prime	0.48	BEN	HET	UTR3	.	.	1.08539	9.43
chr3_158409262_C_T	GFM1	c.*6		3 Prime	0.41	BEN	HET	UTR3	.	.	1.08539	9.43
chr3_158409262_C_T	GFM1	c.*6		3 Prime	0.46	BEN	HET	UTR3	.	.	1.08539	9.43
chr3_158409262_C_T	GFM1	c.*6		3 Prime	0.42	BEN	HET	UTR3	.	.	1.08539	9.43
chr3_158409262_C_T	GFM1	c.*6		3 Prime	0.48	BEN	HET	UTR3	.	.	1.08539	9.43
chr3_180705871_G_A	DNAJC19	c.69	p.L23L	Synonymous	0.56	BEN	HET	exonic	nonsynonymous SNV	DNAJC19:NM_145261:exon3:c.G69T:p.L23F	2.6513	14.83
chr3_193334991_G_A	OPA1	c.473	p.S158N	Missense	1	BEN	HOM	exonic	nonsynonymous SNV	OPA1:NM_015560:exon4:c.G473A:p.S158N,OPA1:NM_130834:exon4:c.G473A:p.S158N,OPA1:NM_130836:exon4:c.G473A:p.S158N,OPA1:NM_130837:exon4:c.G473A:p.S158N,OPA1:NM_001354664:exon5:c.G101A:p.S34N	0.208417	5.124
chr3_193334991_G_A	OPA1	c.473	p.S158N	Missense	0.51	BEN	HET	exonic	nonsynonymous SNV	OPA1:NM_015560:exon4:c.G473A:p.S158N,OPA1:NM_130834:exon4:c.G473A:p.S158N,OPA1:NM_130836:exon4:c.G473A:p.S158N,OPA1:NM_130837:exon4:c.G473A:p.S158N,OPA1:NM_001354664:exon5:c.G101A:p.S34N	0.208417	5.124
chr3_193334991_G_A	OPA1	c.473	p.S158N	Missense	0.47	BEN	HET	exonic	nonsynonymous SNV	OPA1:NM_015560:exon4:c.G473A:p.S158N,OPA1:NM_130834:exon4:c.G473A:p.S158N,OPA1:NM_130836:exon4:c.G473A:p.S158N,OPA1:NM_130837:exon4:c.G473A:p.S158N,OPA1:NM_001354664:exon5:c.G101A:p.S34N	0.208417	5.124
chr3_193334991_G_A	OPA1	c.473	p.S158N	Missense	0.54	BEN	HET	exonic	nonsynonymous SNV	OPA1:NM_015560:exon4:c.G473A:p.S158N,OPA1:NM_130834:exon4:c.G473A:p.S158N,OPA1:NM_130836:exon4:c.G473A:p.S158N,OPA1:NM_130837:exon4:c.G473A:p.S158N,OPA1:NM_001354664:exon5:c.G101A:p.S34N	0.208417	5.124
chr3_193334991_G_A	OPA1	c.473	p.S158N	Missense	1	BEN	HOM	exonic	nonsynonymous SNV	OPA1:NM_015560:exon4:c.G473A:p.S158N,OPA1:NM_130834:exon4:c.G473A:p.S158N,OPA1:NM_130836:exon4:c.G473A:p.S158N,OPA1:NM_130837:exon4:c.G473A:p.S158N,OPA1:NM_001354664:exon5:c.G101A:p.S34N	0.208417	5.124
chr3_193334991_G_A	OPA1	c.473	p.S158N	Missense	0.4	BEN	HET	exonic	nonsynonymous SNV	OPA1:NM_015560:exon4:c.G473A:p.S158N,OPA1:NM_130834:exon4:c.G473A:p.S158N,OPA1:NM_130836:exon4:c.G473A:p.S158N,OPA1:NM_130837:exon4:c.G473A:p.S158N,OPA1:NM_001354664:exon5:c.G101A:p.S34N	0.208417	5.124
chr3_193334991_G_A	OPA1	c.473	p.S158N	Missense	0.99	BEN	HOM	exonic	nonsynonymous SNV	OPA1:NM_015560:exon4:c.G473A:p.S158N,OPA1:NM_130834:exon4:c.G473A:p.S158N,OPA1:NM_130836:exon4:c.G473A:p.S158N,OPA1:NM_130837:exon4:c.G473A:p.S158N,OPA1:NM_001354664:exon5:c.G101A:p.S34N	0.208417	5.124
chr3_193334991_G_A	OPA1	c.473	p.S158N	Missense	0.42	BEN	HET	exonic	nonsynonymous SNV	OPA1:NM_015560:exon4:c.G473A:p.S158N,OPA1:NM_130834:exon4:c.G473A:p.S158N,OPA1:NM_130836:exon4:c.G473A:p.S158N,OPA1:NM_130837:exon4:c.G473A:p.S158N,OPA1:NM_001354664:exon5:c.G101A:p.S34N	0.208417	5.124
chr3_193334991_G_A	OPA1	c.473	p.S158N	Missense	0.45	BEN	HET	exonic	nonsynonymous SNV	OPA1:NM_015560:exon4:c.G473A:p.S158N,OPA1:NM_130834:exon4:c.G473A:p.S158N,OPA1:NM_130836:exon4:c.G473A:p.S158N,OPA1:NM_130837:exon4:c.G473A:p.S158N,OPA1:NM_001354664:exon5:c.G101A:p.S34N	0.208417	5.124
chr3_193334991_G_A	OPA1	c.473	p.S158N	Missense	1	BEN	HOM	exonic	nonsynonymous SNV	OPA1:NM_015560:exon4:c.G473A:p.S158N,OPA1:NM_130834:exon4:c.G473A:p.S158N,OPA1:NM_130836:exon4:c.G473A:p.S158N,OPA1:NM_130837:exon4:c.G473A:p.S158N,OPA1:NM_001354664:exon5:c.G101A:p.S34N	0.208417	5.124
chr3_193334991_G_A	OPA1	c.473	p.S158N	Missense	0.54	BEN	HET	exonic	nonsynonymous SNV	OPA1:NM_015560:exon4:c.G473A:p.S158N,OPA1:NM_130834:exon4:c.G473A:p.S158N,OPA1:NM_130836:exon4:c.G473A:p.S158N,OPA1:NM_130837:exon4:c.G473A:p.S158N,OPA1:NM_001354664:exon5:c.G101A:p.S34N	0.208417	5.124
chr3_193334991_G_A	OPA1	c.473	p.S158N	Missense	1	BEN	HOM	exonic	nonsynonymous SNV	OPA1:NM_015560:exon4:c.G473A:p.S158N,OPA1:NM_130834:exon4:c.G473A:p.S158N,OPA1:NM_130836:exon4:c.G473A:p.S158N,OPA1:NM_130837:exon4:c.G473A:p.S158N,OPA1:NM_001354664:exon5:c.G101A:p.S34N	0.208417	5.124
chr3_193334991_G_A	OPA1	c.473	p.S158N	Missense	1	BEN	HOM	exonic	nonsynonymous SNV	OPA1:NM_015560:exon4:c.G473A:p.S158N,OPA1:NM_130834:exon4:c.G473A:p.S158N,OPA1:NM_130836:exon4:c.G473A:p.S158N,OPA1:NM_130837:exon4:c.G473A:p.S158N,OPA1:NM_001354664:exon5:c.G101A:p.S34N	0.208417	5.124
chr3_193334991_G_A	OPA1	c.473	p.S158N	Missense	0.49	BEN	HET	exonic	nonsynonymous SNV	OPA1:NM_015560:exon4:c.G473A:p.S158N,OPA1:NM_130834:exon4:c.G473A:p.S158N,OPA1:NM_130836:exon4:c.G473A:p.S158N,OPA1:NM_130837:exon4:c.G473A:p.S158N,OPA1:NM_001354664:exon5:c.G101A:p.S34N	0.208417	5.124
chr3_193355074_T_C	OPA1	c.870+4		Intronic	1	BEN	HOM	intronic	.	.	-0.379448	2.216
chr3_193355074_T_C	OPA1	c.870+4		Intronic	1	BEN	HOM	intronic	.	.	-0.379448	2.216
chr3_193355074_T_C	OPA1	c.870+4		Intronic	1	BEN	HOM	intronic	.	.	-0.379448	2.216
chr3_193355074_T_C	OPA1	c.870+4		Intronic	1	BEN	HOM	intronic	.	.	-0.379448	2.216
chr3_193355074_T_C	OPA1	c.870+4		Intronic	0.43	BEN	HET	intronic	.	.	-0.379448	2.216
chr3_193355074_T_C	OPA1	c.870+4		Intronic	1	BEN	HOM	intronic	.	.	-0.379448	2.216
chr3_193355074_T_C	OPA1	c.870+4		Intronic	1	BEN	HOM	intronic	.	.	-0.379448	2.216
chr3_193355074_T_C	OPA1	c.870+4		Intronic	0.44	BEN	HET	intronic	.	.	-0.379448	2.216
chr3_193355074_T_C	OPA1	c.870+4		Intronic	1	BEN	HOM	intronic	.	.	-0.379448	2.216
chr3_193355074_T_C	OPA1	c.870+4		Intronic	0.45	BEN	HET	intronic	.	.	-0.379448	2.216
chr3_193355074_T_C	OPA1	c.870+4		Intronic	1	BEN	HOM	intronic	.	.	-0.379448	2.216
chr3_193355074_T_C	OPA1	c.870+4		Intronic	1	BEN	HOM	intronic	.	.	-0.379448	2.216
chr3_193355074_T_C	OPA1	c.870+4		Intronic	0.97	BEN	HOM	intronic	.	.	-0.379448	2.216
chr3_193355074_T_C	OPA1	c.870+4		Intronic	0.99	BEN	HOM	intronic	.	.	-0.379448	2.216
chr3_193355074_T_C	OPA1	c.870+4		Intronic	1	BEN	HOM	intronic	.	.	-0.379448	2.216
chr3_193374964_T_C	OPA1	c.2109	p.A703A	Synonymous	0.51	BEN	HET	exonic	synonymous SNV	OPA1:NM_130831:exon20:c.T2001C:p.A667A,OPA1:NM_015560:exon21:c.T2109C:p.A703A,OPA1:NM_130832:exon21:c.T2055C:p.A685A,OPA1:NM_130833:exon21:c.T2112C:p.A704A,OPA1:NM_001354663:exon22:c.T1740C:p.A580A,OPA1:NM_001354664:exon22:c.T1737C:p.A579A,OPA1:NM_130834:exon22:c.T2163C:p.A721A,OPA1:NM_130835:exon22:c.T2166C:p.A722A,OPA1:NM_130836:exon22:c.T2220C:p.A740A,OPA1:NM_130837:exon23:c.T2274C:p.A758A	1.45906	10.82
chr3_193374964_T_C	OPA1	c.2109	p.A703A	Synonymous	1	BEN	HOM	exonic	synonymous SNV	OPA1:NM_130831:exon20:c.T2001C:p.A667A,OPA1:NM_015560:exon21:c.T2109C:p.A703A,OPA1:NM_130832:exon21:c.T2055C:p.A685A,OPA1:NM_130833:exon21:c.T2112C:p.A704A,OPA1:NM_001354663:exon22:c.T1740C:p.A580A,OPA1:NM_001354664:exon22:c.T1737C:p.A579A,OPA1:NM_130834:exon22:c.T2163C:p.A721A,OPA1:NM_130835:exon22:c.T2166C:p.A722A,OPA1:NM_130836:exon22:c.T2220C:p.A740A,OPA1:NM_130837:exon23:c.T2274C:p.A758A	1.45906	10.82
chr3_193374964_T_C	OPA1	c.2109	p.A703A	Synonymous	0.46	BEN	HET	exonic	synonymous SNV	OPA1:NM_130831:exon20:c.T2001C:p.A667A,OPA1:NM_015560:exon21:c.T2109C:p.A703A,OPA1:NM_130832:exon21:c.T2055C:p.A685A,OPA1:NM_130833:exon21:c.T2112C:p.A704A,OPA1:NM_001354663:exon22:c.T1740C:p.A580A,OPA1:NM_001354664:exon22:c.T1737C:p.A579A,OPA1:NM_130834:exon22:c.T2163C:p.A721A,OPA1:NM_130835:exon22:c.T2166C:p.A722A,OPA1:NM_130836:exon22:c.T2220C:p.A740A,OPA1:NM_130837:exon23:c.T2274C:p.A758A	1.45906	10.82
chr3_193374964_T_C	OPA1	c.2109	p.A703A	Synonymous	0.51	BEN	HET	exonic	synonymous SNV	OPA1:NM_130831:exon20:c.T2001C:p.A667A,OPA1:NM_015560:exon21:c.T2109C:p.A703A,OPA1:NM_130832:exon21:c.T2055C:p.A685A,OPA1:NM_130833:exon21:c.T2112C:p.A704A,OPA1:NM_001354663:exon22:c.T1740C:p.A580A,OPA1:NM_001354664:exon22:c.T1737C:p.A579A,OPA1:NM_130834:exon22:c.T2163C:p.A721A,OPA1:NM_130835:exon22:c.T2166C:p.A722A,OPA1:NM_130836:exon22:c.T2220C:p.A740A,OPA1:NM_130837:exon23:c.T2274C:p.A758A	1.45906	10.82
chr3_193374964_T_C	OPA1	c.2109	p.A703A	Synonymous	0.51	BEN	HET	exonic	synonymous SNV	OPA1:NM_130831:exon20:c.T2001C:p.A667A,OPA1:NM_015560:exon21:c.T2109C:p.A703A,OPA1:NM_130832:exon21:c.T2055C:p.A685A,OPA1:NM_130833:exon21:c.T2112C:p.A704A,OPA1:NM_001354663:exon22:c.T1740C:p.A580A,OPA1:NM_001354664:exon22:c.T1737C:p.A579A,OPA1:NM_130834:exon22:c.T2163C:p.A721A,OPA1:NM_130835:exon22:c.T2166C:p.A722A,OPA1:NM_130836:exon22:c.T2220C:p.A740A,OPA1:NM_130837:exon23:c.T2274C:p.A758A	1.45906	10.82
chr3_193374964_T_C	OPA1	c.2109	p.A703A	Synonymous	0.48	BEN	HET	exonic	synonymous SNV	OPA1:NM_130831:exon20:c.T2001C:p.A667A,OPA1:NM_015560:exon21:c.T2109C:p.A703A,OPA1:NM_130832:exon21:c.T2055C:p.A685A,OPA1:NM_130833:exon21:c.T2112C:p.A704A,OPA1:NM_001354663:exon22:c.T1740C:p.A580A,OPA1:NM_001354664:exon22:c.T1737C:p.A579A,OPA1:NM_130834:exon22:c.T2163C:p.A721A,OPA1:NM_130835:exon22:c.T2166C:p.A722A,OPA1:NM_130836:exon22:c.T2220C:p.A740A,OPA1:NM_130837:exon23:c.T2274C:p.A758A	1.45906	10.82
chr3_193374964_T_C	OPA1	c.2109	p.A703A	Synonymous	1	BEN	HOM	exonic	synonymous SNV	OPA1:NM_130831:exon20:c.T2001C:p.A667A,OPA1:NM_015560:exon21:c.T2109C:p.A703A,OPA1:NM_130832:exon21:c.T2055C:p.A685A,OPA1:NM_130833:exon21:c.T2112C:p.A704A,OPA1:NM_001354663:exon22:c.T1740C:p.A580A,OPA1:NM_001354664:exon22:c.T1737C:p.A579A,OPA1:NM_130834:exon22:c.T2163C:p.A721A,OPA1:NM_130835:exon22:c.T2166C:p.A722A,OPA1:NM_130836:exon22:c.T2220C:p.A740A,OPA1:NM_130837:exon23:c.T2274C:p.A758A	1.45906	10.82
chr3_193374964_T_C	OPA1	c.2109	p.A703A	Synonymous	0.48	BEN	HET	exonic	synonymous SNV	OPA1:NM_130831:exon20:c.T2001C:p.A667A,OPA1:NM_015560:exon21:c.T2109C:p.A703A,OPA1:NM_130832:exon21:c.T2055C:p.A685A,OPA1:NM_130833:exon21:c.T2112C:p.A704A,OPA1:NM_001354663:exon22:c.T1740C:p.A580A,OPA1:NM_001354664:exon22:c.T1737C:p.A579A,OPA1:NM_130834:exon22:c.T2163C:p.A721A,OPA1:NM_130835:exon22:c.T2166C:p.A722A,OPA1:NM_130836:exon22:c.T2220C:p.A740A,OPA1:NM_130837:exon23:c.T2274C:p.A758A	1.45906	10.82
chr3_193374964_T_C	OPA1	c.2109	p.A703A	Synonymous	1	BEN	HOM	exonic	synonymous SNV	OPA1:NM_130831:exon20:c.T2001C:p.A667A,OPA1:NM_015560:exon21:c.T2109C:p.A703A,OPA1:NM_130832:exon21:c.T2055C:p.A685A,OPA1:NM_130833:exon21:c.T2112C:p.A704A,OPA1:NM_001354663:exon22:c.T1740C:p.A580A,OPA1:NM_001354664:exon22:c.T1737C:p.A579A,OPA1:NM_130834:exon22:c.T2163C:p.A721A,OPA1:NM_130835:exon22:c.T2166C:p.A722A,OPA1:NM_130836:exon22:c.T2220C:p.A740A,OPA1:NM_130837:exon23:c.T2274C:p.A758A	1.45906	10.82
chr3_193374964_T_C	OPA1	c.2109	p.A703A	Synonymous	0.47	BEN	HET	exonic	synonymous SNV	OPA1:NM_130831:exon20:c.T2001C:p.A667A,OPA1:NM_015560:exon21:c.T2109C:p.A703A,OPA1:NM_130832:exon21:c.T2055C:p.A685A,OPA1:NM_130833:exon21:c.T2112C:p.A704A,OPA1:NM_001354663:exon22:c.T1740C:p.A580A,OPA1:NM_001354664:exon22:c.T1737C:p.A579A,OPA1:NM_130834:exon22:c.T2163C:p.A721A,OPA1:NM_130835:exon22:c.T2166C:p.A722A,OPA1:NM_130836:exon22:c.T2220C:p.A740A,OPA1:NM_130837:exon23:c.T2274C:p.A758A	1.45906	10.82
chr3_193374964_T_C	OPA1	c.2109	p.A703A	Synonymous	0.98	BEN	HOM	exonic	synonymous SNV	OPA1:NM_130831:exon20:c.T2001C:p.A667A,OPA1:NM_015560:exon21:c.T2109C:p.A703A,OPA1:NM_130832:exon21:c.T2055C:p.A685A,OPA1:NM_130833:exon21:c.T2112C:p.A704A,OPA1:NM_001354663:exon22:c.T1740C:p.A580A,OPA1:NM_001354664:exon22:c.T1737C:p.A579A,OPA1:NM_130834:exon22:c.T2163C:p.A721A,OPA1:NM_130835:exon22:c.T2166C:p.A722A,OPA1:NM_130836:exon22:c.T2220C:p.A740A,OPA1:NM_130837:exon23:c.T2274C:p.A758A	1.45906	10.82
chr3_193374964_T_C	OPA1	c.2109	p.A703A	Synonymous	1	BEN	HOM	exonic	synonymous SNV	OPA1:NM_130831:exon20:c.T2001C:p.A667A,OPA1:NM_015560:exon21:c.T2109C:p.A703A,OPA1:NM_130832:exon21:c.T2055C:p.A685A,OPA1:NM_130833:exon21:c.T2112C:p.A704A,OPA1:NM_001354663:exon22:c.T1740C:p.A580A,OPA1:NM_001354664:exon22:c.T1737C:p.A579A,OPA1:NM_130834:exon22:c.T2163C:p.A721A,OPA1:NM_130835:exon22:c.T2166C:p.A722A,OPA1:NM_130836:exon22:c.T2220C:p.A740A,OPA1:NM_130837:exon23:c.T2274C:p.A758A	1.45906	10.82
chr3_193374964_T_C	OPA1	c.2109	p.A703A	Synonymous	1	BEN	HOM	exonic	synonymous SNV	OPA1:NM_130831:exon20:c.T2001C:p.A667A,OPA1:NM_015560:exon21:c.T2109C:p.A703A,OPA1:NM_130832:exon21:c.T2055C:p.A685A,OPA1:NM_130833:exon21:c.T2112C:p.A704A,OPA1:NM_001354663:exon22:c.T1740C:p.A580A,OPA1:NM_001354664:exon22:c.T1737C:p.A579A,OPA1:NM_130834:exon22:c.T2163C:p.A721A,OPA1:NM_130835:exon22:c.T2166C:p.A722A,OPA1:NM_130836:exon22:c.T2220C:p.A740A,OPA1:NM_130837:exon23:c.T2274C:p.A758A	1.45906	10.82
chr3_193374964_T_C	OPA1	c.2109	p.A703A	Synonymous	0.49	BEN	HET	exonic	synonymous SNV	OPA1:NM_130831:exon20:c.T2001C:p.A667A,OPA1:NM_015560:exon21:c.T2109C:p.A703A,OPA1:NM_130832:exon21:c.T2055C:p.A685A,OPA1:NM_130833:exon21:c.T2112C:p.A704A,OPA1:NM_001354663:exon22:c.T1740C:p.A580A,OPA1:NM_001354664:exon22:c.T1737C:p.A579A,OPA1:NM_130834:exon22:c.T2163C:p.A721A,OPA1:NM_130835:exon22:c.T2166C:p.A722A,OPA1:NM_130836:exon22:c.T2220C:p.A740A,OPA1:NM_130837:exon23:c.T2274C:p.A758A	1.45906	10.82
chr3_3189279_A_G	TRNT1	c.948	p.A316A	Synonymous	0.55	BEN	HET	exonic	synonymous SNV	TRNT1:NM_001302946:exon7:c.A888G:p.A296A,TRNT1:NM_001367321:exon7:c.A948G:p.A316A,TRNT1:NM_001367322:exon7:c.A948G:p.A316A,TRNT1:NM_001367323:exon7:c.A948G:p.A316A,TRNT1:NM_182916:exon7:c.A948G:p.A316A	1.44146	10.76
chr3_3189279_A_G	TRNT1	c.948	p.A316A	Synonymous	1	BEN	HOM	exonic	synonymous SNV	TRNT1:NM_001302946:exon7:c.A888G:p.A296A,TRNT1:NM_001367321:exon7:c.A948G:p.A316A,TRNT1:NM_001367322:exon7:c.A948G:p.A316A,TRNT1:NM_001367323:exon7:c.A948G:p.A316A,TRNT1:NM_182916:exon7:c.A948G:p.A316A	1.44146	10.76
chr3_3189279_A_G	TRNT1	c.948	p.A316A	Synonymous	1	BEN	HOM	exonic	synonymous SNV	TRNT1:NM_001302946:exon7:c.A888G:p.A296A,TRNT1:NM_001367321:exon7:c.A948G:p.A316A,TRNT1:NM_001367322:exon7:c.A948G:p.A316A,TRNT1:NM_001367323:exon7:c.A948G:p.A316A,TRNT1:NM_182916:exon7:c.A948G:p.A316A	1.44146	10.76
chr3_3189279_A_G	TRNT1	c.948	p.A316A	Synonymous	0.51	BEN	HET	exonic	synonymous SNV	TRNT1:NM_001302946:exon7:c.A888G:p.A296A,TRNT1:NM_001367321:exon7:c.A948G:p.A316A,TRNT1:NM_001367322:exon7:c.A948G:p.A316A,TRNT1:NM_001367323:exon7:c.A948G:p.A316A,TRNT1:NM_182916:exon7:c.A948G:p.A316A	1.44146	10.76
chr3_3189279_A_G	TRNT1	c.948	p.A316A	Synonymous	0.47	BEN	HET	exonic	synonymous SNV	TRNT1:NM_001302946:exon7:c.A888G:p.A296A,TRNT1:NM_001367321:exon7:c.A948G:p.A316A,TRNT1:NM_001367322:exon7:c.A948G:p.A316A,TRNT1:NM_001367323:exon7:c.A948G:p.A316A,TRNT1:NM_182916:exon7:c.A948G:p.A316A	1.44146	10.76
chr3_3189279_A_G	TRNT1	c.948	p.A316A	Synonymous	0.52	BEN	HET	exonic	synonymous SNV	TRNT1:NM_001302946:exon7:c.A888G:p.A296A,TRNT1:NM_001367321:exon7:c.A948G:p.A316A,TRNT1:NM_001367322:exon7:c.A948G:p.A316A,TRNT1:NM_001367323:exon7:c.A948G:p.A316A,TRNT1:NM_182916:exon7:c.A948G:p.A316A	1.44146	10.76
chr3_3189279_A_G	TRNT1	c.948	p.A316A	Synonymous	0.44	BEN	HET	exonic	synonymous SNV	TRNT1:NM_001302946:exon7:c.A888G:p.A296A,TRNT1:NM_001367321:exon7:c.A948G:p.A316A,TRNT1:NM_001367322:exon7:c.A948G:p.A316A,TRNT1:NM_001367323:exon7:c.A948G:p.A316A,TRNT1:NM_182916:exon7:c.A948G:p.A316A	1.44146	10.76
chr3_3189279_A_G	TRNT1	c.948	p.A316A	Synonymous	0.5	BEN	HET	exonic	synonymous SNV	TRNT1:NM_001302946:exon7:c.A888G:p.A296A,TRNT1:NM_001367321:exon7:c.A948G:p.A316A,TRNT1:NM_001367322:exon7:c.A948G:p.A316A,TRNT1:NM_001367323:exon7:c.A948G:p.A316A,TRNT1:NM_182916:exon7:c.A948G:p.A316A	1.44146	10.76
chr3_3189279_A_G	TRNT1	c.948	p.A316A	Synonymous	0.99	BEN	HOM	exonic	synonymous SNV	TRNT1:NM_001302946:exon7:c.A888G:p.A296A,TRNT1:NM_001367321:exon7:c.A948G:p.A316A,TRNT1:NM_001367322:exon7:c.A948G:p.A316A,TRNT1:NM_001367323:exon7:c.A948G:p.A316A,TRNT1:NM_182916:exon7:c.A948G:p.A316A	1.44146	10.76
chr3_3189279_A_G	TRNT1	c.948	p.A316A	Synonymous	1	BEN	HOM	exonic	synonymous SNV	TRNT1:NM_001302946:exon7:c.A888G:p.A296A,TRNT1:NM_001367321:exon7:c.A948G:p.A316A,TRNT1:NM_001367322:exon7:c.A948G:p.A316A,TRNT1:NM_001367323:exon7:c.A948G:p.A316A,TRNT1:NM_182916:exon7:c.A948G:p.A316A	1.44146	10.76
chr3_3189279_A_G	TRNT1	c.948	p.A316A	Synonymous	1	BEN	HOM	exonic	synonymous SNV	TRNT1:NM_001302946:exon7:c.A888G:p.A296A,TRNT1:NM_001367321:exon7:c.A948G:p.A316A,TRNT1:NM_001367322:exon7:c.A948G:p.A316A,TRNT1:NM_001367323:exon7:c.A948G:p.A316A,TRNT1:NM_182916:exon7:c.A948G:p.A316A	1.44146	10.76
chr3_3189279_A_G	TRNT1	c.948	p.A316A	Synonymous	1	BEN	HOM	exonic	synonymous SNV	TRNT1:NM_001302946:exon7:c.A888G:p.A296A,TRNT1:NM_001367321:exon7:c.A948G:p.A316A,TRNT1:NM_001367322:exon7:c.A948G:p.A316A,TRNT1:NM_001367323:exon7:c.A948G:p.A316A,TRNT1:NM_182916:exon7:c.A948G:p.A316A	1.44146	10.76
chr3_3189279_A_G	TRNT1	c.948	p.A316A	Synonymous	1	BEN	HOM	exonic	synonymous SNV	TRNT1:NM_001302946:exon7:c.A888G:p.A296A,TRNT1:NM_001367321:exon7:c.A948G:p.A316A,TRNT1:NM_001367322:exon7:c.A948G:p.A316A,TRNT1:NM_001367323:exon7:c.A948G:p.A316A,TRNT1:NM_182916:exon7:c.A948G:p.A316A	1.44146	10.76
chr3_3189279_A_G	TRNT1	c.948	p.A316A	Synonymous	1	BEN	HOM	exonic	synonymous SNV	TRNT1:NM_001302946:exon7:c.A888G:p.A296A,TRNT1:NM_001367321:exon7:c.A948G:p.A316A,TRNT1:NM_001367322:exon7:c.A948G:p.A316A,TRNT1:NM_001367323:exon7:c.A948G:p.A316A,TRNT1:NM_182916:exon7:c.A948G:p.A316A	1.44146	10.76
chr3_39431081_G_A	SLC25A38	c.165	p.L55L	Synonymous	1	BEN	HOM	exonic	synonymous SNV	SLC25A38:NM_001354798:exon2:c.G165A:p.L55L,SLC25A38:NM_017875:exon2:c.G165A:p.L55L	1.30718	10.28
chr3_39431081_G_A	SLC25A38	c.165	p.L55L	Synonymous	0.51	BEN	HET	exonic	synonymous SNV	SLC25A38:NM_001354798:exon2:c.G165A:p.L55L,SLC25A38:NM_017875:exon2:c.G165A:p.L55L	1.30718	10.28
chr3_39431081_G_A	SLC25A38	c.165	p.L55L	Synonymous	0.47	BEN	HET	exonic	synonymous SNV	SLC25A38:NM_001354798:exon2:c.G165A:p.L55L,SLC25A38:NM_017875:exon2:c.G165A:p.L55L	1.30718	10.28
chr3_39431081_G_A	SLC25A38	c.165	p.L55L	Synonymous	1	BEN	HOM	exonic	synonymous SNV	SLC25A38:NM_001354798:exon2:c.G165A:p.L55L,SLC25A38:NM_017875:exon2:c.G165A:p.L55L	1.30718	10.28
chr3_39431081_G_A	SLC25A38	c.165	p.L55L	Synonymous	0.56	BEN	HET	exonic	synonymous SNV	SLC25A38:NM_001354798:exon2:c.G165A:p.L55L,SLC25A38:NM_017875:exon2:c.G165A:p.L55L	1.30718	10.28
chr3_39431081_G_A	SLC25A38	c.165	p.L55L	Synonymous	0.46	BEN	HET	exonic	synonymous SNV	SLC25A38:NM_001354798:exon2:c.G165A:p.L55L,SLC25A38:NM_017875:exon2:c.G165A:p.L55L	1.30718	10.28
chr3_39431081_G_A	SLC25A38	c.165	p.L55L	Synonymous	0.52	BEN	HET	exonic	synonymous SNV	SLC25A38:NM_001354798:exon2:c.G165A:p.L55L,SLC25A38:NM_017875:exon2:c.G165A:p.L55L	1.30718	10.28
chr3_39431081_G_A	SLC25A38	c.165	p.L55L	Synonymous	0.49	BEN	HET	exonic	synonymous SNV	SLC25A38:NM_001354798:exon2:c.G165A:p.L55L,SLC25A38:NM_017875:exon2:c.G165A:p.L55L	1.30718	10.28
chr3_39431081_G_A	SLC25A38	c.165	p.L55L	Synonymous	0.48	BEN	HET	exonic	synonymous SNV	SLC25A38:NM_001354798:exon2:c.G165A:p.L55L,SLC25A38:NM_017875:exon2:c.G165A:p.L55L	1.30718	10.28
chr3_39431081_G_A	SLC25A38	c.165	p.L55L	Synonymous	0.46	BEN	HET	exonic	synonymous SNV	SLC25A38:NM_001354798:exon2:c.G165A:p.L55L,SLC25A38:NM_017875:exon2:c.G165A:p.L55L	1.30718	10.28
chr3_39431081_G_A	SLC25A38	c.165	p.L55L	Synonymous	1	BEN	HOM	exonic	synonymous SNV	SLC25A38:NM_001354798:exon2:c.G165A:p.L55L,SLC25A38:NM_017875:exon2:c.G165A:p.L55L	1.30718	10.28
chr3_39431961_C_G	SLC25A38	c.239	p.T80R	Missense	0.49	BEN	HET	exonic	nonsynonymous SNV	SLC25A38:NM_001354798:exon3:c.C239G:p.T80R,SLC25A38:NM_017875:exon3:c.C239G:p.T80R	3.40617	17.5
chr3_39436055_A_G	SLC25A38	c.780	p.T260=	Synonymous	0.51	LBEN	HET	exonic	synonymous SNV	SLC25A38:NM_017875:exon6:c.A780G:p.T260T	0.631394	7.394
chr3_45518073_C_A	LARS2	c.972	p.H324Q	Missense	0.46	BEN	HET	exonic	nonsynonymous SNV	LARS2:NM_001368263:exon9:c.C972A:p.H324Q,LARS2:NM_015340:exon10:c.C972A:p.H324Q	0.744315	7.948
chr3_45527218_T_C	LARS2	c.1053	p.L351L	Synonymous	1	BEN	HOM	exonic	synonymous SNV	LARS2:NM_001368263:exon10:c.T1053C:p.L351L,LARS2:NM_015340:exon11:c.T1053C:p.L351L	1.03325	9.22
chr3_45527218_T_C	LARS2	c.1053	p.L351L	Synonymous	0.99	BEN	HOM	exonic	synonymous SNV	LARS2:NM_001368263:exon10:c.T1053C:p.L351L,LARS2:NM_015340:exon11:c.T1053C:p.L351L	1.03325	9.22
chr3_45527218_T_C	LARS2	c.1053	p.L351L	Synonymous	0.99	BEN	HOM	exonic	synonymous SNV	LARS2:NM_001368263:exon10:c.T1053C:p.L351L,LARS2:NM_015340:exon11:c.T1053C:p.L351L	1.03325	9.22
chr3_45527218_T_C	LARS2	c.1053	p.L351L	Synonymous	1	BEN	HOM	exonic	synonymous SNV	LARS2:NM_001368263:exon10:c.T1053C:p.L351L,LARS2:NM_015340:exon11:c.T1053C:p.L351L	1.03325	9.22
chr3_45527218_T_C	LARS2	c.1053	p.L351L	Synonymous	1	BEN	HOM	exonic	synonymous SNV	LARS2:NM_001368263:exon10:c.T1053C:p.L351L,LARS2:NM_015340:exon11:c.T1053C:p.L351L	1.03325	9.22
chr3_45527218_T_C	LARS2	c.1053	p.L351L	Synonymous	1	BEN	HOM	exonic	synonymous SNV	LARS2:NM_001368263:exon10:c.T1053C:p.L351L,LARS2:NM_015340:exon11:c.T1053C:p.L351L	1.03325	9.22
chr3_45527218_T_C	LARS2	c.1053	p.L351L	Synonymous	0.99	BEN	HOM	exonic	synonymous SNV	LARS2:NM_001368263:exon10:c.T1053C:p.L351L,LARS2:NM_015340:exon11:c.T1053C:p.L351L	1.03325	9.22
chr3_45527218_T_C	LARS2	c.1053	p.L351L	Synonymous	0.99	BEN	HOM	exonic	synonymous SNV	LARS2:NM_001368263:exon10:c.T1053C:p.L351L,LARS2:NM_015340:exon11:c.T1053C:p.L351L	1.03325	9.22
chr3_45527218_T_C	LARS2	c.1053	p.L351L	Synonymous	1	BEN	HOM	exonic	synonymous SNV	LARS2:NM_001368263:exon10:c.T1053C:p.L351L,LARS2:NM_015340:exon11:c.T1053C:p.L351L	1.03325	9.22
chr3_45527218_T_C	LARS2	c.1053	p.L351L	Synonymous	1	BEN	HOM	exonic	synonymous SNV	LARS2:NM_001368263:exon10:c.T1053C:p.L351L,LARS2:NM_015340:exon11:c.T1053C:p.L351L	1.03325	9.22
chr3_45527218_T_C	LARS2	c.1053	p.L351L	Synonymous	1	BEN	HOM	exonic	synonymous SNV	LARS2:NM_001368263:exon10:c.T1053C:p.L351L,LARS2:NM_015340:exon11:c.T1053C:p.L351L	1.03325	9.22
chr3_45527218_T_C	LARS2	c.1053	p.L351L	Synonymous	0.49	BEN	HET	exonic	synonymous SNV	LARS2:NM_001368263:exon10:c.T1053C:p.L351L,LARS2:NM_015340:exon11:c.T1053C:p.L351L	1.03325	9.22
chr3_45527218_T_C	LARS2	c.1053	p.L351L	Synonymous	1	BEN	HOM	exonic	synonymous SNV	LARS2:NM_001368263:exon10:c.T1053C:p.L351L,LARS2:NM_015340:exon11:c.T1053C:p.L351L	1.03325	9.22
chr3_45527218_T_C	LARS2	c.1053	p.L351L	Synonymous	0.99	BEN	HOM	exonic	synonymous SNV	LARS2:NM_001368263:exon10:c.T1053C:p.L351L,LARS2:NM_015340:exon11:c.T1053C:p.L351L	1.03325	9.22
chr3_45527218_T_C	LARS2	c.1053	p.L351L	Synonymous	0.5	BEN	HET	exonic	synonymous SNV	LARS2:NM_001368263:exon10:c.T1053C:p.L351L,LARS2:NM_015340:exon11:c.T1053C:p.L351L	1.03325	9.22
chr3_45533224_G_A	LARS2	c.1455	p.A485A	Synonymous	1	BEN	HOM	exonic	synonymous SNV	LARS2:NM_001368263:exon12:c.G1455A:p.A485A,LARS2:NM_015340:exon13:c.G1455A:p.A485A	-0.857496	0.532
chr3_45533224_G_A	LARS2	c.1455	p.A485A	Synonymous	0.98	BEN	HOM	exonic	synonymous SNV	LARS2:NM_001368263:exon12:c.G1455A:p.A485A,LARS2:NM_015340:exon13:c.G1455A:p.A485A	-0.857496	0.532
chr3_45533224_G_A	LARS2	c.1455	p.A485A	Synonymous	1	BEN	HOM	exonic	synonymous SNV	LARS2:NM_001368263:exon12:c.G1455A:p.A485A,LARS2:NM_015340:exon13:c.G1455A:p.A485A	-0.857496	0.532
chr3_45533224_G_A	LARS2	c.1455	p.A485A	Synonymous	1	BEN	HOM	exonic	synonymous SNV	LARS2:NM_001368263:exon12:c.G1455A:p.A485A,LARS2:NM_015340:exon13:c.G1455A:p.A485A	-0.857496	0.532
chr3_45533224_G_A	LARS2	c.1455	p.A485A	Synonymous	1	BEN	HOM	exonic	synonymous SNV	LARS2:NM_001368263:exon12:c.G1455A:p.A485A,LARS2:NM_015340:exon13:c.G1455A:p.A485A	-0.857496	0.532
chr3_45533224_G_A	LARS2	c.1455	p.A485A	Synonymous	1	BEN	HOM	exonic	synonymous SNV	LARS2:NM_001368263:exon12:c.G1455A:p.A485A,LARS2:NM_015340:exon13:c.G1455A:p.A485A	-0.857496	0.532
chr3_45533224_G_A	LARS2	c.1455	p.A485A	Synonymous	1	BEN	HOM	exonic	synonymous SNV	LARS2:NM_001368263:exon12:c.G1455A:p.A485A,LARS2:NM_015340:exon13:c.G1455A:p.A485A	-0.857496	0.532
chr3_45533224_G_A	LARS2	c.1455	p.A485A	Synonymous	0.99	BEN	HOM	exonic	synonymous SNV	LARS2:NM_001368263:exon12:c.G1455A:p.A485A,LARS2:NM_015340:exon13:c.G1455A:p.A485A	-0.857496	0.532
chr3_45533224_G_A	LARS2	c.1455	p.A485A	Synonymous	0.47	BEN	HET	exonic	synonymous SNV	LARS2:NM_001368263:exon12:c.G1455A:p.A485A,LARS2:NM_015340:exon13:c.G1455A:p.A485A	-0.857496	0.532
chr3_45533224_G_A	LARS2	c.1455	p.A485A	Synonymous	0.99	BEN	HOM	exonic	synonymous SNV	LARS2:NM_001368263:exon12:c.G1455A:p.A485A,LARS2:NM_015340:exon13:c.G1455A:p.A485A	-0.857496	0.532
chr3_45533224_G_A	LARS2	c.1455	p.A485A	Synonymous	1	BEN	HOM	exonic	synonymous SNV	LARS2:NM_001368263:exon12:c.G1455A:p.A485A,LARS2:NM_015340:exon13:c.G1455A:p.A485A	-0.857496	0.532
chr3_45533224_G_A	LARS2	c.1455	p.A485A	Synonymous	1	BEN	HOM	exonic	synonymous SNV	LARS2:NM_001368263:exon12:c.G1455A:p.A485A,LARS2:NM_015340:exon13:c.G1455A:p.A485A	-0.857496	0.532
chr3_45533224_G_A	LARS2	c.1455	p.A485A	Synonymous	0.48	BEN	HET	exonic	synonymous SNV	LARS2:NM_001368263:exon12:c.G1455A:p.A485A,LARS2:NM_015340:exon13:c.G1455A:p.A485A	-0.857496	0.532
chr3_45533224_G_A	LARS2	c.1455	p.A485A	Synonymous	1	BEN	HOM	exonic	synonymous SNV	LARS2:NM_001368263:exon12:c.G1455A:p.A485A,LARS2:NM_015340:exon13:c.G1455A:p.A485A	-0.857496	0.532
chr3_45533224_G_A	LARS2	c.1455	p.A485A	Synonymous	1	BEN	HOM	exonic	synonymous SNV	LARS2:NM_001368263:exon12:c.G1455A:p.A485A,LARS2:NM_015340:exon13:c.G1455A:p.A485A	-0.857496	0.532
chr3_45542003_C_T	LARS2	c.1692	p.A564A	Synonymous	0.49	LBEN	HET	exonic	synonymous SNV	LARS2:NM_001368263:exon14:c.C1692T:p.A564A,LARS2:NM_015340:exon15:c.C1692T:p.A564A	1.42145	10.69
chr3_45557707_G_A	LARS2	c.1983	p.T661T	Synonymous	0.48	BEN	HET	exonic	synonymous SNV	LARS2:NM_001368263:exon16:c.G1983A:p.T661T,LARS2:NM_015340:exon17:c.G1983A:p.T661T	0.443748	6.41
chr3_45557707_G_A	LARS2	c.1983	p.T661T	Synonymous	0.46	BEN	HET	exonic	synonymous SNV	LARS2:NM_001368263:exon16:c.G1983A:p.T661T,LARS2:NM_015340:exon17:c.G1983A:p.T661T	0.443748	6.41
chr3_45557707_G_A	LARS2	c.1983	p.T661T	Synonymous	0.51	BEN	HET	exonic	synonymous SNV	LARS2:NM_001368263:exon16:c.G1983A:p.T661T,LARS2:NM_015340:exon17:c.G1983A:p.T661T	0.443748	6.41
chr3_45557707_G_A	LARS2	c.1983	p.T661T	Synonymous	1	BEN	HOM	exonic	synonymous SNV	LARS2:NM_001368263:exon16:c.G1983A:p.T661T,LARS2:NM_015340:exon17:c.G1983A:p.T661T	0.443748	6.41
chr3_45557707_G_A	LARS2	c.1983	p.T661T	Synonymous	0.46	BEN	HET	exonic	synonymous SNV	LARS2:NM_001368263:exon16:c.G1983A:p.T661T,LARS2:NM_015340:exon17:c.G1983A:p.T661T	0.443748	6.41
chr3_45557707_G_A	LARS2	c.1983	p.T661T	Synonymous	1	BEN	HOM	exonic	synonymous SNV	LARS2:NM_001368263:exon16:c.G1983A:p.T661T,LARS2:NM_015340:exon17:c.G1983A:p.T661T	0.443748	6.41
chr3_45559519_T_C	LARS2	c.2169	p.A723A	Synonymous	1	BEN	HOM	exonic	synonymous SNV	LARS2:NM_001368263:exon17:c.T2169C:p.A723A,LARS2:NM_015340:exon18:c.T2169C:p.A723A	0.79807	8.201
chr3_45559519_T_C	LARS2	c.2169	p.A723A	Synonymous	1	BEN	HOM	exonic	synonymous SNV	LARS2:NM_001368263:exon17:c.T2169C:p.A723A,LARS2:NM_015340:exon18:c.T2169C:p.A723A	0.79807	8.201
chr3_45559519_T_C	LARS2	c.2169	p.A723A	Synonymous	0.99	BEN	HOM	exonic	synonymous SNV	LARS2:NM_001368263:exon17:c.T2169C:p.A723A,LARS2:NM_015340:exon18:c.T2169C:p.A723A	0.79807	8.201
chr3_45559519_T_C	LARS2	c.2169	p.A723A	Synonymous	1	BEN	HOM	exonic	synonymous SNV	LARS2:NM_001368263:exon17:c.T2169C:p.A723A,LARS2:NM_015340:exon18:c.T2169C:p.A723A	0.79807	8.201
chr3_45559519_T_C	LARS2	c.2169	p.A723A	Synonymous	1	BEN	HOM	exonic	synonymous SNV	LARS2:NM_001368263:exon17:c.T2169C:p.A723A,LARS2:NM_015340:exon18:c.T2169C:p.A723A	0.79807	8.201
chr3_45559519_T_C	LARS2	c.2169	p.A723A	Synonymous	1	BEN	HOM	exonic	synonymous SNV	LARS2:NM_001368263:exon17:c.T2169C:p.A723A,LARS2:NM_015340:exon18:c.T2169C:p.A723A	0.79807	8.201
chr3_45559519_T_C	LARS2	c.2169	p.A723A	Synonymous	1	BEN	HOM	exonic	synonymous SNV	LARS2:NM_001368263:exon17:c.T2169C:p.A723A,LARS2:NM_015340:exon18:c.T2169C:p.A723A	0.79807	8.201
chr3_45559519_T_C	LARS2	c.2169	p.A723A	Synonymous	1	BEN	HOM	exonic	synonymous SNV	LARS2:NM_001368263:exon17:c.T2169C:p.A723A,LARS2:NM_015340:exon18:c.T2169C:p.A723A	0.79807	8.201
chr3_45559519_T_C	LARS2	c.2169	p.A723A	Synonymous	1	BEN	HOM	exonic	synonymous SNV	LARS2:NM_001368263:exon17:c.T2169C:p.A723A,LARS2:NM_015340:exon18:c.T2169C:p.A723A	0.79807	8.201
chr3_45559519_T_C	LARS2	c.2169	p.A723A	Synonymous	1	BEN	HOM	exonic	synonymous SNV	LARS2:NM_001368263:exon17:c.T2169C:p.A723A,LARS2:NM_015340:exon18:c.T2169C:p.A723A	0.79807	8.201
chr3_45559519_T_C	LARS2	c.2169	p.A723A	Synonymous	1	BEN	HOM	exonic	synonymous SNV	LARS2:NM_001368263:exon17:c.T2169C:p.A723A,LARS2:NM_015340:exon18:c.T2169C:p.A723A	0.79807	8.201
chr3_45559519_T_C	LARS2	c.2169	p.A723A	Synonymous	1	BEN	HOM	exonic	synonymous SNV	LARS2:NM_001368263:exon17:c.T2169C:p.A723A,LARS2:NM_015340:exon18:c.T2169C:p.A723A	0.79807	8.201
chr3_45559519_T_C	LARS2	c.2169	p.A723A	Synonymous	0.99	BEN	HOM	exonic	synonymous SNV	LARS2:NM_001368263:exon17:c.T2169C:p.A723A,LARS2:NM_015340:exon18:c.T2169C:p.A723A	0.79807	8.201
chr3_45559519_T_C	LARS2	c.2169	p.A723A	Synonymous	1	BEN	HOM	exonic	synonymous SNV	LARS2:NM_001368263:exon17:c.T2169C:p.A723A,LARS2:NM_015340:exon18:c.T2169C:p.A723A	0.79807	8.201
chr3_45559519_T_C	LARS2	c.2169	p.A723A	Synonymous	1	BEN	HOM	exonic	synonymous SNV	LARS2:NM_001368263:exon17:c.T2169C:p.A723A,LARS2:NM_015340:exon18:c.T2169C:p.A723A	0.79807	8.201
chr3_45565554_A_G	LARS2	c.2358	p.V786V	Synonymous	1	BEN	HOM	exonic	synonymous SNV	LARS2:NM_001368263:exon19:c.A2358G:p.V786V,LARS2:NM_015340:exon20:c.A2358G:p.V786V	1.34167	10.41
chr3_45565554_A_G	LARS2	c.2358	p.V786V	Synonymous	1	BEN	HOM	exonic	synonymous SNV	LARS2:NM_001368263:exon19:c.A2358G:p.V786V,LARS2:NM_015340:exon20:c.A2358G:p.V786V	1.34167	10.41
chr3_45565554_A_G	LARS2	c.2358	p.V786V	Synonymous	0.99	BEN	HOM	exonic	synonymous SNV	LARS2:NM_001368263:exon19:c.A2358G:p.V786V,LARS2:NM_015340:exon20:c.A2358G:p.V786V	1.34167	10.41
chr3_45565554_A_G	LARS2	c.2358	p.V786V	Synonymous	1	BEN	HOM	exonic	synonymous SNV	LARS2:NM_001368263:exon19:c.A2358G:p.V786V,LARS2:NM_015340:exon20:c.A2358G:p.V786V	1.34167	10.41
chr3_45565554_A_G	LARS2	c.2358	p.V786V	Synonymous	1	BEN	HOM	exonic	synonymous SNV	LARS2:NM_001368263:exon19:c.A2358G:p.V786V,LARS2:NM_015340:exon20:c.A2358G:p.V786V	1.34167	10.41
chr3_45565554_A_G	LARS2	c.2358	p.V786V	Synonymous	1	BEN	HOM	exonic	synonymous SNV	LARS2:NM_001368263:exon19:c.A2358G:p.V786V,LARS2:NM_015340:exon20:c.A2358G:p.V786V	1.34167	10.41
chr3_45565554_A_G	LARS2	c.2358	p.V786V	Synonymous	0.99	BEN	HOM	exonic	synonymous SNV	LARS2:NM_001368263:exon19:c.A2358G:p.V786V,LARS2:NM_015340:exon20:c.A2358G:p.V786V	1.34167	10.41
chr3_45565554_A_G	LARS2	c.2358	p.V786V	Synonymous	1	BEN	HOM	exonic	synonymous SNV	LARS2:NM_001368263:exon19:c.A2358G:p.V786V,LARS2:NM_015340:exon20:c.A2358G:p.V786V	1.34167	10.41
chr3_45565554_A_G	LARS2	c.2358	p.V786V	Synonymous	1	BEN	HOM	exonic	synonymous SNV	LARS2:NM_001368263:exon19:c.A2358G:p.V786V,LARS2:NM_015340:exon20:c.A2358G:p.V786V	1.34167	10.41
chr3_45565554_A_G	LARS2	c.2358	p.V786V	Synonymous	1	BEN	HOM	exonic	synonymous SNV	LARS2:NM_001368263:exon19:c.A2358G:p.V786V,LARS2:NM_015340:exon20:c.A2358G:p.V786V	1.34167	10.41
chr3_45565554_A_G	LARS2	c.2358	p.V786V	Synonymous	1	BEN	HOM	exonic	synonymous SNV	LARS2:NM_001368263:exon19:c.A2358G:p.V786V,LARS2:NM_015340:exon20:c.A2358G:p.V786V	1.34167	10.41
chr3_45565554_A_G	LARS2	c.2358	p.V786V	Synonymous	1	BEN	HOM	exonic	synonymous SNV	LARS2:NM_001368263:exon19:c.A2358G:p.V786V,LARS2:NM_015340:exon20:c.A2358G:p.V786V	1.34167	10.41
chr3_45565554_A_G	LARS2	c.2358	p.V786V	Synonymous	1	BEN	HOM	exonic	synonymous SNV	LARS2:NM_001368263:exon19:c.A2358G:p.V786V,LARS2:NM_015340:exon20:c.A2358G:p.V786V	1.34167	10.41
chr3_45565554_A_G	LARS2	c.2358	p.V786V	Synonymous	1	BEN	HOM	exonic	synonymous SNV	LARS2:NM_001368263:exon19:c.A2358G:p.V786V,LARS2:NM_015340:exon20:c.A2358G:p.V786V	1.34167	10.41
chr3_45565554_A_G	LARS2	c.2358	p.V786V	Synonymous	1	BEN	HOM	exonic	synonymous SNV	LARS2:NM_001368263:exon19:c.A2358G:p.V786V,LARS2:NM_015340:exon20:c.A2358G:p.V786V	1.34167	10.41
chr3_49137904_C_A	QARS	c.977-13		Intronic	1	BEN	HOM	intronic	.	.	-1.58076	0.014
chr3_49137904_C_A	QARS	c.977-13		Intronic	0.99	BEN	HOM	intronic	.	.	-1.58076	0.014
chr3_49137904_C_A	QARS	c.977-13		Intronic	1	BEN	HOM	intronic	.	.	-1.58076	0.014
chr3_49137904_C_A	QARS	c.977-13		Intronic	1	BEN	HOM	intronic	.	.	-1.58076	0.014
chr3_49137904_C_A	QARS	c.977-13		Intronic	0.99	BEN	HOM	intronic	.	.	-1.58076	0.014
chr3_49137904_C_A	QARS	c.977-13		Intronic	1	BEN	HOM	intronic	.	.	-1.58076	0.014
chr3_49137904_C_A	QARS	c.977-13		Intronic	1	BEN	HOM	intronic	.	.	-1.58076	0.014
chr3_49137904_C_A	QARS	c.977-13		Intronic	0.45	BEN	HET	intronic	.	.	-1.58076	0.014
chr3_49137904_C_A	QARS	c.977-13		Intronic	0.51	BEN	HET	intronic	.	.	-1.58076	0.014
chr3_49137904_C_A	QARS	c.977-13		Intronic	0.53	BEN	HET	intronic	.	.	-1.58076	0.014
chr3_49137904_C_A	QARS	c.977-13		Intronic	1	BEN	HOM	intronic	.	.	-1.58076	0.014
chr3_49137904_C_A	QARS	c.977-13		Intronic	0.58	BEN	HET	intronic	.	.	-1.58076	0.014
chr3_49137904_C_A	QARS	c.977-13		Intronic	1	BEN	HOM	intronic	.	.	-1.58076	0.014
chr3_49138810_A_G	QARS	c.854	p.N285S	Missense	0.51	BEN	HET	exonic	nonsynonymous SNV	QARS1:NM_001272073:exon10:c.A821C:p.N274T,QARS1:NM_005051:exon10:c.A854C:p.N285T	3.68767	18.74
chr3_49141116_C_T	QARS	c.399	p.H133H	Synonymous	0.42	BEN	HET	exonic	nonsynonymous SNV	QARS1:NM_001272073:exon4:c.C366A:p.H122Q,QARS1:NM_005051:exon4:c.C399A:p.H133Q	3.34008	17.24
chr3_49141116_C_T	QARS	c.399	p.H133H	Synonymous	0.47	BEN	HET	exonic	nonsynonymous SNV	QARS1:NM_001272073:exon4:c.C366A:p.H122Q,QARS1:NM_005051:exon4:c.C399A:p.H133Q	3.34008	17.24
chr3_49141116_C_T	QARS	c.399	p.H133H	Synonymous	0.55	BEN	HET	exonic	nonsynonymous SNV	QARS1:NM_001272073:exon4:c.C366A:p.H122Q,QARS1:NM_005051:exon4:c.C399A:p.H133Q	3.34008	17.24
chr3_49141116_C_T	QARS	c.399	p.H133H	Synonymous	0.52	BEN	HET	exonic	nonsynonymous SNV	QARS1:NM_001272073:exon4:c.C366A:p.H122Q,QARS1:NM_005051:exon4:c.C399A:p.H133Q	3.34008	17.24
chr3_49141116_C_T	QARS	c.399	p.H133H	Synonymous	0.5	BEN	HET	exonic	nonsynonymous SNV	QARS1:NM_001272073:exon4:c.C366A:p.H122Q,QARS1:NM_005051:exon4:c.C399A:p.H133Q	3.34008	17.24
chr3_58416535_G_A	PDHB	c.438	p.G146G	Synonymous	0.51	BEN	HET	exonic	synonymous SNV	PDHB:NM_001315536:exon5:c.G384T:p.G128G,PDHB:NM_000925:exon6:c.G438T:p.G146G	0.866606	8.511
chr3_58416535_G_A	PDHB	c.438	p.G146G	Synonymous	1	BEN	HOM	exonic	synonymous SNV	PDHB:NM_001315536:exon5:c.G384T:p.G128G,PDHB:NM_000925:exon6:c.G438T:p.G146G	0.866606	8.511
chr3_58416535_G_A	PDHB	c.438	p.G146G	Synonymous	0.43	BEN	HET	exonic	synonymous SNV	PDHB:NM_001315536:exon5:c.G384T:p.G128G,PDHB:NM_000925:exon6:c.G438T:p.G146G	0.866606	8.511
chr3_58416535_G_A	PDHB	c.438	p.G146G	Synonymous	0.48	BEN	HET	exonic	synonymous SNV	PDHB:NM_001315536:exon5:c.G384T:p.G128G,PDHB:NM_000925:exon6:c.G438T:p.G146G	0.866606	8.511
chr3_58416535_G_A	PDHB	c.438	p.G146G	Synonymous	0.45	BEN	HET	exonic	synonymous SNV	PDHB:NM_001315536:exon5:c.G384T:p.G128G,PDHB:NM_000925:exon6:c.G438T:p.G146G	0.866606	8.511
chr3_58416535_G_A	PDHB	c.438	p.G146G	Synonymous	0.53	BEN	HET	exonic	synonymous SNV	PDHB:NM_001315536:exon5:c.G384T:p.G128G,PDHB:NM_000925:exon6:c.G438T:p.G146G	0.866606	8.511
chr3_58416535_G_A	PDHB	c.438	p.G146G	Synonymous	0.48	BEN	HET	exonic	synonymous SNV	PDHB:NM_001315536:exon5:c.G384T:p.G128G,PDHB:NM_000925:exon6:c.G438T:p.G146G	0.866606	8.511
chr3_58416535_G_A	PDHB	c.438	p.G146G	Synonymous	0.53	BEN	HET	exonic	synonymous SNV	PDHB:NM_001315536:exon5:c.G384T:p.G128G,PDHB:NM_000925:exon6:c.G438T:p.G146G	0.866606	8.511
chr3_66287056_G_A	SLC25A26	c.122	p.S41N	Missense	0.41	BEN	HET	exonic	nonsynonymous SNV	SLC25A26:NM_001350991:exon2:c.G122A:p.S41N,SLC25A26:NM_001379210:exon2:c.G122A:p.S41N,SLC25A26:NM_173471:exon3:c.G122A:p.S41N	1.55668	11.16
chr3_66287056_G_A	SLC25A26	c.122	p.S41N	Missense	0.44	BEN	HET	exonic	nonsynonymous SNV	SLC25A26:NM_001350991:exon2:c.G122A:p.S41N,SLC25A26:NM_001379210:exon2:c.G122A:p.S41N,SLC25A26:NM_173471:exon3:c.G122A:p.S41N	1.55668	11.16
chr3_66287056_G_A	SLC25A26	c.122	p.S41N	Missense	0.46	BEN	HET	exonic	nonsynonymous SNV	SLC25A26:NM_001350991:exon2:c.G122A:p.S41N,SLC25A26:NM_001379210:exon2:c.G122A:p.S41N,SLC25A26:NM_173471:exon3:c.G122A:p.S41N	1.55668	11.16
chr3_66287056_G_A	SLC25A26	c.122	p.S41N	Missense	0.52	BEN	HET	exonic	nonsynonymous SNV	SLC25A26:NM_001350991:exon2:c.G122A:p.S41N,SLC25A26:NM_001379210:exon2:c.G122A:p.S41N,SLC25A26:NM_173471:exon3:c.G122A:p.S41N	1.55668	11.16
chr3_66287056_G_A	SLC25A26	c.122	p.S41N	Missense	0.5	BEN	HET	exonic	nonsynonymous SNV	SLC25A26:NM_001350991:exon2:c.G122A:p.S41N,SLC25A26:NM_001379210:exon2:c.G122A:p.S41N,SLC25A26:NM_173471:exon3:c.G122A:p.S41N	1.55668	11.16
chr3_66287056_G_A	SLC25A26	c.122	p.S41N	Missense	0.47	BEN	HET	exonic	nonsynonymous SNV	SLC25A26:NM_001350991:exon2:c.G122A:p.S41N,SLC25A26:NM_001379210:exon2:c.G122A:p.S41N,SLC25A26:NM_173471:exon3:c.G122A:p.S41N	1.55668	11.16
chr3_66293688_A_G	SLC25A26	c.252	p.S84=	Synonymous	0.52	BEN	HET	exonic	synonymous SNV	SLC25A26:NM_001350991:exon3:c.A252G:p.S84S,SLC25A26:NM_001379210:exon3:c.A252G:p.S84S,SLC25A26:NM_173471:exon4:c.A252G:p.S84S	0.293637	5.59
chr3_66293688_A_G	SLC25A26	c.252	p.S84=	Synonymous	0.51	BEN	HET	exonic	synonymous SNV	SLC25A26:NM_001350991:exon3:c.A252G:p.S84S,SLC25A26:NM_001379210:exon3:c.A252G:p.S84S,SLC25A26:NM_173471:exon4:c.A252G:p.S84S	0.293637	5.59
chr3_66293688_A_G	SLC25A26	c.252	p.S84=	Synonymous	0.51	BEN	HET	exonic	synonymous SNV	SLC25A26:NM_001350991:exon3:c.A252G:p.S84S,SLC25A26:NM_001379210:exon3:c.A252G:p.S84S,SLC25A26:NM_173471:exon4:c.A252G:p.S84S	0.293637	5.59
chr3_66419942_A_G	SLC25A26	c.609	p.A203=	Synonymous	0.42	BEN	HET	exonic	synonymous SNV	SLC25A26:NM_001164796:exon7:c.A345G:p.A115A,SLC25A26:NM_001350992:exon7:c.A345G:p.A115A,SLC25A26:NM_001350991:exon8:c.A609G:p.A203A,SLC25A26:NM_001379210:exon8:c.A609G:p.A203A,SLC25A26:NM_001350993:exon9:c.A345G:p.A115A,SLC25A26:NM_173471:exon9:c.A609G:p.A203A	0.753079	7.99
chr3_66419956_C_T	SLC25A26	c.623	p.T208M	Missense	0.99	BEN	HOM	exonic	nonsynonymous SNV	SLC25A26:NM_001164796:exon7:c.C359T:p.T120M,SLC25A26:NM_001350992:exon7:c.C359T:p.T120M,SLC25A26:NM_001350991:exon8:c.C623T:p.T208M,SLC25A26:NM_001379210:exon8:c.C623T:p.T208M,SLC25A26:NM_001350993:exon9:c.C359T:p.T120M,SLC25A26:NM_173471:exon9:c.C623T:p.T208M	-0.935221	0.369
chr3_66419956_C_T	SLC25A26	c.623	p.T208M	Missense	0.4	BEN	HET	exonic	nonsynonymous SNV	SLC25A26:NM_001164796:exon7:c.C359T:p.T120M,SLC25A26:NM_001350992:exon7:c.C359T:p.T120M,SLC25A26:NM_001350991:exon8:c.C623T:p.T208M,SLC25A26:NM_001379210:exon8:c.C623T:p.T208M,SLC25A26:NM_001350993:exon9:c.C359T:p.T120M,SLC25A26:NM_173471:exon9:c.C623T:p.T208M	-0.935221	0.369
chr3_66419956_C_T	SLC25A26	c.623	p.T208M	Missense	1	BEN	HOM	exonic	nonsynonymous SNV	SLC25A26:NM_001164796:exon7:c.C359T:p.T120M,SLC25A26:NM_001350992:exon7:c.C359T:p.T120M,SLC25A26:NM_001350991:exon8:c.C623T:p.T208M,SLC25A26:NM_001379210:exon8:c.C623T:p.T208M,SLC25A26:NM_001350993:exon9:c.C359T:p.T120M,SLC25A26:NM_173471:exon9:c.C623T:p.T208M	-0.935221	0.369
chr3_66419956_C_T	SLC25A26	c.623	p.T208M	Missense	0.49	BEN	HET	exonic	nonsynonymous SNV	SLC25A26:NM_001164796:exon7:c.C359T:p.T120M,SLC25A26:NM_001350992:exon7:c.C359T:p.T120M,SLC25A26:NM_001350991:exon8:c.C623T:p.T208M,SLC25A26:NM_001379210:exon8:c.C623T:p.T208M,SLC25A26:NM_001350993:exon9:c.C359T:p.T120M,SLC25A26:NM_173471:exon9:c.C623T:p.T208M	-0.935221	0.369
chr3_66419956_C_T	SLC25A26	c.623	p.T208M	Missense	1	BEN	HOM	exonic	nonsynonymous SNV	SLC25A26:NM_001164796:exon7:c.C359T:p.T120M,SLC25A26:NM_001350992:exon7:c.C359T:p.T120M,SLC25A26:NM_001350991:exon8:c.C623T:p.T208M,SLC25A26:NM_001379210:exon8:c.C623T:p.T208M,SLC25A26:NM_001350993:exon9:c.C359T:p.T120M,SLC25A26:NM_173471:exon9:c.C623T:p.T208M	-0.935221	0.369
chr3_66419956_C_T	SLC25A26	c.623	p.T208M	Missense	0.45	BEN	HET	exonic	nonsynonymous SNV	SLC25A26:NM_001164796:exon7:c.C359T:p.T120M,SLC25A26:NM_001350992:exon7:c.C359T:p.T120M,SLC25A26:NM_001350991:exon8:c.C623T:p.T208M,SLC25A26:NM_001379210:exon8:c.C623T:p.T208M,SLC25A26:NM_001350993:exon9:c.C359T:p.T120M,SLC25A26:NM_173471:exon9:c.C623T:p.T208M	-0.935221	0.369
chr4_159601676_C_T	ETFDH	c.92	p.T31I	Missense	1	BEN	HOM	exonic	nonsynonymous SNV	ETFDH:NM_004453:exon2:c.C92T:p.T31I	1.51317	11.01
chr4_159601676_C_T	ETFDH	c.92	p.T31I	Missense	1	BEN	HOM	exonic	nonsynonymous SNV	ETFDH:NM_004453:exon2:c.C92T:p.T31I	1.51317	11.01
chr4_159601676_C_T	ETFDH	c.92	p.T31I	Missense	1	BEN	HOM	exonic	nonsynonymous SNV	ETFDH:NM_004453:exon2:c.C92T:p.T31I	1.51317	11.01
chr4_159601676_C_T	ETFDH	c.92	p.T31I	Missense	0.52	BEN	HET	exonic	nonsynonymous SNV	ETFDH:NM_004453:exon2:c.C92T:p.T31I	1.51317	11.01
chr4_159601676_C_T	ETFDH	c.92	p.T31I	Missense	0.99	BEN	HOM	exonic	nonsynonymous SNV	ETFDH:NM_004453:exon2:c.C92T:p.T31I	1.51317	11.01
chr4_159601676_C_T	ETFDH	c.92	p.T31I	Missense	0.45	BEN	HET	exonic	nonsynonymous SNV	ETFDH:NM_004453:exon2:c.C92T:p.T31I	1.51317	11.01
chr4_159601676_C_T	ETFDH	c.92	p.T31I	Missense	1	BEN	HOM	exonic	nonsynonymous SNV	ETFDH:NM_004453:exon2:c.C92T:p.T31I	1.51317	11.01
chr4_159601676_C_T	ETFDH	c.92	p.T31I	Missense	0.99	BEN	HOM	exonic	nonsynonymous SNV	ETFDH:NM_004453:exon2:c.C92T:p.T31I	1.51317	11.01
chr4_159601676_C_T	ETFDH	c.92	p.T31I	Missense	1	BEN	HOM	exonic	nonsynonymous SNV	ETFDH:NM_004453:exon2:c.C92T:p.T31I	1.51317	11.01
chr4_159601676_C_T	ETFDH	c.92	p.T31I	Missense	1	BEN	HOM	exonic	nonsynonymous SNV	ETFDH:NM_004453:exon2:c.C92T:p.T31I	1.51317	11.01
chr4_159601676_C_T	ETFDH	c.92	p.T31I	Missense	1	BEN	HOM	exonic	nonsynonymous SNV	ETFDH:NM_004453:exon2:c.C92T:p.T31I	1.51317	11.01
chr4_159601676_C_T	ETFDH	c.92	p.T31I	Missense	1	BEN	HOM	exonic	nonsynonymous SNV	ETFDH:NM_004453:exon2:c.C92T:p.T31I	1.51317	11.01
chr4_159601676_C_T	ETFDH	c.92	p.T31I	Missense	0.97	BEN	HOM	exonic	nonsynonymous SNV	ETFDH:NM_004453:exon2:c.C92T:p.T31I	1.51317	11.01
chr4_159601676_C_T	ETFDH	c.92	p.T31I	Missense	1	BEN	HOM	exonic	nonsynonymous SNV	ETFDH:NM_004453:exon2:c.C92T:p.T31I	1.51317	11.01
chr4_159601676_C_T	ETFDH	c.92	p.T31I	Missense	1	BEN	HOM	exonic	nonsynonymous SNV	ETFDH:NM_004453:exon2:c.C92T:p.T31I	1.51317	11.01
chr4_186066373_T_C	SLC25A4	c.567	p.A189A	Synonymous	0.55	BEN	HET	exonic	synonymous SNV	SLC25A4:NM_001151:exon2:c.T567C:p.A189A	1.51959	11.03
chr4_39463903_C_A	LIAS	c.306	p.L102L	Synonymous	0.52	BEN	HET	exonic	synonymous SNV	LIAS:NM_001278590:exon3:c.C306A:p.L102L,LIAS:NM_001278591:exon3:c.C306A:p.L102L,LIAS:NM_006859:exon3:c.C306A:p.L102L,LIAS:NM_194451:exon3:c.C306A:p.L102L	0.909584	8.7
chr4_6292915_A_G	WFS1	c.461-9		Intronic	1	BEN	HOM	intronic	.	.	0.03966	4.22
chr4_6292915_A_G	WFS1	c.461-9		Intronic	1	BEN	HOM	intronic	.	.	0.03966	4.22
chr4_6292915_A_G	WFS1	c.461-9		Intronic	0.49	BEN	HET	intronic	.	.	0.03966	4.22
chr4_6292915_A_G	WFS1	c.461-9		Intronic	0.53	BEN	HET	intronic	.	.	0.03966	4.22
chr4_6292915_A_G	WFS1	c.461-9		Intronic	1	BEN	HOM	intronic	.	.	0.03966	4.22
chr4_6292915_A_G	WFS1	c.461-9		Intronic	0.99	BEN	HOM	intronic	.	.	0.03966	4.22
chr4_6292915_A_G	WFS1	c.461-9		Intronic	0.45	BEN	HET	intronic	.	.	0.03966	4.22
chr4_6292915_A_G	WFS1	c.461-9		Intronic	0.49	BEN	HET	intronic	.	.	0.03966	4.22
chr4_6292915_A_G	WFS1	c.461-9		Intronic	1	BEN	HOM	intronic	.	.	0.03966	4.22
chr4_6292915_A_G	WFS1	c.461-9		Intronic	1	BEN	HOM	intronic	.	.	0.03966	4.22
chr4_6292915_A_G	WFS1	c.461-9		Intronic	0.38	BEN	HET	intronic	.	.	0.03966	4.22
chr4_6292915_A_G	WFS1	c.461-9		Intronic	0.47	BEN	HET	intronic	.	.	0.03966	4.22
chr4_6293696_C_G	WFS1	c.684	p.R228R	Synonymous	1	BEN	HOM	exonic	synonymous SNV	WFS1:NM_001145853:exon6:c.C684G:p.R228R,WFS1:NM_006005:exon6:c.C684G:p.R228R	1.32459	10.35
chr4_6293696_C_G	WFS1	c.684	p.R228R	Synonymous	1	BEN	HOM	exonic	synonymous SNV	WFS1:NM_001145853:exon6:c.C684G:p.R228R,WFS1:NM_006005:exon6:c.C684G:p.R228R	1.32459	10.35
chr4_6293696_C_G	WFS1	c.684	p.R228R	Synonymous	1	BEN	HOM	exonic	synonymous SNV	WFS1:NM_001145853:exon6:c.C684G:p.R228R,WFS1:NM_006005:exon6:c.C684G:p.R228R	1.32459	10.35
chr4_6293696_C_G	WFS1	c.684	p.R228R	Synonymous	0.46	BEN	HET	exonic	synonymous SNV	WFS1:NM_001145853:exon6:c.C684G:p.R228R,WFS1:NM_006005:exon6:c.C684G:p.R228R	1.32459	10.35
chr4_6293696_C_G	WFS1	c.684	p.R228R	Synonymous	1	BEN	HOM	exonic	synonymous SNV	WFS1:NM_001145853:exon6:c.C684G:p.R228R,WFS1:NM_006005:exon6:c.C684G:p.R228R	1.32459	10.35
chr4_6293696_C_G	WFS1	c.684	p.R228R	Synonymous	1	BEN	HOM	exonic	synonymous SNV	WFS1:NM_001145853:exon6:c.C684G:p.R228R,WFS1:NM_006005:exon6:c.C684G:p.R228R	1.32459	10.35
chr4_6293696_C_G	WFS1	c.684	p.R228R	Synonymous	1	BEN	HOM	exonic	synonymous SNV	WFS1:NM_001145853:exon6:c.C684G:p.R228R,WFS1:NM_006005:exon6:c.C684G:p.R228R	1.32459	10.35
chr4_6293696_C_G	WFS1	c.684	p.R228R	Synonymous	0.52	BEN	HET	exonic	synonymous SNV	WFS1:NM_001145853:exon6:c.C684G:p.R228R,WFS1:NM_006005:exon6:c.C684G:p.R228R	1.32459	10.35
chr4_6293696_C_G	WFS1	c.684	p.R228R	Synonymous	0.99	BEN	HOM	exonic	synonymous SNV	WFS1:NM_001145853:exon6:c.C684G:p.R228R,WFS1:NM_006005:exon6:c.C684G:p.R228R	1.32459	10.35
chr4_6293696_C_G	WFS1	c.684	p.R228R	Synonymous	0.46	BEN	HET	exonic	synonymous SNV	WFS1:NM_001145853:exon6:c.C684G:p.R228R,WFS1:NM_006005:exon6:c.C684G:p.R228R	1.32459	10.35
chr4_6293696_C_G	WFS1	c.684	p.R228R	Synonymous	0.45	BEN	HET	exonic	synonymous SNV	WFS1:NM_001145853:exon6:c.C684G:p.R228R,WFS1:NM_006005:exon6:c.C684G:p.R228R	1.32459	10.35
chr4_6293696_C_G	WFS1	c.684	p.R228R	Synonymous	0.48	BEN	HET	exonic	synonymous SNV	WFS1:NM_001145853:exon6:c.C684G:p.R228R,WFS1:NM_006005:exon6:c.C684G:p.R228R	1.32459	10.35
chr4_6302519_G_A	WFS1	c.997	p.V333I	Missense	1	BEN	HOM	exonic	nonsynonymous SNV	WFS1:NM_001145853:exon8:c.G997A:p.V333I,WFS1:NM_006005:exon8:c.G997A:p.V333I	-0.782904	0.723
chr4_6302519_G_A	WFS1	c.997	p.V333I	Missense	1	BEN	HOM	exonic	nonsynonymous SNV	WFS1:NM_001145853:exon8:c.G997A:p.V333I,WFS1:NM_006005:exon8:c.G997A:p.V333I	-0.782904	0.723
chr4_6302519_G_A	WFS1	c.997	p.V333I	Missense	1	BEN	HOM	exonic	nonsynonymous SNV	WFS1:NM_001145853:exon8:c.G997A:p.V333I,WFS1:NM_006005:exon8:c.G997A:p.V333I	-0.782904	0.723
chr4_6302519_G_A	WFS1	c.997	p.V333I	Missense	0.55	BEN	HET	exonic	nonsynonymous SNV	WFS1:NM_001145853:exon8:c.G997A:p.V333I,WFS1:NM_006005:exon8:c.G997A:p.V333I	-0.782904	0.723
chr4_6302519_G_A	WFS1	c.997	p.V333I	Missense	1	BEN	HOM	exonic	nonsynonymous SNV	WFS1:NM_001145853:exon8:c.G997A:p.V333I,WFS1:NM_006005:exon8:c.G997A:p.V333I	-0.782904	0.723
chr4_6302519_G_A	WFS1	c.997	p.V333I	Missense	1	BEN	HOM	exonic	nonsynonymous SNV	WFS1:NM_001145853:exon8:c.G997A:p.V333I,WFS1:NM_006005:exon8:c.G997A:p.V333I	-0.782904	0.723
chr4_6302519_G_A	WFS1	c.997	p.V333I	Missense	0.47	BEN	HET	exonic	nonsynonymous SNV	WFS1:NM_001145853:exon8:c.G997A:p.V333I,WFS1:NM_006005:exon8:c.G997A:p.V333I	-0.782904	0.723
chr4_6302519_G_A	WFS1	c.997	p.V333I	Missense	1	BEN	HOM	exonic	nonsynonymous SNV	WFS1:NM_001145853:exon8:c.G997A:p.V333I,WFS1:NM_006005:exon8:c.G997A:p.V333I	-0.782904	0.723
chr4_6302519_G_A	WFS1	c.997	p.V333I	Missense	1	BEN	HOM	exonic	nonsynonymous SNV	WFS1:NM_001145853:exon8:c.G997A:p.V333I,WFS1:NM_006005:exon8:c.G997A:p.V333I	-0.782904	0.723
chr4_6302519_G_A	WFS1	c.997	p.V333I	Missense	0.51	BEN	HET	exonic	nonsynonymous SNV	WFS1:NM_001145853:exon8:c.G997A:p.V333I,WFS1:NM_006005:exon8:c.G997A:p.V333I	-0.782904	0.723
chr4_6302519_G_A	WFS1	c.997	p.V333I	Missense	0.45	BEN	HET	exonic	nonsynonymous SNV	WFS1:NM_001145853:exon8:c.G997A:p.V333I,WFS1:NM_006005:exon8:c.G997A:p.V333I	-0.782904	0.723
chr4_6302519_G_A	WFS1	c.997	p.V333I	Missense	0.52	BEN	HET	exonic	nonsynonymous SNV	WFS1:NM_001145853:exon8:c.G997A:p.V333I,WFS1:NM_006005:exon8:c.G997A:p.V333I	-0.782904	0.723
chr4_6302545_C_T	WFS1	c.1023	p.F341F	Synonymous	0.51	BEN	HET	exonic	synonymous SNV	WFS1:NM_001145853:exon8:c.C1023T:p.F341F,WFS1:NM_006005:exon8:c.C1023T:p.F341F	0.293274	5.588
chr4_6302707_C_T	WFS1	c.1185	p.V395V	Synonymous	0.99	BEN	HOM	exonic	synonymous SNV	WFS1:NM_001145853:exon8:c.C1185T:p.V395V,WFS1:NM_006005:exon8:c.C1185T:p.V395V	0.443976	6.411
chr4_6302707_C_T	WFS1	c.1185	p.V395V	Synonymous	0.48	BEN	HET	exonic	synonymous SNV	WFS1:NM_001145853:exon8:c.C1185T:p.V395V,WFS1:NM_006005:exon8:c.C1185T:p.V395V	0.443976	6.411
chr4_6302707_C_T	WFS1	c.1185	p.V395V	Synonymous	1	BEN	HOM	exonic	synonymous SNV	WFS1:NM_001145853:exon8:c.C1185T:p.V395V,WFS1:NM_006005:exon8:c.C1185T:p.V395V	0.443976	6.411
chr4_6302707_C_T	WFS1	c.1185	p.V395V	Synonymous	1	BEN	HOM	exonic	synonymous SNV	WFS1:NM_001145853:exon8:c.C1185T:p.V395V,WFS1:NM_006005:exon8:c.C1185T:p.V395V	0.443976	6.411
chr4_6302707_C_T	WFS1	c.1185	p.V395V	Synonymous	1	BEN	HOM	exonic	synonymous SNV	WFS1:NM_001145853:exon8:c.C1185T:p.V395V,WFS1:NM_006005:exon8:c.C1185T:p.V395V	0.443976	6.411
chr4_6302707_C_T	WFS1	c.1185	p.V395V	Synonymous	0.42	BEN	HET	exonic	synonymous SNV	WFS1:NM_001145853:exon8:c.C1185T:p.V395V,WFS1:NM_006005:exon8:c.C1185T:p.V395V	0.443976	6.411
chr4_6302707_C_T	WFS1	c.1185	p.V395V	Synonymous	1	BEN	HOM	exonic	synonymous SNV	WFS1:NM_001145853:exon8:c.C1185T:p.V395V,WFS1:NM_006005:exon8:c.C1185T:p.V395V	0.443976	6.411
chr4_6302707_C_T	WFS1	c.1185	p.V395V	Synonymous	0.53	BEN	HET	exonic	synonymous SNV	WFS1:NM_001145853:exon8:c.C1185T:p.V395V,WFS1:NM_006005:exon8:c.C1185T:p.V395V	0.443976	6.411
chr4_6302707_C_T	WFS1	c.1185	p.V395V	Synonymous	0.5	BEN	HET	exonic	synonymous SNV	WFS1:NM_001145853:exon8:c.C1185T:p.V395V,WFS1:NM_006005:exon8:c.C1185T:p.V395V	0.443976	6.411
chr4_6302707_C_T	WFS1	c.1185	p.V395V	Synonymous	0.5	BEN	HET	exonic	synonymous SNV	WFS1:NM_001145853:exon8:c.C1185T:p.V395V,WFS1:NM_006005:exon8:c.C1185T:p.V395V	0.443976	6.411
chr4_6302707_C_T	WFS1	c.1185	p.V395V	Synonymous	0.51	BEN	HET	exonic	synonymous SNV	WFS1:NM_001145853:exon8:c.C1185T:p.V395V,WFS1:NM_006005:exon8:c.C1185T:p.V395V	0.443976	6.411
chr4_6302707_C_T	WFS1	c.1185	p.V395V	Synonymous	0.5	BEN	HET	exonic	synonymous SNV	WFS1:NM_001145853:exon8:c.C1185T:p.V395V,WFS1:NM_006005:exon8:c.C1185T:p.V395V	0.443976	6.411
chr4_6302799_G_A	WFS1	c.1277	p.C426Y	Missense	0.51	BEN	HET	exonic	nonsynonymous SNV	WFS1:NM_001145853:exon8:c.G1277A:p.C426Y,WFS1:NM_006005:exon8:c.G1277A:p.C426Y	0.708603	7.777
chr4_6302889_G_A	WFS1	c.1367	p.R456H	Missense	0.99	BEN	HOM	exonic	nonsynonymous SNV	WFS1:NM_001145853:exon8:c.G1367A:p.R456H,WFS1:NM_006005:exon8:c.G1367A:p.R456H	2.85317	15.5
chr4_6303022_C_T	WFS1	c.1500	p.N500N	Synonymous	1	BEN	HOM	exonic	synonymous SNV	WFS1:NM_001145853:exon8:c.C1500T:p.N500N,WFS1:NM_006005:exon8:c.C1500T:p.N500N	-2.092	0.006
chr4_6303022_C_T	WFS1	c.1500	p.N500N	Synonymous	1	BEN	HOM	exonic	synonymous SNV	WFS1:NM_001145853:exon8:c.C1500T:p.N500N,WFS1:NM_006005:exon8:c.C1500T:p.N500N	-2.092	0.006
chr4_6303022_C_T	WFS1	c.1500	p.N500N	Synonymous	0.55	BEN	HET	exonic	synonymous SNV	WFS1:NM_001145853:exon8:c.C1500T:p.N500N,WFS1:NM_006005:exon8:c.C1500T:p.N500N	-2.092	0.006
chr4_6303022_C_T	WFS1	c.1500	p.N500N	Synonymous	0.49	BEN	HET	exonic	synonymous SNV	WFS1:NM_001145853:exon8:c.C1500T:p.N500N,WFS1:NM_006005:exon8:c.C1500T:p.N500N	-2.092	0.006
chr4_6303022_C_T	WFS1	c.1500	p.N500N	Synonymous	0.46	BEN	HET	exonic	synonymous SNV	WFS1:NM_001145853:exon8:c.C1500T:p.N500N,WFS1:NM_006005:exon8:c.C1500T:p.N500N	-2.092	0.006
chr4_6303022_C_T	WFS1	c.1500	p.N500N	Synonymous	0.5	BEN	HET	exonic	synonymous SNV	WFS1:NM_001145853:exon8:c.C1500T:p.N500N,WFS1:NM_006005:exon8:c.C1500T:p.N500N	-2.092	0.006
chr4_6303022_C_T	WFS1	c.1500	p.N500N	Synonymous	0.99	BEN	HOM	exonic	synonymous SNV	WFS1:NM_001145853:exon8:c.C1500T:p.N500N,WFS1:NM_006005:exon8:c.C1500T:p.N500N	-2.092	0.006
chr4_6303022_C_T	WFS1	c.1500	p.N500N	Synonymous	1	BEN	HOM	exonic	synonymous SNV	WFS1:NM_001145853:exon8:c.C1500T:p.N500N,WFS1:NM_006005:exon8:c.C1500T:p.N500N	-2.092	0.006
chr4_6303022_C_T	WFS1	c.1500	p.N500N	Synonymous	0.99	BEN	HOM	exonic	synonymous SNV	WFS1:NM_001145853:exon8:c.C1500T:p.N500N,WFS1:NM_006005:exon8:c.C1500T:p.N500N	-2.092	0.006
chr4_6303022_C_T	WFS1	c.1500	p.N500N	Synonymous	0.46	BEN	HET	exonic	synonymous SNV	WFS1:NM_001145853:exon8:c.C1500T:p.N500N,WFS1:NM_006005:exon8:c.C1500T:p.N500N	-2.092	0.006
chr4_6303022_C_T	WFS1	c.1500	p.N500N	Synonymous	1	BEN	HOM	exonic	synonymous SNV	WFS1:NM_001145853:exon8:c.C1500T:p.N500N,WFS1:NM_006005:exon8:c.C1500T:p.N500N	-2.092	0.006
chr4_6303022_C_T	WFS1	c.1500	p.N500N	Synonymous	0.52	BEN	HET	exonic	synonymous SNV	WFS1:NM_001145853:exon8:c.C1500T:p.N500N,WFS1:NM_006005:exon8:c.C1500T:p.N500N	-2.092	0.006
chr4_6303247_C_T	WFS1	c.1725	p.A575A	Synonymous	0.52	BEN	HET	exonic	synonymous SNV	WFS1:NM_001145853:exon8:c.C1725T:p.A575A,WFS1:NM_006005:exon8:c.C1725T:p.A575A	0.579278	7.128
chr4_6303354_G_A	WFS1	c.1832	p.R611H	Missense	0.99	BEN	HOM	exonic	nonsynonymous SNV	WFS1:NM_001145853:exon8:c.G1832A:p.R611H,WFS1:NM_006005:exon8:c.G1832A:p.R611H	0.68075	7.64
chr4_6303354_G_A	WFS1	c.1832	p.R611H	Missense	0.44	BEN	HET	exonic	nonsynonymous SNV	WFS1:NM_001145853:exon8:c.G1832A:p.R611H,WFS1:NM_006005:exon8:c.G1832A:p.R611H	0.68075	7.64
chr4_6303354_G_A	WFS1	c.1832	p.R611H	Missense	0.46	BEN	HET	exonic	nonsynonymous SNV	WFS1:NM_001145853:exon8:c.G1832A:p.R611H,WFS1:NM_006005:exon8:c.G1832A:p.R611H	0.68075	7.64
chr4_6303354_G_A	WFS1	c.1832	p.R611H	Missense	0.51	BEN	HET	exonic	nonsynonymous SNV	WFS1:NM_001145853:exon8:c.G1832A:p.R611H,WFS1:NM_006005:exon8:c.G1832A:p.R611H	0.68075	7.64
chr4_6303354_G_A	WFS1	c.1832	p.R611H	Missense	1	BEN	HOM	exonic	nonsynonymous SNV	WFS1:NM_001145853:exon8:c.G1832A:p.R611H,WFS1:NM_006005:exon8:c.G1832A:p.R611H	0.68075	7.64
chr4_6303354_G_A	WFS1	c.1832	p.R611H	Missense	1	BEN	HOM	exonic	nonsynonymous SNV	WFS1:NM_001145853:exon8:c.G1832A:p.R611H,WFS1:NM_006005:exon8:c.G1832A:p.R611H	0.68075	7.64
chr4_6303354_G_A	WFS1	c.1832	p.R611H	Missense	0.46	BEN	HET	exonic	nonsynonymous SNV	WFS1:NM_001145853:exon8:c.G1832A:p.R611H,WFS1:NM_006005:exon8:c.G1832A:p.R611H	0.68075	7.64
chr4_6303354_G_A	WFS1	c.1832	p.R611H	Missense	1	BEN	HOM	exonic	nonsynonymous SNV	WFS1:NM_001145853:exon8:c.G1832A:p.R611H,WFS1:NM_006005:exon8:c.G1832A:p.R611H	0.68075	7.64
chr4_6303354_G_A	WFS1	c.1832	p.R611H	Missense	0.53	BEN	HET	exonic	nonsynonymous SNV	WFS1:NM_001145853:exon8:c.G1832A:p.R611H,WFS1:NM_006005:exon8:c.G1832A:p.R611H	0.68075	7.64
chr4_6303354_G_A	WFS1	c.1832	p.R611H	Missense	0.52	BEN	HET	exonic	nonsynonymous SNV	WFS1:NM_001145853:exon8:c.G1832A:p.R611H,WFS1:NM_006005:exon8:c.G1832A:p.R611H	0.68075	7.64
chr4_6303354_G_A	WFS1	c.1832	p.R611H	Missense	1	BEN	HOM	exonic	nonsynonymous SNV	WFS1:NM_001145853:exon8:c.G1832A:p.R611H,WFS1:NM_006005:exon8:c.G1832A:p.R611H	0.68075	7.64
chr4_6303680_A_G	WFS1	c.2158	p.I720V	Missense	0.48	BEN	HET	exonic	nonsynonymous SNV	WFS1:NM_001145853:exon8:c.A2158G:p.I720V,WFS1:NM_006005:exon8:c.A2158G:p.I720V	1.48076	10.9
chr4_6303844_G_A	WFS1	c.2322	p.K774K	Synonymous	0.5	BEN	HET	exonic	synonymous SNV	WFS1:NM_001145853:exon8:c.G2322A:p.K774K,WFS1:NM_006005:exon8:c.G2322A:p.K774K	0.333775	5.81
chr4_6303955_G_A	WFS1	c.2433	p.K811K	Synonymous	0.51	BEN	HET	exonic	synonymous SNV	WFS1:NM_001145853:exon8:c.G2433A:p.K811K,WFS1:NM_006005:exon8:c.G2433A:p.K811K	-0.012158	3.952
chr4_6303955_G_A	WFS1	c.2433	p.K811K	Synonymous	1	BEN	HOM	exonic	synonymous SNV	WFS1:NM_001145853:exon8:c.G2433A:p.K811K,WFS1:NM_006005:exon8:c.G2433A:p.K811K	-0.012158	3.952
chr4_6303955_G_A	WFS1	c.2433	p.K811K	Synonymous	0.99	BEN	HOM	exonic	synonymous SNV	WFS1:NM_001145853:exon8:c.G2433A:p.K811K,WFS1:NM_006005:exon8:c.G2433A:p.K811K	-0.012158	3.952
chr4_6303955_G_A	WFS1	c.2433	p.K811K	Synonymous	0.53	BEN	HET	exonic	synonymous SNV	WFS1:NM_001145853:exon8:c.G2433A:p.K811K,WFS1:NM_006005:exon8:c.G2433A:p.K811K	-0.012158	3.952
chr4_6303955_G_A	WFS1	c.2433	p.K811K	Synonymous	0.5	BEN	HET	exonic	synonymous SNV	WFS1:NM_001145853:exon8:c.G2433A:p.K811K,WFS1:NM_006005:exon8:c.G2433A:p.K811K	-0.012158	3.952
chr4_6303955_G_A	WFS1	c.2433	p.K811K	Synonymous	0.51	BEN	HET	exonic	synonymous SNV	WFS1:NM_001145853:exon8:c.G2433A:p.K811K,WFS1:NM_006005:exon8:c.G2433A:p.K811K	-0.012158	3.952
chr4_6303955_G_A	WFS1	c.2433	p.K811K	Synonymous	1	BEN	HOM	exonic	synonymous SNV	WFS1:NM_001145853:exon8:c.G2433A:p.K811K,WFS1:NM_006005:exon8:c.G2433A:p.K811K	-0.012158	3.952
chr4_6303955_G_A	WFS1	c.2433	p.K811K	Synonymous	0.99	BEN	HOM	exonic	synonymous SNV	WFS1:NM_001145853:exon8:c.G2433A:p.K811K,WFS1:NM_006005:exon8:c.G2433A:p.K811K	-0.012158	3.952
chr4_6303955_G_A	WFS1	c.2433	p.K811K	Synonymous	1	BEN	HOM	exonic	synonymous SNV	WFS1:NM_001145853:exon8:c.G2433A:p.K811K,WFS1:NM_006005:exon8:c.G2433A:p.K811K	-0.012158	3.952
chr4_6303955_G_A	WFS1	c.2433	p.K811K	Synonymous	0.49	BEN	HET	exonic	synonymous SNV	WFS1:NM_001145853:exon8:c.G2433A:p.K811K,WFS1:NM_006005:exon8:c.G2433A:p.K811K	-0.012158	3.952
chr4_6303955_G_A	WFS1	c.2433	p.K811K	Synonymous	0.52	BEN	HET	exonic	synonymous SNV	WFS1:NM_001145853:exon8:c.G2433A:p.K811K,WFS1:NM_006005:exon8:c.G2433A:p.K811K	-0.012158	3.952
chr4_6303955_G_A	WFS1	c.2433	p.K811K	Synonymous	0.99	BEN	HOM	exonic	synonymous SNV	WFS1:NM_001145853:exon8:c.G2433A:p.K811K,WFS1:NM_006005:exon8:c.G2433A:p.K811K	-0.012158	3.952
chr4_6303974_C_T	WFS1	c.2452	p.R818C	Missense	0.49	BEN	HET	exonic	nonsynonymous SNV	WFS1:NM_001145853:exon8:c.C2452T:p.R818C,WFS1:NM_006005:exon8:c.C2452T:p.R818C	3.11163	16.4
chr4_6304087_A_G	WFS1	c.2565	p.S855S	Synonymous	0.5	BEN	HET	exonic	synonymous SNV	WFS1:NM_001145853:exon8:c.A2565G:p.S855S,WFS1:NM_006005:exon8:c.A2565G:p.S855S	-1.88202	0.008
chr4_6304087_A_G	WFS1	c.2565	p.S855S	Synonymous	1	BEN	HOM	exonic	synonymous SNV	WFS1:NM_001145853:exon8:c.A2565G:p.S855S,WFS1:NM_006005:exon8:c.A2565G:p.S855S	-1.88202	0.008
chr4_6304087_A_G	WFS1	c.2565	p.S855S	Synonymous	1	BEN	HOM	exonic	synonymous SNV	WFS1:NM_001145853:exon8:c.A2565G:p.S855S,WFS1:NM_006005:exon8:c.A2565G:p.S855S	-1.88202	0.008
chr4_6304087_A_G	WFS1	c.2565	p.S855S	Synonymous	0.48	BEN	HET	exonic	synonymous SNV	WFS1:NM_001145853:exon8:c.A2565G:p.S855S,WFS1:NM_006005:exon8:c.A2565G:p.S855S	-1.88202	0.008
chr4_6304087_A_G	WFS1	c.2565	p.S855S	Synonymous	0.52	BEN	HET	exonic	synonymous SNV	WFS1:NM_001145853:exon8:c.A2565G:p.S855S,WFS1:NM_006005:exon8:c.A2565G:p.S855S	-1.88202	0.008
chr4_6304087_A_G	WFS1	c.2565	p.S855S	Synonymous	1	BEN	HOM	exonic	synonymous SNV	WFS1:NM_001145853:exon8:c.A2565G:p.S855S,WFS1:NM_006005:exon8:c.A2565G:p.S855S	-1.88202	0.008
chr4_6304087_A_G	WFS1	c.2565	p.S855S	Synonymous	1	BEN	HOM	exonic	synonymous SNV	WFS1:NM_001145853:exon8:c.A2565G:p.S855S,WFS1:NM_006005:exon8:c.A2565G:p.S855S	-1.88202	0.008
chr4_6304087_A_G	WFS1	c.2565	p.S855S	Synonymous	0.49	BEN	HET	exonic	synonymous SNV	WFS1:NM_001145853:exon8:c.A2565G:p.S855S,WFS1:NM_006005:exon8:c.A2565G:p.S855S	-1.88202	0.008
chr4_6304087_A_G	WFS1	c.2565	p.S855S	Synonymous	1	BEN	HOM	exonic	synonymous SNV	WFS1:NM_001145853:exon8:c.A2565G:p.S855S,WFS1:NM_006005:exon8:c.A2565G:p.S855S	-1.88202	0.008
chr4_6304087_A_G	WFS1	c.2565	p.S855S	Synonymous	0.5	BEN	HET	exonic	synonymous SNV	WFS1:NM_001145853:exon8:c.A2565G:p.S855S,WFS1:NM_006005:exon8:c.A2565G:p.S855S	-1.88202	0.008
chr4_6304087_A_G	WFS1	c.2565	p.S855S	Synonymous	1	BEN	HOM	exonic	synonymous SNV	WFS1:NM_001145853:exon8:c.A2565G:p.S855S,WFS1:NM_006005:exon8:c.A2565G:p.S855S	-1.88202	0.008
chr4_6304087_A_G	WFS1	c.2565	p.S855S	Synonymous	1	BEN	HOM	exonic	synonymous SNV	WFS1:NM_001145853:exon8:c.A2565G:p.S855S,WFS1:NM_006005:exon8:c.A2565G:p.S855S	-1.88202	0.008
chr4_84185440_T_C	COQ2	c.1178	p.V393A	Missense	0.44	BEN	HET	exonic	nonsynonymous SNV	COQ2:NM_001358921:exon7:c.T1028G:p.V343G,COQ2:NM_015697:exon7:c.T1178G:p.V393G	1.56761	11.2
chr4_84188850_C_T	COQ2	c.990	p.S330S	Synonymous	0.55	BEN	HET	exonic	nonsynonymous SNV	COQ2:NM_001358921:exon6:c.C840A:p.S280R,COQ2:NM_015697:exon6:c.C990A:p.S330R	1.09789	9.48
chr4_84188850_C_T	COQ2	c.990	p.S330S	Synonymous	0.52	BEN	HET	exonic	nonsynonymous SNV	COQ2:NM_001358921:exon6:c.C840A:p.S280R,COQ2:NM_015697:exon6:c.C990A:p.S330R	1.09789	9.48
chr4_84188850_C_T	COQ2	c.990	p.S330S	Synonymous	0.47	BEN	HET	exonic	nonsynonymous SNV	COQ2:NM_001358921:exon6:c.C840A:p.S280R,COQ2:NM_015697:exon6:c.C990A:p.S330R	1.09789	9.48
chr4_84188850_C_T	COQ2	c.990	p.S330S	Synonymous	0.58	BEN	HET	exonic	nonsynonymous SNV	COQ2:NM_001358921:exon6:c.C840A:p.S280R,COQ2:NM_015697:exon6:c.C990A:p.S330R	1.09789	9.48
chr4_84188850_C_T	COQ2	c.990	p.S330S	Synonymous	1	BEN	HOM	exonic	nonsynonymous SNV	COQ2:NM_001358921:exon6:c.C840A:p.S280R,COQ2:NM_015697:exon6:c.C990A:p.S330R	1.09789	9.48
chr4_84191031_T_C	COQ2	c.894	p.D298D	Synonymous	0.46	BEN	HET	exonic	nonsynonymous SNV	COQ2:NM_001358921:exon5:c.T744G:p.D248E,COQ2:NM_015697:exon5:c.T894G:p.D298E	2.4908	14.29
chr4_84191031_T_C	COQ2	c.894	p.D298D	Synonymous	0.45	BEN	HET	exonic	nonsynonymous SNV	COQ2:NM_001358921:exon5:c.T744G:p.D248E,COQ2:NM_015697:exon5:c.T894G:p.D298E	2.4908	14.29
chr4_84191031_T_C	COQ2	c.894	p.D298D	Synonymous	1	BEN	HOM	exonic	nonsynonymous SNV	COQ2:NM_001358921:exon5:c.T744G:p.D248E,COQ2:NM_015697:exon5:c.T894G:p.D298E	2.4908	14.29
chr4_84191031_T_C	COQ2	c.894	p.D298D	Synonymous	1	BEN	HOM	exonic	nonsynonymous SNV	COQ2:NM_001358921:exon5:c.T744G:p.D248E,COQ2:NM_015697:exon5:c.T894G:p.D298E	2.4908	14.29
chr4_84191031_T_C	COQ2	c.894	p.D298D	Synonymous	1	BEN	HOM	exonic	nonsynonymous SNV	COQ2:NM_001358921:exon5:c.T744G:p.D248E,COQ2:NM_015697:exon5:c.T894G:p.D298E	2.4908	14.29
chr4_84191031_T_C	COQ2	c.894	p.D298D	Synonymous	1	BEN	HOM	exonic	nonsynonymous SNV	COQ2:NM_001358921:exon5:c.T744G:p.D248E,COQ2:NM_015697:exon5:c.T894G:p.D298E	2.4908	14.29
chr4_84191031_T_C	COQ2	c.894	p.D298D	Synonymous	0.5	BEN	HET	exonic	nonsynonymous SNV	COQ2:NM_001358921:exon5:c.T744G:p.D248E,COQ2:NM_015697:exon5:c.T894G:p.D298E	2.4908	14.29
chr4_84191031_T_C	COQ2	c.894	p.D298D	Synonymous	0.5	BEN	HET	exonic	nonsynonymous SNV	COQ2:NM_001358921:exon5:c.T744G:p.D248E,COQ2:NM_015697:exon5:c.T894G:p.D298E	2.4908	14.29
chr4_84191031_T_C	COQ2	c.894	p.D298D	Synonymous	1	BEN	HOM	exonic	nonsynonymous SNV	COQ2:NM_001358921:exon5:c.T744G:p.D248E,COQ2:NM_015697:exon5:c.T894G:p.D298E	2.4908	14.29
chr4_84191031_T_C	COQ2	c.894	p.D298D	Synonymous	1	BEN	HOM	exonic	nonsynonymous SNV	COQ2:NM_001358921:exon5:c.T744G:p.D248E,COQ2:NM_015697:exon5:c.T894G:p.D298E	2.4908	14.29
chr4_84191031_T_C	COQ2	c.894	p.D298D	Synonymous	1	BEN	HOM	exonic	nonsynonymous SNV	COQ2:NM_001358921:exon5:c.T744G:p.D248E,COQ2:NM_015697:exon5:c.T894G:p.D298E	2.4908	14.29
chr4_84191031_T_C	COQ2	c.894	p.D298D	Synonymous	0.57	BEN	HET	exonic	nonsynonymous SNV	COQ2:NM_001358921:exon5:c.T744G:p.D248E,COQ2:NM_015697:exon5:c.T894G:p.D298E	2.4908	14.29
chr4_84191031_T_C	COQ2	c.894	p.D298D	Synonymous	1	BEN	HOM	exonic	nonsynonymous SNV	COQ2:NM_001358921:exon5:c.T744G:p.D248E,COQ2:NM_015697:exon5:c.T894G:p.D298E	2.4908	14.29
chr4_84191031_T_C	COQ2	c.894	p.D298D	Synonymous	1	BEN	HOM	exonic	nonsynonymous SNV	COQ2:NM_001358921:exon5:c.T744G:p.D248E,COQ2:NM_015697:exon5:c.T894G:p.D298E	2.4908	14.29
chr4_84205872_G_T	COQ2	c.196	p.V66L	Missense	1	BEN	HOM	exonic	nonsynonymous SNV	COQ2:NM_001358921:exon1:c.G46A:p.V16M,COQ2:NM_015697:exon1:c.G196A:p.V66M	1.62559	11.39
chr4_84205872_G_T	COQ2	c.196	p.V66L	Missense	0.47	BEN	HET	exonic	nonsynonymous SNV	COQ2:NM_001358921:exon1:c.G46A:p.V16M,COQ2:NM_015697:exon1:c.G196A:p.V66M	1.62559	11.39
chr4_84205872_G_T	COQ2	c.196	p.V66L	Missense	1	BEN	HOM	exonic	nonsynonymous SNV	COQ2:NM_001358921:exon1:c.G46A:p.V16M,COQ2:NM_015697:exon1:c.G196A:p.V66M	1.62559	11.39
chr4_84205872_G_T	COQ2	c.196	p.V66L	Missense	1	BEN	HOM	exonic	nonsynonymous SNV	COQ2:NM_001358921:exon1:c.G46A:p.V16M,COQ2:NM_015697:exon1:c.G196A:p.V66M	1.62559	11.39
chr4_84205872_G_T	COQ2	c.196	p.V66L	Missense	1	BEN	HOM	exonic	nonsynonymous SNV	COQ2:NM_001358921:exon1:c.G46A:p.V16M,COQ2:NM_015697:exon1:c.G196A:p.V66M	1.62559	11.39
chr4_84205872_G_T	COQ2	c.196	p.V66L	Missense	0.49	BEN	HET	exonic	nonsynonymous SNV	COQ2:NM_001358921:exon1:c.G46A:p.V16M,COQ2:NM_015697:exon1:c.G196A:p.V66M	1.62559	11.39
chr4_84205872_G_T	COQ2	c.196	p.V66L	Missense	1	BEN	HOM	exonic	nonsynonymous SNV	COQ2:NM_001358921:exon1:c.G46A:p.V16M,COQ2:NM_015697:exon1:c.G196A:p.V66M	1.62559	11.39
chr4_84205872_G_T	COQ2	c.196	p.V66L	Missense	0.99	BEN	HOM	exonic	nonsynonymous SNV	COQ2:NM_001358921:exon1:c.G46A:p.V16M,COQ2:NM_015697:exon1:c.G196A:p.V66M	1.62559	11.39
chr4_84205872_G_T	COQ2	c.196	p.V66L	Missense	1	BEN	HOM	exonic	nonsynonymous SNV	COQ2:NM_001358921:exon1:c.G46A:p.V16M,COQ2:NM_015697:exon1:c.G196A:p.V66M	1.62559	11.39
chr4_84205872_G_T	COQ2	c.196	p.V66L	Missense	1	BEN	HOM	exonic	nonsynonymous SNV	COQ2:NM_001358921:exon1:c.G46A:p.V16M,COQ2:NM_015697:exon1:c.G196A:p.V66M	1.62559	11.39
chr4_84205872_G_T	COQ2	c.196	p.V66L	Missense	0.99	BEN	HOM	exonic	nonsynonymous SNV	COQ2:NM_001358921:exon1:c.G46A:p.V16M,COQ2:NM_015697:exon1:c.G196A:p.V66M	1.62559	11.39
chr4_84205872_G_T	COQ2	c.196	p.V66L	Missense	0.46	BEN	HET	exonic	nonsynonymous SNV	COQ2:NM_001358921:exon1:c.G46A:p.V16M,COQ2:NM_015697:exon1:c.G196A:p.V66M	1.62559	11.39
chr4_84205872_G_T	COQ2	c.196	p.V66L	Missense	0.53	BEN	HET	exonic	nonsynonymous SNV	COQ2:NM_001358921:exon1:c.G46A:p.V16M,COQ2:NM_015697:exon1:c.G196A:p.V66M	1.62559	11.39
chr4_84205872_G_T	COQ2	c.196	p.V66L	Missense	1	BEN	HOM	exonic	nonsynonymous SNV	COQ2:NM_001358921:exon1:c.G46A:p.V16M,COQ2:NM_015697:exon1:c.G196A:p.V66M	1.62559	11.39
chr4_84206038_G_A	COQ2	c.30	p.R10R	Synonymous	0.5	BEN	HET	exonic	nonsynonymous SNV	COQ2:NM_015697:exon1:c.G30T:p.R10S	1.60241	11.31
chr5_110074967_C_T	SLC25A46	c.147	p.I49=	Synonymous	0.46	BEN	HET	exonic	synonymous SNV	SLC25A46:NM_001303249:exon1:c.C147T:p.I49I,SLC25A46:NM_138773:exon1:c.C147T:p.I49I	1.99077	12.61
chr5_110074968_C_A	SLC25A46	c.148	p.P50T	Missense	0.52	VUS	HET	exonic	nonsynonymous SNV	SLC25A46:NM_001303249:exon1:c.C148A:p.P50T,SLC25A46:NM_138773:exon1:c.C148A:p.P50T	5.27419	33
chr5_110079450_T_C	SLC25A46	c.346	p.L116=	Synonymous	0.42	BEN	HET	exonic	synonymous SNV	SLC25A46:NM_001303249:exon3:c.T346C:p.L116L,SLC25A46:NM_001303250:exon3:c.T73C:p.L25L,SLC25A46:NM_138773:exon3:c.T346C:p.L116L	1.08769	9.44
chr5_110079450_T_C	SLC25A46	c.346	p.L116=	Synonymous	0.49	BEN	HET	exonic	synonymous SNV	SLC25A46:NM_001303249:exon3:c.T346C:p.L116L,SLC25A46:NM_001303250:exon3:c.T73C:p.L25L,SLC25A46:NM_138773:exon3:c.T346C:p.L116L	1.08769	9.44
chr5_110096939_G_A	SLC25A46	c.714	p.E238=	Synonymous	0.49	BEN	HET	exonic	synonymous SNV	SLC25A46:NM_001303250:exon8:c.G441A:p.E147E,SLC25A46:NM_138773:exon8:c.G714A:p.E238E	0.53038	6.873
chr5_110096939_G_A	SLC25A46	c.714	p.E238=	Synonymous	0.51	BEN	HET	exonic	synonymous SNV	SLC25A46:NM_001303250:exon8:c.G441A:p.E147E,SLC25A46:NM_138773:exon8:c.G714A:p.E238E	0.53038	6.873
chr5_131705949_T_C	SLC22A5	c.285	p.L95L	Synonymous	1	BEN	HOM	exonic	synonymous SNV	SLC22A5:NM_001308122:exon1:c.T285C:p.L95L,SLC22A5:NM_003060:exon1:c.T285C:p.L95L	2.08854	12.94
chr5_131705949_T_C	SLC22A5	c.285	p.L95L	Synonymous	1	BEN	HOM	exonic	synonymous SNV	SLC22A5:NM_001308122:exon1:c.T285C:p.L95L,SLC22A5:NM_003060:exon1:c.T285C:p.L95L	2.08854	12.94
chr5_131705949_T_C	SLC22A5	c.285	p.L95L	Synonymous	1	BEN	HOM	exonic	synonymous SNV	SLC22A5:NM_001308122:exon1:c.T285C:p.L95L,SLC22A5:NM_003060:exon1:c.T285C:p.L95L	2.08854	12.94
chr5_131705949_T_C	SLC22A5	c.285	p.L95L	Synonymous	0.48	BEN	HET	exonic	synonymous SNV	SLC22A5:NM_001308122:exon1:c.T285C:p.L95L,SLC22A5:NM_003060:exon1:c.T285C:p.L95L	2.08854	12.94
chr5_131705949_T_C	SLC22A5	c.285	p.L95L	Synonymous	0.55	BEN	HET	exonic	synonymous SNV	SLC22A5:NM_001308122:exon1:c.T285C:p.L95L,SLC22A5:NM_003060:exon1:c.T285C:p.L95L	2.08854	12.94
chr5_131705949_T_C	SLC22A5	c.285	p.L95L	Synonymous	0.48	BEN	HET	exonic	synonymous SNV	SLC22A5:NM_001308122:exon1:c.T285C:p.L95L,SLC22A5:NM_003060:exon1:c.T285C:p.L95L	2.08854	12.94
chr5_131705949_T_C	SLC22A5	c.285	p.L95L	Synonymous	1	BEN	HOM	exonic	synonymous SNV	SLC22A5:NM_001308122:exon1:c.T285C:p.L95L,SLC22A5:NM_003060:exon1:c.T285C:p.L95L	2.08854	12.94
chr5_131705949_T_C	SLC22A5	c.285	p.L95L	Synonymous	0.49	BEN	HET	exonic	synonymous SNV	SLC22A5:NM_001308122:exon1:c.T285C:p.L95L,SLC22A5:NM_003060:exon1:c.T285C:p.L95L	2.08854	12.94
chr5_131719999_A_G	SLC22A5	c.652+6		Intronic	1	BEN	HOM	intronic	.	.	2.07189	12.88
chr5_131719999_A_G	SLC22A5	c.652+6		Intronic	0.99	BEN	HOM	intronic	.	.	2.07189	12.88
chr5_131719999_A_G	SLC22A5	c.652+6		Intronic	1	BEN	HOM	intronic	.	.	2.07189	12.88
chr5_131719999_A_G	SLC22A5	c.652+6		Intronic	1	BEN	HOM	intronic	.	.	2.07189	12.88
chr5_131719999_A_G	SLC22A5	c.652+6		Intronic	1	BEN	HOM	intronic	.	.	2.07189	12.88
chr5_131719999_A_G	SLC22A5	c.652+6		Intronic	1	BEN	HOM	intronic	.	.	2.07189	12.88
chr5_131719999_A_G	SLC22A5	c.652+6		Intronic	1	BEN	HOM	intronic	.	.	2.07189	12.88
chr5_131719999_A_G	SLC22A5	c.652+6		Intronic	0.99	BEN	HOM	intronic	.	.	2.07189	12.88
chr5_131719999_A_G	SLC22A5	c.652+6		Intronic	1	BEN	HOM	intronic	.	.	2.07189	12.88
chr5_131719999_A_G	SLC22A5	c.652+6		Intronic	1	BEN	HOM	intronic	.	.	2.07189	12.88
chr5_131719999_A_G	SLC22A5	c.652+6		Intronic	1	BEN	HOM	intronic	.	.	2.07189	12.88
chr5_131719999_A_G	SLC22A5	c.652+6		Intronic	1	BEN	HOM	intronic	.	.	2.07189	12.88
chr5_131719999_A_G	SLC22A5	c.652+6		Intronic	1	BEN	HOM	intronic	.	.	2.07189	12.88
chr5_131719999_A_G	SLC22A5	c.652+6		Intronic	1	BEN	HOM	intronic	.	.	2.07189	12.88
chr5_131719999_A_G	SLC22A5	c.652+6		Intronic	1	BEN	HOM	intronic	.	.	2.07189	12.88
chr5_131721174_A_G	SLC22A5	c.807	p.L269L	Synonymous	1	BEN	HOM	exonic	synonymous SNV	SLC22A5:NM_003060:exon4:c.A807G:p.L269L,SLC22A5:NM_001308122:exon5:c.A879G:p.L293L	-0.285103	2.637
chr5_131721174_A_G	SLC22A5	c.807	p.L269L	Synonymous	1	BEN	HOM	exonic	synonymous SNV	SLC22A5:NM_003060:exon4:c.A807G:p.L269L,SLC22A5:NM_001308122:exon5:c.A879G:p.L293L	-0.285103	2.637
chr5_131721174_A_G	SLC22A5	c.807	p.L269L	Synonymous	0.53	BEN	HET	exonic	synonymous SNV	SLC22A5:NM_003060:exon4:c.A807G:p.L269L,SLC22A5:NM_001308122:exon5:c.A879G:p.L293L	-0.285103	2.637
chr5_131721174_A_G	SLC22A5	c.807	p.L269L	Synonymous	0.49	BEN	HET	exonic	synonymous SNV	SLC22A5:NM_003060:exon4:c.A807G:p.L269L,SLC22A5:NM_001308122:exon5:c.A879G:p.L293L	-0.285103	2.637
chr5_131721174_A_G	SLC22A5	c.807	p.L269L	Synonymous	0.53	BEN	HET	exonic	synonymous SNV	SLC22A5:NM_003060:exon4:c.A807G:p.L269L,SLC22A5:NM_001308122:exon5:c.A879G:p.L293L	-0.285103	2.637
chr5_131721174_A_G	SLC22A5	c.807	p.L269L	Synonymous	0.99	BEN	HOM	exonic	synonymous SNV	SLC22A5:NM_003060:exon4:c.A807G:p.L269L,SLC22A5:NM_001308122:exon5:c.A879G:p.L293L	-0.285103	2.637
chr5_131721174_A_G	SLC22A5	c.807	p.L269L	Synonymous	0.52	BEN	HET	exonic	synonymous SNV	SLC22A5:NM_003060:exon4:c.A807G:p.L269L,SLC22A5:NM_001308122:exon5:c.A879G:p.L293L	-0.285103	2.637
chr5_131721174_A_G	SLC22A5	c.807	p.L269L	Synonymous	1	BEN	HOM	exonic	synonymous SNV	SLC22A5:NM_003060:exon4:c.A807G:p.L269L,SLC22A5:NM_001308122:exon5:c.A879G:p.L293L	-0.285103	2.637
chr5_145499996_G_A	LARS	c.3263	p.R1088K	Missense	0.51	BEN	HET	exonic	nonsynonymous SNV	LARS1:NM_001317964:exon30:c.G3125T:p.R1042M,LARS1:NM_001317965:exon30:c.G3101T:p.R1034M,LARS1:NM_016460:exon30:c.G3182T:p.R1061M,LARS1:NM_020117:exon31:c.G3263T:p.R1088M	2.5893	14.62
chr5_145499996_G_A	LARS	c.3263	p.R1088K	Missense	0.46	BEN	HET	exonic	nonsynonymous SNV	LARS1:NM_001317964:exon30:c.G3125T:p.R1042M,LARS1:NM_001317965:exon30:c.G3101T:p.R1034M,LARS1:NM_016460:exon30:c.G3182T:p.R1061M,LARS1:NM_020117:exon31:c.G3263T:p.R1088M	2.5893	14.62
chr5_145499996_G_A	LARS	c.3263	p.R1088K	Missense	0.99	BEN	HOM	exonic	nonsynonymous SNV	LARS1:NM_001317964:exon30:c.G3125T:p.R1042M,LARS1:NM_001317965:exon30:c.G3101T:p.R1034M,LARS1:NM_016460:exon30:c.G3182T:p.R1061M,LARS1:NM_020117:exon31:c.G3263T:p.R1088M	2.5893	14.62
chr5_145499996_G_A	LARS	c.3263	p.R1088K	Missense	0.44	BEN	HET	exonic	nonsynonymous SNV	LARS1:NM_001317964:exon30:c.G3125T:p.R1042M,LARS1:NM_001317965:exon30:c.G3101T:p.R1034M,LARS1:NM_016460:exon30:c.G3182T:p.R1061M,LARS1:NM_020117:exon31:c.G3263T:p.R1088M	2.5893	14.62
chr5_145499996_G_A	LARS	c.3263	p.R1088K	Missense	0.48	BEN	HET	exonic	nonsynonymous SNV	LARS1:NM_001317964:exon30:c.G3125T:p.R1042M,LARS1:NM_001317965:exon30:c.G3101T:p.R1034M,LARS1:NM_016460:exon30:c.G3182T:p.R1061M,LARS1:NM_020117:exon31:c.G3263T:p.R1088M	2.5893	14.62
chr5_145499996_G_A	LARS	c.3263	p.R1088K	Missense	0.53	BEN	HET	exonic	nonsynonymous SNV	LARS1:NM_001317964:exon30:c.G3125T:p.R1042M,LARS1:NM_001317965:exon30:c.G3101T:p.R1034M,LARS1:NM_016460:exon30:c.G3182T:p.R1061M,LARS1:NM_020117:exon31:c.G3263T:p.R1088M	2.5893	14.62
chr5_145499996_G_A	LARS	c.3263	p.R1088K	Missense	0.45	BEN	HET	exonic	nonsynonymous SNV	LARS1:NM_001317964:exon30:c.G3125T:p.R1042M,LARS1:NM_001317965:exon30:c.G3101T:p.R1034M,LARS1:NM_016460:exon30:c.G3182T:p.R1061M,LARS1:NM_020117:exon31:c.G3263T:p.R1088M	2.5893	14.62
chr5_145499996_G_A	LARS	c.3263	p.R1088K	Missense	0.48	BEN	HET	exonic	nonsynonymous SNV	LARS1:NM_001317964:exon30:c.G3125T:p.R1042M,LARS1:NM_001317965:exon30:c.G3101T:p.R1034M,LARS1:NM_016460:exon30:c.G3182T:p.R1061M,LARS1:NM_020117:exon31:c.G3263T:p.R1088M	2.5893	14.62
chr5_145499996_G_A	LARS	c.3263	p.R1088K	Missense	0.51	BEN	HET	exonic	nonsynonymous SNV	LARS1:NM_001317964:exon30:c.G3125T:p.R1042M,LARS1:NM_001317965:exon30:c.G3101T:p.R1034M,LARS1:NM_016460:exon30:c.G3182T:p.R1061M,LARS1:NM_020117:exon31:c.G3263T:p.R1088M	2.5893	14.62
chr5_145506100_C_T	LARS	c.2889	p.N963N	Synonymous	0.47	BEN	HET	exonic	nonsynonymous SNV	LARS1:NM_001317964:exon27:c.C2751A:p.N917K,LARS1:NM_001317965:exon27:c.C2727A:p.N909K,LARS1:NM_016460:exon27:c.C2808A:p.N936K,LARS1:NM_020117:exon28:c.C2889A:p.N963K	-0.729861	0.878
chr5_145508298_T_C	LARS	c.2817	p.Y939Y	Synonymous	0.47	BEN	HET	exonic	stopgain	LARS1:NM_001317964:exon26:c.T2679G:p.Y893X,LARS1:NM_001317965:exon26:c.T2655G:p.Y885X,LARS1:NM_016460:exon26:c.T2736G:p.Y912X,LARS1:NM_020117:exon27:c.T2817G:p.Y939X	7.42134	39
chr5_145508298_T_C	LARS	c.2817	p.Y939Y	Synonymous	0.43	BEN	HET	exonic	stopgain	LARS1:NM_001317964:exon26:c.T2679G:p.Y893X,LARS1:NM_001317965:exon26:c.T2655G:p.Y885X,LARS1:NM_016460:exon26:c.T2736G:p.Y912X,LARS1:NM_020117:exon27:c.T2817G:p.Y939X	7.42134	39
chr5_145508340_T_C	LARS	c.2775	p.T925T	Synonymous	0.47	BEN	HET	exonic	synonymous SNV	LARS1:NM_001317964:exon26:c.T2637G:p.T879T,LARS1:NM_001317965:exon26:c.T2613G:p.T871T,LARS1:NM_016460:exon26:c.T2694G:p.T898T,LARS1:NM_020117:exon27:c.T2775G:p.T925T	-0.012582	3.949
chr5_145508340_T_C	LARS	c.2775	p.T925T	Synonymous	0.5	BEN	HET	exonic	synonymous SNV	LARS1:NM_001317964:exon26:c.T2637G:p.T879T,LARS1:NM_001317965:exon26:c.T2613G:p.T871T,LARS1:NM_016460:exon26:c.T2694G:p.T898T,LARS1:NM_020117:exon27:c.T2775G:p.T925T	-0.012582	3.949
chr5_145508340_T_C	LARS	c.2775	p.T925T	Synonymous	0.55	BEN	HET	exonic	synonymous SNV	LARS1:NM_001317964:exon26:c.T2637G:p.T879T,LARS1:NM_001317965:exon26:c.T2613G:p.T871T,LARS1:NM_016460:exon26:c.T2694G:p.T898T,LARS1:NM_020117:exon27:c.T2775G:p.T925T	-0.012582	3.949
chr5_145508340_T_C	LARS	c.2775	p.T925T	Synonymous	1	BEN	HOM	exonic	synonymous SNV	LARS1:NM_001317964:exon26:c.T2637G:p.T879T,LARS1:NM_001317965:exon26:c.T2613G:p.T871T,LARS1:NM_016460:exon26:c.T2694G:p.T898T,LARS1:NM_020117:exon27:c.T2775G:p.T925T	-0.012582	3.949
chr5_145508340_T_C	LARS	c.2775	p.T925T	Synonymous	0.49	BEN	HET	exonic	synonymous SNV	LARS1:NM_001317964:exon26:c.T2637G:p.T879T,LARS1:NM_001317965:exon26:c.T2613G:p.T871T,LARS1:NM_016460:exon26:c.T2694G:p.T898T,LARS1:NM_020117:exon27:c.T2775G:p.T925T	-0.012582	3.949
chr5_145508340_T_C	LARS	c.2775	p.T925T	Synonymous	0.52	BEN	HET	exonic	synonymous SNV	LARS1:NM_001317964:exon26:c.T2637G:p.T879T,LARS1:NM_001317965:exon26:c.T2613G:p.T871T,LARS1:NM_016460:exon26:c.T2694G:p.T898T,LARS1:NM_020117:exon27:c.T2775G:p.T925T	-0.012582	3.949
chr5_145508340_T_C	LARS	c.2775	p.T925T	Synonymous	0.55	BEN	HET	exonic	synonymous SNV	LARS1:NM_001317964:exon26:c.T2637G:p.T879T,LARS1:NM_001317965:exon26:c.T2613G:p.T871T,LARS1:NM_016460:exon26:c.T2694G:p.T898T,LARS1:NM_020117:exon27:c.T2775G:p.T925T	-0.012582	3.949
chr5_145508340_T_C	LARS	c.2775	p.T925T	Synonymous	0.54	BEN	HET	exonic	synonymous SNV	LARS1:NM_001317964:exon26:c.T2637G:p.T879T,LARS1:NM_001317965:exon26:c.T2613G:p.T871T,LARS1:NM_016460:exon26:c.T2694G:p.T898T,LARS1:NM_020117:exon27:c.T2775G:p.T925T	-0.012582	3.949
chr5_145508340_T_C	LARS	c.2775	p.T925T	Synonymous	0.52	BEN	HET	exonic	synonymous SNV	LARS1:NM_001317964:exon26:c.T2637G:p.T879T,LARS1:NM_001317965:exon26:c.T2613G:p.T871T,LARS1:NM_016460:exon26:c.T2694G:p.T898T,LARS1:NM_020117:exon27:c.T2775G:p.T925T	-0.012582	3.949
chr5_145508636_A_G	LARS	c.2674	p.N892D	Missense	0.5	BEN	HET	exonic	nonsynonymous SNV	LARS1:NM_001317964:exon25:c.A2536C:p.N846H,LARS1:NM_001317965:exon25:c.A2512C:p.N838H,LARS1:NM_016460:exon25:c.A2593C:p.N865H,LARS1:NM_020117:exon26:c.A2674C:p.N892H	3.12829	16.46
chr5_145508636_A_G	LARS	c.2674	p.N892D	Missense	0.37	BEN	HET	exonic	nonsynonymous SNV	LARS1:NM_001317964:exon25:c.A2536C:p.N846H,LARS1:NM_001317965:exon25:c.A2512C:p.N838H,LARS1:NM_016460:exon25:c.A2593C:p.N865H,LARS1:NM_020117:exon26:c.A2674C:p.N892H	3.12829	16.46
chr5_145508636_A_G	LARS	c.2674	p.N892D	Missense	0.46	BEN	HET	exonic	nonsynonymous SNV	LARS1:NM_001317964:exon25:c.A2536C:p.N846H,LARS1:NM_001317965:exon25:c.A2512C:p.N838H,LARS1:NM_016460:exon25:c.A2593C:p.N865H,LARS1:NM_020117:exon26:c.A2674C:p.N892H	3.12829	16.46
chr5_145508636_A_G	LARS	c.2674	p.N892D	Missense	0.46	BEN	HET	exonic	nonsynonymous SNV	LARS1:NM_001317964:exon25:c.A2536C:p.N846H,LARS1:NM_001317965:exon25:c.A2512C:p.N838H,LARS1:NM_016460:exon25:c.A2593C:p.N865H,LARS1:NM_020117:exon26:c.A2674C:p.N892H	3.12829	16.46
chr5_145508636_A_G	LARS	c.2674	p.N892D	Missense	0.52	BEN	HET	exonic	nonsynonymous SNV	LARS1:NM_001317964:exon25:c.A2536C:p.N846H,LARS1:NM_001317965:exon25:c.A2512C:p.N838H,LARS1:NM_016460:exon25:c.A2593C:p.N865H,LARS1:NM_020117:exon26:c.A2674C:p.N892H	3.12829	16.46
chr5_145508636_A_G	LARS	c.2674	p.N892D	Missense	1	BEN	HOM	exonic	nonsynonymous SNV	LARS1:NM_001317964:exon25:c.A2536C:p.N846H,LARS1:NM_001317965:exon25:c.A2512C:p.N838H,LARS1:NM_016460:exon25:c.A2593C:p.N865H,LARS1:NM_020117:exon26:c.A2674C:p.N892H	3.12829	16.46
chr5_145508636_A_G	LARS	c.2674	p.N892D	Missense	0.57	BEN	HET	exonic	nonsynonymous SNV	LARS1:NM_001317964:exon25:c.A2536C:p.N846H,LARS1:NM_001317965:exon25:c.A2512C:p.N838H,LARS1:NM_016460:exon25:c.A2593C:p.N865H,LARS1:NM_020117:exon26:c.A2674C:p.N892H	3.12829	16.46
chr5_145508636_A_G	LARS	c.2674	p.N892D	Missense	0.4	BEN	HET	exonic	nonsynonymous SNV	LARS1:NM_001317964:exon25:c.A2536C:p.N846H,LARS1:NM_001317965:exon25:c.A2512C:p.N838H,LARS1:NM_016460:exon25:c.A2593C:p.N865H,LARS1:NM_020117:exon26:c.A2674C:p.N892H	3.12829	16.46
chr5_145508636_A_G	LARS	c.2674	p.N892D	Missense	0.5	BEN	HET	exonic	nonsynonymous SNV	LARS1:NM_001317964:exon25:c.A2536C:p.N846H,LARS1:NM_001317965:exon25:c.A2512C:p.N838H,LARS1:NM_016460:exon25:c.A2593C:p.N865H,LARS1:NM_020117:exon26:c.A2674C:p.N892H	3.12829	16.46
chr5_145508637_T_G	LARS	c.2673	p.V891V	Synonymous	0.5	BEN	HET	exonic	synonymous SNV	LARS1:NM_001317964:exon25:c.T2535C:p.V845V,LARS1:NM_001317965:exon25:c.T2511C:p.V837V,LARS1:NM_016460:exon25:c.T2592C:p.V864V,LARS1:NM_020117:exon26:c.T2673C:p.V891V	2.19502	13.3
chr5_145508637_T_G	LARS	c.2673	p.V891V	Synonymous	0.4	BEN	HET	exonic	synonymous SNV	LARS1:NM_001317964:exon25:c.T2535C:p.V845V,LARS1:NM_001317965:exon25:c.T2511C:p.V837V,LARS1:NM_016460:exon25:c.T2592C:p.V864V,LARS1:NM_020117:exon26:c.T2673C:p.V891V	2.19502	13.3
chr5_145508637_T_G	LARS	c.2673	p.V891V	Synonymous	0.38	BEN	HET	exonic	synonymous SNV	LARS1:NM_001317964:exon25:c.T2535C:p.V845V,LARS1:NM_001317965:exon25:c.T2511C:p.V837V,LARS1:NM_016460:exon25:c.T2592C:p.V864V,LARS1:NM_020117:exon26:c.T2673C:p.V891V	2.19502	13.3
chr5_145508637_T_G	LARS	c.2673	p.V891V	Synonymous	0.46	BEN	HET	exonic	synonymous SNV	LARS1:NM_001317964:exon25:c.T2535C:p.V845V,LARS1:NM_001317965:exon25:c.T2511C:p.V837V,LARS1:NM_016460:exon25:c.T2592C:p.V864V,LARS1:NM_020117:exon26:c.T2673C:p.V891V	2.19502	13.3
chr5_145508637_T_G	LARS	c.2673	p.V891V	Synonymous	1	BEN	HOM	exonic	synonymous SNV	LARS1:NM_001317964:exon25:c.T2535C:p.V845V,LARS1:NM_001317965:exon25:c.T2511C:p.V837V,LARS1:NM_016460:exon25:c.T2592C:p.V864V,LARS1:NM_020117:exon26:c.T2673C:p.V891V	2.19502	13.3
chr5_145508637_T_G	LARS	c.2673	p.V891V	Synonymous	0.49	BEN	HET	exonic	synonymous SNV	LARS1:NM_001317964:exon25:c.T2535C:p.V845V,LARS1:NM_001317965:exon25:c.T2511C:p.V837V,LARS1:NM_016460:exon25:c.T2592C:p.V864V,LARS1:NM_020117:exon26:c.T2673C:p.V891V	2.19502	13.3
chr5_145508637_T_G	LARS	c.2673	p.V891V	Synonymous	0.56	BEN	HET	exonic	synonymous SNV	LARS1:NM_001317964:exon25:c.T2535C:p.V845V,LARS1:NM_001317965:exon25:c.T2511C:p.V837V,LARS1:NM_016460:exon25:c.T2592C:p.V864V,LARS1:NM_020117:exon26:c.T2673C:p.V891V	2.19502	13.3
chr5_145508637_T_G	LARS	c.2673	p.V891V	Synonymous	0.52	BEN	HET	exonic	synonymous SNV	LARS1:NM_001317964:exon25:c.T2535C:p.V845V,LARS1:NM_001317965:exon25:c.T2511C:p.V837V,LARS1:NM_016460:exon25:c.T2592C:p.V864V,LARS1:NM_020117:exon26:c.T2673C:p.V891V	2.19502	13.3
chr5_145508637_T_G	LARS	c.2673	p.V891V	Synonymous	0.45	BEN	HET	exonic	synonymous SNV	LARS1:NM_001317964:exon25:c.T2535C:p.V845V,LARS1:NM_001317965:exon25:c.T2511C:p.V837V,LARS1:NM_016460:exon25:c.T2592C:p.V864V,LARS1:NM_020117:exon26:c.T2673C:p.V891V	2.19502	13.3
chr5_145508689_CTTTTT_-	LARS	c.2629-13_2629-8delCTTTTT		Intronic		BEN		.	.	.	.	.
chr5_145508689_CTTTTT_-	LARS	c.2629-13_2629-8delCTTTTT		Intronic		BEN		.	.	.	.	.
chr5_145508689_CTTTTT_-	LARS	c.2629-13_2629-8delCTTTTT		Intronic		BEN		.	.	.	.	.
chr5_145508689_CTTTTT_-	LARS	c.2629-13_2629-8delCTTTTT		Intronic		BEN		.	.	.	.	.
chr5_145508689_CTTTTT_-	LARS	c.2629-13_2629-8delCTTTTT		Intronic		BEN		.	.	.	.	.
chr5_145508689_CTTTTT_-	LARS	c.2629-13_2629-8delCTTTTT		Intronic		BEN		.	.	.	.	.
chr5_145508689_CTTTTT_-	LARS	c.2629-13_2629-8delCTTTTT		Intronic		BEN		.	.	.	.	.
chr5_145508689_CTTTTT_-	LARS	c.2629-13_2629-8delCTTTTT		Intronic		BEN		.	.	.	.	.
chr5_145508694_TTTTTC_-	LARS	c.2629-18_2629-13delTTTTTC		Intronic		BEN		.	.	.	.	.
chr5_145509728_T_G	LARS	c.2488-7		Intronic	0.56	BEN	HET	intronic	.	.	0.514249	6.787
chr5_145519821_C_T	LARS	c.2094	p.D698D	Synonymous	0.54	BEN	HET	exonic	nonsynonymous SNV	LARS1:NM_001317964:exon20:c.C1956A:p.D652E,LARS1:NM_001317965:exon20:c.C1932A:p.D644E,LARS1:NM_016460:exon20:c.C2013A:p.D671E,LARS1:NM_020117:exon21:c.C2094A:p.D698E	-0.097548	3.522
chr5_145519821_C_T	LARS	c.2094	p.D698D	Synonymous	0.37	BEN	HET	exonic	nonsynonymous SNV	LARS1:NM_001317964:exon20:c.C1956A:p.D652E,LARS1:NM_001317965:exon20:c.C1932A:p.D644E,LARS1:NM_016460:exon20:c.C2013A:p.D671E,LARS1:NM_020117:exon21:c.C2094A:p.D698E	-0.097548	3.522
chr5_145519821_C_T	LARS	c.2094	p.D698D	Synonymous	0.37	BEN	HET	exonic	nonsynonymous SNV	LARS1:NM_001317964:exon20:c.C1956A:p.D652E,LARS1:NM_001317965:exon20:c.C1932A:p.D644E,LARS1:NM_016460:exon20:c.C2013A:p.D671E,LARS1:NM_020117:exon21:c.C2094A:p.D698E	-0.097548	3.522
chr5_145519821_C_T	LARS	c.2094	p.D698D	Synonymous	0.59	BEN	HET	exonic	nonsynonymous SNV	LARS1:NM_001317964:exon20:c.C1956A:p.D652E,LARS1:NM_001317965:exon20:c.C1932A:p.D644E,LARS1:NM_016460:exon20:c.C2013A:p.D671E,LARS1:NM_020117:exon21:c.C2094A:p.D698E	-0.097548	3.522
chr5_145519821_C_T	LARS	c.2094	p.D698D	Synonymous	0.39	BEN	HET	exonic	nonsynonymous SNV	LARS1:NM_001317964:exon20:c.C1956A:p.D652E,LARS1:NM_001317965:exon20:c.C1932A:p.D644E,LARS1:NM_016460:exon20:c.C2013A:p.D671E,LARS1:NM_020117:exon21:c.C2094A:p.D698E	-0.097548	3.522
chr5_145519821_C_T	LARS	c.2094	p.D698D	Synonymous	0.51	BEN	HET	exonic	nonsynonymous SNV	LARS1:NM_001317964:exon20:c.C1956A:p.D652E,LARS1:NM_001317965:exon20:c.C1932A:p.D644E,LARS1:NM_016460:exon20:c.C2013A:p.D671E,LARS1:NM_020117:exon21:c.C2094A:p.D698E	-0.097548	3.522
chr5_145519821_C_T	LARS	c.2094	p.D698D	Synonymous	0.99	BEN	HOM	exonic	nonsynonymous SNV	LARS1:NM_001317964:exon20:c.C1956A:p.D652E,LARS1:NM_001317965:exon20:c.C1932A:p.D644E,LARS1:NM_016460:exon20:c.C2013A:p.D671E,LARS1:NM_020117:exon21:c.C2094A:p.D698E	-0.097548	3.522
chr5_145519821_C_T	LARS	c.2094	p.D698D	Synonymous	0.37	BEN	HET	exonic	nonsynonymous SNV	LARS1:NM_001317964:exon20:c.C1956A:p.D652E,LARS1:NM_001317965:exon20:c.C1932A:p.D644E,LARS1:NM_016460:exon20:c.C2013A:p.D671E,LARS1:NM_020117:exon21:c.C2094A:p.D698E	-0.097548	3.522
chr5_145519821_C_T	LARS	c.2094	p.D698D	Synonymous	0.41	BEN	HET	exonic	nonsynonymous SNV	LARS1:NM_001317964:exon20:c.C1956A:p.D652E,LARS1:NM_001317965:exon20:c.C1932A:p.D644E,LARS1:NM_016460:exon20:c.C2013A:p.D671E,LARS1:NM_020117:exon21:c.C2094A:p.D698E	-0.097548	3.522
chr5_145523105_C_T	LARS	c.1747	p.L583L	Synonymous	0.55	BEN	HET	exonic	nonsynonymous SNV	LARS1:NM_001317964:exon18:c.C1609A:p.L537M,LARS1:NM_001317965:exon18:c.C1585A:p.L529M,LARS1:NM_016460:exon18:c.C1666A:p.L556M,LARS1:NM_020117:exon19:c.C1747A:p.L583M	2.21079	13.35
chr5_145523105_C_T	LARS	c.1747	p.L583L	Synonymous	0.44	BEN	HET	exonic	nonsynonymous SNV	LARS1:NM_001317964:exon18:c.C1609A:p.L537M,LARS1:NM_001317965:exon18:c.C1585A:p.L529M,LARS1:NM_016460:exon18:c.C1666A:p.L556M,LARS1:NM_020117:exon19:c.C1747A:p.L583M	2.21079	13.35
chr5_145523105_C_T	LARS	c.1747	p.L583L	Synonymous	0.49	BEN	HET	exonic	nonsynonymous SNV	LARS1:NM_001317964:exon18:c.C1609A:p.L537M,LARS1:NM_001317965:exon18:c.C1585A:p.L529M,LARS1:NM_016460:exon18:c.C1666A:p.L556M,LARS1:NM_020117:exon19:c.C1747A:p.L583M	2.21079	13.35
chr5_145523105_C_T	LARS	c.1747	p.L583L	Synonymous	0.55	BEN	HET	exonic	nonsynonymous SNV	LARS1:NM_001317964:exon18:c.C1609A:p.L537M,LARS1:NM_001317965:exon18:c.C1585A:p.L529M,LARS1:NM_016460:exon18:c.C1666A:p.L556M,LARS1:NM_020117:exon19:c.C1747A:p.L583M	2.21079	13.35
chr5_145523105_C_T	LARS	c.1747	p.L583L	Synonymous	0.4	BEN	HET	exonic	nonsynonymous SNV	LARS1:NM_001317964:exon18:c.C1609A:p.L537M,LARS1:NM_001317965:exon18:c.C1585A:p.L529M,LARS1:NM_016460:exon18:c.C1666A:p.L556M,LARS1:NM_020117:exon19:c.C1747A:p.L583M	2.21079	13.35
chr5_145523105_C_T	LARS	c.1747	p.L583L	Synonymous	0.46	BEN	HET	exonic	nonsynonymous SNV	LARS1:NM_001317964:exon18:c.C1609A:p.L537M,LARS1:NM_001317965:exon18:c.C1585A:p.L529M,LARS1:NM_016460:exon18:c.C1666A:p.L556M,LARS1:NM_020117:exon19:c.C1747A:p.L583M	2.21079	13.35
chr5_145523105_C_T	LARS	c.1747	p.L583L	Synonymous	0.45	BEN	HET	exonic	nonsynonymous SNV	LARS1:NM_001317964:exon18:c.C1609A:p.L537M,LARS1:NM_001317965:exon18:c.C1585A:p.L529M,LARS1:NM_016460:exon18:c.C1666A:p.L556M,LARS1:NM_020117:exon19:c.C1747A:p.L583M	2.21079	13.35
chr5_145523105_C_T	LARS	c.1747	p.L583L	Synonymous	0.51	BEN	HET	exonic	nonsynonymous SNV	LARS1:NM_001317964:exon18:c.C1609A:p.L537M,LARS1:NM_001317965:exon18:c.C1585A:p.L529M,LARS1:NM_016460:exon18:c.C1666A:p.L556M,LARS1:NM_020117:exon19:c.C1747A:p.L583M	2.21079	13.35
chr5_145523105_C_T	LARS	c.1747	p.L583L	Synonymous	0.99	BEN	HOM	exonic	nonsynonymous SNV	LARS1:NM_001317964:exon18:c.C1609A:p.L537M,LARS1:NM_001317965:exon18:c.C1585A:p.L529M,LARS1:NM_016460:exon18:c.C1666A:p.L556M,LARS1:NM_020117:exon19:c.C1747A:p.L583M	2.21079	13.35
chr5_145523876_C_T	LARS	c.1692	p.T564T	Synonymous	0.55	BEN	HET	exonic	synonymous SNV	LARS1:NM_001317964:exon17:c.C1554A:p.T518T,LARS1:NM_001317965:exon17:c.C1530A:p.T510T,LARS1:NM_016460:exon17:c.C1611A:p.T537T,LARS1:NM_020117:exon18:c.C1692A:p.T564T	0.0957	4.516
chr5_145539996_A_C	LARS	c.648	p.S216S	Synonymous	0.99	BEN	HOM	exonic	synonymous SNV	LARS1:NM_001317964:exon6:c.A510G:p.S170S,LARS1:NM_001317965:exon6:c.A486G:p.S162S,LARS1:NM_016460:exon6:c.A567G:p.S189S,LARS1:NM_020117:exon7:c.A648G:p.S216S	1.30973	10.29
chr5_145539996_A_C	LARS	c.648	p.S216S	Synonymous	0.42	BEN	HET	exonic	synonymous SNV	LARS1:NM_001317964:exon6:c.A510G:p.S170S,LARS1:NM_001317965:exon6:c.A486G:p.S162S,LARS1:NM_016460:exon6:c.A567G:p.S189S,LARS1:NM_020117:exon7:c.A648G:p.S216S	1.30973	10.29
chr5_145539996_A_C	LARS	c.648	p.S216S	Synonymous	0.55	BEN	HET	exonic	synonymous SNV	LARS1:NM_001317964:exon6:c.A510G:p.S170S,LARS1:NM_001317965:exon6:c.A486G:p.S162S,LARS1:NM_016460:exon6:c.A567G:p.S189S,LARS1:NM_020117:exon7:c.A648G:p.S216S	1.30973	10.29
chr5_145539996_A_C	LARS	c.648	p.S216S	Synonymous	0.55	BEN	HET	exonic	synonymous SNV	LARS1:NM_001317964:exon6:c.A510G:p.S170S,LARS1:NM_001317965:exon6:c.A486G:p.S162S,LARS1:NM_016460:exon6:c.A567G:p.S189S,LARS1:NM_020117:exon7:c.A648G:p.S216S	1.30973	10.29
chr5_145539996_A_C	LARS	c.648	p.S216S	Synonymous	0.45	BEN	HET	exonic	synonymous SNV	LARS1:NM_001317964:exon6:c.A510G:p.S170S,LARS1:NM_001317965:exon6:c.A486G:p.S162S,LARS1:NM_016460:exon6:c.A567G:p.S189S,LARS1:NM_020117:exon7:c.A648G:p.S216S	1.30973	10.29
chr5_145539996_A_C	LARS	c.648	p.S216S	Synonymous	0.51	BEN	HET	exonic	synonymous SNV	LARS1:NM_001317964:exon6:c.A510G:p.S170S,LARS1:NM_001317965:exon6:c.A486G:p.S162S,LARS1:NM_016460:exon6:c.A567G:p.S189S,LARS1:NM_020117:exon7:c.A648G:p.S216S	1.30973	10.29
chr5_145539996_A_C	LARS	c.648	p.S216S	Synonymous	0.44	BEN	HET	exonic	synonymous SNV	LARS1:NM_001317964:exon6:c.A510G:p.S170S,LARS1:NM_001317965:exon6:c.A486G:p.S162S,LARS1:NM_016460:exon6:c.A567G:p.S189S,LARS1:NM_020117:exon7:c.A648G:p.S216S	1.30973	10.29
chr5_145539996_A_C	LARS	c.648	p.S216S	Synonymous	0.5	BEN	HET	exonic	synonymous SNV	LARS1:NM_001317964:exon6:c.A510G:p.S170S,LARS1:NM_001317965:exon6:c.A486G:p.S162S,LARS1:NM_016460:exon6:c.A567G:p.S189S,LARS1:NM_020117:exon7:c.A648G:p.S216S	1.30973	10.29
chr5_145539996_A_C	LARS	c.648	p.S216S	Synonymous	0.51	BEN	HET	exonic	synonymous SNV	LARS1:NM_001317964:exon6:c.A510G:p.S170S,LARS1:NM_001317965:exon6:c.A486G:p.S162S,LARS1:NM_016460:exon6:c.A567G:p.S189S,LARS1:NM_020117:exon7:c.A648G:p.S216S	1.30973	10.29
[truncated: 1,079 more rows]
