# Supplementary material for: Deep phenotyping of post-infectious myalgic encephalomyelitis/chronic fatigue syndrome
Source: Nat Commun. 2024 Feb 21;15:907. doi: 10.1038/s41467-024-45107-3 (PMC10881493; doi:10.1038/s41467-024-45107-3)
Supplement: Supplementary file 4 — Supplementary Data 1-24 [file 41467_2024_45107_MOESM4_ESM.zip › Individual Supplementary Data/Supplementary Data 11.xlsx]

## Sheet: Sheet1
Supplementary Data 11: Dietary evaluation
	Food record			Diet History Questionnaire (DHQ) II
Nutrient	HV (n=10)	PI-ME/CFS (n=11)	p-value	HV (n=15)	PI-ME/CFS (n=17)	p-value
Energy (kcal)	1869.8 ± 526.3	1985.9 ± 748.2	0.7	1960.6 ± 790.9	1640.2 ± 571.4	0.2
% kcal alcohol	1.0 ± 1.3	0.7 ± 1.2	0.8	1.2 ± 1.6	0.8 ± 1.3	0.3
% kcal protein	21.0 ± 7.4	15.7 ± 3.5	0.1	17.2 ± 3.6	15.2 ± 2.7	0.08
% kcal fat	32.9 ± 4.6	37.4 ± 5.6	0.06	38.3 ± 5.0	38.0 ± 7.4	0.9
% kcal saturated fat	9.6 ± 2.9	13.5 ± 2.8	0.01	10.5 ± 2.5	12.0 ± 3.2	0.2
% kcal carbohydrate	45.1 ± 9.4	46.1 ± 6.2	0.9	46.4 ± 8.3	48.4 ± 8.0	0.5
Dietary fiber (gm/1000 kcal)	12.7 ± 6.0	11.1 ± 2.0	0.7	14.5 + 5.8	11.1 + 5.8	0.03
Total sugar (gm/1000 kcal)	53.0 ± 14.8	48.9 ± 15.8	0.6	50.2 ± 18.2	55.4 ± 19.0	0.4
Added sugar (gm/1000 kcal)	26.0 ± 11.1	27.8 ± 8.3	0.7	N/A	N/A	N/A
Gluten (gm)	8.1 ± 3.7	6.8 ± 3.5	0.5
Caffeine (mg)	114.0 ± 86.8	116.1 ± 136.0	0.6	206.4 ± 184.8	192.1 ± 296.1	0.2
Calcium (mg/1000 kcal)	456.0 ± 134.9	429.9 ± 126.9	0.7	479.8 ± 152.7	561.0 ± 275.6	0.7
Sodium (mg/1000 kcal)	1395.7 ± 295.3	1596.1 ± 514.3	0.3	1604.8 ± 308.4	1561.1 ± 246.1	0.7
Iron (mg/1000 kcal)	8.3 ± 2.6	6.4 ± 0.9	0.05	8.7 ± 2.2	7.8 ± 2.4	0.3
Folate (mcg/1000 kcal)	279. 5 ± 87.0	207.6 ± 45.6	0.03	337.2 ± 99.1	303.7 ± 123.7	0.4
Vitamin D (mcg/1000 kcal)	2.7 ± 1.9	2.3 ± 1.5	0.6	2.3 ± 1.1	2.5 ± 2.1	0.5
