# Supplementary material for: Deep phenotyping of post-infectious myalgic encephalomyelitis/chronic fatigue syndrome
Source: Nat Commun. 2024 Feb 21;15:907. doi: 10.1038/s41467-024-45107-3 (PMC10881493; doi:10.1038/s41467-024-45107-3)
Supplement: Supplementary file 4 — Supplementary Data 1-24 [file 41467_2024_45107_MOESM4_ESM.zip › Individual Supplementary Data/Supplementary Data 12.xlsx]

## Sheet: Sheet1
Supplementary Data 12: Total body energy use as measured before and after cardiopulmonary exercise testing (CPET)
	Baseline			3-19 hours Post CPET			27-43 hours Post CPET			51-67 hours Post CPET
	HV	PI-ME/CFS	p-value	HV	PI-ME/CFS	p-value**	HV	PI-ME/CFS	p-value**	HV	PI-ME/CFS	p-value**
N (females)	11 (4)	12 (6)		9 (3)	9 (4)		9 (3)	8 (3)		8 (3)	8 (4)
Total Energy Expenditure (kcal/d)*	1947 ± 249	1976 ± 437	0.4	1933 ± 264	2023 ± 441	0.7	1926 ± 284	2041 ± 401	0.7	1843 ± 259	1952 ± 438	0.3
Sleeping Energy Expenditure (kcal/d)*	1497 ± 210	1554 ± 355	0.3	1452 ± 227	1519 ± 328	0.7	1451 ± 259	1560 ± 339	0.7	1380 ± 201	1548 ± 400	0.07
Respiratory Quotient	0.84 ± 0.03	0.86 ± 0.03	0.1	0.87 ± 0.02	0.88 ± 0.02	0.5	0.88 ± 0.02	0.87 ± 0.02	0.07	0.89 ± 0.01	0.87 ± 0.04	0.01
Microwave-activity (% time active)	8.9 ± 3.6	7.6 ± 3.5	0.4	8.9 ±3.4	8.2 ± 2.6	0.7	9.6 ± 4.1	8.3 ± 2.9	0.6	8.3 ± 3.5	7.9 ± 1.9	0.2
Hip activity (3-D counts/min)	86.4 ± 45.9	95.2 ± 71.9	0.7	113.4 ± 50.1	112.0 ±56.9	0.9	115.6 ± 41.3	104.0 ± 56.6	0.08	80.4 ± 39.3	96.1 ± 64.0	0.9
Wrist activity (3-D counts/min)	630.3 ± 335.3	775.2 ± 362.6	0.3	703.7 ± 198.8	835.6 ± 285.5	0.4	728.6 ± 298.1	718.6 ± 341.3	0.1	674.8 ± 180.1	759.5 ± 347.0	0.7
*Comparisons controlled for age, sex, ln(fat mass), ln(fat free mass); **Additionally controlled for baseline measurement
