# Supplementary material for: Deep phenotyping of post-infectious myalgic encephalomyelitis/chronic fatigue syndrome
Source: Nat Commun. 2024 Feb 21;15:907. doi: 10.1038/s41467-024-45107-3 (PMC10881493; doi:10.1038/s41467-024-45107-3)
Supplement: Supplementary file 4 — Supplementary Data 1-24 [file 41467_2024_45107_MOESM4_ESM.zip › Individual Supplementary Data/Supplementary Data 13.xlsx]

## Sheet: Sheet1
Supplementary Data 13: Neuropsychological testing:
Instrument	Healthy Volunteer			PI-ME/CFS			t-test
	N	Mean	SD	N	Mean	SD	t	df	p-value
WTAR (M=100, SD=15)	18	112.7	11.7	15	115.1	12.4	0.57	31	0.6
HVLT-R Learning (M=50, SD=10)*	18	51.1	6.6	15	45.4	10.4	-1.84	23	0.08
Grooved Pegboard Dominant (M=50, SD=10)	18	51.4	12.8	15	45.9	14.5	-1.15	31	0.3
Grooved Pegboard Nondominant (M=50, SD=10)	17	49.8	9.1	15	46.2	9.4	-1.11	30	0.3
WAIS-IV Symbol Search (M=10, SD=3)	18	12.4	3.2	15	11.9	3.6	-0.44	31	0.7
WAIS-IV Coding (M=10, SD=3)	18	11.5	3.7	15	10.7	3.4	-0.61	31	0.5
WAIS-IV Digit Span (M=10, SD=3)	18	11.3	2.6	15	11.4	2.7	0.07	31	0.9
HVLT-R Delayed Recall (M=50, SD=10)	18	49.1	7.4	15	46.9	9	-0.74	31	0.5
BVMT-R Learning (M=50, SD=10)	18	50	10.8	15	52.8	12.8	0.7	31	0.5
Wisconsin Card Sorting Perseverative Responses (M=50, SD=10)	18	46.8	10.1	15	47.3	6.2	0.2	31	0.9
COWA (M=50, SD=10)	18	47.6	10.4	15	48.3	9.8	0.2	31	0.8
Animal Fluency (M=50, SD=10)	18	53.9	10.9	15	50.7	8.1	-1	31	0.3
PASAT (M=50, SD=10)	17	52.4	12.1	15	52	11	-0.1	30	0.9
BVMT-R Delayed Recall (M=50, SD=10)	18	52.2	9.9	15	53.5	10.1	0.4	31	0.7
TOVA ADHD SCORE	18	1.1	3.6	15	0.9	4.7	-0.1	31	0.9
Note. *Equality of variance could not be assumed due to significant Levene's test
