# Supplementary material for: Deep phenotyping of post-infectious myalgic encephalomyelitis/chronic fatigue syndrome
Source: Nat Commun. 2024 Feb 21;15:907. doi: 10.1038/s41467-024-45107-3 (PMC10881493; doi:10.1038/s41467-024-45107-3)
Supplement: Supplementary file 4 — Supplementary Data 1-24 [file 41467_2024_45107_MOESM4_ESM.zip › Individual Supplementary Data/Supplementary Data 14.xlsx]

## Sheet: Sheet1
Supplementary Data 14: Metabolomics of cerebrospinal fluid
Supplementary Data 14A: Differential metabolites
CHEM_ID	SUPER_PATHWAY	SUB_PATHWAY	CHEMICAL_NAME	HMDB	KEGG	p-value	fold change	adjusted p-value
35	Amino Acid	Glutamate Metabolism	S-1-pyrroline-5-carboxylate	HMDB0001301	C04322	0.00482795	0.702935	0.000480104
50	Amino Acid	Polyamine Metabolism	spermidine	HMDB0001257	C00315	0.0556798	0.809263	0.00345326
71	Amino Acid	Tryptophan Metabolism	5-hydroxyindoleacetate	HMDB0000763	C05635	0.000436432	0.680465	0.00971858
93	Energy	TCA Cycle	alpha-ketoglutarate	HMDB0000208	C00026	0.100592	0.901799	0.012987
98	Amino Acid	Tryptophan Metabolism	kynurenate	HMDB0000715	C01717	0.0684418	0.704934	0.012987
111	Amino Acid	Leucine, Isoleucine and Valine Metabolism	3-hydroxyisobutyrate	HMDB0000023,HMDB0000336	C01188,C06001	0.0023189	0.779439	0.012987
112	Lipid	Mevalonate Metabolism	3-hydroxy-3-methylglutarate	HMDB0000355	C03761	0.0244111	0.841933	0.012987
117	Amino Acid	Tyrosine Metabolism	homovanillate (HVA)	HMDB0000118	C05582	0.0103732	0.772712	0.0153954
158	Nucleotide	Pyrimidine Metabolism, Thymine containing	5,6-dihydrothymine	HMDB0000079	C00906	0.0135612	0.838716	0.0153954
171	Nucleotide	Purine Metabolism, (Hypo)Xanthine/Inosine containing	hypoxanthine	HMDB0000157	C00262	0.198931	0.885165	0.0153954
189	Amino Acid	Lysine Metabolism	N6,N6,N6-trimethyllysine	HMDB0001325	C03793	0.00394028	0.75183	0.0189411
192	Amino Acid	Polyamine Metabolism	N-acetylputrescine	HMDB0002064	C02714	0.00394028	0.773094	0.0189411
194	Amino Acid	Methionine, Cysteine, SAM and Taurine Metabolism	N-formylmethionine	HMDB0001015	C03145	0.00166046	0.644224	0.0189411
207	Nucleotide	Purine Metabolism, Adenine containing	adenosine 3',5'-cyclic monophosphate (cAMP)	HMDB0000058	C00575	0.00204754	0.696801	0.0189411
212	Amino Acid	Polyamine Metabolism	5-methylthioadenosine (MTA)	HMDB0001173	C00170	0.00104308	0.718577	0.0189411
213	Nucleotide	Purine Metabolism, Adenine containing	N6-methyladenosine	HMDB0004044		0.0365439	0.682229	0.0189411
231	Amino Acid	Urea cycle; Arginine and Proline Metabolism	arginine	HMDB0000517	C00062	0.0449796	0.860684	0.0189411
232	Amino Acid	Urea cycle; Arginine and Proline Metabolism	argininosuccinate	HMDB0000052	C03406	0.00072475	0.733393	0.0189411
233	Cofactors and Vitamins	Ascorbate and Aldarate Metabolism	ascorbate (Vitamin C)	HMDB0000044	D00018,C00072	0.0887471	0.8097	0.0189411
240	Amino Acid	Tyrosine Metabolism	3-(4-hydroxyphenyl)lactate	HMDB0000755	C03672	0.00436429	0.725206	0.0189411
254	Lipid	Ketone Bodies	3-hydroxybutyrate (BHBA)	HMDB0000442,HMDB0000357,HMDB0000011	C03197,C01089	0.0264401	0.949868	0.0189411
267	Lipid	Phospholipid Metabolism	choline phosphate	HMDB0001565	C00588	0.012416	0.761683	0.0189411
275	Amino Acid	Creatine Metabolism	creatinine	HMDB0000562	C00791	0.00185854	0.847406	0.0189411
338	Xenobiotics	Food Component/Plant	gluconate	HMDB0000625	C00257	0.00117417	0.734875	0.0189411
340	Amino Acid	Glycine, Serine and Threonine Metabolism	glycine	HMDB0000123	C00037	0.0780258	0.839725	0.0189411
355	Amino Acid	Histidine Metabolism	histidine	HMDB0000177	C00135	0.011355	0.838724	0.0189411
361	Nucleotide	Purine Metabolism, (Hypo)Xanthine/Inosine containing	inosine	HMDB0000195	C00294	0.0333959	0.845091	0.0189411
363	Lipid	Inositol Metabolism	myo-inositol	HMDB0000211	C00137	0.012416	0.826045	0.0189411
376	Amino Acid	Leucine, Isoleucine and Valine Metabolism	isoleucine	HMDB0000172	C06418,C00407,C16424	0.028609	0.810167	0.0189411
391	Amino Acid	Urea cycle; Arginine and Proline Metabolism	citrulline	HMDB0000904	C00327	0.0730647	0.816877	0.0189411
397	Amino Acid	Leucine, Isoleucine and Valine Metabolism	leucine	HMDB0000687	C00123	0.0945248	0.836534	0.0189411
407	Amino Acid	Lysine Metabolism	lysine	HMDB0003405	C00739,C00047	0.063898	0.873449	0.0189411
409	Energy	TCA Cycle	malate	HMDB0031518,HMDB0000156,HMDB0000744	C00149,C00711,C00497	0.0449796	0.836	0.0189411
415	Amino Acid	Methionine, Cysteine, SAM and Taurine Metabolism	methionine	HMDB0000696	C00073	0.0683584	0.872579	0.0189411
444	Amino Acid	Urea cycle; Arginine and Proline Metabolism	ornithine	HMDB0000214	C00077	0.127927	0.853458	0.0196585
445	Nucleotide	Pyrimidine Metabolism, Orotate containing	orotate	HMDB0000226	C00295	0.00207741	0.644386	0.0196585
460	Amino Acid	Phenylalanine Metabolism	phenylalanine	HMDB0000159	C00079	0.0483408	0.850422	0.0196585
480	Amino Acid	Urea cycle; Arginine and Proline Metabolism	proline	HMDB0000162,HMDB0003411	C00148,C000763	0.0887471	0.636116	0.0224136
482	Carbohydrate	Glycolysis, Gluconeogenesis, and Pyruvate Metabolism	lactate	HMDB0000190	C00186	0.00185854	0.843729	0.0228753
503	Amino Acid	Glycine, Serine and Threonine Metabolism	serine	HMDB0000187	C00065	0.0832503	0.87045	0.0234347
512	Amino Acid	Methionine, Cysteine, SAM and Taurine Metabolism	taurine	HMDB0000251	C00245	0.0887471	0.890884	0.0234347
533	Amino Acid	Urea cycle; Arginine and Proline Metabolism	urea	HMDB0000294	C00086	0.0190942	0.767584	0.0234347
535	Nucleotide	Pyrimidine Metabolism, Uracil containing	uridine	HMDB0000296	C00299	0.0225149	0.818981	0.0234347
536	Nucleotide	Pyrimidine Metabolism, Uracil containing	2'-deoxyuridine	HMDB0000012	C00526	0.042785	0.752664	0.0234347
563	Amino Acid	Glutamate Metabolism	glutamine	HMDB0000641	C00064	0.00394028	0.846125	0.0234347
564	Amino Acid	Glycine, Serine and Threonine Metabolism	threonine	HMDB0000167	C00188	0.0175566	0.774596	0.0234347
565	Amino Acid	Tryptophan Metabolism	tryptophan	HMDB0000929	C00078	0.0190942	0.824158	0.0234347
566	Amino Acid	Leucine, Isoleucine and Valine Metabolism	valine	HMDB0000883	C00183	0.0225149	0.718165	0.0234901
572	Carbohydrate	Glycolysis, Gluconeogenesis, and Pyruvate Metabolism	glucose	HMDB0000122	C00031	0.00862781	0.889254	0.0234901
799	Amino Acid	Glycine, Serine and Threonine Metabolism	betaine	HMDB0000043	C00719	0.003553	0.792996	0.0234901
800	Amino Acid	Methionine, Cysteine, SAM and Taurine Metabolism	cysteine	HMDB0000574	C00097	0.100592	0.852894	0.0234901
803	Carbohydrate	Fructose, Mannose and Galactose Metabolism	mannose	HMDB0000169	C00159,C02209,C00936	0.151874	0.919706	0.0234901
806	Amino Acid	Glycine, Serine and Threonine Metabolism	dimethylglycine	HMDB0000092	C03626	0.0161259	0.724849	0.0245988
815	Amino Acid	Tyrosine Metabolism	tyrosine	HMDB0000158	C00082	0.014796	0.76163	0.0245988
821	Nucleotide	Pyrimidine Metabolism, Uracil containing	pseudouridine	HMDB0000767	C02067	0.00533433	0.812392	0.0245988
825	Nucleotide	Pyrimidine Metabolism, Uracil containing	uracil	HMDB0000300	C00106	0.100592	0.873967	0.0246889
827	Nucleotide	Pyrimidine Metabolism, Cytidine containing	cytidine	HMDB0000089	C00475	0.0058867	0.815933	0.0246889
828	Carbohydrate	Pentose Metabolism	arabinose	HMDB0029942	C00216	0.0225149	0.809372	0.0246889
878	Carbohydrate	Fructose, Mannose and Galactose Metabolism	fructose	HMDB0000660	C00095	0.178997	0.890491	0.0246889
880	Nucleotide	Purine Metabolism, Adenine containing	adenine	HMDB0000034	C00147	0.028609	0.798667	0.0246889
917	Amino Acid	Alanine and Aspartate Metabolism	asparagine	HMDB0000168	C00152	0.028609	0.844458	0.0246889
1002	Nucleotide	Purine Metabolism, (Hypo)Xanthine/Inosine containing	allantoin	HMDB0000462	C02348,C01551,C02350	0.00714335	0.66572	0.0266717
1004	Nucleotide	Purine Metabolism, (Hypo)Xanthine/Inosine containing	xanthine	HMDB0000292	C00385	0.143548	0.931538	0.0285137
1021	Amino Acid	Glutathione Metabolism	5-oxoproline	HMDB0000267	C02237,C01879	0.0225149	0.841503	0.0285137
1022	Amino Acid	Tryptophan Metabolism	picolinate	HMDB0002243	C10164	0.000469794	0.600689	0.0288495
1025	Amino Acid	Lysine Metabolism	pipecolate	HMDB0000070		0.011355	0.516164	0.0297092
1052	Carbohydrate	Glycolysis, Gluconeogenesis, and Pyruvate Metabolism	glycerate	HMDB0000139,HMDB0006372	C00258	0.0483408	0.893631	0.0300213
1083	Amino Acid	Methionine, Cysteine, SAM and Taurine Metabolism	N-acetylmethionine	HMDB0011745	C02712	0.0058867	0.664628	0.0315091
1084	Amino Acid	Leucine, Isoleucine and Valine Metabolism	N-acetylvaline	HMDB0011757		0.00785511	0.776129	0.0316348
1099	Nucleotide	Purine Metabolism, Guanine containing	guanosine	HMDB0000133	C00387	0.014796	0.837384	0.0316348
1102	Peptide	Gamma-glutamyl Amino Acid	gamma-glutamyltyrosine	HMDB0011741		0.0101634	0.704517	0.0324678
1105	Cofactors and Vitamins	Tocopherol Metabolism	alpha-tocopherol	HMDB0001893	C02477	0.120617	0.874728	0.0324678
1110	Amino Acid	Alanine and Aspartate Metabolism	N-acetylalanine	HMDB0000766	C02847	0.0135612	0.815171	0.0324678
1113	Amino Acid	Polyamine Metabolism	4-acetamidobutanoate	HMDB0003681	C02946	0.00092525	0.706032	0.0324678
1123	Lipid	Primary Bile Acid Metabolism	chenodeoxycholate	HMDB0000518	C02528	0.177225	0.581271	0.0324678
1124	Energy	TCA Cycle	citrate	HMDB0000094	C00158	0.106958	0.877652	0.0334328
1125	Nucleotide	Pyrimidine Metabolism, Uracil containing	5,6-dihydrouracil	HMDB0000076	C00429	0.00097307	0.709703	0.0334328
1134	Nucleotide	Purine Metabolism, (Hypo)Xanthine/Inosine containing	urate	HMDB0000289	C00366	0.0225149	0.768227	0.0334328
1143	Lipid	Short Chain Fatty Acid	butyrate/isobutyrate (4:0)	HMDB0000039	C00246	0.0413023	0.856204	0.0334328
1162	Carbohydrate	Aminosugar Metabolism	N-acetylneuraminate	HMDB0000230	C00270	0.0730647	0.832088	0.0334328
1206	Energy	TCA Cycle	isocitrate	HMDB0001874	C00451	0.162937	0.712361	0.0357299
1215	Carbohydrate	Aminosugar Metabolism	N-acetylglucosaminylasparagine	HMDB0000489	C04540	0.160553	0.870215	0.0357299
1218	Lipid	Ketone Bodies	acetoacetate	HMDB0000060	C00164	0.112696	0.856191	0.0357299
1221	Amino Acid	Creatine Metabolism	creatine	HMDB0000064	C00300	0.0388317	0.876047	0.0357299
1242	Nucleotide	Purine Metabolism, Adenine containing	N1-methyladenosine	HMDB0003331	C02494	0.028609	0.804767	0.0357299
1244	Cofactors and Vitamins	Folate Metabolism	5-methyltetrahydrofolate (5MeTHF)	HMDB0001396	C00440	0.0818364	0.830594	0.0357299
1254	Lipid	Glycerolipid Metabolism	glycerol	HMDB0000131	C00116	0.188775	0.589753	0.0357299
1256	Lipid	Phospholipid Metabolism	choline	HMDB0000097	C00114	0.0161259	0.81393	0.0357299
1268	Peptide	Gamma-glutamyl Amino Acid	gamma-glutamylleucine	HMDB0011171		0.0858827	0.751666	0.0357299
1342	Amino Acid	Tyrosine Metabolism	3-methoxytyrosine	HMDB0001434		0.012416	0.76759	0.0357299
1442	Amino Acid	Leucine, Isoleucine and Valine Metabolism	beta-hydroxyisovalerate	HMDB0000754		0.0519047	0.826507	0.0370531
1537	Lipid	Phosphatidylcholine (PC)	1-palmitoyl-2-linoleoyl-GPC (16:0/18:2)	HMDB0007973		0.143548	0.775424	0.0370531
1539	Lipid	Phosphatidylcholine (PC)	1-palmitoyl-2-oleoyl-GPC (16:0/18:1)	HMDB0007972	C13875	0.160553	0.862646	0.0370531
100000007	Lipid	Carnitine Metabolism	carnitine	HMDB0000062	C00487,C00308	0.0449796	0.841812	0.0370531
100000011	Amino Acid	Phenylalanine Metabolism	phenylacetate	HMDB0000209	C07086	0.00234633	0.557499	0.0370531
100000014	Xenobiotics	Benzoate Metabolism	hippurate	HMDB0000714	C01586	0.00342562	0.474386	0.0372541
100000036	Amino Acid	Leucine, Isoleucine and Valine Metabolism	3-methyl-2-oxovalerate	HMDB0000491	C03465,C06008,C00671	0.003553	0.764532	0.0384895
100000039	Amino Acid	Methionine, Cysteine, SAM and Taurine Metabolism	methionine sulfoxide	HMDB0002005	C02989	0.11363	0.774192	0.0384895
100000042	Amino Acid	Histidine Metabolism	3-methylhistidine	HMDB0000479	C01152	0.0218813	0.432514	0.0384895
100000096	Amino Acid	Guanidino and Acetamido Metabolism	4-guanidinobutanoate	HMDB0003464	C01035	0.00142854	0.454575	0.0384895
100000125	Nucleotide	Pyrimidine Metabolism, Cytidine containing	2'-deoxycytidine	HMDB0000014	C00881	0.196347	0.832299	0.0389256
100000257	Carbohydrate	Aminosugar Metabolism	glucuronate	HMDB0000127	C16245	0.11363	0.891341	0.0389256
100000263	Amino Acid	Histidine Metabolism	imidazole lactate	HMDB0002320	C05568	0.00691168	0.720219	0.0389256
100000265	Amino Acid	Tryptophan Metabolism	kynurenine	HMDB0000684	C00328	0.000293255	0.673804	0.0389256
100000282	Amino Acid	Glutamate Metabolism	N-acetylglutamate	HMDB0001138	C00624	0.100592	0.851441	0.0389256
100000406	Carbohydrate	Pentose Metabolism	ribitol	HMDB0002917,HMDB0001851,HMDB0000568,HMDB0000508	C00379,C01904,C00474,C00532	0.0504597	1.17973	0.0389256
100000442	Xenobiotics	Food Component/Plant	quinate	HMDB0003072	C00296	0.105307	0.552767	0.0389256
100000463	Amino Acid	Tryptophan Metabolism	indolelactate	HMDB0000671	C02043	0.0146384	0.724834	0.0389256
100000491	Peptide	Gamma-glutamyl Amino Acid	gamma-glutamylphenylalanine	HMDB0000594		0.0296405	0.747485	0.0402347
100000551	Amino Acid	Leucine, Isoleucine and Valine Metabolism	4-methyl-2-oxopentanoate	HMDB0000695	C00233	0.0556798	0.820554	0.0402347
100000580	Carbohydrate	Glycolysis, Gluconeogenesis, and Pyruvate Metabolism	1,5-anhydroglucitol (1,5-AG)	HMDB0002712	C07326	0.0887471	0.769567	0.0402347
100000616	Lipid	Phosphatidylinositol (PI)	1-stearoyl-2-arachidonoyl-GPI (18:0/20:4)	HMDB0009815		0.157505	0.837671	0.0402347
100000657	Lipid	Phosphatidylcholine (PC)	1,2-dipalmitoyl-GPC (16:0/16:0)	HMDB0000564	D03585	0.169592	0.866163	0.0402347
100000706	Amino Acid	Leucine, Isoleucine and Valine Metabolism	alpha-hydroxyisocaproate	HMDB0000665,HMDB00746,HMDB0000624	C03264	0.00131982	0.668789	0.0402347
100000707	Lipid	Fatty Acid, Dicarboxylate	maleate	HMDB0000176	C01384	0.00946569	0.736056	0.0423646
100000708	Amino Acid	Leucine, Isoleucine and Valine Metabolism	isovalerate (i5:0)	HMDB0000718	C08262	0.0172848	0.548285	0.0423646
100000763	Nucleotide	Pyrimidine Metabolism, Cytidine containing	5-methylcytidine	HMDB0000982		0.00104308	0.788586	0.0423646
100000773	Lipid	Fatty Acid, Monohydroxy	3-hydroxyoctanoate	HMDB0001954	C20793	0.00753672	0.752066	0.0423646
100000774	Amino Acid	Phenylalanine Metabolism	phenyllactate (PLA)	HMDB0000779,HMDB0000563	C05607	9.40508e-05	0.709634	0.0428548
100000787	Amino Acid	Alanine and Aspartate Metabolism	N-acetylaspartate (NAA)	HMDB0000812	C01042	0.0309251	0.770411	0.0428548
100000802	Lipid	Fatty Acid Metabolism (Acyl Carnitine, Short Chain)	acetylcarnitine (C2)	HMDB0000201	C02571	0.0596747	0.847677	0.0428548
100000840	Xenobiotics	Food Component/Plant	tartronate (hydroxymalonate)	HMDB0035227	C02287	0.178997	0.883832	0.0428548
100000841	Cofactors and Vitamins	Ascorbate and Aldarate Metabolism	oxalate (ethanedioate)	HMDB0002329	C00209	0.0945248	0.883671	0.0428548
100000846	Xenobiotics	Food Component/Plant	erythritol	HMDB0002994	C00503	0.0596747	0.940333	0.0428548
100000936	Amino Acid	Leucine, Isoleucine and Valine Metabolism	3-methyl-2-oxobutyrate	HMDB0000019	C00141	0.00436429	0.790966	0.0428548
100000997	Lipid	Fatty Acid, Monohydroxy	3-hydroxydecanoate	HMDB0002203		0.160553	1.10467	0.0428548
100001006	Amino Acid	Glycine, Serine and Threonine Metabolism	N-acetylglycine	HMDB0000532		0.0161259	0.780239	0.0428548
100001022	Cofactors and Vitamins	Ascorbate and Aldarate Metabolism	threonate	HMDB0062620,HMDB0000943	C01620	0.0832503	0.915791	0.0455324
100001026	Carbohydrate	Fructose, Mannose and Galactose Metabolism	galactonate	HMDB0000565	C00880,C15930	0.0449796	0.810267	0.0455324
100001055	Amino Acid	Leucine, Isoleucine and Valine Metabolism	isobutyrylcarnitine (C4)	HMDB0000736		0.00319972	0.660423	0.0455324
100001092	Cofactors and Vitamins	Nicotinate and Nicotinamide Metabolism	trigonelline (N'-methylnicotinate)	HMDB0000875	C01004	0.0135612	0.560984	0.0469621
100001103	Amino Acid	Glutamate Metabolism	glutamate, gamma-methyl ester	HMDB0061715		0.112814	0.830916	0.0469621
100001121	Cofactors and Vitamins	Vitamin B6 Metabolism	pyridoxate	HMDB0000017	C00847	0.0237103	1.06773	0.0479919
100001126	Peptide	Gamma-glutamyl Amino Acid	gamma-glutamylvaline	HMDB0011172		0.0730647	0.728371	0.0479919
100001162	Lipid	Fatty Acid Metabolism (also BCAA Metabolism)	propionylcarnitine (C3)	HMDB0000824	C03017	0.0483408	0.796326	0.0491523
100001170	Amino Acid	Leucine, Isoleucine and Valine Metabolism	3-hydroxy-2-ethylpropionate	HMDB0000396		0.0449796	0.724186	0.0491523
100001175	Xenobiotics	Chemical	1,3-propanediol		C02457	0.0932402	1.66097	0.0491523
100001178	Lipid	Fatty Acid, Dicarboxylate	3-carboxy-4-methyl-5-propyl-2-furanpropanoate (CMPF)	HMDB0061112		0.160411	0.470316	0.0491523
100001208	Amino Acid	Histidine Metabolism	1-methyl-4-imidazoleacetate	HMDB0002820	C05828	0.176038	0.791979	0.0491523
100001247	Lipid	Fatty Acid Metabolism (Acyl Carnitine, Medium Chain)	octanoylcarnitine (C8)	HMDB0000791	C02838	0.0649211	0.710746	0.0491523
100001256	Amino Acid	Phenylalanine Metabolism	N-acetylphenylalanine	HMDB0000512	C03519	0.0168948	0.74305	0.0491523
100001257	Amino Acid	Alanine and Aspartate Metabolism	N-acetylasparagine	HMDB0006028		0.0309251	0.856312	0.0491523
Supplementary Data 14B: Multivariate analysis of the metabolomics data in all samples combined
CHEM_ID	Variable importance in prediction score	LIB_ID	COMP_ID	CHRO_LIB_ENTRY_ID	SUPER_PATHWAY	SUB_PATHWAY	CHEMICAL_NAME	PLOT_NAME	HMDB
100004284	15.7832	400	43424	157011	Xenobiotics	Chemical	dimethyl sulfone	dimethyl sulfone	HMDB0004983
100000774	9.4743	209	22130	124681	Amino Acid	Phenylalanine Metabolism	phenyllactate (PLA)	phenyllactate (PLA)	HMDB0000779,HMDB0000563
100001541	3.57412	209	36746	128281	Amino Acid	Leucine, Isoleucine and Valine Metabolism	2-hydroxy-3-methylvalerate	2-hydroxy-3-methylvalerate	HMDB0000317
100004523	2.43831	209	43249	124707	Amino Acid	Urea cycle; Arginine and Proline Metabolism	N-delta-acetylornithine	N-delta-acetylornithine	HMDB0003357
1082	1.34549	209	1587	126818	Amino Acid	Leucine, Isoleucine and Valine Metabolism	N-acetylleucine	N-acetylleucine	HMDB0011756
100000961	1.19093	400	22137	155792	Amino Acid	Urea cycle; Arginine and Proline Metabolism	homoarginine	homoarginine	HMDB0000670
100000998	1.11363	305	22158	146514	Amino Acid	Glutamate Metabolism	citramalate	citramalate	HMDB0000426
100001393	1.02197	400	34407	156109	Amino Acid	Leucine, Isoleucine and Valine Metabolism	isovalerylcarnitine (C5)	isovalerylcarnitine (C5)	HMDB0000688
Supplementary Data 14C: Multivariate analysis of the metabolomics data in male cohorts
CHEM_ID	VIP	LIB_ID	COMP_ID	CHRO_LIB_ENTRY_ID	SUPER_PATHWAY	SUB_PATHWAY	CHEMICAL_NAME	PLOT_NAME	HMDB	KEGG
100001416	4.78224	305	35172	147813	Nucleotide	Pyrimidine Metabolism, Orotate containing	orotidine	orotidine	HMDB0000788
100004284	4.53588	400	43424	157011	Xenobiotics	Chemical	dimethyl sulfone	dimethyl sulfone	HMDB0004983	C11142
100001740	3.82078	305	46142	146560	Carbohydrate	Fructose, Mannose and Galactose Metabolism	mannitol/sorbitol	mannitol/sorbitol	HMDB0000247,HMDB0000765	C00392,C00794
564	3.78041	400	1284	155352	Amino Acid	Glycine, Serine and Threonine Metabolism	threonine	threonine	HMDB0000167	C00188
100020417	3.31864	400	62862	220645	Amino Acid	Lysine Metabolism	N6,N6-dimethyllysine	N6,N6-dimethyllysine	HMDB0013287	C05545
100001425	3.26837	209	61833	218435	Nucleotide	Pyrimidine Metabolism, Uracil containing	5,6-dihydrouridine	5,6-dihydrouridine	HMDB0000497
100001467	3.23423	209	35133	126968	Nucleotide	Purine Metabolism, Guanine containing	N2-methylguanosine	N2-methylguanosine	HMDB0005862
563	3.18967	400	53	155293	Amino Acid	Glutamate Metabolism	glutamine	glutamine	HMDB0000641	C00064
100005373	3.17537	400	46227	221883	Amino Acid	Lysine Metabolism	fructosyllysine	fructosyllysine	HMDB0034879
100003415	3.07214	400	62860	220638	Amino Acid	Lysine Metabolism	N6-methyllysine	N6-methyllysine	HMDB0002038	C02728
572	2.88267	305	48152	151982	Carbohydrate	Glycolysis, Gluconeogenesis, and Pyruvate Metabolism	glucose	glucose	HMDB0000122	C00031
100001541	2.81701	209	36746	128281	Amino Acid	Leucine, Isoleucine and Valine Metabolism	2-hydroxy-3-methylvalerate	2-hydroxy-3-methylvalerate	HMDB0000317
100001300	2.74364	305	46537	146562	Amino Acid	Leucine, Isoleucine and Valine Metabolism	alpha-hydroxyisovalerate	alpha-hydroxyisovalerate	HMDB0000407
100000763	2.69029	400	22119	155786	Nucleotide	Pyrimidine Metabolism, Cytidine containing	5-methylcytidine	5-methylcytidine	HMDB0000982
1025	2.61327	400	1444	155369	Amino Acid	Lysine Metabolism	pipecolate	pipecolate	HMDB0000070
232	2.56056	400	15497	155552	Amino Acid	Urea cycle; Arginine and Proline Metabolism	argininosuccinate	argininosuccinate	HMDB0000052	C03406
273	2.5486	209	1769	124819	Lipid	Corticosteroids	cortisone	cortisone	HMDB0002802	C00762
100001446	2.54168	209	35136	128207	Nucleotide	Pyrimidine Metabolism, Uracil containing	5-methyluridine (ribothymidine)	5-methyluridine (ribothymidine)	HMDB0000884
100001257	2.5254	400	33942	156040	Amino Acid	Alanine and Aspartate Metabolism	N-acetylasparagine	N-acetylasparagine	HMDB0006028
917	2.50951	400	512	155306	Amino Acid	Alanine and Aspartate Metabolism	asparagine	asparagine	HMDB0000168	C00152
100000774	2.50159	209	22130	124681	Amino Acid	Phenylalanine Metabolism	phenyllactate (PLA)	phenyllactate (PLA)	HMDB0000779,HMDB0000563	C05607
821	2.49298	305	33442	145814	Nucleotide	Pyrimidine Metabolism, Uracil containing	pseudouridine	pseudouridine	HMDB0000767	C02067
100002367	2.38814	305	63109	221751	Lipid	Fatty Acid, Dihydroxy	2R,3R-dihydroxybutyrate	2R,3R-dihydroxybutyrate	HMDB0000498
100000036	2.3774	209	15676	123263	Amino Acid	Leucine, Isoleucine and Valine Metabolism	3-methyl-2-oxovalerate	3-methyl-2-oxovalerate	HMDB0000491	C03465,C06008,C00671
100010895	2.34435	400	57554	211532	Nucleotide	Pyrimidine Metabolism, Cytidine containing	2'-O-methylcytidine	2'-O-methylcytidine
100004523	2.25245	209	43249	124707	Amino Acid	Urea cycle; Arginine and Proline Metabolism	N-delta-acetylornithine	N-delta-acetylornithine	HMDB0003357	C00437
189	2.05723	400	1498	155380	Amino Acid	Lysine Metabolism	N6,N6,N6-trimethyllysine	N6,N6,N6-trimethyllysine	HMDB0001325	C03793
100000437	1.99438	209	18394	125760	Xenobiotics	Xanthine Metabolism	theophylline	theophylline	HMDB0001889	C07130
212	1.8658	400	1419	155365	Amino Acid	Polyamine Metabolism	5-methylthioadenosine (MTA)	5-methylthioadenosine (MTA)	HMDB0001173	C00170
1125	1.86472	209	1559	124573	Nucleotide	Pyrimidine Metabolism, Uracil containing	5,6-dihydrouracil	5,6-dihydrouracil	HMDB0000076	C00429
100000265	1.85618	400	15140	155539	Amino Acid	Tryptophan Metabolism	kynurenine	kynurenine	HMDB0000684	C00328
100006435	1.85507	400	46539	166536	Carbohydrate	Aminosugar Metabolism	N-acetylglucosamine/N-acetylgalactosamine	N-acetylglucosamine/N-acetylgalactosamine	HMDB0000212,HMDB0000215	C01074
100000936	1.84385	305	44526	147248	Amino Acid	Leucine, Isoleucine and Valine Metabolism	3-methyl-2-oxobutyrate	3-methyl-2-oxobutyrate	HMDB0000019	C00141
338	1.83541	305	587	147098	Xenobiotics	Food Component/Plant	gluconate	gluconate	HMDB0000625	C00257
100001403	1.82757	305	34424	165245	Xenobiotics	Xanthine Metabolism	5-acetylamino-6-amino-3-methyluracil	5-acetylamino-6-amino-3-methyluracil	HMDB0004400	C16366
828	1.77665	305	575	146408	Carbohydrate	Pentose Metabolism	arabinose	arabinose	HMDB0029942	C00216
100001271	1.58838	209	33961	126121	Lipid	Lysophospholipid	1-stearoyl-GPC (18:0)	1-stearoyl-GPC (18:0)	HMDB0010384
878	1.55505	305	48195	153126	Carbohydrate	Fructose, Mannose and Galactose Metabolism	fructose	fructose	HMDB0000660	C00095
355	1.54878	400	59	155299	Amino Acid	Histidine Metabolism	histidine	histidine	HMDB0000177	C00135
512	1.53408	305	2125	147494	Amino Acid	Methionine, Cysteine, SAM and Taurine Metabolism	taurine	taurine	HMDB0000251	C00245
100000453	1.49391	209	18254	124653	Xenobiotics	Xanthine Metabolism	paraxanthine	paraxanthine	HMDB0001860	C13747
827	1.38879	209	514	123161	Nucleotide	Pyrimidine Metabolism, Cytidine containing	cytidine	cytidine	HMDB0000089	C00475
100016038	1.36745	400	57814	213597	Amino Acid	Polyamine Metabolism	(N(1) + N(8))-acetylspermidine	(N(1) + N(8))-acetylspermidine	HMDB0002189,HMDB0001276	C01029,C00612
100005466	1.35407	209	48187	153116	Amino Acid	Methionine, Cysteine, SAM and Taurine Metabolism	N-acetyltaurine	N-acetyltaurine	HMDB0240253
100003695	1.29399	305	62864	220652	Xenobiotics	Food Component/Plant	mannonate*	mannonate*
100002102	1.28631	209	37432	127667	Nucleotide	Pyrimidine Metabolism, Uracil containing	N-acetyl-beta-alanine	N-acetyl-beta-alanine	HMDB0061880	C01073
1021	1.26541	209	1494	123209	Amino Acid	Glutathione Metabolism	5-oxoproline	5-oxoproline	HMDB0000267	C02237,C01879
100006438	1.2651	305	47076	148336	Energy	TCA Cycle	citraconate/glutaconate	citraconate/glutaconate	HMDB0000634,HMDB0000620	C02226,C02214
100003397	1.25597	400	40406	156717	Lipid	Phospholipid Metabolism	trimethylamine N-oxide	trimethylamine N-oxide	HMDB0000925	C01104
1084	1.23247	209	1591	124807	Amino Acid	Leucine, Isoleucine and Valine Metabolism	N-acetylvaline	N-acetylvaline	HMDB0011757
1342	1.16377	400	12017	155509	Amino Acid	Tyrosine Metabolism	3-methoxytyrosine	3-methoxytyrosine	HMDB0001434
100001550	1.1554	400	33009	155996	Xenobiotics	Food Component/Plant	homostachydrine*	homostachydrine*	HMDB0033433	C08283
100000257	1.12946	305	15443	146478	Carbohydrate	Aminosugar Metabolism	glucuronate	glucuronate	HMDB0000127	C16245
266	1.12467	402	63	164177	Lipid	Sterol	cholesterol	cholesterol	HMDB0000067	C00187
100020361	1.10363	400	62853	220624	Amino Acid	Urea cycle; Arginine and Proline Metabolism	3-amino-2-piperidone	3-amino-2-piperidone	HMDB0000323
100001386	1.08643	402	41754	159409	Cofactors and Vitamins	Hemoglobin and Porphyrin Metabolism	heme	heme	HMDB0003178	C00032
100000998	1.08593	305	22158	146514	Amino Acid	Glutamate Metabolism	citramalate	citramalate	HMDB0000426	C00815
1143	1.08375	209	40605	223227	Lipid	Short Chain Fatty Acid	butyrate/isobutyrate (4:0)	butyrate/isobutyrate (4:0)	HMDB0000039	C00246
1082	1.08046	209	1587	126818	Amino Acid	Leucine, Isoleucine and Valine Metabolism	N-acetylleucine	N-acetylleucine	HMDB0011756	C02710
100000263	1.07182	400	15716	155583	Amino Acid	Histidine Metabolism	imidazole lactate	imidazole lactate	HMDB0002320	C05568
100002107	1.06658	402	37506	164195	Lipid	Sphingomyelins	palmitoyl sphingomyelin (d18:1/16:0)	palmitoyl sphingomyelin (d18:1/16:0)	HMDB0010169
1256	1.05263	400	15506	155556	Lipid	Phospholipid Metabolism	choline	choline	HMDB0000097	C00114
100003271	1.0512	209	54923	208316	Amino Acid	Glutamate Metabolism	beta-citrylglutamate	beta-citrylglutamate		C20775
100002070	1.03943	305	37253	147606	Lipid	Fatty Acid, Dicarboxylate	2-hydroxyglutarate	2-hydroxyglutarate	HMDB0059655	C02630
100000406	1.01833	305	15772	146492	Carbohydrate	Pentose Metabolism	ribitol	ribitol	HMDB0002917,HMDB0001851,HMDB0000568,HMDB0000508	C00379,C01904,C00474,C00532
100000042	1.00964	209	15677	123265	Amino Acid	Histidine Metabolism	3-methylhistidine	3-methylhistidine	HMDB0000479	C01152
Supplementary Data 14D: Multivariate analysis of the metabolomics data in female cohorts
CHEM_ID	VIP	LIB_ID	COMP_ID	CHRO_LIB_ENTRY_ID	SUPER_PATHWAY	SUB_PATHWAY	CHEMICAL_NAME	PLOT_NAME	HMDB
71	6.24346	209	437	123157	Amino Acid	Tryptophan Metabolism	5-hydroxyindoleacetate	5-hydroxyindoleacetate	HMDB0000763
1022	5.02651	400	1512	155387	Amino Acid	Tryptophan Metabolism	picolinate	picolinate	HMDB0002243
100000096	4.75265	400	15681	155572	Amino Acid	Guanidino and Acetamido Metabolism	4-guanidinobutanoate	4-guanidinobutanoate	HMDB0003464
100004284	4.33051	400	43424	157011	Xenobiotics	Chemical	dimethyl sulfone	dimethyl sulfone	HMDB0004983
1113	4.1904	305	1558	147484	Amino Acid	Polyamine Metabolism	4-acetamidobutanoate	4-acetamidobutanoate	HMDB0003681
100000774	4.1289	209	22130	124681	Amino Acid	Phenylalanine Metabolism	phenyllactate (PLA)	phenyllactate (PLA)	HMDB0000779,HMDB0000563
799	4.04329	400	3141	155487	Amino Acid	Glycine, Serine and Threonine Metabolism	betaine	betaine	HMDB0000043
100002070	3.25861	305	37253	147606	Lipid	Fatty Acid, Dicarboxylate	2-hydroxyglutarate	2-hydroxyglutarate	HMDB0059655
100004208	3.19788	209	46111	143736	Xenobiotics	Benzoate Metabolism	guaiacol sulfate	guaiacol sulfate	HMDB0060013
240	3.09943	209	32197	123321	Amino Acid	Tyrosine Metabolism	3-(4-hydroxyphenyl)lactate	3-(4-hydroxyphenyl)lactate (HPLA)	HMDB0000755
100001412	3.06043	400	35137	156155	Nucleotide	Purine Metabolism, Guanine containing	N2,N2-dimethylguanosine	N2,N2-dimethylguanosine	HMDB0004824
100000406	2.89265	305	15772	146492	Carbohydrate	Pentose Metabolism	ribitol	ribitol	HMDB0002917,HMDB0001851,HMDB0000568,HMDB0000508
100001541	2.62158	209	36746	128281	Amino Acid	Leucine, Isoleucine and Valine Metabolism	2-hydroxy-3-methylvalerate	2-hydroxy-3-methylvalerate	HMDB0000317
100000787	2.47865	305	22185	147184	Amino Acid	Alanine and Aspartate Metabolism	N-acetylaspartate (NAA)	N-acetylaspartate (NAA)	HMDB0000812
512	2.37824	305	2125	147494	Amino Acid	Methionine, Cysteine, SAM and Taurine Metabolism	taurine	taurine	HMDB0000251
100000453	2.29377	209	18254	124653	Xenobiotics	Xanthine Metabolism	paraxanthine	paraxanthine	HMDB0001860
100001208	2.25775	400	32350	155911	Amino Acid	Histidine Metabolism	1-methyl-4-imidazoleacetate	1-methyl-4-imidazoleacetate	HMDB0002820
100000442	2.17592	305	18335	146498	Xenobiotics	Food Component/Plant	quinate	quinate	HMDB0003072
194	2.10199	209	2829	124831	Amino Acid	Methionine, Cysteine, SAM and Taurine Metabolism	N-formylmethionine	N-formylmethionine	HMDB0001015
117	2.04216	209	1101	124537	Amino Acid	Tyrosine Metabolism	homovanillate (HVA)	homovanillate (HVA)	HMDB0000118
100001092	1.9943	400	32401	155930	Cofactors and Vitamins	Nicotinate and Nicotinamide Metabolism	trigonelline (N'-methylnicotinate)	trigonelline (N'-methylnicotinate)	HMDB0000875
98	1.97975	400	1417	155363	Amino Acid	Tryptophan Metabolism	kynurenate	kynurenate	HMDB0000715
100001605	1.86476	209	35320	143730	Xenobiotics	Benzoate Metabolism	catechol sulfate	catechol sulfate	HMDB0059724
100002417	1.7979	305	38276	152194	Xenobiotics	Food Component/Plant	2,3-dihydroxyisovalerate	2,3-dihydroxyisovalerate	HMDB0012141
100004523	1.77845	209	43249	124707	Amino Acid	Urea cycle; Arginine and Proline Metabolism	N-delta-acetylornithine	N-delta-acetylornithine	HMDB0003357
100000014	1.76788	209	15753	124647	Xenobiotics	Benzoate Metabolism	hippurate	hippurate	HMDB0000714
445	1.73254	305	1505	146440	Nucleotide	Pyrimidine Metabolism, Orotate containing	orotate	orotate	HMDB0000226
275	1.65901	400	513	155307	Amino Acid	Creatine Metabolism	creatinine	creatinine	HMDB0000562
100000265	1.63781	400	15140	155539	Amino Acid	Tryptophan Metabolism	kynurenine	kynurenine	HMDB0000684
100003260	1.5508	400	40007	161438	Amino Acid	Glutamate Metabolism	carboxyethyl-GABA	carboxyethyl-GABA	HMDB0002201
100001597	1.5145	400	35428	156182	Amino Acid	Leucine, Isoleucine and Valine Metabolism	tiglylcarnitine (C5:1-DC)	tiglyl carnitine (C5)	HMDB0002366
100020893	1.36418	209	62805	220431	Amino Acid	Methionine, Cysteine, SAM and Taurine Metabolism	2,3-dihydroxy-5-methylthio-4-pentenoate (DMTPA)*	2,3-dihydroxy-5-methylthio-4-pentenoate (DMTPA)*	HMDB0240388
1083	1.33006	209	1589	124587	Amino Acid	Methionine, Cysteine, SAM and Taurine Metabolism	N-acetylmethionine	N-acetylmethionine	HMDB0011745
100002528	1.30459	209	46960	148213	Xenobiotics	Chemical	sulfate*	sulfate*	HMDB01448
1082	1.26813	209	1587	126818	Amino Acid	Leucine, Isoleucine and Valine Metabolism	N-acetylleucine	N-acetylleucine	HMDB0011756
111	1.23168	305	1549	147711	Amino Acid	Leucine, Isoleucine and Valine Metabolism	3-hydroxyisobutyrate	3-hydroxyisobutyrate	HMDB0000023,HMDB0000336
100000551	1.21343	209	22116	124905	Amino Acid	Leucine, Isoleucine and Valine Metabolism	4-methyl-2-oxopentanoate	4-methyl-2-oxopentanoate	HMDB0000695
100001456	1.19023	400	35114	156140	Nucleotide	Purine Metabolism, Guanine containing	7-methylguanine	7-methylguanine	HMDB0000897
100002367	1.186	305	63109	221751	Lipid	Fatty Acid, Dihydroxy	2R,3R-dihydroxybutyrate	2R,3R-dihydroxybutyrate	HMDB0000498
444	1.1294	400	1493	155375	Amino Acid	Urea cycle; Arginine and Proline Metabolism	ornithine	ornithine	HMDB0000214
100001055	1.1118	400	33441	156017	Amino Acid	Leucine, Isoleucine and Valine Metabolism	isobutyrylcarnitine (C4)	isobutyrylcarnitine (C4)	HMDB0000736
100002106	1.09088	402	37529	164200	Lipid	Sphingomyelins	sphingomyelin (d18:1/18:1, d18:2/18:0)	sphingomyelin (d18:1/18:1, d18:2/18:0)	HMDB0012101
100010853	1.07469	400	55014	208462	Amino Acid	Glutamate Metabolism	succinylglutamine	succinylglutamine
100020361	1.05408	400	62853	220624	Amino Acid	Urea cycle; Arginine and Proline Metabolism	3-amino-2-piperidone	3-amino-2-piperidone	HMDB0000323
358	1.04773	400	590	155331	Amino Acid	Methionine, Cysteine, SAM and Taurine Metabolism	hypotaurine	hypotaurine	HMDB0000965
1538	1.02698	402	19503	164530	Lipid	Sphingomyelins	stearoyl sphingomyelin (d18:1/18:0)	stearoyl sphingomyelin (d18:1/18:0)	HMDB0001348
100001257	1.02462	400	33942	156040	Amino Acid	Alanine and Aspartate Metabolism	N-acetylasparagine	N-acetylasparagine	HMDB0006028
100008915	1.01558	402	52610	165342	Lipid	Phosphatidylcholine (PC)	1-palmitoyl-2-docosahexaenoyl-GPC (16:0/22:6)	1-palmitoyl-2-docosahexaenoyl-GPC (16:0/22:6)	HMDB0007991
100008984	1.01246	402	52470	165143	Lipid	Phosphatidylcholine (PC)	1-palmitoyl-2-palmitoleoyl-GPC (16:0/16:1)*	1-palmitoyl-2-palmitoleoyl-GPC (16:0/16:1)*	HMDB0007969
