# Supplementary material for: Deep phenotyping of post-infectious myalgic encephalomyelitis/chronic fatigue syndrome
Source: Nat Commun. 2024 Feb 21;15:907. doi: 10.1038/s41467-024-45107-3 (PMC10881493; doi:10.1038/s41467-024-45107-3)
Supplement: Supplementary file 4 — Supplementary Data 1-24 [file 41467_2024_45107_MOESM4_ESM.zip › Individual Supplementary Data/Supplementary Data 15.xlsx]

## Sheet: Sheet1
Supplementary Data 15: Flow cytometry analysis of the blood and cerebrospinal fluid samples
Supplementary Data 15A: Flow cytometry of blood to assess cell type proportion
	HV	HV	HV	HV	HV	HV	HV	HV	HV	HV	HV	HV	HV	HV	HV	HV	HV	HV	HV	PI-ME/CFS	PI-ME/CFS	PI-ME/CFS	PI-ME/CFS	PI-ME/CFS	PI-ME/CFS	PI-ME/CFS	PI-ME/CFS	PI-ME/CFS	PI-ME/CFS	PI-ME/CFS	PI-ME/CFS	PI-ME/CFS	PI-ME/CFS	PI-ME/CFS	PI-ME/CFS	p-value
B cell switched memory (%)	20.5	32.7	25.5	27	14.2	19.8	22.9	20.2	27.1	32	31.9	35	30.6	21.5	12.9	22.7	27.6	12.2	34.8	22.3	18.6	31.6	13.2	14	10.8	13	29.5	17.5	23.2	19.2	13.2	18.2	7.87	24.4	18	0.011298
B cell subset Naive (%)	29.7	27.4	31.7	39.5	40.9	32.4	40.1	27.9	33.2	29.3	26.6	21.6	19.2	27.9	52.6	39.6	37.4	49.7	27.1	36.2	39.4	32.1	46.4	47.3	50.5	42.8	19.9	32.2	41.6	37.9	45.4	35.8	36.8	39.9	42.8	0.0300656
B cell antibody secreting subset (%)	0.13	0.41	0.17	0.51	0.086	1.23	0.52	0.53	1.25	0.56	11	1.59	0.59	3.09	0.24	0.29	0.62	0.2	0.092	0.85	0.39	0.37	2.01	0.22	0.7	0.27	0.48	0.27	0.71	0	0.12	0.057	0.072	0.2	0.11	0.136143
Monocyte subset CD14-CD16+ (%)	0.94	1.17	0.32	3.33	2.42	1.56	16.6	4.01	0.37	3.37	1.52	2.05	2.14	1.75	9.22	1.86	2.33	1.33	9.23	0.42	0.78	12.3	1.62	0.91	8.57	0.74	1.26	0.58	2.73	0.56	1.68	6.9	1.85	0.58	1.4	0.149718
Monocyte subset HLADR in CD14+ (%)	97	84.8	86.7	85.4	71.2	96.1	57.5	80.5	94.9	97.2	96.8	94.6	84.5	89.5	97	98.2	99.6	99.6	97.9	97.4	84.3	84	95	86.6	90.5	93.7	95.6	98.2	99.3	98.5	99.1	99.5	99.2	98.2	96.1	0.196339
CD4+ T cell subset CD25 high (%)	0.86	2.33	1.7	2.11	1.41	0.78	1.59	2.32	2.61	3.33	3.07	3.18	3.59	3.52	2.5	4.75	6.54	3.97	1.85	1.14	2.07	1.22	2.66	2.63	0.99	5.68	3.51	3.94	3.16	4.81	4.11	3.66	2.36	3.97	3.92	0.260195
Lymphocyte CD4+ T cell (%)	46	37.2	43.2	30.9	38.3	33	16.2	40.8	25.7	37.1	31	34	44.4	37.3	52.9	39.6	48.7	44.2	34.7	40.5	24.8	31.2	28.6	38.8	29.2	42.4	29.3	39.4	34.4	37.4	34.6	32.9	51.5	41.3	32.1	0.285819
CD8+ T cell subset CXCR5 (%)	2.83	2.91	6.08	3.56	2.64	1.19	7.25	1.45	0.94	3.29	3.67	5.24	4.01	2.06	6.92	1.92	4.13	9.15	4.46	2.7	2.8	3.27	2.39	11.7	2.55	5.43	7.68	4.67	5.46	17.4	5.16	3.05	5.84	3.13	3.38	0.301052
Monocyte subset CD14+CD16+ (%)	6.06	5.46	5.86	3.95	3.01	1.74	5.97	0.85	3.78	8.39	3.42	3.73	3.19	4.28	4.68	1.88	1.77	0.29	2.78	2.29	2.65	0.97	2.39	5.65	9.34	3.95	6.55	3.4	2.21	2.53	2.04	3.34	1.29	2.49	1.97	0.353803
CD8+ T cell Effector (%)	5.47	6.91	7.88	21.4	12.8	35	3.58	20.7	3.31	9.8	12.4	3.67	37.7	12.9	32	17	3.22	4.47	5.28	3.66	29.4	10.5	3.6	4.31	31.7	8.61	14.6	7.5	3.5	24.9	1.82	9.57	4.27	4.78	6.15	0.384943
Lymphocyte CD56bright/dim ratio	0.09	0.05	0.04	0.05	0.08	0.04	0.07	0.17	0.08	0.08	0.05	0.16	0.09	0.12	0.1	0.06	0.05	0.06	0.08	0.1	0.04	0.04	0.05	0.09	0.07	0.14	0.18	0.11	0.17	0.1	0.05	0.05	0.11	0.16	0.06	0.38619
CD8+ T cell Naive (%)	68.6	42.5	38.1	27.3	61.8	64.5	46	41	79.8	68.1	44.4	47.1	60.7	40.6	34.1	68.7	72.2	93.8	63	76.6	29.9	57.2	59.7	71.6	48.5	42.9	51.3	57.9	73	44.5	77.1	57.4	63.2	81.7	65.5	0.403249
CD4+ T cell subset FoxP3 (%)	45	63.4	66.1	60.8	55	43.3	25.7	40.2	40	76.4	54.2	44.3	48.6	64.7	44.6	42.3	43.7	44.7	72.5	28.8	27.7	29.9	73.5	24.3	94	62.3	58.9	35.9	55.1	32.8	51.5	74.4	64.1	15.1	36.9	0.422052
CD4+ T cell subset CTLA-4 (%)	70	59.9	45.6	33.4	49.7	42.9	66.3	62	61.3	91.9	75.8	72.4	73.2	86.4	80.3	49.8	66.2	72	82.2	38.7	46.4	44.9	76.8	24.5	96	77.3	80	70	58.3	61.3	65.4	84.2	65.2	22	56.2	0.476443
CD8+ T cell subset PD-1 (%)	20.1	32.4	56.5	45.1	15.8	24.1	41.3	37.9	24.8	36	46.4	43.9	43	26.8	42.2	51.9	35.4	38.6	35.6	27	32.7	18.6	33	39.1	35.7	44.1	57.8	22.9	44.2	35.9	23.1	46.6	28.2	32.4	30.9	0.486787
CD4+ T cell subset PD-1 (%)	7.37	20.6	28.8	32.6	20.1	19.9	37.7	27.8	31.1	40.5	38.8	42	55.5	30.1	40	38.9	26.6	38	27.3	32.5	34.1	29.4	24	25.1	25.2	29.7	43.7	26.8	33	32.7	29.8	39.3	19.7	29.4	27	0.49722
CD8+ T cell subset pSTAT5 (%)	0.45	1.34	1	3.12	3.54	0.62	5.06	1.42	2.17	7.92	1.2	0.16	2.12	0.75	0.58	1.98	1.93	1.02	1.5	1.62	0.88	NA	0.53	6.28	2.65	8.15	3.89	5.09	1.92	6.47	0.76	1.59	0.93	1.14	0.14	0.514882
CD8+ T cell Memory (%)	21.7	45.6	43.2	33.4	17.7	0.4	40.5	27.2	15.7	19.5	34.5	42.6	1.32	30.7	28.5	11.7	21	1.55	24.9	17.7	21	19.2	31.6	21.3	17	44.9	28.4	17.2	22.2	21	18.7	28.6	27.5	12	14.6	0.529105
Lymphocyte NKT cell (%)	0.2	0.81	0.12	1.22	1.19	0.49	0.5	2.43	0.78	0.55	1.09	0.62	6.37	0.32	1.78	6.18	0.34	0.23	1	0.16	0.86	1.36	0.36	0.79	0.67	1.24	2.3	0.27	0.38	2.04	0.57	0.21	0.52	0.35	0.4	0.54484
Lymphocyte CD8+ T cell (%)	12.4	12.8	17	16.2	24.5	22.8	16.9	38.1	22.8	19.6	18.7	23.3	21.6	25.6	19.2	20.5	19	15.2	19.8	17.3	24.2	19.3	20.7	18.8	19.1	16.8	19.2	14.1	21.2	23	13.2	14.7	9.6	28.3	21.8	0.573431
Lymphocyte B cell (%)	10.8	7.14	8.59	6.97	16.2	5.01	12.7	4.98	9.75	7.98	12	6.55	9.4	3.62	9.26	7.82	5.69	13.3	15	7.1	6.41	13.3	8.33	7.81	7.21	5.93	13.2	13.3	11.7	5.54	15.8	13	11.3	12.9	4.97	0.607671
Monocyte subset CD14+CD16- (%)	91	91.1	93.5	90	91.2	85.4	67	71.2	95.5	84.7	91	93	89.9	87.3	81	75.9	81.9	94.6	70	94.3	87.6	59.9	93	88.8	76.3	93.2	88.3	95.2	74.2	87.3	89.4	77.3	94.2	95	90.5	0.607697
CD4+ T cell Effector/memory (%)	3.66	9.14	16.8	19.6	5.86	1.54	15.1	14.4	4.64	8.3	12.5	7.02	2.11	12.3	12.8	6.73	3.75	0.69	8.17	7.31	13.7	8.09	4.93	4.24	4.33	3.06	11.7	8.85	6.54	12.4	7.9	12.9	3.63	2.78	12.1	0.635289
B cell Unswitched memory (%)	46.5	32.2	36.1	22.5	43	42.7	26.3	48.2	34.9	29.2	22.4	39.8	47.1	46.1	31.6	30.1	29.6	34.6	32.4	37.5	37.9	25.4	36.3	35.8	35.1	41.6	46.9	41	25.5	35.9	38.9	41.8	51.5	28.7	28.2	0.658831
CD4+ T cell memory Tfh (%)	5.72	11.9	17.8	13.2	12.4	1.22	13.6	7.97	9.59	9.28	21.5	15.6	1.91	16.8	10.6	13.9	7.75	1.53	16	9.55	15.5	16.7	11.6	6.57	11.3	13.1	25	13.1	15.4	14.2	9.01	10.4	5.85	12.6	10.2	0.678914
CD4+ T cell Effector (%)	0.3	0.3	2.06	4.54	0.19	8.32	1.66	0.42	0.19	0.44	0.62	0.19	19.6	0.62	1.01	1.22	0.28	2.68	0.36	0.21	0.67	0.73	0.35	0.61	1.65	0.068	1.09	0.81	0.53	2.9	0.13	1.26	0.61	0.23	1.82	0.703211
Lymphocyte monocyte (%)	9.03	15.1	16	7.57	10.3	15.7	16.7	2.96	17.9	11.8	12.2	18.7	16	16.2	3.6	11.6	5.22	14	7.92	18	9	6.78	12.6	13.8	4.43	12.8	18.6	18.8	11.6	16.5	16.6	11.8	12	6.58	12.1	0.70329
CD4+ T cell Naive (%)	68.4	42.3	30.6	25.9	47.5	85.7	39.8	35.3	62.8	46.1	27.7	36.7	69.2	26.8	44.4	52.8	62	89.1	34.9	46	44.1	43.6	52.4	64.4	59.3	48.2	26.2	51.7	52.2	42.7	39.9	29.7	68.6	60.7	46	0.70333
CD8+ T cell subset CD25high (%)	0.094	0.2	0.86	0.043	0.11	0.08	0.057	0.14	0.16	0.11	0.12	0.11	0.31	0.13	0.41	0.82	1.51	0.4	0.11	0.044	0.099	0.028	0.078	0.14	0.011	0.16	0.99	0.27	0.43	1.88	0.44	0.28	0.37	0.29	0.15	0.752882
Lymphocyte NK CD56dim (%)	2.71	6.82	2.84	5.81	6.26	5.02	7.84	5.12	13.7	4.68	14.1	5.36	4.8	7.5	4.6	5.24	10.5	9.38	5.55	2.54	11.5	3.12	8.44	3.57	6.48	5.25	6	2.38	3.67	9.08	10.9	8.42	5.82	3.59	7.42	0.756126
Lymphocyte NK cell (%)	2.96	7.19	2.96	6.08	6.78	5.22	8.38	6.03	14.8	5.03	14.9	6.25	5.25	8.4	5.08	5.58	11	9.96	5.98	2.81	12	3.24	8.87	3.89	6.94	6.03	7.09	2.65	4.31	9.99	11.4	8.88	6.46	4.19	7.89	0.816673
CD4+ T cell subset pSTAT5 (%)	0.26	2.12	1.39	10.8	5.8	1.18	17.3	1.05	6.09	15.4	1.4	0.18	4.72	1.72	2.18	1.64	1.89	0.67	0.81	1.9	2.07	NA	0.48	13.4	6.34	15.1	8.99	4.23	3.83	7.7	0.48	0.97	0.8	1.2	0.14	0.889649
CD4+ T cell subset Memory (%)	27.6	48.2	50.6	49.9	46.4	4.43	43.5	46.9	32.4	45.2	59.2	56	9.06	60.3	41.8	39.2	34	7.5	56.6	46.5	41.6	47	42.4	30.8	34.7	48.7	61	38.6	40.8	42	52	56.2	27.2	36.2	40.1	0.908937
CD8+ T cell Effector/memory (%)	4.23	4.93	10.8	18	7.67	0.074	9.94	11.2	1.2	2.61	8.67	6.68	0.35	15.8	5.45	2.67	3.6	0.14	6.87	2.02	19.7	13.1	5.1	2.78	2.83	3.63	5.63	17.4	1.27	9.63	2.38	4.38	4.99	1.55	13.8	0.908937
Lymphocyte NK CD56bright (%)	0.25	0.36	0.12	0.28	0.52	0.2	0.54	0.88	1.07	0.36	0.76	0.87	0.44	0.9	0.48	0.33	0.54	0.58	0.43	0.25	0.43	0.11	0.43	0.31	0.46	0.76	1.09	0.26	0.63	0.91	0.5	0.45	0.64	0.59	0.47	0.933987
Lymphocyte CD4/CD8 ratio	3.71	2.91	2.54	1.91	1.56	1.45	0.96	1.07	1.13	1.89	1.66	1.46	2.06	1.46	2.76	1.93	2.56	2.91	1.75	2.34	1.02	1.62	1.38	2.06	1.53	2.52	1.53	2.79	1.62	1.63	2.62	2.24	5.39	1.46	1.47	0.947168
Lymphocyte B/mono ratio	1.2	0.47	0.54	0.92	1.57	0.32	0.76	1.68	0.54	0.68	0.98	0.35	0.59	0.22	2.57	0.67	1.09	0.95	1.89	0.39	0.71	1.96	0.66	0.57	1.63	0.46	0.71	0.71	1.01	0.34	0.95	1.1	0.94	1.96	0.41	1
Supplementary Data 15B: Flow cytometry of blood to assess checkpoint markers
	HV	HV	HV	HV	HV	HV	HV	PI-ME/CFS	PI-ME/CFS	PI-ME/CFS	PI-ME/CFS	PI-ME/CFS	PI-ME/CFS	PI-ME/CFS	PI-ME/CFS	PI-ME/CFS	PI-ME/CFS	p-value
CD8+ T cell subset CD226 (%)	NA	76.6	67.5	68.1	72.8	60	59.6	NA	NA	58.6	41.1	50.9	59.3	48.4	64.9	52.1	56.3	0.002664
CD4+ T cell subset CD226 (%)	NA	77.4	61.6	77.4	84.5	79	64.2	NA	NA	61.5	62.1	60.4	68.3	71.9	63.2	62.3	68.7	0.0609301
CD4+ T cell subset CD244 (%)	5.04	8.4	9.03	6.71	3.07	1.73	6.05	5	10.7	2.5	5.73	5.04	1.17	3.72	2.53	3.06	1.3	0.14299
CD8+ T cell subset CD244 (%)	56.9	77	72.4	58.7	39.3	27.4	37	44.5	39.7	39	42.9	52.4	28.1	46.3	32.6	40.2	34.8	0.269848
CD4+ T cell subset TIGIT (%)	18.1	29.1	38.2	25.5	28.5	19.5	21.4	33.3	18.8	20.7	26.5	29.7	18	23.4	18.5	18.7	17.8	0.314788
CD8+ T cell subset TIGIT (%)	30.4	64.1	49.8	36.8	36.1	34.1	33.5	45	23.9	42.6	41.3	44.1	24.6	38.7	31.9	29.8	23.7	0.417318
Supplementary Data 15C: Flow cytometry of cerebrospinal fluid to assess cell type proportion
	HV	HV	HV	HV	HV	HV	HV	HV	HV	HV	HV	HV	HV	HV	HV	HV	HV	HV	HV	PI-ME/CFS	PI-ME/CFS	PI-ME/CFS	PI-ME/CFS	PI-ME/CFS	PI-ME/CFS	PI-ME/CFS	PI-ME/CFS	PI-ME/CFS	PI-ME/CFS	PI-ME/CFS	PI-ME/CFS	PI-ME/CFS	PI-ME/CFS	PI-ME/CFS	PI-ME/CFS	p-value
CD8+ T cell subset CXCR5 (%)	9.29	12.8	7.71	14	8.85	10.2	10.5	16.7	8.64	9.92	15.3	18.6	10.3	12.8	23.1	5.63	6.38	13.9	10.9	17.1	21.8	21.1	14.6	14.6	29.8	11.5	12.6	4.65	15.4	9.84	12.1	15.8	15.9	21.4	18.8	0.016348
Lymphocyte monocyte (cells/ul)	52.05	186.52	99.19	33.17	44.63	48.04	103.66	21.95	56	123.06	41.86	27.9	71.05	41.55	30.89	91.07	13.87	96.24	33.33	23.55	51.68	61.623	67.734	27.174	49.306	80.256	13.176	34.845	31.694	37.686	4.544	67.796	27.081	11.063	4.294	0.0441232
Lymphocyte NK CD56dim (%)	1.4	8.62	0.14	1.25	1.79	4.98	6.77	1.84	5.35	2.87	1.64	4.34	4.55	3.05	2.01	2.22	5.62	2.87	2.08	0.77	3.04	1.5	1.26	1.49	4.29	2.94	2.65	0	1.03	4.92	3.08	1.31	2.14	0.48	0.56	0.0451241
CD8+ T cell subset PD-1 (%)	81.1	43.6	68.1	80.2	80.5	64.4	89.5	81.5	63.8	84	85.8	91.7	84.8	80	77.9	81.7	85.1	95.5	75	91.1	88.5	71.4	82.6	93.8	77.5	94.2	88.3	93	82.9	83.6	79.3	84.2	90.5	85.7	84.4	0.0478825
Lymphocyte NK CD56dim (cells/ul)	38.97	466.02	3.46	7.21	14.5	30.99	84.25	18.52	30.02	24.19	25.81	13.02	37.77	16.17	20.9	156.73	37.65	43.91	21.01	12.09	11.55	18.45	40.07	6.26	38.18	38.81	16.17	0	70.97	32.47	19.71	8.91	12.63	1.1	2.13	0.0636712
Lymphocyte CD56bright/dim ratio	0.59	0.09	0	0.08	0.31	0.06	0	0.27	0.12	0	0.38	0.29	0.02	0.36	0.62	0.42	0.1	0.62	0.29	0	0.26	0.26	0.1	0.5	0.14	0.4	0.11	**216	1.75	0.23	0.62	0.6	0.71	1	3.02	0.0709284
CD8+ T cell Memory (%)	73.3	51.3	62.4	53.7	58.4	1.69	50	56.8	36.4	38.2	59.4	65.5	1.38	64.4	44.2	47.9	51.1	3.28	48.7	56.1	72.4	63.3	52.6	64.6	39.3	56.7	60.4	58.1	30	77.9	53.4	52.5	66.7	45.5	65.6	0.0820962
Lymphocyte NK cell (%)	2.22	9.36	0.14	1.34	2.34	5.31	6.77	2.68	5.97	2.87	2.27	5.69	4.63	4.14	3.26	3.16	6.21	4.66	2.69	0.81	3.84	1.89	1.39	2.24	4.88	4.12	2.95	2.16	2.83	6.19	4.98	2.1	3.67	0.96	2.25	0.108951
Lymphocyte NK cell (cells/ul)	61.79	506.03	3.46	7.73	18.95	33.04	84.25	26.98	33.5	24.19	35.72	17.07	38.43	21.94	33.9	223.1	41.61	71.3	27.17	12.72	14.59	23.25	44.2	9.41	43.43	54.38	18	21.82	194.99	40.85	31.87	14.28	21.65	2.21	8.55	0.133183
CD4+ T cell Memory (%)	84.7	75.8	65.7	70.8	66	10.2	61.5	65.9	75.9	71	68.3	83	19	80	54.2	71	79.8	3.67	89.4	74.7	66.6	73.4	80.2	79.8	62.8	82	82.1	61.3	78	82	78	75.6	71.7	74.7	78.1	0.136061
Lymphocyte NK CD56bright (%)	0.82	0.74	0	0.1	0.55	0.32	0	0.5	0.63	0	0.62	1.26	0.09	1.09	1.25	0.94	0.59	1.79	0.61	0	0.8	0.39	0.13	0.75	0.59	1.18	0.29	2.16	1.8	1.11	1.9	0.79	1.53	0.48	1.69	0.149432
CD8+ T cell subset Effector (%)	0.35	2.56	2.99	4.96	2.65	18.6	10.5	9.88	2.73	6.11	3.83	2.76	21.4	2.78	12.6	7.04	0	6.56	5.13	3.25	5.75	1.51	1.67	2.08	23.3	4.81	7.21	6.98	2.48	1.64	1.72	0.99	0	6.06	7.81	0.208249
Lymphocyte CD8+ T cell (cells/ul)	470.38	605.5	922.68	77.88	142.56	184.18	231.47	145.97	117.27	134.86	292.71	58.2	99.6	149.99	250.64	669.29	109.88	192.78	165.64	122.62	62.7	202.95	775.92	51.66	169.1	277.2	79.91	183.82	1681.16	176.88	81.92	133.28	115.64	49.68	115.14	0.243208
Lymphocyte monocyte (%)	1.87	3.45	4.01	5.75	5.51	7.72	8.33	2.18	9.98	14.6	2.66	9.3	8.56	7.84	2.97	1.29	2.07	6.29	3.3	1.5	13.6	5.01	2.13	6.47	5.54	6.08	2.16	3.45	0.46	5.71	0.71	9.97	4.59	4.81	1.13	0.289281
Lymphocyte CSF cell (cells/ul)	2.78	5.41	2.47	0.58	0.81	0.62	1.24	1.01	0.56	0.84	1.57	0.3	0.83	0.53	1.04	7.06	0.67	1.53	1.01	1.57	0.38	1.23	3.18	0.42	0.89	1.32	0.61	1.01	6.89	0.66	0.64	0.68	0.59	0.23	0.38	0.304447
Lymphocyte NKT cell (cells/ul)	29.23	26.49	45.52	1.67	56.86	22.03	19.41	26.07	11.45	17.95	23.29	11.91	14.77	18.5	34.84	107.31	2.01	23.26	24.54	4.867	12.768	8.241	44.838	5.208	62.834	41.448	8.418	21.816	54.431	18.876	31.872	0	21.653	13.271	7.486	0.349848
CD8+ T cell Naive (%)	21.7	46.2	17.5	23.1	16.6	79.7	15.8	14.2	56.4	51.1	27.2	26.2	76.6	65.6	29.5	28.2	34	88.9	42.3	32.5	12.6	22.1	42.7	27.1	32.1	29.8	26.1	20.9	66.8	12.3	41.4	34.7	25.4	45.5	17.2	0.349848
Lymphocyte B cell (cells/ul)	21.15	132.99	3.46	0	7.78	5.97	12.94	16.01	3.09	5.48	19.67	1.35	5.15	2.33	0	49.42	11.93	8.87	4.34	5.5	3.65	12.3	29.89	1.05	11.75	2.64	6.59	4.34	55.81	5.21	1.54	3.54	5.43	2.21	0	0.407601
Lymphocyte CD8+ T cell (%)	16.9	11.2	37.3	13.5	17.6	29.6	18.6	14.5	20.9	16	18.6	19.4	12	28.3	24.1	9.5	16.4	12.6	16.4	7.8	16.5	16.5	24.4	12.3	19	21	13.1	18.2	24.4	26.8	12.8	19.6	19.6	21.6	30.3	0.417044
CD8+ T cell Effector/memory (%)	4.65	0	17.1	18.2	20.4	0	23.7	19.1	4.55	4.58	9.58	5.52	0.69	11.1	13.6	16.9	14.9	1.23	3.85	8.13	9.2	13.1	3.07	6.25	5.34	8.65	6.31	14	0.71	8.2	3.45	11.9	7.94	3.03	9.38	0.45621
CD4+ T cell subset Naive (%)	4.31	18.1	3.52	1.87	2.51	56.6	3.67	3.85	7.72	12.7	3.97	4.6	57.7	3.79	5.08	4.07	10.1	81.1	2.58	3.01	3.41	6.43	11.1	8.75	14	4.41	2.51	13.9	11.8	4.58	4.22	8.04	13.9	10.1	7.3	0.49716
Lymphocyte CD4+ T cell (cells/ul)	2042.97	3330.25	1731.58	414.2	604.26	352.18	664.53	656.35	276.07	323.66	1074.83	200.4	590.13	242.21	667.68	5323.24	391.95	1052.64	698.92	1290.54	232.56	681.42	2114.7	283.92	586.51	786.72	458.11	740.33	4568.07	444.18	469.12	410.72	330.99	118.68	246.62	0.523243
Lymphocyte B/mono ratio	0.41	0.71	0.03	0	0.17	0.12	0.12	0.73	0.06	0.04	0.47	0.05	0.07	0.06	0	0.54	0.86	0.09	0.13	0.23	0.07	0.2	0.44	0.04	0.24	0.03	0.5	0.12	1.76	0.14	0.34	0.05	0.2	0.2	0	0.630719
Lymphocyte NK CD56bright (cells/ul)	22.82	40.01	0	0.55	4.46	1.99	0	5.03	3.54	0	9.76	3.78	0.74	5.78	13	66.36	3.95	27.39	6.16	0	3.04	4.8	4.13	3.15	5.25	15.58	1.77	21.82	124.02	7.33	12.16	5.37	9.03	1.1	6.42	0.642711
CD4+ T cell memory Tfh (%)	19.3	25.1	13.2	15.4	12.3	3.1	11	18.6	8.3	14	14.9	18.4	5.23	14.8	15.1	11.5	13.1	0.67	22.5	13.8	15.2	27.5	20.5	12.2	13.9	14.9	19.8	11.5	19.6	11.8	11.1	7.4	10	30	8.76	0.678893
CD4+ T cell subset PD-1 (%)	58.2	46	61.8	62.1	71.6	75.2	85.3	83.1	59.7	82.2	79.5	92.2	88.7	77.9	84	91	89.3	89.3	64	69.5	82	80.7	71.7	78.3	75.5	88.8	84.5	85.5	82.1	77.1	73.2	81.7	81.7	92	79.6	0.678893
Lymphocyte B cell (%)	0.76	2.46	0.14	0	0.96	0.96	1.04	1.59	0.55	0.65	1.25	0.45	0.62	0.44	0	0.7	1.78	0.58	0.43	0.35	0.96	1	0.94	0.25	1.32	0.2	1.08	0.43	0.81	0.79	0.24	0.52	0.92	0.96	0	0.740281
CD4+ T cell Effector/memory (%)	11	6.05	29.5	26.7	24	4.42	34.9	26.1	16.2	15.3	25.3	10.8	7.32	16.2	36.3	23.7	10.1	0.82	7.74	21.1	27.2	18.4	8.19	11.4	16.5	12.2	14.9	23.1	9.36	13.4	16	14.8	13.3	12.7	14.6	0.77834
CD4+ T cell Effector (%)	0.19	0	1.21	0.62	7.52	28.8	0	4.13	0.19	0.96	2.41	1.6	15.9	0	4.33	1.24	0	14.4	0.3	1.16	2.79	1.79	0.46	0	6.71	1.36	0.47	1.73	0.82	0	1.81	1.61	1.11	2.53	0	0.854912
Lymphocyte NKT cell (%)	1.05	0.49	1.84	0.29	7.02	3.54	1.56	2.59	2.04	2.13	1.48	3.97	1.78	3.49	3.35	1.52	0.3	1.52	2.43	0.31	3.36	0.67	1.41	1.24	7.06	3.14	1.38	2.16	0.79	2.86	4.98	0	3.67	5.77	1.97	0.881538
Lymphocyte CD4/CD8 ratio	4.34	5.5	1.88	5.32	4.24	1.91	2.87	4.5	2.35	2.4	3.67	3.44	5.93	1.61	2.66	7.95	3.57	5.46	4.22	10.52	3.71	3.36	2.73	5.5	3.47	2.84	5.73	4.03	2.72	2.51	5.73	3.08	2.86	2.39	2.14	0.894611
CD8+ T cell subset CD25high (%)	0.32	0	1.18	0.83	0	0	2.63	4.94	0.45	0	1.15	1.38	0	1.67	1.42	1.1	0	0.39	1.94	9.76	2.3	0.5	1.53	2.08	13.7	2.88	0	0	0.85	0	0	0	0	0	0	0.904661
CD4+ T cell subset CD25high (%)	1.23	0.47	2.26	0.78	8.35	7.96	0.92	5.23	1.16	2.55	2.41	4.8	0.93	5.49	2.54	2.34	2.52	3.03	0.87	0.77	4.02	0.9	3.07	1.14	6.05	2.03	0.63	0.81	1.81	0.92	4.76	3.85	5	5.06	5.69	0.947194
Lymphocyte CD4+ T cell (%)	73.4	61.6	70	71.8	74.6	56.6	53.4	65.2	49.2	38.4	68.3	66.8	71.1	45.7	64.2	75.4	58.5	68.8	69.2	82.2	61.2	55.4	66.5	67.6	65.9	59.6	75.1	73.3	66.3	67.3	73.3	60.4	56.1	51.6	64.9	0.986789
Supplementary Data 15D: Flow cytometry of cerebrospinal fluid to assess checkpoint markers
	HV	HV	HV	HV	HV	HV	HV	PI-ME/CFS	PI-ME/CFS	PI-ME/CFS	PI-ME/CFS	PI-ME/CFS	PI-ME/CFS	PI-ME/CFS	PI-ME/CFS	PI-ME/CFS	p-value
CD4+ T cell subset TIGIT (%)	27	34.7	34	39.5	42.5	28.3	45.6	50	51.1	22.4	36.2	30.6	25.3	48.8	25.6	27.2	0.0711538
CD8+ T cell subset CD226 (%)	NA	33.3	35.4	27.4	12.5	35.5	40	30.3	26.7	NA	50.9	36.3	27.5	43.2	29.5	50.5	0.107892
CD4+ T cell subset CD226 (%)	NA	54.8	75.3	51.1	61	65.4	71.2	73.4	55.3	NA	74.6	54.4	57.9	89.1	75.4	64.3	0.413586
CD4+ T cell subset CD244 (%)	10.9	33.5	12.9	11.4	22.9	12.9	14.4	14	12.4	30	18.3	20.4	8.48	18.5	8.01	15.5	0.671773
CD8+ T cell subset CD244 (%)	66.7	76.7	69.3	50.8	79.3	63.4	77.8	85.7	71.9	80	79.9	81.7	73	76.6	56.6	57.7	0.680594
CD8+ T cell subset TIGIT (%)	43.9	67.4	61.5	59	60.3	50.5	60.3	50	51.6	42.2	56.3	42.3	55.2	80.9	65.6	58.3	0.832218
