# Supplementary material for: Deep phenotyping of post-infectious myalgic encephalomyelitis/chronic fatigue syndrome
Source: Nat Commun. 2024 Feb 21;15:907. doi: 10.1038/s41467-024-45107-3 (PMC10881493; doi:10.1038/s41467-024-45107-3)
Supplement: Supplementary file 4 — Supplementary Data 1-24 [file 41467_2024_45107_MOESM4_ESM.zip › Individual Supplementary Data/Supplementary Data 16.xlsx]

## Sheet: Sheet1
Supplementary Data 16: Differential expression analysis of peripheral blood mononuclear cells
Supplementary Data 16A: Differential expression analysis HV vs PI-ME/CFS									Supplementary Data 16B: Differential expression analysis HV vs PI-ME/CFS in male cohorts							Supplementary Data 16C: Differential expression analysis HV vs PI-ME/CFS in female cohorts
ensembl_gene_id_version	external_gene_name	logFC	AveExpr	t	p-value	adj p-value		ensembl_gene_id	external_gene_name	logFC	AveExpr	t	p-value	adj p-value		ensembl_gene_id	external_gene_name	logFC	AveExpr	t	p-value	adj p-value
ENSG00000251513.2	LIX1-AS1	1.05309	1.38535	4.89939	3.26197e-05	0.552311		ENSG00000244306	DUXAP10	-2.72623	0.199112	-6.61684	3.11229e-05	0.453328		ENSG00000026559	KCNG1	2.02787	-0.885302	5.47397	5.54161e-05	0.497193
ENSG00000233101.10	HOXB-AS3	0.990516	-1.73759	4.53593	8.98459e-05	0.552311		ENSG00000225210	DUXAP9	-2.4937	-1.07738	-5.66521	0.00012509	0.675901		ENSG00000110987	BCL7A	0.615558	3.44417	4.795	0.000211316	1
ENSG00000197705.10	KLHL14	0.66079	2.57985	4.535	9.008e-05	0.552311		ENSG00000080007	DDX43	-1.76567	1.18631	-5.62859	0.0001323	0.675901		ENSG00000152154	TMEM178A	0.906135	-2.1269	4.7654	0.000224289	1
ENSG00000189057.11	FAM111B	0.830802	1.30869	4.41925	0.000124204	0.571151		ENSG00000206195	DUXAP8	-2.08919	-1.03087	-4.56167	0.000735431	1		ENSG00000211967	IGHV3-53	1.24687	1.28117	4.71051	0.000250546	1
ENSG00000244198.7	ARHGEF35-AS1	0.613895	4.36531	4.27727	0.000183928	0.676633		ENSG00000249256	ATP5MGP3	-1.78353	-4.5331	-4.50205	0.00081316	1		ENSG00000211968	IGHV1-58	0.980123	-1.55568	4.56981	0.000333233	1
ENSG00000244479.7	OR2A1-AS1	0.646832	2.06267	4.16248	0.000252297	0.763337		ENSG00000254528	AP000757.1	-1.61331	0.210183	-4.4657	0.000864739	1		ENSG00000263400	TMEM220-AS1	0.605197	-0.93859	4.53407	0.000358379	1
ENSG00000242265.6	PEG10	0.869776	1.91813	4.0652	0.000329402	0.763337		ENSG00000205212	CCDC144NL	-1.15907	-2.73469	-4.39577	0.000973805	1		ENSG00000117322	CR2	0.898085	3.32088	4.47461	0.000404603	1
ENSG00000149970.16	CNKSR2	0.593509	2.18865	4.02509	0.000367561	0.763337		ENSG00000272872	AP000525.1	-2.51099	-2.79628	-4.35464	0.00104458	1		ENSG00000146215	CRIP3	0.644597	1.71169	4.4632	0.000414146	1
ENSG00000112182.15	BACH2	0.528619	5.63005	3.98377	0.000411413	0.763337		ENSG00000095951	HIVEP1	0.429363	5.03245	4.34495	0.00106202	1		ENSG00000157734	SNX22	0.981513	3.46185	4.4352	0.000438552	1
ENSG00000183960.9	KCNH8	0.645794	2.61442	3.98059	0.000414993	0.763337		ENSG00000255410	AC091564.5	2.04567	-3.43516	4.3136	0.00112057	1		ENSG00000228495	LINC01013	1.05538	-0.815807	4.43468	0.000439018	1
ENSG00000117322.18	CR2	0.695483	3.42716	3.93546	0.000469223	0.780595		ENSG00000276832	AL354718.3	-0.81248	-1.17484	-4.25945	0.00122975	1		ENSG00000148346	LCN2	-1.44653	-0.634146	-4.2557	0.000634059	1
ENSG00000080007.8	DDX43	-1.3261	0.634363	-3.87897	0.00054694	0.780595		ENSG00000286834	AL360020.1	1.52692	-4.62239	4.2241	0.00130695	1		ENSG00000233101	HOXB-AS3	1.04035	-1.63857	4.20955	0.000697381	1
ENSG00000165661.17	QSOX2	0.24848	5.29246	3.85284	0.000587034	0.780595		ENSG00000233448	PMS2P9	0.844441	-1.26987	4.20269	0.00135615	1		ENSG00000287778	AC006230.1	1.02662	0.78	4.20201	0.000708329	1
ENSG00000287778.1	AC006230.1	0.896033	0.981671	3.83368	0.000618246	0.780595		ENSG00000286458	AC083870.1	1.19771	-2.44132	4.20137	0.00135924	1		ENSG00000164251	F2RL1	-0.976483	2.23357	-4.17264	0.000752641	1
ENSG00000196092.14	PAX5	0.619137	5.65355	3.81781	0.000645324	0.780595		ENSG00000102043	MTMR8	0.475811	0.889873	4.08834	0.00165359	1		ENSG00000211970	IGHV4-61	1.04632	1.95433	4.1246	0.000831272	1
ENSG00000173926.6	MARCHF3	0.472737	1.22946	3.75733	0.000759515	0.780595		ENSG00000258325	ITFG2-AS1	0.926119	-2.22733	4.06322	0.00172754	1		ENSG00000232010	AP001059.1	1.668	-3.57985	4.09199	0.000889348	1
ENSG00000075340.23	ADD2	0.467091	3.04079	3.72909	0.000819389	0.780595		ENSG00000272636	DOC2B	2.21605	-1.43774	4.05393	0.00175578	1		ENSG00000177455	CD19	0.80837	4.52554	4.0617	0.000946999	1
ENSG00000246859.3	STARD4-AS1	0.60396	-0.749573	3.70681	0.00086983	0.780595		ENSG00000213172	AL031985.1	1.1849	-1.6196	4.02116	0.00185918	1		ENSG00000168502	MTCL1	0.575689	-0.499422	4.03605	0.000998752	1
ENSG00000164649.20	CDCA7L	0.457473	4.37003	3.70108	0.000883293	0.780595		ENSG00000131379	C3orf20	0.75125	0.122044	3.99837	0.00193482	1		ENSG00000105369	CD79A	0.695	5.69243	4.00556	0.00106402	1
ENSG00000203867.8	RBM20	1.12521	-1.14556	3.6949	0.000898039	0.780595		ENSG00000239941	AC108718.1	1.21067	-2.53414	3.98653	0.00197539	1		ENSG00000211973	IGHV1-69	1.18696	1.23387	3.95932	0.00117136	1
ENSG00000175518.8	UBQLNL	0.909161	-0.255546	3.69226	0.000904412	0.780595		ENSG00000112249	ASCC3	0.306156	5.87767	3.85194	0.00250319	1		ENSG00000211898	IGHD	0.939852	5.11327	3.87218	0.0014043	1
ENSG00000246214.2	AC024588.1	1.17497	-1.66213	3.62346	0.00108683	0.780595		ENSG00000214900	LINC01588	0.525877	4.25498	3.84264	0.00254468	1		ENSG00000182272	B4GALNT4	-1.40749	-0.727523	-3.85048	0.00146927	1
ENSG00000232907.8	DLGAP4-AS1	0.488104	-0.0970808	3.6147	0.00111247	0.780595		ENSG00000170222	ADPRM	0.347598	3.76339	3.84009	0.00255618	1		ENSG00000280411	IGHV1-69D	1.27648	1.89248	3.84888	0.00147418	1
ENSG00000187621.15	TCL6	0.789155	2.47841	3.59732	0.00116511	0.780595		ENSG00000231887	PRH1	0.809446	-0.0306841	3.8071	0.00270981	1		ENSG00000211956	IGHV4-34	1.07018	2.19343	3.83721	0.0015105	1
ENSG00000233084.2	RPL23AP25	-0.554076	0.792133	-3.58679	0.00119819	0.780595		ENSG00000258484	SPESP1	-1.90587	-1.95052	-3.78706	0.00280776	1		ENSG00000258466	AL049779.1	-1.23956	-2.47816	-3.83172	0.00152789	1
ENSG00000255052.5	FAM66D	0.517486	1.75738	3.5673	0.00126179	0.780595		ENSG00000101745	ANKRD12	0.388966	7.10818	3.77732	0.00285671	1		ENSG00000136002	ARHGEF4	0.787057	-0.102184	3.81699	0.00157553	1
ENSG00000120278.16	PLEKHG1	0.56243	3.58359	3.55989	0.00128683	0.780595		ENSG00000175161	CADM2	-2.29972	-2.89657	-3.77698	0.00285842	1		ENSG00000160683	CXCR5	0.794927	3.31818	3.80123	0.0016282	1
ENSG00000248323.7	LUCAT1	-0.480206	2.92124	-3.53531	0.00137337	0.780595		ENSG00000237505	PKN2-AS1	0.704399	-2.80631	3.69008	0.00333605	1		ENSG00000073464	CLCN4	0.750237	1.79312	3.79646	0.00164446	1
ENSG00000282320.1	TRBJ1-1	0.550057	0.185437	3.5282	0.00139946	0.780595		ENSG00000023445	BIRC3	0.501812	7.28895	3.67066	0.00345363	1		ENSG00000212932	RPL23AP4	-0.723919	0.649664	-3.76205	0.00176688	1
ENSG00000163534.15	FCRL1	0.675895	6.54584	3.51097	0.0014646	0.780595		ENSG00000115896	PLCL1	0.738362	3.49594	3.66953	0.00346055	1		ENSG00000106537	TSPAN13	0.734594	3.51656	3.75007	0.00181163	1
ENSG00000117519.16	CNN3	0.743179	0.0966446	3.50912	0.00147177	0.780595		ENSG00000111344	RASAL1	-1.0954	-2.9516	-3.66117	0.00351259	1		ENSG00000106603	COA1	0.181042	5.49459	3.74689	0.00182368	1
ENSG00000247982.6	LINC00926	0.61316	6.61933	3.5002	0.00150684	0.780595		ENSG00000243674	OR7E66P	-0.906495	-1.98257	-3.65632	0.00354312	1		ENSG00000112195	TREML2	0.452497	3.46347	3.73297	0.00187746	1
ENSG00000188585.9	CLEC20A	0.969493	-2.05865	3.48687	0.00156075	0.780595		ENSG00000145375	SPATA5	0.350575	3.05585	3.62626	0.00373857	1		ENSG00000282320	TRBJ1-1	0.759606	0.166914	3.73086	0.00188577	1
ENSG00000102445.20	RUBCNL	0.487764	5.35931	3.48433	0.00157123	0.780595		ENSG00000279144	AC099667.1	1.23195	-2.21134	3.6241	0.00375308	1		ENSG00000242861	AL591895.1	0.470494	4.07036	3.72753	0.00189891	1
ENSG00000035720.8	STAP1	0.539059	3.55492	3.48243	0.00157909	0.780595		ENSG00000237980	AL590648.3	0.940016	-0.730084	3.62262	0.00376299	1		ENSG00000164649	CDCA7L	0.59994	4.37122	3.71126	0.00196452	1
ENSG00000167483.19	NIBAN3	0.570701	5.63717	3.46227	0.00166514	0.780595		ENSG00000165338	HECTD2	0.413146	1.60247	3.61875	0.00378915	1		ENSG00000147535	PLPP5	0.57954	5.33531	3.70481	0.00199117	1
ENSG00000157734.14	SNX22	0.663583	3.53977	3.45569	0.00169417	0.780595		ENSG00000184384	MAML2	0.267149	5.31751	3.60564	0.00387902	1		ENSG00000206557	TRIM71	-1.0788	-0.428944	-3.66125	0.00218086	1
ENSG00000082293.13	COL19A1	0.725746	3.26348	3.44243	0.0017542	0.780595		ENSG00000274322	AL136531.2	1.28257	-1.48858	3.60358	0.00389334	1		ENSG00000086717	PPEF1	0.481354	-1.11628	3.65732	0.00219886	1
ENSG00000090659.18	CD209	-0.642758	1.39508	-3.43996	0.0017656	0.780595		ENSG00000224897	POT1-AS1	0.520582	-1.28477	3.59196	0.00397518	1		ENSG00000233084	RPL23AP25	-0.68303	0.682412	-3.65141	0.00222617	1
ENSG00000287346.1	AL132712.2	0.544191	-0.604618	3.42776	0.00182302	0.780595		ENSG00000097096	SYDE2	0.795067	0.850309	3.5907	0.00398422	1		ENSG00000211899	IGHM	0.848309	7.70402	3.65119	0.00222719	1
ENSG00000012124.17	CD22	0.538889	6.3563	3.41928	0.00186397	0.780595		ENSG00000186075	ZPBP2	1.02707	-2.61691	3.5718	0.00412138	1		ENSG00000250850	AL161781.2	1.03805	-1.35334	3.63033	0.00232641	1
ENSG00000159189.12	C1QC	-0.874695	-0.802296	-3.41407	0.00188959	0.780595		ENSG00000259926	AC007342.1	0.901219	-2.27537	3.56667	0.0041595	1		ENSG00000077238	IL4R	0.423736	7.35816	3.62827	0.00233645	1
ENSG00000177455.15	CD19	0.594765	4.58852	3.40565	0.00193168	0.780595		ENSG00000196427	NBPF4	-2.60731	-2.29878	-3.56455	0.0041753	1		ENSG00000047597	XK	-0.734402	0.484615	-3.62421	0.00235639	1
ENSG00000236901.6	MIR600HG	0.485559	3.61531	3.40561	0.00193188	0.780595		ENSG00000160188	RSPH1	1.02427	-3.60491	3.50654	0.00463352	1		ENSG00000166126	AMN	0.635525	0.586428	3.5939	0.00251049	1
ENSG00000116191.17	RALGPS2	0.496996	6.29644	3.40073	0.00195668	0.780595		ENSG00000237470	DCLRE1CP1	1.5033	-2.85998	3.50645	0.00463424	1		ENSG00000287091	AC009961.4	-0.588241	0.688894	-3.57625	0.0026048	1
ENSG00000077238.14	IL4R	0.339513	7.33444	3.39997	0.00196061	0.780595		ENSG00000141447	OSBPL1A	-0.328965	3.73255	-3.49913	0.00469565	1		ENSG00000211978	IGHV5-78	1.56612	-2.1905	3.57557	0.00260853	1
ENSG00000187912.12	CLEC17A	0.631885	3.78923	3.3934	0.00199456	0.780595		ENSG00000270624	AC008555.3	1.12966	-3.30218	3.49335	0.00474468	1		ENSG00000121895	TMEM156	0.431732	3.74438	3.57244	0.00262566	1
ENSG00000105889.16	STEAP1B	0.645602	0.329809	3.36438	0.00215147	0.794727		ENSG00000174197	MGA	0.404287	6.34381	3.48489	0.0048175	1		ENSG00000199733	RNA5SP307	-1.06297	-3.07549	-3.56642	0.0026589	1
ENSG00000080166.16	DCT	0.96333	-1.1459	3.36324	0.00215788	0.794727		ENSG00000159189	C1QC	-1.5793	-0.873877	-3.47881	0.00487045	1		ENSG00000080200	CRYBG3	-0.480636	5.18649	-3.51937	0.00293371	1
ENSG00000204311.15	PJVK	0.360879	1.67822	3.36281	0.00216029	0.794727		ENSG00000100852	ARHGAP5	0.344664	5.27611	3.47393	0.00491339	1		ENSG00000169885	CALML6	0.85236	-0.946727	3.4864	0.00314303	1
ENSG00000198932.13	GPRASP1	0.537669	5.72849	3.3256	0.00237976	0.826418		ENSG00000260894	AC027682.3	-1.39489	-4.20446	-3.46055	0.00503318	1		ENSG00000123636	BAZ2B	-0.373752	5.9779	-3.45876	0.00332989	1
ENSG00000160683.5	CXCR5	0.58445	3.35473	3.32304	0.00239562	0.826418		ENSG00000223685	LINC00571	1.08296	-3.47604	3.45947	0.00504301	1		ENSG00000102001	CACNA1F	0.464173	1.83493	3.44118	0.00345455	1
ENSG00000076554.15	TPD52	0.404656	4.68084	3.32167	0.00240419	0.826418		ENSG00000207988	MIR576	1.89235	-4.01646	3.45726	0.00506306	1		ENSG00000012124	CD22	0.68465	6.31341	3.41915	0.00361729	1
ENSG00000269553.1	U62631.1	0.657776	1.23948	3.31539	0.00244364	0.826418		ENSG00000186086	NBPF6	-2.7163	-2.48169	-3.45691	0.0050663	1		ENSG00000137265	IRF4	0.471654	5.62194	3.41736	0.00363082	1
ENSG00000078487.17	ZCWPW1	0.303848	3.12744	3.31109	0.00247108	0.826418		ENSG00000241350	PMS2P11	0.833244	-1.37958	3.45104	0.0051201	1		ENSG00000167483	FAM129C	0.70698	5.60543	3.40864	0.00369756	1
ENSG00000230148.8	HOXB-AS1	0.578836	2.29483	3.2989	0.00255035	0.837699		ENSG00000100731	PCNX1	0.310061	7.36706	3.43159	0.00530276	1		ENSG00000196781	TLE1	0.415055	3.71335	3.38594	0.00387715	1
ENSG00000106603.19	COA1	0.20461	5.4439	3.25473	0.00285857	0.895233		ENSG00000151623	NR3C2	0.420753	3.97659	3.42954	0.00532235	1		ENSG00000226055	PAICSP1	-1.09454	-4.57125	-3.38379	0.00389456	1
ENSG00000135144.7	DTX1	0.459773	2.63138	3.25323	0.00286966	0.895233		ENSG00000132669	RIN2	-0.341961	4.70894	-3.41426	0.00547104	1		ENSG00000175287	PHYHD1	0.530583	-0.53657	3.35923	0.00409952	1
ENSG00000255240.6	AP001636.3	0.653256	0.506534	3.24651	0.00291981	0.895233		ENSG00000103154	NECAB2	-1.49359	-2.45761	-3.41169	0.00549648	1		ENSG00000101280	ANGPT4	-0.84416	-3.26466	-3.35484	0.00413727	1
ENSG00000286952.1	AC093928.1	0.606836	-1.0694	3.24471	0.00293334	0.895233		ENSG00000231193	AL157884.2	-0.940709	-3.34712	-3.40782	0.00553501	1		ENSG00000226784	PGAM4	-0.330908	3.34594	-3.33629	0.00430069	1
ENSG00000231793.5	DOC2GP	0.766969	1.60429	3.24004	0.00296886	0.895233		ENSG00000198881	ASB12	1.35895	-2.57462	3.40412	0.00557209	1		ENSG00000231793	DOC2GP	0.902171	1.56299	3.32496	0.00440356	1
ENSG00000211898.7	IGHD	0.709176	5.26252	3.21545	0.0031625	0.911387		ENSG00000214548	MEG3	2.22528	2.58404	3.40208	0.00559265	1		ENSG00000272954	AP000553.2	0.907196	-1.89168	3.32189	0.00443186	1
ENSG00000274667.1	AC090517.2	0.438223	-0.127441	3.20536	0.00324545	0.911387		ENSG00000246859	STARD4-AS1	0.664926	-0.659065	3.39116	0.00570396	1		ENSG00000259935	AC009754.1	1.05815	-1.21625	3.32173	0.00443334	1
ENSG00000078401.7	EDN1	0.441082	0.169753	3.20194	0.00327396	0.911387		ENSG00000213089	PDCL3P5	-0.283925	0.121129	-3.37515	0.00587116	1		ENSG00000159197	KCNE2	-0.98477	-3.87832	-3.32078	0.0044422	1
ENSG00000145908.12	ZNF300	0.558688	3.30237	3.19606	0.00332368	0.911387		ENSG00000264176	MAGOH2P	1.2056	-2.96461	3.37278	0.0058964	1		ENSG00000185933	CALHM1	-1.48897	-3.40924	-3.31758	0.00447191	1
ENSG00000152894.15	PTPRK	0.519776	1.94712	3.19461	0.00333609	0.911387		ENSG00000140577	CRTC3	0.216832	6.64484	3.36373	0.00599357	1		ENSG00000175643	RMI2	0.674087	-0.0879742	3.28026	0.00483399	1
ENSG00000165209.19	STRBP	0.353295	4.91093	3.19221	0.00335666	0.911387		ENSG00000258572	AL133467.1	-1.05095	-1.25101	-3.36015	0.00603248	1		ENSG00000240890	AC020633.1	-1.05956	-1.0331	-3.27978	0.00483887	1
ENSG00000157379.14	DHRS1	0.33267	4.48549	3.18555	0.00341436	0.911387		ENSG00000114127	XRN1	0.386461	6.81217	3.35486	0.00609048	1		ENSG00000104921	FCER2	0.897353	4.39491	3.27835	0.00485331	1
ENSG00000188848.16	BEND4	0.549949	1.7795	3.18338	0.00343334	0.911387		ENSG00000166575	TMEM135	0.414521	4.23563	3.35421	0.00609758	1		ENSG00000278709	NKILA	1.01759	-2.14522	3.2595	0.00504783	1
ENSG00000153253.19	SCN3A	0.739781	1.97228	3.17941	0.00346836	0.911387		ENSG00000224698	AL390038.1	-2.59118	-2.94843	-3.35235	0.00611807	1		ENSG00000148204	CRB2	1.22848	-2.88966	3.25848	0.00505864	1
ENSG00000141447.18	OSBPL1A	-0.415615	3.61326	-3.16859	0.00356559	0.912184		ENSG00000238122	AL359258.1	-2.59118	-2.94843	-3.35235	0.00611807	1		ENSG00000146530	VWDE	-1.73878	-0.25064	-3.25845	0.00505891	1
ENSG00000160856.21	FCRL3	0.649816	6.34108	3.16804	0.00357058	0.912184		ENSG00000048649	RSF1	0.265616	5.96856	3.34603	0.00618843	1		ENSG00000137101	CD72	0.665744	4.07695	3.25381	0.00510812	1
ENSG00000147905.18	ZCCHC7	0.251004	4.91891	3.15278	0.00371237	0.914688		ENSG00000188372	ZP3	-0.805722	2.13283	-3.33983	0.00625824	1		ENSG00000184368	MAP7D2	0.402317	0.683372	3.25309	0.00511579	1
ENSG00000169902.15	TPST1	0.551115	1.60989	3.1429	0.00380696	0.914688		ENSG00000147117	ZNF157	0.966094	-0.827179	3.32986	0.00637201	1		ENSG00000217624	AL627402.1	-0.311479	3.0307	-3.25227	0.00512445	1
ENSG00000162852.14	CNST	0.261349	5.67725	3.13484	0.00388584	0.914688		ENSG00000204959	ARHGEF34P	0.806808	2.39244	3.32836	0.00638941	1		ENSG00000130595	TNNT3	0.746599	1.65763	3.24602	0.00519174	1
ENSG00000254528.7	AP000757.1	-1.03079	-0.0138756	-3.11753	0.00406057	0.914688		ENSG00000106829	TLE4	-0.153107	6.10307	-3.32677	0.00640778	1		ENSG00000117519	CNN3	0.898225	0.251108	3.23534	0.00530851	1
ENSG00000078589.13	P2RY10	0.385201	4.91397	3.11474	0.00408945	0.914688		ENSG00000157445	CACNA2D3	-0.53188	3.7163	-3.32491	0.00642934	1		ENSG00000253234	IGLV2-5	0.723942	-1.46404	3.22722	0.0053991	1
ENSG00000237499.7	WAKMAR2	0.49821	3.58943	3.10835	0.00415632	0.914688		ENSG00000223546	LINC00630	0.539608	0.755688	3.31043	0.00660009	1		ENSG00000082701	GSK3B	-0.203806	6.19565	-3.22095	0.00547008	1
ENSG00000147535.17	PLPP5	0.384883	5.33885	3.10825	0.0041573	0.914688		ENSG00000215421	ZNF407	0.270427	4.3253	3.30251	0.00669533	1		ENSG00000251513	LIX1-AS1	1.05676	1.49303	3.2111	0.0055835	1
ENSG00000121413.13	ZSCAN18	0.392414	4.23505	3.10351	0.00420764	0.914688		ENSG00000078687	TNRC6C	0.413988	5.25385	3.2962	0.00677225	1		ENSG00000271121	NUDT4P2	-0.283734	2.75838	-3.19635	0.00575753	1
ENSG00000139880.19	CDH24	0.488122	0.74751	3.09885	0.00425761	0.914688		ENSG00000252874	RF00019	0.876432	-1.35545	3.27048	0.00709517	1		ENSG00000066923	STAG3	0.519478	2.00863	3.1895	0.00584028	1
ENSG00000242861.1	AL591895.1	0.415162	3.93156	3.09873	0.00425889	0.914688		ENSG00000199082	MIR342	0.891984	-1.47493	3.26951	0.00710761	1		ENSG00000128654	MTX2	0.269884	3.27916	3.18496	0.00589565	1
ENSG00000228956.8	SATB1-AS1	0.441827	3.88188	3.0941	0.00430913	0.914688		ENSG00000028116	VRK2	0.261973	4.93214	3.26183	0.0072073	1		ENSG00000269927	AC004817.3	1.59275	-2.58637	3.183	0.00591975	1
ENSG00000175643.10	RMI2	0.634524	-0.181315	3.09293	0.00432192	0.914688		ENSG00000138028	CGREF1	1.50369	-3.45358	3.24787	0.00739204	1		ENSG00000273384	AL137796.1	1.4649	-3.3791	3.17693	0.00599502	1
ENSG00000188822.8	CNR2	0.461662	3.95624	3.08962	0.00435823	0.914688		ENSG00000278281	MIR7856	1.42127	-3.71171	3.24405	0.00744337	1		ENSG00000226869	LHFPL3-AS1	-1.17442	-4.43943	-3.17496	0.0060197	1
ENSG00000261770.1	AC006504.1	0.633781	1.87324	3.07676	0.00450227	0.914688		ENSG00000266876	AC104996.2	0.921047	-3.30431	3.24282	0.00746003	1		ENSG00000198106	AC025279.1	0.478149	2.36158	3.17314	0.00604252	1
ENSG00000279026.1	AC005225.4	0.441946	0.827538	3.07534	0.00451849	0.914688		ENSG00000259379	MTND5P32	1.95635	-3.56195	3.24058	0.00749031	1		ENSG00000165716	DIPK1B	1.35621	0.397908	3.16791	0.00610861	1
ENSG00000203497.2	PDCD4-AS1	0.262987	2.65738	3.07008	0.00457892	0.914688		ENSG00000078900	TP73	-1.26301	-1.68238	-3.23907	0.00751081	1		ENSG00000100721	TCL1A	1.13569	3.76088	3.16699	0.00612031	1
ENSG00000198046.12	ZNF667	0.660767	0.541103	3.06748	0.00460897	0.914688		ENSG00000158428	CATIP	-0.997739	-1.34071	-3.21776	0.00780688	1		ENSG00000101365	IDH3B	0.114553	6.52008	3.16597	0.00613336	1
ENSG00000113389.16	NPR3	0.827121	-0.675166	3.05761	0.00472512	0.914688		ENSG00000135837	CEP350	0.283646	6.7407	3.21712	0.00781586	1		ENSG00000187912	CLEC17A	0.723245	3.70186	3.16156	0.0061898	1
ENSG00000132704.16	FCRL2	0.589501	5.20854	3.05225	0.00478941	0.914688		ENSG00000283005	CDC27P3	1.69499	-4.07345	3.21	0.0079175	1		ENSG00000211691	TRGJP	1.24418	-2.00202	3.15995	0.00621054	1
ENSG00000166575.17	TMEM135	0.310639	4.35678	3.04957	0.00482189	0.914688		ENSG00000267430	AC036176.2	1.49568	-2.54784	3.20114	0.00804588	1		ENSG00000172795	DCP2	-0.262101	7.06756	-3.13912	0.00648544	1
ENSG00000171291.8	ZNF439	0.4618	4.16126	3.04924	0.0048259	0.914688		ENSG00000235172	LINC01366	-0.519632	-1.45503	-3.1957	0.00812565	1		ENSG00000230148	HOXB-AS1	0.670762	2.38498	3.13454	0.00654743	1
ENSG00000228663.1	PSMD10P1	0.492192	0.787977	3.04864	0.00483313	0.914688		ENSG00000235852	AC005540.1	-1.49839	-3.93032	-3.19012	0.00820835	1		ENSG00000137563	GGH	0.432201	1.14051	3.12169	0.00672466	1
ENSG00000101040.19	ZMYND8	0.204693	5.82187	3.03546	0.00499613	0.914688		ENSG00000150510	FAM124A	-1.42509	-3.68464	-3.18936	0.0082197	1		ENSG00000213236	YWHAZP2	-0.232061	3.46804	-3.11858	0.00676828	1
ENSG00000023445.16	BIRC3	0.374981	7.30613	3.03487	0.00500345	0.914688		ENSG00000163935	SFMBT1	0.412665	4.56539	3.18794	0.00824094	1		ENSG00000261003	AL008628.1	0.672111	-1.50995	3.11831	0.00677201	1
ENSG00000104921.15	FCER2	0.672595	4.46359	3.03418	0.00501218	0.914688		ENSG00000217442	SYCE3	-1.70491	-3.89701	-3.18403	0.00829975	1		ENSG00000242551	POU5F1P6	-1.85912	-3.88296	-3.11128	0.00687157	1
ENSG00000286129.1	AC245060.7	0.459408	1.09566	3.03183	0.00504187	0.914688		ENSG00000150764	DIXDC1	0.981818	0.34932	3.17608	0.00842041	1		ENSG00000106624	AEBP1	0.688679	2.92418	3.10942	0.00689813	1
ENSG00000157796.18	WDR19	0.280222	4.7703	3.0287	0.0050817	0.914688		ENSG00000155657	TTN	0.877959	4.91386	3.17607	0.00842047	1		ENSG00000115414	FN1	-2.01102	0.0109419	-3.10921	0.00690124	1
ENSG00000133056.13	PIK3C2B	0.306295	4.99326	3.02715	0.0051015	0.914688		ENSG00000128322	IGLL1	2.48237	-3.6547	3.17173	0.00848715	1		ENSG00000203697	CAPN8	-1.17419	-0.810178	-3.10418	0.00697373	1
ENSG00000137502.10	RAB30	0.434448	4.74498	3.0258	0.00511879	0.914688		ENSG00000196876	SCN8A	1.27672	0.0499203	3.16637	0.00857021	1		ENSG00000164849	GPR146	0.502174	0.407509	3.09557	0.00709935	1
ENSG00000166342.19	NETO1	0.740953	0.398961	3.02343	0.0051494	0.914688		ENSG00000109680	TBC1D19	0.420748	1.6689	3.16553	0.00858329	1		ENSG00000214140	PRCD	0.907958	-0.391542	3.09404	0.00712207	1
ENSG00000271964.1	AC090948.1	0.675418	3.40065	3.02192	0.00516885	0.914688		ENSG00000213315	AL122020.1	-0.437236	-0.366527	-3.16446	0.00859987	1		ENSG00000219693	FGF7P8	-1.18444	-3.24492	-3.08871	0.00720119	1
ENSG00000073464.13	CLCN4	0.592545	1.89117	3.02171	0.00517166	0.914688		ENSG00000123612	ACVR1C	0.59014	2.13554	3.15114	0.0088106	1		ENSG00000236444	UBE2L5	-0.737466	-2.2341	-3.08666	0.00723185	1
ENSG00000279447.1	AL118508.3	-0.539314	-0.545616	-3.00557	0.00538513	0.936503		ENSG00000037749	MFAP3	0.348942	3.76094	3.14882	0.00884777	1		ENSG00000083454	P2RX5	0.509634	4.55163	3.07321	0.00743656	1
ENSG00000162512.16	SDC3	-0.653006	2.47256	-3.0047	0.00539683	0.936503		ENSG00000283132	AC006453.1	1.22506	-1.91216	3.1487	0.00884967	1		ENSG00000211821	TRDV2	2.1853	1.81175	3.07141	0.00746436	1
ENSG00000148848.14	ADAM12	1.01091	1.34084	2.98375	0.00568719	0.953855		ENSG00000253305	PCDHGB6	1.10567	-0.655228	3.14849	0.00885308	1		ENSG00000136279	DBNL	0.215125	7.73314	3.07019	0.00748317	1
ENSG00000184785.6	SMIM10	0.668963	-1.84921	2.97639	0.00579256	0.953855		ENSG00000203907	OOEP	-1.89159	-3.87655	-3.14187	0.00896014	1		ENSG00000255856	AC069503.1	1.12948	-2.4283	3.06538	0.00755828	1
ENSG00000110042.8	DTX4	0.411421	3.29657	2.97585	0.00580036	0.953855		ENSG00000214226	C17orf67	0.507233	1.81821	3.13649	0.00904829	1		ENSG00000228839	PIK3IP1-AS1	0.654634	1.2215	3.06102	0.00762682	1
ENSG00000102053.12	ZC3H12B	0.455502	1.03796	2.96972	0.00588965	0.953855		ENSG00000138738	PRDM5	1.12445	-1.15056	3.12945	0.00916468	1		ENSG00000169402	RSPH10B2	0.69944	-2.39192	3.05922	0.00765531	1
ENSG00000213557.4	AC068050.1	-0.638289	1.73183	-2.96708	0.00592859	0.953855		ENSG00000260075	NSFP1	0.643292	4.33466	3.12415	0.00925342	1		ENSG00000273363	AL353801.3	-0.815951	-2.82873	-3.05491	0.00772405	1
ENSG00000115423.19	DNAH6	0.813302	0.719761	2.96528	0.00595529	0.953855		ENSG00000286330	AL353660.1	1.06364	1.99898	3.11599	0.00939166	1		ENSG00000207688	MIR548AA2	0.903367	-2.39674	3.0529	0.00775637	1
ENSG00000155659.15	VSIG4	-0.64633	2.36501	-2.96293	0.00599016	0.953855		ENSG00000111860	CEP85L	0.352648	6.56445	3.11589	0.00939345	1		ENSG00000147251	DOCK11	-0.198416	7.44256	-3.04796	0.0078362	1
ENSG00000159958.7	TNFRSF13C	0.511841	4.83046	2.96293	0.00599022	0.953855		ENSG00000135597	REPS1	0.153821	5.73815	3.11561	0.00939826	1		ENSG00000076706	AP002956.1	0.854463	-0.158282	3.03479	0.00805291	1
ENSG00000090554.13	FLT3LG	0.411714	2.59328	2.95641	0.00608823	0.953855		ENSG00000258790	AL121594.1	0.893641	-1.49308	3.10322	0.00961227	1		ENSG00000183960	KCNH8	0.661457	2.61188	3.03128	0.00811166	1
ENSG00000282133.1	TRBJ1-3	0.612841	1.15732	2.95187	0.00615733	0.953855		ENSG00000224672	RPL17P10	1.12046	-3.25293	3.10289	0.00961811	1		ENSG00000197705	KLHL14	0.681989	2.56388	3.03067	0.00812184	1
ENSG00000188785.12	ZNF548	0.321394	5.72051	2.95069	0.00617539	0.953855		ENSG00000259797	AC020978.1	1.5347	-2.80975	3.09993	0.00967005	1		ENSG00000157379	DHRS1	0.355721	4.50723	3.02737	0.00817755	1
ENSG00000164330.17	EBF1	0.521564	2.34562	2.94515	0.00626104	0.953855		ENSG00000162852	CNST	0.300452	5.61429	3.09499	0.00975722	1		ENSG00000166669	ATF7IP2	0.398781	5.14957	3.02682	0.00818689	1
ENSG00000233184.7	AC093157.1	0.343326	4.05202	2.94409	0.00627764	0.953855		ENSG00000177272	KCNA3	0.680158	4.50212	3.09158	0.00981794	1		ENSG00000255052	FAM66D	0.566364	1.6617	3.02267	0.00825742	1
ENSG00000185986.12	SDHAP3	0.29624	4.44631	2.94092	0.00632726	0.953855		ENSG00000120800	UTP20	0.276387	4.50104	3.08815	0.00987938	1		ENSG00000112242	E2F3	-0.205436	5.38997	-3.02076	0.00829017	1
ENSG00000269954.2	AC022239.1	0.552666	-0.742904	2.93821	0.00636986	0.953855		ENSG00000224295	OLFM5P	1.26342	-1.43321	3.08173	0.00999527	1		ENSG00000272182	AC135507.1	0.409768	1.69928	3.01171	0.00844686	1
ENSG00000184613.11	NELL2	0.469026	5.84885	2.93718	0.00638617	0.953855		ENSG00000236514	AL135791.1	0.560234	-0.659455	3.08051	0.0100175	1		ENSG00000271819	RNU6-94P	0.494371	-1.68828	3.00687	0.00853197	1
ENSG00000168070.12	MAJIN	0.714868	-2.19325	2.93561	0.00641108	0.953855		ENSG00000230658	KLHL7-DT	1.35707	-1.65625	3.07298	0.0101556	1		ENSG00000284959	AC007262.2	-0.35335	0.176987	-3.00447	0.0085744	1
ENSG00000102226.10	USP11	0.238001	4.96252	2.93154	0.00647623	0.953855		ENSG00000138688	KIAA1109	0.402068	7.8982	3.07229	0.0101684	1		ENSG00000142583	SLC2A5	0.713639	1.20676	3.0027	0.00860582	1
ENSG00000226648.2	PLCG1-AS1	0.516489	1.65325	2.93117	0.00648211	0.953855		ENSG00000167110	GOLGA2	-0.164783	5.55023	-3.07134	0.010186	1		ENSG00000135144	DTX1	0.516206	2.60655	3.00007	0.00865283	1
ENSG00000187862.13	TTC24	0.498172	2.51601	2.92676	0.00655337	0.956676		ENSG00000258082	AL391832.3	-1.01237	-0.489546	-3.06065	0.0103861	1		ENSG00000269954	AC022239.1	0.933509	-0.794608	2.99763	0.00869648	1
ENSG00000156738.18	MS4A1	0.494169	8.01931	2.92225	0.00662704	0.956676		ENSG00000165671	NSD1	0.306571	7.68951	3.05426	0.0105074	1		ENSG00000272034	SNORD14A	0.376598	2.57438	2.99096	0.00881724	1
ENSG00000241370.6	RPP21	0.34153	2.13913	2.91212	0.00679529	0.956676		ENSG00000075539	FRYL	0.27447	6.80476	3.05003	0.0105887	1		ENSG00000198018	ENTPD7	-0.373636	2.96293	-2.99017	0.00883169	1
ENSG00000249993.1	BFSP2-AS1	0.94495	-2.88487	2.90933	0.00684237	0.956676		ENSG00000118922	KLF12	0.523911	6.74156	3.04935	0.0106017	1		ENSG00000209482	SNORD83A	0.487826	0.290979	2.98951	0.00884375	1
ENSG00000158482.10	SNX29P1	0.415745	2.66948	2.90477	0.0069198	0.956676		ENSG00000286319	AL135978.2	0.637754	-1.72655	3.04803	0.0106273	1		ENSG00000078747	ITCH	-0.145626	6.90542	-2.97872	0.00904324	1
ENSG00000199082.1	MIR342	0.696065	-1.3932	2.90162	0.006974	0.956676		ENSG00000197653	DNAH10	0.520725	-0.401318	3.0427	0.0107308	1		ENSG00000163069	SGCB	-0.473373	2.21333	-2.97106	0.00918741	1
ENSG00000212932.3	RPL23AP4	-0.526366	0.670371	-2.89794	0.00703763	0.956676		ENSG00000107679	PLEKHA1	0.355048	6.07763	3.04109	0.0107622	1		ENSG00000260588	AC027702.1	-0.978631	-2.97194	-2.96975	0.00921238	1
ENSG00000172264.17	MACROD2	0.768746	2.0151	2.89685	0.00705658	0.956676		ENSG00000080561	MID2	0.632702	1.60508	3.04109	0.0107623	1		ENSG00000270164	LINC01480	0.692967	1.46333	2.96791	0.00924735	1
ENSG00000150347.17	ARID5B	0.38702	5.72531	2.88758	0.00721972	0.956676		ENSG00000145734	BDP1	0.409599	6.5839	3.04076	0.0107688	1		ENSG00000204435	CSNK2B	0.181657	4.82919	2.96412	0.00931993	1
ENSG00000126353.3	CCR7	0.546091	5.71489	2.8848	0.0072693	0.956676		ENSG00000084676	NCOA1	0.210593	7.1712	3.03818	0.0108194	1		ENSG00000104093	DMXL2	-0.554656	8.19962	-2.96411	0.00932019	1
ENSG00000171316.12	CHD7	0.375056	5.55	2.88471	0.00727091	0.956676		ENSG00000225932	CTAGE4	0.744895	0.801235	3.0347	0.0108882	1		ENSG00000183762	KREMEN1	-0.771173	0.223775	-2.95959	0.0094076	1
ENSG00000239149.1	SNORA59A	0.554827	-1.45181	2.87867	0.00738005	0.956676		ENSG00000127914	AKAP9	0.393133	7.3116	3.03453	0.0108916	1		ENSG00000187862	TTC24	0.633866	2.582	2.94963	0.00960292	1
ENSG00000106537.8	TSPAN13	0.495966	3.49595	2.87829	0.00738693	0.956676		ENSG00000252464	RN7SKP70	1.04529	-0.998693	3.03356	0.0109108	1		ENSG00000211966	IGHV5-51	0.760157	2.00648	2.94907	0.00961414	1
ENSG00000244625.7	MIATNB	0.358147	4.64611	2.8754	0.00743951	0.956676		ENSG00000227262	HCG4B	-0.981444	-2.61513	-3.02849	0.0110118	1		ENSG00000224373	IGHV4-59	0.811897	2.58356	2.9475	0.00964535	1
ENSG00000065923.10	SLC9A7	0.318818	4.7072	2.87353	0.00747392	0.956676		ENSG00000202337	RNU6-8	-0.766644	-2.4897	-3.02285	0.0111256	1		ENSG00000232874	AC080129.2	1.2381	-2.28135	2.93997	0.00979615	1
ENSG00000248810.2	LINC02432	-0.95053	3.82075	-2.86912	0.00755533	0.956676		ENSG00000106571	GLI3	1.00948	-0.988323	3.02151	0.0111527	1		ENSG00000177125	ZBTB34	-0.334918	5.37194	-2.93795	0.00983722	1
ENSG00000228037.1	AL139246.3	0.513446	0.200941	2.8627	0.00767548	0.956676		ENSG00000103966	EHD4	-0.468897	5.11342	-3.01731	0.0112383	1		ENSG00000035720	STAP1	0.586003	3.51257	2.93748	0.00984658	1
ENSG00000255150.2	EID3	0.480699	1.76989	2.86265	0.00767658	0.956676		ENSG00000226976	COX6A1P2	-0.237367	4.19911	-3.01308	0.0113251	1		ENSG00000279026	AC005225.4	0.50609	0.78	2.93429	0.00991167	1
ENSG00000238039.1	AC244197.2	0.85958	1.0869	2.86206	0.00768765	0.956676		ENSG00000247877	AC021086.1	1.21018	-4.00578	3.01293	0.0113281	1		ENSG00000176871	WSB2	-0.180091	5.08556	-2.93201	0.0099584	1
ENSG00000284707.2	AC079781.5	0.404492	2.90188	2.8614	0.00770009	0.956676		ENSG00000255987	TOMM20P2	1.15861	1.62498	3.00457	0.0115018	1		ENSG00000187621	TCL6	0.892433	2.47148	2.92543	0.0100944	1
ENSG00000121210.16	TMEM131L	0.242121	7.33668	2.85941	0.00773776	0.956676		ENSG00000253767	PCDHGA8	1.37438	-4.07669	3.00316	0.0115314	1		ENSG00000260179	AL162741.1	0.587601	-1.31267	2.92431	0.0101176	1
ENSG00000237037.9	NDUFA6-DT	0.376607	4.49347	2.8561	0.00780086	0.956676		ENSG00000230870	FBXW11P1	1.33697	-2.82842	3.00002	0.0115976	1		ENSG00000271967	AL583856.2	0.608367	-1.08219	2.92205	0.0101648	1
ENSG00000007314.12	SCN4A	0.581846	-1.10053	2.85272	0.00786594	0.956676		ENSG00000183354	KIAA2026	0.354482	6.1597	2.99572	0.0116886	1		ENSG00000204580	DDR1	0.415871	2.32222	2.91465	0.010321	1
ENSG00000151715.8	TMEM45B	0.90303	0.410163	2.85169	0.00788586	0.956676		ENSG00000150477	KIAA1328	0.258077	3.33498	2.99146	0.0117795	1		ENSG00000157778	PSMG3	0.22338	3.50524	2.91404	0.010334	1
ENSG00000163617.11	CCDC191	0.271535	4.14334	2.84563	0.00800373	0.956676		ENSG00000165521	AL121768.1	0.392446	2.86767	2.9894	0.0118238	1		ENSG00000232442	MHENCR	0.379903	4.85937	2.91375	0.0103402	1
ENSG00000184226.15	PCDH9	0.784992	3.04815	2.84331	0.0080494	0.956676		ENSG00000286065	AC015911.11	1.20593	1.89505	2.98658	0.0118847	1		ENSG00000259153	AC004816.1	0.640728	-1.63159	2.90949	0.0104312	1
ENSG00000258325.2	ITFG2-AS1	0.564203	-2.28766	2.84177	0.00807994	0.956676		ENSG00000141298	SSH2	0.303323	8.18898	2.9849	0.0119211	1		ENSG00000189057	FAM111B	0.888834	1.35666	2.90792	0.0104651	1
ENSG00000146112.12	PPP1R18	-0.244478	7.42698	-2.84108	0.00809357	0.956676		ENSG00000259049	AL139317.3	1.01876	-0.266557	2.98359	0.0119495	1		ENSG00000184385	UMODL1-AS1	-1.71256	-2.76835	-2.90652	0.0104952	1
ENSG00000280327.1	Z97633.1	0.685097	-1.70707	2.83667	0.00818129	0.956676		ENSG00000175054	ATR	0.278295	6.3602	2.98091	0.0120079	1		ENSG00000091972	CD200	0.721332	2.07543	2.90526	0.0105226	1
ENSG00000112053.14	SLC26A8	-0.693145	0.0939476	-2.8351	0.00821286	0.956676		ENSG00000206560	ANKRD28	0.530801	5.5216	2.97991	0.0120299	1		ENSG00000283361	CFAP97D2	1.30154	0.344632	2.9005	0.0106263	1
ENSG00000130684.14	ZNF337	0.263006	5.67214	2.83145	0.00828654	0.956676		ENSG00000031003	FAM13B	0.20721	5.94714	2.97662	0.0121021	1		ENSG00000273212	AC000068.2	0.784262	-2.31608	2.88995	0.0108593	1
ENSG00000241106.8	HLA-DOB	0.479683	4.28238	2.83003	0.0083153	0.956676		ENSG00000213523	SRA1	-0.246369	5.34866	-2.97419	0.0121558	1		ENSG00000226686	LINC01535	0.958171	-1.55439	2.88529	0.0109639	1
ENSG00000212127.6	TAS2R14	0.379596	1.371	2.82577	0.00840228	0.956676		ENSG00000263813	MIR3679	1.18748	-3.11559	2.96405	0.0123822	1		ENSG00000213625	LEPROT	-0.218021	6.5113	-2.88091	0.0110631	1
ENSG00000106588.12	PSMA2	0.33346	3.16917	2.82276	0.0084644	0.956676		ENSG00000247934	AC022364.1	0.501643	-0.726591	2.96235	0.0124207	1		ENSG00000251136	AF117829.1	0.179489	3.36024	2.87709	0.0111505	1
ENSG00000105369.10	CD79A	0.477564	5.77265	2.82165	0.00848731	0.956676		ENSG00000234770	GULOP	1.8951	-2.99983	2.9513	0.0126731	1		ENSG00000137571	SLCO5A1	1.09413	-1.49143	2.87622	0.0111703	1
ENSG00000277701.5	AC159540.2	0.415342	6.22461	2.81986	0.00852444	0.956676		ENSG00000121210	TMEM131L	0.304036	7.22393	2.94701	0.0127725	1		ENSG00000154920	EME1	0.361347	-0.0321153	2.87398	0.0112219	1
ENSG00000126091.21	ST3GAL3	0.362211	1.42426	2.81663	0.00859205	0.956676		ENSG00000244327	AC109992.2	1.16247	-0.607256	2.93959	0.0129462	1		ENSG00000233098	CCDC144NL-AS1	0.519313	-1.14006	2.86696	0.011385	1
ENSG00000178947.9	SMIM10L2A	0.607625	0.629699	2.81633	0.00859818	0.956676		ENSG00000176208	ATAD5	0.291508	3.02768	2.93437	0.0130698	1		ENSG00000223969	AC002456.1	0.631804	-0.505194	2.86211	0.011499	1
ENSG00000230606.11	AC092683.1	0.413234	6.69628	2.81223	0.00868473	0.956676		ENSG00000182670	TTC3	0.331956	7.67692	2.92624	0.0132646	1		ENSG00000226777	FAM30A	0.583472	4.9448	2.86101	0.011525	1
ENSG00000237638.2	LINC02245	0.287629	2.48998	2.80641	0.00880867	0.956676		ENSG00000143256	PFDN2	-0.328564	3.86145	-2.91847	0.0134535	1		ENSG00000241484	ARHGAP8	-1.00082	-1.13103	-2.85538	0.0116591	1
ENSG00000267475.1	AC008736.1	-0.410013	0.101213	-2.80383	0.00886436	0.956676		ENSG00000174348	PODN	1.16862	0.32118	2.91622	0.0135088	1		ENSG00000130413	STK33	0.897684	-0.777179	2.8539	0.0116944	1
ENSG00000260060.1	AC009088.1	0.462741	-0.335282	2.80054	0.00893554	0.956676		ENSG00000067606	PRKCZ	0.231849	3.09134	2.91454	0.0135503	1		ENSG00000211924	IGHD3-9	1.11258	-3.66872	2.85179	0.0117451	1
ENSG00000137101.13	CD72	0.488428	4.18016	2.79451	0.00906763	0.956676		ENSG00000267834	AL592211.1	0.64584	-1.52007	2.91018	0.0136583	1		ENSG00000166736	HTR3A	0.773108	-0.964272	2.85037	0.0117796	1
ENSG00000197279.4	ZNF165	0.648351	-0.33651	2.78899	0.00919008	0.956676		ENSG00000240435	RPS12P27	1.21404	-2.03136	2.90751	0.0137248	1		ENSG00000035141	FAM136A	0.183225	5.50972	2.84078	0.0120136	1
ENSG00000140577.16	CRTC3	0.170841	6.70054	2.7888	0.00919438	0.956676		ENSG00000106400	ZNHIT1	-0.188683	4.85254	-2.9057	0.01377	1		ENSG00000211962	IGHV1-46	0.780948	0.961383	2.83919	0.0120528	1
ENSG00000109929.10	SC5D	0.42879	4.81787	2.78829	0.00920576	0.956676		ENSG00000286185	AC242842.3	1.22675	-2.33698	2.90522	0.013782	1		ENSG00000108773	KAT2A	0.264614	5.85149	2.83875	0.0120637	1
ENSG00000228960.6	OR2A9P	0.536209	3.00808	2.78413	0.00929931	0.956676		ENSG00000103811	CTSH	-0.395958	7.44767	-2.9037	0.0138201	1		ENSG00000259146	AC005476.2	0.718639	-2.20839	2.83566	0.0121406	1
ENSG00000149292.17	TTC12	0.439931	4.04249	2.78311	0.00932238	0.956676		ENSG00000069020	MAST4	0.465054	3.27033	2.89394	0.0140678	1		ENSG00000164430	CGAS	-0.31347	3.60035	-2.8353	0.0121494	1
ENSG00000205268.11	PDE7A	0.28902	7.45673	2.78295	0.00932589	0.956676		ENSG00000270020	AC009108.3	-0.670034	-1.20817	-2.89392	0.0140685	1		ENSG00000148848	ADAM12	1.0523	1.32552	2.83406	0.0121803	1
ENSG00000278434.1	AC023830.3	0.594344	-2.27469	2.77953	0.00940373	0.956676		ENSG00000229419	RALGAPA1P1	0.49885	4.23174	2.89351	0.014079	1		ENSG00000266644	AC103810.5	-1.71266	-1.55354	-2.83072	0.0122642	1
ENSG00000183742.13	MACC1	0.572975	-0.0790531	2.77815	0.00943512	0.956676		ENSG00000211701	TRGV1	-2.44956	-2.98685	-2.8866	0.0142572	1		ENSG00000078401	EDN1	0.547125	0.242311	2.82961	0.0122921	1
ENSG00000181666.18	ZNF875	0.299368	5.36032	2.77466	0.00951541	0.956676		ENSG00000271383	NBPF19	0.942034	1.08538	2.88365	0.014334	1		ENSG00000144115	THNSL2	2.0414	0.516141	2.82623	0.0123774	1
ENSG00000243762.1	AC006547.2	0.696325	-2.73532	2.77379	0.00953553	0.956676		ENSG00000244479	OR2A1-AS1	0.658306	1.85754	2.88361	0.0143351	1		ENSG00000259315	ACTG1P17	0.442659	1.20152	2.82595	0.0123847	1
ENSG00000142583.18	SLC2A5	0.594553	1.42442	2.77199	0.00957723	0.956676		ENSG00000198003	CCDC151	-0.502177	-1.20111	-2.88285	0.0143548	1		ENSG00000012660	ELOVL5	0.140079	7.3407	2.82189	0.0124881	1
ENSG00000154511.12	DIPK1A	0.342644	3.09891	2.7707	0.00960714	0.956676		ENSG00000119608	PROX2	0.999042	0.0184616	2.88195	0.0143783	1		ENSG00000266111	AC068025.2	-1.25613	-3.75585	-2.82181	0.0124902	1
ENSG00000204241.8	LINC02731	0.6236	-0.476653	2.76953	0.00963434	0.956676		ENSG00000196776	CD47	0.349103	8.30335	2.88095	0.0144046	1		ENSG00000217950	NOC2LP2	0.64226	-2.23546	2.82127	0.0125041	1
ENSG00000218018.3	RBM38-AS1	0.772494	1.38926	2.76882	0.00965115	0.956676		ENSG00000156500	FAM122C	0.355286	3.62058	2.88023	0.0144234	1		ENSG00000183688	RFLNB	-0.317766	6.03471	-2.81993	0.0125384	1
ENSG00000161010.15	MRNIP	0.379842	5.62307	2.7665	0.00970537	0.956676		ENSG00000205544	TMEM256	-0.324491	2.3237	-2.87962	0.0144394	1		ENSG00000260011	AC132938.1	1.49299	-3.43608	2.81274	0.0127244	1
ENSG00000196950.14	SLC39A10	0.267501	5.13793	2.7661	0.00971482	0.956676		ENSG00000166147	FBN1	0.689179	-0.248639	2.87932	0.0144475	1		ENSG00000269952	AL117336.1	1.16244	-0.198378	2.80931	0.012814	1
ENSG00000136153.20	LMO7	0.407846	4.00248	2.76215	0.00980824	0.956676		ENSG00000273419	AC004877.1	0.851653	-1.08506	2.87799	0.0144824	1		ENSG00000186352	ANKRD37	0.404546	1.17253	2.80686	0.0128785	1
ENSG00000105641.4	SLC5A5	0.66945	-0.123348	2.76212	0.00980899	0.956676		ENSG00000226200	SGMS1-AS1	0.325423	3.13285	2.87548	0.0145486	1		ENSG00000287595	AC097369.3	0.6924	0.232889	2.80585	0.0129052	1
ENSG00000231105.2	ECE1-AS1	0.351997	1.08541	2.76102	0.00983512	0.956676		ENSG00000186260	MRTFB	0.300131	3.88157	2.87106	0.0146662	1		ENSG00000165782	PIP4P1	0.272465	6.36893	2.80576	0.0129075	1
ENSG00000211899.10	IGHM	0.599867	7.98202	2.76059	0.00984518	0.956676		ENSG00000109265	KIAA1211	0.808159	-1.53996	2.86925	0.0147148	1		ENSG00000237738	RNF216-IT1	1.00702	-3.16549	2.80291	0.012983	1
ENSG00000233355.7	CHRM3-AS2	0.652744	6.0129	2.76024	0.00985366	0.956676		ENSG00000005381	MPO	-0.566352	2.48009	-2.86503	0.0148282	1		ENSG00000155313	USP25	-0.214641	6.35182	-2.79701	0.0131408	1
ENSG00000225032.5	AL162586.1	0.44273	3.09222	2.75646	0.00994405	0.956676		ENSG00000160183	TMPRSS3	1.14646	0.246458	2.8641	0.0148533	1		ENSG00000202314	SNORD6	0.341056	-0.422897	2.79121	0.0132977	1
ENSG00000129422.14	MTUS1	0.720796	2.13155	2.75342	0.0100175	0.956676		ENSG00000225192	ZNF33BP1	1.38713	-4.11707	2.86057	0.0149491	1		ENSG00000213149	CNN2P9	-0.61945	-0.821765	-2.78814	0.0133814	1
ENSG00000255837.1	TAS2R20	0.385589	0.0548982	2.74773	0.0101561	0.956676		ENSG00000267383	AC011447.3	1.03239	-1.67233	2.85602	0.0150733	1		ENSG00000184785	SMIM10	0.546423	-2.01732	2.78743	0.0134009	1
ENSG00000163644.15	PPM1K	0.258007	5.98101	2.74247	0.0102858	0.956676		ENSG00000155729	KCTD18	0.158112	4.76511	2.85246	0.0151712	1		ENSG00000251637	AP003716.1	-0.807961	-1.75002	-2.78483	0.0134723	1
ENSG00000211767.1	TRBJ2-3	0.524996	0.435982	2.74165	0.0103062	0.956676		ENSG00000257924	LINC02416	0.97685	-3.18164	2.85198	0.0151846	1		ENSG00000115307	AUP1	0.13706	7.40032	2.78345	0.0135103	1
ENSG00000159496.14	RGL4	0.278388	2.36127	2.74025	0.0103411	0.956676		ENSG00000172869	DMXL1	0.277342	6.39839	2.85152	0.0151974	1		ENSG00000086967	MYBPC2	0.712317	-0.67536	2.78281	0.0135281	1
ENSG00000136449.15	MYCBPAP	0.920274	0.844439	2.73963	0.0103566	0.956676		ENSG00000176595	KBTBD11	-0.376454	5.07615	-2.85115	0.0152074	1		ENSG00000183569	SERHL2	0.744958	-0.813509	2.78274	0.0135298	1
ENSG00000134285.11	FKBP11	0.375886	5.57531	2.7356	0.0104577	0.956676		ENSG00000239732	TLR9	0.78055	-2.88303	2.85107	0.0152099	1		ENSG00000114302	PRKAR2A	-0.159677	5.90659	-2.78064	0.0135882	1
ENSG00000261003.1	AL008628.1	0.610318	-1.42438	2.73503	0.010472	0.956676		ENSG00000232412	AL121601.1	-0.731137	-2.20651	-2.84998	0.0152399	1		ENSG00000239830	RPS4XP22	-0.790105	-2.0824	-2.77934	0.0136242	1
ENSG00000172243.18	CLEC7A	-0.384959	8.47998	-2.73495	0.0104741	0.956676		ENSG00000171681	ATF7IP	0.355288	7.47161	2.84808	0.0152928	1		ENSG00000100445	SDR39U1	0.286431	5.69215	2.77834	0.0136521	1
ENSG00000205056.8	LINC02397	0.642282	2.66196	2.73493	0.0104746	0.956676		ENSG00000211714	TRBV7-3	0.66153	0.645339	2.84377	0.0154133	1		ENSG00000134121	CHL1	1.11488	-1.20025	2.77745	0.0136771	1
ENSG00000174607.11	UGT8	0.625874	-0.719233	2.73404	0.0104971	0.956676		ENSG00000213214	ARHGEF35	0.71737	1.12956	2.84089	0.0154942	1		ENSG00000068383	INPP5A	0.228194	3.67705	2.77417	0.013769	1
ENSG00000126266.3	FFAR1	1.06813	-0.441572	2.73368	0.0105061	0.956676		ENSG00000273066	AL355987.4	0.316117	1.60957	2.83915	0.0155432	1		ENSG00000227973	PIN4P1	-0.691787	-3.22046	-2.77187	0.013834	1
ENSG00000261879.7	AC087500.1	0.416795	2.07272	2.72522	0.0107224	0.958808		ENSG00000249685	AC079921.2	0.724897	-0.296461	2.83437	0.0156792	1		ENSG00000241106	HLA-DOB	0.683051	4.34309	2.77154	0.0138431	1
ENSG00000083454.22	P2RX5	0.398033	4.60572	2.72509	0.0107257	0.958808		ENSG00000257342	AC025165.2	0.881993	-2.91185	2.8318	0.0157525	1		ENSG00000242265	PEG10	0.757835	1.96589	2.7676	0.0139549	1
ENSG00000197381.16	ADARB1	0.299812	5.18156	2.72369	0.0107619	0.958808		ENSG00000253535	AC120193.1	1.36128	-1.55818	2.82575	0.0159271	1		ENSG00000228727	SAPCD1	0.39897	0.410558	2.76669	0.0139811	1
ENSG00000177425.11	PAWR	0.386907	2.97162	2.72367	0.0107624	0.958808		ENSG00000273920	AC103858.2	1.25669	-3.20324	2.82368	0.0159871	1		ENSG00000177732	SOX12	0.450141	2.56556	2.76315	0.0140824	1
ENSG00000152256.14	PDK1	0.360792	5.51684	2.72004	0.0108568	0.958808		ENSG00000276547	PCDHGB5	1.26719	-1.36291	2.82323	0.0160002	1		ENSG00000257557	PPP1R12A-AS1	-0.444792	-1.57484	-2.76199	0.0141157	1
ENSG00000128536.16	CDHR3	0.467114	2.16798	2.71847	0.0108978	0.958808		ENSG00000114166	KAT2B	0.337603	6.955	2.82141	0.0160532	1		ENSG00000148158	SNX30	-0.264289	6.72072	-2.76155	0.0141286	1
ENSG00000275344.1	MIR6503	-0.616416	-0.414997	-2.71824	0.0109039	0.958808		ENSG00000178409	BEND3	-0.436143	0.66018	-2.82079	0.0160714	1		ENSG00000176749	CDK5R1	0.757812	3.38294	2.76113	0.0141405	1
ENSG00000132669.14	RIN2	-0.411773	4.63511	-2.71648	0.0109501	0.958808		ENSG00000279495	AL928654.4	0.511595	0.140036	2.81927	0.0161158	1		ENSG00000186866	POFUT2	0.26909	5.11176	2.75896	0.0142033	1
ENSG00000270164.1	LINC01480	0.527707	1.50269	2.71408	0.0110135	0.958808		ENSG00000133317	LGALS12	-0.788876	2.41831	-2.81908	0.0161213	1		ENSG00000270020	AC009108.3	0.62216	-1.19164	2.75567	0.0142991	1
ENSG00000133317.16	LGALS12	-0.704575	2.38317	-2.7078	0.0111807	0.958808		ENSG00000173208	ABCD2	0.659432	3.65738	2.81633	0.0162024	1		ENSG00000273293	AC093458.1	1.18405	-4.10899	2.75508	0.0143163	1
ENSG00000119782.14	FKBP1B	-0.493711	-0.457644	-2.69926	0.0114121	0.958808		ENSG00000078114	NEBL	4.71222	-2.37773	2.81605	0.0162106	1		ENSG00000211749	TRBV23-1	0.545917	2.25471	2.75501	0.0143182	1
ENSG00000204186.10	ZDBF2	0.39372	3.55141	2.69751	0.01146	0.958808		ENSG00000228606	AL139011.1	0.651883	-1.96867	2.81507	0.0162395	1		ENSG00000108582	CPD	-0.324924	6.74474	-2.74803	0.0145236	1
ENSG00000231584.8	FAHD2CP	0.277561	2.66387	2.69323	0.0115782	0.958808		ENSG00000106991	ENG	-0.373758	4.54969	-2.81066	0.0163702	1		ENSG00000110881	ASIC1	1.31816	-0.563861	2.74703	0.0145534	1
ENSG00000144218.20	AFF3	0.338135	4.73072	2.69311	0.0115814	0.958808		ENSG00000160007	ARHGAP35	0.401192	6.04351	2.81017	0.016385	1		ENSG00000119866	BCL11A	0.344233	4.89154	2.74528	0.0146052	1
ENSG00000151176.8	PLBD2	-0.194638	5.42524	-2.69288	0.0115879	0.958808		ENSG00000141741	MIEN1	-0.18485	4.29418	-2.80838	0.0164383	1		ENSG00000166342	NETO1	0.698521	0.223176	2.73837	0.0148124	1
ENSG00000023330.15	ALAS1	-0.294741	4.42061	-2.68993	0.01167	0.958808		ENSG00000196821	ILRUN	0.216793	6.99024	2.8081	0.0164468	1		ENSG00000080007	DDX43	-1.03598	0.142345	-2.73787	0.0148276	1
ENSG00000282780.1	TRBJ1-6	0.517793	1.61749	2.68872	0.0117038	0.958808		ENSG00000282995	FRG1EP	-1.05945	0.793002	-2.80522	0.0165333	1		ENSG00000225335	AC016027.1	0.804746	-2.8058	2.73753	0.014838	1
ENSG00000158163.15	DZIP1L	-0.60255	0.122735	-2.68804	0.0117227	0.958808		ENSG00000276103	RF00015	0.883376	-1.93268	2.80232	0.0166205	1		ENSG00000100600	LGMN	0.504641	2.74386	2.73351	0.0149599	1
ENSG00000275413.1	AC002553.2	0.646034	-0.880336	2.68451	0.0118223	0.958808		ENSG00000211803	TRAV23DV6	1.05936	0.523571	2.80218	0.0166248	1		ENSG00000147905	ZCCHC7	0.260033	4.93827	2.72833	0.0151185	1
ENSG00000217950.4	NOC2LP2	0.560127	-2.20576	2.68257	0.0118772	0.958808		ENSG00000181722	ZBTB20	0.983845	3.13218	2.80163	0.0166416	1		ENSG00000224650	IGHV3-74	0.791501	1.26274	2.72277	0.0152907	1
ENSG00000007392.17	LUC7L	0.200963	6.6349	2.68025	0.0119432	0.958808		ENSG00000176182	MYPOP	-0.391994	2.22638	-2.80103	0.0166597	1		ENSG00000121577	POPDC2	0.298211	2.31188	2.72227	0.0153062	1
ENSG00000102606.18	ARHGEF7	0.211937	6.32724	2.68008	0.0119479	0.958808		ENSG00000176788	BASP1	-0.823382	4.42998	-2.79958	0.0167036	1		ENSG00000225032	AL162586.1	0.512399	3.14524	2.71611	0.0154996	1
ENSG00000259984.1	AL928711.1	0.561543	1.13451	2.67944	0.0119663	0.958808		ENSG00000259984	AL928711.1	0.718705	1.08459	2.79561	0.0168246	1		ENSG00000156738	MS4A1	0.597298	7.99002	2.71583	0.0155084	1
ENSG00000238363.1	SNORA13	0.602982	-1.43398	2.67937	0.0119683	0.958808		ENSG00000050327	ARHGEF5	0.657594	2.68767	2.79371	0.0168828	1		ENSG00000121413	ZSCAN18	0.492247	4.20965	2.71493	0.0155368	1
ENSG00000005471.19	ABCB4	0.492715	2.19946	2.6733	0.0121428	0.958808		ENSG00000174501	ANKRD36C	0.963794	5.3781	2.7919	0.0169385	1		ENSG00000173212	MAB21L3	-1.10554	-3.06274	-2.71436	0.0155547	1
ENSG00000100721.11	TCL1A	0.830408	4.01268	2.67285	0.0121561	0.958808		ENSG00000224886	AL132656.1	0.942062	-0.506174	2.78987	0.0170014	1		ENSG00000108961	RANGRF	0.202692	4.32307	2.71297	0.015599	1
ENSG00000287595.1	AC097369.2	0.684941	0.134327	2.6725	0.0121661	0.958808		ENSG00000267289	AC008752.2	-1.08424	-3.85069	-2.78524	0.017145	1		ENSG00000078487	ZCWPW1	0.299673	3.15247	2.71221	0.0156228	1
ENSG00000182774.13	RPS17	0.344145	4.57904	2.67043	0.0122265	0.958808		ENSG00000247151	CSTF3-DT	0.495114	-2.49145	2.78473	0.017161	1		ENSG00000201772	SNORA5C	0.402537	-0.650536	2.71097	0.0156623	1
ENSG00000135185.12	TMEM243	0.220921	4.9062	2.66192	0.0124768	0.958808		ENSG00000271268	AC015849.6	1.01835	-1.73987	2.78318	0.0172094	1		ENSG00000132432	SEC61G	0.138379	4.88305	2.70737	0.0157776	1
ENSG00000269929.3	MIRLET7A1HG	0.411104	3.81407	2.66122	0.0124977	0.958808		ENSG00000066933	MYO9A	0.267312	5.28892	2.78229	0.0172373	1		ENSG00000227543	SPAG5-AS1	0.40646	0.377032	2.70583	0.0158271	1
ENSG00000156110.15	ADK	0.366713	4.3918	2.6608	0.0125103	0.958808		ENSG00000119782	FKBP1B	-0.406859	-0.395548	-2.78221	0.0172398	1		ENSG00000105197	TIMM50	0.12355	4.4505	2.70459	0.0158669	1
ENSG00000281958.1	TRBJ1-4	0.533156	1.20642	2.65893	0.012566	0.958808		ENSG00000269997	AC068790.3	1.20468	-1.63579	2.78184	0.0172514	1		ENSG00000149262	INTS4	0.1463	5.53791	2.70447	0.0158709	1
ENSG00000165457.14	FOLR2	-0.437776	2.71923	-2.65879	0.0125701	0.958808		ENSG00000163995	ABLIM2	0.393163	-0.255102	2.78029	0.0173	1		ENSG00000200550	RNU6-137P	0.912939	-2.86608	2.70329	0.0159089	1
ENSG00000128641.19	MYO1B	0.548321	0.370957	2.65084	0.0128103	0.958808		ENSG00000006047	YBX2	-0.887358	-2.50105	-2.78005	0.0173079	1		ENSG00000001497	LAS1L	0.130175	5.3966	2.70107	0.0159808	1
ENSG00000166527.8	CLEC4D	-0.431889	4.21383	-2.64791	0.0128998	0.958808		ENSG00000242737	AC012170.1	1.29418	-3.21025	2.7797	0.0173187	1		ENSG00000170485	NPAS2	0.683348	1.08241	2.69846	0.0160661	1
ENSG00000256582.1	LINC02390	0.577692	1.53829	2.64499	0.0129897	0.958808		ENSG00000050767	COL23A1	1.97116	-3.03327	2.77914	0.0173365	1		ENSG00000007392	LUC7L	0.240694	6.65849	2.69786	0.0160857	1
ENSG00000171747.9	LGALS4	0.421324	0.525039	2.64479	0.0129957	0.958808		ENSG00000065989	PDE4A	-0.353007	4.78205	-2.77873	0.0173494	1		ENSG00000037897	METTL1	0.322024	1.86281	2.69436	0.0162005	1
ENSG00000049768.16	FOXP3	0.644703	1.08538	2.64187	0.0130862	0.958808		ENSG00000074660	SCARF1	-0.538523	3.34818	-2.7779	0.0173756	1		ENSG00000251022	THAP9-AS1	0.253995	6.33187	2.69314	0.0162405	1
ENSG00000119673.15	ACOT2	0.417974	2.46697	2.64056	0.0131268	0.958808		ENSG00000240695	AC117382.1	0.443507	-1.76292	2.77692	0.0174066	1		ENSG00000276651	AC007950.2	-0.7781	-2.37098	-2.69233	0.0162674	1
ENSG00000170049.9	KCNAB3	0.289443	3.14779	2.63734	0.0132277	0.958808		ENSG00000204519	ZNF551	0.540983	3.88512	2.76948	0.0176435	1		ENSG00000197256	KANK2	-0.528735	0.226646	-2.68988	0.0163486	1
ENSG00000275799.1	AP001059.1	0.697353	-1.57409	2.63647	0.013255	0.958808		ENSG00000131981	LGALS3	-0.419821	6.77235	-2.76327	0.017844	1		ENSG00000133316	WDR74	0.402831	5.79876	2.68818	0.0164051	1
ENSG00000255495.1	AC145124.1	0.628001	0.929815	2.63621	0.0132632	0.958808		ENSG00000259137	AL109766.1	0.711753	-1.24923	2.76238	0.0178728	1		ENSG00000187066	TMEM262	-1.29465	-3.79308	-2.68741	0.0164307	1
ENSG00000225932.3	CTAGE4	0.534188	0.987335	2.63216	0.0133912	0.958808		ENSG00000133019	CHRM3	1.54744	-3.77162	2.76232	0.017875	1		ENSG00000274373	AC148476.1	0.681659	-1.08508	2.68617	0.016472	1
ENSG00000251791.1	SCARNA6	0.582552	-0.286549	2.6294	0.013479	0.958808		ENSG00000048707	VPS13D	0.339657	7.14272	2.75975	0.0179585	1		ENSG00000137478	FCHSD2	0.221794	6.76512	2.6849	0.0165147	1
ENSG00000101333.18	PLCB4	0.772701	-2.14531	2.62893	0.013494	0.958808		ENSG00000137474	MYO7A	-0.590271	2.47303	-2.75873	0.017992	1		ENSG00000226359	ACTG1P24	0.780307	-2.85225	2.68456	0.0165262	1
ENSG00000168056.17	LTBP3	0.373712	5.55909	2.62864	0.0135032	0.958808		ENSG00000158813	EDA	1.13089	1.0212	2.75846	0.0180007	1		ENSG00000109929	SC5D	0.497904	4.89697	2.68405	0.0165432	1
ENSG00000270207.2	AC077690.1	-0.64668	-2.02566	-2.62558	0.0136015	0.958808		ENSG00000154645	CHODL	1.82329	-2.50505	2.75497	0.0181153	1		ENSG00000272669	AL021707.6	0.421955	0.34304	2.68352	0.0165608	1
ENSG00000108559.12	NUP88	0.171718	5.52088	2.62541	0.0136068	0.958808		ENSG00000178150	ZNF114	-1.2452	-4.3772	-2.75325	0.0181719	1		ENSG00000113389	NPR3	0.749759	-0.76126	2.68291	0.0165815	1
ENSG00000087903.13	RFX2	-0.397768	2.44733	-2.6253	0.0136105	0.958808		ENSG00000230176	LINC01433	-1.53681	-4.37815	-2.75295	0.018182	1		ENSG00000207067	SNORA72	0.42706	1.53575	2.68178	0.0166197	1
ENSG00000002587.10	HS3ST1	0.672297	-0.616233	2.62206	0.0137152	0.958808		ENSG00000263883	EEF1DP7	1.00003	-0.205717	2.75263	0.0181926	1		ENSG00000246214	AC024588.1	0.975966	-1.35843	2.67955	0.016695	1
ENSG00000151135.10	TMEM263	0.288992	4.1766	2.62109	0.0137467	0.958808		ENSG00000183864	TOB2	-0.289027	4.96372	-2.75112	0.0182425	1		ENSG00000238243	OR2W3	-1.02213	-1.55737	-2.67951	0.0166962	1
ENSG00000273419.1	AC004877.1	0.705394	-0.737323	2.61972	0.0137915	0.958808		ENSG00000268412	TRMT112P6	-0.648448	0.150906	-2.74981	0.018286	1		ENSG00000149346	SLX4IP	0.173658	3.66829	2.67716	0.016776	1
ENSG00000164733.22	CTSB	-0.309338	8.94056	-2.6191	0.0138117	0.958808		ENSG00000213988	ZNF90	0.633987	1.30195	2.74715	0.0183745	1		ENSG00000261997	AC007336.1	-0.55179	1.44369	-2.6764	0.0168019	1
ENSG00000203780.12	FANK1	0.686846	-1.02381	2.61884	0.0138202	0.958808		ENSG00000248785	HIGD1AP14	1.01739	-3.64327	2.74696	0.0183809	1		ENSG00000234617	SNRK-AS1	0.315983	0.94707	2.67612	0.0168116	1
ENSG00000006432.16	MAP3K9	0.356724	3.16197	2.6162	0.0139066	0.958808		ENSG00000024048	UBR2	0.275911	7.20689	2.7422	0.0185406	1		ENSG00000284879	AC133644.3	0.248466	4.09841	2.67322	0.0169107	1
ENSG00000067445.21	TRO	0.64027	0.242325	2.61565	0.0139247	0.958808		ENSG00000152749	GPR180	0.515518	3.55503	2.73797	0.0186837	1		ENSG00000272733	AP000345.2	1.20903	-1.13238	2.67306	0.0169162	1
ENSG00000269858.6	EGLN2	0.242973	4.87315	2.61396	0.0139804	0.958808		ENSG00000258458	AL160314.2	0.935167	-2.85248	2.73767	0.018694	1		ENSG00000198910	L1CAM	0.51873	-0.397545	2.67212	0.0169485	1
ENSG00000235621.9	LINC00494	0.53061	2.8826	2.61008	0.0141092	0.958808		ENSG00000266305	MIR4518	0.756818	-2.60877	2.73233	0.0188763	1		ENSG00000166741	NNMT	1.5593	-2.83466	2.6701	0.017018	1
ENSG00000261008.7	LINC01572	0.388926	-0.567227	2.60784	0.014184	0.958808		ENSG00000280739	EIF1B-AS1	0.409979	1.38557	2.73074	0.0189308	1		ENSG00000212127	TAS2R14	0.334378	1.42193	2.66931	0.0170454	1
ENSG00000135127.11	BICDL1	0.350145	4.74978	2.60726	0.0142035	0.958808		ENSG00000153495	TEX29	-0.643195	-1.77649	-2.72996	0.0189579	1		ENSG00000243477	NAA80	0.401784	3.41907	2.66831	0.01708	1
ENSG00000224790.3	AP000704.1	0.665581	-1.09618	2.6025	0.0143637	0.958808		ENSG00000254409	AC087521.3	1.79145	-3.18219	2.72981	0.0189628	1		ENSG00000236901	MIR600HG	0.525893	3.58764	2.66794	0.0170927	1
ENSG00000211749.1	TRBV23-1	0.534917	2.02637	2.60148	0.0143985	0.958808		ENSG00000259238	AC092755.2	0.727784	-2.84448	2.72927	0.0189815	1		ENSG00000119899	SLC17A5	-0.198061	3.52735	-2.66668	0.0171366	1
ENSG00000063180.9	CA11	0.290989	2.33105	2.6008	0.0144215	0.958808		ENSG00000207034	RF00019	0.943585	-1.0693	2.72819	0.0190189	1		ENSG00000272986	AC009570.1	0.579351	-1.48151	2.66414	0.0172252	1
ENSG00000198039.11	ZNF273	0.287914	2.50597	2.6004	0.0144351	0.958808		ENSG00000267682	AC016590.2	1.17916	-1.00411	2.72552	0.0191112	1		ENSG00000023330	ALAS1	-0.357324	4.31536	-2.66413	0.0172254	1
ENSG00000135205.15	CCDC146	0.355416	3.747	2.59983	0.0144545	0.958808		ENSG00000198815	FOXJ3	0.211457	6.73024	2.72351	0.0191811	1		ENSG00000189046	ALKBH2	0.201362	2.65009	2.66126	0.0173259	1
ENSG00000180543.5	TSPYL5	0.412964	2.19855	2.59938	0.0144697	0.958808		ENSG00000249141	AL159163.1	-0.56267	-1.78274	-2.72278	0.0192067	1		ENSG00000070214	SLC44A1	-0.256882	5.462	-2.65969	0.0173812	1
ENSG00000100941.9	PNN	0.170142	8.14094	2.59752	0.0145336	0.958808		ENSG00000186912	P2RY4	1.03943	-1.98029	2.72167	0.0192455	1		ENSG00000097033	SH3GLB1	-0.129556	7.07942	-2.65527	0.0175375	1
ENSG00000122547.11	EEPD1	-0.357108	3.19245	-2.59376	0.0146628	0.958808		ENSG00000254531	AP001816.1	-0.567531	0.0242628	-2.71949	0.019322	1		ENSG00000164120	HPGD	0.776696	2.03785	2.65379	0.01759	1
ENSG00000278022.1	AC118658.1	0.791382	0.0560592	2.59318	0.0146828	0.958808		ENSG00000269387	AL365205.3	-0.628028	-3.14609	-2.71948	0.0193221	1		ENSG00000162510	MATN1	0.965385	-0.266981	2.65149	0.0176723	1
ENSG00000181026.15	AEN	0.338979	4.77195	2.59141	0.0147439	0.958808		ENSG00000124920	MYRF	0.861849	1.70931	2.71946	0.0193228	1		ENSG00000132704	FCRL2	0.682008	5.18234	2.65078	0.0176978	1
ENSG00000204852.17	TCTN1	0.366781	3.52932	2.58791	0.014866	0.958808		ENSG00000267030	AC011498.2	0.822117	-1.63641	2.71878	0.0193468	1		ENSG00000260257	AL035071.1	0.408079	2.85895	2.64833	0.0177856	1
ENSG00000182983.15	ZNF662	0.589525	1.44025	2.58777	0.0148709	0.958808		ENSG00000285006	AC005280.3	0.779231	-2.12964	2.71822	0.0193663	1		ENSG00000135698	MPHOSPH6	0.384706	3.98067	2.64727	0.017824	1
ENSG00000115109.14	EPB41L5	0.337511	2.73489	2.58301	0.0150383	0.958808		ENSG00000127124	HIVEP3	0.333066	4.99951	2.71674	0.0194185	1		ENSG00000203497	PDCD4-AS1	0.25778	2.6628	2.64418	0.0179356	1
ENSG00000143869.7	GDF7	1.08369	1.44998	2.57985	0.0151502	0.958808		ENSG00000219200	RNASEK	-0.235935	3.7133	-2.71647	0.0194281	1		ENSG00000213018	AL590762.1	0.525859	-2.98526	2.64355	0.0179586	1
ENSG00000188295.15	ZNF669	0.334712	2.73677	2.57786	0.0152213	0.958808		ENSG00000155980	KIF5A	0.878522	-0.100749	2.71597	0.019446	1		ENSG00000174125	TLR1	-0.328744	5.8011	-2.64346	0.0179619	1
ENSG00000105520.10	PLPPR2	-0.338327	5.13293	-2.57641	0.0152732	0.958808		ENSG00000103657	HERC1	0.329128	7.65657	2.7157	0.0194554	1		ENSG00000218018	AL109955.1	0.878334	1.44089	2.64331	0.0179673	1
ENSG00000120915.14	EPHX2	0.54992	4.13622	2.5761	0.0152843	0.958808		ENSG00000286753	AC091978.1	0.60219	-0.095269	2.71485	0.0194854	1		ENSG00000272264	AC009686.2	0.908781	-1.62533	2.64257	0.0179944	1
ENSG00000232807.2	AL137186.2	-0.530685	-0.115138	-2.57459	0.0153386	0.958808		ENSG00000180284	AL049610.1	1.23171	-4.41344	2.7148	0.0194873	1		ENSG00000268041	AC010616.1	0.507748	1.07206	2.64248	0.0179975	1
ENSG00000137478.15	FCHSD2	0.185392	6.72593	2.57343	0.0153805	0.958808		ENSG00000111371	SLC38A1	0.348166	7.97173	2.71346	0.0195346	1		ENSG00000259216	AC084757.1	-0.801255	-3.48898	-2.64178	0.0180229	1
ENSG00000168916.15	ZNF608	0.629177	0.89131	2.57123	0.0154598	0.958808		ENSG00000135976	ANKRD36	0.61688	6.09017	2.71239	0.0195726	1		ENSG00000187240	DYNC2H1	-0.46876	2.72481	-2.64167	0.018027	1
ENSG00000221890.6	NPTXR	0.446545	2.60761	2.56953	0.0155216	0.958808		ENSG00000235501	AC105942.1	0.901174	-2.53422	2.71169	0.0195977	1		ENSG00000241370	RPP21	0.415764	2.12688	2.64126	0.0180421	1
ENSG00000230289.1	AL358781.2	0.564977	-2.26207	2.56222	0.0157897	0.958808		ENSG00000175115	PACS1	0.209785	6.99224	2.70853	0.0197105	1		ENSG00000186416	NKRF	0.361163	4.18034	2.64	0.0180879	1
ENSG00000187243.16	MAGED4B	0.67497	1.51115	2.56065	0.0158481	0.958808		ENSG00000225031	EIF4BP7	0.25205	5.5438	2.70826	0.0197199	1		ENSG00000261114	AC012181.1	0.440637	1.85617	2.6377	0.0181725	1
ENSG00000207280.1	SNORD20	0.566639	0.360339	2.55551	0.0160396	0.958808		ENSG00000255339	AL133352.1	0.771058	-0.487207	2.70776	0.019738	1		ENSG00000168916	ZNF608	0.917961	0.797715	2.63631	0.0182234	1
ENSG00000267216.1	ZNF8-ERVK3-1	0.433154	-0.0484999	2.55364	0.0161101	0.958808		ENSG00000126091	ST3GAL3	0.45224	1.311	2.70755	0.0197457	1		ENSG00000179331	RAB39A	-0.603981	1.5767	-2.6338	0.0183163	1
ENSG00000063587.15	ZNF275	0.283377	4.9367	2.55364	0.0161101	0.958808		ENSG00000163629	PTPN13	0.496232	2.63261	2.70554	0.0198179	1		ENSG00000182796	TMEM198B	0.259319	5.38838	2.63067	0.0184326	1
ENSG00000236514.1	AL135791.1	0.415616	-0.665894	2.55185	0.0161776	0.958808		ENSG00000152270	PDE3B	0.325525	6.21971	2.70499	0.0198374	1		ENSG00000281958	TRBJ1-4	0.492176	1.21624	2.63052	0.018438	1
ENSG00000067182.8	TNFRSF1A	-0.396082	5.75387	-2.55114	0.0162047	0.958808		ENSG00000276710	CSPG4P10	1.04549	-1.81795	2.69992	0.0200211	1		ENSG00000239040	RF00019	-0.858294	-0.769987	-2.63007	0.0184551	1
ENSG00000067606.17	PRKCZ	0.196415	3.14019	2.54845	0.0163065	0.958808		ENSG00000119121	TRPM6	-1.15335	-3.71796	-2.69985	0.0200237	1		ENSG00000152689	RASGRP3	0.577504	3.83593	2.62709	0.0185666	1
ENSG00000123552.18	USP45	0.31195	4.25096	2.54594	0.0164027	0.958808		ENSG00000225329	LHFPL3-AS2	-0.820184	-3.19522	-2.6986	0.0200692	1		ENSG00000272841	AL139393.3	0.610907	-0.739198	2.62701	0.0185695	1
ENSG00000136573.14	BLK	0.371177	5.16266	2.5433	0.0165038	0.958808		ENSG00000238005	AL391832.2	-0.586031	0.935637	-2.69712	0.0201232	1		ENSG00000250254	PTTG2	0.431766	-0.500556	2.62534	0.0186323	1
ENSG00000178695.6	KCTD12	-0.396203	7.90387	-2.54297	0.0165165	0.958808		ENSG00000270344	POC1B-AS1	0.665798	2.18712	2.69572	0.0201744	1		ENSG00000163867	ZMYM6	0.125208	5.70322	2.62286	0.018726	1
ENSG00000211942.3	IGHV3-13	0.900511	-0.30807	2.53976	0.0166408	0.958808		ENSG00000053254	FOXN3	0.248335	7.59387	2.69454	0.0202175	1		ENSG00000232380	ZDHHC20P4	-0.471311	-1.27358	-2.62284	0.0187268	1
ENSG00000154545.16	MAGED4	0.669138	1.51008	2.53907	0.0166676	0.958808		ENSG00000115107	STEAP3	-0.638374	3.01514	-2.69345	0.0202578	1		ENSG00000286472	AL035252.5	0.924359	-4.22109	2.62151	0.0187768	1
ENSG00000253251.3	SHLD3	0.337282	3.21444	2.53806	0.016707	0.958808		ENSG00000263884	AP000845.1	-0.507234	-3.01033	-2.69203	0.02031	1		ENSG00000169992	NLGN2	0.5637	2.38437	2.61962	0.0188489	1
ENSG00000063127.16	SLC6A16	0.31768	3.07369	2.53671	0.0167596	0.958808		ENSG00000123124	WWP1	0.258033	6.38364	2.69197	0.0203121	1		ENSG00000232124	AP001057.1	0.646734	-1.55432	2.61653	0.0189668	1
ENSG00000215190.9	LINC00680	0.49669	2.62557	2.53669	0.0167603	0.958808		ENSG00000131148	EMC8	-0.194072	4.10975	-2.69187	0.020316	1		ENSG00000095585	BLNK	0.543946	3.93951	2.61563	0.0190014	1
ENSG00000197124.12	ZNF682	0.398218	2.42671	2.53622	0.0167788	0.958808		ENSG00000250410	AC112722.1	0.94568	-2.94661	2.69098	0.0203486	1		ENSG00000271943	AC098614.3	-0.286728	0.9232	-2.61526	0.0190154	1
ENSG00000114423.23	CBLB	0.249133	6.32431	2.53613	0.0167822	0.958808		ENSG00000129003	VPS13C	0.481763	8.31983	2.68931	0.0204107	1		ENSG00000238063	LINC01685	1.15288	-3.36156	2.61248	0.0191225	1
ENSG00000154153.14	RETREG1	0.361141	3.90324	2.53553	0.0168057	0.958808		ENSG00000274576	IGHV2-70	-1.11588	0.0902513	-2.68863	0.0204358	1		ENSG00000124831	LRRFIP1	-0.158045	8.59155	-2.61173	0.0191516	1
ENSG00000130787.14	HIP1R	0.331792	5.12961	2.53338	0.0168901	0.958808		ENSG00000073803	MAP3K13	-0.399956	3.25202	-2.68618	0.020527	1		ENSG00000158482	SNX29P1	0.495327	2.62553	2.61167	0.0191536	1
ENSG00000253535.5	AC120193.1	0.793669	-1.40252	2.5286	0.0170793	0.958808		ENSG00000169981	ZNF35	0.217568	2.06366	2.68326	0.020636	1		ENSG00000101955	SRPX	1.66457	-3.30348	2.61117	0.0191732	1
ENSG00000181690.8	PLAG1	0.419846	3.18036	2.5263	0.0171707	0.958808		ENSG00000175806	MSRA	-0.266738	3.7443	-2.67669	0.0208836	1		ENSG00000151287	TEX30	0.290024	2.1601	2.61112	0.0191749	1
ENSG00000212452.1	SNORD69	0.632664	-1.90232	2.52511	0.0172185	0.958808		ENSG00000092439	TRPM7	0.250329	6.65885	2.67601	0.0209091	1		ENSG00000135473	PAN2	0.215502	7.13954	2.60608	0.0193711	1
ENSG00000255717.7	SNHG1	0.315721	7.34244	2.52337	0.0172883	0.958808		ENSG00000229036	VDAC1P8	0.43749	1.10332	2.67494	0.0209499	1		ENSG00000154380	ENAH	0.820971	-0.563453	2.60191	0.0195347	1
ENSG00000166432.15	ZMAT1	0.261022	6.30695	2.52055	0.0174021	0.958808		ENSG00000185055	EFCAB10	-0.614032	-3.08668	-2.67477	0.0209565	1		ENSG00000173868	PHOSPHO1	-1.06489	-1.95035	-2.60133	0.0195574	1
ENSG00000091972.18	CD200	0.530415	2.20211	2.52021	0.0174156	0.958808		ENSG00000143869	GDF7	1.90886	1.25599	2.67404	0.0209842	1		ENSG00000206778	RNU6-213P	-1.27235	-3.97116	-2.60121	0.0195623	1
ENSG00000108379.10	WNT3	0.937949	-1.31497	2.5149	0.0176318	0.958808		ENSG00000108828	VAT1	-0.191486	4.67111	-2.67311	0.0210197	1		ENSG00000272799	AC006238.1	0.602493	-1.2344	2.60117	0.0195637	1
ENSG00000246090.7	AP002026.1	0.450718	1.58067	2.50907	0.017872	0.958808		ENSG00000139618	BRCA2	0.370695	2.44242	2.6725	0.0210428	1		ENSG00000232907	DLGAP4-AS1	0.395681	-0.0859973	2.60087	0.0195759	1
ENSG00000213988.11	ZNF90	0.436599	1.30405	2.50468	0.0180551	0.958808		ENSG00000250299	MRPS31P4	0.394771	0.962553	2.67145	0.021083	1		ENSG00000237624	OXCT2P1	0.651658	-2.26193	2.60081	0.019578	1
ENSG00000147457.14	CHMP7	0.289751	6.44703	2.50453	0.0180611	0.958808		ENSG00000246877	DNM1P35	-0.592038	-3.41774	-2.66621	0.0212845	1		ENSG00000172992	DCAKD	0.185312	3.52908	2.60063	0.0195851	1
ENSG00000095059.16	DHPS	0.260061	3.84077	2.50266	0.0181398	0.958808		ENSG00000088387	DOCK9	0.494227	5.62838	2.66321	0.0214008	1		ENSG00000205837	LINC00487	0.90574	-1.75184	2.59906	0.0196475	1
ENSG00000152527.14	PLEKHH2	1.12556	0.572303	2.5024	0.0181504	0.958808		ENSG00000147003	CLTRN	0.999921	-2.75108	2.66259	0.0214247	1		ENSG00000198162	MAN1A2	-0.229961	6.17086	-2.59825	0.0196795	1
ENSG00000283994.1	AC092652.2	0.570067	-0.2746	2.50067	0.0182232	0.958808		ENSG00000123600	METTL8	0.40016	4.36568	2.66178	0.0214563	1		ENSG00000239779	WBP1	0.303568	4.08138	2.5944	0.0198328	1
ENSG00000255847.5	AP003717.1	0.43115	3.59302	2.49933	0.0182801	0.958808		ENSG00000133401	PDZD2	0.526775	-0.618347	2.66111	0.0214822	1		ENSG00000162650	ATXN7L2	0.326088	3.24001	2.58858	0.0200669	1
ENSG00000181896.12	ZNF101	0.328076	5.60089	2.49872	0.018306	0.958808		ENSG00000100490	CDKL1	0.403601	2.16803	2.66101	0.0214864	1		ENSG00000164330	EBF1	0.588256	2.50927	2.58735	0.0201165	1
ENSG00000114446.5	IFT57	0.256722	4.83978	2.49751	0.0183574	0.958808		ENSG00000250820	AC138965.2	0.930271	-1.65068	2.65846	0.0215858	1		ENSG00000264017	RN7SL336P	-0.7753	-2.92714	-2.58666	0.0201443	1
ENSG00000276953.1	TRBV12-4	0.649557	1.59767	2.49397	0.0185081	0.958808		ENSG00000166446	CDYL2	0.382555	4.48232	2.65722	0.0216347	1		ENSG00000188822	CNR2	0.447884	3.87114	2.58635	0.0201571	1
ENSG00000140511.12	HAPLN3	0.422746	5.04731	2.49318	0.0185422	0.958808		ENSG00000268520	AC008750.5	1.06944	-1.22956	2.65688	0.021648	1		ENSG00000100568	VTI1B	-0.173221	6.12927	-2.58531	0.0201994	1
ENSG00000287200.1	AC022506.2	0.483149	-0.746344	2.49173	0.0186044	0.958808		ENSG00000130164	LDLR	0.31577	4.44762	2.65529	0.0217104	1		ENSG00000076554	TPD52	0.402561	4.70108	2.58098	0.0203764	1
ENSG00000157514.16	TSC22D3	0.438513	9.72497	2.49139	0.0186189	0.958808		ENSG00000115464	USP34	0.294689	7.94456	2.65477	0.021731	1		ENSG00000106688	SLC1A1	-1.29237	-3.81734	-2.58095	0.0203774	1
ENSG00000287188.1	AC068989.1	0.513391	-1.35754	2.48423	0.0189294	0.958808		ENSG00000162755	KLHDC9	-0.649111	-2.21765	-2.65457	0.0217386	1		ENSG00000216863	LY86-AS1	0.490819	0.734151	2.57916	0.0204509	1
ENSG00000270179.1	AP002840.2	0.489764	0.485733	2.48416	0.0189324	0.958808		ENSG00000176422	SPRYD4	0.41821	4.22186	2.65347	0.0217823	1		ENSG00000080166	DCT	0.893814	-0.969388	2.57812	0.020494	1
ENSG00000183569.18	SERHL2	0.583357	-0.781892	2.48273	0.018995	0.958808		ENSG00000146112	PPP1R18	-0.207767	7.52093	-2.65258	0.0218172	1		ENSG00000259751	AC018868.2	-1.39971	-3.14524	-2.57699	0.0205404	1
ENSG00000165716.11	DIPK1B	0.875144	0.250929	2.48226	0.019016	0.958808		ENSG00000254855	AP001107.8	0.756761	-3.01786	2.65124	0.0218703	1		ENSG00000204084	INPP5B	0.463415	5.4354	2.57663	0.0205552	1
ENSG00000282173.1	TRBJ1-5	0.479256	1.71227	2.48163	0.0190433	0.958808		ENSG00000270133	AC025766.1	1.4288	-2.61704	2.6505	0.0218997	1		ENSG00000198369	SPRED2	-0.337304	1.5115	-2.57604	0.0205799	1
ENSG00000165923.16	AGBL2	0.389554	2.068	2.47966	0.0191304	0.958808		ENSG00000055211	GINM1	-0.170525	4.81437	-2.64866	0.021973	1		ENSG00000269553	U62631.1	0.694914	1.20403	2.57498	0.0206238	1
ENSG00000197857.15	ZNF44	0.214436	5.18716	2.47931	0.0191457	0.958808		ENSG00000119509	INVS	0.291458	4.11171	2.64682	0.0220465	1		ENSG00000233786	CDC27P1	-0.549422	-1.03629	-2.57449	0.0206441	1
ENSG00000196653.12	ZNF502	0.432732	1.96014	2.47695	0.0192499	0.958808		ENSG00000147548	NSD3	0.231028	7.54876	2.64662	0.0220544	1		ENSG00000269926	DDIT4-AS1	1.49771	-3.28424	2.57359	0.0206814	1
ENSG00000248275.2	TRIM52-AS1	0.326238	3.64766	2.47631	0.0192786	0.958808		ENSG00000113522	RAD50	0.463911	1.38991	2.64653	0.0220582	1		ENSG00000235621	LINC00494	0.582497	2.76756	2.57317	0.0206989	1
ENSG00000080546.13	SESN1	0.269813	5.71568	2.47484	0.0193441	0.958808		ENSG00000257475	AC068888.2	1.63876	-2.90459	2.64574	0.0220897	1		ENSG00000002587	HS3ST1	0.748732	-0.80043	2.57165	0.0207623	1
ENSG00000110987.9	BCL7A	0.360695	3.43351	2.47284	0.0194335	0.958808		ENSG00000147050	KDM6A	0.372333	5.88709	2.64478	0.0221284	1		ENSG00000259972	AC009120.2	0.293811	3.93179	2.57142	0.0207721	1
ENSG00000213928.9	IRF9	0.244127	5.13642	2.4717	0.0194844	0.958808		ENSG00000251637	AP003716.1	0.731537	-1.87008	2.64391	0.0221631	1		ENSG00000197520	FAM177B	0.660989	0.567831	2.5685	0.0208942	1
ENSG00000151882.11	CCL28	0.309035	3.13028	2.47122	0.0195059	0.958808		ENSG00000145936	KCNMB1	-0.362241	3.6916	-2.64093	0.0222831	1		ENSG00000257875	AC089998.3	-1.58591	-3.32789	-2.56667	0.0209714	1
ENSG00000122965.11	RBM19	0.185536	5.90279	2.47005	0.0195586	0.958808		ENSG00000154814	OXNAD1	0.534037	5.70195	2.6403	0.0223087	1		ENSG00000100485	SOS2	-0.222843	6.62037	-2.56461	0.0210582	1
ENSG00000115165.10	CYTIP	0.311053	7.72157	2.46941	0.0195874	0.958808		ENSG00000197603	CPLANE1	0.471724	3.8259	2.64005	0.0223186	1		ENSG00000066933	MYO9A	-0.28548	5.25638	-2.56049	0.0212335	1
ENSG00000242193.11	CRYZL2P	-0.322402	3.27624	-2.46535	0.0197715	0.958808		ENSG00000076321	KLHL20	0.237847	4.56137	2.63723	0.0224334	1		ENSG00000234965	SHISA8	0.84746	-3.3555	2.55779	0.0213489	1
ENSG00000271888.1	AL136162.1	-0.579535	-1.49945	-2.46461	0.0198048	0.958808		ENSG00000155254	MARVELD1	-0.410778	4.25155	-2.63567	0.0224969	1		ENSG00000169902	TPST1	0.580363	1.76283	2.55705	0.0213809	1
ENSG00000235072.2	ARNILA	0.477943	0.230792	2.46333	0.0198636	0.958808		ENSG00000162512	SDC3	-0.766426	2.59922	-2.63228	0.0226355	1		ENSG00000166595	CIAO2B	0.207804	4.62301	2.5545	0.0214905	1
ENSG00000165359.16	INTS6L	0.221493	6.62163	2.4603	0.0200023	0.958808		ENSG00000125355	TMEM255A	1.43031	0.443311	2.63173	0.0226581	1		ENSG00000229417	NPM1P25	0.637493	0.197495	2.55377	0.0215223	1
ENSG00000166689.16	PLEKHA7	0.415091	1.57939	2.46021	0.0200064	0.958808		ENSG00000173926	2022-03-03	0.408948	1.19051	2.63063	0.0227031	1		ENSG00000241357	AC092849.2	0.636486	-1.87792	2.55292	0.0215591	1
ENSG00000150938.10	CRIM1	0.32218	3.07702	2.45882	0.0200707	0.958808		ENSG00000258465	AL139011.2	0.669398	-3.37322	2.63046	0.0227102	1		ENSG00000286129	AC245060.7	0.488665	1.02317	2.55106	0.0216397	1
ENSG00000183722.9	LHFPL6	-0.747294	-1.27292	-2.45839	0.0200904	0.958808		ENSG00000109339	MAPK10	1.18827	-3.25042	2.62954	0.0227484	1		ENSG00000288046	AL031123.5	-1.02479	-1.49661	-2.55064	0.021658	1
ENSG00000205683.11	DPF3	0.330603	1.07032	2.45776	0.0201194	0.958808		ENSG00000279977	AC008764.10	1.08174	-2.59206	2.62884	0.022777	1		ENSG00000121542	SEC22A	0.216587	3.30417	2.54855	0.021749	1
ENSG00000109819.9	PPARGC1A	-0.875809	-2.01183	-2.45742	0.0201349	0.958808		ENSG00000049860	HEXB	-0.224737	7.16285	-2.62862	0.0227861	1		ENSG00000145908	ZNF300	0.608249	3.41032	2.54674	0.0218279	1
ENSG00000057935.14	MTA3	0.213294	3.92746	2.45678	0.0201648	0.958808		ENSG00000224356	AL356966.1	1.0376	-0.653321	2.62848	0.0227918	1		ENSG00000168906	MAT2A	0.490546	8.11968	2.54584	0.0218676	1
ENSG00000204514.10	ZNF814	0.30154	4.45597	2.4552	0.0202379	0.958808		ENSG00000159140	SON	0.212027	9.2045	2.62735	0.0228387	1		ENSG00000255920	CCND2-AS1	0.489572	-1.78802	2.54457	0.0219233	1
ENSG00000187566.6	NHLRC1	-0.72659	-0.772564	-2.45428	0.020281	0.958808		ENSG00000260493	AC011773.4	1.27135	-4.20717	2.62327	0.0230082	1		ENSG00000285554	AC242988.2	-0.540533	0.935225	-2.54364	0.0219644	1
ENSG00000175262.14	C1orf127	-0.576606	0.580201	-2.45306	0.0203377	0.958808		ENSG00000169564	PCBP1	-0.250462	8.28987	-2.62291	0.0230231	1		ENSG00000123975	CKS2	0.666157	1.41092	2.54241	0.0220184	1
ENSG00000166770.11	ZNF667-AS1	0.496778	1.088	2.4525	0.0203637	0.958808		ENSG00000267645	AC105052.3	1.08767	0.188184	2.6228	0.0230278	1		ENSG00000172458	IL17D	1.06853	-3.92127	2.54002	0.0221242	1
ENSG00000042980.13	ADAM28	0.314541	5.95277	2.4511	0.0204294	0.958808		ENSG00000250075	AC104806.2	0.808844	-0.750199	2.62265	0.0230341	1		ENSG00000244119	PDCL3P4	0.371525	2.1134	2.5394	0.0221518	1
ENSG00000249476.2	AC008467.1	0.429237	1.84902	2.44993	0.0204842	0.958808		ENSG00000175518	UBQLNL	1.03778	-0.230327	2.62093	0.0231059	1		ENSG00000232891	AL450344.3	1.29191	-0.606887	2.53628	0.0222909	1
ENSG00000271699.5	SNX29P2	0.457258	0.269769	2.44911	0.0205229	0.958808		ENSG00000266668	MIR5692C2	1.50532	-3.35176	2.6208	0.0231115	1		ENSG00000170919	TPT1-AS1	0.296814	5.23012	2.53535	0.0223323	1
ENSG00000132185.18	FCRLA	0.559268	4.03912	2.44858	0.0205476	0.958808		ENSG00000228137	AP001469.2	1.79815	-3.0655	2.61826	0.0232179	1		ENSG00000152795	HNRNPDL	0.154564	8.99577	2.53359	0.0224112	1
ENSG00000287507.1	AP001053.1	0.58117	-2.34691	2.44771	0.0205891	0.958808		ENSG00000236618	PITPNA-AS1	-0.33541	0.762359	-2.61722	0.023262	1		ENSG00000133424	LARGE1	0.812225	1.57542	2.53143	0.0225085	1
ENSG00000197181.12	PIWIL2	0.421729	0.0941278	2.44728	0.0206089	0.958808		ENSG00000249310	APOBEC3B-AS1	-1.55322	-4.06264	-2.61699	0.0232717	1		ENSG00000005471	ABCB4	0.611083	2.17463	2.52919	0.0226101	1
ENSG00000275418.1	AC104971.3	0.430465	-0.0703256	2.44709	0.0206183	0.958808		ENSG00000197696	NMB	-0.325526	0.114531	-2.61613	0.0233079	1		ENSG00000132185	FCRLA	0.729671	3.83539	2.52828	0.0226513	1
ENSG00000113319.13	RASGRF2	0.325624	4.80996	2.44419	0.0207556	0.958808		ENSG00000051825	MPHOSPH9	0.359001	5.66983	2.61563	0.0233288	1		ENSG00000205078	SYCE1L	0.551562	-0.0478939	2.52774	0.0226758	1
ENSG00000062582.14	MRPS24	0.55605	-0.270629	2.44199	0.0208603	0.958808		ENSG00000148143	ZNF462	0.770293	-1.4022	2.61449	0.0233772	1		ENSG00000277662	AL354696.1	0.36539	-0.154864	2.52708	0.0227059	1
ENSG00000143924.19	EML4	0.227041	7.62704	2.4392	0.0209944	0.958808		ENSG00000136731	UGGT1	0.288559	7.00439	2.61392	0.0234013	1		ENSG00000268836	Z69706.1	0.613154	-0.916591	2.52613	0.0227488	1
ENSG00000273066.5	AL355987.4	0.321187	1.70571	2.43583	0.0211567	0.958808		ENSG00000174373	RALGAPA1	0.366701	5.99648	2.61373	0.0234094	1		ENSG00000101333	PLCB4	0.895906	-2.27318	2.52521	0.0227911	1
ENSG00000149346.15	SLX4IP	0.19397	3.5979	2.43537	0.0211788	0.958808		ENSG00000130830	MPP1	-0.197998	6.38594	-2.6104	0.0235513	1		ENSG00000231512	SEPT14P21	-0.453833	-1.72193	-2.52433	0.022831	1
ENSG00000213214.5	ARHGEF35	0.467747	1.13657	2.43333	0.0212781	0.958808		ENSG00000143322	ABL2	0.314081	5.00118	2.60797	0.0236552	1		ENSG00000149489	ROM1	0.333136	0.175936	2.52333	0.0228767	1
ENSG00000183281.15	PLGLB1	0.503343	3.40459	2.43281	0.0213032	0.958808		ENSG00000112182	BACH2	0.404784	5.52494	2.60736	0.023681	1		ENSG00000197251	LINC00336	1.18714	-2.92885	2.5217	0.0229516	1
ENSG00000241489.8	AC244197.3	0.549403	2.55046	2.43122	0.0213811	0.958808		ENSG00000147251	DOCK11	0.165272	7.40266	2.60475	0.0237934	1		ENSG00000270402	AC011458.1	1.2234	-3.71045	2.52111	0.0229788	1
ENSG00000267128.2	RNF157-AS1	0.613792	-1.01659	2.42965	0.0214576	0.958808		ENSG00000178385	PLEKHM3	0.286336	5.17694	2.60429	0.023813	1		ENSG00000118492	ADGB	-1.18136	-4.13069	-2.51988	0.0230357	1
ENSG00000287382.1	AC110611.2	0.469235	-0.26641	2.42332	0.0217704	0.958808		ENSG00000074319	TSG101	-0.231772	5.24221	-2.60404	0.0238238	1		ENSG00000115607	IL18RAP	0.490461	6.18935	2.51867	0.0230913	1
ENSG00000157445.15	CACNA2D3	-0.415094	3.62229	-2.42264	0.0218039	0.958808		ENSG00000275227	RF02271	0.764576	0.47424	2.60309	0.023865	1		ENSG00000254676	AP000873.4	0.332691	1.19614	2.51703	0.0231675	1
ENSG00000228839.5	PIK3IP1-DT	0.437894	1.03572	2.41952	0.02196	0.958808		ENSG00000185630	PBX1	0.674888	1.13359	2.60169	0.0239255	1		ENSG00000271964	AC090948.1	0.709618	3.67686	2.51655	0.0231897	1
ENSG00000270441.1	LAMB2P1	0.267268	1.87547	2.4195	0.0219609	0.958808		ENSG00000001167	NFYA	0.250642	6.00946	2.59655	0.0241494	1		ENSG00000141665	FBXO15	0.551623	-0.379453	2.51062	0.0234664	1
ENSG00000152454.4	ZNF256	0.432558	3.57384	2.41881	0.0219954	0.958808		ENSG00000272871	AL159169.2	-0.355768	1.42463	-2.59607	0.0241702	1		ENSG00000124225	PMEPA1	0.427607	1.12394	2.51043	0.023475	1
ENSG00000235194.9	PPP1R3E	0.341869	5.19498	2.41878	0.0219969	0.958808		ENSG00000233025	CRYZP1	1.77192	-3.48904	2.59524	0.0242065	1		ENSG00000166226	CCT2	0.172476	6.3967	2.50922	0.0235322	1
ENSG00000205531.13	NAP1L4	0.199409	6.87263	2.41814	0.0220288	0.958808		ENSG00000160229	ZNF66	0.72757	1.26349	2.5952	0.0242086	1		ENSG00000280149	AC004877.2	0.461005	0.22714	2.50749	0.0236136	1
ENSG00000233175.2	AC008105.1	0.631552	0.767375	2.41812	0.0220301	0.958808		ENSG00000174080	CTSF	0.282219	3.58693	2.594	0.0242609	1		ENSG00000282122	IGHV7-4-1	2.49296	-1.785	2.50704	0.0236348	1
ENSG00000166405.15	RIC3	0.384854	4.78021	2.41794	0.0220389	0.958808		ENSG00000283528	TCAF2C	0.407376	2.68446	2.59323	0.0242951	1		ENSG00000099840	IZUMO4	0.450805	1.68511	2.50608	0.0236803	1
ENSG00000102001.13	CACNA1F	0.341616	1.80017	2.4172	0.022076	0.958808		ENSG00000099984	GSTT2	-1.04706	-2.89427	-2.59144	0.024374	1		ENSG00000144381	HSPD1	0.221298	6.771	2.50608	0.0236805	1
ENSG00000182272.12	B4GALNT4	-0.737875	-0.624599	-2.41635	0.0221189	0.958808		ENSG00000274927	AC239859.5	1.11781	-1.84802	2.59131	0.0243797	1		ENSG00000145911	N4BP3	0.922122	1.71518	2.50319	0.0238173	1
ENSG00000121895.8	TMEM156	0.270012	3.72316	2.416	0.0221367	0.958808		ENSG00000188315	C3orf62	-0.17106	4.49797	-2.591	0.0243933	1		ENSG00000164978	NUDT2	0.35475	3.1952	2.50215	0.0238672	1
ENSG00000184786.6	DYNLT2	0.286048	1.58606	2.41585	0.0221441	0.958808		ENSG00000225218	AP001628.1	0.715056	-1.3572	2.59021	0.0244279	1		ENSG00000225774	SIRPAP1	1.94844	-1.65575	2.49964	0.0239872	1
ENSG00000141576.16	RNF157	0.400472	4.85128	2.41565	0.0221543	0.958808		ENSG00000286644	AC008443.9	0.826331	-2.70776	2.5902	0.0244286	1		ENSG00000120647	CCDC77	0.268234	3.21837	2.49935	0.0240009	1
ENSG00000139998.16	RAB15	0.419866	2.28484	2.41295	0.0222912	0.958808		ENSG00000198707	CEP290	0.291266	4.99773	2.58889	0.0244865	1		ENSG00000079691	CARMIL1	-0.487805	2.10848	-2.49926	0.0240053	1
ENSG00000256152.2	AC027290.1	0.641357	-1.26379	2.41284	0.0222966	0.958808		ENSG00000236559	AL117381.1	0.649326	-1.06012	2.58862	0.0244985	1		ENSG00000277782	AC068870.2	0.812255	-1.09674	2.49733	0.0240978	1
ENSG00000133316.16	WDR74	0.349224	5.75624	2.41185	0.022347	0.958808		ENSG00000116127	ALMS1	0.445829	5.19422	2.58848	0.024505	1		ENSG00000145703	IQGAP2	-0.288842	7.44896	-2.49686	0.0241207	1
ENSG00000173917.11	HOXB2	0.391767	2.47153	2.41118	0.0223813	0.958808		ENSG00000233382	NKAPP1	0.519348	1.22009	2.58792	0.0245295	1		ENSG00000197093	GAL3ST4	0.618136	3.14656	2.4954	0.0241913	1
ENSG00000276651.1	AC007950.2	-0.688306	-2.30612	-2.41075	0.022403	0.958808		ENSG00000136104	RNASEH2B	0.228864	6.27823	2.58718	0.0245625	1		ENSG00000276524	AC010999.2	0.678442	-3.35667	2.49437	0.0242407	1
ENSG00000181035.14	SLC25A42	0.271234	4.43075	2.40755	0.0225669	0.958808		ENSG00000065485	PDIA5	-0.297304	3.07922	-2.5869	0.0245748	1		ENSG00000203780	FANK1	0.713387	-1.12393	2.49369	0.0242737	1
ENSG00000261286.1	ATP2C2-AS1	0.554791	-0.450688	2.40616	0.0226385	0.958808		ENSG00000280009	AC020923.1	-1.31376	-4.17463	-2.58474	0.0246713	1		ENSG00000141753	IGFBP4	0.537053	1.28848	2.49093	0.0244081	1
ENSG00000152127.9	MGAT5	0.211893	6.22709	2.40574	0.0226598	0.958808		ENSG00000144674	GOLGA4	0.353441	6.24432	2.5833	0.0247358	1		ENSG00000274180	NATD1	-0.382988	4.1352	-2.48903	0.0245008	1
ENSG00000166126.11	AMN	0.455184	0.512575	2.40317	0.0227928	0.958808		ENSG00000273173	SNURF	0.592553	0.278408	2.5829	0.0247535	1		ENSG00000170049	KCNAB3	0.244497	3.15538	2.48685	0.0246075	1
ENSG00000261644.2	AC007728.2	0.249757	3.36992	2.40296	0.0228037	0.958808		ENSG00000166004	CEP295	0.233352	4.98926	2.58212	0.0247886	1		ENSG00000213430	HSPD1P1	0.274892	2.28863	2.48671	0.0246147	1
ENSG00000198106.8	AC025279.1	0.32001	2.42481	2.4018	0.0228638	0.958808		ENSG00000130725	UBE2M	-0.200441	4.52128	-2.57846	0.0249532	1		ENSG00000146425	DYNLT1	0.331324	6.88415	2.48547	0.0246753	1
ENSG00000259658.5	AC027559.1	0.307547	2.07856	2.40169	0.0228696	0.958808		ENSG00000270761	AL355353.1	1.59501	-3.77142	2.57837	0.0249571	1		ENSG00000188786	MTF1	-0.287153	5.66987	-2.48438	0.0247294	1
ENSG00000172183.16	ISG20	0.270906	5.4871	2.40146	0.0228812	0.958808		ENSG00000167207	NOD2	-0.413853	6.15953	-2.57655	0.0250398	1		ENSG00000125450	NUP85	0.194396	5.85124	2.48384	0.024756	1
ENSG00000175115.13	PACS1	0.149172	6.98276	2.40142	0.0228833	0.958808		ENSG00000261480	GOLGA8M	1.44221	-3.63559	2.57624	0.0250536	1		ENSG00000180747	SMG1P3	-0.586622	7.15425	-2.48276	0.0248093	1
ENSG00000197808.12	ZNF461	0.303051	3.24909	2.39883	0.0230185	0.958808		ENSG00000268047	AC018766.1	0.539384	-1.42491	2.57567	0.0250796	1		ENSG00000287539	AC022966.3	0.362712	-0.15221	2.47963	0.0249646	1
ENSG00000118513.19	MYB	0.355287	2.61896	2.39805	0.0230594	0.958808		ENSG00000272234	AC008945.1	1.35384	-2.15278	2.57484	0.0251174	1		ENSG00000177707	NECTIN3	-0.524845	0.459111	-2.47944	0.0249739	1
ENSG00000179715.13	PCED1B	0.401093	5.15703	2.39588	0.0231734	0.958808		ENSG00000235304	LINC01281	1.87639	-2.79709	2.57424	0.0251444	1		ENSG00000261845	AC124283.1	0.450617	-2.03149	2.47827	0.0250324	1
ENSG00000261754.2	AC008555.1	0.619558	0.925184	2.39506	0.0232164	0.958808		ENSG00000231105	AL031728.1	0.416964	1.01386	2.57341	0.0251821	1		ENSG00000261812	TUBB8P7	-2.13922	-3.10834	-2.47722	0.0250849	1
ENSG00000278816.1	AL121890.5	0.52476	-2.26337	2.39506	0.0232164	0.958808		ENSG00000112053	SLC26A8	-0.646614	0.215326	-2.57338	0.0251838	1		ENSG00000205791	LOH12CR2	-0.652301	-2.4822	-2.477	0.0250961	1
ENSG00000225889.9	AC012368.1	-0.280932	4.89744	-2.39475	0.023233	0.958808		ENSG00000197121	PGAP1	0.441958	3.24298	2.57328	0.0251884	1		ENSG00000272871	AL159169.2	0.488813	1.39166	2.47551	0.0251705	1
ENSG00000189195.15	BTBD8	0.331779	2.56461	2.39338	0.0233051	0.958808		ENSG00000138678	GPAT3	-0.429274	4.31279	-2.57223	0.0252363	1		ENSG00000009335	UBE3C	-0.126366	6.4754	-2.47515	0.0251885	1
ENSG00000114861.23	FOXP1	0.212206	6.25756	2.39253	0.0233499	0.958808		ENSG00000257642	AC011313.1	1.48542	-3.0577	2.57121	0.0252826	1		ENSG00000188848	BEND4	0.504947	1.88176	2.47512	0.0251902	1
ENSG00000155657.28	TTN	0.499083	5.00342	2.39169	0.0233947	0.958808		ENSG00000180139	ACTA2-AS1	0.613835	0.602761	2.56864	0.0254004	1		ENSG00000104888	SLC17A7	0.870153	-3.05645	2.47452	0.0252201	1
ENSG00000275234.1	AC010503.4	0.456997	-1.71055	2.39107	0.0234277	0.958808		ENSG00000233765	AL591479.1	-0.86747	-1.58856	-2.56629	0.0255086	1		ENSG00000189420	ZFP92	-0.473464	2.11024	-2.4744	0.025226	1
ENSG00000136104.21	RNASEH2B	0.173221	6.34213	2.39041	0.0234629	0.958808		ENSG00000234964	FABP5P7	-0.245571	1.68573	-2.56595	0.0255245	1		ENSG00000119541	VPS4B	-0.184088	5.79728	-2.47438	0.025227	1
ENSG00000198711.5	SSBP3-AS1	0.389248	-0.327966	2.38944	0.0235141	0.958808		ENSG00000225830	ERCC6	0.259737	4.82021	2.56584	0.0255294	1		ENSG00000139631	CSAD	0.175379	5.59742	2.4727	0.0253119	1
ENSG00000244327.1	AC109992.2	0.633713	-0.352158	2.3894	0.0235163	0.958808		ENSG00000228166	MTND1P11	1.34309	-1.11517	2.56164	0.0257244	1		ENSG00000287593	AL022724.2	-1.3479	-3.27499	-2.47266	0.025314	1
ENSG00000239521.9	CASTOR3	0.288171	3.83917	2.38899	0.0235385	0.958808		ENSG00000196458	ZNF605	0.366182	4.44893	2.56024	0.0257893	1		ENSG00000287766	AC006130.3	0.500476	-0.629733	2.47242	0.0253258	1
ENSG00000211642.3	IGLV10-54	-1.24527	-0.921424	-2.38755	0.0236153	0.958808		ENSG00000270426	AC099343.2	0.522971	-1.83049	2.55774	0.0259063	1		ENSG00000204311	PJVK	0.275357	1.77072	2.47216	0.0253389	1
ENSG00000130177.16	CDC16	0.191556	6.71156	2.38715	0.0236367	0.958808		ENSG00000182150	ERCC6L2	0.221794	4.92625	2.55737	0.0259238	1		ENSG00000261019	AC010132.4	-0.538346	-1.46507	-2.47191	0.0253516	1
ENSG00000260855.1	AL591848.3	0.650763	-1.73895	2.3865	0.0236714	0.958808		ENSG00000114439	BBX	0.350597	6.29807	2.55517	0.0260271	1		ENSG00000169896	ITGAM	-0.282651	8.44375	-2.46887	0.0255058	1
ENSG00000090975.13	PITPNM2	0.280896	4.46048	2.38574	0.0237122	0.958808		ENSG00000164151	ICE1	0.176558	6.2274	2.55444	0.0260614	1		ENSG00000064489	BORCS8-MEF2B	1.22193	-3.15281	2.46529	0.025688	1
ENSG00000184445.12	KNTC1	0.247691	5.1305	2.38532	0.0237346	0.958808		ENSG00000241560	ZBTB20-AS1	0.651558	0.27622	2.5541	0.0260774	1		ENSG00000272181	AC012557.2	0.70207	0.105953	2.45892	0.026016	1
ENSG00000075223.14	SEMA3C	-0.492463	3.40359	-2.38437	0.023786	0.958808		ENSG00000132549	VPS13B	0.334322	6.84495	2.55233	0.0261609	1		ENSG00000256060	TRAPPC2B	0.3501	1.07765	2.45882	0.0260214	1
ENSG00000150540.14	HNMT	-0.389891	4.88537	-2.3833	0.0238437	0.958808		ENSG00000235420	RPL29P30	0.978665	-4.8182	2.55227	0.0261639	1		ENSG00000155026	RSPH10B	0.521158	-2.28694	2.45854	0.0260358	1
ENSG00000140443.15	IGF1R	0.301911	5.10061	2.3816	0.0239357	0.958808		ENSG00000133392	MYH11	-0.984606	-2.66358	-2.55198	0.0261775	1		ENSG00000187922	LCN10	1.29577	-2.80456	2.45827	0.0260495	1
ENSG00000263033.2	AC007220.1	0.411793	-0.987201	2.38147	0.0239424	0.958808		ENSG00000168813	ZNF507	0.38112	5.36943	2.55128	0.0262104	1		ENSG00000212452	SNORD69	0.822201	-1.82655	2.45824	0.026051	1
ENSG00000139190.17	VAMP1	0.306577	6.61507	2.38139	0.0239473	0.958808		ENSG00000197024	ZNF398	0.288327	4.36788	2.55069	0.0262387	1		ENSG00000185710	SMG1P4	-0.558339	6.72698	-2.45795	0.0260662	1
ENSG00000229417.1	NPM1P25	0.503117	0.289707	2.38083	0.0239775	0.958808		ENSG00000170689	HOXB9	1.34895	-4.40934	2.55011	0.026266	1		ENSG00000088766	CRLS1	0.375183	1.67514	2.45639	0.0261472	1
ENSG00000255893.1	AP000786.1	0.679769	0.559688	2.37908	0.0240726	0.958808		ENSG00000283491	AC017104.5	1.14652	-2.64231	2.54939	0.0263003	1		ENSG00000255320	AP000759.1	-1.18102	-3.96358	-2.45596	0.0261697	1
ENSG00000035141.8	FAM136A	0.153735	5.50446	2.37709	0.0241812	0.958808		ENSG00000287733	AC083862.3	0.544046	1.19916	2.54747	0.0263916	1		ENSG00000187037	GPR141	-0.431911	3.31543	-2.45518	0.0262105	1
ENSG00000196781.16	TLE1	0.314181	3.6934	2.37625	0.0242273	0.958808		ENSG00000182508	LHFPL1	1.67105	-3.0758	2.54735	0.0263977	1		ENSG00000268403	AC132192.2	0.452729	0.150618	2.4539	0.026277	1
ENSG00000230918.2	DPP4-DT	0.517216	-0.153285	2.37553	0.0242665	0.958808		ENSG00000175262	C1orf127	-0.672886	0.785139	-2.54678	0.0264246	1		ENSG00000198960	ARMCX6	0.146196	4.54695	2.45316	0.0263158	1
ENSG00000152377.14	SPOCK1	-0.420785	1.21727	-2.37526	0.0242816	0.958808		ENSG00000248323	LUCAT1	-0.481559	2.84436	-2.54557	0.0264826	1		ENSG00000075340	ADD2	0.404557	3.10988	2.45303	0.0263224	1
ENSG00000276529.1	AP001505.1	0.302549	-0.542998	2.37391	0.0243554	0.958808		ENSG00000118058	KMT2A	0.387806	7.46879	2.5448	0.0265197	1		ENSG00000168081	PNOC	0.416254	1.36982	2.45092	0.0264335	1
ENSG00000232442.1	MHENCR	0.263736	4.79796	2.37247	0.0244352	0.958808		ENSG00000256742	AC145422.1	0.695347	0.0984198	2.5447	0.0265241	1		ENSG00000102904	TSNAXIP1	0.268707	-0.833072	2.45064	0.0264479	1
ENSG00000185436.12	IFNLR1	0.36647	2.70863	2.37122	0.0245039	0.958808		ENSG00000077616	NAALAD2	1.16541	-1.42346	2.53824	0.0268359	1		ENSG00000172878	METAP1D	0.286611	3.1769	2.45049	0.0264561	1
ENSG00000188649.15	CC2D2B	-0.371497	0.96617	-2.3712	0.0245053	0.958808		ENSG00000270990	AC069304.2	1.38974	-3.09513	2.53768	0.0268631	1		ENSG00000084112	SSH1	-0.239391	6.40756	-2.4481	0.0265819	1
ENSG00000173209.23	AHSA2P	0.214027	8.10517	2.37119	0.0245056	0.958808		ENSG00000008869	HEATR5B	0.233302	6.68895	2.53693	0.0268992	1		ENSG00000216285	AC078819.1	-0.227643	4.91702	-2.44807	0.0265832	1
ENSG00000261349.1	AL031432.2	0.556587	2.94355	2.36906	0.0246242	0.958808		ENSG00000263766	AC025682.1	0.298544	-0.179437	2.53568	0.0269599	1		ENSG00000270048	AC068790.4	-1.39728	-2.89954	-2.44714	0.0266328	1
ENSG00000072401.15	UBE2D1	-0.325284	5.60892	-2.36726	0.0247241	0.958808		ENSG00000149311	ATM	0.478989	8.97181	2.53489	0.0269987	1		ENSG00000273466	AC012510.1	0.29954	1.0103	2.44712	0.0266336	1
ENSG00000197766.8	CFD	-0.508264	3.44516	-2.3663	0.0247776	0.958808		ENSG00000202255	RF00019	1.45267	-3.25258	2.53445	0.0270199	1		ENSG00000230918	AC008063.1	0.560862	-0.104834	2.44545	0.0267223	1
ENSG00000229539.1	PANK2-AS1	0.548318	-1.33076	2.36492	0.0248552	0.958808		ENSG00000232216	IGHV3-43	-1.50395	0.980083	-2.53301	0.0270904	1		ENSG00000269918	AF131215.6	0.592352	2.11338	2.44491	0.0267509	1
ENSG00000206560.11	ANKRD28	0.322944	5.54161	2.36484	0.0248595	0.958808		ENSG00000196653	ZNF502	0.483845	1.97133	2.53118	0.0271801	1		ENSG00000229833	PET100	0.309842	4.57345	2.44317	0.0268433	1
ENSG00000186056.10	MATN1-AS1	0.286707	2.54161	2.36478	0.0248628	0.958808		ENSG00000135966	TGFBRAP1	0.115248	5.82434	2.52799	0.027337	1		ENSG00000196371	FUT4	-0.496814	5.21745	-2.44164	0.0269252	1
ENSG00000166401.15	SERPINB8	-0.197213	5.59235	-2.36466	0.0248698	0.958808		ENSG00000109689	STIM2	0.27459	6.45976	2.52613	0.0274291	1		ENSG00000109944	JHY	-0.462775	1.9164	-2.44111	0.0269535	1
ENSG00000182183.15	SHISAL2A	0.41806	3.28723	2.36459	0.0248737	0.958808		ENSG00000269982	AC018809.2	1.19117	-1.39566	2.52482	0.027494	1		ENSG00000274810	NPHP3-ACAD11	-1.03252	-3.18405	-2.44063	0.0269791	1
ENSG00000267834.1	AL592211.1	0.411127	-1.43611	2.36267	0.0249818	0.958808		ENSG00000120071	KANSL1	0.278162	6.99809	2.5236	0.0275546	1		ENSG00000128602	SMO	0.945493	-2.15217	2.43887	0.0270738	1
ENSG00000138074.15	SLC5A6	0.238737	4.93	2.36201	0.0250189	0.958808		ENSG00000196914	ARHGEF12	0.411324	5.23396	2.5227	0.0275996	1		ENSG00000224628	AL121723.1	0.396366	-1.09583	2.43751	0.0271471	1
ENSG00000260261.2	AC124944.2	0.422268	2.75526	2.35979	0.0251441	0.958808		ENSG00000229326	AC069154.1	1.20176	-4.28392	2.52229	0.02762	1		ENSG00000220517	ASS1P1	-0.75826	-1.29708	-2.43694	0.0271775	1
ENSG00000197635.11	DPP4	0.45559	4.94853	2.35771	0.0252622	0.958808		ENSG00000170275	CRTAP	-0.15085	7.65885	-2.52123	0.0276732	1		ENSG00000207392	SNORA20	0.411741	-0.392712	2.43405	0.0273339	1
ENSG00000245573.9	BDNF-AS	0.389957	-0.246295	2.35572	0.025376	0.958808		ENSG00000189136	UBE2Q2P1	0.533461	1.15885	2.5204	0.0277142	1		ENSG00000276547	PCDHGB5	-1.0849	-1.81469	-2.43163	0.0274656	1
ENSG00000226777.7	FAM30A	0.378252	5.01867	2.35505	0.025414	0.958808		ENSG00000219626	FAM228B	0.260835	3.58413	2.51971	0.0277491	1		ENSG00000104497	SNX16	-0.189938	3.35545	-2.42957	0.0275784	1
ENSG00000178971.16	CTC1	0.268646	7.48272	2.35481	0.0254278	0.958808		ENSG00000240729	AC146507.2	1.05262	-1.21212	2.51932	0.0277685	1		ENSG00000197976	AKAP17A	0.253775	6.77945	2.4281	0.0276585	1
ENSG00000248445.5	SEMA6A-AS1	0.298969	1.81888	2.35281	0.0255427	0.958808		ENSG00000204311	PJVK	0.328455	1.56247	2.51925	0.027772	1		ENSG00000197976	AKAP17A	0.253775	6.77945	2.4281	0.0276585	1
ENSG00000152689.18	RASGRP3	0.40293	3.90091	2.35248	0.0255614	0.958808		ENSG00000163644	PPM1K	0.228652	5.98123	2.51921	0.0277742	1		ENSG00000204516	MICB	-0.202897	5.02434	-2.42745	0.0276944	1
ENSG00000182670.13	TTC3	0.208787	7.7542	2.35248	0.0255615	0.958808		ENSG00000084731	KIF3C	0.359792	2.07696	2.51864	0.0278028	1		ENSG00000100836	PABPN1	0.155981	6.66456	2.42676	0.0277324	1
ENSG00000154736.6	ADAMTS5	-0.752356	1.11075	-2.35209	0.025584	0.958808		ENSG00000103510	KAT8	-0.122243	6.02688	-2.51833	0.0278183	1		ENSG00000269858	EGLN2	0.241467	4.86526	2.42632	0.0277563	1
ENSG00000265817.4	FSBP	0.538445	1.45271	2.35204	0.025587	0.958808		ENSG00000237668	RPS15AP38	-0.346226	-0.616271	-2.51702	0.0278842	1		ENSG00000287684	AL392172.2	0.773368	-2.98064	2.42597	0.0277756	1
ENSG00000120662.16	MTRF1	0.227751	4.80396	2.35156	0.0256146	0.958808		ENSG00000187566	NHLRC1	-0.915457	-0.532452	-2.51553	0.0279594	1		ENSG00000257711	AC079385.2	0.897677	-4.2985	2.42407	0.0278807	1
ENSG00000182568.17	SATB1	0.238098	7.46992	2.35126	0.0256321	0.958808		ENSG00000249709	ZNF564	0.934787	-1.57782	2.51436	0.0280185	1		ENSG00000160856	FCRL3	0.579448	6.31513	2.42395	0.027887	1
ENSG00000164078.13	MST1R	0.464572	-1.69638	2.34692	0.025883	0.958808		ENSG00000128268	MGAT3	-0.942611	0.329253	-2.51297	0.0280887	1		ENSG00000235194	PPP1R3E	0.374656	5.24786	2.42328	0.0279244	1
ENSG00000179241.13	LDLRAD3	-0.341669	3.41168	-2.34314	0.0261039	0.958808		ENSG00000258388	PPT2-EGFL8	0.643168	-1.81292	2.51248	0.0281135	1		ENSG00000224689	ZNF812P	-0.682782	-2.64547	-2.42326	0.0279252	1
ENSG00000258082.1	AL391832.3	-0.559694	-0.523235	-2.34312	0.0261051	0.958808		ENSG00000123144	TRIR	-0.156707	6.49024	-2.51066	0.0282061	1		ENSG00000196757	ZNF700	0.181235	5.7189	2.42254	0.0279655	1
ENSG00000173406.16	DAB1	0.591449	-0.906579	2.34234	0.0261506	0.958808		ENSG00000277942	MIR8075	0.743413	1.16818	2.50491	0.0285002	1		ENSG00000183022	TPM3P8	-0.380954	-1.1443	-2.42151	0.0280227	1
ENSG00000170356.9	OR2A20P	0.445166	2.61183	2.34229	0.026154	0.958808		ENSG00000175773	AP002986.1	0.707299	-1.00775	2.50385	0.0285546	1		ENSG00000255669	AC092471.1	-0.71911	-2.47852	-2.42141	0.028028	1
ENSG00000276405.1	TRBV13	0.471068	-0.183909	2.33575	0.0265405	0.958808		ENSG00000253534	TRBV6-8	1.35158	-4.28274	2.50285	0.0286062	1		ENSG00000108465	CDK5RAP3	0.232819	6.54568	2.42113	0.0280437	1
ENSG00000148429.14	USP6NL	0.243023	4.95296	2.33501	0.0265848	0.958808		ENSG00000092148	HECTD1	0.20096	7.26453	2.50131	0.0286861	1		ENSG00000178385	PLEKHM3	-0.203918	5.19318	-2.41903	0.0281607	1
ENSG00000249859.12	PVT1	0.330817	4.63477	2.33425	0.0266302	0.958808		ENSG00000159247	TUBBP5	-1.25987	-1.32781	-2.50049	0.0287283	1		ENSG00000251450	RASGRF2-AS1	0.534956	0.367912	2.4188	0.0281733	1
ENSG00000222345.1	SNORD19C	0.545744	-1.60028	2.33409	0.0266397	0.958808		ENSG00000120137	PANK3	0.353101	6.82815	2.49837	0.0288387	1		ENSG00000246859	STARD4-AS1	0.485918	-0.863794	2.41816	0.0282091	1
ENSG00000084110.11	HAL	-0.406489	4.53393	-2.33254	0.0267325	0.958808		ENSG00000249140	PRDX2P3	1.68399	-3.43526	2.49833	0.0288408	1		ENSG00000110218	PANX1	-0.271837	3.85756	-2.41701	0.0282734	1
ENSG00000211751.9	TRBC1	0.298895	6.96464	2.33228	0.0267475	0.958808		ENSG00000198093	ZNF649	0.404853	2.81461	2.49798	0.0288588	1		ENSG00000232196	MTRNR2L4	-1.02263	-4.46296	-2.41655	0.0282991	1
ENSG00000261490.1	AC005674.1	0.370427	5.16443	2.33226	0.0267491	0.958808		ENSG00000186310	NAP1L3	0.480948	1.4374	2.4978	0.0288681	1		ENSG00000167685	ZNF444	0.276567	3.54714	2.41621	0.0283183	1
ENSG00000198910.14	L1CAM	0.430455	-0.390424	2.33203	0.0267625	0.958808		ENSG00000152061	RABGAP1L	0.181323	6.83532	2.49727	0.0288956	1		ENSG00000241170	AP001992.1	0.230079	2.88443	2.41592	0.0283346	1
ENSG00000286330.1	AL353660.1	0.63821	2.16202	2.33098	0.0268259	0.958808		ENSG00000103021	CCDC113	1.61885	-2.97635	2.4972	0.0288996	1		ENSG00000167641	PPP1R14A	0.550794	-1.27006	2.41514	0.0283783	1
ENSG00000167323.12	STIM1	0.152201	7.00227	2.32858	0.0269705	0.958808		ENSG00000105677	TMEM147	-0.179281	4.52049	-2.49602	0.0289609	1		ENSG00000154133	ROBO4	1.09302	-3.68113	2.41454	0.0284121	1
ENSG00000251411.1	AC093827.3	0.438279	-0.924646	2.32773	0.0270219	0.958808		ENSG00000158258	CLSTN2	1.35479	-3.97659	2.49528	0.0289999	1		ENSG00000237638	LINC02245	0.259585	2.5544	2.41404	0.02844	1
ENSG00000229151.2	AC233976.1	0.487015	0.663413	2.32706	0.0270626	0.958808		ENSG00000149485	FADS1	-0.215274	4.57019	-2.49521	0.0290031	1		ENSG00000105851	PIK3CG	-0.2724	5.97051	-2.41302	0.028498	1
ENSG00000121417.14	ZNF211	0.1959	5.20997	2.3264	0.0271027	0.958808		ENSG00000159496	RGL4	0.297102	2.40108	2.49497	0.0290157	1		ENSG00000211947	IGHV3-21	0.563374	2.50542	2.41038	0.028647	1
ENSG00000135862.6	LAMC1	0.443256	3.13358	2.32537	0.027165	0.958808		ENSG00000159712	ANKRD18CP	1.06684	-1.68104	2.49495	0.0290167	1		ENSG00000227630	LINC01132	-0.872171	-2.98828	-2.40941	0.0287022	1
ENSG00000136689.19	IL1RN	-0.348479	4.49341	-2.3243	0.0272301	0.958808		ENSG00000236761	CTAGE9	0.696761	-0.00251984	2.49484	0.0290225	1		ENSG00000248791	AC010627.1	-0.811475	-1.08298	-2.40741	0.028816	1
ENSG00000273148.1	LINC00653	0.286794	3.13312	2.32368	0.0272677	0.958808		ENSG00000226002	GTF2IP14	0.87876	-0.406202	2.49292	0.0291236	1		ENSG00000183150	GPR19	0.540759	-0.265712	2.40686	0.0288473	1
ENSG00000272181.1	AC012557.2	0.478443	0.134101	2.32322	0.0272958	0.958808		ENSG00000278540	ACACA	0.214894	4.38979	2.49266	0.0291368	1		ENSG00000278730	AC005332.6	-0.207988	5.40789	-2.40652	0.0288669	1
ENSG00000105677.12	TMEM147	-0.141546	4.50759	-2.32187	0.0273786	0.958808		ENSG00000137601	NEK1	0.283618	3.7419	2.49023	0.029265	1		ENSG00000224597	SVIL-AS1	-0.238145	3.32922	-2.40628	0.0288807	1
ENSG00000255310.2	AF131215.5	0.489473	2.97314	2.32095	0.0274347	0.958808		ENSG00000115415	STAT1	0.542529	7.86924	2.48976	0.0292896	1		ENSG00000268107	AC003005.1	-0.553359	-1.68043	-2.40616	0.0288873	1
ENSG00000105464.4	GRIN2D	-0.655615	-1.99881	-2.3179	0.0276222	0.958808		ENSG00000142621	FHAD1	0.710219	0.135835	2.48959	0.0292987	1		ENSG00000163534	FCRL1	0.652969	6.49769	2.40497	0.0289554	1
ENSG00000230084.6	AC006059.1	-0.439964	0.0276885	-2.31769	0.0276354	0.958808		ENSG00000136874	STX17	0.313151	5.76502	2.48816	0.0293743	1		ENSG00000138311	ZNF365	-0.808048	1.35094	-2.40465	0.0289738	1
ENSG00000162913.10	OBSCN-AS1	0.574682	0.380751	2.31728	0.0276607	0.958808		ENSG00000233954	UQCRHL	-0.25457	2.6723	-2.48167	0.0297199	1		ENSG00000168734	PKIG	0.483884	2.16044	2.4046	0.0289764	1
ENSG00000179222.18	MAGED1	0.191649	4.67926	2.31708	0.0276729	0.958808		ENSG00000276830	MIR6730	1.09745	-4.0214	2.47943	0.0298404	1		ENSG00000169116	PARM1	0.399686	2.20799	2.40459	0.0289773	1
ENSG00000109063.15	MYH3	0.274258	3.35045	2.31571	0.0277581	0.958808		ENSG00000163719	MTMR14	-0.166618	6.77097	-2.47915	0.0298552	1		ENSG00000182621	PLCB1	-0.439138	4.3708	-2.40243	0.0291016	1
ENSG00000138678.11	GPAT3	-0.404637	4.23089	-2.31481	0.0278139	0.958808		ENSG00000173889	PHC3	0.405318	7.60461	2.4789	0.029869	1		ENSG00000272989	LINC02012	0.693523	-1.24923	2.40207	0.029122	1
ENSG00000207067.1	SNORA72	0.327424	1.48074	2.3138	0.0278766	0.958808		ENSG00000152284	TCF7L1	-0.87971	-2.87834	-2.47418	0.0301237	1		ENSG00000251348	HSPD1P11	-1.35599	-3.07738	-2.39981	0.0292526	1
ENSG00000182324.7	KCNJ14	0.339162	0.740443	2.31322	0.0279127	0.958808		ENSG00000163125	RPRD2	0.220861	5.99441	2.47414	0.030126	1		ENSG00000267764	AC093567.1	-0.756013	-2.13764	-2.39976	0.0292551	1
ENSG00000162510.6	MATN1	0.746843	-0.497876	2.31197	0.0279904	0.958808		ENSG00000157625	TAB3	0.235274	6.17491	2.47116	0.0302885	1		ENSG00000280079	AC011447.7	0.903599	-1.63464	2.39779	0.0293695	1
ENSG00000265750.1	AC090772.3	-0.542742	-2.41982	-2.31149	0.0280208	0.958808		ENSG00000170909	OSCAR	-0.348832	5.84317	-2.4704	0.03033	1		ENSG00000220205	VAMP2	0.183518	7.51244	2.3971	0.0294098	1
ENSG00000134121.10	CHL1	0.715185	-0.732054	2.31101	0.0280504	0.958808		ENSG00000261008	LINC01572	0.387472	-0.535397	2.47004	0.0303492	1		ENSG00000162714	ZNF496	0.265096	4.48955	2.39683	0.0294254	1
ENSG00000105708.9	ZNF14	0.510922	4.07815	2.31093	0.0280558	0.958808		ENSG00000112799	LY86	-0.309089	6.06011	-2.46906	0.0304029	1		ENSG00000214967	NPIPA7	0.230781	6.18931	2.39631	0.0294553	1
ENSG00000124181.14	PLCG1	0.329619	7.49434	2.30956	0.0281419	0.958808		ENSG00000263220	AC015727.1	0.949987	-2.62634	2.46751	0.0304882	1		ENSG00000224738	AC099850.1	-0.469861	-1.39399	-2.39577	0.0294871	1
ENSG00000240371.1	RPS4XP13	0.63556	-1.0788	2.30497	0.028431	0.958808		ENSG00000128585	MKLN1	0.252245	6.37041	2.46687	0.0305235	1		ENSG00000177425	PAWR	0.433948	3.0517	2.39553	0.029501	1
ENSG00000239969.5	AC091390.3	0.387842	0.0134549	2.30496	0.0284319	0.958808		ENSG00000278034	MIR6731	1.68458	-2.52904	2.46662	0.030537	1		ENSG00000204227	RING1	0.120145	5.11827	2.39514	0.0295235	1
ENSG00000236296.8	GUSBP5	0.657969	-1.34614	2.30428	0.0284749	0.958808		ENSG00000113296	THBS4	1.23427	-1.32382	2.46484	0.0306353	1		ENSG00000087903	RFX2	-0.408644	2.46136	-2.39435	0.02957	1
ENSG00000074966.11	TXK	0.406545	6.06007	2.30298	0.0285572	0.958808		ENSG00000115760	BIRC6	0.32182	7.60732	2.46453	0.030652	1		ENSG00000226900	AL451069.1	-0.999006	-3.42271	-2.3938	0.0296021	1
ENSG00000099337.5	KCNK6	-0.257524	5.56511	-2.30129	0.0286648	0.958808		ENSG00000235159	AL121672.2	-0.889417	-3.49528	-2.46341	0.0307142	1		ENSG00000130962	PRRG1	-0.682881	-1.00202	-2.39353	0.0296178	1
ENSG00000272764.1	AL596094.1	0.325388	0.632996	2.29974	0.0287639	0.958808		ENSG00000229727	AC013460.1	1.07725	-0.515221	2.46278	0.0307488	1		ENSG00000269834	ZNF528-AS1	0.441122	1.42684	2.3919	0.0297136	1
ENSG00000082397.18	EPB41L3	-0.350181	5.85452	-2.2966	0.0289655	0.958808		ENSG00000213904	LIPE-AS1	-0.498711	0.150344	-2.46182	0.030802	1		ENSG00000130779	CLIP1	-0.16438	6.85975	-2.39169	0.029726	1
ENSG00000213420.8	GPC2	0.434229	1.42735	2.29646	0.0289749	0.958808		ENSG00000148090	AUH	0.233495	3.50242	2.46093	0.0308515	1		ENSG00000170871	KIAA0232	-0.154029	6.25703	-2.39044	0.029799	1
ENSG00000100100.13	PIK3IP1	0.390658	7.87136	2.29533	0.029048	0.958808		ENSG00000238083	LRRC37A2	0.489999	5.86706	2.46088	0.0308541	1		ENSG00000133466	C1QTNF6	0.400392	3.8915	2.39032	0.0298065	1
ENSG00000258405.11	ZNF578	0.464671	1.25065	2.29385	0.0291436	0.958808		ENSG00000147044	CASK	0.23158	4.58285	2.46051	0.030875	1		ENSG00000176533	GNG7	0.354831	3.84814	2.38942	0.0298594	1
ENSG00000244693.1	CTAGE8	0.433415	1.01013	2.29322	0.029184	0.958808		ENSG00000255847	AP003717.1	0.533548	3.58529	2.46033	0.0308849	1		ENSG00000143669	LYST	-0.220814	8.59364	-2.38821	0.0299305	1
ENSG00000085063.17	CD59	0.262073	4.44057	2.29159	0.02929	0.958808		ENSG00000260571	BNIP3P5	-1.15409	-3.81459	-2.46033	0.030885	1		ENSG00000198185	ZNF334	0.878421	-0.787554	2.38658	0.0300272	1
ENSG00000185684.15	EP400P1	0.33265	4.78492	2.29142	0.0293011	0.958808		ENSG00000149308	NPAT	0.328139	5.34945	2.45905	0.0309562	1		ENSG00000253764	AC019257.1	1.04803	-0.883437	2.38576	0.0300756	1
ENSG00000142669.15	SH3BGRL3	-0.172578	8.51579	-2.29087	0.0293368	0.958808		ENSG00000080298	RFX3	0.273017	4.61905	2.45769	0.0310317	1		ENSG00000152518	ZFP36L2	0.453271	9.23447	2.3851	0.0301151	1
ENSG00000161643.13	SIGLEC16	-0.47992	2.32393	-2.28972	0.0294118	0.958808		ENSG00000124203	ZNF831	0.515838	5.54883	2.45758	0.0310379	1		ENSG00000170037	CNTROB	0.168704	4.8849	2.38459	0.0301452	1
ENSG00000242358.1	RPS21P4	-0.555517	-2.61343	-2.2897	0.0294132	0.958808		ENSG00000162645	GBP2	0.39735	7.96538	2.45737	0.03105	1		ENSG00000100151	PICK1	0.256448	3.90145	2.38328	0.0302236	1
ENSG00000262468.6	LINC01569	0.333312	1.76514	2.28824	0.0295089	0.958808		ENSG00000181896	ZNF101	0.391281	5.5611	2.45724	0.0310573	1		ENSG00000102547	CAB39L	-0.15703	2.38137	-2.38316	0.0302309	1
ENSG00000241399.7	CD302	-0.306853	7.2399	-2.28815	0.0295145	0.958808		ENSG00000259726	CSPG4P11	1.58131	-2.29449	2.45722	0.0310584	1		ENSG00000136868	SLC31A1	-0.404109	5.21909	-2.38315	0.0302314	1
ENSG00000197880.9	MDS2	0.540709	2.14807	2.28784	0.0295354	0.958808		ENSG00000206567	AC022007.1	-0.707132	-1.75393	-2.45716	0.0310616	1		ENSG00000250366	TUNAR	1.30383	-2.53153	2.38294	0.0302437	1
ENSG00000071073.13	MGAT4A	0.310839	7.08043	2.28647	0.029625	0.958808		ENSG00000181690	PLAG1	0.39621	3.09241	2.45701	0.03107	1		ENSG00000101236	RNF24	-0.290534	5.91351	-2.38232	0.0302807	1
ENSG00000185404.17	SP140L	0.227866	6.78194	2.28482	0.0297336	0.958808		ENSG00000211846	TRAJ43	1.04938	-3.05009	2.45667	0.0310889	1		ENSG00000154153	RETREG1	0.463605	3.95951	2.38193	0.0303038	1
ENSG00000255339.6	AL133352.1	0.452528	-0.53469	2.28426	0.0297705	0.958808		ENSG00000242094	FOXP1-IT1	1.00611	-2.62904	2.45656	0.0310949	1		ENSG00000228956	SATB1-AS1	0.439123	3.97226	2.38162	0.0303228	1
ENSG00000196757.8	ZNF700	0.191254	5.67323	2.28385	0.029798	0.958808		ENSG00000137714	FDX1	-0.272225	3.96598	-2.45559	0.0311495	1		ENSG00000102755	FLT1	0.653589	0.0876195	2.37915	0.0304709	1
ENSG00000279144.1	AC099667.1	0.645386	-2.01327	2.28198	0.0299219	0.958808		ENSG00000255165	AC134775.1	0.900756	-1.63117	2.45556	0.0311512	1		ENSG00000224790	AP000704.1	0.795139	-1.10934	2.37838	0.0305173	1
ENSG00000095585.17	BLNK	0.376385	4.02772	2.28183	0.0299315	0.958808		ENSG00000168939	SPRY3	0.342118	2.42605	2.45507	0.0311789	1		ENSG00000147394	ZNF185	-0.469853	5.52163	-2.37695	0.0306032	1
ENSG00000169896.18	ITGAM	-0.214041	8.45104	-2.28177	0.0299359	0.958808		ENSG00000079387	SENP1	0.191163	4.56172	2.45467	0.0312012	1		ENSG00000119650	IFT43	0.196391	2.41627	2.37592	0.0306653	1
ENSG00000124334.17	IL9R	0.559097	0.751439	2.28085	0.0299969	0.958808		ENSG00000128908	INO80	0.140212	6.0773	2.4544	0.0312162	1		ENSG00000163171	CDC42EP3	-0.673589	7.44494	-2.37588	0.0306677	1
ENSG00000124334.17	IL9R	0.559097	0.751439	2.28085	0.0299969	0.958808		ENSG00000162407	PLPP3	-0.929549	-1.5385	-2.45355	0.0312642	1		ENSG00000052126	PLEKHA5	-0.457162	2.89688	-2.3751	0.0307152	1
ENSG00000144554.12	FANCD2	0.224702	4.9969	2.28	0.0300535	0.958808		ENSG00000279145	AC011912.1	0.431451	0.288679	2.45344	0.0312704	1		ENSG00000231439	WASIR2	1.47257	-3.2707	2.3746	0.0307455	1
ENSG00000135473.15	PAN2	0.181036	7.12765	2.27971	0.0300725	0.958808		ENSG00000168939	SPRY3	0.341953	2.42148	2.45224	0.0313377	1		ENSG00000084070	SMAP2	0.300223	8.58907	2.37245	0.0308762	1
ENSG00000259948.2	AC124068.1	-0.558702	-1.77177	-2.27704	0.0302513	0.958808		ENSG00000005810	MYCBP2	0.292078	8.05297	2.45192	0.0313559	1		ENSG00000136444	RSAD1	0.255802	5.78534	2.37136	0.0309422	1
ENSG00000236287.8	ZBED5	0.17031	6.77336	2.27448	0.030423	0.958808		ENSG00000228274	AL021707.2	0.597371	-1.13879	2.45084	0.0314167	1		ENSG00000126952	NXF5	0.6516	-2.69786	2.37057	0.0309907	1
ENSG00000287091.1	AC009961.3	-0.362679	0.770733	-2.27395	0.0304587	0.958808		ENSG00000177034	MTX3	0.364759	5.86851	2.45079	0.0314199	1		ENSG00000287461	AL080317.4	0.468986	-1.68575	2.37047	0.0309964	1
ENSG00000273828.2	AL133227.1	0.642056	-1.4275	2.2732	0.0305091	0.958808		ENSG00000180389	ATP5F1EP2	-0.545046	-1.20921	-2.44972	0.0314803	1		ENSG00000234936	AC010883.1	0.415218	0.920672	2.37033	0.031005	1
ENSG00000227536.1	SOCS5P4	0.375819	-0.834541	2.27269	0.0305438	0.958808		ENSG00000207741	MIR590	0.679543	1.5613	2.4497	0.0314813	1		ENSG00000133800	LYVE1	-0.787035	-2.79398	-2.36974	0.0310414	1
ENSG00000164037.17	SLC9B1	0.336725	-0.0356979	2.27135	0.0306344	0.958808		ENSG00000152223	EPG5	0.30141	6.39873	2.44868	0.0315394	1		ENSG00000101104	PABPC1L	0.309668	5.10553	2.36846	0.0311195	1
ENSG00000272092.1	AC087623.2	-0.519911	-2.2804	-2.27003	0.0307238	0.958808		ENSG00000211957	IGHV3-35	1.66243	-3.49642	2.44824	0.0315643	1		ENSG00000111052	LIN7A	-0.688371	4.15445	-2.36711	0.0312024	1
ENSG00000149212.12	SESN3	0.281731	6.69066	2.26934	0.0307713	0.958808		ENSG00000225889	AC012368.1	-0.281275	4.91642	-2.44589	0.031698	1		ENSG00000287688	AC011317.1	0.790214	-2.57391	2.36497	0.0313347	1
ENSG00000166313.19	APBB1	0.285283	4.95991	2.26839	0.030836	0.958808		ENSG00000160633	SAFB	-0.195947	6.53079	-2.44532	0.0317307	1		ENSG00000158525	CPA5	1.96695	-1.83102	2.36485	0.0313419	1
ENSG00000189420.8	ZFP92	-0.279914	2.10105	-2.26597	0.0310014	0.958808		ENSG00000144824	PHLDB2	0.713832	3.29465	2.44531	0.0317314	1		ENSG00000115257	PCSK4	0.768518	-0.930935	2.36356	0.0314216	1
ENSG00000175003.15	SLC22A1	-0.395383	-1.38378	-2.26585	0.0310093	0.958808		ENSG00000253409	TRBV7-4	0.865458	0.134177	2.44406	0.0318026	1		ENSG00000224967	AC009303.1	-0.531427	-1.19373	-2.3635	0.0314255	1
ENSG00000166707.12	ZCCHC18	0.391806	2.31383	2.2655	0.0310335	0.958808		ENSG00000071073	MGAT4A	0.479055	6.97419	2.44254	0.0318893	1		ENSG00000140396	NCOA2	-0.211637	6.80854	-2.36252	0.0314861	1
ENSG00000221944.9	TIGD1	0.281418	3.72423	2.26476	0.0310838	0.958808		ENSG00000150627	WDR17	0.517252	2.08307	2.44093	0.031982	1		ENSG00000185986	SDHAP3	0.321164	4.49234	2.36201	0.0315175	1
ENSG00000163702.20	IL17RC	-0.360919	1.91275	-2.26348	0.0311721	0.958808		ENSG00000176463	SLCO3A1	-0.226949	5.76794	-2.44081	0.0319891	1		ENSG00000179222	MAGED1	0.256737	4.6313	2.36196	0.0315209	1
ENSG00000163935.14	SFMBT1	0.285591	4.60283	2.26085	0.0313539	0.958808		ENSG00000178163	ZNF518B	0.208072	4.84676	2.43961	0.0320583	1		ENSG00000166405	RIC3	0.481661	4.77039	2.35658	0.0318564	1
ENSG00000124171.9	PARD6B	0.392945	1.02784	2.25995	0.0314161	0.958808		ENSG00000203497	PDCD4-AS1	0.21668	2.62587	2.43874	0.0321086	1		ENSG00000124193	SRSF6	0.273265	8.34081	2.35655	0.0318579	1
ENSG00000261324.2	AC010168.2	0.381161	2.67405	2.2594	0.0314541	0.958808		ENSG00000196152	ZNF79	0.39375	2.52002	2.43827	0.0321352	1		ENSG00000144036	EXOC6B	-0.165709	3.60402	-2.35593	0.0318968	1
ENSG00000240449.1	REPIN1-AS1	0.47733	-1.33493	2.25914	0.0314722	0.958808		ENSG00000277977	AC010332.1	0.938842	-3.07286	2.43825	0.0321368	1		ENSG00000278857	IGKV1D-12	0.602351	0.232665	2.35591	0.0318981	1
ENSG00000104731.14	KLHDC4	0.224333	5.62907	2.25823	0.0315355	0.958808		ENSG00000270972	AC136475.9	-0.571929	0.146652	-2.43811	0.0321445	1		ENSG00000173917	HOXB2	0.459917	2.5176	2.35493	0.03196	1
ENSG00000272986.1	AC009570.1	0.47628	-1.49175	2.25813	0.0315423	0.958808		ENSG00000137413	TAF8	0.186372	5.33025	2.43669	0.0322267	1		ENSG00000248810	LINC02432	-1.06924	3.57768	-2.35435	0.0319963	1
ENSG00000065357.20	DGKA	0.345211	8.34048	2.25602	0.0316895	0.958808		ENSG00000126777	KTN1	0.131398	7.36486	2.43649	0.0322382	1		ENSG00000226266	AC009961.1	-0.472446	-0.247337	-2.35413	0.0320099	1
ENSG00000137710.17	RDX	-0.173122	4.29149	-2.25577	0.0317073	0.958808		ENSG00000085276	MECOM	1.25679	-2.67653	2.4359	0.0322727	1		ENSG00000247095	MIR210HG	0.487297	-1.33775	2.35228	0.0321266	1
ENSG00000272636.4	DOC2B	1.23467	-1.62778	2.25563	0.0317168	0.958808		ENSG00000263307	AC007216.4	1.62111	-3.29482	2.43522	0.0323122	1		ENSG00000232093	DCST1-AS1	-0.319736	-0.833482	-2.35207	0.0321403	1
ENSG00000241679.2	AC018450.1	0.433473	0.321436	2.25353	0.0318643	0.958808		ENSG00000036549	AC118549.1	0.194421	5.26119	2.43492	0.0323299	1		ENSG00000243762	AC006547.2	0.737951	-2.58781	2.35161	0.0321694	1
ENSG00000113263.13	ITK	0.390566	7.85204	2.25242	0.0319422	0.958808		ENSG00000287202	AC008119.1	0.752585	-1.75408	2.43452	0.0323531	1		ENSG00000214077	GNAQP1	-0.420019	-0.592814	-2.34696	0.0324643	1
ENSG00000102316.17	MAGED2	0.196787	5.80141	2.25223	0.0319555	0.958808		ENSG00000254459	AP002812.2	0.628238	-1.14585	2.43449	0.0323546	1		ENSG00000172824	CES4A	0.201501	4.01157	2.34654	0.0324912	1
ENSG00000156042.18	CFAP70	0.308784	2.38023	2.25212	0.0319632	0.958808		ENSG00000279329	AC020910.5	0.427659	0.165396	2.4335	0.0324122	1		ENSG00000124942	AHNAK	-0.454064	12.4022	-2.3445	0.0326221	1
ENSG00000119772.17	DNMT3A	0.232244	5.99966	2.25195	0.0319752	0.958808		ENSG00000275228	AC024257.5	0.549251	-2.85396	2.43329	0.0324247	1		ENSG00000068308	OTUD5	0.164661	6.37331	2.34406	0.0326498	1
ENSG00000132773.12	TOE1	0.351618	4.331	2.25134	0.0320182	0.958808		ENSG00000270249	AC093668.1	1.03219	-4.20116	2.43302	0.0324404	1		ENSG00000275344	MIR6503	-0.48305	-0.321829	-2.34029	0.0328925	1
ENSG00000138738.11	PRDM5	0.602056	-1.21376	2.24995	0.0321167	0.958808		ENSG00000250220	AC053527.1	1.10649	-2.25753	2.43276	0.0324554	1		ENSG00000136573	BLK	0.44244	5.16122	2.34005	0.0329081	1
ENSG00000111817.19	DSE	-0.318961	5.40946	-2.24834	0.0322307	0.958808		ENSG00000261737	AL049597.2	0.591296	-0.43716	2.43238	0.0324776	1		ENSG00000070526	ST6GALNAC1	-1.09221	0.398267	-2.33979	0.0329252	1
ENSG00000156510.13	HKDC1	0.56614	1.54266	2.24815	0.0322436	0.958808		ENSG00000237576	LINC01888	0.38014	-0.532013	2.4305	0.0325878	1		ENSG00000113494	PRLR	-0.648804	2.63261	-2.33928	0.0329581	1
ENSG00000250764.1	AC025178.1	0.396005	-0.362085	2.24742	0.032296	0.958808		ENSG00000115423	DNAH6	0.889435	0.804067	2.43008	0.0326123	1		ENSG00000175073	VCPIP1	-0.321177	6.12203	-2.33886	0.0329854	1
ENSG00000279928.2	DDX11L17	-0.83944	0.415664	-2.24606	0.0323924	0.958808		ENSG00000281357	ARRDC3-AS1	0.329529	1.30192	2.42991	0.0326224	1		ENSG00000166439	RNF169	-0.223155	6.71914	-2.33822	0.033027	1
ENSG00000106484.16	MEST	0.323977	1.80984	2.24473	0.0324877	0.958808		ENSG00000235532	LINC00402	1.06473	3.54858	2.42964	0.0326383	1		ENSG00000164746	C7orf57	0.639296	-2.75304	2.33812	0.0330332	1
ENSG00000204054.14	LINC00963	-0.309594	5.56334	-2.24296	0.032614	0.958808		ENSG00000211867	TRAJ22	1.67205	-2.50572	2.42666	0.0328135	1		ENSG00000095794	CREM	0.629859	4.14994	2.33808	0.0330358	1
NA	NA	0.232993	4.24606	2.24261	0.0326395	0.958808		ENSG00000165591	FAAH2	0.496762	1.47544	2.42629	0.0328351	1		ENSG00000168395	ING5	0.200634	5.15973	2.33788	0.0330486	1
ENSG00000080823.23	MOK	0.397372	0.847437	2.24242	0.0326529	0.958808		ENSG00000287382	AC110611.2	0.639542	-0.39016	2.42572	0.0328688	1		ENSG00000238363	SNORA13	0.717797	-1.3895	2.33681	0.0331184	1
ENSG00000232124.3	AP001057.1	0.54527	-1.34893	2.24233	0.0326592	0.958808		ENSG00000023330	ALAS1	-0.358423	4.51384	-2.42565	0.0328731	1		ENSG00000169738	DCXR	0.379539	3.84395	2.33643	0.0331427	1
ENSG00000269918.1	AF131215.6	0.487237	2.09474	2.24115	0.0327439	0.958808		ENSG00000211884	TRAJ5	0.922959	-1.14119	2.42414	0.0329621	1		ENSG00000011243	AKAP8L	0.112962	6.38423	2.33599	0.0331714	1
ENSG00000226530.2	AL158055.1	0.408933	1.03787	2.24096	0.0327579	0.958808		ENSG00000176681	LRRC37A	0.46081	5.50556	2.42402	0.0329693	1		ENSG00000265452	MIR3682	0.4977	-0.60672	2.33476	0.0332519	1
ENSG00000173991.6	TCAP	0.358395	0.618123	2.24067	0.032779	0.958808		ENSG00000247595	SPTY2D1OS	-0.557407	-1.02015	-2.42365	0.0329911	1		ENSG00000175003	SLC22A1	-0.489753	-1.41475	-2.33428	0.0332829	1
ENSG00000197008.10	ZNF138	0.310267	3.35135	2.24036	0.0328013	0.958808		ENSG00000204116	CHIC1	0.405647	4.42453	2.4236	0.032994	1		ENSG00000280327	Z97633.1	0.481183	-1.45509	2.33293	0.0333714	1
ENSG00000171649.12	ZIK1	0.356749	2.61503	2.23984	0.0328386	0.958808		ENSG00000278730	AC005332.6	0.282181	5.46649	2.42275	0.0330447	1		ENSG00000008294	SPAG9	-0.18024	6.59056	-2.33188	0.0334399	1
ENSG00000241288.8	LINC02614	0.400593	0.0784801	2.23818	0.0329589	0.958808		ENSG00000165156	ZHX1	0.174859	4.77455	2.4221	0.0330833	1		ENSG00000183421	RIPK4	1.20533	-3.49711	2.33155	0.033462	1
ENSG00000143502.16	SUSD4	0.383014	2.14579	2.23653	0.0330785	0.958808		ENSG00000276603	AL109614.1	0.860121	0.447343	2.42124	0.0331345	1		ENSG00000172183	ISG20	0.350357	5.4198	2.32909	0.0336239	1
ENSG00000008517.18	IL32	0.457363	7.58005	2.23525	0.0331715	0.958808		ENSG00000250197	HMGN1P15	1.34891	-3.00355	2.42103	0.0331467	1		ENSG00000107362	ABHD17B	0.405796	4.16309	2.32908	0.0336241	1
ENSG00000089280.19	FUS	0.175117	8.71703	2.235	0.0331898	0.958808		ENSG00000197037	ZSCAN25	0.227322	4.9114	2.42095	0.0331519	1		ENSG00000265429	MIR4782	-1.23015	-4.12866	-2.32887	0.0336379	1
ENSG00000236496.2	GPS2P1	0.887493	-0.838744	2.23478	0.0332055	0.958808		ENSG00000138658	ZGRF1	0.39795	4.27441	2.42092	0.0331532	1		ENSG00000171291	ZNF439	0.47281	4.10905	2.32661	0.0337873	1
ENSG00000177732.9	SOX12	0.300779	2.53493	2.23413	0.033253	0.958808		ENSG00000164008	C1orf50	0.503454	3.50966	2.42068	0.0331677	1		ENSG00000231584	FAHD2CP	0.318967	2.63827	2.3256	0.0338543	1
ENSG00000179406.8	LINC00174	0.315551	3.97679	2.23286	0.033346	0.958808		ENSG00000118690	ARMC2	0.387485	2.84823	2.42064	0.0331701	1		ENSG00000160014	CALM3	-0.0963424	7.55748	-2.32466	0.0339167	1
ENSG00000178764.8	ZHX2	0.206442	4.77666	2.23248	0.0333737	0.958808		ENSG00000139133	ALG10	0.383171	3.07224	2.42021	0.0331958	1		ENSG00000020426	MNAT1	0.206346	2.60926	2.32415	0.0339509	1
ENSG00000269906.1	AL606834.1	0.46985	-1.11046	2.23075	0.0335	0.958808		ENSG00000113761	ZNF346	0.308109	4.07925	2.41979	0.0332206	1		ENSG00000165661	QSOX2	0.245311	5.33082	2.32305	0.0340239	1
ENSG00000174080.12	CTSF	0.268612	3.55767	2.23043	0.0335237	0.958808		ENSG00000167670	CHAF1A	-0.304591	3.87639	-2.41945	0.0332411	1		ENSG00000260279	AC137932.1	0.500467	-1.83598	2.32299	0.0340284	1
ENSG00000239040.1	Y_RNA	-0.554292	-0.736725	-2.23013	0.0335459	0.958808		ENSG00000240449	AC005586.1	0.837296	-1.45547	2.41939	0.033245	1		ENSG00000266910	AC008507.1	0.569362	0.061103	2.32277	0.0340429	1
ENSG00000256712.1	AC134349.1	0.601081	-1.15542	2.22964	0.033582	0.958808		ENSG00000163608	NEPRO	0.222024	5.81962	2.41822	0.0333149	1		ENSG00000168070	MAJIN	0.607006	-2.26322	2.32239	0.0340685	1
ENSG00000268729.1	AC020922.2	-0.631701	-1.76943	-2.22788	0.0337119	0.958808		ENSG00000057935	MTA3	0.196207	3.8467	2.41621	0.0334351	1		ENSG00000205581	HMGN1	0.226538	7.90394	2.32216	0.0340832	1
ENSG00000135469.14	COQ10A	0.300694	4.095	2.22776	0.0337204	0.958808		ENSG00000083223	TUT7	0.215213	6.92798	2.41573	0.0334638	1		ENSG00000269404	SPIB	0.686174	3.32823	2.3219	0.0341011	1
ENSG00000074527.13	NTN4	0.758063	0.0503743	2.22525	0.0339065	0.958808		ENSG00000162654	GBP4	0.482419	6.61412	2.4146	0.0335319	1		ENSG00000163794	UCN	0.436742	-1.15747	2.3216	0.0341211	1
ENSG00000260144.1	AC100827.2	0.512106	-0.933519	2.2247	0.0339473	0.958808		ENSG00000254418	SPON1-AS1	0.844657	-2.49798	2.41456	0.0335341	1		ENSG00000233170	AC138356.2	-0.42294	-1.38779	-2.31878	0.0343099	1
ENSG00000137177.20	KIF13A	-0.269078	5.72004	-2.22385	0.0340105	0.958808		ENSG00000244693	CTAGE8	0.608844	0.831561	2.414	0.0335681	1		ENSG00000280099	AL603750.1	0.78984	-1.77434	2.31821	0.0343484	1
ENSG00000139117.14	CPNE8	-0.221598	4.61143	-2.22338	0.0340459	0.958808		ENSG00000275383	AC126773.4	0.753177	-2.33422	2.41282	0.0336392	1		ENSG00000135119	RNFT2	0.328334	0.985686	2.31813	0.0343537	1
ENSG00000102554.14	KLF5	0.444704	1.55459	2.22332	0.0340505	0.958808		ENSG00000279092	AC025678.3	1.71914	0.190428	2.41277	0.0336426	1		ENSG00000105887	MTPN	-0.169341	7.92607	-2.31779	0.0343767	1
ENSG00000239779.7	WBP1	0.214087	4.04489	2.22209	0.0341418	0.958808		ENSG00000235183	SRP14P3	1.42016	-3.38558	2.41232	0.0336695	1		ENSG00000284740	AL645728.2	-0.687502	-3.82021	-2.31765	0.0343857	1
ENSG00000115602.17	IL1RL1	0.834753	-1.41092	2.22186	0.0341594	0.958808		ENSG00000252965	RF00019	-0.454623	-0.336313	-2.41183	0.0336992	1		ENSG00000114854	TNNC1	0.364902	-0.852448	2.31735	0.0344063	1
ENSG00000263400.8	TMEM220-AS1	0.346046	-0.880563	2.22031	0.0342755	0.958808		ENSG00000250273	PSMC1P5	-0.482153	-0.134188	-2.41113	0.0337414	1		ENSG00000144852	NR1I2	0.594835	-1.96388	2.31734	0.0344066	1
ENSG00000215788.11	TNFRSF25	0.342267	6.39375	2.22025	0.0342798	0.958808		ENSG00000269054	AC012313.6	0.927898	-2.56165	2.40822	0.0339181	1		ENSG00000164086	DUSP7	-0.459748	4.36794	-2.31579	0.0345112	1
ENSG00000169992.10	NLGN2	0.368371	2.35442	2.22018	0.034285	0.958808		ENSG00000104450	SPAG1	-0.312937	2.41104	-2.40785	0.0339409	1		ENSG00000251455	AC092611.1	0.845751	-2.32972	2.31511	0.0345577	1
ENSG00000287185.1	AC041005.1	0.561332	-2.58299	2.21989	0.0343066	0.958808		ENSG00000160867	FGFR4	0.617971	-1.76757	2.40762	0.0339551	1		ENSG00000170476	MZB1	0.546078	3.33649	2.3149	0.0345715	1
ENSG00000212607.1	SNORA3B	0.389043	1.51209	2.21878	0.03439	0.958808		ENSG00000124177	CHD6	0.222853	6.5265	2.40659	0.0340177	1		ENSG00000232938	RPL23AP87	-0.48376	0.569132	-2.31242	0.0347397	1
ENSG00000071967.12	CYBRD1	-0.439772	5.08052	-2.21818	0.0344351	0.958808		ENSG00000214552	COPS8P2	0.67737	-3.16416	2.40623	0.03404	1		ENSG00000073670	ADAM11	0.351302	-0.990756	2.31227	0.0347502	1
ENSG00000160439.16	RDH13	0.367448	3.10747	2.21755	0.0344825	0.958808		ENSG00000184677	ZBTB40	0.295876	7.32263	2.40491	0.0341206	1		ENSG00000272686	AC006333.2	-0.199162	1.323	-2.31099	0.0348375	1
ENSG00000228315.12	GUSBP11	0.210422	5.46886	2.21697	0.0345269	0.958808		ENSG00000152217	SETBP1	0.397493	4.69334	2.40396	0.034179	1		ENSG00000259726	CSPG4P11	-1.14882	-2.30676	-2.30999	0.0349054	1
ENSG00000233836.7	AC139769.1	0.465176	0.413994	2.2165	0.0345621	0.958808		ENSG00000241571	ATP5F1AP7	1.47784	-3.26258	2.40121	0.0343478	1		ENSG00000214279	SCART1	0.514316	3.30555	2.30975	0.0349219	1
ENSG00000233654.2	AC108047.1	0.38627	-1.79657	2.21549	0.0346383	0.958808		ENSG00000189195	BTBD8	0.529174	2.48174	2.40077	0.0343753	1		ENSG00000146112	PPP1R18	-0.277485	7.36822	-2.30872	0.0349923	1
ENSG00000152749.8	GPR180	0.329109	3.58321	2.21268	0.034852	0.958808		ENSG00000243926	TIPARP-AS1	0.259364	0.706418	2.39961	0.034447	1		ENSG00000109065	NAT9	0.346753	5.00987	2.30827	0.0350228	1
ENSG00000109689.19	STIM2	0.202816	6.54701	2.21119	0.0349655	0.958808		ENSG00000180658	OR2A4	0.755519	0.239913	2.39921	0.0344717	1		ENSG00000260563	AC132872.1	0.257169	2.89513	2.30807	0.0350369	1
ENSG00000100505.13	TRIM9	0.438067	-1.94366	2.21016	0.0350444	0.958808		ENSG00000247033	AC099508.1	-1.25437	-2.95601	-2.39913	0.0344767	1		ENSG00000095932	SMIM24	0.593841	-1.95347	2.30697	0.0351123	1
ENSG00000099204.20	ABLIM1	0.303213	7.45742	2.20894	0.0351377	0.958808		ENSG00000160551	TAOK1	0.4101	7.4165	2.39817	0.0345356	1		ENSG00000196914	ARHGEF12	-0.358987	4.98732	-2.30696	0.0351131	1
ENSG00000268047.1	AC018766.1	0.470172	-1.75858	2.20676	0.0353049	0.958808		ENSG00000154269	ENPP3	0.646242	-1.04203	2.39764	0.0345685	1		ENSG00000244116	IGKV2-28	0.741652	2.31928	2.30689	0.0351175	1
ENSG00000145569.6	OTULINL	-0.195278	6.42089	-2.20474	0.0354606	0.958808		ENSG00000101935	AMMECR1	0.375269	4.51999	2.39697	0.0346099	1		ENSG00000204262	COL5A2	0.399861	-0.0204763	2.306	0.0351787	1
ENSG00000202314.1	SNORD6	0.545373	-0.570104	2.20335	0.0355682	0.958808		ENSG00000165714	BORCS5	0.411427	3.3031	2.39599	0.0346714	1		ENSG00000214706	IFRD2	0.259532	3.49216	2.30407	0.0353122	1
ENSG00000146425.11	DYNLT1	0.296583	6.76457	2.20147	0.0357145	0.958808		ENSG00000279277	AC012020.1	0.710428	3.26345	2.3956	0.0346957	1		ENSG00000054523	KIF1B	-0.304836	5.35896	-2.30322	0.0353709	1
ENSG00000160183.17	TMPRSS3	0.615347	0.528189	2.2011	0.0357435	0.958808		ENSG00000198081	ZBTB14	0.24459	5.48385	2.39547	0.0347036	1		ENSG00000103994	ZNF106	-0.329288	7.49073	-2.30306	0.0353815	1
ENSG00000171606.18	ZNF274	0.190376	5.32895	2.20109	0.0357444	0.958808		ENSG00000205426	KRT81	1.55616	-3.26042	2.3935	0.0348264	1		ENSG00000127074	RGS13	1.55137	-1.93871	2.30304	0.0353832	1
ENSG00000180340.7	FZD2	-0.831215	-0.0627098	-2.20024	0.0358106	0.958808		ENSG00000157800	SLC37A3	0.315455	4.76452	2.39342	0.0348314	1		ENSG00000182774	RPS17	0.336282	4.60158	2.30217	0.0354435	1
ENSG00000066923.18	STAG3	0.332396	2.11385	2.19965	0.0358568	0.958808		ENSG00000225854	AL451139.1	2.43736	-1.9403	2.39313	0.0348496	1		ENSG00000247982	LINC00926	0.693585	6.66005	2.30196	0.035458	1
ENSG00000268154.2	Metazoa_SRP	0.730054	-0.820736	2.19951	0.0358677	0.958808		ENSG00000270765	GAS2L2	0.862539	-3.07489	2.39283	0.0348685	1		ENSG00000286562	Z98742.4	-0.805968	-4.48207	-2.30175	0.0354727	1
ENSG00000089775.12	ZBTB25	0.304015	6.16323	2.19935	0.03588	0.958808		ENSG00000155761	SPAG17	-1.07479	-0.886449	-2.391	0.0349829	1		ENSG00000163554	SPTA1	0.649827	-2.07115	2.30135	0.0354999	1
ENSG00000146729.10	NIPSNAP2	-0.141747	5.89349	-2.19826	0.0359651	0.958808		ENSG00000264343	NOTCH2NLA	0.53035	4.28448	2.39088	0.0349902	1		ENSG00000073910	FRY	-0.346681	5.87873	-2.30119	0.0355114	1
ENSG00000197928.11	ZNF677	0.407947	2.80086	2.19799	0.0359861	0.958808		ENSG00000122547	EEPD1	-0.468735	3.2493	-2.39086	0.0349915	1		ENSG00000260876	LINC01229	1.31035	-3.3093	2.30092	0.0355302	1
ENSG00000196912.12	ANKRD36B	0.336258	5.55672	2.19717	0.0360506	0.958808		ENSG00000236439	AC099336.2	-0.240356	5.3863	-2.39057	0.03501	1		ENSG00000100968	NFATC4	0.835892	-2.06212	2.30049	0.03556	1
ENSG00000224152.1	AC009506.1	-0.347299	1.06918	-2.19608	0.0361359	0.958808		ENSG00000225159	NPM1P39	-0.280338	1.26347	-2.39024	0.0350306	1		ENSG00000185634	SHC4	1.11542	-3.59757	2.30032	0.035572	1
ENSG00000277363.5	SRCIN1	0.492095	-2.95815	2.19601	0.036142	0.958808		ENSG00000189079	ARID2	0.363938	5.75025	2.39023	0.0350312	1		ENSG00000250197	HMGN1P15	-1.10529	-3.22992	-2.29895	0.035667	1
ENSG00000232208.2	AL139415.1	0.837348	-0.236387	2.19531	0.0361968	0.958808		ENSG00000196284	SUPT3H	0.204969	3.11086	2.39022	0.0350321	1		ENSG00000102226	USP11	0.248966	4.9813	2.29813	0.0357242	1
ENSG00000234663.7	LINC01934	0.465747	2.78156	2.19411	0.0362911	0.958808		ENSG00000235897	TM4SF19-AS1	0.923019	-0.171395	2.38974	0.0350617	1		ENSG00000275720	AC243830.2	0.691064	-1.60201	2.29603	0.0358713	1
ENSG00000173369.17	C1QB	-0.616758	1.18228	-2.1909	0.0365455	0.958808		ENSG00000005513	SOX8	0.78913	-0.9698	2.3897	0.0350647	1		ENSG00000125901	MRPS26	0.246952	2.99835	2.29415	0.0360031	1
ENSG00000284879.1	AC133644.2	0.234487	4.04523	2.18888	0.0367065	0.958808		ENSG00000241772	AC092620.1	1.80423	-2.76699	2.38935	0.0350868	1		ENSG00000272489	AL132656.3	-0.543559	-1.13009	-2.29339	0.0360562	1
ENSG00000134716.11	CYP2J2	0.445756	-1.15255	2.18686	0.0368677	0.958808		ENSG00000163513	TGFBR2	0.132327	7.64443	2.38921	0.0350955	1		ENSG00000272195	AL356512.1	0.313183	0.0453782	2.29325	0.0360664	1
ENSG00000138134.12	STAMBPL1	0.285089	3.83245	2.18518	0.0370027	0.958808		ENSG00000168653	NDUFS5	-0.196245	5.33097	-2.38833	0.0351507	1		ENSG00000164509	IL31RA	-0.555015	1.18312	-2.29219	0.0361409	1
ENSG00000105639.20	JAK3	0.241428	7.16679	2.18502	0.0370155	0.958808		ENSG00000225760	LINC00431	-0.774581	-1.20511	-2.38777	0.0351864	1		ENSG00000271383	NBPF19	-0.674706	1.25968	-2.292	0.0361543	1
ENSG00000184307.16	ZDHHC23	0.332545	3.23488	2.18468	0.0370429	0.958808		ENSG00000278273	FP700107.1	1.14323	-1.91709	2.38741	0.0352089	1		ENSG00000267246	AC091132.5	-1.01724	-1.65312	-2.29061	0.0362528	1
ENSG00000212493.1	SNORD19	0.425376	-0.414113	2.18255	0.037214	0.958808		ENSG00000120664	SPART-AS1	0.923558	-2.81075	2.38724	0.0352196	1		ENSG00000065613	SLK	-0.186286	6.33786	-2.29043	0.0362652	1
ENSG00000275764.1	AC092747.4	0.206875	3.98751	2.18148	0.0373004	0.958808		ENSG00000119285	HEATR1	0.309445	5.73213	2.38658	0.0352615	1		ENSG00000163820	FYCO1	-0.218279	5.42858	-2.28911	0.036359	1
ENSG00000281649.2	EBLN3P	0.204698	7.4018	2.18067	0.0373661	0.958808		ENSG00000145012	LPP	0.451735	6.64703	2.38462	0.0353853	1		ENSG00000174669	SLC29A2	0.378773	2.57058	2.28704	0.0365063	1
ENSG00000175746.6	C15orf54	0.763738	-1.22119	2.18066	0.037367	0.958808		ENSG00000119004	CYP20A1	0.185099	3.99328	2.38388	0.0354322	1		ENSG00000125845	BMP2	1.13597	-2.82543	2.28691	0.0365156	1
ENSG00000162894.12	FCMR	0.350172	7.20763	2.18021	0.0374036	0.958808		ENSG00000259581	TYRO3P	1.4649	-3.22698	2.38333	0.0354676	1		ENSG00000237757	EEF1A1P30	0.37932	-1.36045	2.28666	0.0365334	1
ENSG00000173372.17	C1QA	-0.536623	2.64392	-2.18021	0.0374039	0.958808		ENSG00000110442	COMMD9	-0.124324	5.8481	-2.38326	0.0354716	1		ENSG00000268516	AC020915.3	0.402197	0.443563	2.28654	0.036542	1
ENSG00000082438.18	COBLL1	0.364934	3.56268	2.17913	0.0374915	0.958808		ENSG00000232855	AF165147.1	0.684601	1.2606	2.38084	0.035626	1		ENSG00000279115	AC006386.2	0.699908	-2.7908	2.28633	0.0365565	1
ENSG00000157551.19	KCNJ15	-0.52193	1.45964	-2.1791	0.0374933	0.958808		ENSG00000148346	LCN2	1.26485	-0.211085	2.38063	0.0356393	1		ENSG00000185900	POMK	-0.570669	2.33171	-2.28517	0.0366395	1
ENSG00000112394.17	SLC16A10	0.48508	2.37026	2.17892	0.0375082	0.958808		ENSG00000171241	SHCBP1	-0.297291	1.77187	-2.38023	0.0356651	1		ENSG00000196155	PLEKHG4	0.452373	3.37017	2.2849	0.036659	1
ENSG00000155465.20	SLC7A7	-0.261509	8.08993	-2.17793	0.0375891	0.958808		ENSG00000202358	RNU6-652P	1.04931	-1.70565	2.37904	0.0357412	1		ENSG00000171475	WIPF2	-0.16642	5.71845	-2.28426	0.0367048	1
ENSG00000119541.10	VPS4B	-0.153865	5.8153	-2.17776	0.037603	0.958808		ENSG00000204386	NEU1	-0.222051	5.19571	-2.37885	0.0357534	1		ENSG00000235374	SSR4P1	0.561923	-0.820079	2.28412	0.0367149	1
ENSG00000196911.11	KPNA5	0.216286	5.12708	2.17636	0.0377167	0.958808		ENSG00000144036	EXOC6B	0.22176	3.58688	2.37882	0.0357556	1		ENSG00000258501	EIF3LP1	-0.713997	-3.14368	-2.28381	0.0367368	1
ENSG00000082196.21	C1QTNF3	0.233218	1.89658	2.17555	0.0377832	0.958808		ENSG00000107719	PALD1	-0.888376	0.675337	-2.37873	0.035761	1		ENSG00000263887	AC053481.2	-0.262531	3.18923	-2.28295	0.0367984	1
ENSG00000182489.9	XKRX	0.537362	-0.00698555	2.17519	0.0378124	0.958808		ENSG00000238061	AL356273.2	0.718708	-1.56689	2.3783	0.0357884	1		ENSG00000240219	AL512306.2	0.361598	3.04388	2.28043	0.0369794	1
ENSG00000213967.11	ZNF726	0.299686	1.30041	2.17386	0.0379218	0.958808		ENSG00000130396	AFDN	0.644502	4.13308	2.37808	0.035803	1		ENSG00000005059	MCUB	0.171853	6.29951	2.27958	0.0370406	1
ENSG00000124783.14	SSR1	-0.144724	7.34744	-2.17313	0.0379815	0.958808		ENSG00000110318	CEP126	0.57985	2.79232	2.37658	0.035899	1		ENSG00000287346	AL132712.2	0.545755	-0.641011	2.27901	0.0370821	1
ENSG00000156500.15	FAM122C	0.231413	3.61108	2.17237	0.0380439	0.958808		ENSG00000197646	PDCD1LG2	1.41558	-1.75	2.37528	0.035983	1		ENSG00000164610	RP9	0.269982	3.71622	2.27774	0.0371738	1
ENSG00000120784.16	ZFP30	0.310256	2.288	2.17044	0.0382037	0.958808		ENSG00000122122	SASH3	-0.113957	7.92361	-2.37452	0.0360321	1		ENSG00000265218	AC103810.2	-1.23428	0.912971	-2.27763	0.0371823	1
ENSG00000204934.10	ATP6V0E2-AS1	0.48625	0.580654	2.1703	0.0382148	0.958808		ENSG00000063438	AHRR	-1.47387	-4.03576	-2.3729	0.0361366	1		ENSG00000091157	WDR7	-0.210737	5.03464	-2.27631	0.0372778	1
ENSG00000174292.12	TNK1	0.352005	1.96929	2.17027	0.0382177	0.958808		ENSG00000168275	COA6	-0.484627	2.54055	-2.3727	0.0361492	1		ENSG00000225094	SETP20	0.692214	-2.83283	2.27606	0.0372959	1
ENSG00000236761.6	CTAGE9	0.474545	0.1699	2.1698	0.0382567	0.958808		ENSG00000155966	AFF2	0.477739	0.225654	2.37093	0.0362646	1		ENSG00000176485	PLAAT3	-0.615849	3.23627	-2.27593	0.037305	1
ENSG00000175768.13	TOMM5	0.21312	2.40004	2.16845	0.0383681	0.958808		ENSG00000283196	AC006453.2	-0.457396	2.67663	-2.37048	0.0362935	1		ENSG00000179409	GEMIN4	0.271635	4.31743	2.27522	0.0373573	1
ENSG00000272799.1	AC006238.1	0.479004	-1.28988	2.16728	0.0384657	0.958808		ENSG00000248863	AC097376.1	1.18734	-4.41942	2.36984	0.036335	1		ENSG00000163751	CPA3	0.966282	-1.50372	2.27515	0.0373622	1
ENSG00000268006.1	PTOV1-AS1	0.571905	-1.55525	2.1658	0.0385884	0.958808		ENSG00000184304	PRKD1	1.96149	-2.64684	2.36978	0.0363394	1		ENSG00000147155	EBP	0.154786	3.31837	2.27495	0.037377	1
ENSG00000268516.2	AC020915.2	0.34821	0.52486	2.16541	0.0386215	0.958808		ENSG00000256582	LINC02390	0.638333	1.35623	2.36946	0.0363601	1		ENSG00000156795	WDYHV1	0.166934	2.40304	2.27493	0.037378	1
ENSG00000165272.16	AQP3	0.375426	4.51805	2.16529	0.0386316	0.958808		ENSG00000232519	AL353807.2	-1.2422	-4.14796	-2.36883	0.0364008	1		ENSG00000241318	WDR82P2	-1.01057	-4.16711	-2.27187	0.0376017	1
ENSG00000239827.8	SUGT1P3	0.42634	0.268997	2.16414	0.0387274	0.958808		ENSG00000176225	RTTN	0.225059	4.29554	2.36834	0.0364327	1		ENSG00000138829	FBN2	-0.660093	4.74751	-2.27098	0.0376667	1
ENSG00000214226.9	C17orf67	0.309482	1.90199	2.16386	0.0387508	0.958808		ENSG00000204850	AC011484.1	1.199	-2.30087	2.36812	0.0364474	1		ENSG00000169314	C22orf15	0.507604	-0.65038	2.26912	0.0378037	1
ENSG00000203761.5	MSTO2P	0.2607	4.61526	2.16338	0.038791	0.958808		ENSG00000261879	AC087500.1	0.500721	2.08095	2.36687	0.0365292	1		ENSG00000215190	LINC00680	0.566896	2.52289	2.26796	0.0378891	1
ENSG00000178458.5	H3P16	-0.156054	6.86134	-2.16238	0.038875	0.958808		ENSG00000238057	ZEB2-AS1	-0.316132	2.48615	-2.36503	0.0366493	1		ENSG00000237499	AL357060.1	0.464968	3.68618	2.26764	0.0379121	1
ENSG00000169762.17	TAPT1	0.195696	5.50912	2.16223	0.0388874	0.958808		ENSG00000254639	AC116021.1	-1.03737	-2.61596	-2.36495	0.0366548	1		ENSG00000006638	TBXA2R	0.700072	-1.09286	2.26722	0.0379437	1
ENSG00000168256.18	NKIRAS2	-0.195521	5.48843	-2.16064	0.0390212	0.958808		ENSG00000076641	PAG1	0.403104	7.35705	2.36491	0.0366577	1		ENSG00000189014	SHLD2P3	-0.180176	3.14583	-2.26721	0.0379441	1
ENSG00000154127.10	UBASH3B	0.182372	5.10028	2.16056	0.039028	0.958808		ENSG00000185658	BRWD1	0.378671	6.95527	2.36456	0.0366806	1		ENSG00000143452	HORMAD1	-0.502589	1.93978	-2.26554	0.0380674	1
ENSG00000266405.3	CBX3P2	0.256193	1.46344	2.1599	0.0390831	0.958808		ENSG00000259994	AL353796.1	-0.52582	0.522443	-2.3644	0.0366908	1		ENSG00000062524	LTK	0.583846	3.64984	2.2643	0.0381595	1
ENSG00000152795.18	HNRNPDL	0.121396	9	2.15963	0.0391063	0.958808		ENSG00000215302	AC127502.1	0.415187	5.15705	2.36425	0.036701	1		ENSG00000279246	AP003108.3	0.336952	-0.540258	2.26412	0.0381729	1
ENSG00000224295.3	OLFM5P	0.653823	-1.47313	2.1595	0.039117	0.958808		ENSG00000188676	IDO2	-0.881304	-0.883444	-2.36323	0.0367679	1		ENSG00000090554	FLT3LG	0.339084	2.6359	2.26225	0.0383122	1
ENSG00000204165.6	CXorf65	0.455157	-0.197709	2.15932	0.0391326	0.958808		ENSG00000108510	MED13	0.263454	6.84069	2.36309	0.0367772	1		ENSG00000088812	ATRN	-0.136595	5.83596	-2.26209	0.0383238	1
ENSG00000127990.19	SGCE	0.483688	0.263041	2.15917	0.0391453	0.958808		ENSG00000230303	AL353743.2	0.937961	-2.07824	2.36186	0.0368582	1		ENSG00000232053	AC078845.1	-0.548833	-0.0993253	-2.26038	0.0384515	1
ENSG00000254054.3	AC087273.2	-0.57376	-1.76569	-2.15809	0.0392367	0.958808		ENSG00000106603	COA1	0.213996	5.38404	2.36061	0.0369408	1		ENSG00000136867	SLC31A2	-0.423983	5.42529	-2.26022	0.0384632	1
ENSG00000243896.4	OR2A7	0.540659	0.670205	2.15605	0.0394092	0.958808		ENSG00000202400	SNORD82	1.26168	-4.10326	2.36042	0.0369533	1		ENSG00000135837	CEP350	-0.224905	6.76212	-2.25962	0.0385083	1
ENSG00000254639.1	AC116021.1	-0.640222	-2.8119	-2.1559	0.0394225	0.958808		ENSG00000198039	AC092161.1	0.265226	2.55254	2.35844	0.0370848	1		ENSG00000226904	AL353608.2	-0.478226	-0.414915	-2.25898	0.0385562	1
ENSG00000068724.17	TTC7A	-0.235733	6.89066	-2.15572	0.0394371	0.958808		ENSG00000173230	GOLGB1	0.181496	7.01358	2.35843	0.0370853	1		ENSG00000237842	AL157713.1	-0.319025	-0.839133	-2.25885	0.0385658	1
ENSG00000240219.1	AL512306.2	0.36425	2.92297	2.15519	0.0394829	0.958808		ENSG00000123179	EBPL	-0.343983	2.39841	-2.35836	0.0370898	1		ENSG00000166012	TAF1D	0.163233	6.58025	2.25806	0.0386253	1
ENSG00000225439.3	BOLA3-AS1	0.399407	-0.13344	2.1541	0.0395753	0.958808		ENSG00000101265	RASSF2	-0.212101	8.40614	-2.35795	0.037117	1		ENSG00000177685	CRACR2B	0.694482	0.380936	2.25598	0.0387817	1
ENSG00000012660.14	ELOVL5	0.110629	7.30017	2.15292	0.039676	0.958808		ENSG00000164574	GALNT10	0.260454	6.55622	2.35754	0.0371443	1		ENSG00000240038	AMY2B	0.26768	6.053	2.2548	0.0388704	1
ENSG00000015676.18	NUDCD3	0.128173	5.74528	2.15263	0.0397007	0.958808		ENSG00000235917	MTCO2P11	1.06035	-0.895301	2.35734	0.0371579	1		ENSG00000171992	SYNPO	0.406068	2.1641	2.25443	0.0388984	1
ENSG00000166582.10	CENPV	0.306935	2.06278	2.15093	0.0398468	0.958808		ENSG00000196911	KPNA5	0.268529	5.07899	2.3566	0.0372066	1		ENSG00000126787	DLGAP5	0.956818	-1.4318	2.25346	0.0389723	1
ENSG00000272750.1	AL592148.3	0.302516	1.6505	2.15033	0.0398982	0.958808		ENSG00000166432	ZMAT1	0.313441	6.20253	2.35571	0.0372662	1		ENSG00000133048	CHI3L1	-1.40575	-1.6098	-2.25177	0.0391005	1
ENSG00000186854.11	TRABD2A	0.380473	6.08424	2.14961	0.0399598	0.958808		ENSG00000123104	ITPR2	0.25036	6.06311	2.35525	0.037297	1		ENSG00000287385	AL121820.3	0.583385	-0.904658	2.25066	0.0391848	1
ENSG00000256948.1	AC026369.3	-0.707348	-0.744328	-2.14922	0.0399936	0.958808		ENSG00000226327	RPSAP49	0.596198	-3.27672	2.35451	0.0373466	1		ENSG00000259719	LINC02284	-0.51343	-0.445199	-2.25006	0.0392301	1
ENSG00000159208.16	CIART	0.73815	-1.12424	2.14891	0.04002	0.958808		ENSG00000171310	CHST11	-0.125607	6.1038	-2.35434	0.0373579	1		ENSG00000090857	PDPR	-0.334679	7.32398	-2.24923	0.0392935	1
ENSG00000248309.7	MEF2C-AS1	0.35923	0.247255	2.14882	0.0400281	0.958808		ENSG00000223559	AC073136.1	0.468133	-2.14419	2.35418	0.0373686	1		ENSG00000184361	SPATA32	1.0589	-3.83669	2.2492	0.0392957	1
ENSG00000236444.5	UBE2L5	-0.478513	-2.27766	-2.14792	0.0401057	0.958808		ENSG00000149212	SESN3	0.311142	6.57139	2.35364	0.0374043	1		ENSG00000240671	IGKV1-8	0.791784	-0.23084	2.24784	0.0393998	1
ENSG00000169885.10	CALML6	0.49539	-0.900652	2.14745	0.0401465	0.958808		ENSG00000064313	TAF2	0.119194	5.36511	2.35232	0.0374933	1		ENSG00000134716	CYP2J2	0.587378	-1.19093	2.2477	0.0394102	1
ENSG00000181894.15	ZNF329	0.221787	3.507	2.14641	0.0402365	0.958808		ENSG00000237082	COX5BP6	0.742947	-1.45241	2.35136	0.0375572	1		ENSG00000122376	SHLD2	-0.117375	5.63318	-2.24751	0.0394245	1
ENSG00000236534.1	H3P36	-0.196563	5.36989	-2.14516	0.0403445	0.958808		ENSG00000226068	HNRNPA3P4	-0.848909	-3.47368	-2.35044	0.037619	1		ENSG00000272068	AL365181.2	-0.908176	-4.14163	-2.24717	0.0394512	1
ENSG00000274460.1	AC092119.2	0.674953	0.859666	2.14454	0.0403982	0.958808		ENSG00000233008	LINC01725	0.958223	-2.30084	2.35042	0.0376204	1		ENSG00000256982	AC135782.1	1.01004	-4.29027	2.24643	0.0395078	1
ENSG00000266967.7	AARSD1	0.265021	2.25118	2.14234	0.0405896	0.958808		ENSG00000047365	ARAP2	0.425326	7.22288	2.35033	0.0376267	1		ENSG00000259939	AC022167.1	0.282327	0.0339946	2.24591	0.0395477	1
ENSG00000117481.10	NSUN4	0.191166	4.2829	2.14101	0.0407065	0.958808		ENSG00000168495	POLR3D	0.282392	5.1086	2.34968	0.0376707	1		ENSG00000135596	MICAL1	0.259775	7.46214	2.24463	0.0396462	1
ENSG00000111371.16	SLC38A1	0.266955	7.98554	2.13909	0.0408747	0.958808		ENSG00000055163	CYFIP2	0.267947	8.3212	2.34843	0.0377548	1		ENSG00000088882	CPXM1	0.676633	-1.10992	2.24365	0.0397215	1
ENSG00000227370.1	AC254562.1	0.687027	-1.01778	2.13845	0.0409302	0.958808		ENSG00000105520	PLPPR2	-0.430487	5.17291	-2.34811	0.0377762	1		ENSG00000271848	AC073389.2	0.635564	-2.67915	2.24323	0.0397533	1
ENSG00000214279.13	SCART1	0.459484	3.41728	2.13836	0.0409385	0.958808		ENSG00000226530	AL158055.1	0.443415	1.00286	2.34699	0.0378524	1		ENSG00000186806	VSIG10L	0.482231	-0.0833446	2.2418	0.0398643	1
ENSG00000155254.13	MARVELD1	-0.337921	4.20143	-2.13688	0.041069	0.958808		ENSG00000133433	GSTT2B	-1.14984	-2.61699	-2.34536	0.0379625	1		ENSG00000230637	AL022324.1	1.16231	-3.64736	2.24169	0.0398728	1
ENSG00000139055.7	ERP27	0.211737	3.67479	2.13658	0.0410953	0.958808		ENSG00000223711	AC069213.1	0.419961	-0.57292	2.3451	0.0379802	1		ENSG00000164308	ERAP2	-0.949558	6.95759	-2.24129	0.0399038	1
ENSG00000227354.7	RBM26-AS1	0.27434	1.41517	2.13597	0.0411489	0.958808		ENSG00000275131	AC241952.1	0.4047	5.5802	2.34482	0.0379995	1		ENSG00000198939	ZFP2	0.420846	-0.174578	2.24043	0.0399703	1
ENSG00000271856.1	LINC01215	0.257487	4.51793	2.13443	0.0412855	0.958808		ENSG00000248275	TRIM52-AS1	0.419619	3.61061	2.34358	0.038084	1		ENSG00000121966	CXCR4	0.673934	9.55118	2.23972	0.0400254	1
ENSG00000075618.18	FSCN1	-0.430412	0.988609	-2.13424	0.0413021	0.958808		ENSG00000134909	ARHGAP32	0.252865	4.15095	2.34332	0.0381012	1		ENSG00000257950	P2RX5-TAX1BP3	0.415585	0.0528427	2.23933	0.0400554	1
ENSG00000235897.1	TM4SF19-AS1	0.635388	-0.167696	2.13412	0.0413128	0.958808		ENSG00000187079	TEAD1	1.34465	-3.86947	2.34331	0.0381023	1		ENSG00000196092	PAX5	0.571074	5.65131	2.23873	0.0401023	1
ENSG00000269982.1	AC018809.2	0.678783	-1.33021	2.13394	0.0413291	0.958808		ENSG00000243896	OR2A7	0.793811	0.701356	2.34287	0.038132	1		ENSG00000269924	AC024451.4	0.540322	-1.29935	2.23848	0.0401218	1
ENSG00000161692.18	DBF4B	0.367072	2.30261	2.13385	0.0413371	0.958808		ENSG00000165406	2022-03-08	0.195299	6.06082	2.34125	0.038243	1		ENSG00000233184	AC093157.1	0.32924	4.08131	2.23829	0.0401365	1
ENSG00000233448.2	PMS2P9	0.456034	-1.19619	2.13295	0.0414161	0.958808		ENSG00000118508	RAB32	-0.299287	5.34788	-2.34034	0.0383047	1		ENSG00000124772	CPNE5	0.481635	3.2451	2.23811	0.0401505	1
ENSG00000150048.10	CLEC1A	-0.452074	1.66105	-2.13218	0.0414846	0.958808		ENSG00000232648	AC107214.1	0.837026	-2.43374	2.34002	0.0383272	1		ENSG00000147174	GCNA	0.278418	3.26503	2.23743	0.0402029	1
ENSG00000164048.14	ZNF589	0.221004	6.21021	2.13193	0.0415069	0.958808		ENSG00000113319	RASGRF2	0.354363	4.69311	2.33999	0.0383291	1		ENSG00000124334	IL9R	0.68537	0.70205	2.2369	0.0402448	1
ENSG00000058600.16	POLR3E	0.229555	5.91661	2.13175	0.0415229	0.958808		ENSG00000146453	PNLDC1	0.9026	-2.36093	2.33976	0.0383445	1		ENSG00000124334	IL9R	0.68537	0.70205	2.2369	0.0402448	1
ENSG00000125551.19	PLGLB2	0.461451	1.92604	2.13172	0.0415257	0.958808		ENSG00000134318	ROCK2	0.271535	5.49082	2.33909	0.0383907	1		ENSG00000221716	SNORA11	0.983563	0.142558	2.23605	0.040311	1
ENSG00000109321.11	AREG	1.25091	2.87452	2.13157	0.0415394	0.958808		ENSG00000221963	APOL6	0.44937	7.59895	2.33867	0.0384196	1		ENSG00000213420	GPC2	0.556129	1.47492	2.2354	0.040362	1
ENSG00000232931.6	LINC00342	0.309716	6.38304	2.13004	0.0416758	0.958808		ENSG00000225871	AC245100.2	0.531964	-0.953867	2.33796	0.0384683	1		ENSG00000162373	BEND5	0.41571	0.470197	2.23454	0.0404292	1
ENSG00000163599.17	CTLA4	0.581694	3.79183	2.12943	0.0417303	0.958808		ENSG00000259686	HNRNPA1P71	-0.886011	-4.97628	-2.33737	0.038509	1		ENSG00000142082	SIRT3	0.196587	4.03654	2.2343	0.0404479	1
ENSG00000274180.1	NATD1	-0.261887	4.16592	-2.12927	0.0417448	0.958808		ENSG00000141543	EIF4A3	-0.253765	5.48709	-2.33704	0.0385316	1		ENSG00000285480	AC021097.2	0.441962	-1.67039	2.2336	0.0405025	1
ENSG00000233250.1	AC233728.1	0.450403	-1.20595	2.12924	0.0417471	0.958808		ENSG00000100207	TCF20	0.253209	6.22385	2.337	0.0385344	1		ENSG00000258012	AC026111.1	1.24466	-3.67437	2.23353	0.0405079	1
ENSG00000140807.7	NKD1	0.416148	2.40407	2.1272	0.0419299	0.958808		ENSG00000267736	HMGB2P1	-0.917311	-2.19347	-2.33623	0.0385877	1		ENSG00000162231	NXF1	0.169255	8.39223	2.23316	0.0405374	1
ENSG00000162377.6	COA7	-0.254339	2.85393	-2.12611	0.0420283	0.958808		ENSG00000197498	RPF2	-0.339485	3.18204	-2.33579	0.038618	1		ENSG00000283312	AC017104.4	0.649803	-1.74196	2.23276	0.0405682	1
ENSG00000262663.1	AC087222.1	0.564615	-0.28135	2.12482	0.0421445	0.958808		ENSG00000169925	BRD3	-0.259009	5.12283	-2.33481	0.0386854	1		ENSG00000215187	FAM166B	0.75566	-2.48038	2.23258	0.0405829	1
ENSG00000238005.4	AL391832.2	-0.348884	0.921215	-2.1247	0.0421547	0.958808		ENSG00000224083	MTCO1P11	1.32703	-0.0899031	2.33352	0.0387748	1		ENSG00000178081	ULK4P3	-0.412613	1.42589	-2.23236	0.0405997	1
ENSG00000197093.11	GAL3ST4	0.498242	2.86477	2.12366	0.042249	0.958808		ENSG00000226915	AC068137.1	1.03159	-4.12058	2.33338	0.0387844	1		ENSG00000197442	MAP3K5	-0.19231	6.08981	-2.23137	0.0406778	1
ENSG00000273344.1	PAXIP1-DT	0.275799	3.35312	2.12365	0.0422501	0.958808		ENSG00000258674	AC011448.1	-0.770729	-2.44158	-2.33107	0.038945	1		ENSG00000118513	MYB	0.496782	2.5536	2.23099	0.0407081	1
ENSG00000206612.1	SNORA2A	0.46343	-0.677395	2.12361	0.0422535	0.958808		ENSG00000144406	UNC80	1.27008	-4.18718	2.32975	0.0390368	1		ENSG00000164091	WDR82	-0.184034	7.56892	-2.23063	0.0407359	1
ENSG00000080200.10	CRYBG3	-0.259028	5.18377	-2.12222	0.0423794	0.958808		ENSG00000198513	ATL1	0.598736	0.669208	2.32797	0.0391613	1		ENSG00000144426	NBEAL1	-0.581624	3.34956	-2.23059	0.0407394	1
ENSG00000170004.17	CHD3	0.185311	8.72963	2.12189	0.0424095	0.958808		ENSG00000213557	AC068050.1	-0.494275	1.84514	-2.32795	0.0391628	1		ENSG00000137145	DENND4C	-0.264697	5.92725	-2.23012	0.0407767	1
ENSG00000176422.14	SPRYD4	0.249827	4.26037	2.12184	0.0424143	0.958808		ENSG00000146414	SHPRH	0.368024	5.33115	2.32672	0.0392491	1		ENSG00000119333	WDR34	0.388375	1.0244	2.22944	0.0408303	1
ENSG00000173200.13	PARP15	0.298937	7.57422	2.1217	0.0424265	0.958808		ENSG00000196912	ANKRD36B	0.53271	5.4482	2.3257	0.0393203	1		ENSG00000277613	RF00026	-1.14911	-2.08757	-2.22933	0.0408389	1
ENSG00000280120.1	AC073857.1	0.29086	2.9161	2.12121	0.0424708	0.958808		ENSG00000179241	LDLRAD3	-0.31532	3.37731	-2.3252	0.0393553	1		ENSG00000159958	TNFRSF13C	0.621688	4.98878	2.22921	0.0408486	1
ENSG00000272936.1	AC096586.1	0.406948	0.151581	2.11984	0.0425954	0.958808		ENSG00000106615	RHEB	-0.247716	4.94368	-2.32515	0.0393589	1		ENSG00000188191	PRKAR1B	0.302823	1.67537	2.2279	0.0409524	1
ENSG00000134627.12	PIWIL4	-0.182931	3.06693	-2.1192	0.0426536	0.958808		ENSG00000135835	KIAA1614	-0.809322	-2.76314	-2.32338	0.0394834	1		ENSG00000165209	STRBP	0.355889	4.90222	2.22717	0.0410102	1
ENSG00000029534.21	ANK1	0.333405	2.04468	2.11894	0.0426774	0.958808		ENSG00000146729	NIPSNAP2	-0.172622	5.86372	-2.32325	0.0394927	1		ENSG00000227372	TP73-AS1	0.28893	5.20729	2.22471	0.0412055	1
ENSG00000101265.16	RASSF2	-0.200622	8.33658	-2.11854	0.0427145	0.958808		ENSG00000185885	IFITM1	0.366826	6.22547	2.32257	0.0395407	1		ENSG00000173511	VEGFB	0.227493	3.62177	2.22428	0.0412397	1
ENSG00000215912.12	TTC34	0.368966	2.05982	2.11729	0.0428287	0.958808		ENSG00000275023	MLLT6	0.264761	8.85165	2.32155	0.0396126	1		ENSG00000243290	IGKV1-12	0.642932	1.28006	2.22427	0.0412405	1
ENSG00000263417.4	GTSCR1	0.911873	-1.9441	2.11664	0.0428879	0.958808		ENSG00000233522	FAM224A	-2.54526	-1.30272	-2.32088	0.0396603	1		ENSG00000117505	DR1	-0.196823	6.55195	-2.22376	0.0412815	1
ENSG00000176463.14	SLCO3A1	-0.193977	5.72745	-2.11656	0.0428949	0.958808		ENSG00000162174	ASRGL1	-0.38387	3.76316	-2.32071	0.0396724	1		ENSG00000225710	AL355149.1	-0.993334	-2.81971	-2.2232	0.0413266	1
ENSG00000069493.15	CLEC2D	0.27775	7.39414	2.11643	0.0429074	0.958808		ENSG00000276756	AC245595.2	1.10854	-1.89434	2.31926	0.0397754	1		ENSG00000211945	IGHV1-18	0.527424	1.83397	2.22298	0.0413436	1
ENSG00000250254.2	PTTG2	0.326568	-0.589827	2.11583	0.0429623	0.958808		ENSG00000133028	SCO1	0.218089	5.58971	2.31799	0.0398653	1		ENSG00000109321	AREG	1.58014	3.14056	2.22118	0.0414878	1
ENSG00000214900.11	LINC01588	0.283986	4.32305	2.11524	0.0430168	0.958808		ENSG00000183281	PLGLB1	0.750572	3.32297	2.31753	0.0398981	1		ENSG00000157456	CCNB2	0.520784	-0.37529	2.21914	0.041652	1
ENSG00000183022.5	TPM3P8	-0.326896	-1.05252	-2.11499	0.0430393	0.958808		ENSG00000284678	AL033527.4	0.592151	-1.98921	2.31446	0.0401176	1		ENSG00000285219	HULC	0.679733	-0.84131	2.2171	0.0418165	1
ENSG00000163029.16	SMC6	0.163014	5.53127	2.11486	0.0430513	0.958808		ENSG00000251600	AC107223.1	0.917265	0.0741806	2.31373	0.0401699	1		ENSG00000065357	DGKA	0.392688	8.44837	2.21663	0.0418543	1
ENSG00000119599.17	DCAF4	0.264087	3.51014	2.1148	0.0430565	0.958808		ENSG00000287883	AC093627.22	-0.924153	-2.92466	-2.31304	0.0402193	1		ENSG00000122728	TAF1L	-0.392963	-0.652075	-2.21543	0.0419522	1
ENSG00000136444.10	RSAD1	0.148735	5.82057	2.11363	0.0431643	0.958808		ENSG00000230663	FAM224B	-2.56317	-1.27353	-2.31267	0.0402461	1		ENSG00000125827	TMX4	-0.225776	6.7792	-2.21408	0.0420618	1
ENSG00000187446.12	CHP1	-0.18852	6.53111	-2.1132	0.0432039	0.958808		ENSG00000239407	Z68871.1	0.698993	-0.351686	2.31124	0.0403487	1		ENSG00000225992	TRGVA	-0.699985	-2.26303	-2.21388	0.0420776	1
ENSG00000225914.3	TSBP1-AS1	0.4904	0.0356875	2.11296	0.0432261	0.958808		ENSG00000157077	ZFYVE9	0.692118	1.34717	2.31004	0.0404354	1		ENSG00000275418	AC104971.3	0.458756	-0.122157	2.21381	0.042083	1
ENSG00000105514.8	RAB3D	-0.366144	5.57296	-2.11253	0.0432664	0.958808		ENSG00000229211	KCTD9P6	0.985959	-4.76024	2.3098	0.0404522	1		ENSG00000219682	AL133268.1	-0.168082	1.89296	-2.21349	0.0421092	1
ENSG00000274300.1	MIR6864	-0.451908	-2.81084	-2.11169	0.043344	0.958808		ENSG00000135749	PCNX2	0.284997	5.36909	2.3093	0.0404883	1		ENSG00000238286	SLC35E1P1	-0.751574	-2.29724	-2.21332	0.042123	1
ENSG00000279529.1	AC008764.8	0.440732	0.964679	2.10944	0.0435523	0.958808		ENSG00000254821	AL136309.4	0.968065	-4.1267	2.30923	0.0404935	1		ENSG00000180776	ZDHHC20	-0.151018	7.31786	-2.21194	0.042236	1
ENSG00000197217.13	ENTPD4	0.193272	7.6135	2.10902	0.0435911	0.958808		ENSG00000127603	MACF1	0.419957	9.40618	2.30914	0.0404999	1		ENSG00000066185	ZMYND12	-0.602449	-1.12114	-2.21138	0.0422812	1
ENSG00000231563.2	AL139288.1	0.439308	-1.15109	2.10857	0.0436331	0.958808		ENSG00000287644	AC080112.4	-0.738293	-1.22858	-2.30912	0.0405013	1		ENSG00000198431	TXNRD1	-0.193962	5.655	-2.21105	0.042308	1
ENSG00000269688.1	AC008982.2	0.349307	2.99612	2.10793	0.0436925	0.958808		ENSG00000258904	AL157871.5	0.776482	-1.59888	2.30744	0.0406233	1		ENSG00000171466	ZNF562	-0.18182	5.05904	-2.21051	0.0423527	1
ENSG00000185168.5	LINC00482	-0.537935	0.564192	-2.10715	0.0437657	0.958808		ENSG00000267475	AC008736.2	-0.469523	0.204761	-2.30726	0.0406362	1		ENSG00000177200	CHD9	-0.268869	6.61052	-2.2104	0.0423617	1
ENSG00000266910.2	AC008507.1	0.365344	0.037436	2.10699	0.04378	0.958808		ENSG00000256262	USP30-AS1	0.453397	1.49438	2.30573	0.0407475	1		ENSG00000100197	CYP2D6	0.531714	1.32698	2.2103	0.0423697	1
ENSG00000258839.4	MC1R	0.344968	2.80682	2.10676	0.0438018	0.958808		ENSG00000269343	ZNF587B	0.371457	5.15167	2.30419	0.0408591	1		ENSG00000282386	AL358472.4	-0.60832	-2.34054	-2.21007	0.0423884	1
ENSG00000171456.20	ASXL1	0.179778	7.40651	2.10662	0.043815	0.958808		ENSG00000103494	RPGRIP1L	0.412475	1.49361	2.30397	0.0408754	1		ENSG00000283132	AC006453.1	-0.647106	-1.75791	-2.20906	0.0424714	1
ENSG00000103365.15	GGA2	0.130551	7.68363	2.1065	0.0438261	0.958808		ENSG00000146094	DOK3	-0.410134	6.4396	-2.29623	0.0414436	1		ENSG00000102038	SMARCA1	0.947478	-1.88542	2.20735	0.0426114	1
ENSG00000275092.1	AL031710.2	0.60274	-0.853571	2.10641	0.0438348	0.958808		ENSG00000272719	AC006483.2	-0.991351	-3.22805	-2.29565	0.0414859	1		ENSG00000259890	DNM1P50	-0.850363	-2.9047	-2.20714	0.0426292	1
ENSG00000225648.5	SBDSP1	0.370698	5.53393	2.10628	0.0438465	0.958808		ENSG00000188177	ZC3H6	0.258241	4.88861	2.29549	0.041498	1		ENSG00000211829	TRDC	0.562161	5.70217	2.20696	0.0426437	1
ENSG00000255571.9	MIR9-3HG	0.533394	2.07147	2.10526	0.0439424	0.958808		ENSG00000124116	WFDC3	-1.00144	-3.60014	-2.29509	0.0415279	1		ENSG00000214174	AMZ2P1	0.314092	3.84895	2.20567	0.0427498	1
ENSG00000235919.4	ASH1L-AS1	0.270096	1.24046	2.10433	0.0440296	0.958808		ENSG00000054654	SYNE2	0.648313	8.43912	2.29455	0.0415673	1		ENSG00000108515	ENO3	0.305716	3.59423	2.20539	0.0427733	1
ENSG00000161960.16	EIF4A1	0.309158	6.70254	2.10427	0.0440347	0.958808		ENSG00000081026	MAGI3	0.2992	0.895997	2.29406	0.0416039	1		ENSG00000279074	AC007998.5	-0.39979	-1.60224	-2.20426	0.0428662	1
ENSG00000175773.13	ZBTB44-DT	0.398855	-1.06411	2.10394	0.0440657	0.958808		ENSG00000181555	SETD2	0.177623	7.42032	2.29292	0.0416881	1		ENSG00000165272	AQP3	0.487582	4.48013	2.20411	0.0428788	1
ENSG00000157992.12	KRTCAP3	0.254902	1.47223	2.10371	0.0440877	0.958808		ENSG00000162522	KIAA1522	-0.59113	2.1582	-2.29217	0.0417443	1		ENSG00000173930	SLCO4C1	-0.428602	3.69526	-2.20346	0.0429328	1
ENSG00000270083.1	AL021878.2	0.431562	0.933398	2.10369	0.0440895	0.958808		ENSG00000151640	DPYSL4	-1.41815	-0.879739	-2.29206	0.0417525	1		ENSG00000255495	AC145124.1	0.65747	1.02701	2.20282	0.0429854	1
ENSG00000115828.17	QPCT	-0.314647	5.16199	-2.10343	0.0441131	0.958808		ENSG00000147123	NDUFB11	-0.239256	4.83014	-2.29192	0.0417625	1		ENSG00000171302	CANT1	-0.168671	4.65928	-2.20274	0.0429927	1
ENSG00000115306.16	SPTBN1	0.2911	7.2669	2.10314	0.0441408	0.958808		ENSG00000225492	GBP1P1	1.10741	0.905473	2.29184	0.0417691	1		ENSG00000188167	TMPPE	-0.454849	3.11581	-2.20223	0.0430348	1
ENSG00000232677.9	LINC00665	0.51508	1.90829	2.10223	0.0442266	0.958808		ENSG00000122025	FLT3	-0.514626	4.55203	-2.29179	0.0417723	1		ENSG00000271743	AF287957.1	1.25547	-3.2201	2.20119	0.0431207	1
ENSG00000050327.15	ARHGEF5	0.394267	2.65854	2.10187	0.0442606	0.958808		ENSG00000248385	TARM1	-1.2445	-3.67006	-2.29077	0.0418489	1		ENSG00000131484	AC091132.1	-0.711879	1.20299	-2.20105	0.0431325	1
ENSG00000204388.7	HSPA1B	-0.881631	2.71026	-2.10058	0.0443823	0.958808		ENSG00000110723	EXPH5	0.592211	1.27851	2.28958	0.0419371	1		ENSG00000183735	TBK1	-0.163757	5.46434	-2.20075	0.043158	1
ENSG00000229473.2	RGS17P1	0.523622	0.931641	2.10025	0.0444133	0.958808		ENSG00000280378	AL353898.3	0.611798	0.462127	2.28861	0.0420095	1		ENSG00000279846	AC015660.4	-0.827814	-1.55618	-2.20068	0.0431633	1
ENSG00000227486.2	AL050309.1	0.267037	0.105816	2.10005	0.044432	0.958808		ENSG00000135905	DOCK10	0.266769	7.42728	2.28755	0.0420891	1		ENSG00000260816	AC027279.1	0.404158	-1.39175	2.19973	0.0432429	1
ENSG00000204116.11	CHIC1	0.283765	4.56186	2.09739	0.0446841	0.958808		ENSG00000032219	ARID4A	0.231132	6.11619	2.28747	0.0420955	1		ENSG00000167664	TMIGD2	0.393373	2.36929	2.19933	0.0432758	1
ENSG00000130713.16	EXOSC2	0.164865	5.21468	2.09647	0.0447718	0.958808		ENSG00000149292	TTC12	0.562692	3.91799	2.28591	0.0422124	1		ENSG00000120049	KCNIP2	0.490981	2.17754	2.19903	0.0433007	1
ENSG00000143067.5	ZNF697	-0.365447	2.8863	-2.09523	0.0448903	0.958808		ENSG00000184368	MAP7D2	1.33286	-3.02096	2.28572	0.0422264	1		ENSG00000223745	CCDC18-AS1	0.379682	6.65084	2.19722	0.0434521	1
ENSG00000131724.11	IL13RA1	-0.266456	6.82065	-2.09433	0.0449761	0.958808		ENSG00000102316	MAGED2	0.234057	5.79387	2.2854	0.0422511	1		ENSG00000273188	AL022328.3	0.765075	-1.21445	2.19577	0.043574	1
ENSG00000211455.8	STK38L	-0.214137	5.73518	-2.09265	0.045137	0.958808		ENSG00000146285	SCML4	0.529512	6.00381	2.28517	0.0422677	1		ENSG00000117399	CDC20	0.671748	-1.32736	2.19509	0.043631	1
ENSG00000165591.7	FAAH2	0.390307	1.44084	2.0926	0.0451418	0.958808		ENSG00000255819	KLRC4-KLRK1	0.581384	2.84397	2.28517	0.0422684	1		ENSG00000242534	IGKV2D-28	0.716326	2.17511	2.1943	0.0436973	1
ENSG00000103811.18	CTSH	-0.268791	7.37365	-2.09189	0.0452097	0.958808		ENSG00000244198	AC004889.1	0.537875	4.23605	2.28443	0.0423234	1		ENSG00000243480	AMY2A	0.248914	2.47284	2.19378	0.043741	1
ENSG00000121966.7	CXCR4	0.512876	9.42195	2.09159	0.0452385	0.958808		ENSG00000267191	AC006213.3	1.34644	-2.88389	2.28384	0.0423684	1		ENSG00000170482	SLC23A1	0.551842	-1.19423	2.19367	0.0437509	1
ENSG00000250982.2	GAPDHP35	-0.603509	-3.36938	-2.09062	0.0453317	0.958808		ENSG00000261596	AC005632.2	-0.291323	3.03046	-2.2825	0.0424692	1		ENSG00000139880	CDH24	0.476246	0.74144	2.19272	0.0438307	1
ENSG00000284526.1	AC015802.6	-0.610772	-1.05739	-2.0899	0.0454013	0.958808		ENSG00000113269	RNF130	-0.211982	7.87764	-2.28245	0.0424732	1		ENSG00000025772	TOMM34	0.298043	3.31195	2.19259	0.043842	1
ENSG00000133740.11	E2F5	0.389772	2.86092	2.08794	0.0455898	0.958808		ENSG00000143819	EPHX1	-0.486929	2.91447	-2.28233	0.0424822	1		ENSG00000131389	SLC6A6	-0.215075	7.6061	-2.19244	0.0438545	1
ENSG00000272034.1	SNORD14A	0.279395	2.48877	2.08792	0.0455923	0.958808		ENSG00000071189	SNX13	0.180764	5.60583	2.28209	0.0425002	1		ENSG00000128595	CALU	-0.18772	5.85858	-2.19178	0.0439101	1
ENSG00000171453.20	POLR1C	0.268787	4.34759	2.08791	0.0455934	0.958808		ENSG00000226240	LINC00381	1.11132	-2.26799	2.28104	0.0425798	1		ENSG00000236040	CHIAP1	1.15866	-3.69994	2.1912	0.0439597	1
ENSG00000226711.7	FAM66C	0.376443	1.4995	2.08617	0.0457614	0.958808		ENSG00000226688	ENTPD1-AS1	0.384793	4.12998	2.28034	0.0426329	1		ENSG00000287024	AL022162.1	0.588204	-2.37657	2.19088	0.0439864	1
ENSG00000126970.16	ZC4H2	0.248342	2.92652	2.08579	0.0457986	0.958808		ENSG00000238072	AC009244.1	-0.352723	3.06847	-2.28015	0.0426478	1		ENSG00000263179	HNRNPCP4	0.545873	-3.04388	2.19085	0.0439887	1
ENSG00000167842.16	MIS12	0.176961	4.92456	2.08474	0.0459004	0.958808		ENSG00000151577	DRD3	1.36538	-3.65778	2.27843	0.0427784	1		ENSG00000278434	AC023830.3	0.583955	-2.32478	2.19058	0.0440114	1
ENSG00000229727.7	AC013460.1	0.648818	-0.2727	2.08474	0.0459005	0.958808		ENSG00000106692	FKTN	0.369129	4.70843	2.27818	0.0427976	1		ENSG00000164051	CCDC51	0.243423	1.85228	2.18937	0.0441146	1
ENSG00000185272.14	RBM11	0.4446	1.38785	2.08455	0.0459193	0.958808		ENSG00000117118	SDHB	-0.165685	5.73125	-2.27686	0.042898	1		ENSG00000248943	AC140125.1	1.03711	-1.49969	2.18859	0.0441809	1
ENSG00000210195.2	MT-TT	0.369726	3.2724	2.08366	0.0460062	0.958808		ENSG00000273355	AP000894.4	0.775513	-2.79544	2.27616	0.0429512	1		ENSG00000228663	PSMD10P1	0.516158	0.939839	2.18801	0.0442299	1
ENSG00000164430.17	CGAS	-0.208887	3.6248	-2.0833	0.0460411	0.958808		ENSG00000172673	THEMIS	0.546217	4.98187	2.27526	0.0430205	1		ENSG00000180116	C12orf40	-0.594014	-2.96548	-2.18781	0.0442474	1
ENSG00000103274.11	NUBP1	-0.202433	4.37482	-2.08328	0.0460427	0.958808		ENSG00000134548	SPX	0.932007	-0.110283	2.27327	0.043173	1		ENSG00000121743	GJA3	0.896248	-2.43862	2.18697	0.0443186	1
ENSG00000066651.20	TRMT11	0.224285	4.19125	2.08282	0.0460883	0.958808		ENSG00000237263	MAPK6P3	1.14639	-3.88017	2.27136	0.0433203	1		ENSG00000284727	AC116562.4	1.66881	-2.52744	2.18687	0.0443272	1
ENSG00000165617.15	DACT1	0.685743	1.25463	2.08275	0.0460943	0.958808		ENSG00000050730	TNIP3	0.577889	0.128941	2.27122	0.0433307	1		ENSG00000130414	NDUFA10	0.147085	6.60215	2.18616	0.0443877	1
ENSG00000155158.20	TTC39B	0.222481	6.12943	2.08251	0.0461182	0.958808		ENSG00000152076	CCDC74B	1.24239	-3.68475	2.27093	0.0433534	1		ENSG00000173213	TUBB8P12	-1.85548	-3.12742	-2.18597	0.044404	1
ENSG00000171791.14	BCL2	0.301633	6.26917	2.08251	0.0461184	0.958808		ENSG00000198780	FAM169A	0.592939	3.89539	2.27074	0.0433679	1		ENSG00000130684	ZNF337	0.230466	5.68922	2.18463	0.0445186	1
ENSG00000138061.12	CYP1B1	-0.466272	5.61883	-2.0823	0.0461384	0.958808		ENSG00000241316	SUCLG2-AS1	0.619609	0.15447	2.27023	0.0434069	1		ENSG00000171408	PDE7B	0.322277	0.430521	2.18312	0.0446485	1
ENSG00000267470.6	ZNF571-AS1	0.458172	-1.00223	2.08027	0.0463374	0.958808		ENSG00000244932	AL449212.1	-1.1131	-4.46475	-2.27022	0.0434077	1		ENSG00000150783	TEX12	0.315247	-1.63514	2.18291	0.0446666	1
ENSG00000205726.15	ITSN1	-0.362743	3.96623	-2.07921	0.0464415	0.958808		ENSG00000211782	TRAV8-1	1.26125	-0.289853	2.26966	0.0434513	1		ENSG00000198863	RUNDC1	-0.235609	3.86504	-2.18259	0.0446936	1
ENSG00000270175.1	AC023509.3	-0.451036	-1.30158	-2.07858	0.0465041	0.958808		ENSG00000270011	ZNF559-ZNF177	1.32453	-3.21703	2.26923	0.0434841	1		ENSG00000196262	PPIA	0.145077	9.11278	2.18172	0.0447684	1
ENSG00000272861.1	AC012360.2	-0.695497	-3.15402	-2.0777	0.0465906	0.958808		ENSG00000130038	CRACR2A	0.283305	5.19767	2.26743	0.0436237	1		ENSG00000219391	AC019129.1	-0.81652	-4.44819	-2.18165	0.0447748	1
ENSG00000119514.7	GALNT12	0.281652	3.17683	2.07691	0.0466688	0.958808		ENSG00000105146	AURKC	-0.445264	-0.212516	-2.26677	0.0436752	1		ENSG00000164112	TMEM155	0.905881	-2.39771	2.17971	0.044942	1
ENSG00000158716.9	DUSP23	-0.211588	2.62126	-2.07672	0.0466876	0.958808		ENSG00000153107	ANAPC1	0.221333	6.32058	2.26602	0.0437331	1		ENSG00000261620	HMGN2P41	0.30724	-0.982716	2.17851	0.0450459	1
ENSG00000176490.5	DIRAS1	0.528337	-0.0434467	2.07622	0.0467363	0.958808		ENSG00000261934	PCDHGA9	1.33848	-2.8268	2.26573	0.0437556	1		ENSG00000109063	MYH3	0.277021	3.38781	2.17765	0.0451199	1
ENSG00000251323.3	LINC02728	0.408659	1.0645	2.07448	0.0469085	0.958808		ENSG00000218226	TATDN2P2	1.36354	-3.84402	2.26542	0.0437804	1		ENSG00000180543	TSPYL5	0.493076	2.09919	2.17755	0.0451287	1
ENSG00000073921.18	PICALM	-0.173275	8.1355	-2.07448	0.0469087	0.958808		ENSG00000182247	UBE2E2	-0.240998	3.97679	-2.26483	0.0438264	1		ENSG00000092108	SCFD1	-0.107673	5.64326	-2.17632	0.0452361	1
ENSG00000125245.14	GPR18	0.403831	2.20951	2.07399	0.0469574	0.958808		ENSG00000146416	AIG1	0.33277	3.1458	2.26433	0.0438653	1		ENSG00000253953	PCDHGB4	-0.974385	-2.86647	-2.17479	0.0453693	1
ENSG00000179088.15	C12orf42	0.313327	1.35019	2.07301	0.0470545	0.958808		ENSG00000100503	NIN	0.190994	8.09145	2.26396	0.0438935	1		ENSG00000287074	AC137561.1	0.467604	-0.024475	2.17451	0.0453933	1
ENSG00000106829.20	TLE4	-0.0992264	6.10468	-2.07286	0.0470698	0.958808		ENSG00000104381	GDAP1	0.275461	2.85251	2.26364	0.0439185	1		ENSG00000163701	IL17RE	0.629869	-0.0290721	2.17419	0.0454214	1
ENSG00000120049.20	KCNIP2	0.372556	2.23112	2.07263	0.0470922	0.958808		ENSG00000233251	AC007743.1	1.27947	-3.13817	2.26335	0.0439418	1		ENSG00000154914	USP43	0.422829	0.470593	2.17393	0.0454439	1
ENSG00000139344.8	AMDHD1	0.594058	0.785145	2.07223	0.0471326	0.958808		ENSG00000230732	AC016949.1	1.09029	-0.00597617	2.26321	0.0439526	1		ENSG00000174807	CD248	1.01773	-0.686691	2.17382	0.0454535	1
ENSG00000273784.4	AL137058.2	0.368825	-0.313471	2.0721	0.0471459	0.958808		ENSG00000232732	AC097717.1	1.23471	-3.26637	2.263	0.0439691	1		ENSG00000163738	MTHFD2L	0.173751	3.64641	2.17344	0.0454865	1
ENSG00000267736.2	HMGB2P1	-0.494545	-2.14743	-2.07076	0.0472795	0.958808		ENSG00000257093	KIAA1147	0.351139	7.00679	2.26298	0.0439703	1		ENSG00000286977	Z83745.1	0.402144	0.648889	2.17225	0.0455908	1
ENSG00000091409.15	ITGA6	0.366602	6.47153	2.06978	0.0473776	0.958808		ENSG00000197969	VPS13A	0.493668	6.63068	2.26294	0.0439733	1		ENSG00000261609	GAN	-0.514528	1.53152	-2.17204	0.0456096	1
ENSG00000188158.16	NHS	-0.291301	3.43693	-2.06945	0.0474097	0.958808		ENSG00000259039	AL161804.1	1.46985	-3.27087	2.26275	0.0439886	1		ENSG00000105971	CAV2	-1.15343	-2.77317	-2.17093	0.0457068	1
ENSG00000256525.8	POLG2	0.207233	5.29606	2.06941	0.0474142	0.958808		ENSG00000131018	SYNE1	0.570862	8.55925	2.26209	0.0440398	1		ENSG00000204217	BMPR2	-0.174017	5.26661	-2.17058	0.0457373	1
ENSG00000099622.14	CIRBP	0.130611	7.99611	2.06875	0.0474806	0.958808		ENSG00000208772	SNORD94	0.460375	0.562822	2.26194	0.0440514	1		ENSG00000152990	ADGRA3	0.466261	1.73328	2.17052	0.0457423	1
ENSG00000147166.11	ITGB1BP2	0.262823	1.28754	2.06868	0.0474878	0.958808		ENSG00000152601	MBNL1	0.244734	9.18901	2.26182	0.0440611	1		ENSG00000236283	AC019197.1	0.724115	-1.21707	2.17051	0.0457437	1
ENSG00000172878.14	METAP1D	0.25042	3.11808	2.06811	0.0475443	0.958808		ENSG00000281100	AC105749.1	0.644824	0.794908	2.26138	0.0440956	1		ENSG00000174628	IQCK	0.218924	0.252961	2.17023	0.0457679	1
ENSG00000139351.15	SYCP3	0.307507	-0.232514	2.06806	0.0475501	0.958808		ENSG00000279845	AC097372.2	0.554317	-1.10777	2.26132	0.0441007	1		ENSG00000287129	AC097500.1	0.555398	-2.11306	2.17016	0.0457743	1
ENSG00000280355.1	AL132656.4	0.391645	1.22016	2.06628	0.0477284	0.958808		ENSG00000115993	TRAK2	0.235155	6.23423	2.26106	0.0441207	1		ENSG00000110777	POU2AF1	0.466953	4.30102	2.16942	0.0458393	1
ENSG00000184677.18	ZBTB40	0.198912	7.34592	2.0662	0.047737	0.958808		ENSG00000162402	USP24	0.25875	7.55536	2.26012	0.0441945	1		ENSG00000260135	MMP2-AS1	2.69538	-1.31003	2.16675	0.0460752	1
ENSG00000163161.14	ERCC3	0.151023	6.39996	2.06383	0.0479759	0.958808		ENSG00000068137	PLEKHH3	-0.950568	-1.16346	-2.25982	0.0442179	1		ENSG00000072401	UBE2D1	-0.363214	5.5976	-2.16667	0.0460816	1
ENSG00000133424.22	LARGE1	0.511927	1.62834	2.06361	0.0479982	0.958808		ENSG00000203914	HSP90B3P	0.737383	-3.21559	2.25834	0.0443345	1		ENSG00000277342	AC048344.4	0.992143	-3.1085	2.16632	0.0461132	1
ENSG00000134744.14	TUT4	0.209595	6.33112	2.0636	0.0479988	0.958808		ENSG00000213033	AURKAP1	1.10335	-2.04851	2.25779	0.0443776	1		ENSG00000154839	SKA1	0.615974	-1.24633	2.16631	0.046114	1
ENSG00000151650.8	VENTX	-0.452905	3.88271	-2.06332	0.0480274	0.958808		ENSG00000241735	FABP5P3	0.991915	-4.2343	2.25558	0.0445525	1		ENSG00000211845	TRAJ44	-0.847786	-2.56262	-2.16536	0.0461982	1
ENSG00000149582.16	TMEM25	0.249965	2.2795	2.0612	0.0482427	0.958808		ENSG00000197992	CLEC9A	-0.757854	0.121056	-2.25556	0.044554	1		ENSG00000155287	SLC25A28	0.27586	6.38078	2.16534	0.0461996	1
ENSG00000180658.4	OR2A4	0.523542	0.17644	2.06082	0.0482815	0.958808		ENSG00000165392	WRN	0.33707	4.59452	2.25437	0.0446488	1		ENSG00000215835	AL596087.1	-0.210029	2.11339	-2.16506	0.0462247	1
ENSG00000273432.1	AC004951.4	0.323747	-1.11211	2.06039	0.0483253	0.958808		ENSG00000158525	CPA5	2.22402	-2.07639	2.25404	0.0446748	1		ENSG00000164056	SPRY1	0.794696	1.66665	2.16437	0.0462855	1
ENSG00000153064.12	BANK1	0.325232	6.02145	2.0599	0.0483748	0.958808		ENSG00000148019	CEP78	0.6347	6.1973	2.25395	0.0446819	1		ENSG00000099622	CIRBP	0.17864	7.96823	2.16431	0.046291	1
ENSG00000231887.7	PRH1	0.370582	0.123329	2.05935	0.0484316	0.958808		ENSG00000151650	VENTX	-0.64953	3.99299	-2.25395	0.0446819	1		ENSG00000267120	AD000671.2	0.862419	-4.04176	2.16422	0.0462988	1
ENSG00000198799.12	LRIG2	0.150043	5.33584	2.05771	0.0485986	0.958808		ENSG00000226869	LHFPL3-AS1	1.05615	-4.1787	2.25286	0.0447687	1		ENSG00000245812	LINC02202	0.778086	-2.30983	2.16387	0.0463302	1
ENSG00000212694.8	LINC01089	0.399124	5.20346	2.05699	0.0486725	0.958808		ENSG00000136932	TRMO	0.194355	4.94019	2.25175	0.0448566	1		ENSG00000239969	AC091390.4	0.422019	0.00856953	2.16353	0.0463601	1
ENSG00000256060.3	TRAPPC2B	0.303205	1.15204	2.05654	0.0487185	0.958808		ENSG00000268006	PTOV1-AS1	0.90378	-1.60852	2.25161	0.0448679	1		ENSG00000134982	APC	-0.227641	5.72518	-2.16035	0.0466437	1
ENSG00000211728.2	TRBV5-6	0.494617	0.585244	2.05545	0.0488305	0.958808		ENSG00000255991	AC121334.1	1.15102	-4.18595	2.25136	0.044888	1		ENSG00000165507	DEPP1	-1.0085	-3.23381	-2.16033	0.0466455	1
ENSG00000204316.13	MRPL38	0.286615	3.13969	2.05473	0.0489047	0.958808		ENSG00000172175	MALT1	0.192403	6.93507	2.25124	0.0448977	1		ENSG00000234465	PINLYP	0.69951	-1.06847	2.15987	0.0466871	1
ENSG00000170275.15	CRTAP	-0.171136	7.65032	-2.05469	0.0489087	0.958808		ENSG00000253833	AC022868.1	-0.56931	-1.57398	-2.25012	0.0449872	1		ENSG00000285774	AL133444.1	-0.856951	-1.87275	-2.15984	0.0466893	1
ENSG00000181873.13	IBA57	0.276473	3.48853	2.05345	0.0490364	0.958808		ENSG00000185710	SMG1P4	0.622365	6.62608	2.24973	0.0450176	1		ENSG00000259337	IGHV1OR15-2	1.22861	-3.09648	2.1588	0.0467829	1
ENSG00000180139.11	ACTA2-AS1	0.404923	0.68864	2.053	0.0490829	0.958808		ENSG00000257800	FNBP1P1	0.781508	1.50522	2.24884	0.045089	1		ENSG00000099377	HSD3B7	-0.418177	-0.409286	-2.15845	0.0468137	1
ENSG00000197776.8	KLHDC1	0.230689	3.04596	2.05296	0.0490876	0.958808		ENSG00000136237	RAPGEF5	0.795745	-1.02652	2.24833	0.0451305	1		ENSG00000284543	LINC01226	0.786282	0.348369	2.15842	0.046817	1
ENSG00000164542.13	KIAA0895	0.463259	-0.769454	2.0528	0.0491042	0.958808		ENSG00000244720	AC055748.1	0.725434	2.71096	2.24826	0.0451355	1		ENSG00000065621	GSTO2	0.391405	-0.644539	2.15815	0.0468406	1
ENSG00000065675.15	PRKCQ	0.30581	5.4957	2.05137	0.0492511	0.958808		ENSG00000267767	LINC01801	0.836884	0.887515	2.2482	0.0451409	1		ENSG00000212443	SNORA53	0.471867	-0.060253	2.15788	0.0468652	1
ENSG00000205771.6	CATSPER2P1	0.368951	0.807284	2.05062	0.0493298	0.958808		ENSG00000110944	IL23A	-0.361181	1.4483	-2.24784	0.0451691	1		ENSG00000213928	IRF9	0.199957	5.13768	2.15747	0.0469017	1
ENSG00000161381.14	PLXDC1	0.351975	5.18425	2.04901	0.0494963	0.958808		ENSG00000151692	RNF144A	0.395223	4.49352	2.24784	0.0451696	1		ENSG00000169981	ZNF35	-0.234536	1.90638	-2.15715	0.0469312	1
ENSG00000162946.23	DISC1	-0.216465	4.06287	-2.04843	0.0495566	0.958808		ENSG00000226519	LINC00390	-0.902496	-3.90303	-2.2476	0.0451887	1		ENSG00000131023	LATS1	-0.230891	5.977	-2.15617	0.0470193	1
ENSG00000233325.3	MIPEPP3	0.450483	-1.3873	2.04804	0.0495976	0.958808		ENSG00000270863	DDX55P1	1.02867	-4.06066	2.24724	0.0452178	1		ENSG00000253320	AZIN1-AS1	0.313893	1.30715	2.15572	0.0470598	1
ENSG00000227372.12	TP73-AS1	0.182912	5.23491	2.04769	0.0496342	0.958808		ENSG00000237818	RPS3AP29	1.20383	-4.02244	2.24669	0.0452617	1		ENSG00000112619	PRPH2	0.87585	-3.88717	2.15438	0.0471808	1
ENSG00000237842.2	SMU1P1	-0.300182	-0.844019	-2.04701	0.0497052	0.958808		ENSG00000160321	ZNF208	1.00242	2.99119	2.24535	0.0453697	1		ENSG00000270016	AC026150.3	-0.538864	-1.47851	-2.15436	0.0471823	1
ENSG00000206885.1	SNORA75	0.54988	0.697543	2.04663	0.0497446	0.958808		ENSG00000283141	LINC02666	1.61197	-3.38553	2.24522	0.0453799	1		ENSG00000237296	SMG1P1	-0.517633	6.32133	-2.15405	0.0472099	1
ENSG00000112977.16	DAP	-0.169646	5.92368	-2.04545	0.0498684	0.958808		ENSG00000270061	AC068790.5	1.41563	-2.2221	2.24437	0.0454487	1		ENSG00000238039	AC244197.2	0.75956	1.39082	2.15326	0.0472815	1
ENSG00000122417.15	ODF2L	0.254351	5.934	2.04526	0.049888	0.958808		ENSG00000163611	SPICE1	0.354711	1.98513	2.24397	0.0454809	1		ENSG00000273001	AL731533.2	1.271	-2.50416	2.15214	0.0473832	1
ENSG00000088970.16	KIZ	0.17831	5.1132	2.04426	0.0499924	0.958808		ENSG00000166816	LDHD	-0.964158	0.787386	-2.24332	0.0455334	1		ENSG00000266844	AC093330.1	-0.401936	-1.25058	-2.1506	0.0475229	1
								ENSG00000119514	GALNT12	0.418888	3.1651	2.24263	0.0455887	1
								ENSG00000233647	NENFP1	0.955439	-1.2766	2.24245	0.0456033	1
								ENSG00000211882	TRAJ7	0.860925	-1.26538	2.24238	0.0456094	1
								ENSG00000224078	SNHG14	0.434656	6.3156	2.24138	0.04569	1
								ENSG00000164845	FAM86FP	-0.45924	0.695125	-2.24108	0.0457147	1
								ENSG00000198466	ZNF587	0.372555	5.72851	2.24058	0.0457552	1
								ENSG00000146350	TBC1D32	0.384272	2.69584	2.23952	0.0458417	1
								ENSG00000136153	LMO7	0.374488	3.85557	2.239	0.0458837	1
								ENSG00000223459	TCAF1P1	0.386956	2.24328	2.23714	0.0460355	1
								ENSG00000186407	CD300E	-0.289501	8.60382	-2.23698	0.0460487	1
								ENSG00000278997	AL662907.1	0.351495	0.913604	2.23657	0.0460821	1
								ENSG00000279513	AL157902.2	1.08339	-2.21222	2.23498	0.0462122	1
								ENSG00000176148	TCP11L1	0.345806	4.00519	2.23441	0.0462589	1
								ENSG00000270157	AC004918.4	0.720675	3.11601	2.23253	0.0464135	1
								ENSG00000175793	SFN	-0.43026	-1.2651	-2.23161	0.0464896	1
								ENSG00000115232	ITGA4	0.326761	9.19267	2.22986	0.0466334	1
								ENSG00000252034	RNY4P37	-0.908777	-3.98767	-2.22963	0.0466528	1
								ENSG00000115808	STRN	0.236327	6.24983	2.22875	0.0467259	1
								ENSG00000211872	TRAJ17	0.881057	-1.98387	2.22769	0.0468139	1
								ENSG00000232533	AC093673.1	-0.210883	2.73035	-2.22765	0.0468172	1
								ENSG00000080493	SLC4A4	0.505663	2.55141	2.22694	0.0468758	1
								ENSG00000178947	SMIM10L2A	0.721429	0.500425	2.22615	0.0469418	1
								ENSG00000154310	TNIK	0.474086	5.59108	2.2252	0.0470205	1
								ENSG00000165424	ZCCHC24	-0.344043	3.14589	-2.22512	0.0470271	1
								ENSG00000214331	AC009053.1	0.420656	4.41201	2.22504	0.047034	1
								ENSG00000066739	ATG2B	0.277396	6.55033	2.22266	0.0472326	1
								ENSG00000261349	AL031432.2	0.685385	3.04109	2.22235	0.0472591	1
								ENSG00000182489	XKRX	0.605629	0.0357467	2.22209	0.0472803	1
								ENSG00000211879	TRAJ10	0.82169	-1.4469	2.22176	0.0473086	1
								ENSG00000213516	RBMXL1	0.306907	4.9627	2.22149	0.0473311	1
								ENSG00000030066	NUP160	0.202326	5.85706	2.22127	0.0473491	1
								ENSG00000237522	NONOP2	0.58294	0.0500234	2.22117	0.0473574	1
								ENSG00000147138	GPR174	0.567949	5.77309	2.22052	0.0474122	1
								ENSG00000008517	IL32	0.708425	7.49575	2.21992	0.0474626	1
								ENSG00000211669	IGLV3-10	-1.54294	-0.292058	-2.2191	0.0475316	1
								ENSG00000157796	WDR19	0.283216	4.66826	2.21899	0.0475407	1
								ENSG00000279481	AC104791.2	1.50679	-2.9524	2.21872	0.047564	1
								ENSG00000223343	AC137630.1	0.49858	-1.8113	2.21796	0.0476275	1
								ENSG00000266405	AP005061.1	0.350965	1.43278	2.21681	0.0477252	1
								ENSG00000165240	ATP7A	0.253124	4.46277	2.21643	0.0477567	1
								ENSG00000246223	LINC01550	0.664287	3.20918	2.21635	0.0477638	1
								ENSG00000056586	RC3H2	0.218317	6.53312	2.21625	0.0477719	1
								ENSG00000279822	AC016397.2	1.07955	-4.14479	2.21612	0.0477833	1
								ENSG00000166352	C11orf74	-0.324205	1.42772	-2.21596	0.0477972	1
								ENSG00000079215	SLC1A3	-0.574883	0.21506	-2.21566	0.0478225	1
								ENSG00000118873	RAB3GAP2	0.22441	5.85675	2.21536	0.0478476	1
								ENSG00000237499	AL357060.1	0.488194	3.52069	2.21509	0.0478703	1
								ENSG00000129226	CD68	-0.608609	-0.373846	-2.21498	0.0478798	1
								ENSG00000162688	AGL	0.272336	5.07485	2.21429	0.0479386	1
								ENSG00000279500	AC108704.2	0.935536	1.11854	2.21384	0.0479769	1
								ENSG00000285572	AL136441.1	0.479579	-2.80686	2.2118	0.0481503	1
								ENSG00000171772	SYCE1	-2.86604	-1.04556	-2.21091	0.0482258	1
								ENSG00000196793	ZNF239	0.491353	0.660784	2.20982	0.0483194	1
								ENSG00000171634	BPTF	0.206934	7.0548	2.20899	0.0483899	1
								ENSG00000115306	SPTBN1	0.300509	7.18379	2.20778	0.0484938	1
								ENSG00000272009	AL121944.1	0.478208	-1.49206	2.20689	0.0485706	1
								ENSG00000287188	AC068989.1	0.741277	-1.35293	2.20654	0.0486007	1
								ENSG00000286861	AL049779.4	0.669107	0.0419799	2.20426	0.0487967	1
								ENSG00000241547	ACTG1P20	0.688164	0.146996	2.20422	0.0488004	1
								ENSG00000117115	PADI2	-0.674913	5.62239	-2.20326	0.0488835	1
								ENSG00000125247	TMTC4	0.454473	4.28835	2.2024	0.0489582	1
								ENSG00000259768	AC004943.2	0.441442	0.247656	2.20162	0.0490258	1
								ENSG00000140105	WARS	0.282569	8.2752	2.20132	0.0490519	1
								ENSG00000184761	PRSS40B	1.16755	-4.25179	2.20114	0.049067	1
								ENSG00000233416	AC012065.2	0.852695	-2.97153	2.20065	0.0491094	1
								ENSG00000143368	SF3B4	-0.174451	5.54164	-2.19959	0.0492017	1
								ENSG00000106588	PSMA2	0.334963	3.1417	2.1995	0.0492097	1
								ENSG00000269386	RAB11B-AS1	-0.367759	0.552843	-2.19882	0.0492687	1
								ENSG00000065457	ADAT1	0.436946	5.01329	2.1983	0.0493141	1
								ENSG00000157954	WIPI2	-0.136588	6.11515	-2.19826	0.0493174	1
								ENSG00000284707	AC079781.5	0.339559	2.72321	2.19805	0.0493365	1
								ENSG00000279202	AC130448.1	1.26772	-3.06531	2.19759	0.0493767	1
								ENSG00000166326	TRIM44	0.176257	7.73052	2.19744	0.0493893	1
								ENSG00000275234	AC010503.4	0.397001	-1.74328	2.1969	0.0494364	1
								ENSG00000244752	CRYBB2	1.45395	-2.78759	2.1969	0.0494367	1
								ENSG00000248302	BNIP3P41	1.02468	-2.13719	2.19671	0.0494535	1
								ENSG00000198162	MAN1A2	0.252677	6.15207	2.19609	0.0495071	1
								ENSG00000197308	GATA3-AS1	-0.596269	-2.96011	-2.19521	0.0495844	1
								ENSG00000179406	LINC00174	0.483577	3.97756	2.19493	0.0496088	1
								ENSG00000166341	DCHS1	0.686567	3.32422	2.19482	0.0496183	1
								ENSG00000270076	AF131215.7	1.28153	-3.19756	2.19469	0.0496301	1
								ENSG00000188199	NUTM2B	0.230402	2.14449	2.19465	0.0496338	1
								ENSG00000276557	TRBV18	0.945209	0.935654	2.19275	0.0498005	1
								ENSG00000080802	CNOT4	0.2586	4.73498	2.19178	0.0498857	1
								ENSG00000113263	ITK	0.45949	7.71284	2.1917	0.0498932	1
								ENSG00000240233	RN7SL587P	1.09676	-3.16594	2.19086	0.0499669	1
								ENSG00000173821	AC124319.1	0.386203	10.1062	2.19071	0.0499801	1
								ENSG00000156011	PSD3	0.46766	1.46879	2.19063	0.0499873	1
