# Supplementary material for: Deep phenotyping of post-infectious myalgic encephalomyelitis/chronic fatigue syndrome
Source: Nat Commun. 2024 Feb 21;15:907. doi: 10.1038/s41467-024-45107-3 (PMC10881493; doi:10.1038/s41467-024-45107-3)
Supplement: Supplementary file 4 — Supplementary Data 1-24 [file 41467_2024_45107_MOESM4_ESM.zip › Individual Supplementary Data/Supplementary Data 17.xlsx]

## Sheet: Sheet1
Supplementary Data 17: Multivariate and univariate analysis of aptamers measured on the SomaLogic platform in the serum and cerebrospinal fluid
Supplementary Data 17A: Soma aptamers measurement and wilcoxon test (serum)
seqID	SomaId	TargetFullName	Target	p-value	FDR adjusted p-value	HV	HV	HV	HV	HV	HV	HV	HV	HV	HV	HV	HV	HV	HV	HV	HV	HV	HV	PI-ME/CFS	PI-ME/CFS	PI-ME/CFS	PI-ME/CFS	PI-ME/CFS	PI-ME/CFS	PI-ME/CFS	PI-ME/CFS	PI-ME/CFS	PI-ME/CFS	PI-ME/CFS	PI-ME/CFS	PI-ME/CFS	PI-ME/CFS	PI-ME/CFS
SeqId.5019-16_2	SL002803	Ubiquitin carboxyl-terminal hydrolase isozyme L1	PGP9.5	0.000455371	0.596081	1280.1	1154.1	1204.4	1235.7	1209.3	1275.9	1198	1371.7	1194	1213.5	1366.7	1197	1203.5	1198.6	1313.8	1179.6	1462.3	1327.2	1384	1377.4	1199.1	1275.2	1394.6	1712.3	1478.3	1434.2	1742.8	1274.7	1263.4	1395.9	1315	1672.4	1938
SeqId.2773-50_2	SL001717	Interleukin-10	IL-10	0.00453388	0.962882	613.7	445.7	458.5	453.4	473	439.8	464	443.8	470.7	469.8	458.9	1112.4	448.6	458.2	463.7	530.8	440.4	453.3	430.3	475.3	404.5	427.6	430.3	374.9	462	423.7	414.8	448	429.6	495.7	437.7	467.1	437.2
SeqId.14136-234_3	SL007696	Complement component C1q receptor	C1QR1	0.00586835	0.962882	9384.4	10599.1	11652.4	12687.9	10900.4	10427.7	10101.1	10654.9	12560.9	13332.4	10256.4	16661	9971.6	11676.7	9052.9	17657.1	11409.5	11439	8720.6	10403.2	6856.9	9590.5	10550.1	11273.6	15619.8	7821.9	9392.1	8656.5	8541.2	6995.1	9460.1	9858.5	14671.5
SeqId.5792-8_2	SL000011	alpha-Fetoprotein	AFP	0.00586835	0.962882	964.8	1120.9	1210.8	1038.6	951.5	955	989.1	1013.2	949.1	1152.9	941.4	933.8	944.7	959.8	869.7	974.8	1000	969.7	1090.4	1016.6	970.4	1043.3	1160.5	1184	970.3	1425	992.7	1892.8	1067.1	965.4	984.5	980.1	1354.5
SeqId.9211-19_3	SL003066	Pigment epithelium-derived factor	PEDF	0.00586835	0.962882	44700.7	58326.4	43351.6	45773.7	54806.9	48295.4	53541.1	56901.8	46719.5	50201.9	49424.6	45429.9	46553.6	46131.1	43965.5	51701.8	40213.1	47744.8	39724.2	44215.9	41531.7	48435.2	48410.6	43568.1	38280.5	35540	38596.4	37400.9	50142.8	35329.8	44163.6	51337.6	45366.5
SeqId.5301-7_3	SL000406	Eotaxin	Eotaxin	0.0066262	0.962882	1322	1353.2	987	1216	1451.9	1359.3	829.6	1106.4	1840.5	1453.5	1503.3	1107.5	1602.3	1278.1	1392.8	1754	1081.4	1484.2	1002.4	1102.6	860.3	943	890.9	1464.4	1012.1	1040.5	1050.9	1272.3	1088	1298.8	1220.5	1123.8	1285.3
SeqId.4842-62_2	SL000070	Glypican-3	Glypican 3	0.00746775	0.962882	754.7	719.3	1025.6	1056.2	977.4	774.9	843.4	1050.1	1113.9	1003.1	759.6	1147.4	984.1	1141.7	737.5	1728.4	1014.3	1139.2	1153.1	764	2670.2	1433.2	1134.2	1224.1	1421.4	1685.9	1219.6	1248.1	890.5	999.6	1042.2	1028.8	1337.5
SeqId.2305-52_4	HCE003300	HCE003300	HCE003300	0.00840031	0.962882	1083	1096.1	1117.7	1099.5	1083.9	1074.4	1100.7	1089.4	1088.1	1094.9	1081.8	1087.4	1085.9	1100.4	1106.3	1077	1101.2	1096.7	1100	1143.5	1093.8	1095.4	1098.7	1110.5	1101.4	1110.3	1109.1	1124.7	1162.3	1096.4	1104.1	1086.9	1091.7
SeqId.2273-34_4	HCE004359	HCE004359	HCE004359	0.00920746	0.962882	613.6	599.4	605.5	605.1	603	580.2	597	600.1	600.1	600.3	604.4	603.1	600.3	602.7	619.4	601.3	594.1	614.5	606	620.3	607.9	602	599.4	602.8	604.1	617	610.4	623.6	631.5	602.8	607.9	606.3	616.9
SeqId.2567-5_6	SL003328	Complement factor I	Factor I	0.0118264	0.962882	36622.6	40360.3	37017.7	34774.2	51057.2	43933.6	49263.3	42000.9	36507.2	40341.1	42750.2	42708.9	47065	40386.5	36369.9	41646.5	34547	38866.9	32081.5	36440.6	31556.4	41909.3	41625.7	34699.5	38106.9	35527.1	34193.6	35904.3	40770.5	34772.2	35720.9	49125	35572.4
SeqId.3294-55_2	SL010451	Cryptic protein	CFC1	0.0132076	0.962882	2894.3	2626.3	2253.3	2444.1	2351.2	2462.9	2598.5	2771.5	2577.4	2601	2662.5	2470	2538.9	2609.5	2742.1	2964.3	2502.9	2534.7	2778	2345.4	2791.5	2909.5	2565.8	3665.2	2295.6	2883.9	3367.6	2881.4	2616.3	2783.9	2868.1	2808.7	2846.9
SeqId.3341-33_4	SL006892	Tyrosine-protein kinase ABL1	ABL1	0.0132076	0.962882	464.2	448.4	406.6	421	432.4	547	416.3	427.7	439.4	395.7	470.2	401.3	414	434.1	411.7	403.4	416.4	419.9	403.5	442.7	418.6	393.7	404.8	354.8	399.9	356.6	394.9	417	398.3	450.1	400.4	439.2	394.3
SeqId.4151-6_2	SL000541	Plasminogen	Plasminogen	0.0132076	0.962882	2713.9	2139.3	2301.6	2490.4	2467.8	2665	2408.6	2619.4	2972.5	2646.5	2746.5	2732.3	2976.4	2535.1	2741.5	2249.2	2485.1	2805.3	2858.4	2100.2	3571.2	2728.2	2748	2245.7	2837.3	3315.9	2918.5	3270	2800.2	3564.3	2460.1	3065.6	3840.3
SeqId.4769-10_3	SL008590	Olfactomedin-4	Olfactomedin-4	0.0147245	0.962882	330.8	356.9	320.7	340	368.2	398.2	362.3	348.5	357.2	380.1	396.2	370.5	343.9	347.3	350.4	338.3	342.4	368.1	327.1	378.9	314	331.3	324.7	294.8	354.1	325.4	297.7	353.1	310.9	355.9	350.1	365.9	326.7
SeqId.13124-20_3	SL018587	Immunoglobulin superfamily containing leucine-rich repeat protein 2	ISLR2	0.016194	0.962882	763.7	667.1	667.1	614.9	668.8	615.8	710.5	676.3	659.1	649.5	732.6	723	662.6	682.5	759.3	648.2	704.4	715.1	823.8	609.9	739.5	711.3	666.1	687.9	683.5	881.1	777.6	753	772.7	703.9	796.8	681.6	976.2
SeqId.2982-82_2	SL005165	Galectin-4	Galectin-4	0.0163874	0.962882	1248.6	1247.6	1163.1	1240.4	1328.8	2158.3	1293.2	1345.1	1253.7	1293.9	1190.9	1198.2	1248.4	1245.8	1205.2	1272.3	1304	1280.1	1222.6	1237.2	1215.5	1219.4	1208.1	1316.6	1223.6	1158.8	1177	1209.4	1209.9	1216.7	1205.5	1264.8	1198.3
SeqId.4267-81_3	SL011772	Pescadillo homolog	PESC	0.0178674	0.962882	505.5	484.5	462.5	566.6	509.8	502	508	521.1	600	505.4	652.1	500	491.5	487.9	490.3	490.7	613.8	505.4	486.1	510.8	464.6	471.2	477.1	478	483.9	452.7	441.7	650.9	487	535.8	483.2	599.9	440.3
SeqId.3189-61_2	SL010372	Enteropeptidase	Enterokinase	0.0201958	0.962882	593.7	641.6	592.1	610.6	639.7	582.1	634.1	637.3	657.3	636.3	675.5	614.5	617	650.6	622.1	626.9	715.9	651.2	613.5	648.1	592.7	589.9	598.8	530.2	601.3	595.6	570	605.4	606.8	645.2	610.7	661.9	599.9
SeqId.3435-53_2	SL010348	Fibronectin Fragment 4	FN1.4	0.0201958	0.962882	2815.7	2569.9	2111.2	2438.8	2434.9	2611.6	2449.8	2816.8	2719.4	2608.7	2370.8	3149.7	2475.3	2401.8	2898	2302.6	2377.8	2628.1	2735.7	2545.8	2876.1	2946.1	2586.9	2695.7	3002.7	3099.5	2717.7	2449.1	2850.1	2954.5	2776.6	2279.4	4303.8
SeqId.4922-13_1	SL003189	C-C motif chemokine 19	MIP-3b	0.0201958	0.962882	1110.6	968	1353.8	1014.1	954.1	1472.1	976.9	936.4	1005.6	976.8	767.3	1217.1	1254.6	939.1	979.7	855.2	943.2	905.1	1546.3	1057.4	1046.1	948.2	1115.9	1137.2	1342	1886.1	1091.6	1016.7	1174.6	887.6	1002	1297.9	4303.4
SeqId.2788-55_1	SL000524	Stromelysin-1	MMP-3	0.0223647	0.962882	1227.7	4992	1560.6	1844.1	964	1277.9	1030.3	1053.2	2480.6	1446	2400.4	1821	2039.4	2253.8	689	1667.3	913.7	2339.2	573.2	1974.3	575.9	1047.9	1393.5	1600.7	819.4	974.2	1322	892.3	1258.7	864.5	1447.9	1177.6	1493
SeqId.3348-49_2	SL003994	Bone morphogenetic protein 1	BMP-1	0.0223647	0.962882	1988.3	1992.2	1781.7	1888.6	2657.6	2180.6	2253.4	1656.8	2286.7	2071.4	1506.2	1963.6	2916.2	1986.8	2100.6	1701.4	1551.6	2199.1	1783.1	3204.7	1959.1	2454.4	1707.7	2127.3	2620.1	3219	1919.1	2677.8	2665.9	2529.1	3181.7	3535.3	2085.4
SeqId.3506-49_1	SL000508	Lymphotoxin alpha2:beta1	Lymphotoxin a2/b1	0.0223647	0.962882	3217.8	2750.6	3240.7	3124.9	2485.2	2970.9	2617.1	3281.8	3036.7	3427.6	3109.9	3175.7	3462.1	3246.6	3119.7	2855.8	3708.6	3198.4	4212.7	2742.6	3952.5	3536	3353	3161.2	3980.7	3779.2	3320.8	3374.7	3019	3659.5	2988.1	3154.8	3651.3
SeqId.5936-53_3	SL002517	Tumor necrosis factor	TNF-a	0.0238286	0.962882	739	824.5	844.1	827	825.8	768.9	846.4	1258.3	774.1	795.3	638.9	803.1	819.4	807.2	837.7	807.6	766.1	870.5	755.6	826.3	695.5	799.7	790.1	696.6	834	734.6	676.1	769.1	716.8	740.8	807	807	809.8
SeqId.13114-50_3	SL006230	Lumican	Lumican	0.0247262	0.962882	1183.4	1222.4	1214.5	1272.6	1177.7	1051	1255.8	1202.8	1192.7	1352	1499	1644.2	1227.7	1164.1	1460.8	1821.7	1163.9	1185.1	977.2	1182.9	815.6	731.7	1460.9	1412	1348.2	1045.4	1123.4	942.7	1135.4	1014.4	1267.5	983.1	1342.3
SeqId.2875-15_2	SL006923	TATA-box-binding protein	TBP	0.0247262	0.962882	683.2	671.1	679.8	758	891	644.6	704.9	622.6	647.1	586.6	861.5	619.9	674.3	614.2	661.7	581.8	654.2	624.1	623.7	689.1	754.9	616.1	564.9	507.2	618.8	532.6	604.8	654.1	665.6	661	561	613.2	608.6
SeqId.2879-9_2	SL000248	Alpha-1-antichymotrypsin	a1-Antichymotrypsin	0.0247262	0.962882	196391	222412	247592	211131	239365	244957	182631	220809	223864	282041	232743	232089	242978	223883	186521	245594	221818	187511	213434	197011	211599	207492	212665	194453	209826	221212	195998	175060	210632	218720	210710	256381	198467
SeqId.3617-80_4	SL006512	Hepatocyte growth factor activator	HGFA	0.0247262	0.962882	1499.9	1889.2	3046.7	5601.9	3309.3	3354.5	1600.5	2886.1	4640.7	3686	1893.1	3284.2	3398.9	3564.5	4591.7	3220.5	2504.4	3644.2	3822.6	3698.6	2314.3	3350.4	2706.4	4102.5	4442.5	4554.2	3588.1	4262.9	3776.7	4729.6	4061.1	3336.1	6160.5
SeqId.3356-50_1	SL004868	Carbonic anhydrase 7	Carbonic anhydrase VII	0.0261671	0.962882	877.4	452	393.4	444.9	434.2	429.4	431.9	440.2	457.5	480.7	504.2	414.7	428.1	433.3	418.8	428.3	542.9	431.8	407.5	437.5	437.3	423	422.7	373.3	438.9	379.7	394.8	423	410.3	474	414.6	530.1	383
SeqId.2429-27_4	SL000324	Complement component C8	C8	0.0272937	0.962882	3789.7	3465.9	4342	3630.7	3698.3	4281.3	4139.2	4510.2	3358.8	3226.8	3226.3	3633	4462.6	3563.8	3540.8	3596.7	3545.1	3710.6	4558.6	3161.5	4723.8	4543.9	3481.4	3775.3	3743.4	4761.5	5087.2	4232.8	4728.7	4072.8	3972.7	3493.5	4420.8
SeqId.2865-77_2	SL004724	Histone acetyltransferase KAT6A	MOZ	0.0274089	0.962882	2267.9	2449.4	2260.6	2278.7	2287.9	2220.2	2341	2543.3	2359.2	2192.7	3071.9	2142.1	2185.1	2480.9	2358	2241.3	2278.9	2371.5	2424.9	2235.2	2437.3	2255.2	2272.9	1855.8	2203	2117	2142.1	2171.1	2173.3	2337.3	2102.3	2397.2	1951.5
SeqId.3291-30_2	SL002706	Low affinity immunoglobulin epsilon Fc receptor	CD23	0.03008	0.962882	4040.2	3341.7	4035.6	3911.4	2114.3	3525.2	3430.6	4008.9	5071.7	2737.3	3580.1	5764.2	4768.4	4562.9	5255.2	2961.7	3564.5	5219.9	5113.6	2943.8	4710.7	4460	4774.3	4500.5	4565.9	7602.6	4806.5	5196.4	4810.3	3562.3	7125.1	4055.3	5440.6
SeqId.5024-67_1	SL002522	Retinoblastoma-associated protein	Rb	0.0330993	0.962882	2864.7	2673	3368.1	2806	2822.5	2984.3	2926.7	2839.1	33277.6	2606.5	2678	2781.1	3229.7	2754	2890	2569.4	2789.1	2897.6	3441	2503.9	3404.4	3385.4	2481.5	3534.5	2960.9	3599.9	3754	3209.7	3338.6	2519.2	3005.4	4031.6	3045.2
SeqId.5383-14_3	SL004671	Tumor necrosis factor receptor superfamily member 13C	BAFF Receptor	0.0330993	0.962882	1774.2	1601.6	1547.2	1611.1	1675.4	1694	1962.4	1755.3	1518	1518.2	1754.5	1543	2171.7	1680.2	1771.9	1410.2	1702.8	1580.6	2085	1614.9	1913.9	1860.6	1368.5	1758	1938.7	2132.4	1965	1649.4	1842	1839.4	1967.7	1801.6	1238.9
SeqId.3175-51_5	SL006610	A disintegrin and metalloproteinase with thrombospondin motifs 13	ATS13	0.0363656	0.962882	4682.4	3349	5830.8	5802.8	5357.5	5246.9	4627.8	4335.1	6193.7	2871.2	3675.6	1349.6	4932.2	6083.8	4563.7	4842.3	4627.4	4841.9	6437.1	5919.3	4104.5	4587.8	4842.4	6307.6	4842.5	6137.4	6102.6	5438.6	4647	8848.6	5335.1	4285.3	6579.4
SeqId.4851-25_1	SL000125	Interleukin-1 alpha	IL-1a	0.037609	0.962882	1247.9	1432	1334	1438.1	1307.4	1335.3	1347.8	1367.3	1397.3	1446	1285.1	1397.7	1416.9	1289.9	1631.3	1382.4	1334	1326.6	1314	1370.2	1512.1	1522.7	1440.4	1660.2	1386.4	1369.4	1338.5	1450.8	1349.1	1488.8	1394.8	1393	1592.8
SeqId.2249-25_4	HCE004333	HCE004333	HCE004333	0.0392855	0.962882	298.2	295.5	294.6	292	290.9	293.9	289.4	294.5	297.1	289.3	283.1	293.4	292.7	288	296.9	295	289	293.5	295.7	293.7	295.2	296.4	302.1	288.6	292.2	301.2	297.5	291.9	294.5	296.5	298.3	292.9	301.2
SeqId.2441-2_4	SL004333	Fibroblast growth factor 10	FGF-10	0.0398938	0.962882	431.3	459	467.4	490.1	476.1	498.5	488.2	760.4	468.6	488.5	479.8	486.3	491.8	466.6	490.6	463.9	624.8	491.4	494.8	1593.4	493.5	1765.5	456.9	549.3	477.7	541.8	491.3	528.5	492.3	503.1	512.1	460.9	480
SeqId.2925-9_1	SL000006	Plasminogen activator inhibitor 1	PAI-1	0.0398938	0.962882	6498.4	8653	5423.6	7685.9	7657.6	7961	8730.4	5901.1	8387.3	8008.8	5172.1	6274.5	6593.8	6679.8	8553.9	7509.2	6782.3	6189.1	6261.7	7238.5	6295.7	5660.4	5481.1	4037.5	9273.1	5976.3	5332.8	5050.7	3909.4	7816	7938.2	6903.1	5213.1
SeqId.3505-6_2	SL000507	Lymphotoxin alpha1:beta2	Lymphotoxin a1/b2	0.0398938	0.962882	354.8	275.8	353.3	341.8	226.7	316.5	250.5	793.7	358.5	379.6	239.9	378.9	361.9	313.3	335	294	420.6	334.8	426.5	303.8	386.5	362.4	362	403.1	468.9	450.4	324.5	360.4	307.8	429	344.7	326.7	435.9
SeqId.10362-35_3	SL002565	Myc proto-oncogene protein	c-Myc	0.0436984	0.962882	1644.1	1322.6	1782.2	1328.4	1414.7	1453.5	1360.6	1280.6	1308	1484.5	1104.4	1361.2	1314.6	1409.6	1377.5	1404.1	1300.2	1338.5	1276.7	1405.7	1130.8	1363.4	1291.9	1286.2	1435	1399	1141.6	1327.2	1247.8	1294.9	1311.2	1386.8	1271.1
SeqId.2697-7_2	SL003041	Platelet factor 4	PF-4	0.0436984	0.962882	217990	243423	216906	224720	240664	226328	215878	236172	236566	310158	229576	280853	229398	254797	216898	275365	254920	217363	234556	218429	219137	226410	245327	196002	248409	215294	204236	172943	212600	233525	219386	247652	170612
SeqId.4136-40_2	SL004353	Interleukin-17D	IL-17D	0.0436984	0.962882	533.5	436.3	407.4	510.8	441	460.2	406.4	413.2	451.3	389.7	444.3	434.3	416	418.1	402.2	393	471.2	415.6	412.1	412.9	449.6	413.3	395	372.7	386.1	384.6	409.2	388.8	440.3	423.3	399.9	543.9	404.6
SeqId.4563-61_2	SL012108	1-phosphatidylinositol 4,5-bisphosphate phosphodiesterase gamma-1	PLCG1	0.0436984	0.962882	1309.7	1254.4	1289.1	1466.7	1280.8	1520.2	1394.6	1385.8	1164.4	1224.8	1220.1	1332	1517.8	1318.8	1293.4	1240.3	1320.8	1276.5	1559.5	1182	1552.6	1539.6	1203.5	1383.5	1377.2	1697	1541.1	1428.7	1497.4	1337	1323	1249.2	1352.6
SeqId.5094-62_3	SL009202	Junctional adhesion molecule-like	JAML1	0.0436984	0.962882	1386.7	787.9	953.1	810.6	1022.3	928.2	844.7	819.5	820.6	881.5	814.8	847.5	835.7	786.8	832.1	829.1	833	894.8	845.2	787.3	804.8	786	754.8	759.1	2064.7	919.2	716.9	800.9	752.6	846.9	863.9	809.2	826.3
SeqId.5483-1_3	SL010467	Repulsive guidance molecule A	RGMA	0.0436984	0.962882	12617.1	15166.2	13855.9	13946.3	12818.1	10795.4	12375	13902.1	14077	15798.1	12522.6	15215.9	11572.8	16970.9	12761.5	23976.1	13820.2	11816.8	9547.3	12234.8	10855.3	11526.4	14401.4	13803.1	13783.8	11098.9	10729.1	10771.9	15423.9	11825.9	11958.6	13078.7	15667
SeqId.3535-84_1	SL004367	Dickkopf-related protein 1	DKK1	0.0477953	0.962882	2836	4171.8	3164.6	3674.9	4299.8	4707.9	3846.1	2912.6	5146.2	4447.7	2782.6	3435.3	3548.5	3595.2	4759.3	4447.1	3383.1	4205.3	3336.4	3515.7	2517.2	3344.2	3914.8	2360.5	3796	2933.6	2346.1	3459.4	2696.4	3660.2	4100.4	2946.3	4959.8
SeqId.9207-60_3	SL018887	Quinone oxidoreductase-like protein 1	QORL1	0.0477953	0.962882	1453.6	1951.4	1532.6	1771.7	2250	1546.4	1913.8	1734.4	1538.3	1685.8	1857.5	1576	2905.1	1840.2	1781.2	1662	1752.2	1764	1887	1778.9	2156.1	2402.5	1657	1750.5	1923.5	2482.7	2176.9	1612.1	1791.1	1912.5	2688.2	2186.5	1700.9
SeqId.2797-56_2	SL000020	Apolipoprotein B	Apo B	0.0521995	0.962882	3694	8800.3	5270	4279.4	7158.7	4143.8	4241.5	6124.8	7639.1	9918.4	6473.8	6231.6	6517.6	5627.2	9448.5	7320.2	4403.3	5723.9	5774.4	8329.1	5779.8	6069.5	4945.7	11541.2	11158.7	7289.6	10976.5	4528	6719.7	8764.1	12879	9221	6654.9
SeqId.2943-5_2	SL000398	Cytochrome P450 3A4	Cytochrome P450 3A4	0.0521995	0.962882	1132.1	1536.2	1149.8	1343.5	1860.1	1096.2	1838.8	1444.3	1369.8	1398.3	1697.7	1261.1	2051.3	1296.6	1704.8	1145.6	1240.7	1429	1575.9	1811.5	2425.2	2016.7	1499.5	1588.7	1245.5	1626.9	1905.4	1347.1	1346.9	1633	2075.9	1708.2	1162.9
SeqId.3881-49_2	SL003753	Dynein light chain 1, cytoplasmic	DLC8	0.0521995	0.962882	780.7	698.9	644.1	707.7	669.3	639.9	666	670.7	667.7	716.4	787.9	777	621.5	686.9	790	661.9	722.8	672.6	646.3	723	674.3	728.3	632.4	604.7	633.8	644.8	636.6	671.6	629.2	681.9	672.3	677.7	595.6
SeqId.2857-70_2	SL006914	Glucocorticoid receptor	Glucocorticoid receptor	0.0530568	0.962882	105.9	100.4	91.9	88.3	98.3	77.8	89.1	81.2	91.8	78.9	87.7	80.3	82.1	81.6	89.5	82.8	95.8	80.3	83.7	109.3	94.6	98.9	83.3	112.2	88.1	86.7	82	86.9	206	137.6	1222.8	90	88.8
SeqId.3889-64_2	SL006132	Lamin-B1	Lamin-B1	0.0569274	0.962882	852.1	804.8	1603	762.5	765.8	758.6	801.7	771.7	804.9	774.4	1002.3	727	755.4	823.2	787.1	722.5	786.9	789.7	766.1	753.5	828.2	736.8	749.1	822.2	755	727.4	765	794.5	702.1	757	738.4	814.6	732.2
SeqId.4811-33_3	SL004739	Inter-alpha-trypsin inhibitor heavy chain H4	ITI heavy chain H4	0.0569274	0.962882	25446.7	21570.9	32912.3	31794.3	28707.7	28663.6	23483.8	24562.6	28040.8	31961.2	26538.4	27542.5	35565.9	27097.4	23750.9	31550.4	33263	33903.4	22213.9	33497.1	26952.1	22503.5	29999.1	23622.8	31439.8	28806.5	17644.4	22647.9	22223.6	26374.3	25134.1	26432.7	27446.6
SeqId.9212-22_3	SL008381	Cathepsin F	CATF	0.0569274	0.962882	2814.2	3836.4	3077.7	2360.2	4995.3	3135.6	3440.3	2933	4732.5	3523.4	2652.5	3838	3333.2	3219.2	2870.2	3254.9	2377.3	2974.6	2677.1	3641.3	4145.6	3778.1	3788.2	4230.4	3298.5	4436.2	3519.6	3420.5	3527.2	2922.3	3242.4	3890.2	3757
SeqId.2888-49_2	SL000323	Complement component C7	C7	0.0619947	0.962882	1737.7	1395.3	1679.5	1817.6	1643.3	1124.8	1392.9	1781.4	1874.8	1518.4	1301	1696.7	1346.1	1780.8	1214.2	1611.9	1417.2	1493	2007.6	1418.5	1817.7	1475	2040.4	1952	1582.3	2073.5	1718.4	1769.8	1522.2	2636.5	1227.3	1254	1828.1
SeqId.2960-66_2	SL003192	Properdin	Properdin	0.0619947	0.962882	198822	225931	215193	193930	221515	212464	208111	230090	213486	257798	216632	265030	237865	216501	186326	241653	206578	196601	209155	194668	197978	216624	217863	166214	219512	200526	210596	178734	214428	207388	194573	238615	169847
SeqId.3074-6_2	SL003309	Lipopolysaccharide-binding protein	LBP	0.0619947	0.962882	57061.5	51202.8	71374	69112.1	64438	67498.2	50887.9	61318.4	62618	60398.9	63501.4	47771.9	67830.1	63199.9	58552.7	70250.5	63021.6	59964.3	51519.7	60634.9	77406.9	49950.7	62896.4	56725	70468.8	47034.2	45815.4	48576	50312.2	55156.3	56875.7	69883	50434.3
SeqId.3298-52_2	SL010454	Contactin-4	Contactin-4	0.0619947	0.962882	3355.7	4108.1	4726.5	4991.5	5278.6	3634.4	3483.7	4717.8	4973.8	5286.6	4157	4651.2	3942.8	5079.9	4291.7	6853.5	4540.8	4243.6	3809.3	4116	2926.3	4149.6	4049	4725.1	4232	4030.8	4420.8	3743.1	3861	4471.8	3831.4	3774.7	6734.5
SeqId.4423-77_2	SL003674	Bcl-2-like protein 1	BCL2-like 1 protein	0.0619947	0.962882	1344.5	1213.4	1164.7	1213.8	1176.1	1264.7	1244.3	1504.1	1239.2	1199.5	1259.2	1292.7	1257.5	1268.9	1365	1155.1	1218.5	1224.1	1605.6	1199.2	1376.8	1252.1	1258	1516.4	1297.7	1303.9	1937.7	1323.1	1281.7	1266.3	1170.8	1172	1349.3
SeqId.4559-64_2	SL013969	Kynureninase	KYNU	0.0619947	0.962882	1251	1278.4	1186	1308.2	1079.5	1627.7	1608.1	1057.1	1167.7	1226.2	1150	1433.2	1185.4	1318.3	1100	1037.8	1186.6	963.8	1349.1	915.5	1674.7	1159.4	3794	1036.5	1250.9	1492.5	1367.5	1439.7	1804.7	2166.2	836.4	1621.1	1654.1
SeqId.4910-21_1	SL004064	Phospholipase A2	GIB	0.0619947	0.962882	560.9	869.4	847.4	819	794.8	1526.3	723	705.8	1129.4	793.4	697.2	1121.7	671.5	826.4	700.9	1264	646.2	682	863.3	832.6	808.2	1071.5	959.7	917.1	770.9	1839.4	896.8	713.5	875.6	859.1	785.6	895	978.8
SeqId.4440-15_2	SL014088	Fc receptor-like protein 3	FCRL3	0.065174	0.962882	699.3	797.9	751.4	923.4	771.5	815.7	787.7	867.6	835.2	767.6	838.8	1101.1	983	843.3	810	850.2	863.1	804.1	904.7	789.8	1220	787.7	939.9	934.2	973.1	1005	779.5	770.3	879.9	901.2	838.1	985.3	901.7
SeqId.13107-9_3	SL008402	Ly6/PLAUR domain-containing protein 3	LYPD3	0.0674179	0.962882	1323.3	1093.5	1177	1068.2	1335.6	1157.1	1191.4	1188.6	1044	1110.2	1101.9	1123	1296.2	1137.3	1324.4	998.4	1230.5	1202.3	1502.2	1141.9	1438.7	1315.6	1062.1	1160.7	1165.5	1590	1502.8	1352.2	1381.7	1174.2	1209.7	1211.7	844.1
SeqId.14153-8_3	SL004139	Ephrin-A3	Ephrin-A3	0.0674179	0.962882	1773.1	2043.3	1859.6	2200.2	1874.9	1835.6	1739.2	1532.2	2079.6	2059	1629.5	3413.1	1673.3	1737.5	1826	2745.4	1777.8	1806.2	2144.8	1925.7	1752.4	1879.9	2396.5	2110.4	1859.3	2834.6	1642.1	1870.4	2395.6	2016.2	2080.6	1904.5	2561.6
SeqId.3143-3_1	SL002524	T-cell surface glycoprotein CD4	sCD4	0.0674179	0.962882	701.4	713.2	682.1	673	687.7	670	709.7	732.6	743.7	667.4	886.6	638.8	665	746.4	689.9	631.4	703	696.4	708	694	765.6	680.9	674.2	632.9	656.1	591.9	658.7	664.8	640	689.7	620.1	733.3	652.9
SeqId.3313-21_2	SL006542	Ficolin-2	FCN2	0.0674179	0.962882	1027.1	1218.7	1105.1	1003.6	1237.6	1159.3	1445	1245.8	1281.7	1069.1	1161.1	1106.5	1432.5	1326.2	1209.8	1171.5	1187.3	1159.7	1485.1	1088.1	1432.1	1377.6	1088.6	1061.5	1232.1	1343.7	1340.2	1479.4	1283.8	1440.9	1223.2	1248.9	1163.6
SeqId.4224-7_2	SL007022	Heterogeneous nuclear ribonucleoprotein Q	HNRPQ	0.0674179	0.962882	2252.4	2179.8	2306.8	2317.6	2111.2	2335.8	2242.2	2543.1	2004.5	1900.2	2100.8	2219.1	2473.1	2145.9	2169.9	2165.5	2233.1	2076.7	2830.3	1782.2	2872.1	2591.4	2121	2491.8	2101.1	2881	2993.3	2448.5	2637.2	2369.8	2020.1	1957.4	2477.1
SeqId.4468-21_2	SL014029	Sphingosine kinase 2	SPHK2	0.0674179	0.962882	1154.9	1349.5	1151.1	1195.8	1171.1	1291.8	1315.7	1273.2	1068.9	1082.4	1135.8	1156.8	1440.9	1169.3	1179	1085.2	1181.8	1228.3	1469.4	1071.1	1450.7	1347.4	1038	1187.9	1244.8	1960.7	1404.2	1272.7	1356.2	1311.5	1232.9	1157.3	1175.8
SeqId.4859-6_1	SL004080	Bone morphogenetic protein receptor type-1A	BMPR1A	0.0674179	0.962882	827.9	1280	955.1	1146.8	830.1	986.6	869	787.3	1026.4	1073.1	687.1	1727.9	620.5	974.8	851.7	2139.4	954.1	799.9	863.8	854.2	835.8	1022.2	1847.7	1183.2	1072.9	2010.1	1192.8	935.8	1274	1140.4	1475.5	913.6	1611.8
SeqId.4959-2_1	SL004925	Anterior gradient protein 2 homolog	AGR2	0.0674179	0.962882	1717.8	1737.4	1966.6	1821.9	1882.9	1900	1860.4	1790.3	1603.6	1862.1	1624.3	1811.1	2049.8	1790	1821.1	1796.4	1779.3	2142.7	1912.2	1849.5	2014.8	2033.8	1605.7	2103	2002.2	2263.8	1875.6	1858.9	2044.5	1770.7	1872.3	1799	1827.6
SeqId.4984-83_1	SL006378	S-formylglutathione hydrolase	Esterase D	0.0674179	0.962882	1404.2	1089.3	1164.9	1063.1	1058.3	1259.9	1377.4	1188	985.5	1061.2	1192	1364.9	1097.4	1202.5	1049.2	1082.3	1055.4	1148	1251.1	1063.6	1134.1	1211.1	2226.6	2372.6	1223.4	1370.9	1302.4	1236.1	1351.3	1098.4	1237.2	1120.4	986.3
SeqId.4133-54_2	SL004068	Granzyme B	Granzyme B	0.0678527	0.962882	260.6	255.7	257.6	261.2	259.9	229.1	251.5	252.2	262.6	261.6	287.2	268.9	265.7	628	260.6	252.3	255.8	255.5	253.6	265.6	224.5	247.2	243.7	221.8	250.7	257.7	250.6	275.9	252.1	775.2	248.1	281	247.5
SeqId.2333-72_1	SL000584	Transforming growth factor beta-1	TGF-b1	0.0732129	0.962882	2973.1	3454	3146	3325.9	3442.8	3312.1	3455.9	3652.9	3531.9	3622.3	3803	3454.5	3189.6	3492	3486.9	3462.2	3766.6	3417.3	3400.1	3486.3	3177.8	3319.5	3604.3	2860.3	8328.9	3066.8	3114.2	3062.8	3141.1	3485.5	3163.3	3589.5	2881.9
SeqId.2514-65_3	SL004142	Ephrin-B3	Ephrin-B3	0.0732129	0.962882	1851.3	2060.1	1981.4	1971.8	1820.9	1915.4	1952.8	2147.3	2006.6	1854.6	3049.5	1850.6	1734.8	2126	1915.2	1794.4	1894.4	1992.7	2028.1	1802.4	2051.5	1840.3	1961.4	1599.2	1823.1	1592.5	1893.4	1792.7	1829	2031.7	1728.4	2109.6	1644
SeqId.2833-20_1	SL003800	Kallikrein-4	Kallikrein 4	0.0732129	0.962882	530.8	588.4	514.4	554	746.4	528.2	574.1	574.4	554.4	563.9	652.3	537.8	566	611.7	558.9	548.9	549.5	542.2	525.8	618.2	542.1	541.4	537.7	491.7	555.3	524.3	515.4	520.7	567.2	599.3	532.3	611.2	487.5
SeqId.2917-3_2	SL002541	Tumor necrosis factor ligand superfamily member 11	sRANKL	0.0732129	0.962882	757.6	743.2	892.2	773	854.9	839.4	784.7	802	704.8	740.8	647.8	788.3	1019.1	987.2	718.3	941.9	740.3	755.1	849.8	711.1	851.7	890.3	877.3	788.8	863.6	1074	978.2	848.1	924.7	881.6	790	708.2	928.3
SeqId.3022-4_2	SL000384	Cytotoxic T-lymphocyte protein 4	CTLA-4	0.0732129	0.962882	114.5	136.9	121.2	141.6	136.4	168.9	134.2	123.1	129.3	122.8	98.7	132.3	130.1	131.2	115.3	135.1	532.6	119.4	172.8	140.9	128.3	162.1	134.3	118	137.4	128.2	144.8	436.1	120.1	284.8	128.9	152	146.7
SeqId.3024-18_2	SL000250	Alpha-2-antiplasmin	a2-Antiplasmin	0.0732129	0.962882	1701.1	1285.5	1451	1438.5	1286.6	1443.6	1169.9	1168.4	1687.6	1354.7	1251.6	1367	1366.9	1529.8	1465.7	1476.4	1530.6	1366.6	1534.7	1625.8	1521.7	1238.2	1096.9	1500	1381.6	1664.3	1494.2	1543.6	1573.3	1467.1	1629.6	1338.4	1735.8
SeqId.3209-69_1	SL005437	Matrix extracellular phosphoglycoprotein	MEPE	0.0732129	0.962882	440.6	457.9	418.4	428.7	466.4	420.7	458.2	484.1	464.5	456.5	557	449.6	443.7	517.1	469.3	428.6	451.4	466.5	443.5	465.1	438.3	450.8	435	397.7	449.2	420.2	423	435.4	428.4	476.9	437	523.6	422.6
SeqId.3421-54_2	SL004635	Tumor necrosis factor ligand superfamily member 8	CD30 Ligand	0.0732129	0.962882	2732.2	2722.9	3176	2835.4	2651.6	3194.7	3204.3	3207.7	3166.5	3033.4	3090.1	3274.9	3033.3	3253.9	2937.4	3414.9	3056.1	2773.9	3309.8	2495.8	3241.7	3492.9	3332.2	3514.9	3266.8	4006.3	3306.1	3099.8	3031.1	2979.7	2991.4	2759.2	3928
SeqId.3684-78_3	SL004580	Macrophage scavenger receptor types I and II	Macrophage scavenger receptor	0.0732129	0.962882	994.7	979.9	877	933	1084.8	868.2	936.2	1060.5	961.7	867.9	906.7	806.7	963.1	913.4	999.7	1110.4	921.3	901.6	869.7	1104.3	899.4	923.7	891.1	781.8	903.1	808.1	833.2	1072.5	880.1	899.7	925.1	941.9	801.9
SeqId.4245-80_2	SL001999	E3 ubiquitin-protein ligase Mdm2	MDM2	0.0732129	0.962882	422	1038.3	407.9	384.6	433.7	414.8	415.6	450	420.4	389.1	580.8	399.2	398.9	410.2	418.2	380.5	394.3	404	416.6	401.8	408.6	379.9	446.6	350.5	386	362.8	392.5	396.1	401.2	458.9	378.3	424.9	379.4
SeqId.4545-53_3	SL006197	Mitochondrial import inner membrane translocase subunit TIM14	DnaJ homolog	0.0732129	0.962882	926.9	1022.9	936	975.6	984.5	990	1004	1040.8	1017.3	1009.4	1120.7	973.2	961.9	1022.6	999.3	1002.8	1005.9	982.9	968.3	997.5	956.4	979.7	1017.5	912.1	1029.9	882.6	940.5	901.9	983.2	1005.2	946.5	1040	898.7
SeqId.5128-53_3	SL014228	SLAM family member 6	SLAF6	0.0732129	0.962882	1463.8	1440.1	1642.4	1600.7	1494.7	1202.7	1424.6	1373.1	1333.6	1433.6	1244.4	1281.5	1650.4	1553.5	1164.2	1313.4	1581.5	1615.3	2118.5	1093.9	1459.7	1446	2105.5	1998.8	1475.6	2084.8	1436.1	1756.2	1215.5	1521.7	1436.5	1591.8	3768.8
SeqId.5822-22_3	SL004248	Glial cell line-derived neurotrophic factor	GDNF	0.0732129	0.962882	817.3	818.1	1380.9	763.6	833.5	854.7	803.4	816.3	824	791.2	982.4	687.3	817.2	878.9	810	720.3	806.3	827	833.7	779.8	818.5	831.3	748.5	687.7	748.3	715.6	826	757.8	768.1	751.3	753.8	860.6	763
SeqId.4449-67_3	SL007024	Gremlin-1	GREM1	0.0764366	0.962882	1086.4	1056.1	925.6	923.8	956.2	927.5	969.5	1100	1218.8	899.7	1455	1026.2	941	1028.5	980.1	892.2	1160.1	999	971.2	972.5	1029.2	910.4	951.7	860.5	919.3	838.2	955.7	956.2	943.2	1041.7	867.2	1262.4	795
SeqId.2358-19_2	SL003322	Vascular endothelial growth factor receptor 3	VEGF sR3	0.0793965	0.962882	6563.3	5645.6	10064.7	8250	6747.6	5794.7	4960.6	4957.1	11263.7	8107.5	5537.4	7044.5	9360.2	4420	7799.5	11373.9	7845.9	8162.2	5391.7	8014.2	7935.1	5169.4	8929.4	9160.9	8566.5	11931.1	5878.6	10251.7	10236.9	7971.8	9044.6	9459.3	12164.5
SeqId.3289-19_2	SL010449	Carbonic anhydrase-related protein 10	Carbonic Anhydrase X	0.0793965	0.962882	737.8	704.2	718.6	723.6	738.7	726.7	751	741.4	699.6	653.7	714.3	739.7	769.5	711.6	702.9	757.5	694.6	705.4	840	663.8	836.8	833.7	703.3	685.8	689.9	856	841.1	803.8	755.5	790.4	727	707.6	775.5
SeqId.3446-7_2	SL004152	Interleukin-18 receptor 1	IL-18 Ra	0.0793965	0.962882	614.5	685.4	652.8	658.2	667	636.9	674.5	737.6	675	648.4	672.9	675.4	746.7	579.8	550.8	568.6	657.4	610.2	633.2	710.3	771.7	612.3	753.3	616.5	655.7	753.2	679.5	637.7	682.4	624.2	745.5	719.2	746.9
SeqId.4184-43_3	SL008378	Eukaryotic translation initiation factor 4E-binding protein 2	4EBP2	0.0793965	0.962882	750.3	1091.6	772.8	998.4	954.7	1057.2	1058.6	905	946.4	1031.9	834.5	952.3	848.8	960.5	1144.4	1080.4	1074.2	1138.8	831.5	1068.6	852.7	938.7	933.4	765.3	962.9	851.7	737.2	1014.4	794.5	1019.8	1045.4	956.9	773.2
SeqId.3204-2_2	SL007100	Leukotriene A-4 hydrolase	LKHA4	0.0794875	0.962882	1525.2	1649.9	1525.9	1646.2	1521.4	1521.4	1643.9	1640.2	1496	1433.9	1767.2	1603.8	1545.7	1586.7	1487.6	1563.4	1547.1	1616.4	1589.7	1679.7	1598	1694.8	1849.4	1555.9	1633.2	1570.2	1696.3	1529.6	1644.8	1492	1571	1571.2	1671.7
SeqId.3587-53_2	SL007056	Bone morphogenetic protein 10	BMP10	0.0826109	0.962882	680.5	690.3	641.3	676.4	639.7	555.9	641.6	678.4	645.2	650	737.9	576.7	582.3	656	767.7	609.5	632.8	647.8	645.2	787.3	649.4	601.6	620.2	554.7	634.8	506.2	512.8	630.1	558.9	670.4	634.8	735.9	439.9
SeqId.4493-92_1	SL000470	Interleukin-11	IL-11	0.0826366	0.962882	545.5	535.1	510.7	513.8	522	504.8	512.2	531.4	553.9	548	648.8	536.9	508.4	543.8	519.8	511.2	554.3	517.2	844.3	534.5	511.2	509.8	525.2	536.6	504.2	506.4	509.4	510.4	502.8	545.2	492.9	551.3	454.1
SeqId.5070-76_3	SL003739	Tumor necrosis factor receptor superfamily member 6B	DcR3	0.0858861	0.962882	727.4	716.4	806.6	701.4	794.8	719.9	816.5	731.5	701.4	811.4	750.3	738.7	724.6	747.3	703.6	699.3	786.3	722.3	689.1	756.1	708.7	717.4	755.7	667.3	750.6	689.9	621.5	678.4	709.4	738.3	720.3	760.7	721.7
SeqId.10358-33_3	SL003755	Induced myeloid leukemia cell differentiation protein Mcl-1	Mcl-1	0.0859847	0.962882	867.2	1151.9	1366.3	1108.5	995.7	1031.9	1062.6	944.9	1039.7	887.1	969.1	1041.6	997.3	933.6	1033.1	1019.5	947.4	1142.4	952.9	1658.5	1215.7	4325	1535.5	908.3	1286.4	962.2	1411.6	1026.4	1047.8	905.5	1119.8	1030.9	1207
SeqId.14127-240_3	SL001880	Interferon beta	IFN-b	0.0859847	0.962882	872.7	916	1748.1	894.3	876.1	915.4	1128.7	894.8	939.6	891.2	794.8	1050	923.8	854	1205.2	912.9	906.6	1093	1020.1	1164	854.4	1206.6	1084.5	828.6	1303.3	955.9	1210.8	1088.6	1197.9	948.5	932.3	893.4	1013.7
SeqId.2211-9_11	SL000591	Metalloproteinase inhibitor 1	TIMP-1	0.0859847	0.962882	417.7	530.6	563.8	516.1	476.1	627.5	534	474.5	620.8	545.8	485	416.4	442	454.1	522.1	516.4	483.2	498.9	483.9	559.7	431.6	425.3	548.3	457.7	497.1	415.1	403.2	439	394.5	522.8	525.5	458	454.4
SeqId.3450-4_2	SL001797	Kallikrein-6	Kallikrein 6	0.0859847	0.962882	1793.2	1765.1	1851.7	1701.3	1836.3	1905.1	2059.7	2058.1	1624.3	1717.9	1776.1	1686.2	2015.5	1848.2	1716.7	1735.9	1802.3	1743.5	2220.8	1622.5	2114.7	1947.1	1711	1780	1939.2	2367.5	2144.2	1845.9	1951.9	2056.5	1880.4	1841.7	1578.8
SeqId.3581-53_3	SL000251	Alpha-2-HS-glycoprotein	a2-HS-Glycoprotein	0.0859847	0.962882	2422.9	2166	2106.1	2335.2	2060.1	2373.7	2556.9	2237.6	2291.8	1807.4	2082.2	1904.2	2253	2268.1	2599.8	2081.5	2712.4	2400	2588.1	2464.6	3042.6	1860.3	2383.2	2218.8	2137.2	2493.9	2690.4	2560	2520.6	2742.9	2372.1	2347.3	2009.3
SeqId.3710-49_2	SL000268	Angiostatin	Angiostatin	0.0859847	0.962882	14756.6	12126.3	13666.1	15987.6	17579	16500.3	15595.9	16064.8	18411.9	17275.5	14782	18327.2	20281.6	13658.9	13880.7	15691.7	15403	17295.9	14369.9	15320	19739.8	17142.3	16815.6	12885.3	19816.8	20180.8	15903	18741.2	16671.3	19836.5	15085.9	22368.5	21523.8
SeqId.4453-83_3	SL014108	Leucine-rich repeat transmembrane neuronal protein 3	LRRT3	0.0859847	0.962882	350.7	387.3	1794.1	409.7	388.7	369.2	384.1	384	401.8	381.6	413.5	407	427.4	373.9	364.9	377.4	392.2	376.2	359	403.9	358.8	361.1	366.9	425.4	386.9	367.7	343.7	368.8	363.8	385.5	374.6	434.5	384.8
SeqId.4543-65_2	SL014048	Collagen alpha-1(XXIII) chain	CONA1	0.0859847	0.962882	728.4	737.5	729.4	639.8	661.5	670.2	762.1	698.4	719.5	654.8	850.3	649.8	723.2	736.2	766.5	630.7	698.6	716.7	838.9	677.7	848.9	805.4	833.9	734.7	830.7	760.2	766	715.3	768.2	775.6	626.6	677.3	608.7
SeqId.11089-7_3	SL000459	Immunoglobulin A	IgA	0.0929942	0.962882	2992.6	4490.2	5226.5	3496.5	2689.8	3331.2	3686.1	2618.9	2686.1	3358.8	3237.7	3366.1	2862.2	2438.6	1835.6	2905.5	2601	4959.7	2206.5	2587.5	1328.7	3045.5	2833.9	3008.1	2230.5	3036.9	2234.4	3836.8	1656.2	3120.4	2111.2	3089.4	4575.9
SeqId.14122-132_3	SL018971	E3 ubiquitin-protein ligase ZNRF3	ZNRF3	0.0929942	0.962882	781.5	738.7	1116.7	851.1	742.7	859.4	736.9	751.5	765.8	734.2	679.2	1750.6	820.8	729.9	1160.8	726.2	1673.3	778.8	747.5	1267	718.3	832.1	692.4	797.8	755.2	789.9	710.8	723.1	703	734.3	788.5	730.2	676.7
SeqId.2723-9_2	SL005178	Interleukin-37	IL-1F7	0.0929942	0.962882	4777.3	4591.9	5301	4702.6	5005.3	5342.1	5290.1	5302.8	4248.7	4369.2	4380.6	4953.4	5985.7	5017.2	4856.5	4610.1	4582.1	4918.8	6317.1	4276	6129.8	6081.7	4262.3	5089.7	5084	6701	6465.8	5751.9	5943.8	4832.4	4828	4656.3	4798.9
SeqId.3373-5_2	SL004654	Granzyme H	Granzyme H	0.0929942	0.962882	606.9	668.6	585.4	642.6	676.6	616.6	672.5	645.1	693.6	678.1	681.6	640.9	631.7	665.2	664.1	772.6	655.9	697.6	633.1	708.7	623.9	629.3	645.4	557.4	635.8	603.7	575.9	689.4	605.6	704.3	636.7	669.4	589.7
SeqId.3404-51_2	SL010619	Tryptase gamma	TPSG1	0.0929942	0.962882	385.8	352.5	380.8	357.8	370.3	352.1	389.4	351.1	449.2	375.3	399.4	396.8	416.8	370.9	349.5	347.7	367.3	369.9	353.3	372.7	514.3	432.9	327.8	357	559.6	405.2	392.3	407	349.8	376.2	403.3	641.4	400.8
SeqId.4965-27_1	SL005675	ATP synthase subunit beta, mitochondrial	ATP synthase beta chain	0.0929942	0.962882	10726.8	9507.5	10238.3	11494.7	10634.6	11482.9	9814.4	9812.6	9426.1	11086	10108.5	12025	13224.6	10826.6	9662.8	10549.4	11284.9	10469.2	12294.4	8250.4	13002	11557	8279.5	12195.1	11163.1	16215	12407.7	10812.2	11422.9	9885.3	11456.4	10154.8	12312
SeqId.5060-62_3	SL004852	Programmed cell death 1 ligand 1	B7-H1	0.0929942	0.962882	1168.8	1385.5	1594.2	5623	1369.1	2136.7	3097.8	1261.5	1160.2	1313	941.8	1314.6	1149.2	1392.2	1354.1	1285.8	1205	1395.2	1079	1258.9	1130.7	1325.1	1607.7	1323.4	1275.6	1183.9	1011.7	1154.1	1067.8	1245.7	1301.9	1212.9	3778.9
SeqId.5250-53_3	SL010928	Inosine-5'-monophosphate dehydrogenase 2	IMDH2	0.0929942	0.962882	4956.4	4815.7	4764.8	4579.2	4565.6	3996.9	4235.3	4105.9	4418	4385.5	5547.4	4050.7	4481	4385.4	4578.6	4601.9	4395.5	4412.6	4248.3	4383.7	4982.7	4174.4	3874.3	4431.1	4210.8	4424.7	4216.9	4011.5	4811.2	4137	4404.1	4530.1	3615.9
SeqId.7625-27_3	SL008071	14-3-3 protein theta	14-3-3 protein theta	0.0929942	0.962882	2016	1884.9	1874.3	1828.4	1824.8	1876	1893.7	1871	1714.6	1793.5	2090.6	1867.1	1969.1	1856.1	1931.6	1722.7	1867.3	1849.6	2198.7	1812	2089.9	1918.5	2056.3	2160.5	1864.5	2106.7	2004.6	1959.2	1885.7	1816.5	1868.3	1897.9	1592
SeqId.14120-2_3	SL018629	E3 ubiquitin-protein ligase RNF43	RNF43	0.0962579	0.962882	1412.9	1289.6	1363.7	1228.3	1357.9	1281.6	1389	1466.5	1165.7	1210.1	1458.1	1197.3	1436.1	1278	1405.2	1099	1301.6	1286.7	1655.4	1467.6	1554.7	1460.6	1182.3	1281.6	1342.8	1601.1	1538.3	1396	1476.1	1357.8	1258.3	1315.6	972
SeqId.3766-51_4	SL004304	Syntaxin-1A	STX1a	0.0999299	0.962882	916.6	976.5	995.5	915.5	1002.9	845.5	952.7	1037.2	973	879.6	1208.2	901.9	1010.7	890.5	1031.6	863.6	905.4	974.4	1006.1	1006.1	1023.7	1257.4	1017.9	833.4	950.7	1183	1099.9	1017.6	991.4	1003.5	825.3	1003.2	921.4
SeqId.14143-8_3	SL014983	Histone H2B type 2-E	H2B2E	0.100441	0.962882	56693.5	95760	92260.3	24210.3	53998	93690.1	63247	104456	67218.2	37298.1	135856	65496.7	54033.4	50736.1	72198	19194.5	74726.3	72214.7	72939.1	52481	93934.2	82250.6	56719.1	46902.3	31593.9	22689.5	88247.5	48444.9	66950.8	33064.8	20569.3	36853.2	26858.3
SeqId.2911-27_2	SL002621	Midkine	Midkine	0.100441	0.962882	7283.7	10339.2	9713.8	2837.3	5493.9	12040.1	11084.1	7913.8	8072.6	5359.5	10359	5788.5	4953.2	4164	10393.9	3503.2	5029.9	11626.9	7323.9	13484.4	8065.9	4458.9	4123.5	2408.6	2223.2	4100.6	5570.2	12825.5	6148.3	5912.8	2733.2	4744.2	3245.1
SeqId.3009-3_2	SL005059	Transforming growth factor beta receptor type 3	TGF-b R III	0.100441	0.962882	20823	33037.2	23798.4	38457.3	29691.5	23668.3	24335.3	24981.9	32915.7	33617.2	26148.1	39509.6	20031.1	30202.1	17238.3	44532.6	30161.8	33192.6	21176.8	27061.6	21019	24279.8	33386.8	28839.1	26910.4	20394.4	19882.3	22391.1	21581.2	23313.9	24048.6	26912	33774.1
SeqId.3365-7_2	SL010612	Dickkopf-related protein 4	Dkk-4	0.100441	0.962882	1191.6	1621.7	1294	1472.1	1646.6	2244.2	1443.6	1200.4	2012.4	1805.3	1074.6	1562.9	1633.6	1360.6	1924.4	1779.9	1338	1584.7	1345.3	1354.2	1114.2	1355.7	1679.5	1068.3	1539.6	1294.2	913.1	1395.7	1147.1	1713.3	1591.5	1219.9	1910.2
SeqId.3723-1_2	SL000306	Brain natriuretic peptide 32	BNP-32	0.100441	0.962882	1148	1111.5	1206.7	1143.2	1207.9	1121.8	1143.7	1125.6	1107	1218.3	1057.1	1181.7	1135.3	1147.2	1170	1173.1	1116.5	1134.5	1142.3	1310.1	1107.1	1121.4	1141.1	1052.4	1211.1	1149.3	1015.6	1106.7	1100.4	1060.5	1118	1165.7	1059.4
SeqId.4703-87_2	SL000597	Lymphotoxin-alpha	TNF-b	0.100441	0.962882	1263.6	3638.9	1412.8	1103.9	1208.6	1120.5	1204.5	1284.9	1160.9	1117.8	1424.8	990.2	1217.4	1205.7	1200.3	1017.1	1158.4	1215.5	1369.3	1135.9	1448.4	1146.4	1077.8	1048.6	1066.7	1013.2	1194.2	1153.2	1185.7	1144.5	1115.7	1224.4	972
SeqId.4982-54_1	SL004458	Elafin	Elafin	0.100441	0.962882	9094.3	18720.4	8341.4	15274.1	8933.2	9623.5	9477.3	4637.7	15140.6	16775	7202.9	13380.9	11593.7	9501	14906.8	9152.8	11753.5	13443.6	8510.8	11659.2	3761.7	8491.9	10553.5	8839.8	11727.1	4958.5	6368.7	5889.5	11373.8	6574	7231.9	25023.2	26940.3
SeqId.5468-67_3	SL011068	Interleukin-17 receptor C	IL-17 RC	0.100441	0.962882	1442.7	4036.6	1539.7	1546.4	1479.1	1575	1531	1582.1	1435.7	1547.7	1288.7	1673.2	2083.4	1498.2	1138	1729.3	1488.7	1558.5	1376.2	1388.5	1185.7	1478.3	1524.3	1513.9	1787.7	1631.5	1409.7	1420.6	1507.4	1178.9	1455	1443.6	1958.6
SeqId.5481-16_3	SL013754	Ras GTPase-activating protein 1	RASA1	0.100441	0.962882	781.9	805.9	852.8	887.2	733.8	1020.9	948.6	937.1	745.3	864	787.1	1136	1025.6	882	794.7	885.4	898.7	805.8	1333.9	806.7	985	888.3	839.9	858.1	987	1259.9	978.5	779.2	973.1	737.6	1300.6	951.7	1000.1
SeqId.3315-15_1	SL010463	Glypican-2	GPC2	0.107609	0.962882	414.3	427.1	390.1	392.9	414.3	376.9	434.6	424.2	420.4	415.5	573.8	390.3	392.7	534.8	423.1	661.9	401.2	422.3	401.9	435.1	461.7	377.7	467.2	346.4	379.4	358	377.2	399.8	367.7	451.2	388.5	464.4	340.8
SeqId.2654-19_1	SL001992	Tumor necrosis factor receptor superfamily member 1A	TNF sR-I	0.10834	0.962882	1150.4	1446.8	1263.5	1492.4	1271.1	1392.7	1386.7	1204.3	1271.4	1147.4	1414.6	1384.4	1224.6	1132.4	1419.3	1428.6	1209.7	1261	1067.7	1373	1020.2	1304.7	1409.7	1051.6	1307.6	848	981.5	1301.6	1094.8	1029.5	1158.8	1446.5	1861.6
SeqId.2891-1_3	SL004330	B-cell receptor CD22	CD22	0.10834	0.962882	1206.6	1173.8	1123.7	1164.3	1177.7	1134.4	1173.7	1242.1	1162.4	1170.4	1258.4	1174.4	1318.7	1184.3	1173	1149.1	1163.9	1165	1257.8	1095.1	1255.7	1223.3	1142.2	1249.8	1234.9	1217.3	1217.6	1210	1235.8	1361.6	1112.5	1189.6	1171.1
SeqId.3181-50_2	SL004673	Cathepsin S	Cathepsin S	0.10834	0.962882	908.6	1225.1	997	1171	1361.6	1251.9	1487.2	1076.8	1200.4	923.9	833.2	1091.3	1314.8	1011.2	1363.7	1176.2	864.7	1138	918.5	1395.8	1185.1	1535.7	1331.5	1255.8	1146.9	1282.4	1253.9	1045.1	1166.4	1065	1509.9	1143.4	1381.4
SeqId.3389-7_2	SL000550	Plasma serine protease inhibitor	PCI	0.10834	0.962882	26441.3	23170	24421.6	37470	33151.8	29803.3	19703.7	23999	26899.8	20811.7	19968.1	38644.9	21077.7	26294.1	24694.3	45041.2	38356.1	37742.4	25205.5	27918.3	13130.2	21410.6	32356.8	25804.2	29102.4	30598.9	7649.6	16685.9	19693.9	23636.7	26014.9	12814.7	27296.3
SeqId.3413-50_2	SL003703	Bcl-2-related protein A1	BFL1	0.10834	0.962882	2496.8	2579.5	2762.6	2755.4	3105.1	2542	2609.6	2722.6	3051.3	2747.6	2726.7	2969.9	3271.9	2710	2805.6	2854.8	2948	2838.9	2795.8	2803.8	2722.9	2914.5	2760.8	3085.8	2978.8	3403.7	3099.8	2754	3011.7	3088.5	2881.4	2991.8	2316.3
SeqId.3477-63_2	SL005225	High affinity nerve growth factor receptor	TrkA	0.10834	0.962882	2130.8	2314.4	2215.4	2225.1	2172.3	2268.4	2272.7	2398.5	2143.7	2170.5	2298.8	2155.2	2335	2269.2	2474.2	2075.5	2311.9	2296	2688.3	2245.6	2893.9	2425	2240.3	2367.1	2267.3	2391.5	2618.9	3459.8	2305.9	2257.6	2177	2243.3	1925.2
SeqId.3798-71_1	SL005508	Carbonic anhydrase 9	Carbonic anhydrase 9	0.10834	0.962882	1329.6	1079.7	1938.9	974.2	1175	926.3	1002.2	1010.2	1013.4	1120.6	1010.9	1034.1	1208.1	1026.4	1117	1148.7	1025.6	1025.7	1019.4	1141.6	1051.5	948.1	1024.5	911	1042.7	1089.5	855.3	1019.2	968.9	1020.3	989.7	2602.7	909.2
SeqId.4150-75_2	SL000540	Plasmin	Plasmin	0.10834	0.962882	1256.3	1338.9	1191.8	1193.9	1223.3	1238.4	1299.6	1323.2	1263.8	1278.7	1679.8	1214.6	1261.3	1325.9	1322.8	1209.9	1294.5	1300	1260.9	1235.6	1339.3	1253.1	1197.8	1116.2	1227.7	1167.3	1218.4	1269.2	1183.4	1424.5	1208.2	1337.4	1091.1
SeqId.4890-10_1	SL003461	Corticotropin	ACTH	0.10834	0.962882	1178.8	1157.5	1292.9	1138.7	1230.7	1065.5	1170.4	1104.9	1230	1501.8	1065.4	1134.6	1162.4	1216.1	1188.8	1260	1210	1202.8	1258.3	1246.5	1036.4	1099.6	1174.9	1025.8	1164.4	1143.8	956.5	1131.9	1079.3	1239.7	1182.2	1168.4	1099.4
SeqId.4991-12_1	SL012469	Glypican-5	GPC5	0.10834	0.962882	1261	1189.8	970.6	1989.5	797.8	1055.7	799.8	1108.1	1261.3	1126.9	973.8	1360.3	1160.6	1026.4	1314.2	1691.2	1907.5	1495.9	1879.6	1666	1238.5	1168.5	1689.5	1652.6	821.8	1250.6	1297.1	1203.9	1346.9	1250.3	1871.5	1280.9	1600
SeqId.5443-62_2	SL002505	Atrial natriuretic factor	ANP	0.10834	0.962882	1583.3	1793.9	1480.8	1552.5	1591	1575	1683.7	1655	1508.9	1565.8	1921.5	1565	1457.8	1641.8	1699.9	1599.2	1673.2	2041.5	1547.4	1606	1842.2	1572.9	1524.2	1286.4	1495.4	7366	1458.6	1442.2	1497	1954.4	1491.5	1639.2	1297.9
SeqId.5852-6_3	SL004783	Protein S100-A12	S100A12	0.10834	0.962882	2694.4	3334.3	2875.4	2022.6	2589.2	1678.1	2388.4	2068.2	1669.5	1970.6	4822.9	1328.9	1819.6	1411.2	3202.6	1683.5	2052.7	2093.9	2577.3	3100.2	3157.2	1981.3	1687.3	1301.1	1287.1	1133.9	1995.9	2420.7	1912.5	1932.1	1548.5	1612.3	1406.7
SeqId.5864-10_3	SL004910	Fructose-bisphosphate aldolase A	aldolase A	0.10834	0.962882	42719	48096.7	33839.3	39805	33066.3	44795.2	33193.5	33450.4	41634.4	45478.4	44274.3	48789.2	37127.3	49171.4	39849.6	46248	43017.4	34411.3	31581	49225.2	30812.4	40718.6	47116.4	56353.5	32637.6	25689.8	40608.3	34125.7	40460	31079.7	35813	31774.2	38292.9
SeqId.3823-9_1	SL010505	Megakaryocyte-associated tyrosine-protein kinase	MATK	0.111619	0.962882	981.5	1082.7	1053.9	1021	1047.4	1030.8	1046.1	1079.1	1035.7	1056.3	1099.2	987.5	1031.5	1047.2	1018.7	1016.4	1024.6	1007.4	1018.7	1067.2	964.5	1026.6	1036.8	888.5	1116.4	951.1	921.8	956	979.8	1169.8	977.8	1108.3	918.1
SeqId.13094-75_3	SL018509	R-spondin-3	RSPO3	0.116708	0.962882	1939.5	1990.1	1871.2	1927.3	2153.5	1942.5	1948.3	1649.6	1724.1	1923.4	1804.7	2110.1	1844.3	2036	1932.7	1929.5	1931.7	1980.1	1703.2	1936.3	1870.9	1869.2	1793.3	1632	1723	2050.7	1764.9	2015.2	1620.3	3354.1	1607.4	1589.3	2625.4
SeqId.2692-74_2	SL002528	Phospholipase A2, membrane associated	NPS-PLA2	0.116708	0.962882	1504	2490.1	2132.6	3344.2	3060.1	3770.8	3066.4	3111.6	2323.6	3217	2276.7	2454.7	2601.9	2171.3	4192.3	3061.5	2288.1	2377.1	1957.4	3496.6	2120.8	2214.1	3246.2	2941.4	1938.9	2376.5	1952	3297.9	1749.5	1924.4	2009.2	3592.6	2211.5
SeqId.3434-34_1	SL010349	Fibronectin Fragment 3	FN1.3	0.116708	0.962882	3259.2	2689.2	2412	3101.5	3099.8	3205.6	2763.2	3273.1	3376.5	3624.8	2723.2	4562.8	3069.4	2646.3	3322	3132.3	2871.8	3381.1	2612.3	3286	2889.6	3571.7	3570.5	3295.5	4167.6	3628.9	3065.7	2741.9	3373.7	3683.5	3593.4	2763.8	6853.9
SeqId.3461-58_1	SL009089	Brevican core protein	PGCB	0.116708	0.962882	1619.1	1169.6	1171.8	1483	1025.3	1382.2	1291.8	1277.2	1484.7	1894.8	1071.8	1992.3	973.7	1327.7	891.4	2441.6	1904.6	1095.1	1698.2	1229.3	1800.4	1566.1	1974.8	1612.8	1865.5	1849.7	1122.7	1427.5	1468.5	1837.3	1888.6	1146.7	1802.3
SeqId.3580-25_5	SL000249	Alpha-1-antitrypsin	a1-Antitrypsin	0.116708	0.962882	985.9	837.2	852.2	746.9	733	890.2	654.4	1054.2	716.5	894.9	868.4	710.8	670.2	731.1	821.6	761.6	668.2	751.3	877.1	601.3	983.6	641	799.6	678.5	663.2	739	682.3	770.5	678.8	885	684.6	746.7	566.4
SeqId.3605-77_4	SL011049	Mannan-binding lectin serine protease 1	MASP3	0.116708	0.962882	1262.3	1065.7	1031.9	1052.4	1131.8	1029.1	1181.3	1107.1	907.1	1008.4	1010.6	1010	1205	996.5	1080	932.5	1044	1027.4	1353.9	1076.1	1123.5	1274.3	975.9	1115.3	1040	1317.1	2222.9	1208.7	1165.4	977.5	1035	1094.2	780.1
SeqId.4455-89_2	SL006523	Lactadherin	MFGM	0.116708	0.962882	1209.7	1194.6	2001.5	1644.4	1154.3	1636.9	1395.4	1708.6	1605.7	1496.9	1150.6	1736.4	1595.5	1262.4	913.2	2215.2	2096.4	1762.9	1971.8	1904.5	1671.7	1732.9	1432.1	1404.1	2883.1	2234.3	2912.3	1073.2	1449.8	1539.2	2078.5	1449.4	2196.3
SeqId.5430-66_3	SL008967	Tyrosine-protein phosphatase non-receptor type substrate 1	SHPS1	0.116708	0.962882	14089.8	14346.7	14818.5	16978.7	13871.3	1832.7	8400.3	14973.3	10089.5	16586.2	13172.5	20212.9	9080.6	8938	12987.3	1951.6	16082.4	9552.9	13108.4	12740.9	8495.2	9567	1655.8	9786.6	15524	9193.8	14981.7	2009.9	10547.8	8754.5	8732.6	8517.1	13913.6
SeqId.5854-60_3	SL004230	Microtubule-associated protein tau	tau	0.116708	0.962882	556.5	516.6	494.7	527.1	573.4	492.3	530.6	494.3	530.1	564	479.9	474.8	480.2	651.5	521.4	514.1	550.1	529.4	508.3	564.1	438.8	486.2	524.1	439.2	602.4	477	407.6	487.4	467.5	532.4	520.1	558	436.4
SeqId.9197-4_3	SL008486	Galectin-9	LEG9	0.116708	0.962882	1404.1	1475.6	2152.8	1640.4	1700.1	2002.2	1920.1	1462.1	1306.7	1548.1	1290.2	1809.6	1797.4	1394.8	1313.4	1581.5	1355.3	1429.7	1608.9	1508.3	1559.6	2102.8	1760.2	1856.1	1573.7	1975.7	1757.5	1568.9	1602.4	1323.3	1594	1679	2296.4
SeqId.14132-21_3	SL020171	HERV-H LTR-associating protein 2	HHLA2	0.12556	0.962882	11506	11406.6	12176.5	12299.5	33901.6	11213.6	12057.5	13218.3	13168.3	12928.8	10823.8	13458.5	15413.5	11666.4	12666.4	11518.4	13294.5	12471	13170.8	11994.1	13182.4	14191.5	12211.2	12979.7	12990.4	15899.2	13711.8	12830.2	13743.5	13119	12564.2	13989.2	9315.9
SeqId.2201-17_6	SL000403	Endostatin	Endostatin	0.12556	0.962882	48497.5	65389.5	52959.3	65434.9	79571.6	62826.6	51149.8	53328.8	55833.8	65919.9	47689.9	59696.2	63012	53733.9	35980.7	72006.1	48713.5	52845	55988.2	56794.9	40118.6	54748.5	44035.6	51414.9	50385.8	53195.5	41670.5	41843.7	45327.8	50599.9	58822.7	61673.6	75539.4
SeqId.2953-31_2	SL000506	Luteinizing hormone	Luteinizing hormone	0.12556	0.962882	1188.5	719.1	938.6	6573.5	4606.7	498	1864.1	5195.3	553.5	1106.2	701.5	3454.7	752	577.6	569.7	6743.8	1463.8	1084.3	524.1	610.2	333.4	2034.5	4171.6	1279.4	977.6	1167.4	444.6	647.1	659.7	593.4	638.4	541	4182.5
SeqId.3361-26_2	SL010610	C-type lectin domain family 4 member K	CLC4K	0.12556	0.962882	455.1	503.2	466.4	508.2	527.5	634.1	518.9	486.1	514	521	482.4	525.6	502.4	504.2	495.2	521.2	498.1	528	472.8	519.8	466.9	480.7	472.4	451.3	508.6	501.1	456.5	489.2	472.7	514.5	584.1	526.2	499.3
SeqId.3800-71_2	SL000377	Creatine kinase B-type	CK-BB	0.12556	0.962882	10165.2	1424.9	1372.8	1310.4	1423.9	1367.2	1439.4	1338.2	1281.4	1385.6	1340.1	1276.4	1487.2	1393.9	1354.3	1371	1616.4	1491.6	1381.6	2383.2	1323	1406.7	1923.7	1290.1	1369.1	1237.6	1172.4	1255.8	1225.8	1411.4	1357.6	1382.6	1250.6
SeqId.4304-18_2	SL006698	Ligand-dependent nuclear receptor corepressor-like protein	transcription factor MLR1, isoform CRA_b	0.12556	0.962882	374.1	370.6	352.8	390.1	385.8	347.5	378.7	369.1	386.3	375.8	389.1	367.1	374.8	371.3	362.8	375.7	435.4	370.4	354.5	379.5	350.5	361.7	354.3	335.9	367.5	402.6	349.8	360.7	352.6	394	376.8	389.4	359.3
SeqId.4472-5_2	SL004908	Tropomyosin beta chain	Tropomyosin 2	0.12556	0.962882	1868.7	1840.6	2063.6	1982.8	1997.8	1910.6	2101.3	2208.2	1756.6	1778.9	1864.9	1812.3	2251.7	2002.7	1734	2022.3	1826	1870.8	2206.3	1684.4	2294.3	2184.5	1769.2	1753.6	2079.7	2428.7	2232.6	2086.6	2142	2111.1	1827.7	1866.9	2133.6
SeqId.5480-49_3	SL000563	C-C motif chemokine 5	RANTES	0.12556	0.962882	42282.3	56933.2	40856.1	57334.4	91794.7	48614	85384.8	100337	51026.8	72169.2	46641.9	54332.8	74253.7	42791.2	60724.3	91661.3	68434.3	50291.1	48161.6	66672.3	46921.5	74370.3	41409.6	32907.8	87856.3	42220.1	22660.3	55154.6	49945.6	31845.3	22302	115587	67106.3
SeqId.5487-7_3	SL016928	SLAM family member 7	SLAF7	0.12556	0.962882	30076.8	62015	48474.5	60597.1	51632.9	56214	28191.1	43932.8	43444.3	61881.3	29966.1	79364.1	58943.9	36054.9	20171.5	55486.4	38164.2	54650.7	32994.5	20664.9	26928.7	57484.2	44857.3	22360.3	44409.9	55011.4	25042.7	50466.9	32366.7	35502.9	35386.7	168578	36451.3
SeqId.8462-18_3	SL000442	Somatotropin	HGH	0.12556	0.962882	605	562.1	685.5	590.3	647	610.9	605.9	591.5	606	789.2	575.6	594	600.9	640.3	585.6	604	588.3	570.9	568.2	763.8	619	631.5	621.7	645.2	677.8	633.3	619.4	580.5	600.3	607.7	721.6	836.5	545.9
SeqId.5015-15_1	SL003440	Platelet-activating factor acetylhydrolase	PAFAH	0.128853	0.962882	944.3	926.9	643	731.2	901.9	636.1	827.9	734.4	764.9	838.5	968.7	605.1	976	572.6	752.2	593.5	753.4	867	943.7	835	890.3	923.3	814.1	1059.5	679.8	764.9	987	805	822.7	870	1042.7	715.9	752.3
SeqId.2516-57_3	SL003193	C-C motif chemokine 21	6Ckine	0.134911	0.962882	8103.9	5692.5	6255.2	8128	5357.3	9130.8	4468.2	5038	6910.3	6204.1	4618.2	7289	8870.7	6524.3	5999.2	4692	5239.7	7850.3	8823.7	6815.4	8128.4	4869.5	5590.1	5171.4	7513.1	8490.9	6752.3	6695.3	9037.4	6162.1	7185.1	9957.8	8126.9
SeqId.2578-67_2	SL000038	C-C motif chemokine 2	MCP-1	0.134911	0.962882	1043.3	1208.8	2436.2	1124.2	1092.5	1366.7	1115.5	913.6	1117.3	1123	1160.7	1083.8	1413.6	987.4	1160.6	1142.5	976.4	908.9	1025.4	1099.8	796	1289.8	959.5	1127.6	1070	862	779	1029.9	1198.9	931.5	859.9	1246.3	1206.6
SeqId.2670-67_4	SL000383	Creatine kinase M-type	CK-MM	0.134911	0.962882	652.2	1283.2	915.9	804	713.4	807.9	868.9	936.2	1087	1441.2	849	881.4	767	1395.8	812.5	867	703.6	1492.4	767.2	1330.9	692.9	768.3	730.6	641.3	847.3	756.8	1350.4	640.4	1052.4	964.6	766	806.1	834.2
SeqId.2730-58_2	SL005199	MHC class I polypeptide-related sequence A	MICA	0.134911	0.962882	160.1	594	544	724.5	446.7	434.3	198.5	369.2	467	478.9	561.2	376.4	237.2	432	371.2	402.2	494.1	383.3	482	584.4	546.6	194.6	413.4	492.8	452.1	372.5	674.7	694.3	393.8	622.6	214.2	611.1	938.5
SeqId.3060-43_2	SL000325	Complement component C9	C9	0.134911	0.962882	59248.5	62781.4	77327.5	56443.5	75323	91418	71852.3	86606.8	70824.7	75203	79427.4	65910.2	55911.1	49290	58832.4	55672.8	54148.5	61130.3	48314.3	71364.6	47711.1	61798.6	73970.2	52805.6	82104.4	56725.6	48955.2	65007.5	52712.1	60150	35108.8	94516.7	57840.8
SeqId.3187-52_2	SL007284	Cysteine-rich secretory protein 3	CRIS3	0.134911	0.962882	517.6	531.8	589	522.6	508.8	538.3	504.4	498.4	513.7	497.7	1085.4	486.2	494.3	500.4	532.5	704	503.8	540.3	517	875.6	520.2	510.6	502.3	472.4	486.7	464.4	466.9	528.2	465.9	543.8	487.8	526.2	501.9
SeqId.3199-54_2	SL003916	Kallikrein-12	kallikrein 12	0.134911	0.962882	3495.3	3470.1	3913.9	3361.8	3648.8	3826.2	4133.1	4335.9	2978.2	3075.1	3630.8	3223.7	3937.2	3825.1	3478.8	3200.9	3476.1	3570.3	5050.7	2905.4	4165.7	4049.7	3091.1	3493.3	3955.7	4796.5	4392.7	3960	3993.7	4198	3574.7	3370.8	2759.9
SeqId.3394-81_2	SL005258	Serine/threonine-protein kinase PLK1	PLK-1	0.134911	0.962882	584	677.7	577	651.2	646.3	567.7	631.3	632.5	655	622	640.5	578.6	611.4	634.4	649.8	605.3	621.6	631.6	586.1	657.6	572.3	597	603.2	614.1	607.2	562.2	555	597.3	584.1	672.8	606.6	652.4	614.6
SeqId.3437-80_3	SL004636	Receptor-type tyrosine-protein kinase FLT3	Flt-3	0.134911	0.962882	1310.1	1337.7	1356.9	1222.6	1351.6	1411.2	1484.7	1673	1149	1171.6	1389.6	1296.9	1550.1	1271.4	1435.4	1039.8	1313.7	1333.8	1976.5	1193	1585.8	1631.6	1274.8	1439.2	1337.1	1730.7	1817	1543.4	1537.8	1449.3	1247.1	1295.9	1147.9
SeqId.3654-27_5	SL007531	BMP-binding endothelial regulator protein	BMPER	0.134911	0.962882	808.1	785.8	684.4	661.3	717.9	675.4	724.1	842.4	842.6	639.6	1171.7	601.9	664.5	802.1	801.2	1131.9	729.3	741.9	723.6	725.9	806.8	685.3	637.7	544.2	617.8	640.7	735.3	1021.3	692.9	743.5	622.7	802.4	568
SeqId.4960-72_1	SL004208	Annexin A1	annexin I	0.134911	0.962882	2608.9	3655	3710.5	3036.1	1734.2	2678.8	1805	1840.8	1963	1600.3	9535.4	1675.6	1741.1	2268.5	4225.3	1532.3	1893.7	2470.6	2387	3911.9	5356	1598	1412.2	1294.1	1230.2	1102.9	2015.9	1900.9	2380.3	2311.5	1761.8	1845.8	1382.4
SeqId.5029-3_1	SL006528	Prolyl endopeptidase FAP	SEPR	0.134911	0.962882	1025.3	1034.5	1091.8	971.3	1094.5	862.4	1132.1	974.6	1015.2	1145.5	1001.3	1302.2	1160.3	1073.3	1270	1188.5	1008.3	979.7	839.8	1078.1	726.3	984.2	1183.5	924.9	1057.8	928.1	1041.3	910.8	1108.7	852.5	1022.4	1032.4	1194.7
SeqId.5033-27_1	SL004737	Tropomyosin alpha-1 chain	Tropomyosin 1 alpha chain	0.134911	0.962882	2000.6	1872.4	1895.5	1866	1800.7	2343.7	1877.3	1838.8	1641.7	1794	1884.2	1764.6	2003	1781.1	2160.7	1680.2	4902	2014.2	2383.2	1901.5	2344	2090.2	1711.6	2298.3	1744.6	3064.6	2084	1950.1	2022	2022.2	2202.5	1799	1652.2
SeqId.5069-9_3	SL004556	Complement decay-accelerating factor	DAF	0.134911	0.962882	16336.7	20073.1	19060.5	19989.5	13942.9	15382.7	16620.9	19300.3	20760	20847	16497.8	21352.4	13655.3	17444.1	13511.8	25436.7	14470.1	18792.4	11686.5	23489	10693.6	18594.8	22958.3	17038.1	15091.8	11461.9	14988.2	16836.9	13543.4	12134.8	17319.5	13159.3	23239.1
SeqId.5260-80_3	SL007181	Non-receptor tyrosine-protein kinase TYK2	TYK2	0.134911	0.962882	13178.3	9509.1	9050.2	10256.8	11802	11334.8	10111.7	9087.2	11670.3	12374.8	9048.5	11487.6	13084.8	9974.1	6191.9	12702.2	8918.9	8901.6	7689	9519.8	7746.7	10825.9	7993.4	8769.2	8369.3	13425.9	8021	9065.3	9859.5	8195	8932.3	13670.2	14855
SeqId.2652-15_1	SL002506	Urokinase plasminogen activator surface receptor	suPAR	0.138212	0.962882	1162.8	1150.7	1267.9	1235	846.4	1122.8	1222.8	1226.1	1105.6	1187.1	1315.2	1110.4	1092.7	1202.5	1296.6	1175.6	1180.8	1184.7	1228.1	1172.8	1221.4	1152.3	1180.8	1102.5	1145.2	1130.1	1058	1026.2	1131.8	1146.9	1096.5	1259.2	1123.4
SeqId.11081-1_3	SL007151	Glycerol-3-phosphate dehydrogenase [NAD(+)], cytoplasmic	GPDA	0.144774	0.962882	1420.8	2662.9	1594.5	1471.2	1867.3	2351.2	2518.9	1745.2	1380.8	1478.3	1483.9	2521.6	1861	1458.5	1432.1	2364.3	1410.7	1479.1	1705.6	1591.6	1886.4	2420.6	12232.5	1633.8	1377.5	1835.9	2563.3	2185.5	2386.9	1435.4	1637.5	1974.1	2930.9
SeqId.2171-12_5	HCE001796	HCE001796	HCE001796	0.144774	0.962882	65734.1	72135.3	66144.4	70273	80055.5	75431.1	79030.9	83882.8	60386.1	82572.2	79508.5	82978.1	80344.5	72070.3	63782.9	80628.3	74866.5	63576.3	70677.6	68002	69038.7	82403.7	73803.8	70639.3	73297	70053.6	68798.9	64444.1	70112.5	64173.7	65907	81403.6	60429.7
SeqId.2615-60_2	SL004141	Ephrin-A5	Ephrin-A5	0.144774	0.962882	3934.8	4097.3	3922.4	5753.1	4668.5	4081.9	4538.9	3656.6	4713.8	4119	3034.2	6109.2	4164.9	4393.1	4432.5	5887.2	4858.4	4518.7	4978.5	4071	3908.2	5175.4	5386.6	4944.2	4847.5	4535	4974.2	4461.5	4238.2	4434.9	5181.4	4416.6	7628.4
SeqId.2997-8_1	SL005193	Junctional adhesion molecule B	JAM-B	0.144774	0.962882	2952.6	2757.4	2900.4	2649.6	2878.9	3173.5	3233.5	3369.5	2489.6	2585.2	3206.5	2791.5	3325.2	2982.8	2971.4	2412.1	2910.3	3023.1	3872.9	2471.2	3061.3	3148.4	2516.9	3230.1	3182.2	3797.7	3560.9	3102.8	3272.1	3314	3082.9	2862.3	2131.2
SeqId.3059-50_2	SL004327	Tumor necrosis factor ligand superfamily member 13B	BAFF	0.144774	0.962882	1771.5	1767.7	2215.5	1760.6	1812	2715.9	1881.8	1932.6	1717.4	1961.3	1482.7	2104.2	2075.2	2060.5	1985	2119.4	1805.1	1687.5	1919.9	2245.4	1890.7	2344.7	2562.6	2161.9	4039.6	1969.7	1791.1	1940.3	2371	1718.4	1563.5	1854.4	2638.6
SeqId.3172-28_2	SL008956	Arylsulfatase B	ARSB	0.144774	0.962882	1880.6	1692.2	1782.8	1740.3	1507.9	2136.2	2144.4	1909.8	1404	1631.8	2128	1453.4	1995.5	2148.4	1583.1	1456.9	1871.8	1908.5	2380.2	1311.8	2470.9	1599.9	1340.5	2027.6	2081.1	2773.5	1873.5	1614.9	1996	2137.1	2184.5	1757.8	2749
SeqId.3196-6_2	SL008023	Hyaluronan and proteoglycan link protein 1	HPLN1	0.144774	0.962882	1629.8	1161	1333.3	1104.5	1488.7	1378.7	1203.8	1801.1	1320.4	2175.2	1282	1368.2	1001.8	1551.2	1311.6	1683.9	1435.7	1375.6	1418.5	1430.3	1122.2	1170.8	1091.6	1378.9	1482	1292.7	1366.2	1266.3	1223.9	1185.5	1114.6	1132	1674.9
SeqId.3280-49_2	SL004661	Aggrecan core protein	Aggrecan	0.144774	0.962882	1435.4	1283.1	1132.6	1426.7	1090.1	997.6	1162.4	1199.8	1541.1	1174.2	1482.1	1172.6	1312.9	1462.6	1528.7	1347.4	1096.8	1192.3	1597.4	2454.3	1524	1449.8	1381.1	1344.4	1171.2	1196	1118.9	1349.4	1325.4	1388	1667.1	1182.3	1313.5
SeqId.3316-58_1	SL004466	Heparin cofactor 2	Heparin cofactor II	0.144774	0.962882	2740.9	2482.1	2995.8	3041.5	3733.7	2605.1	3174.9	3249.9	2881.2	2774.5	2872.4	2426.2	4024.3	2784.8	2776.4	2267.4	2694	2910.5	3278.2	2994.5	4227.3	2890	2815.3	2499.9	3236.3	3002.9	2305.8	2984.1	2667.7	2949.4	3416.8	4404.6	3319.4
SeqId.4452-9_2	SL014096	Leucine-rich repeat transmembrane neuronal protein 1	LRRT1	0.144774	0.962882	220.8	254.3	226.7	299.8	250	263.1	267	253.5	251.4	240.1	264.8	240	253.1	241	229.2	235.2	240.8	243.9	226.6	329.4	236.7	253.2	234.8	206.5	231.6	235.4	231.8	234	239.2	241.6	240.6	261.3	251.8
SeqId.4566-24_3	SL013989	R-spondin-2	RSPO2	0.144774	0.962882	595.3	680.3	583.1	601.4	624.9	607.2	643	664.1	623.1	636.4	760.1	573.2	591.6	667	621.5	1416.1	618.5	625.3	624.7	661.8	609.1	621.6	645.9	579.3	607	556.2	593.4	580.5	634.3	614.5	578.6	1301.6	568.6
SeqId.4771-10_3	SL012754	Acid sphingomyelinase-like phosphodiesterase 3a	ASM3A	0.144774	0.962882	13579.8	16392.4	15128.1	13228.3	13807.4	16562.4	17238.6	18603.8	12892.4	12314.7	15933.7	12892	15441.6	14947.1	17367.5	10355.1	14257.2	15418.2	22602.3	15389.2	19766.1	18739.4	14406.8	14987	15006.3	17545.5	21179.6	16995.9	16757	14577.3	13755.6	14011.8	8264
SeqId.4993-16_1	SL000670	Glutathione S-transferase A3	GSTA3	0.144774	0.962882	290	328.4	367.8	274.5	396.9	318.4	287.1	285.1	238.7	401.3	276.2	299.4	316.6	285.7	275.9	1219.4	277.1	293.2	353.3	338.3	1647.4	1782.5	644.1	303.2	366.1	767.8	256.3	284.6	395	310.8	329.8	285.4	268.2
SeqId.5106-52_3	SL007356	Neurogenic locus notch homolog protein 2	NOTC2	0.144774	0.962882	849.8	895.1	945.9	1062.2	1099.2	1145.2	918.5	928.5	1005.9	1013.3	829.8	920.5	1071	957.9	951.3	1015.9	895.2	1025	823.4	1023.7	860.6	967.8	819.8	2564.8	1200.5	1175.2	3951.6	938.4	975	1257.4	1024.4	1035	1101.4
SeqId.5470-69_2	SL010328	Mediator of RNA polymerase II transcription subunit 1	MED-1	0.144774	0.962882	64720.2	86137.5	66701.2	84358.6	94769.1	79722.4	80671.8	81630	66180.6	86305.7	71845.2	118994	104005	91583.9	57688.7	125080	85498.1	65413.8	66016.8	83604.4	68322.3	93350	71850.9	65270.7	101207	78973.6	54593.6	54906.9	71626.8	62416.9	83555.6	90029.6	74605.4
SeqId.4143-74_2	SL003186	Lymphotactin	Lymphotactin	0.153084	0.962882	666.8	696.8	660.2	669.2	666.8	677.5	687.6	687.6	690	690.2	770.6	665.9	656.1	659.9	690.7	674.8	687.6	670.5	721.7	707.3	632.6	661.1	673.6	627.8	689.9	645.7	594	677.9	651.1	696.2	659.2	684.4	612
SeqId.13111-79_3	SL007223	B-cell lymphoma 6 protein	BCL6	0.155164	0.962882	1139.3	1120.8	1183.9	1084	1161.1	1058.4	1156.6	1192.1	1084.1	1066.3	1206.2	1016.3	1233.8	1093.8	1200.8	1124.9	1121.4	1248.8	1411.8	1096	1226.5	1228.9	1005.4	1110.6	1130	1275.5	1651	1185.8	1122.9	1205.1	1221.2	1229.2	838
SeqId.2598-9_3	SL004126	Tumor necrosis factor receptor superfamily member 9	4-1BB	0.155164	0.962882	637.6	589.7	623.2	604.8	596.3	562.3	576.8	578.9	612.8	551.7	571.7	654	630.9	555	579.4	603.9	580.9	602.1	700.5	564.1	678.5	574.7	638.3	604.6	627.3	622.3	606.3	637.8	524.3	605.4	600.7	564.7	733.4
SeqId.2950-57_2	SL005171	Insulin-like growth factor-binding protein 4	IGFBP-4	0.155164	0.962882	2185.7	2017.9	2024.8	2576.7	2444.5	1939.2	2416.3	2060.2	2175.9	2001.9	1810.1	2214.3	2714.2	1888.1	2271.4	2111.8	2236.4	2204.4	2492.4	2272.8	3411.5	2367	2283.8	2243.8	2365.4	1956.8	1972.9	2125.8	2055.4	2195.2	2487.3	2911.7	2162.5
SeqId.3554-24_1	SL004258	Adiponectin	Adiponectin	0.155164	0.962882	3458	2682.2	3244.4	4757	2269.9	2251.6	2634.4	3725.7	3062.6	3766.1	3226.2	5970.1	1569.6	3024.8	2414.3	5322.1	6234.9	4105.7	3234.3	2807	2683.9	2646.7	3122	3089.5	2677.7	2044.6	3061.4	4901.8	2285.5	2900.1	2081.6	1952.5	4323.2
SeqId.4156-74_1	SL000088	Transforming growth factor beta-2	TGF-b2	0.155164	0.962882	497	555.3	466.9	517.9	544.3	503.7	538.3	571	552.9	535.6	609.3	542.3	535	518.5	550.1	522.5	615.9	539.8	537.2	545.8	510.3	496	555	474.5	542.2	487.8	472.6	517.7	496.2	573.5	522	620.3	478.3
SeqId.4962-52_1	SL012538	Cerebral dopamine neurotrophic factor	ARMEL	0.155164	0.962882	2375	3224	3805.8	2922	2978.4	3427.1	3247.6	2963.6	3358.5	3532.7	2224.7	3731.9	3168.5	3839.9	2862.7	3219.3	2986.6	4406.1	91588.3	2605.7	2044.3	3293.6	4058.7	3829.5	3458	4933.9	3819.1	2699	2936.2	2967.2	4076.9	6297.2	4676.3
SeqId.5109-24_3	SL005210	Neuronal cell adhesion molecule	Nr-CAM	0.155164	0.962882	17623.4	18977.1	15625.9	20230.9	13263.7	16482.1	14453.7	12742.5	15215.3	20850.8	12419.5	36180.6	12696.9	21538.7	19300.8	34997.1	17814.4	13225.2	17189.8	15158.2	17147.1	16318.9	28585.2	22294.1	19185.5	32700.3	14872.8	16212.6	19303.6	23586.2	22343.8	16472.5	25941
SeqId.5478-50_2	SL000158	Glutamate carboxypeptidase 2	PSMA	0.155164	0.962882	381	744.6	741.3	1729	832.1	643.1	692.4	549.1	555.1	594.9	540	813.9	1103.2	727.7	922.5	627	583.7	590.1	508.1	1352.5	2380.3	1346.8	1807.7	588	609.6	768.5	787	696.2	957.2	512.4	618.5	1317	858.8
SeqId.5801-72_3	SL000305	beta-nerve growth factor	b-NGF	0.155164	0.962882	681	1579.3	1340.4	1130.2	789.8	933.4	761.2	781.4	687.4	1820.9	510.1	699.9	1361.6	9468.2	723.5	714.8	684.7	672.8	1004.9	825	665.8	684.5	894.2	846.2	730.3	687.7	698.4	641	624.9	697.1	841.6	667.7	762.9
SeqId.5807-77_3	SL007195	CD70 antigen	CD70	0.155164	0.962882	979.5	964.6	1124.3	1029	1045.5	1104.4	993.5	927.1	923.6	1017.5	879.1	1022.2	949.4	969	946.3	991.9	942	1090.8	937.1	997.9	870.3	996.5	1052.6	935.6	1012.9	971.5	813.6	906.6	864.9	948.9	1070.3	994.2	890.6
SeqId.4397-26_2	SL004349	Interferon lambda-2	IFN-lambda 2	0.158491	0.962882	530.1	538.2	495.8	510.2	504.2	484.3	513.5	541.1	530.4	491	716.2	476.4	499.2	540.3	515.9	468.8	504.6	523.4	510.2	516	626.1	490.6	483.8	429.9	473.3	445.1	473.7	517.9	491.9	620.9	489.8	575.2	452.7
SeqId.5328-33_37	SL016828	Epidermal growth factor receptor variant III	EGFRvIII	0.158491	0.962882	449.8	367.3	361.9	371	352.9	458.9	361.1	352.2	481.8	319.1	579.5	550.7	445.6	344.9	358	878.6	353.8	358.5	409	301.2	447.4	354.4	294.4	341.7	336.2	369.4	413.8	393.8	367.3	350.3	372.3	375.1	316.6
SeqId.2436-49_4	SL004016	C-X-C motif chemokine 16	CXCL16, soluble	0.166094	0.962882	7420.5	11669.8	8391.9	10288.8	12547.3	8068.5	8688.5	7045.1	10208.5	11650.8	9743.4	9463.6	10083	8144.7	9512.9	13823.9	9807	9145.1	7353.8	9580.9	7845.4	7983.1	8858.5	9443	10898.7	8157.6	7386.8	9114.2	6850.6	9445.7	9503.6	9966.9	14561.9
SeqId.2834-54_1	SL003915	Kallikrein-8	kallikrein 8	0.166094	0.962882	9092.3	12910.8	14834.5	17570.9	11412.8	6282.3	7176.2	8734.2	10704.9	9482.3	9267.4	15892	7095.9	10245.9	10302.9	13825.2	8600.4	8884.4	8708	7363.4	6237.2	9066.3	12969.9	7800.9	12671.6	9444	8173.9	6930	11682.9	9227.3	8446.4	8702.9	13083.1
SeqId.3364-76_2	SL006910	Cathepsin L2	Cathepsin V	0.166094	0.962882	2464.8	2363.1	2449.8	2748	2081.2	1488.1	1356	1580.1	2843.5	3409.7	1570.6	2185.5	1568.7	3139.8	2222.4	2081.1	1953.5	1808.7	2291.3	2366.5	2237.1	1657.8	1509.1	2033.9	2893.3	2382.3	2332.4	3365.8	2771	5401.7	2255.7	2773.2	2325.9
SeqId.3396-54_2	SL000565	Renin	Renin	0.166094	0.962882	915.5	1611.9	1347.1	1090.6	1241.6	877.3	844	694.2	971.4	593	736.8	691.9	592	885.1	773.2	717.7	651.5	1026.8	984.5	813.9	528.8	299.1	788.2	914.2	503.8	860	676.8	894.4	794.9	855.6	816.6	842.9	583.5
SeqId.3799-11_2	SL004867	Carbonic anhydrase 3	Carbonic anhydrase III	0.166094	0.962882	4211	1772.3	1227.6	1400	875.1	2130.9	929.6	757.7	1209.1	1348.7	1226.7	1262.4	1406.7	1387.2	687.4	1546.7	2000.9	1436.4	676.6	1402.6	1135.4	858.1	1527.2	11250.2	621.2	659.8	2226.8	1098.2	1027.2	656.1	1131	1206.4	1953.6
SeqId.3891-56_1	SL009629	Methyl-CpG-binding domain protein 4	MBD4	0.166094	0.962882	1233.3	1253.3	1193.1	1218.3	1237.4	1186.9	1252.4	1283.2	1283.1	1357.1	1558.1	1262.9	1222.9	1284.1	1246.7	1248.8	1343.4	1280.9	1244.3	1323.6	1208.4	1188	1250.6	1316.6	1274.3	1111.5	1143	1210.9	1097	1359.1	1196.9	1405.1	1059.7
SeqId.4130-71_1	SL004340	Fibroblast growth factor 6	FGF-6	0.166094	0.962882	710.3	566.9	490.6	935.3	539.3	547.5	528.5	756	543.7	593.7	686.9	570.4	539.1	551.8	579.4	514.2	791.9	561.6	520.6	537.4	570.1	506.7	621.7	806.7	534	483.3	535.6	569.9	547.4	561.9	531.2	758.6	482
SeqId.5196-7_3	SL006476	Glycylpeptide N-tetradecanoyltransferase 1	NMT1	0.166094	0.962882	1810.3	1597.1	2100.5	1635.4	1796.4	1802.1	1561.1	1629.9	1384.8	1415.3	1867.9	1542.1	1724	1512.3	1837.8	1467.9	1561.6	1744.2	1823.9	1677.5	1999.5	1778.1	1512.4	1748.2	1536.3	1927.3	1834.4	1866.2	1736.5	1615.5	1655.4	1761.9	1729.1
SeqId.8468-19_3	SL000062	Prostate-specific antigen	PSA	0.166094	0.962882	2771.9	3021.6	3860.8	1728.7	1720.3	3499.2	1608.5	2220.6	2341.3	1767.5	2992.6	1720.1	1603.4	2296.2	1783.8	1773	1707.1	3043	1677.5	2232.1	1690.7	1627.7	1671	2453.3	1662.9	1860.6	2667.5	1680.6	4227.9	1634.6	2659.7	1749.5	1714.3
SeqId.13104-32_3	SL008614	Ephrin-B1	EFNB1	0.177575	0.962882	3584	4288.9	3874.5	4559.3	4290.4	4438.4	4478.3	4393.6	4818.6	4619.8	4514.8	4436.6	3948	4259.8	5343.5	4711.5	4177	4256.8	4914.4	3711.4	3454.3	4186.2	4503.6	4633.8	4114.6	4388.3	5251.2	4252.2	3358.9	4194.1	4007.4	4410.6	3570.6
SeqId.2755-8_2	SL003220	C3a anaphylatoxin des Arginine	C3adesArg	0.177575	0.962882	132423	143278	144919	99004.2	148084	140949	147718	162823	108471	134131	142487	234347	165985	134417	105884	146185	137085	111799	121150	122990	119829	164037	134797	121701	121193	106807	128142	139311	129593	102089	108947	161001	177516
SeqId.2781-63_2	SL004356	C-C motif chemokine 4-like	LAG-1	0.177575	0.962882	1373.6	2121.6	1705.9	1813.2	1918	2945	3554.5	2754.9	2241.4	1424.8	772.3	2136.4	1768.6	1692.7	2286.3	2872.3	2751.8	2481.5	3068.8	3005.1	1729.2	3367.2	4460.5	2312.8	1959.2	5211.8	2410.6	2077.1	1541.5	1739.6	2400.1	1700.8	3118.7
SeqId.2993-1_2	SL004861	Interleukin-18 receptor accessory protein	IL-18 Rb	0.177575	0.962882	920.2	986.5	942.8	994.5	1024.7	969	1026.6	967.4	1022.7	1065.9	958.2	988.5	1004.1	1018.7	1033	1057.9	1009.3	1012.3	957.9	988.3	921.4	1017.4	988.7	992	1018.2	992.4	942.1	1014.9	933.9	983.2	998.3	1019.8	993.5
SeqId.3184-25_2	SL000358	Coagulation factor VII	Coagulation Factor VII	0.177575	0.962882	585.9	687.7	596.3	778.3	580.8	694.6	713.4	659.3	458.3	568.4	640.2	712.4	839.1	505.4	683.8	655.3	677.3	694.8	655.4	508.5	1091.3	685	506.8	641.7	715.6	815	657.9	718	793.3	589.2	811.6	690.8	782.3
SeqId.3197-70_2	SL007122	Insulin-degrading enzyme	IDE	0.177575	0.962882	4041.9	2333	2142.4	2153.5	1848.4	2427.1	2116.3	1899.2	2455.3	2465.7	2301.1	2281.6	2215	2114.9	2115.4	2189.8	2962.4	2198.6	2067.4	2011.1	2659	2376.7	2277.8	6759.3	2813	2275.9	3199.8	2853	2488.7	2003.4	2828	2039.2	3119.9
SeqId.3324-51_1	SL007674	T-lymphocyte surface antigen Ly-9	LY9	0.177575	0.962882	3633.6	4609.3	4876.2	4032.6	4320.9	4775.2	5706.9	3868.7	5186.5	4883	4542.6	6277.5	4615.5	6637.9	3921.6	5473.7	4616.1	4002.8	5574	4205.7	4167.4	6261.8	5004.5	5389	6348.2	5258.1	4778.4	4762.3	4814.7	4400.8	5091.8	4081.7	7802.9
SeqId.3608-12_1	SL008916	Dipeptidyl peptidase 2	DPP2	0.177575	0.962882	5187.6	5341.9	5457.1	5226.3	5228.3	5328.7	5656.3	5913.7	4663.6	5123.1	5725.4	4725.6	5836.2	5708.7	5250.1	4744.7	5363.9	5363.5	6017.4	5063.8	5929.6	5420	4501.3	5103.7	5806.9	6500.2	5896.4	5231	5918.7	5865.4	5528.3	5585.7	4146.1
SeqId.5097-14_3	SL014289	Killer cell immunoglobulin-like receptor 3DS1	KI3S1	0.177575	0.962882	1502.6	1027.6	3346.2	1075.3	1071.9	985.9	1060.9	1026.5	1004.9	1105.7	988.8	1012.4	3002.3	1049.4	1142.4	1051	1078	1212.1	1014.8	1121.2	1202.9	1006.4	1016	1085.7	1093.4	947.5	858.4	1002.6	949.4	1067.9	1087.6	1102.1	920.1
SeqId.5133-17_3	SL002078	TGF-beta receptor type-2	TGF-b R II	0.177575	0.962882	1744.4	1730.6	1792.3	1901.7	1814.4	2297	1813.5	2028	1599.7	2071.5	1862.3	18088.6	2130.1	1695	2213.9	1943.2	1810.3	1948.9	2090.5	1892.6	2400.1	2378.1	1594.7	1879.9	1780.8	2414.5	2130	1928.4	2220.3	1879.7	4148.4	2217.9	1765.9
SeqId.5918-5_3	SL008176	Proteasome activator complex subunit 1	PSME1	0.177575	0.962882	2145.9	1852.5	1894.2	1935.6	1986.9	1901.5	1874.4	1848.1	1915.5	1992.2	1914.9	1777	1977.9	2009.5	1989.8	1964.5	2058.5	1909.5	1829.1	2094.2	2056.7	2053.5	2741.3	3173.8	1677.9	1903.2	2260.5	2100.9	1966.2	1942.9	1942.6	2006	1659.8
SeqId.5138-50_3	SL004366	Tumor necrosis factor receptor superfamily member 12A	TWEAKR	0.186912	0.962882	1786.7	563.3	542.7	919.5	822.5	611.3	784.5	563.5	704	669.9	466.7	1327.3	1047	530.5	633.6	620.8	592.7	624.6	1030.9	828.9	760.4	729.7	697.3	749.9	643.2	742.2	638.6	808.7	773.7	708.7	613	669.3	638.6
SeqId.11103-24_3	SL000448	Heat shock protein beta-1	HSP 27	0.18962	0.962882	1695.6	1057.4	1355.1	1608.1	1038.2	1328.5	1442.5	1609.6	1750.3	2151.7	1515.6	1778.1	1782.6	1190.2	1564.4	982	1879.3	1758.8	1116.4	1149.2	1760.6	1225.1	1397.4	2214.6	1264.6	1263.4	1339.9	1795.9	1346.4	1513.3	1093.9	1323.2	1051.4
SeqId.14123-34_3	SL017424	Platelet receptor Gi24	GI24	0.18962	0.962882	1668.9	1021.2	1023.7	969.4	989.6	1087.9	1135.2	1249.7	1095.6	1075.7	1142	943.9	1147.8	1242.2	1548.3	998.9	1179.9	1094.7	1639.1	958	1028.9	1005.5	1014	1145.4	1024.3	1022.1	1889.7	1042.1	985.5	1086.1	999.9	1040.9	858.7
SeqId.14135-3_3	SL020172	Relaxin receptor 1	RXFP1	0.18962	0.962882	957.9	998.3	1006.5	1017.5	1053.7	969.9	1029.5	1012.4	976.5	1044.2	884.5	973.5	1043.5	985.8	1042.9	981	1032.1	1046.5	1048	1048.5	1016.1	1056.9	968.5	920.8	1051	1206	987.6	1036	1295.7	1026.8	1021.6	1026.9	914.8
SeqId.14157-21_3	SL004984	14-3-3 protein epsilon	14-3-3E	0.18962	0.962882	7536.5	2559.7	3107.2	3384.2	2501.7	3907.9	2326.4	2259.2	3119.2	4377.1	2682.4	5064.3	3257.5	3590.9	2404.2	4509.3	7205.2	3091.4	2513.2	2828.1	3935.5	3052.6	5645.6	16396.2	3544.7	4109.7	4483.5	4286.8	4423.8	2817.5	3917.1	3243.6	5890.7
SeqId.2430-52_7	HCE000342	HCE000342	HCE000342	0.18962	0.962882	39057.5	41583.8	39826.4	40773.8	43798.4	42245.6	43261.6	45132.3	38167.9	43074.4	42979.9	44869.6	43647.8	41696	38880.4	43098.3	42715.1	39616.8	40913.1	40362	40826.1	45345.7	41091.5	40549.5	42029.5	41505	39424.6	39225.3	41468.7	39149.6	40009.3	44985.2	38238.9
SeqId.2500-2_3	SL004643	Angiopoietin-4	Angiopoietin-4	0.18962	0.962882	684.7	772.2	643.8	633.5	661.1	670.2	674.4	686.9	715.6	686.5	845.4	643	627.1	675.1	646.4	652	671.1	853.2	634.6	698.1	618	615.4	710.8	632.8	733	612.9	598.2	812.9	649.6	695.4	641.8	754	606.8
SeqId.2526-53_3	SL002539	Tumor necrosis factor receptor superfamily member 11B	OPG	0.18962	0.962882	7020.3	6904.7	8344.2	7342.3	7829.3	7361.1	7500.3	8886.7	6356	6890.8	7207.4	7034.7	7974.5	7949.2	6098.8	8758.3	6868.6	7073.9	8226.2	6231.5	8479.1	8902.1	7078.6	6795.3	7927.2	8946.7	8909.8	7689	8522.4	8148.6	6228.7	6758.2	8783.9
SeqId.2635-61_2	SL004646	Layilin	Layilin	0.18962	0.962882	2426.5	2907.4	2601.5	3055.4	2585	2457.1	2761.5	2818.7	2671.4	2422.5	3391.8	3072.9	2613.7	2664.1	2417.4	3251.1	2698.8	2755.7	2634.7	2293.1	2801.5	2917.8	2909	2280.5	2643.9	2520.5	2604.4	2523	2361.8	2476.4	2443.5	2644.4	3193.4
SeqId.2682-68_1	SL000450	60 kDa heat shock protein, mitochondrial	HSP 60	0.18962	0.962882	1163.5	1152.9	1208.8	1340.1	1228.5	1217.6	1303.6	1327.2	1085.5	1205.7	1443.1	1209	1155.9	1310.6	1208	1064.5	1145.3	1183.8	1396.6	1179.4	1313.7	1180.1	2729.2	1201.6	1235.1	1287.2	1317.4	1146.2	1426	1334.6	1283.2	1275.5	940.4
SeqId.2693-20_3	SL000530	Oncostatin-M	OSM	0.18962	0.962882	1053.9	1078.8	1122.1	1000.3	1030.1	1133.5	1238.4	1270.4	908.4	960.5	1098.9	941.1	1172.3	1106.6	1082.2	905.3	1059.9	1079.1	1475	910.2	1267.6	1154.8	912.9	1017.4	1195.4	1369.4	1272.5	1112.3	1170.8	1219.1	1083.5	1036.5	771.2
SeqId.2998-53_2	SL005194	Junctional adhesion molecule C	JAM-C	0.18962	0.962882	6148.4	3261	2941.7	3345.6	2579.2	3733.3	3294.3	2921.2	3613.6	3635	3738.7	3610.6	3203.6	3327.4	3638.9	3142.1	4691.7	3235.1	3309.1	3206.9	3845.5	3204.3	3420.6	8614.4	3396.5	3280.3	4128.3	4079.1	3300.9	3629.2	4096.8	3330.7	4460.7
SeqId.3004-67_2	SL004862	Programmed cell death 1 ligand 2	PD-L2	0.18962	0.962882	6413.1	7893.2	7355.4	9002.4	8184.1	6494	5787.9	8393	11354.5	6737	7178.6	7697.2	6768.3	6102.8	6598.5	8552.6	7792.8	10115.6	7872.3	7887.8	8103.4	6152.8	9988	10612	7795.1	8439.8	6684.9	9130.7	9475.6	6024.8	9573.9	7077	11258.3
SeqId.3312-64_1	SL010461	High affinity immunoglobulin gamma Fc receptor I	FCGR1	0.18962	0.962882	867.2	653.3	534.8	480.2	578.7	508.1	515	570.1	537.7	470.8	814.4	477.5	646.2	550.2	592.1	491.3	505.7	537.4	556.6	508.7	629.4	474.6	532.2	432.4	442.5	436.7	533.4	508.4	526.7	546.1	562.5	942.1	466
SeqId.3401-8_2	SL005261	Tyrosine-protein phosphatase non-receptor type 2	TCPTP	0.18962	0.962882	611.9	676.6	600.9	610	761.9	595.6	701.7	637.5	631.2	795.3	704.7	582.3	621.1	626	636	602.7	674.3	627.3	637.4	628.8	617.2	621.5	607.2	558.1	606.2	565.4	640.1	617.3	603.2	623.1	632	643	612.8
SeqId.3873-51_2	SL000588	Thyroid peroxidase	TMA	0.18962	0.962882	1764.2	1787	1696.3	1844.9	1815.4	1704	1840.6	1945.1	1846.5	1832.6	2055	1735.8	1820.8	1906.3	1743.4	1726.5	1807.9	1829.8	1888.3	1693.9	1895.5	1826.8	1677.1	1678.9	1786.5	1938.8	1707.6	1798.8	1744	1807.5	1683.2	1889	1545.2
SeqId.4271-75_2	SL006705	Prefoldin subunit 5	PFD5	0.18962	0.962882	985	712.8	745.4	743.4	664.4	774	742.6	750.8	668.4	775.4	804.5	740.2	721	716	770.6	756.6	973.5	772.3	870.8	697.8	823.1	779.4	991.6	1378.6	709.5	733	784.9	803.6	792.3	709.7	791.5	690	840.3
SeqId.4392-54_2	SL005161	Fibroblast growth factor 12	FGF-12	0.18962	0.962882	505.1	494.5	448.5	464.5	532.4	417.2	450.5	467.9	458	447.7	605.7	425.5	414.6	449.8	512.3	430	466.8	461.1	480.9	518	481.6	429.9	462.1	363.8	423.1	376	415.4	456	435.4	492.7	420.6	473.3	384.5
SeqId.4834-61_2	SL002654	Ephrin type-A receptor 2	Epithelial cell kinase	0.18962	0.962882	4733.3	2804.4	2530	3440.4	2542	3595.6	2525.3	2672.3	2638	2679.1	2048.4	3036.9	2431	2654.4	2209.5	3646.7	2782.7	3030.3	2333.1	2570.4	1983.6	3088.1	3547.1	2771.3	3441.2	2324.1	2207.4	2578.8	2548.7	1873.4	2430.7	2269.1	4273.5
SeqId.4995-16_1	SL003930	15-hydroxyprostaglandin dehydrogenase [NAD(+)]	HPG-	0.18962	0.962882	7424.2	7417.1	7611.1	7660	8770.7	7641.6	7753.1	8142	8065.9	7974.9	7604.5	8186.7	9331	7877.4	7753.5	7588.2	8042.1	7803.9	8476.5	7501.6	8017.5	8339.5	7261.3	8169.9	7507.1	9489	8228.2	7879.5	8730.7	8486.3	8269.7	8658.2	6674
SeqId.4998-50_2	SL007025	Tyrosine-protein kinase JAK2	JAK2	0.18962	0.962882	128432	134224	139238	161637	165022	145337	131637	152020	137333	201527	124683	213021	181740	147674	102986	214646	165986	131529	116313	157877	126625	147735	146940	118751	167740	147769	99931.5	96576.9	132378	132696	142194	171806	139933
SeqId.5001-6_2	SL001973	Mammaglobin-B	Mammaglobin 2	0.18962	0.962882	24117.9	29124.3	26671.8	27653.8	28994.6	30500.3	28417.2	29676.9	26852.3	31727.5	24792.4	31302.6	27648.8	29843.9	26105	33634.3	30808.3	27408.5	26736.8	27653.9	26005.5	28908.1	28574	25619	31030.3	29875.6	26049.3	23928.1	28536	28335.1	25962	31187.2	22679.1
SeqId.5921-58_3	SL004829	Protein S100-A7	S100A7	0.18962	0.962882	279.1	284.2	6151	310.6	475.9	415.4	348.4	282.5	301.3	329.6	257.9	301.8	287.6	307.1	277.7	293.5	267	329.1	335	343.1	302.1	303.2	281.3	522.2	309.7	306.7	414.1	419.6	299.6	301.5	342.8	317.3	297
SeqId.9180-6_3	SL007217	Interferon gamma receptor 2	INGR2	0.18962	0.962882	975.9	937.5	1005.1	992.3	1025.2	1171.1	1093.5	920.6	934.7	981.9	813.9	1039.2	1043.9	932.4	959.7	993	1046.3	924.4	949.9	982.2	1085.6	1075.1	1098.3	942.4	1150.8	1055.7	879.3	962.6	1003.7	1070.6	999.4	1065.8	972.4
SeqId.2623-54_4	SL004697	Protein E7_HPV16	HPV E7 Type 16	0.199278	0.962882	549.8	480.5	427	442.9	494.9	414.3	430.3	433.4	474.4	482.9	448.6	445.8	573.9	436.7	478.8	542.9	454.8	457.9	460.7	461.8	483.9	428.3	441.8	415	453	424.7	413.7	446.4	412.7	448	461.8	490.6	459
SeqId.5031-10_1	SL008190	Spectrin alpha chain, non-erythrocytic 1	SPTA2	0.199278	0.962882	357.9	331.5	348.3	340.3	364.6	314.2	349.3	796.6	334.2	338.5	405.1	315.9	343.1	331.7	337.8	312.3	332.4	344.2	337.6	354.5	320	331	360.8	301.9	337.6	327.3	306.8	328.1	314.5	345.7	381.6	353.5	283.9
SeqId.2229-54_5	HCE003183	HCE003183	HCE003183	0.202238	0.962882	1707.4	1664.7	1681.2	1677.8	1672.8	1618.4	1640.7	1636.1	1694.9	1683.1	1567.6	1626.3	1671.3	1673.7	1680.1	1625.7	1648	1699.9	1674.2	1667.6	1687.2	1665.6	1651.4	1668.6	1608.7	1676.5	1696.7	1729.8	1665.2	1713	1711.1	1658.7	1700.6
SeqId.3079-62_2	SL005152	Retinoic acid receptor responder protein 2	TIG2	0.202238	0.962882	2421.6	2127.1	2082.6	2535.6	2441.2	2515.7	2287.1	2270.6	2062	2190.9	2327.7	3949	2664.4	1854.9	2890.2	1574.5	2221.4	1781.6	2474.2	2061.2	2311	2529.8	2333.9	2246.2	2443.3	2694.5	1980.1	2675.6	2333.7	2276.2	2381.3	2587.9	6993
SeqId.3534-14_2	SL003862	CD40 ligand	CD40 ligand, soluble	0.202238	0.962882	824.9	695.7	641.8	879.3	805.8	1172.7	906.1	776.6	925.9	841.7	917.8	831.9	857.8	890	1052.3	396.8	741	780.5	1086.6	726.9	861.1	1398	928.6	871.4	885	925.5	668	920.9	879.5	988.8	781.4	988.2	450.7
SeqId.3822-54_2	SL004765	MAP kinase-activated protein kinase 3	MAPKAPK3	0.202238	0.962882	1334	1395.3	1477.3	1253.4	1138	1256.8	1071.1	1202.1	1175.9	1039.9	1970.8	940.4	1108	1311.9	1808.1	1138.4	1201.8	1350.4	1220.4	1512.5	1838.7	1065	988.1	950.4	1011.9	889.3	1110	1380	1355.3	1276.7	1186.8	1069.1	924.2
SeqId.3827-22_1	SL010509	Serine/threonine-protein kinase PAK 6	PAK6	0.202238	0.962882	653.6	710.3	722.2	629.7	678.6	665	720.9	702.9	622.5	703	721	673.6	694	679.2	676	678.3	882	763.3	621.9	835.4	714.9	754.8	792.4	678.1	615.3	623.4	536	592.7	658	701	581.6	751.4	566.9
SeqId.4162-54_2	SL000601	Serotransferrin	Transferrin	0.202238	0.962882	169786	180646	160708	170857	190001	173684	169412	197918	170813	189593	186843	213950	182799	165549	139614	229948	179735	146273	177808	146165	180746	179725	172657	151901	185110	183234	167733	124290	165432	172375	162055	206712	139632
SeqId.4188-1_2	SL003658	Aflatoxin B1 aldehyde reductase member 2	Aflatoxin B1 aldehyde reductase	0.202238	0.962882	15866	2680.8	4850.2	5801.9	3766.5	9286.7	4070.8	4381	5657	5743.6	9787	4303.8	4508.3	6872.7	9643.7	4344.2	10036.5	5980.7	8336.7	5333.5	11396.3	4161.3	15518.2	24385.5	2931.6	4511	10324.9	11492.2	8515.2	6204.3	7653.8	4212.7	6652.4
SeqId.5104-57_3	SL005207	Natural cytotoxicity triggering receptor 1	NKp46	0.202238	0.962882	8519.1	3542.5	4758.5	4097.8	2911.2	3625.4	3167.9	3895.2	3092.6	3326.1	3596.5	3733.3	3773.6	3544.1	3429.6	3373	4395.8	3798.5	3919.5	3272.6	4506.6	4014.6	3704	3921.3	4335.5	4130.5	7887	4621.7	3884.3	3302.7	2775.4	3344.1	4798.1
SeqId.5347-59_3	SL000130	G2/mitotic-specific cyclin-B1	Cyclin B1	0.202238	0.962882	1036.4	1279.1	879.8	884.9	867	825.3	923.6	1003.7	849.2	858.7	931.5	821.1	870.3	896.2	893.3	824.7	828.1	901.9	937.5	866.4	985.2	892.6	801.7	818.7	905.5	941.9	807.6	872.1	796.4	782.2	832.5	909.2	809.2
SeqId.8484-24_3	SL000498	Leptin	Leptin	0.202238	0.962882	3002.8	2862.5	2664	4880.2	6439.2	5015.9	12603.9	6226	2344.3	3611.2	2172.7	5975.2	6604.2	1867.9	10506.5	3162.5	4984.4	2833.2	6915.9	3343.5	3581.4	13563.6	7469.9	2589.6	9983.4	6665.3	3402.5	3511.6	3935.4	2654.3	3274.3	17198.1	7759.4
SeqId.2732-58_3	SL005235	Homeobox protein NANOG	NANOG	0.205642	0.962882	246.2	963.9	292.3	249.9	314.7	238.6	278.3	275.2	261.8	251	259.2	250.1	315.8	255.7	260.1	277.6	254.4	260.4	232.4	285.7	223.4	266	268.9	214.1	266.8	235.3	236.7	266	250.1	272.8	251.3	440.2	252.5
SeqId.3390-72_2	SL010512	PIK3CA/PIK3R1	PIK3CA/PIK3R1	0.20568	0.962882	944.5	943.6	893	941.9	898.5	987.8	1008.7	929.4	920.9	938	975.7	923.1	1012.5	969.7	1206.7	977.7	893.1	915.3	948.2	941.7	941.9	948	1579.4	1092.6	905.9	900.5	1034	1005.2	997.9	971	947.6	912.4	2505.6
SeqId.4322-28_3	SL013489	Protein amnionless	AMNLS	0.20568	0.962882	249.1	275	256.2	285	281.9	276.4	280.6	260.6	280.1	270.5	234	269.5	285.4	254.1	265.9	289.5	268	280.5	255.2	287.3	241.8	279.2	276.9	292.6	327.2	276.8	259.3	291.5	240.3	272.7	307.7	282.6	285
SeqId.3206-4_2	SL008904	Lymphatic vessel endothelial hyaluronic acid receptor 1	LYVE1	0.212231	0.962882	192.5	158.1	206.7	147.1	194.4	130	177.7	192.5	186.5	204.3	326.9	168.5	209.9	201.5	246.9	229.5	162.1	212.4	159.9	117.4	208.6	193.3	188.6	161.5	163.5	172.9	197.5	202.7	183	199.8	162.2	174.4	198.7
SeqId.5004-69_1	SL007453	Mitogen-activated protein kinase 11	MK11	0.212231	0.962882	679.9	737.8	673.6	688.9	718.2	686.4	748.4	708.7	637	752.1	712.3	659	1944.1	743	752.1	850.8	1129.8	1113.4	766.4	688.8	706.8	682.2	2172.9	884.3	1001.1	742.3	900.9	735.6	884	759.7	799.8	648.7	918.3
SeqId.5226-36_3	SL016551	Casein kinase II 2-alpha':2-beta heterotetramer	CK2-A2:B	0.212231	0.962882	740.1	365.5	685.7	2882.6	449.7	504.2	606.3	436.7	368.2	603.2	422.5	418.2	399.5	583.9	523	421.5	538	407.8	614.4	2206.7	619.7	406	502.5	968.9	614.4	17365.5	420.4	733.1	547.4	478.4	448.9	497.4	382.1
SeqId.13122-19_3	SL008360	Leucine-rich repeat transmembrane protein FLRT2	FLRT2	0.21544	0.962882	16333.1	19983.4	17712.6	21479.8	18506.6	17402.3	19157.9	19576.8	20251.7	22876.3	14029.6	22115.3	18220.9	19143.8	15903.7	28657.5	22018.7	22770.5	15447.9	15513	12373.2	20817.2	23640.5	16903.7	24864.8	20630.6	14856.1	18048.3	18978.5	15578.5	16996	16935	27932.2
SeqId.2418-55_9	SL000276	Apolipoprotein E	Apo E	0.21544	0.962882	3128.8	8029.5	5205.5	8131.6	14424.8	4762.5	9380.2	5796.4	5300.9	6392	6357.9	4778.8	34414.6	9038.2	8605.8	7361.3	8879.8	7399.9	6861.5	6670.4	8940.3	18236.3	7631	6982.2	8604.6	9456.3	10494.9	4661.2	7351.1	8887.8	14039.1	9448.5	5850
SeqId.2636-10_2	SL000509	Tumor necrosis factor receptor superfamily member 3	Lymphotoxin b R	0.21544	0.962882	4628.4	4709.3	5149.7	4473.4	4761.5	5375.4	5490.9	5822	3990.7	4103.1	4906.5	4381.3	5354.1	4984.2	4513.5	4079.4	4684.3	4843.5	6625.6	3975.3	5617.7	5349.2	4153.5	4774.2	5352	6247.7	5868.7	5138	5195.9	5584.8	4802.6	4464.9	3634
SeqId.2822-56_2	SL004726	CD97 antigen	CD97	0.21544	0.962882	2135	2180.1	2336.8	2310	2193.8	2110.9	2242	2403.4	2091.3	2008.9	2038.8	2063	2330	2199.8	2001	2294.8	2184.4	2190.2	2379.8	1904.5	2538.4	2421	1989.4	2177.1	2177.7	2564.7	2575.9	2328	2316.9	2335.7	2018.2	2002.9	2474
SeqId.2848-2_2	SL004652	Wnt inhibitory factor 1	WIF-1	0.21544	0.962882	3057.7	3204.3	2722.3	2867.7	3221.9	3004.8	2769.7	2600.4	3067.2	3034.4	2455.5	3266.3	2210.2	3156.1	2992.8	3450.5	2789.9	3132.2	2663.4	2855.8	2321.6	3087.4	2802.6	2677	2831.7	2716.8	2686	3378.7	2596.5	2785.8	3025.8	2829.3	4505.7
SeqId.2900-53_3	SL003329	C-C motif chemokine 14	HCC-1	0.21544	0.962882	15058.5	17811.7	12389.9	21588.7	24552.8	22874.5	17291.3	11767.9	20765.1	22359	15694.6	14314.8	19122.8	18644.2	9232.8	16832.3	20781.3	11122.1	17090.8	18734.6	11228.5	18178.8	14871.2	10074.3	15708.8	11943.3	8247.6	16947.8	15703.2	16323.7	10462.4	20549.9	27177.1
SeqId.2937-10_2	SL004668	Apolipoprotein E (isoform E3)	Apo E3	0.21544	0.962882	21896.1	47293.8	37824.9	54841.1	72617.7	29593.4	53930.2	33058.3	32847.5	40697	38436.9	33299.4	138344	54305.4	45703.9	47188.6	56377.5	44725	37887.7	39216.6	59679.8	88892.8	42335.8	45440.3	55835	59362.8	64204.5	28275.9	46410.1	50415.5	72083.4	54211.9	42774.4
SeqId.2976-58_2	SL004856	Desmoglein-1	Desmoglein-1	0.21544	0.962882	1473.5	1417.2	1441.5	1334.6	1407.2	1433.8	1679.6	1659.7	1239.9	1274.2	1510.3	1290.8	1519.3	1378.3	1453.4	1212.8	1408.4	1395.8	1931	1230.5	1614.4	1565.7	1247	1423.7	1510	1713.8	1706.3	1535.2	1491.1	1600.1	1392.4	1345.8	1070.4
SeqId.3052-8_2	SL000633	Tumor necrosis factor ligand superfamily member 6, soluble form	Fas ligand, soluble	0.21544	0.962882	1124.8	1015.6	1332.7	919.5	1056.1	1864.1	936	1064.3	1225.2	1051.7	837.2	4521.4	966.4	1054.6	1157	1148.1	1178.1	1098.8	1237.6	1003.8	998.6	1358.5	1309.6	1183.9	1621.7	1164.8	907.8	1021.7	1558.9	1225.9	10451.8	931.5	1498.7
SeqId.3132-1_1	SL004486	Vascular endothelial growth factor C	VEGF-C	0.21544	0.962882	2285.7	1750.2	2124.5	2364.5	2153.1	2653.6	2235.2	2160.2	2096.1	2426.6	2188.8	2305.8	2175	2104.1	2863.1	2271.7	2356.2	2164.3	2156.5	2123	2051.5	2195.5	2219.9	3208.6	2351.2	2069	2356	2065.1	2092	2128.9	2108.9	2365.9	2131.7
SeqId.3169-70_2	SL010368	Alpha-L-iduronidase	IDUA	0.21544	0.962882	2183.5	2409	2619.3	2143.6	3834.8	3456.8	2818.1	2680.1	4276.9	2075	1629	2489.9	2024.9	1923	3298.6	2158.8	1544.9	2413.9	1991.6	1864.8	2331.5	1839.9	1201.5	2707.8	2992.2	3053.1	1979.6	1784.5	1943.6	2470.7	1934.9	2678.3	2588.1
SeqId.3221-54_1	SL003770	Secreted frizzled-related protein 1	SARP-2	0.21544	0.962882	1614.5	1602.3	1308.6	1651.6	2083.6	2833.4	1752.1	1464.5	1876.3	2365.4	1539.1	2307.9	1412.8	1097.5	1906.9	1972.5	1820.2	2043.4	1444	2932.3	1433.4	1317	1305.3	972.1	1278.6	2305.6	1385.6	1909.6	1401.4	2115.6	1633.9	1173.2	3729.4
SeqId.3855-56_1	SL004919	Peroxiredoxin-1	Peroxiredoxin-1	0.21544	0.962882	3344.7	1144.8	1134.1	1016.1	1076.2	1552	1140.9	1050.8	1244.7	1604.1	1617.8	1485.5	1195.3	1389.3	1257.1	1237.5	2276.8	1303.3	1146.6	1362.8	1618.9	1204.2	1815	4942.3	1134.8	1065.6	1858.6	1979.2	1442.8	1352.5	1531.2	1382.1	1347.3
SeqId.4407-10_1	SL005202	Hepatocyte growth factor-like protein	MSP	0.21544	0.962882	2510.4	2247.4	29	3942.2	5085	4021.6	2713.4	28.6	3976.1	3182.7	3327.2	4845.8	3636.2	2659.2	3544.4	4450.4	2286.9	2625	2218.9	4349.6	2079.2	1437	3393.7	2020.3	3392.2	4040	3755.7	3033.4	1423.2	441.3	3847.4	2130.9	2491.7
SeqId.4568-17_2	SL014070	SLIT and NTRK-like protein 5	SLIK5	0.21544	0.962882	2758.6	3212.1	2881.4	3585.9	3534.4	3110.8	2897.4	2765	5262.8	4876.5	2337.6	4300.8	3699.5	2805.5	3364.2	5689.4	3884.1	3388.7	3100.1	2853.8	2948.6	3652.2	4078.1	3971.3	4591.6	4154.8	3983.3	4621	3240.9	3208.3	4405.7	3280.7	6582.7
SeqId.4840-73_1	SL001729	Granulocyte colony-stimulating factor	G-CSF	0.21544	0.962882	1062.8	1268.6	1390.2	4746.6	1556.8	1243.3	1473.1	1276.2	1218.9	1056	1178.4	1452.5	1535.1	1191	1120	1226.9	1339.3	1096	8172.8	1258.4	947.5	1400.7	1267.5	1248	1505.2	2377.6	1295.1	1427.9	1211.8	1183.6	1328.1	1678.3	1575.7
SeqId.3472-40_2	SL000582	Baculoviral IAP repeat-containing protein 5	Survivin	0.225743	0.962882	1027.4	1041.9	985.8	1043.5	1043.5	1029.5	1088	1308.6	949.2	980.5	964	1022.6	1149.5	1027.4	1026.1	984.9	997.2	994	1179.9	979.2	1152.2	1151.8	963.3	983.1	1034.1	1221.4	1154.6	1101.2	1179.1	1036.5	1003	1015.5	1002.8
SeqId.10372-18_3	SL007229	Signal transducer and activator of transcription 6	STAT6	0.225782	0.962882	1036.7	541.7	558.2	539.6	523.1	556.4	558.2	533.2	504.4	488	664.4	496.4	494.5	499.4	619.1	507.6	515.6	550.6	629.2	580.4	647.9	567.2	536.9	551.4	507.9	526.2	633.1	573.1	589.5	559	521.2	498.4	494.2
SeqId.3865-53_1	SL006919	Ribosomal protein S6 kinase alpha-5	RSK-like protein kinase	0.225782	0.962882	505.2	323.9	294.3	301.2	313.1	333.5	308.4	300.1	309.2	363.6	407.1	337	314.2	329.1	326.7	308.7	408.7	334.3	306.2	329.6	365.9	343.1	340.4	670.8	300.9	323	361.9	391.2	324.3	324.4	340.4	373.9	323.5
SeqId.10337-83_3	SL007136	CCAAT/enhancer-binding protein beta	CEBPB	0.229232	0.962882	1962.9	1617	1859	1482.4	1724.4	1904.8	1465.9	1585.6	1431.6	1346.3	2405.4	1612.9	1779.2	1446.9	1769.9	1313	1472.5	1583.7	1834.8	1500	3024.4	1702.4	3104.6	1529.7	1277.7	1874.2	1863.1	1809.6	1932.8	1509.8	1508.9	1388.3	53296
SeqId.13089-6_3	SL003349	Hypoxia-inducible factor 1-alpha	HIF-1a	0.229232	0.962882	317.8	282.1	323.9	276.7	300.8	287.5	313.2	321.8	289.2	299.3	287.7	284.1	304.6	271.4	337.3	248.5	295.5	288.1	376.1	289.3	337.6	316.5	263	263.3	297.7	319.3	327	309.7	354	303.7	298.6	308.7	219.7
SeqId.13117-232_3	SL018256	Choline/ethanolamine kinase	CHKB	0.229232	0.962882	19746.9	24016.5	20538.4	21659.9	27756.2	21799.8	23983.5	30335.1	21348.4	20063.9	21083.2	23653.2	30512.3	20013.3	28206.6	17209.9	24319.5	22566.5	35643.5	21703.5	29385.5	30350.1	21894.4	22162.1	20854	26307.3	30151.8	25274.2	25651.5	23550	20861.9	24974.9	14466.6
SeqId.2447-7_4	SL004066	Group IIE secretory phospholipase A2	GIIE	0.229232	0.962882	606.9	648.5	598	610.4	661.7	620.8	669.6	656.6	731.6	677.8	740.6	609.6	626.5	655.1	625.6	639.9	765.5	638.6	631.8	631.3	592.5	976	618.7	558	635.9	615.2	575	625.3	713.6	692.9	611.2	689.6	579.8
SeqId.2741-22_2	SL005217	Sialic acid-binding Ig-like lectin 6	Siglec-6	0.229232	0.962882	442.7	376.4	513.7	366	424	379.7	387.9	364.1	450.5	480.7	435.5	486.8	399.5	446.5	424.1	383.5	400.7	416.2	471.7	412.5	404.9	447.4	617	423	458	461	346.6	389.1	356.9	492.3	462.9	433.7	973.8
SeqId.2871-73_2	SL006922	DNA repair protein RAD51 homolog 1	RAD51	0.229232	0.962882	2369.7	2402.3	2628.7	2777	2600.5	2614.4	2741.1	2857	2283.7	2698.7	2142.5	2447.4	2794.4	2576.1	2373	2642.3	2951.2	2609	2933.6	2151.1	2775.9	3185.6	2287.4	2554.4	2659	3283.7	3255.7	2802	2862.4	2540.5	2483	2335.3	2794.7
SeqId.2981-9_3	SL005160	Endothelial cell-selective adhesion molecule	ESAM	0.229232	0.962882	4734.2	6301.3	5719.8	6344.5	6025.6	5962.6	5385.4	5486	6900.6	6328.2	5110.9	7178.8	5040.6	5397.4	6733.7	7529.5	5905.3	6630.4	5552	6530.8	4962.9	4910.3	5979.4	6709.2	6242.4	4684	5137.3	4969.9	4547.3	5373	6608	6219	7460.9
SeqId.2992-59_2	SL004850	Interleukin-17 receptor A	IL-17 sR	0.229232	0.962882	770.6	365	737.7	906.6	774.1	347.4	886.2	728.6	706.2	1510.8	916.8	640	590.3	658.2	652.9	1082.1	833.7	682.3	1082.9	1178	462.3	688.5	844.8	424.9	1266.5	1079	1295.8	787.2	548.9	933.1	1292.7	554.3	781.3
SeqId.3028-36_2	SL003301	Ck-beta-8-1	Ck-b-8-1	0.229232	0.962882	24192.8	47103.7	71344.7	67652.7	28035.2	35057.7	39168.4	39638.5	57672.8	82595.6	32950.7	52696.4	67863.6	37151.5	35841.1	50143.2	22444.7	46579.5	39173.3	49279.2	46937.6	49798.7	41855.7	56224.7	54989	44529.4	55743.3	36971.4	45688.1	53209.7	54862.7	53149.5	83475.8
SeqId.3049-61_2	SL000603	Trypsin-1	Trypsin	0.229232	0.962882	3749	11784.6	5688.6	9881.5	5588.8	7003.8	8965.1	6005	13021.4	8304.6	5954.8	11818.9	5160.7	5747	4942.9	14842.4	6551.7	8711.3	8663.5	7971.1	5828.6	10961.7	12023	7023.4	7259.7	9502.4	8351.2	4737.1	8681.2	12785.5	9073.8	9723.8	9935.7
SeqId.3056-11_1	SL005204	NKG2-D type II integral membrane protein	NKG2D	0.229232	0.962882	1654.1	1753.6	1780.1	1593.2	1848	1703.5	2373.9	1962.5	1712.8	1845.7	1915	1636	1625.1	1793.2	1871.7	1623.2	1715.3	1743.9	1737	1922.4	2119	1679.9	1804.1	1521.6	1647.9	1491.8	1394.6	1633.7	1697.6	1796.9	1596.7	3601.7	1379.1
SeqId.3173-49_2	SL008611	N-acylethanolamine-hydrolyzing acid amidase	ASAHL	0.229232	0.962882	7989.6	7144.8	5711.9	5103.5	8350	6239.4	7894.9	4897.4	14008.1	7095.5	3904.6	4739	5683.3	5878.3	3818	5980.2	4221.4	4270.5	4416.3	6648.4	13602.6	8267.3	8740	9097.3	5947.6	6220.8	10341.5	3776	6628.4	4035.4	5912.3	5317.6	9827.7
SeqId.3303-23_2	SL004438	Cystatin-M	Cystatin M	0.229232	0.962882	10917.2	13689.9	10904.5	12143.6	5012.4	7029.4	6487.8	4854.3	14695.9	9910.3	8899.1	9436.5	7334.4	10162.3	9034.7	11173.2	13475.8	11159.8	11619.8	12971.1	3971.5	7127.2	11543.8	10714.5	12617.5	10859.5	10126.1	12742.2	14929	10793.1	9993.1	9495.1	17633.9
SeqId.3323-37_1	SL004610	Low-density lipoprotein receptor-related protein 8	LRP8	0.229232	0.962882	3226.9	2917.2	3078.5	3276.6	2651	2810.1	2776.2	2983.8	3448.7	3538.5	3941.8	3582.9	2782.9	3495.5	3130.4	3656.2	3024.3	2750.4	3704.7	2395.3	3350.1	2922	3770.6	3158.8	3194.6	3368.1	3954.5	3334.2	3087.3	3608.5	2958.1	2989.2	3772.5
SeqId.3329-14_2	SL004515	Peptidoglycan recognition protein 1	PGRP-S	0.229232	0.962882	4831.4	4335.7	3670.4	4028.2	1771.6	2269.4	2934.2	4363.6	4824	2633.6	5942.6	1808.6	2721.9	3728.3	7318.6	6192.5	3501.3	3407.7	3933.9	5936	7142.4	4103	1758.6	1848.1	2309.9	1455.8	2287.5	4870.5	3491.8	2479.7	2430.3	3274.9	3331.3
SeqId.3487-32_2	SL003167	C-X-C motif chemokine 13	BLC	0.229232	0.962882	2404	1743.1	2562.2	2259.7	1602.2	2099.2	2715.2	1503.8	2279.7	2226.3	1213.2	3141.9	5992.5	2872.9	7734.1	1716.7	2163.4	1901.7	3905.2	2617.5	3684.8	2904.5	2076.4	2021.6	2750.4	3490.1	1723.6	2472	2371.8	3597.7	2129.6	2348.3	2032.3
SeqId.3796-79_2	SL007642	Angiopoietin-related protein 4	ANGL4	0.229232	0.962882	4201.8	5154.7	5415.4	4640.3	4516.5	5256.7	7046.9	4984.1	4299.4	4301.3	5062.4	5063.7	4770.3	4751.5	5468.2	4448.1	4636.6	4699.8	5620.5	5855.5	6035.1	6251.1	4824.1	5308	4375.9	4762.1	6025.6	5580.5	5466.2	4321.9	4304.8	4467.3	4485.3
SeqId.3817-18_1	SL007358	Protein kinase C theta type	KPCT	0.229232	0.962882	2362	2244.8	2317.6	1997.2	2243.9	3069	2393.9	2986.4	2154.6	2182.8	2675.2	2237.6	2132.3	2315.8	2913.1	1939.9	2061.6	3910.6	2931.6	2216.7	2259.7	2137	2434.4	2009.6	1912.7	1859.1	3196	1921.6	2937.1	2182.9	2166	2266.9	1777.6
SeqId.3831-21_1	SL003761	Phosphatidylinositol 3,4,5-trisphosphate 3-phosphatase and dual-specificity protein phosphatase PTEN	pTEN	0.229232	0.962882	1231.1	1264.2	1392.1	1162	1100.8	1407.6	1220.3	1170	1082.9	1173	1430.7	1025.2	1174.3	1294.6	1281	1046.8	1131.8	1274.6	1156.2	1494.3	1334.3	1185.4	1197.4	1101.1	1038.6	988.9	1072.7	1114.2	1176.1	1160.7	1249	1150.1	1108.3
SeqId.4553-65_3	SL014009	Hepatoma-derived growth factor-related protein 2	HDGR2	0.229232	0.962882	939.1	1141.5	1026.5	1056.9	1045.1	1041.3	1141	1155.3	1220.7	1040.5	1224	1022.2	1419.4	1062.1	1021.1	1057.8	1001.5	1043.3	1023.3	1088.8	1083.6	1127.4	1240.7	909.6	1040.4	966.4	1049.1	969.2	1078.4	1010.1	977.3	1081.4	1000
SeqId.5096-51_3	SL014269	Killer cell immunoglobulin-like receptor 3DL2	KI3L2	0.229232	0.962882	1058.1	1143.5	1029.8	990.4	1124.6	912.8	1042.2	1014.2	967.1	1035.1	1007.1	900	932.8	1044.9	1216.9	965.5	1027.9	1185.2	972.6	1117.9	950.4	906.3	1011	973.3	1007.4	1152.5	841.8	960.3	887.4	1363.4	969.1	1192.2	794.9
SeqId.5897-58_3	SL002071	Gastrin-releasing peptide	Gastrin-releasing peptide	0.229232	0.962882	9331.9	686	817.7	692.7	756.5	668	707	702.7	681.6	767	602.1	720.7	675.9	691.4	690.8	721.1	693.1	678.6	653.6	734.6	572.9	699.3	691.8	664.9	749.1	961.9	581.9	645	664.8	683.6	727.9	733.1	644
SeqId.8476-11_3	SL002762	Chromogranin-A	CgA	0.229232	0.962882	1363.8	1311.9	1191.4	2134.1	1300.5	1688.4	1391.7	1746.9	1600.9	1115.7	958.8	939.4	796.6	983.1	1288	2651.7	2444.4	2572.7	1135.5	710.9	708.9	1584.3	2583.8	2329.1	1017.1	1211.3	809.6	1451.8	867.9	3148.7	1557.3	891	517
SeqId.2468-62_3	SL000133	C-C motif chemokine 20	MIP-3a	0.232784	0.962882	483.7	523.7	467.1	499.1	495.9	497.1	496.2	502.9	475.7	500.2	1038.5	559.7	464.8	485.2	516.8	485.5	488.3	486.1	485.5	563.6	491	472.9	517.8	407	505	438.4	422.8	485.8	468.3	524.3	464.7	533.9	410.1
SeqId.2617-56_35	SL002519	Receptor tyrosine-protein kinase erbB-3	ERBB3	0.239939	0.962882	369.3	391.7	367.5	496.2	523.2	380.8	390.1	355.1	507.5	447.1	395.1	517.7	538.5	370.6	369.3	561.2	424.7	412.3	390.4	452.9	499.7	410.1	535.3	419.9	382.9	445.7	410.7	423.8	417.1	451.7	510.3	447	606.2
SeqId.2988-57_2	SL005170	Inducible T-cell costimulator	ICOS	0.239939	0.962882	1534.6	1608.8	1546.4	1427.1	1380.9	1317.5	1354.8	1485.5	1419.3	1369.8	1877.3	1305.4	1331.7	1404.6	1534	1339.6	1427.1	1457.1	1513.5	1495.1	1667.4	1357.7	1346.6	1289.2	1262.7	1272.1	1414	1476	1412	1429.4	1289.1	1436.4	1250.1
SeqId.14133-93_3	SL000145	Interleukin-1 receptor type 2	IL-1 sRII	0.243624	0.962882	11394	12007.4	10260.9	11672.9	13585.7	8449.7	10699.7	11255.2	12600.9	14778.3	10566.8	11653.6	11678.3	15737.5	11636	18798.4	12329.6	10857.8	8656.8	12703.1	8551.7	10476.2	11819.4	11270.2	9996.7	9389.4	12226.1	12029.8	12146.7	11078.7	11350.1	10243.4	17989.4
SeqId.2987-37_3	SL005256	Histone H1.2	Histone H1.2	0.243624	0.962882	8383.1	7715.3	6681.2	1555.7	2896.5	4629.8	3618.3	5766.4	3447.3	1691.4	19708.4	2721.7	3889.8	5346.3	6802.5	1000.2	4134.5	5716.4	5304.6	5402.7	12228.7	4247.6	1980.8	1439.9	1008.1	1455.4	5676.9	5975.7	3707.9	4486.1	1449.4	3648.5	1248.8
SeqId.3152-57_1	SL001800	Tumor necrosis factor receptor superfamily member 1B	TNF sR-II	0.243624	0.962882	9058.8	12393	11965.2	12541.3	11285.7	11610.7	13262.5	9964	10989.1	9611.9	10182.7	12237.3	9860.4	9688.4	9412.7	11900	9274.4	11471.2	9313	9539.4	8779.2	11856.7	15898.1	10618.6	13116.8	7322.6	9029.3	10874.3	8109.5	7004.2	10415.1	10569	15392.4
SeqId.3182-38_2	SL010371	Ectonucleoside triphosphate diphosphohydrolase 1	CD39	0.243624	0.962882	1484.7	1489.2	1509.8	1421.8	1505.1	9710.1	1644.9	1741.3	1346.1	1342.4	1622.2	1452.9	1616.9	1513.3	1536	1286.4	1459.5	1482.9	2038.5	1331.4	1697.9	1660.9	1400.6	2041.3	1535.7	1860.5	1874	1542.7	1749.2	1642.4	1399.1	1428.6	1149.4
SeqId.3290-50_2	SL008773	CD109 antigen	CD109	0.243624	0.962882	11387.5	9685.4	12920.9	14134.5	11525.3	7738.3	8252.6	11768.8	11039.1	13681	10000.4	16103.8	10622	12370.1	9832.1	19082.6	12131.7	10068.2	8310.2	8654.6	6925.7	10053.6	16141.1	12916.2	11892	6853.5	9647.6	7481.8	12621.6	11411	9687.9	11046.4	17734.3
SeqId.3292-75_1	SL010450	CD48 antigen	CD48	0.243624	0.962882	768.9	762.7	1038	816.5	806.4	744.3	651.3	793.3	806.6	750.8	660.2	969.7	657.2	766.4	670.4	1013.4	679.1	830.6	749.4	628.7	663.8	731.2	880.8	846.9	746.5	766.5	609.7	743.4	618.7	693.7	789.8	750.6	1037.8
SeqId.3391-10_2	SL007250	Phosphatidylinositol 4,5-bisphosphate 3-kinase catalytic subunit gamma isoform	PK3CG	0.243624	0.962882	1029.1	1009.7	1010.1	971.9	1007.6	978.6	1143.3	1191	883.5	902.1	1087.1	942.7	1061.8	1043.6	1014.2	903.1	983.2	973.4	1309	936.3	1203.8	1091	906.3	906.9	1053.4	1213.2	1153.3	1091.2	1026.8	1137.4	982.7	980.6	780.8
SeqId.3452-17_2	SL006916	Tyrosine-protein kinase Lck	LCK	0.243624	0.962882	669.1	697.3	630.3	804.6	746.4	675.5	739.2	721.4	683.3	774.8	807.5	698.2	702.3	1020.4	696.3	678.2	690.4	678.8	701.3	692.6	729.9	724.5	679.1	658.7	686.1	705.1	667.4	675	631	783.3	669.3	729.5	682.6
SeqId.3514-49_2	SL004008	Myeloblastin	Proteinase-3	0.243624	0.962882	31814.9	35921.3	39755.9	19814.3	18565.3	16054.3	19465.9	29885.9	15737	17104.3	44950.8	16379.6	16584.8	31939.8	28213.9	8534.3	16458.1	20055.6	18162.7	33475.3	55678.2	28575.6	13716.9	14450	15594.8	11320.3	19112.7	33412.1	19461.4	16938	18639.2	7057.1	11605
SeqId.3761-4_2	SL000027	Prostaglandin G/H synthase 2	COX-2	0.243624	0.962882	1592.6	1719.1	1663.5	1727.9	1139.7	1242	1187.1	1192.5	1095.8	1051.2	2495.2	871.7	1167.7	1160.7	1849.9	1097.1	1342.9	1490.9	1560.2	1989.2	2246.6	1099	1107.5	846.6	1055.6	862.9	1182.7	1405.4	1512	1259.6	978.9	1136.8	931.1
SeqId.4144-13_1	SL000517	C-C motif chemokine 13	MCP-4	0.243624	0.962882	1054.9	1085.9	995.7	892.5	887.4	880.7	956.9	1166.3	952.6	821.6	1842	829.3	940	1026.1	1148.6	791.9	988.6	985.2	1024.6	1002	1348.3	881.6	878.3	713.9	757.6	930.2	934.2	938.2	966.9	1034.7	760.7	1078.9	731.2
SeqId.4533-76_2	SL012740	A disintegrin and metalloproteinase with thrombospondin motifs 15	ATS15	0.243624	0.962882	708.2	690.2	649.7	650.8	771	702.2	840.3	713.2	713.5	673	822.9	690.4	790.2	693.6	752.4	627.3	737.4	703.3	725.4	722.2	778.6	782.9	697.4	713.7	637.9	662.8	928.4	737.2	732.3	757.5	651.9	767.3	18203
SeqId.5337-64_3	SL004131	T-lymphocyte activation antigen CD86	B7-2	0.243624	0.962882	1735.7	1819.4	2225.2	1989.1	1628.5	1976.5	1690.3	1694.6	2222.5	2386.1	49930.4	2108.2	1784.8	2299.9	2201.8	2452.6	2162.6	1826.4	2192.6	1795.7	1763.1	2016.4	2256.5	3686.1	2295	2434	1963.4	2185.7	2351.6	2231	2027.5	1802	3019.6
SeqId.5843-60_3	SL003542	Histone-lysine N-methyltransferase EHMT2	NG36	0.243624	0.962882	495.2	464.8	601.4	808.2	537.8	374.8	399	486.1	617.4	786.2	568.7	617.7	465.8	645.4	478.2	940	739.5	578.5	372.3	764.5	483.3	458.4	565.1	419.3	1132.7	566.1	565.3	362.1	497.6	511	496.8	563.7	512.1
SeqId.6653-58_3	SL004838	Leukocyte surface antigen CD47	CD47	0.254711	0.962882	938	720.6	655.5	670.2	693.6	676.7	664.7	666.5	694.2	746.6	953.8	704.2	727.1	690.6	693.6	726.6	784.2	729.7	860.3	701.2	800.5	703.7	646.7	1273.8	727.6	719.4	796.9	753.4	702.1	663.8	753.8	713.5	708
SeqId.12060-28_3	SL004345	Growth/differentiation factor 11	GDF-11	0.25862	0.962882	1667.7	1591.3	2116.5	1554.8	1539.1	1726.7	1812.4	1560.7	1419.7	1633	1622.6	1503.4	1639.7	1553.9	1493.6	1426.8	1418.7	1520.5	1672.6	1354.4	1646.4	1653.8	1510.7	1623.5	1580.4	2061.6	1711	1638.8	1772.4	1500.5	1632.7	1562.1	1575.6
SeqId.13088-397_3	SL000137	Betacellulin	BTC	0.25862	0.962882	722.9	718	1347	746.5	842.8	694.2	727.4	758.2	691.6	769.8	838.4	705.9	746.6	731.4	766.6	667.9	725.6	757.3	847	791.6	722.2	677	807	668.9	735.9	824.4	769.6	760.3	662.8	832.6	820.9	831.1	963.2
SeqId.14115-34_3	SL002782	Adrenomedullin	Adrenomedullin	0.25862	0.962882	1967.5	1876.8	1727.2	1723.2	1796.6	1680.5	1481.9	1732.5	1878	1643.7	1842.8	2044.5	1886.3	1737	1776	1720.8	1624.3	1614.3	1661.4	2095.6	1949	1775.6	1664	1786.9	1133.8	1846.7	1943.1	1972.6	1776.9	1774.5	1968.3	1759.6	1764.6
SeqId.2602-2_2	SL001996	Angiopoietin-2	Angiopoietin-2	0.25862	0.962882	127.4	149.2	153.9	162.5	148.2	125.4	167.3	125.9	175.1	175.6	115.5	150.2	160.7	124.3	128.5	152	153.3	117.6	115	151	88	137.2	123.3	141.7	158.1	187.2	127.1	119.6	134	147.5	112.8	133	182
SeqId.2731-29_2	SL000528	NADPH--cytochrome P450 reductase	NADPH-P450 Oxidoreductase	0.25862	0.962882	2697	4422.4	4147.4	5449.9	2982.6	6098.7	6184.9	3348.8	3403.7	2724.5	3702.8	6023.6	3389.3	4857	3193.3	7814.5	2699.2	3269.5	3673.9	3515.1	7786.9	3603.7	54639.8	3621.6	3942.5	4099.3	6557.3	3641.4	5888.7	3409.5	4110.3	2666.5	6309.3
SeqId.2744-57_2	SL000467	Immunoglobulin G	IgG	0.25862	0.962882	127318	139558	127338	141436	137122	145960	147906	167934	132138	145900	128964	204998	158199	137656	131273	146546	136810	134469	144092	138633	132890	167682	119831	143454	148334	142740	106425	126182	135556	112302	129095	163338	109272
SeqId.2853-68_2	SL006911	Serine/threonine-protein kinase Chk1	CHK1	0.25862	0.962882	605.4	584.3	587.8	553.3	578.4	548.4	566.5	597.1	547.1	541.9	653.9	538	592.6	578.7	588.2	534	552.7	601	582.9	516.5	627	565.2	518.2	511.4	520.1	585.4	598	571.8	576.2	574.8	545.2	569.8	568.9
SeqId.3067-67_1	SL005234	Growth/differentiation factor 9	GDF-9	0.25862	0.962882	2811.2	2944.4	2898.9	2941.5	3016.8	3130.1	3011.4	3013.8	2891.9	3206.9	3441.3	2935.2	3221.6	3093.1	2774.9	2989.6	2917.7	2952.2	2818.7	2895.3	3005.4	3742.2	2778.9	2754.4	3054.3	3306	2607.4	2636.1	2861.2	2939.2	3080.6	3252.7	2796.9
SeqId.3445-53_2	SL004151	Interleukin-15 receptor subunit alpha	IL-15 Ra	0.25862	0.962882	1868.7	2375.7	1999.2	2133.1	1913.3	1945.2	1984.8	2085.2	2010	1880.5	2385.8	1966.4	1983.7	1988.5	1917.3	1911.2	1963.3	1973.4	2156.6	1921.5	2091.3	2009.1	1923.2	1801.1	1891.3	1974.4	1957.5	1996.8	1920.7	1880.1	1932.8	1978.4	1858.2
SeqId.3520-58_1	SL000089	Transforming growth factor beta-3	TGF-b3	0.25862	0.962882	744.2	806	774.2	668.3	751.1	745.4	837	857	805	708.9	1296.1	717.4	725.1	844.2	750.5	718.7	708	767.5	752.9	753.8	810.6	762.6	768.6	607.7	703.1	707.2	753.7	673.2	739.4	772.6	645.3	896.5	678.4
SeqId.3820-68_2	SL010503	MAP kinase-activated protein kinase 2	MAPK2	0.25862	0.962882	2466.4	2136	2824.3	2268.2	2382.8	2538.7	1805.6	1669.7	2195	2111.1	4067	1766.8	2466.2	1800.9	3319.5	1786.6	1919.9	2366.8	2333.8	2522.4	5696	1787.2	2115.1	1663.5	1503.2	1430.7	2042.9	2057.6	2386.4	2072.2	2196.4	1774	2315.1
SeqId.4135-84_2	SL000461	Immunoglobulin E	IgE	0.25862	0.962882	18809.3	28698	22860	1968.1	574.7	3701.6	3303	359.7	177.7	361.2	1925.6	4690	809.1	4286.2	571.7	6162.3	5785	1705.1	595.6	1080	1057.3	299.6	3113.6	333.1	912.2	64301.4	388.4	1189.7	8340.4	1469.1	1336.2	2207.6	1362.5
SeqId.4203-50_2	SL004920	Cofilin-1	Cofilin-1	0.25862	0.962882	2228.4	2013.3	2342.8	1899.6	1943.8	2032.8	2039.9	2340.1	1952	1738.9	2429.1	1758	2264.9	2071	2689	1678.3	2198.9	2080.5	2651.3	2127.7	2623.8	2205.8	1765.6	2096	2286.8	2054.4	2476.3	2336.1	2092.7	2434.1	2104.4	1894	1423.2
SeqId.4414-69_2	SL004484	Pulmonary surfactant-associated protein D	SP-D	0.25862	0.962882	26424.7	37632.6	35381.4	28744.3	13951.3	12327.2	13386.3	19038.5	12569.6	9134.9	54666.8	7599.6	10875.3	11110	32649.1	11462.6	16779.9	23949.5	24941.1	39519	44578.3	12710.1	12396.5	6627.4	4690.9	3294.3	15763.4	20280	20347.8	15362.5	7823.4	11051.7	6042.2
SeqId.4476-22_2	SL010519	Tyrosine-protein kinase ZAP-70	ZAP70	0.25862	0.962882	6011.3	6240.2	6756.3	5949.5	6001.8	6605.9	7746.3	7935.5	4882.2	5358.7	7013.3	5118.9	6829.1	6680.2	5938.2	5035.1	6110.7	6209.8	9238.6	5066.9	7963.6	7034	5260.7	5648	6851.8	8599.7	7671.9	6766.5	6979.3	7296.7	6073.9	5608.4	4708
SeqId.4481-34_2	SL000316	Complement C4	C4	0.25862	0.962882	122492	129885	125410	107836	128483	108379	99842.5	117808	114662	127432	106185	107782	158651	117865	98731.7	132742	46985.9	76863.1	106731	100394	101951	138655	111743	86521.6	99495.3	125623	106994	88456.1	111904	99203.5	101943	132866	111050
SeqId.4774-62_3	SL016129	Protein FAM107B	FAM107B	0.25862	0.962882	2688	3036.1	3054.3	2342.6	4026.3	4348.7	4851.5	3185.2	3165.1	2809.1	2861.9	3220.2	4166.6	3209.3	3120.2	3899.3	2599.8	3259	2925.2	3433	3333.8	3753	3232.3	2932.1	3229.9	3416.9	3238.2	3198.3	3551.5	3042.4	3291.2	3801.2	3922.5
SeqId.4862-63_1	SL004133	Bone morphogenetic protein receptor type-2	BMP RII	0.25862	0.962882	754.6	806.3	2063	879	751.6	907.4	826	805.7	839.4	765.6	760.6	942.9	856.8	786	755.2	955.7	783.2	877.4	811.6	769.1	802.1	912.6	790.6	799.3	967.5	911.5	844.4	921.7	871.8	1149.4	779.1	838.2	920.2
SeqId.4967-1_1	SL008177	Complement component 1 Q subcomponent-binding protein, mitochondrial	C1QBP	0.25862	0.962882	7779.2	8237.4	8317.3	8065.5	8515.4	8894.4	8915.3	9444.3	8071.3	8791.3	8237.1	8323.3	8965.6	8753.2	7859.2	8347.2	8917.8	8378.2	9519.8	7323.9	8398	8901.4	8146.7	8738.4	9397.3	10889.7	10999.6	8078.6	9199.4	9081.2	8242.5	8855.3	7039.4
SeqId.4968-50_1	SL008099	Macrophage-capping protein	CAPG	0.25862	0.962882	1126.1	1539.7	1595.8	1201.7	1188.3	1134.5	1306.3	1260.8	1194.9	990.9	1757.7	1154.6	969.6	800.5	1401.6	1340.1	1028.8	1450.8	1164.2	1484	1316	1395.4	1112.5	1058.8	1056.9	998.1	1317.8	1046.8	1161.6	1067.9	1036.7	1052.3	1153.9
SeqId.5100-53_3	SL005197	Lysosome membrane protein 2	LIMP II	0.25862	0.962882	654.4	686.3	988.1	681.9	697.1	778.3	679.1	661	688.7	712.4	710.9	673.9	664.4	683.8	682.5	659.3	680.2	663.1	645.8	734.1	669.5	644	667.8	641.5	765.8	655.3	589.1	722.9	624	707.7	735.9	705.4	603.3
SeqId.7648-9_3	SL017328	Myosin-binding protein C, slow-type	MYPC1	0.25862	0.962882	442.3	482.9	378.2	347.1	428	372.3	433.8	382	383.6	363.3	435.4	387.5	428.1	405.1	406.4	356.2	368.3	496.5	404.4	465.2	374.6	381.9	437.7	328.7	391.6	370.4	383.8	370	364.1	368.7	392.7	412.4	318.8
SeqId.14144-3_3	SL019979	Histone H2A type 3	H2A3	0.274225	0.962882	4544	5160.7	4967.9	2578.4	3624.4	4398.8	3983.4	5700.9	3929.3	3225.5	20910	3405.7	3289.1	3965	4470.9	2572.1	3595.4	4339.8	4713.1	3660.9	8036.7	4091.3	4046.4	2940.9	3092	3105.1	4955.5	3466.6	4048.1	3389.6	2820.6	3455.7	2126.4
SeqId.2278-61_4	SL000592	Metalloproteinase inhibitor 2	TIMP-2	0.274225	0.962882	558.8	549.2	617.1	533.3	404.5	567.6	466.3	490.7	610.5	536.6	628.8	655.2	394	503.8	580.6	581.4	551.4	522.6	554.4	545.6	519.2	443.5	542.8	596.3	487.2	474.3	511.1	583.1	469.8	588.6	548.1	457.1	510
SeqId.2421-7_3	SL003951	Brain-derived neurotrophic factor	BDNF	0.274225	0.962882	1640.2	2174	1896.2	3006.3	2234	2096.7	1984.4	1607.4	2697.2	2778.4	2125.5	2630.8	2028.3	2036.3	3146.7	2320.8	2580.5	2392.6	2352.8	2146.6	1445.3	1802.8	2605.3	2610.1	2285.5	2081.8	1871.6	2085.1	1864.4	2578.6	2292.9	2183.6	1101
SeqId.2686-67_2	SL005172	Insulin-like growth factor-binding protein 6	IGFBP-6	0.274225	0.962882	905	1032.9	889.1	821.9	659.3	728.3	684.4	758.2	987.9	762	897.7	712.1	671.4	855.3	832.9	762.6	769.4	897.8	862.4	797.2	658.9	734.4	950.4	877.4	684	711.8	809.2	747.4	612.2	724.1	898.8	706.9	811.4
SeqId.2714-78_2	SL003334	Endothelial monocyte-activating polypeptide 2	EMAP-2	0.274225	0.962882	1160.2	1303.6	1353.3	1232.2	1252.3	1289.6	3148.1	1489.2	1175.5	1290.8	1227.6	1185.6	1362.5	1404.1	1422.1	1264.7	1221.1	1238.3	1320.3	3280.5	3140.9	1360.5	1283.6	1227.2	1366.3	1415	1276.8	1231.1	1428.7	1292.4	1273	1376.5	1118.2
SeqId.2774-10_3	SL000474	Interleukin-16	IL-16	0.274225	0.962882	299.4	453.6	334.9	388.7	354.8	343.3	372.8	350.9	360.2	339.4	466.3	330.4	301.7	305.2	392.3	379.2	346.4	309.2	367.1	493.2	381.9	383.2	334.6	277.8	315.4	258.9	303.4	331.1	318.5	325.8	320.7	340.2	354.9
SeqId.3091-70_2	SL004771	Aurora kinase A	Aurora kinase A	0.274225	0.962882	2217	2408.4	2472.4	2018.2	3836.8	2243.6	2110.4	2187.8	1909.7	2146.6	1961.7	4128.3	2292.1	2089.6	5363	1968.5	2430.5	2250.1	2721.6	1987	2599.1	2638.7	2193.7	2302.9	2405	3353.8	2148.2	2183.6	2169.9	2576.9	2210.7	2232.7	7767.6
SeqId.3357-67_2	SL010495	Cyclin-dependent kinase 2:Cyclin-A2 complex	CDK2/cyclin A	0.274225	0.962882	544.7	572.2	567.3	565.1	567.2	545.7	569	581.4	590.5	564	644.4	588.3	562	591.5	546.9	581.3	540.7	566.9	547.6	579.3	534.1	555.3	675.9	533.3	573.7	566.4	533.6	551	529.6	589.7	556	599.6	565.4
SeqId.3448-13_2	SL004125	Insulin receptor	IR	0.274225	0.962882	7193	9353.8	8613.2	11076.4	9201.7	7194.2	9537.9	7932.1	10594.9	13306.2	7818.9	15580	9807.6	7465.6	7372.3	8536.8	7338	10618.3	9383.8	7074.4	7168.8	10289.6	38668	10945.3	8667.3	8808	8957.9	10887.1	14377.8	11776.7	9411.8	7822.3	15195.3
SeqId.3509-1_1	SL003190	C-C motif chemokine 15	MIP-5	0.274225	0.962882	5231.7	3581.6	3013.9	4511.3	9989.3	7728.7	3415	2507.1	2899.3	3332.4	5550	3198.8	3531.7	7410.4	2703.2	5065.5	10727.6	2720.7	3029.9	2927.5	3711.8	3288.1	7489.9	3163.2	4082.4	2663	2667.5	5133	5426.2	3531.1	2853	2615.8	3865.3
SeqId.3633-70_5	SL008193	Nidogen-2	NID2	0.274225	0.962882	6585.1	8468	6969.7	6958.6	7512.7	7523.8	7078.9	6577.3	8141.6	10047.6	6553.9	7120.1	5239.9	7184.6	7704.5	7363	7056.5	6238.6	5796.6	8630.1	6009	5619.2	8076.9	4848.8	9099.3	7201.8	4994.4	6766.1	6319.6	8463.1	5874.7	8300.7	5341.4
SeqId.4125-52_2	SL003680	Advanced glycosylation end product-specific receptor, soluble	sRAGE	0.274225	0.962882	771.6	362	601.5	447.6	265.2	160.2	250.2	868.8	972.1	660.1	324.6	344.5	423.4	372.7	425.3	399.9	538.1	252.8	478.1	505.4	482	534.7	476.6	538.4	1684.8	334.8	367.5	342.3	233.3	533	677.5	507	1482.3
SeqId.4127-75_1	SL000322	Complement component C6	C6	0.274225	0.962882	58746.7	56532.6	50764.9	62743.7	76107.3	66696.6	74603.8	78980.1	53849.7	80125	50778.2	76052.4	80129.7	46541.7	63689.1	77796.1	60392.8	61061.7	55136.1	65031.1	39067.9	71802.7	63463.5	50745.2	72745.8	63389.3	52611.3	50528.5	75555	65589.9	48261.7	87697.7	56053.1
SeqId.4159-130_1	SL000415	Complement factor H	Factor H	0.274225	0.962882	84461.8	87008.9	83280.6	72927.8	90268.4	93233.1	91451.5	91953.9	85855.4	93806.2	85728.5	100702	97684.5	86569.4	80727.1	94212	84701.1	80273.9	90030.7	86252.9	88403.8	88756.3	87472.6	70493.9	86788.5	76577.5	77153.4	67364.2	91467.6	85028.8	86970.2	98076.9	74430.3
SeqId.4163-5_2	SL002093	Histone H2A.z	Histone H2A.z	0.274225	0.962882	1953.5	3711.7	3538.9	1030.1	1596.1	3870.3	2000.5	3296.8	2392.8	1049.6	7616.7	1592.9	1562.4	1890.1	3170.6	844.9	2240.5	2850	3269	1869	3889.3	2412.7	2081.3	1624.1	995.2	931.6	4050.3	1834.8	2117.4	1425.7	981.9	1327.6	985.9
SeqId.4904-7_1	SL003710	Caspase-2	Caspase-2	0.274225	0.962882	691	772.8	674.9	730.4	723.7	662.5	703.2	657.9	1573.7	783.3	641.6	657.2	884.4	716.9	732.6	731.3	767.9	730	676.7	739.7	763.1	637.2	888	619.5	750.9	634	591	692.6	623.6	777	778.7	707.2	611.7
SeqId.5125-6_3	SL014292	Sialic acid-binding Ig-like lectin 14	SIG14	0.274225	0.962882	9314.5	11887.3	16952.3	24540.7	36486	12817.1	19672.3	22339.2	24123	19681.1	9587.1	13293.1	21994.9	23597.3	19405.9	21220.6	23876.8	22158.2	19140.2	21893.9	18900.6	21114.2	28745.6	12069.5	33202.2	8405.6	18505	14555.3	9004.8	10615.2	711.4	24688.2	18427.6
SeqId.5356-2_3	SL003080	Macrophage migration inhibitory factor	MIF	0.274225	0.962882	2178.7	1560.7	1581.1	1505.8	1445.1	1820.9	1588.3	1849.4	1611.7	1508.8	1730.2	1467.9	1637.5	1607	1744	1466.6	1766.3	1569.1	2233.4	1606.6	1983.2	1689.8	1524.3	2130.1	1518.8	1570.6	2256.1	1899.1	1753.7	1408.6	1667.7	1564.5	1592
SeqId.6649-51_3	SL012395	Netrin-1	NET1	0.274225	0.962882	396.3	1323.8	444.8	506.6	454.5	510	441.1	428.9	505.1	531.9	528.2	801.8	599.4	391.4	383.5	459.9	470.4	475.9	923.2	519.3	328.8	544.9	584.5	562.8	484.5	490.6	456.4	498.7	552.4	427.7	504.2	485.6	679.1
SeqId.7638-30_3	SL005403	Vesicular integral-membrane protein VIP36	Lectin, mannose-binding 2	0.274225	0.962882	38588.9	45096.2	40517.7	39792.8	50634.7	42362	43181	54651	40247.9	42455.1	44922.5	43382.4	53109.8	41700.4	55998.5	33672.5	46281.4	43416.2	60792.1	41047	55749.2	56894.8	44647.2	43649.8	37582.4	46864.1	53947.2	48258	54365.8	43817.8	36611.6	45960.7	23900.9
SeqId.2760-2_2	SL004752	Protein FAM107A	DRR1	0.277995	0.962882	480.3	513.3	499.1	505.5	561.1	506.1	554.7	523	513.3	537.4	489.6	514.8	543.7	518.3	512.8	532.5	489.8	517.6	543.7	538.4	477.7	549.9	495.3	509.4	548.6	545	501.2	520.4	526.7	503.3	525	553.4	550.4
SeqId.9176-3_3	SL000001	Mucin-1	MUC1	0.278036	0.962882	1400.9	1348.1	1761.8	1436.1	1473.4	1503	1524.2	1434.1	2477.2	1465.5	1540.6	1691.3	1564.3	1398.8	1377	1521.2	1437.8	1501.3	1508.7	1565.3	1506.1	1538.1	1659.7	1643.2	1485.1	1624.9	1484.1	1437.8	1491.3	1446.8	1449.8	1443.2	1736.1
SeqId.3191-50_2	SL012783	WAP, kazal, immunoglobulin, kunitz and NTR domain-containing protein 1	WFKN1	0.286124	0.962882	842	771.8	811.6	1013.8	580.6	679.5	766	679.3	975.1	612.7	685.6	764.8	803.9	768.4	692.1	612.7	689.1	853.7	869	678.2	698.6	727.5	665.4	1155.2	885.2	593.8	1275.4	661.8	967.7	854.4	1026.2	727.9	805.5
SeqId.2194-91_5	HCE000414	HCE000414	HCE000414	0.290443	0.962882	20349	20826.8	20230.2	20794.6	21640.4	21234	21434.4	21667.6	19699.5	21367.1	20277.6	20683.3	21403.7	20798	19958.8	21653	21233.8	20225.6	20593.7	20381.2	20849.5	21978.9	21232.7	20301.6	20860.1	20337.7	19916.3	19911	21053.2	20007.3	20422.9	21420.5	19804.1
SeqId.2431-17_3	SL000345	Cathepsin G	Cathepsin G	0.290443	0.962882	3140.3	3956.6	2981.2	2670.6	2181.6	2209.5	2396.1	3019.4	2420	2167.8	4271	2307.9	2194.8	2998.6	3488	2047.1	2813.7	2657.6	2645.8	3159.4	3245.4	2634.9	2228.5	2246.2	2061	1886.7	2922.2	2900	2827.8	2316.4	2007.1	2545.5	2080
SeqId.2770-51_2	SL003176	C-C motif chemokine 1	I-309	0.290443	0.962882	1274.3	1210.7	1374.6	1209.3	1337.1	1294.7	1523.4	1490.5	1142.7	1147.5	1290.5	1079.5	1385.7	1260.6	1270.4	1094.8	1241.3	1269.6	1662.9	1139	1433.4	1421.9	1158.6	1168.8	1342.2	1555.1	1496.5	1367	1316.6	1427.9	1257	1236.4	1022.5
SeqId.2859-69_2	SL004723	Histone deacetylase 8	HDAC8	0.290443	0.962882	2132.3	2118.8	2138.9	1847.8	2007.3	2111.5	2378.9	2597.9	1782.6	1695.9	2313.3	1757.4	2334.6	1966.5	2297.8	1537.3	2021.9	2049.9	2949	1847.7	2447.1	2409.7	1751.8	1972.6	2020.2	2492.1	2577.8	2401.4	2381.7	2283.4	1937.8	2031.2	1393
SeqId.2972-57_2	SL004078	Bone morphogenetic protein 7	BMP-7	0.290443	0.962882	1033.7	1495.7	1488	1367.2	1259.3	1820	1390.5	1102.7	1976.4	1606.6	947	1643.6	1612.5	1589.3	1151	1698.3	1294.1	1199.9	1037.9	1104.3	756.1	1400.8	1256.3	1657.7	1507.6	1361.6	1573.9	1170.5	1406.6	1326.4	1289.3	1222.3	1554.6
SeqId.3081-70_2	SL005227	NKG2D ligand 1	ULBP-1	0.290443	0.962882	1109.7	79093.6	1007.9	1023.1	1130	1092.9	1106.3	1070.2	1073.7	1137.8	1284.4	1116.2	1030	1111.6	1244.4	1165.2	1246.5	1064.3	1059.8	1122	1060.4	1058.2	1070.9	1054.8	1113.2	1231.9	1061	1057.3	1030.8	1188.6	1794.9	1148.5	937.4
SeqId.3474-19_2	SL002705	Thrombospondin-1	Thrombospondin-1	0.290443	0.962882	6028.5	11080.8	8180.7	9923.9	8165.1	11233.4	11543.6	8918.5	9381.6	9735.9	7741.1	7137.5	7376	8610.6	13952.2	7267.8	11839.4	9300.1	9806.9	6803.8	7562.4	8434.4	9572	8047.4	12575.9	7541.3	7777.3	7519.1	8984	10336.2	4645.4	9926	3331.2
SeqId.3519-3_2	SL003196	C-C motif chemokine 17	TARC	0.290443	0.962882	1655.1	1663.8	983.6	1062.8	1134.3	2361.4	1008.2	764.9	1516.1	1683	900	1219.8	1137.7	1131	2462.7	1087.5	1142	1965.6	1562.5	1453.4	945	929.3	787.8	508.1	1676.2	1360.1	474.8	1979.9	1242.2	782.4	1368.8	1169.2	988.9
SeqId.4160-49_1	SL000124	72 kDa type IV collagenase	MMP-2	0.290443	0.962882	6546.5	6313.2	5914.2	6806.7	6501	6239.1	5220.9	6741	7487.5	8210.8	5986.4	10351.4	5604.9	5864.7	5162.9	9516.1	6717.4	6745	5332.3	5299.4	5009.1	5731.5	7299.4	7420.5	7408.5	6423.5	5428	5813.6	5514.2	8197.5	6600.3	5571.9	7401.8
SeqId.4234-8_2	SL004146	Interleukin-1 receptor-like 1	IL-1 R4	0.290443	0.962882	5338.1	5699.4	3473	2623	2617.9	3627.3	2734.3	3287.1	7929.5	4547.8	3590.9	2049	1714.8	5261.8	1254.8	5378.3	2908.6	1784.8	935.6	3595.5	1463	2378.9	2196.5	3395.1	3481.5	2847.8	5162.5	1836.7	4085.2	3288.6	3647.1	1503.5	3352.4
SeqId.4547-59_2	SL014071	Leucine-rich repeat transmembrane protein FLRT1	FLRT1	0.290443	0.962882	1570.7	1154.2	1135.2	1129.6	1181.3	1222	1154.4	1221.2	1112	1166.6	1367.4	1196	1331.5	1153	1214.6	1082.7	1323.2	1184	1339.4	1110	1490.3	1288.7	1087.8	1809.5	1060.6	1334.1	1460.4	1422.1	1329.9	1140.3	1168.5	1221.6	1179.5
SeqId.4567-82_2	SL014468	SH2 domain-containing protein 1A	SH21A	0.290443	0.962882	2657	2652.7	2838.8	2489.4	2653	3115.1	2657.9	3466.7	3037	2221.1	2977.2	2738.5	3497.9	2571.5	2720.8	1988.7	2479.8	2601.2	3856.4	2416.1	4965	3699.6	3431.2	2760.1	2263.3	2513	3969.6	3260.7	3322.7	2370.8	2209.8	3651.1	2565.5
SeqId.5017-19_1	SL004932	Peroxiredoxin-5, mitochondrial	Peroxiredoxin-5	0.290443	0.962882	413.4	419.3	397.5	505.8	433.9	451.7	5761.5	406.1	492.2	436	403.9	433.7	435.6	390.5	426	422.4	461.8	430	415.3	454.7	379	418.8	437.5	383.7	443.5	722	395.8	418.6	381.4	424.7	483.4	432.9	396.8
SeqId.5091-28_3	SL005191	Leukocyte immunoglobulin-like receptor subfamily B member 2	ILT-4	0.290443	0.962882	7555.3	7443.5	9771.1	9136.4	9970.3	8353.1	9656.6	7633.4	10691.7	11804.7	7588.4	6570.2	11633.5	9245.4	7981.8	10873.2	4594.6	10516.4	7495.5	8642.7	6069.1	8342	12077.7	9851.8	5591.2	5056.5	10340.4	9262.9	6375.2	6076.3	4857.7	9553.6	17196.1
SeqId.5116-62_2	SL007680	Roundabout homolog 2	ROBO2	0.290443	0.962882	2762.6	2817.7	2686.1	3069.8	2994.6	2268.9	2638.6	3054.7	3425.1	4033.3	2527.5	4688.2	2765	3244.1	3219.1	4434.5	2853.7	2888.9	2989.4	3011.6	2401.8	3021.9	3602.7	3150.8	3473.3	3575.3	3016.9	2854.4	2878.1	3473.8	3102.1	3052.6	3837.7
SeqId.5465-32_3	SL014129	Heparan-sulfate 6-O-sulfotransferase 1	H6ST1	0.290443	0.962882	1960.7	2415.2	2239	2461.6	2446.2	2027.5	2230	2123.6	2741.5	2344	1404.6	2749.3	2671.8	2451.7	2150.5	2566	2799.6	2303.7	2297	2313.3	2911.6	2629	2569.6	2374.8	4386.6	2763.4	2427	2145.7	2320.5	2184.1	2439.4	2224.2	3372.2
SeqId.8474-6_3	SL006114	Tyrosine-protein kinase transmembrane receptor ROR1	ROR1	0.290443	0.962882	505.8	643.4	571.4	766.1	547.5	426.3	482.3	569.3	761.1	678.8	530.4	741.4	475.2	566.4	464.2	895.3	619.6	692	430.2	581.5	388.3	500.2	754	679.1	787.8	463.2	487.3	606.3	487.9	420.4	513.1	487.7	842.7
SeqId.5825-49_3	SL000458	Interferon gamma receptor 1	IFN-g R1	0.302773	0.962882	904.8	1019.2	1900.1	1198.5	1928.5	1035.9	917	987.7	1127.5	1078.1	851.7	1230.2	926.7	1018.8	855.8	1198.5	1007.5	1044.4	838.6	1078.6	803.6	955.7	1120.2	1033.4	1101.9	922	1006.7	1034.5	1036.2	862.7	1016.6	870	1547.5
SeqId.5927-4_3	SL004690	WNT1-inducible-signaling pathway protein 3	WISP-3	0.302773	0.962882	1743.8	1834.1	2413.8	1728.5	1962.9	2003.4	1899.7	1692.1	1577	2060.5	1624.1	1791.9	1850.7	4657.7	1859.5	1868.3	1801.3	1939.1	1887.6	1711.7	1869.9	1929.6	1619.6	1715.8	1837.2	2068.3	1703.5	1688	1938	1529.7	1938	1785.2	1831.9
SeqId.11105-171_3	SL003650	Alpha-enolase	Alpha enolase	0.307275	0.962882	8203.1	7641.4	7237	7798.4	5655.9	7373.3	7185.2	5805.8	5924	6020.2	11375.2	6234	4971.8	6429.7	10479.1	6414.3	6157.5	6933.2	7547.6	9370.2	9112.1	6554.9	16582.5	8667.9	4653.4	3891.9	8648.5	6898.1	8430.8	6850.9	7375.4	5262.4	7341.4
SeqId.2603-61_2	SL003738	T-lymphocyte activation antigen CD80	B7	0.307275	0.962882	1337.1	1435.9	1453.9	1506.7	1461	1416.4	1570	1550.5	1423.1	1417.4	1375.8	1435.2	1574.2	1443.3	1421.3	1457	1463.1	1441.7	1609.9	1368.2	1591.7	1535.8	1385.6	1384.2	1488.9	1664.4	1529.6	1505.1	1507.5	1444.1	1418	1424.1	1458.6
SeqId.2645-54_1	SL000557	Protein kinase C zeta type	PKC-Z	0.307275	0.962882	2639.9	2771.8	2520.7	1841.3	2071.3	2297.3	2368	2838.7	2422.7	1907.5	4724.8	1843.1	2101.5	2682.7	2326.3	1783.4	2142.1	2392.2	2483	2055.7	3145	2057.4	2400.8	1821.8	1875.2	1733.6	2552.2	2101.3	2402.6	2304.7	1751.9	2842	1660.4
SeqId.2750-3_2	SL000019	Apolipoprotein A-I	Apo A-I	0.307275	0.962882	3217.7	3756.7	5157.2	4359.8	3767.1	3485.4	4201.9	2532.7	2309.9	3721.2	3271.4	2222.8	3348.6	3825.9	3363.8	2012.2	5052.9	4649.3	3188.6	4730.6	4855.3	3931.7	4426.2	4410.4	3369.3	3311.9	4622.7	3580.1	3609.5	3823.1	3440.9	3714.4	3532.2
SeqId.2768-56_2	SL000440	Hemopexin	Hemopexin	0.307275	0.962882	683.1	1367.5	2214.9	983.1	1452.7	1213	382.6	2925.7	922.9	1624.3	919.5	1403.3	1500.2	736.7	773.3	909.7	1445.9	2254	975.7	2148.6	637.8	1439.7	265.9	1554.1	1749.7	1376	1783.8	727.1	1776.5	1984.2	1800.2	1929.1	1588.3
SeqId.2819-23_2	SL002081	Cadherin-5	Cadherin-5	0.307275	0.962882	12856.9	12797.4	16135.7	18501.7	14460.5	14281.8	12659.9	14095.9	15655.5	21176.5	15611.2	30969.1	11357.5	16905.7	13339.9	19814.8	20598.4	15486.9	14770.1	12990.3	10962.5	12660.2	17571.2	18472.1	17838.4	14797.8	12981.7	11946.3	18261.9	12504.4	15099.4	13356.5	17757.1
SeqId.2948-58_2	SL005168	Growth hormone receptor	Growth hormone receptor	0.307275	0.962882	1348.6	1733.6	1212.4	1059.8	1882	1193.7	1848.4	1363.6	1267.6	1026.7	942	1433.9	2751.3	1308.7	1317.9	1106.7	899.4	1082.6	879.7	1557.6	2949.8	1913.4	1800	832.8	1293.5	1504.8	1104.3	1091.8	1884.2	1045.7	1542.1	2115.8	1874.3
SeqId.3050-7_2	SL000017	von Willebrand factor	vWF	0.307275	0.962882	15944.7	13483.3	24293.4	11561.3	10358.2	16009.7	11128.6	19805.6	8696.5	12609.9	17055.3	24061.3	9229.4	14433.6	11749.1	15790.3	13720.2	12001.9	16071.4	12065.2	9617.8	11402.6	17632.9	18983.8	1843.2	18017.3	9576.1	7489.3	17159.7	8836.2	7286.5	8792.2	19757.9
SeqId.3336-50_1	SL001998	Tissue factor pathway inhibitor	TFPI	0.307275	0.962882	31757.9	46940	34627.7	40750	48422.3	37968.9	43360.5	29100.5	37173.7	47405.6	31927.8	42743.7	44502.4	26633.5	25097.7	51280.6	25428.9	30378.1	22882.1	46813	13137.7	42745.9	42233.6	27219.3	39523.2	32202.2	28323.8	26856.7	45959.1	23488.4	36686.7	42665	38656.8
SeqId.3622-33_4	SL008909	Legumain	LGMN	0.307275	0.962882	3593.3	3743.8	3983.8	3363.5	4421.3	4485.4	3586.1	2760.8	5287.8	3300.1	2549.2	3382.7	3404.4	3515.2	4147.9	2923.9	3899.6	3034.8	5340.7	3858.8	3803.1	3539.7	4782.1	7446.7	3897.5	4335.1	3150.4	3524.6	3172	3239.8	3198.3	3823.8	4050.6
SeqId.3714-49_2	SL000382	Creatine kinase M-type:Creatine kinase B-type heterodimer	CK-MB	0.307275	0.962882	661.4	1722.2	925.7	881.4	684.8	1162.6	719.5	929.5	1693.3	2644.5	966.6	1231.8	693	2239.9	831.4	1201.9	914.6	2310.7	547.9	1991.7	638.7	691.4	727.5	740.9	1206.3	787.5	2048.5	650.7	1494.6	1442.5	737	1026.7	1028.8
SeqId.3802-50_1	SL007888	Cystatin-S	Cystatin-S	0.307275	0.962882	427.3	497.5	501.7	457.9	567.1	510.8	659.7	676.7	398.6	496.1	410.4	492.4	460	475.1	491	458.9	431.5	1115.3	504.3	676.4	459.4	520	572.5	426.6	476.5	419	455.3	410.1	460.3	438.3	465.9	473.7	382.3
SeqId.4138-25_2	SL004346	Interleukin-20	IL-20	0.307275	0.962882	489.7	522.7	501.3	501.4	517.6	490	530.7	520.1	523.4	601.7	593.7	498.8	511.3	528	512	524.1	506.2	519.3	512.4	520.3	496.5	509.8	557.8	453.4	497	489.4	491.4	496.9	499.1	558	508.8	545.8	554.2
SeqId.4194-26_3	SL011769	Acidic leucine-rich nuclear phosphoprotein 32 family member B	AN32B	0.307275	0.962882	348.2	342.6	384	638.5	569.7	321.6	300.8	613.3	493.7	557	324.7	678.8	535.6	419.7	336.3	666.2	495.6	498.4	273	792.6	286.1	349.6	356.2	263.4	561.2	517.7	238.6	295.3	329.7	527.6	502.4	551.2	631.1
SeqId.4328-2_2	SL013490	Brother of CDO	BOC	0.307275	0.962882	1463.8	1716.7	1731.4	1730.4	1305.5	1619.6	1794.6	1300.1	2138.7	1669.3	1454.6	2875.1	1408.1	1826.5	1836.7	2027	1898.2	1761.2	1785.2	1825.1	1401.9	1715.6	1651.4	1589.4	1931.7	1742.8	2007	2068	1916.8	1989.7	1898.3	1430.3	2146.4
SeqId.4556-10_2	SL013548	Interleukin-34	IL-34	0.307275	0.962882	1707.3	1820.1	1850	1889.1	1837.9	1822	1959.1	1981	1741.4	1793.7	1690.8	2073.5	2055.9	1878.7	1698.7	1927.3	1827.1	1778.2	2002	1634	2068.7	2069.1	1768.4	1834.7	1886.5	2109.5	1983.4	1844.2	1978.9	1818.1	1744	1770.9	2012.5
SeqId.5065-8_2	SL014229	CD83 antigen	CD83	0.307275	0.962882	433.2	500.8	679.6	856.6	483.7	596.6	547.4	496.8	433	877.5	922.8	635.5	527.2	472.5	457.5	562.3	552.5	486.6	462.2	535.9	454.2	608.2	607.5	437.2	586.3	523.1	438.6	442.9	523.3	462.1	510.1	517.1	602
SeqId.5108-72_3	SL005209	Neurogenic locus notch homolog protein 3	Notch-3	0.307275	0.962882	649.3	587.1	552.2	598.4	437.6	499	436.1	676.7	571.8	604.2	589.2	616.6	431.8	560.7	587.5	738.2	554.6	573.6	480.8	470.2	437.1	500	720.4	745.8	568.9	626.1	538.3	487.1	503	571.3	541.4	483	592.1
SeqId.5139-32_3	SL005230	Netrin receptor UNC5C	UNC5H3	0.307275	0.962882	2841.4	3570.9	3333.5	4219.8	3410.9	3698.1	2854.5	2868.1	3939.1	2986.5	2568	4293.4	2432.9	3095.6	2375.6	5024.7	2982	3709.7	2456.9	3426.3	2406.4	3197.1	4021	3908.8	2903.9	2258.5	2865.1	2725.6	2160.7	2638	3387.6	3164.5	5125.6
SeqId.5255-22_3	SL011404	cAMP-specific 3',5'-cyclic phosphodiesterase 4D	PDE4D	0.307275	0.962882	1057.4	869.8	835.3	824.8	853.6	791.8	871.6	883.7	757.1	809.9	809.6	760.6	901.2	856.6	837.7	789.7	801.4	810.6	852.9	899.5	837.9	923.4	808.3	789.9	891.3	999	837	802.1	893.2	902.5	801.2	896	665.4
SeqId.5264-65_3	SL003520	Calreticulin	calreticulin	0.307275	0.962882	1270.2	932.9	1002.7	921.2	914.8	842.7	913.6	946.6	860.3	860.2	936.8	839.4	949.3	929.6	918	861.1	877.5	895.7	952.2	987.7	953.6	937.1	764.6	1538.2	916.2	960.6	909.1	935.2	944.7	859.4	885.6	1160.6	755.8
SeqId.5475-10_3	SL000553	Protein kinase C beta type (splice variant beta-II)	PKC-B-II	0.307275	0.962882	9654.1	8723.3	8297.5	5563.9	4979	12531.1	3601.4	4973.5	8067.8	5841.6	14466.7	5736.6	5455.8	8971.1	15274	4254.6	6305.6	7109	7058.7	7636.4	11235	5381.6	4395.9	6185.9	4148.3	4094.6	4425	6602.5	8614.9	8100.9	8099	4672.2	6473.9
SeqId.5542-22_2	SL006397	Neuropilin-1	NRP1	0.307275	0.962882	911.6	1101	1498.1	1468.9	1154.3	1298.8	826.1	883.7	1533	1723.7	1231.4	1489.5	907.5	1222.8	1118.1	1376.7	1443.9	1326.6	1175.5	1588.4	707.2	825.8	1234.7	1454.5	1159.6	861.1	1276.6	1142.9	1308.5	1174.7	989.9	1063.6	1378.3
SeqId.5900-11_2	SL009431	Histidine triad nucleotide-binding protein 1	HINT1	0.307275	0.962882	2528.9	1335	1256.1	1278.2	1175.9	1416.5	1258.3	1475.6	1186.5	1354.3	1472.7	1595.8	1234.4	1251.8	1293.9	1245	1817.2	1190.1	1575.6	1232.8	1464.3	1411	2016.2	4820.3	1147.9	1225.8	2256.6	1734.8	1336.2	1190.2	1348.1	1318.3	1539.4
SeqId.8450-36_3	SL011498	Pituitary adenylate cyclase-activating polypeptide 38	PACAP-38	0.307275	0.962882	369.4	367.9	347.5	359.9	680.3	344.5	369.9	354.9	375.9	413.7	331.1	353.2	370	382.5	401.6	463.5	378.9	377.3	365.7	391.3	329.7	345.8	351.5	320	384.4	334.2	326	361	339.1	402.6	533.8	386	381.7
SeqId.8479-4_3	SL000645	Stromelysin-2	MMP-10	0.307275	0.962882	1634.4	2351.5	3171.7	4441.1	2474.7	3556.8	1957.2	2626.7	3162.6	2869.6	2890.3	3673.7	2589.4	2174.6	2000.9	4431.4	2191.6	2898.2	2348.5	2216.6	2329.1	2941.4	2845.6	3161.6	5105.8	4065.2	3260.1	2765.4	2205.4	3415	2841.6	3163.3	4804.7
SeqId.9183-7_3	SL004475	Interferon alpha/beta receptor 1	IFN-a/b R1	0.307275	0.962882	536.2	480.1	507.5	467.8	523.7	436	486.8	468.8	527.1	459.7	460.8	545.5	492.7	478.1	504.6	511.8	484.5	482.9	563.8	475.1	484.9	504.3	480.6	477.4	511.6	529.4	509.6	517.2	482.6	550.2	520.9	522.9	430.1
SeqId.14147-50_3	SL001802	Interferon gamma	IFN-g	0.311334	0.962882	797.9	842.5	887.3	822.1	772.3	881.5	784.4	832.9	840.3	801.5	654.5	1161.9	782.2	963.8	953.7	1120	700.2	724.2	689.8	871.8	989.8	817	1021.9	848.8	704.2	1015	717.2	761.8	1174.9	1986.2	832.9	875.1	1191.8
SeqId.4165-2_1	SL000587	Thyroglobulin	Thyroglobulin	0.320013	0.962882	254	266.8	254.6	354.5	272.8	252.2	268.7	260.9	265.1	256.8	266.2	259.1	263.2	260.8	276	263.5	255.5	278.4	254.2	276	251	247.9	255.3	229.5	256.6	271.4	243	268.1	465	307.7	257.7	272.4	254
SeqId.2889-37_2	SL002783	Cardiotrophin-1	Cardiotrophin-1	0.320054	0.962882	853.7	912.9	899.2	929.3	945.7	1032.7	952	957.7	902.1	951.8	822.8	873.1	918.7	892.9	1165.8	934.8	909.3	940.2	945	907.2	862.3	1451.1	897.1	840.5	1021.5	906.3	943.1	889.9	883.4	898	905.7	917.6	907.2
SeqId.4889-82_1	SL009951	Protein Wnt-7a	WNT7A	0.320054	0.962882	440.9	506.7	569	533.4	579.6	481.9	528.2	510.3	499.9	546.3	436.2	486.7	510.2	526.3	497.5	554.5	488.7	497.5	447.1	570.3	443.9	507.2	510.6	471.4	579	490.8	421.2	469.5	481.7	495.1	625.8	529.6	468.8
SeqId.11104-13_3	SL003340	Chitinase-3-like protein 1	YKL-40	0.324722	0.962882	9301.5	25692.5	14637	20922.7	30019.3	13172.6	21187.9	21649.4	4689.7	12274.3	24897.9	3603.2	4223.6	5448	19071	27332.6	17970.4	20202.5	17416.1	12978.9	22982.1	20950.7	22751.7	21353.6	18242	19874.1	5934.4	4208.5	5399.4	3248.4	8549.1	8311.1	11499.7
SeqId.2778-10_2	SL004347	Interleukin-22	IL-22	0.324722	0.962882	247.3	178.4	191.1	478.4	173.9	473.6	167.5	162.8	183.8	201.6	183.3	180	178.2	173.7	180.9	223.3	203.6	174.4	185.6	183.4	174.8	165.5	156.7	224.3	175.4	186.4	179.8	192.4	173.3	195.3	177	186.5	140.6
SeqId.2790-54_2	SL003191	Neutrophil-activating peptide 2	NAP-2	0.324722	0.962882	30319.1	32115.5	30894.8	30967.8	36163.2	42132.6	37305.9	34465.6	36562.5	47528.7	31529.3	30538.1	30788.6	32755.2	42734.6	41632.9	35522.6	37747.1	33635.1	38310.5	32596.8	32536.3	37090.2	28454.1	39356.6	30753	24734.3	30827	26853.1	38893	33985	64771.5	25774.4
SeqId.2961-1_2	SL000048	Vitamin K-dependent protein C	Protein C	0.324722	0.962882	2335.4	2199.5	2239	2765.8	2675	2110.6	2217.4	2032.6	2370.5	2458.8	2190	2223.2	3593.6	2400.8	2131.9	2490.1	2089.2	2227.3	1941.8	1604.7	3004.6	2336.2	2063.8	2581.1	2015.7	2715.7	2401.3	2494	2429.9	2748.6	2736.1	2636.2	2539
SeqId.3234-23_2	SL010390	Coiled-coil domain-containing protein 80	URB	0.324722	0.962882	1861.9	1798	1652	1721.4	1458.2	1350.5	1534.6	1463.8	1878.3	1898.5	1653	2451.8	1553.8	1738.6	1610.7	2089.1	1442.9	1741.8	1410.2	1653.5	1098.8	1521.9	2253.2	1513.5	1795	1425.7	1542.6	1698.1	1485.1	1541.5	1966.7	1527.8	1999.4
SeqId.3447-64_2	SL000039	Interleukin-8	IL-8	0.324722	0.962882	1553.1	1739.6	1887.3	1950.3	2047.7	2656.1	1711.7	5240	1502.8	2582.1	2076.2	1727.2	1891.6	1935.2	3042.8	2563.7	1537.6	1787.4	9817.1	2037.8	1869.3	2036.2	1444.5	1622.6	1923.8	1539.1	5140.6	1622.8	1522.7	1580.2	1526.5	1726.2	3357.6
SeqId.3647-49_4	SL018625	Toll-like receptor 4:Lymphocyte antigen 96 complex	TLR4:MD-2 complex	0.324722	0.962882	1213.1	1032.3	1025.2	966.4	966.2	976.8	1033	1110.2	874.4	934.5	996.2	916	1053.1	974.2	1083.6	853.3	979.4	988.6	1259.3	1000.3	1074.4	1119.7	965.7	910.9	1013.5	1093.4	1200.1	1096.5	1137.3	955.9	922.4	1026.4	770.3
SeqId.4155-3_2	SL003198	Tenascin	Tenascin	0.324722	0.962882	32480.5	14168.8	28226.7	28090.3	24532.7	13007.6	20212.4	30405.1	12836.7	19430.1	12522.9	21421.7	11128.8	25865.4	16664.3	37094.8	22428.9	15238.4	26978.5	12690.6	11201.1	18577.6	19388.7	25315.1	22808	18937.5	19531.8	18709	23292.2	19509.5	12469.8	17774.4	14457.9
SeqId.4337-49_2	SL000051	C-reactive protein	CRP	0.324722	0.962882	27437.1	17898.8	116947	9081.2	74744	105536	87069.3	71528.2	16614.3	53504	30821.6	26186.8	81614.6	4659.4	39053.2	8146.2	11568.7	13651.1	6420.5	89914.2	46986.2	24033.8	25661.3	14602.8	49115.4	6226.1	13381.3	24717.7	19930.4	6092.5	30311.7	140821	8944.3
SeqId.4712-28_2	SL005361	Apolipoprotein D	Apo D	0.324722	0.962882	7743.5	7950	7683.9	8036.6	8656.3	8140.3	9659.5	10058.6	7048.6	7638.2	7893.9	7310.9	8937	8159.9	6806.3	7691.7	8345.6	7528.9	10157.5	6181.8	8930.1	9461.1	7518.9	8099.4	8200.9	11286.7	9112.4	7958.5	8309.2	8816.6	7734.4	7851.8	6661.7
SeqId.5066-134_3	SL014270	CMRF35-like molecule 6	CLM6	0.324722	0.962882	3031.7	3742.3	7141.2	4701.4	2896.8	4536.4	3076.4	3326.6	3132.3	3059.5	3729.2	3856	4235.9	3868.2	3613.1	4487	4107.1	3942.6	3695.2	4110.1	2612.8	3675.4	4969.1	3057.2	3391.4	2867.6	3343.3	4379.5	2960.5	3446.1	3555.2	3273.4	4814
SeqId.5099-14_3	SL005195	Lymphocyte activation gene 3 protein	LAG-3	0.324722	0.962882	8426.9	8513.6	13874	8183.6	10828	10524.8	8624.6	8577.9	10200	6501.3	6764.1	13673.9	6721.8	8085.5	8832.5	9916.2	6785.8	5590.7	9900.5	7983.1	6218.8	12196.5	20684.5	13545.7	9647.4	10590.3	9210.6	7069.9	8073	8238.1	12409.7	7293.2	21938.6
SeqId.5193-51_3	SL002542	GTPase KRas	K-ras	0.324722	0.962882	1043.8	1309.1	1083.7	1081.7	1102.8	1058.6	1152.7	1041.6	1085.4	1171.6	1075.7	1111.6	1054.6	1092.2	1077.6	1065.6	1072.6	1080.5	1011.4	1129.8	1031.2	1065.4	1021.9	1028.8	1131.2	1100.7	948	1085.6	1052.6	1120.2	1124.2	1168.5	1028
SeqId.5204-13_3	SL005308	Proteasome activator complex subunit 3	PSME3	0.324722	0.962882	684.7	712.6	928.1	737.9	778.5	733.7	728.5	687.8	746	875.7	656.2	774.3	698	727.9	717	737.1	710.4	733	667.8	843.4	734.4	672.2	820	686.3	764.4	675	578.4	664.6	610.5	898.4	738.7	761.9	640
SeqId.5404-53_3	SL004871	Tumor necrosis factor receptor superfamily member 21	DR6	0.324722	0.962882	6025.5	7064.4	8362.1	8943.7	7220.3	6346.3	6346.7	6674.4	9090.3	8904.6	6375.6	9722.1	6321.1	7216.7	5411.7	10997.5	7705.8	8077.3	5965.4	7265.3	4957.2	6255.6	8492.6	8446.6	7772.2	6298.1	6737.9	7487.4	6173.4	6264.3	7287.8	6603.8	11411.2
SeqId.8488-33_3	SL000542	Integrin alpha-IIb: beta-3 complex	gpIIbIIIa	0.324722	0.962882	2190.8	1826.2	2649.1	1855.6	1894.7	2167	2135.2	4438.7	4109.1	1874.8	1664	2327.7	2297.8	1843.8	5142.7	1599.7	1807.2	2080.5	3210.2	1449.5	2475.4	2025.9	2120.8	2257.7	2854.6	2489.2	2310.2	2104.7	2131	1969.5	3625.5	2165.4	2267.8
SeqId.4261-55_2	SL005493	Serum paraoxonase/arylesterase 1	paraoxonase 1	0.337967	0.962882	423.1	448.9	417.3	457.4	458.6	437.4	448.4	431.1	451	461.7	455.9	593.2	449.2	495.5	463	444.2	473.2	463	443	470	466.7	421.1	436.9	403	437.3	502.2	406.3	444.6	427.5	576.2	459.5	453.1	447
SeqId.10366-11_3	SL001728	Platelet-derived growth factor receptor alpha	PDGFRA	0.342783	0.962882	3294.7	3556	3808.1	3601.6	3153.7	3178.8	2897.4	3463	3598.7	3909.8	2679.8	4527.8	3222.2	3422.4	3593.3	4979.4	3317.3	3739.9	2886.4	2689	3264.8	3333.7	4285.5	3801.6	4513.7	3806.9	5130.5	4075.5	3520	3452.3	4774.4	2901.5	6101.8
SeqId.13098-93_3	SL003320	Vascular endothelial growth factor D	VEGF-D	0.342783	0.962882	356.1	520.3	642.6	509.9	539.7	450.4	575.7	467.1	604.1	694.3	410.1	626.5	400	455.1	409.5	603.5	604.7	474.6	419.4	472.4	386.8	485.7	521.1	564.5	527.4	523.6	488.9	445.8	342.6	496.4	484.8	413.4	611.4
SeqId.13109-82_3	SL008810	Neuronal growth regulator 1	NEGR1	0.342783	0.962882	4620.7	5069.5	5187.3	6255	5511.3	4187.5	4280.7	5660.6	6134.4	6783.8	4293.4	6171.3	4458.1	4836.2	5030.9	8045.3	5616.7	5871.2	4265.2	5001.5	3777.4	4546.5	5964.4	5555	5554.6	4669	4666.7	5100.9	4916.7	4890.6	5641.5	4941.6	7426.7
SeqId.14146-92_3	SL008158	Histone H3.1	H31	0.342783	0.962882	1841.6	1241.5	1331.8	1327.3	1212.9	1239.8	983.2	1295.4	1194.5	1078.7	2286.5	1347.6	1066	1373.5	1521.7	2732	1282.9	1184.9	1246.9	1058	1918.7	1197.9	1891.1	1365.9	1278.7	1090.2	1413.2	1105.7	1226.7	1152.5	1028.7	1293.8	1070.5
SeqId.2501-51_3	SL000055	Cadherin-1	Cadherin E	0.342783	0.962882	46669.9	49845.8	39522.5	54753.5	61559.6	52241.3	49616.2	48558	50101.5	57864.1	36363.5	63154.8	60754.8	44221.5	39905.3	70766.8	54173.1	37816.4	37492.6	52072.8	36935.7	55106.5	46758.9	48059.6	58374.9	57167.6	38394.3	37333.4	43394	46596.1	48562.4	59386.6	52540.8
SeqId.2614-28_2	SL004140	Ephrin-A4	Ephrin-A4	0.342783	0.962882	2054.6	2223.5	2499.3	2956.9	2625.9	2859.3	2510.5	2302	2848.5	2250.7	1961.8	3069.1	2992.8	2197.5	2406	2843.5	2445.6	2650.4	2562.4	2436.1	2151.6	2861.8	2928.2	2693.3	2890.6	2505.6	2482.2	3620.1	2620	2283.3	2580.3	2472	4566.4
SeqId.2704-74_1	SL004364	Tumor necrosis factor receptor superfamily member 13B	TACI	0.342783	0.962882	2476.7	2653.4	2736	2679.7	2588.4	2772.1	2586.4	2852.2	2471.3	2709.6	2761.2	2753.2	2933.4	2714	2551.5	2783.4	2709.1	2633.1	2844.2	2597.4	2854.4	2888.2	2603.8	2775.7	2695.7	2684.8	2710.1	2629.1	2839.9	2680.2	2441.6	2821.9	2797.4
SeqId.2913-1_2	SL003302	C-C motif chemokine 23	MPIF-1	0.342783	0.962882	1765.1	2828.1	5101.5	3771	2370.8	2262	2285.2	2374.1	3555.8	4579.4	2433.1	3411.9	3447	3032	2675	2879.5	1929.8	3510.7	2478.9	3433.6	2729.1	2630.2	2799.2	3912.4	3108.8	2603.3	3552.6	2600.9	2612.3	3754.4	4099.3	3142.3	4223.4
SeqId.2945-25_1	SL000007	Estrogen receptor	ER	0.342783	0.962882	1374.4	1372.1	1351.2	1084.9	1208.1	1369.2	1349	1537	1180.2	1133.2	2129.6	1104.7	1260.8	1485.9	1414.4	1082.3	1411	1285.9	1337.2	1148	1546.8	1354.1	1335.2	1240	1097.3	1142.8	1284.3	1162.2	1388.7	1290.4	1028.1	1474	1086.9
SeqId.2952-75_2	SL000047	Insulin-like growth factor I	IGF-I	0.342783	0.962882	1521.7	1152	1152.9	1025.2	1103.4	1240.8	1193.1	1281.4	948.7	1076.3	1187.9	1046.8	1083.3	1157.9	1592	1037.5	1286.9	1089.6	1629.2	956.1	1469	1162.1	1144	1190.7	1203.7	1224.3	1372.4	1452.1	1214.6	1388.1	991.9	1051.8	1061.3
SeqId.2969-11_1	SL004851	Serine/threonine-protein kinase receptor R3	ALK-1	0.342783	0.962882	2625.9	2503.2	2651.7	2228	2368.9	2432.9	2374.3	2513.8	2356.1	2384.8	3294.3	2382.5	2425.8	2464.2	3811	2316.6	2422.5	2448.4	2612.2	2818.9	2696.5	2786.3	2266.4	2715.5	2301.1	2473.3	3857.5	2457.9	3322	2461.5	2253.9	2455	2290.4
SeqId.2975-19_2	SL002655	Connective tissue growth factor	CTGF	0.342783	0.962882	2011.8	1532.4	1575.7	2222	1621.6	2995.4	1734.1	1566	1783.1	2016.8	1645.5	1947.1	1829.5	1516	2309.7	2932.7	2239.3	1781.7	1846.5	1821	1739.9	2046.1	1587.1	2857.8	1642.3	5350.1	1947.8	2103.1	1888.9	1758.2	1876.2	1991.6	3206.3
SeqId.3044-3_2	SL003323	C-C motif chemokine 18	PARC	0.342783	0.962882	5267.6	9547.6	9139.4	4435.9	13142.9	4904.7	7638.3	6740.7	6132.1	4877.7	5259	4789.3	5064.1	5193.3	6120.2	2909.5	2270.1	4808.2	3511.2	7362.3	3459.9	5051.8	6356.4	5674.4	3985.6	3631	6035.3	3533.9	5080.5	2973.3	8630.3	3832	7882.6
SeqId.3174-2_1	SL008421	A disintegrin and metalloproteinase with thrombospondin motifs 1	ATS1	0.342783	0.962882	528.9	509.7	451.7	484.3	512.7	462	480.2	665.7	511.8	512.9	577.9	496.4	481.7	486.5	499	490.2	625.1	490.3	482.4	528.3	469	479.9	490.4	509.9	474.7	435	452.5	507.1	461.3	520.9	493.1	580.9	538.5
SeqId.3283-21_1	SL006544	Transforming growth factor-beta-induced protein ig-h3	BGH3	0.342783	0.962882	38726.1	35616.2	32405.3	37407.8	44791.9	33261.1	29410.8	31435.7	37550.6	35253.3	28828.2	56601.5	37258.6	31080.8	24633.5	62206.2	38025.1	37756.6	22287.2	36063	26764.8	27506.9	37467.7	44372.1	36550.6	41973.5	27751.8	26355.7	34280.5	32042.7	39893.4	31225.9	38343.4
SeqId.3296-92_2	SL008623	Contactin-2	CNTN2	0.342783	0.962882	936.6	1040.8	873.4	1196.5	807.4	1103.2	1381.3	987.3	1134.5	1065.7	1197.1	2026.7	1336.8	1088.3	892.4	1321.1	1309.9	889.7	1336.1	776.9	1029.8	1516.2	1403.2	1064.9	882.5	1259.7	1156.9	1102.8	1612.4	1011	1215.3	1251.6	1377
SeqId.3387-1_2	SL010508	Serine/threonine-protein kinase PAK 3	PAK3	0.342783	0.962882	992	1015.3	1021.6	1031.6	1067.1	995.7	1061.7	1099.6	926	1278.7	941.5	991.5	1066.8	1058.2	957.2	1113.9	982.5	995.5	1064.7	984.8	1421.5	1175.7	979.3	959.4	1078.7	1153.5	1076	1037.9	1055.8	1029.6	1061.1	980.1	1028.4
SeqId.3503-4_2	SL003179	Integrin alpha-I: beta-1 complex	Integrin a1b1	0.342783	0.962882	516.5	776.4	575.5	704.9	476.9	1084.1	878.9	599	522.5	525.4	640.8	743.8	489	501.3	626	627.2	528.5	537.1	535.1	700.2	609.7	644.9	4344.6	624.1	771.6	511.9	730.9	537	637.9	545.7	552.7	542.7	805.1
SeqId.3620-67_1	SL007806	Interleukin-22 receptor subunit alpha-1	IL22RA1	0.342783	0.962882	2746.7	2723.6	2349.9	2380.9	2846.4	2401.8	2453.9	3418.5	2539.6	2395.5	3103.2	2223.7	2373.4	2589.4	2579.8	2295	2386.5	2461.9	2590.7	2525.4	2619	2556.8	2866.7	2041.6	2330.4	2268.5	2354.7	2698.1	2533.2	2300.9	2262.6	2679.6	2209.5
SeqId.3644-5_4	SL010381	Dickkopf-like protein 1	Soggy-1	0.342783	0.962882	5921.8	5309.2	5197.5	4911.7	5695.1	5739.3	6163.7	6137.9	4406.6	4951.5	5544.6	5167.3	6497.9	5218.7	5560.2	4278.3	5487	5352.3	7807.9	4514.4	6280.5	6574.7	4855.8	5522.4	5311.2	7216.5	6774.4	5877.2	6346.6	4819.7	5206	5620.5	3529.3
SeqId.3867-49_1	SL011630	Seizure 6-like protein 2	SE6L2	0.342783	0.962882	1968.5	1094.1	1016.7	1151.9	1084.2	1169.3	1039.7	1013.8	1042.5	1236.4	1544.7	1345.7	1038.1	1303.5	1103	987.4	1464	1136.2	1035.8	1253.7	1308.6	1020.9	1109.2	3939.4	1047	2294	1407.8	1412.1	1126.4	1156.3	1127.5	1256.2	1060.3
SeqId.4496-60_2	SL000522	Macrophage metalloelastase	MMP-12	0.342783	0.962882	2171.8	1550.6	2046.8	1861.2	2343.5	2064.1	1613.8	1308.6	1743.8	955.8	1708	2051.6	1908.3	1389.6	2361.6	3311.4	1630.2	2121.8	1785.7	1012.2	1376.4	2043.4	1670.8	2091.9	3274.5	1641.3	1999.1	801.4	1860.2	1724.7	1369.3	1122	2450.1
SeqId.4832-75_2	SL004156	Tumor necrosis factor receptor superfamily member 10A	TRAIL R1	0.342783	0.962882	2127	2082.5	1709.9	2066	1704	1638.7	1759.3	5337	1830.7	1629.5	1975.3	1593.8	1753.1	1877.8	2058.4	9109.5	1793.3	1805	1837.3	2515.5	2829.8	1841.9	1598.7	1643.7	1710.3	1602.3	1742.8	2369.8	1841.5	1735.4	1616.1	1808	1459.9
SeqId.4874-3_1	SL000003	Angiogenin	Angiogenin	0.342783	0.962882	3615.3	3836.8	3515.5	2215	1892.6	3376.5	2571.5	2375.4	2727.5	2658.4	3819.5	2792.8	2359.1	2766.6	2482.6	2007.2	2307.3	2612.7	2978.7	2379.1	2355.4	2172	3031.6	3127.8	2755.2	2561.9	3174.4	2748.9	3024.1	4036.9	2738.6	2753.7	3696.7
SeqId.4906-35_1	SL000622	Coagulation Factor V	Coagulation Factor V	0.342783	0.962882	7379.7	8931.8	8355.3	10600.3	7819.7	8918.8	5853.1	5047.7	7871.8	9825.3	8977.1	10687.5	9617.1	6418.8	6464.6	10551.6	7351.3	7139.2	5112.9	9326.7	5069.2	7230.6	8594.5	6348.3	8372.8	9557.7	5885.5	6876	8461.6	7775.2	8910.9	5855.8	20102
SeqId.5005-4_1	SL007281	Mitogen-activated protein kinase 12	MK12	0.342783	0.962882	811.6	822.4	931.6	825.9	832.9	797.8	6407.1	757.4	845.6	845	815.8	918.2	812.8	804.8	747.8	848.6	773.5	928.4	791.7	837	742.5	775.8	799.5	796.4	855.1	778.5	832.2	759.2	784.8	814.7	978.8	836.3	956.8
SeqId.5846-24_3	SL004683	Noggin	Noggin	0.342783	0.962882	635.8	649.7	801.8	840.3	856.2	980.4	566.8	587.1	571.1	969.7	559.6	589.7	709.5	626.7	856.9	562.4	921.4	759.8	907.2	934.6	622.5	663.2	735.2	695.4	649.5	1266.6	638	870.9	614.3	1245.2	596.8	664.4	650.4
SeqId.8463-2_3	SL003672	Extracellular superoxide dismutase [Cu-Zn]	SOD3	0.342783	0.962882	654.6	622.9	581.4	591.9	544.9	480.2	493.9	633.9	652.6	872.7	563.5	662.4	531.6	564	653.8	702.8	675.7	694.5	642.1	559.4	600.1	600.4	756.4	681.5	690.7	689.4	697.3	769.3	624.7	693.7	556.3	534.5	572.3
SeqId.9172-69_3	SL000526	Neutrophil collagenase	MMP-8	0.342783	0.962882	9327.2	13916.6	13085.2	14191.4	6748.4	7033	8540.1	19819	9842.2	7784.8	18536.5	7311.5	10228.8	11446.6	20447.3	5968.2	13123.9	11290.5	13786	22615.4	26664.1	12642.3	5091.8	5042.3	8079.4	3893.1	12424.1	8605.1	11614.8	6734.2	6663.2	9807.5	9302.2
SeqId.2906-55_3	SL000480	Interleukin-4	IL-4	0.347161	0.968942	914.1	909.3	840.4	885	899.7	871.7	897.1	874.3	876.5	946.8	886.8	1332.6	883	902.2	896.6	898	934.6	874.5	884.2	922.4	842.9	891.3	841.8	955.1	934.6	875.5	868.9	892.2	848.8	937.4	863.8	912.3	821.4
SeqId.3053-49_2	SL004343	Fms-related tyrosine kinase 3 ligand	Flt3 ligand	0.347161	0.968942	932.3	869.8	1208.4	901	1043.6	1073.2	1059.3	917.9	811.7	847.4	848.7	957.4	1193	847.5	923.6	826.8	866	885.5	990.8	882.8	962.9	1012.7	825.2	976.7	923.6	1032	901.4	947.2	982.5	886.8	936.7	889.4	1146
SeqId.4471-50_2	SL008945	Protein-glutamine gamma-glutamyltransferase E	TGM3	0.347161	0.968942	214.7	303.6	229.3	439.2	226.8	224.6	242.3	197.8	223	211.6	185.8	237.8	312.9	211.4	199	231.2	294.8	256	219.8	298.3	185.8	200.4	325.5	1469.6	285.8	1158.4	218.9	211.5	285.6	234.4	220.6	301.9	286.3
SeqId.5424-55_3	SL003690	Tumor necrosis factor receptor superfamily member 11A	RANK	0.356472	0.971269	499.1	345.8	341.3	341.2	350.3	345.8	343.6	364.2	342.7	341.2	359.8	358.2	354.6	317.6	352.3	320.1	374.2	341	404.1	353.9	345.9	384.6	298.3	318.5	338.8	363.6	385.1	349.3	351.5	365.4	364.3	427.8	287.2
SeqId.4562-1_2	SL012457	Neurexophilin-1	NXPH1	0.356512	0.971269	2698.7	2490.9	2931.1	3781.9	3246.4	3821.1	3022.6	2888.5	3865.3	3340.1	2197.5	2974.1	2598.3	2979.1	3568	3997.2	3118.7	2974.1	3022.2	3418.8	2543.1	2848.9	2712.9	2789.1	3412.2	3212.5	2273.3	2867.3	2094.5	3503.7	2995.5	3015.2	3462
SeqId.10363-13_3	SL004097	Mothers against decapentaplegic homolog 3	SMAD3	0.361455	0.971269	4009.8	3930.1	3622.2	3350.3	4291.1	4018.9	4096	5429.9	3433.5	3275.1	4049.9	3568.9	4573.2	3275.6	5383.1	2577.4	3773.6	4023.1	6615.8	3473.6	4948.8	4903.3	3827.4	4211.2	3241.8	4636.2	6303.7	4853	4600.4	4001.9	3237.3	3761.9	2328.9
SeqId.2734-49_4	SL005206	Natural cytotoxicity triggering receptor 2	NKp44	0.361455	0.971269	402.4	448.3	410.5	436.2	469.1	425.1	480.3	434.5	446.4	470.6	449	424.2	469.2	447.9	586.7	452.9	424.3	443.1	398.2	484.8	367.2	432.8	479.4	371.2	463.8	408.5	400.2	432.2	408.6	487	457.3	464.9	444.5
SeqId.2769-3_2	SL000445	Protein Rev_HV2BE	HIV-2 Rev	0.361455	0.971269	271.4	262.8	247.1	267.2	304.6	269.5	267.1	262	276.4	259.7	347.7	286.3	283.5	277.7	265	267.4	251	259	257.6	286.2	252.6	265.3	258.1	261.7	271.8	300.7	289.1	286.9	267.9	318.3	272.9	285.6	284.6
SeqId.2962-50_2	SL002561	Parathyroid hormone-related protein	PTHrP	0.361455	0.971269	731.3	2466.7	813.4	903	821.1	774.3	826.7	733.1	802.2	795.9	708.3	1118.5	979.8	738.1	750.5	834.6	842.9	830.8	753	1154.2	712.7	786.5	852.3	742.1	775.3	846.9	720.5	729.1	747.8	804.8	776.9	772.3	1125.8
SeqId.3000-66_1	SL004516	Mannose-binding protein C	MBL	0.361455	0.971269	29281.6	3900.9	12674.9	8988.8	25920.1	12939.6	11154.8	16724.4	10412	26744.6	10887.1	12246	12319.3	10946.1	8210.4	12606.1	16922.7	27774.1	21593.7	30261.5	21157.3	8364.6	16559.4	3256.1	18486.1	16019.3	13159.1	19156.8	24868.5	24609.4	11960	3886	18934.3
SeqId.3005-5_2	SL004939	Tyrosine-protein phosphatase non-receptor type 1	PTP-1B	0.361455	0.971269	3093.9	2905.6	3133.1	2867.3	3082.1	3185	3239.7	3719.6	2854.5	2915.9	3318.4	2764.9	3194.6	3087.3	3443.6	2674.9	2984.5	3100.2	4090.4	2817.9	3537.9	3288.1	2823.4	2975.4	2992.5	3559.9	4897.1	3252.4	3271.9	3372.8	2944.2	3005.5	2347.9
SeqId.5006-71_1	SL006993	Mitogen-activated protein kinase 13	MK13	0.361455	0.971269	802.7	897.8	1381.2	822.3	752	792.9	750.9	663.7	709.2	719.4	1203.9	683.6	709.8	682.3	817.7	734.7	780.4	800.6	668.9	1009.8	926.5	771.6	712.1	775.8	772.3	641	655.6	751.7	719.8	716.8	864.7	716.1	710.4
SeqId.5034-79_1	SL010388	Trypsin-2	Trypsin 2	0.361455	0.971269	1007.5	4460.8	2349.3	2205.4	3033.1	1756.4	2045	1424.8	5009.7	2155	2307.3	4841.4	3454.7	1781.2	1509.9	4242.5	1875.5	1766	2973.9	3104.6	1667.5	2331.6	5149.2	2739	1707.7	2339.3	3067.8	1120	3217.3	5372.8	2550.9	2018.9	3779.5
SeqId.5102-55_3	SL005200	MHC class I polypeptide-related sequence B	MICB	0.361455	0.971269	1907.1	1098.3	2263.2	1459.9	1622.1	1278	1137.3	1494.2	1586.7	1370.9	1082.1	1412.4	897.4	1119.3	931.2	2775.4	1691.4	1560.1	1235.1	1012.4	1348.1	1043.2	2390.4	1390.1	1356.8	1780.6	1203.1	1475.7	1088.2	1364.3	952.5	1091.6	1655.6
SeqId.5183-53_3	SL016548	AMP Kinase (alpha1beta1gamma1)	AMPK a1b1g1	0.361455	0.971269	865.7	921.8	946.5	921.9	935.3	962.4	938.4	888.5	901	1021.3	829.6	1014.4	912.3	928.1	932.7	962.5	918	930.1	858.3	1258.7	812.5	890.8	1137.7	918.5	980.9	886.3	798.3	877	882.5	2197.9	951.4	923.4	855
SeqId.5223-59_3	SL015728	Glucokinase regulatory protein	GCKR	0.361455	0.971269	1013.5	941.8	1005.3	864.3	970.9	938.9	945.7	932.6	838.4	915.8	967.5	871.5	943.9	880.3	879.8	862.6	891.7	913.3	921.7	963.2	1107.2	932.3	1068.7	892.4	894.6	972.4	900	883.5	884.8	890.5	877.5	1047.3	977.2
SeqId.5957-30_3	SL011510	Somatostatin-28	Somatostatin-28	0.361455	0.971269	1130	1050	1054.3	1278.9	1186.4	1391.3	1042.9	1119.3	1107.8	1220.4	948.7	1325.7	1173.6	1128.7	1130.8	1364.5	1212	1276.9	1288.3	1286.8	942	1155	1234.7	1223.9	1234.9	1333	902	1010.2	1138	1194.8	1241	1303.6	1459.1
SeqId.8480-29_3	SL006527	EGF-containing fibulin-like extracellular matrix protein 1	FBLN3	0.361455	0.971269	1045.4	1272	1054.6	1280.6	977.2	1114.5	1028.4	1182.3	1148.3	1062.3	1249.2	1268	997.9	925.6	1130.3	1307.6	1110.5	1283	1008.6	1007.9	1097	985.8	1388.1	1289.2	1108.6	1051.1	1167	1159.1	901.9	1038.5	994.2	935.3	1400.2
SeqId.2761-49_2	SL004336	Fibroblast growth factor 18	FGF-18	0.366021	0.971269	368.6	399	355.6	419.5	427.9	399.3	427.6	402	428	437.2	372.3	446.8	416.8	402.4	400	436	422.9	409.5	386.1	441.8	350.2	445.3	385.8	357	409.5	417.3	370.5	410.6	361	413.7	406.9	418.9	421.4
SeqId.4561-65_2	SL004299	Baculoviral IAP repeat-containing protein 7 Isoform beta	Livin B	0.375646	0.971269	300.1	326	311.6	308.8	323.8	312.6	350.5	332.4	326.9	308.4	387.7	315	342.8	302.4	316.9	314.6	321.9	315.3	336.1	317.9	366.4	328.2	307.1	332.4	322.3	314.6	418.1	322.2	323.1	331.1	301.4	339.2	285.5
SeqId.11101-18_3	SL004489	Toll-like receptor 4	TLR4	0.380734	0.971269	480.1	548.9	494.6	622.6	549	568.7	547.1	611.9	540.4	502.1	462.4	644.2	526.9	546	467.2	474.1	457.6	530.2	533.8	543.5	484.9	506	514.1	472.7	735.2	718.5	459.9	646	502.4	728.2	685	513.3	550.7
SeqId.11102-22_3	SL012561	Regenerating islet-derived protein 4	REG4	0.380734	0.971269	1291.6	1435.8	1136.4	1984	1785.5	2719.3	1028.6	1406.2	1899.4	1573.3	1313.2	1775.9	1576.2	925.1	943.7	3109.7	1345	2041.7	1165.1	1736	1012.8	1285.4	1802	1542.4	1575.1	1283.2	1298.1	1714.5	1106.3	1292.9	1461.6	1546.7	1756.8
SeqId.2616-23_18	SL000009	Receptor tyrosine-protein kinase erbB-2	ERBB2	0.380734	0.971269	1753.6	752.7	713.5	794.4	798.4	720.8	879.1	739.9	792.8	751.2	774.9	787.8	1061.1	739.3	724.4	730.3	766.1	770	914	728.8	891.5	739.4	679	934.9	767.3	1130.9	797.5	779.7	753.2	825.5	778.5	829.4	734.4
SeqId.2765-4_3	SL021043	Growth/differentiation factor 11/8	GDF-11/8	0.380734	0.971269	1144.7	719.2	876.4	766.5	658.1	859.9	909.2	739	1208.4	836.3	749.2	850	720.7	938.5	755.7	866.8	644.6	715.9	663.8	972.5	546.5	812.3	1016.3	976.2	1009.2	852	892	901.2	949	793.5	842	705	778.8
SeqId.2813-11_2	SL006924	Agouti-related protein	ART	0.380734	0.971269	2253.5	1853.6	2528.4	3348.9	2323.2	2129.7	2118.1	1589.7	2367.7	2529.7	1384	2502.2	2166.7	2679.8	2389.6	2398.7	3876	2287	2699.9	2141.3	2123.3	2698.8	2273.3	2600.1	2436.2	2207.2	2064	2556.4	2569.6	3109.7	2388.8	1975.9	3433.2
SeqId.2841-13_2	SL004650	Secreted frizzled-related protein 3	sFRP-3	0.380734	0.971269	2116.7	2000.6	1672.2	1449.5	1565.9	1969.4	1648.1	1948.8	1701.9	1801.1	1540.1	1969.5	1637.4	1439.6	1243.4	1387.7	1498.6	1915.8	1872.2	1533.3	1376.4	1571	1291.7	1347.6	1567.5	2011.6	1861.6	1956.2	1442.6	1806.3	1549.9	1376.9	1718.9
SeqId.2949-6_2	SL004067	Group 10 secretory phospholipase A2	GX	0.380734	0.971269	1357.2	1179.7	1177.6	1269.6	1136.1	1560.3	1132.3	1345.5	1303.7	1289.8	1326	1055.4	1165.3	1249.1	1133.6	1503.9	1552.9	1460.7	1148	1120.9	1154.5	1174.9	1251.8	1340.7	1399.2	1210	1264.7	1380.1	1382.9	1189.1	1139.1	1188.7	1125.7
SeqId.3007-7_2	SL005219	Sialic acid-binding Ig-like lectin 9	Siglec-9	0.380734	0.971269	592	103.9	806.1	105.5	911.2	504.2	815.4	737.8	1851.4	113.5	592.7	590.7	1553.2	101.6	359.3	109.7	107.5	102.8	624.3	587.9	101.3	115.6	1730.3	95.3	688.9	1583	90.1	799.9	786.1	792.7	1460.4	820.9	1302.5
SeqId.3170-6_1	SL007261	Methionine aminopeptidase 2	AMPM2	0.380734	0.971269	17931.4	9948.7	8041	9159.5	7235.6	11887.4	9365.5	8417.7	6525.5	8108	10937.1	8669.1	8720	8280.1	9320.6	8257.6	11209.6	7507.8	7790.1	8932.1	12201.5	9451.5	27633.3	27453.6	7677.7	7247.1	13203.5	10717.2	10692.9	8057.6	8975.7	7779.1	10246.7
SeqId.3314-74_2	SL004858	GDNF family receptor alpha-1	GFRa-1	0.380734	0.971269	1994.1	1902	1686.1	1627.7	2042.5	1962.9	1903.2	1781.8	1637.1	1542.7	1483.9	1846.3	2134.1	1396.6	1505.8	1509.7	1423.5	1702.9	1383.8	1353.4	1163.3	2035.6	1868.9	1836.2	2053.1	2376.4	1902.6	1819.1	1890.8	1712.1	1704.5	1882.9	2729.1
SeqId.3340-53_1	SL007207	Thrombospondin-4	TSP4	0.380734	0.971269	31452.7	51279.8	34923.1	47484.5	44315.6	30469.3	49375.9	42471.8	35424.1	50817.8	41248.2	66557.8	56518.4	47315	43454.2	57509.6	38999.2	34701.9	37846.2	42151.3	24943	40100.3	57512.9	27676.1	59553.4	43253.9	37818.1	31179.5	40091.1	35628.9	40824.2	55044.2	47943.9
SeqId.3592-4_3	SL010489	Calcium/calmodulin-dependent protein kinase type 1	CAMK1	0.380734	0.971269	3873.1	3164.3	3313.6	3198	3417.7	3403.3	3380.8	3623	3106.1	3267.7	3345.3	3509.4	3679.4	3146.2	3214.5	3079.6	3057.3	3230.4	3993.6	3114.4	3619.3	3628.3	3191.4	3492.5	3216.1	3919.6	3897.5	3350.7	3615.5	3067.7	3122.6	3635.4	2778.8
SeqId.3707-12_2	SL000254	Serum albumin	Albumin	0.380734	0.971269	8290.9	9209.5	8390.5	8773.5	8134.2	10292.8	8208.6	7731.1	8555.6	7837.7	8329.9	7275.9	7880.5	8277.1	7049.6	8122.9	9704.3	11137.6	6507.6	9441.8	6568.2	7432.9	9333	11169.6	9481.2	8387.7	9591	7494.4	11439.5	8531.6	9868.4	7868.5	10384.9
SeqId.3835-11_2	SL004492	Toll-like receptor 2	TLR2	0.380734	0.971269	1591.3	1465.9	1565	1402.1	1539.1	1761	1567.1	1590.8	1457.5	1297.3	1332.9	1553.9	1556.2	1301.7	1330.8	1533.2	1333.5	1499.7	1279.2	1468.1	1270.6	1562.2	1564.3	1516.3	1475.8	1529.8	1359.7	1474.7	1525.9	1216.8	1399.2	1396.7	2113.4
SeqId.4673-13_2	SL000087	Interleukin-6	IL-6	0.380734	0.971269	529.4	536.5	503.2	525.8	506.4	480.3	564.5	540.3	1028.7	494.4	548.1	449	488.7	513.9	564.2	492.9	600.6	524.9	513.6	552.9	468	475.6	629.1	419.5	522	425.5	463.3	893	486	556.2	553.3	543.1	449.7
SeqId.4807-13_3	SL008072	Collagen alpha-1(VIII) chain	CO8A1	0.380734	0.971269	16464.8	3635.6	2415.6	846.6	1613	1621.1	847.6	1081.7	1115.9	881.6	973.7	1037.6	822.8	945.3	1010.4	1247.4	955.9	1196.1	874.4	1594	1179.4	881.8	1309.4	1531	1076.5	2118.8	852.4	1877.1	1787.5	2984.5	865.5	1133	2611
SeqId.5023-23_1	SL009792	Adenylosuccinate lyase	PUR8	0.380734	0.971269	6303.2	1983.7	2714.7	3544.9	1981.9	4349.5	2658.5	6233.1	1606.2	5020	3078.4	2172.4	1611.4	3271.1	1523.4	2560.7	2583.1	4044.5	2536.2	2050.1	2335.9	3427.9	2355.3	29891.9	3151.5	4210.7	7723.7	3299.4	5499	1639.2	4466.8	1869.5	4957.5
SeqId.5252-33_3	SL016555	Dual 3',5'-cyclic-AMP and -GMP phosphodiesterase 11A	PDE11	0.380734	0.971269	1684.8	1514.5	1476.9	1671.6	1606.6	1842.2	1281.2	1346.7	1492.5	1502.8	1597.1	1849.6	1617.6	1653.3	1622.8	1835.5	1572.1	1416.9	1293.3	1949.6	1792.4	1390.4	1494.7	1178.9	1626.9	1384.9	1453.4	1527.5	1431.7	1506.2	2094.9	1650.7	1509.4
SeqId.5256-86_3	SL011405	cGMP-specific 3',5'-cyclic phosphodiesterase	PDE5A	0.380734	0.971269	1858.1	1619.6	1475.6	1558.4	1295.1	1265.7	1233.3	1557.8	1390.2	1440.9	1806.5	1275.8	1471.8	1472.7	1547.6	1256.6	1429.1	1560.5	1321.8	1520.4	2122.7	1510	1325.6	1091.4	1197.8	1273.2	1351.4	1756.7	1560.2	1228.3	1372.8	1411.8	1487.1
SeqId.5476-66_3	SL000556	Protein kinase C gamma type	PKC-G	0.380734	0.971269	1260.8	1726.8	1126.4	1335	1352.4	1174.8	1238	1095.4	1311.2	1241.2	1122.7	1138.5	1577.1	1199.6	973	1328.2	1133.9	1538.5	1045.9	1483	1032.3	1375.6	1006.2	8230.6	1293.4	1561.4	1218.3	1298	1342.2	1143.4	1303.1	1460.4	1712.7
SeqId.13095-51_3	SL005357	Lithostathine-1-alpha	PSP	0.385507	0.971269	656.5	513.2	517.7	569.1	519.5	1442.2	407.6	493.6	948.3	450.1	444	532.1	372.4	702.2	416.2	745.5	598	471.7	588.6	543.8	389.9	409.4	694.5	581.7	532.1	789.9	427.1	407.1	457.7	503.5	478.8	448.3	491.3
SeqId.4146-58_2	SL004360	Neurotrophin-4	Neurotrophin-5	0.385507	0.971269	286	297	277.8	339.2	336.2	471.9	304.4	291.6	291.8	286.6	319.1	279.9	297.4	286.9	284.1	277.6	287.3	281.3	275.6	317.8	449.6	308	273.7	245.8	284.1	305.1	276	279.4	282.8	308.7	289.7	309.4	283.4
SeqId.2649-77_2	SL003178	Intercellular adhesion molecule 3	sICAM-3	0.395483	0.971269	1855.2	1814.5	2000.9	1795.1	1695.9	1653	1800.6	1913.6	1764.9	1680.4	2354.5	1601.1	1702.3	1845.8	1795.1	1603.5	1716.7	1810.2	1907.5	1667.6	2029.1	1764.7	1871.8	1839.9	1618	1612.9	1762.8	1766.6	1598.7	1800.8	1593.6	1802.2	1524.4
SeqId.2775-54_2	SL004352	Interleukin-17F	IL-17F	0.395483	0.971269	918.1	1005.5	918.2	1072.5	1085.3	1171.7	1087.4	1035.8	975.6	981.3	862.9	1003.9	1186.3	967.1	896.6	1068.1	914.8	1055.5	985.5	974.1	955.6	1104.8	938.8	990.8	1092.7	1139.9	974.5	1022.3	990.8	1158.8	1042.3	1020.9	1547.1
SeqId.10356-21_3	SL000455	Transcription factor AP-1	c-Jun	0.400614	0.971269	2730.1	2502.2	3082.4	2578.3	2858.1	2991.7	2656.5	2556.4	2252.1	3038	2152.8	2530.2	2972.1	2475.8	2587.9	2516.1	2410.6	2932.3	3005.5	2276.6	3087.8	3199.2	2403.1	2718.7	2539.1	3275.4	2970.6	2841.1	3830.2	2319.8	2637.8	2526.7	2502.5
SeqId.11513-92_3	SL002722	ADP-ribosyl cyclase/cyclic ADP-ribose hydrolase 1	CD38	0.400614	0.971269	795.7	950	762.2	830.9	894	815.4	931.5	1016.2	841.7	836.1	756.5	892.9	921	820.5	815.1	833.9	841.5	930	1762.3	827.5	919.3	907.4	771.7	914.7	847.4	978.7	912	872	849.6	777.3	845.1	842	831.6
SeqId.11514-196_3	SL004557	CD59 glycoprotein	CD59	0.400614	0.971269	1572.8	1949.5	1757.5	2097.8	1825	1581.5	1519.9	1633.9	1750.8	1702.7	1513.9	1847	1725.5	1812.7	1533.7	1893.2	1586.2	1931.3	1600.5	1750	1257.4	1888.8	1877.3	1846.2	1554.2	1527.6	1591.3	1433.4	1616.7	1373.8	1858.3	1623.3	2361.9
SeqId.13112-179_3	SL009349	Follistatin-related protein 1	FSTL1	0.400614	0.971269	25036.6	30989	30333.5	39514.7	25772.3	40033.7	29269.9	25059.3	42222.5	36310.1	27742.9	35939.8	31598.9	31123.5	27172.6	36365.5	35466.5	32460.9	25620.7	39497.3	17308.4	25357.8	33750.9	30509.2	36083.8	28231.3	24806.1	36375.7	25996.8	26044.9	33024.3	32908.9	36171
SeqId.2599-51_2	SL003735	Tumor necrosis factor ligand superfamily member 9	4-1BB ligand	0.400614	0.971269	395.9	426.1	545.5	455.8	445.8	427.5	423.3	410.1	467.5	471.3	391.2	434.5	521	430.8	413.9	433	423.6	425	425.6	431.1	405.7	742	414.5	415	942.9	508.6	436	510	404.4	438.7	459.5	435.9	435.2
SeqId.2685-21_2	SL004676	Insulin-like growth factor-binding protein 5	IGFBP-5	0.400614	0.971269	1793.8	1402.2	1524.2	1759.9	1266.1	1371.1	1334.8	1368.5	1493.3	1680.6	1218.8	1234.7	1261.1	1628.3	1804.2	1218.2	1767.8	1559.2	1889.9	1293	1721.4	1323.4	1435.2	1523.8	1752	1409.8	1548.1	1682.5	1489.7	1545.5	1636.7	1556.4	1355.2
SeqId.2967-8_1	SL001720	Vascular cell adhesion protein 1	VCAM-1	0.400614	0.971269	9305.3	9918.9	13027.3	13192.6	10191	8889.1	9077.9	10687.6	11818.1	8563.8	9648.3	13353.8	8036.2	11723.3	6446.6	11070.9	8540.4	9751.3	11078.5	6839.7	9038.2	12002.7	12650.3	14532.9	10118.3	10216.9	10616.3	10362.8	10185.5	8286.9	10893.8	9463.7	13794.5
SeqId.3040-59_1	SL000519	C-C motif chemokine 3	MIP-1a	0.400614	0.971269	1813.5	2223.5	2190.6	1635.4	2661.9	1700.6	2146.8	1975.7	1650.9	1637.8	1689.4	1608.9	1683.1	1775.2	1665.7	1291.9	1253.6	1544.1	1426.9	2038.7	1467.3	1772.1	1775.8	1705.7	1514.7	1477.2	1719.7	1394.5	1672.2	1364	2198.8	1493.8	2140.6
SeqId.3177-49_2	SL010369	Carbonic anhydrase 4	Carbonic Anhydrase IV	0.400614	0.971269	2170.7	2211.2	2409.1	2772.7	2174.9	2092	2121.8	2547	2041.1	2386.2	1771.9	2587.2	2226.1	2250.2	1947.2	2825.3	2238.9	2538.7	2590.8	2006	2434.4	2443.5	2189.5	2355.5	2105	2773	2586.4	2284.2	2384.9	2505.6	2194.8	1939.7	3136.1
SeqId.3285-23_2	SL000310	Complement C1r subcomponent	C1r	0.400614	0.971269	196	214.3	212.3	146.9	170.1	140.6	150.9	189.8	148.5	122	89.7	144.3	118.2	149.8	192.1	122.6	145.2	175.6	125.4	180.3	91.3	196.8	150.3	187.1	157.4	168.2	143.7	213.6	139.1	167	181	173.5	256.8
SeqId.3299-29_2	SL010455	Contactin-5	Contactin-5	0.400614	0.971269	698	853.1	755.6	765.8	767.7	723.6	745.7	803.5	810.3	895.1	701.6	851.2	762.5	804.6	768	867.6	777.2	763.7	758.5	755.3	828.8	787.9	776	924.3	744.1	850.1	750.8	781.6	781.3	1077.5	837.5	750.5	981.9
SeqId.3600-2_3	SL006029	Chitotriosidase-1	Chitotriosidase-1	0.400614	0.971269	2280.2	1520.5	798.4	1942.8	1305.3	1914.5	1559.8	2677.5	1242.5	1207.8	1372.2	2529.2	1540.6	1629.5	1134.5	2891.5	1510.2	1056.4	871.4	1139.5	535.7	528.6	2454.4	1327.6	2151.4	1566.2	1120.3	1594	2255.1	1511.9	739.2	1600.6	2383.8
SeqId.3636-37_4	SL007327	Oxidized low-density lipoprotein receptor 1	OLR1	0.400614	0.971269	1271.1	1758.7	2042.3	2172.3	674.3	865.8	1036.6	1628.4	974.2	939.1	1498.3	752.5	945	1086.4	2030.3	642.3	1211.4	1372.8	1460.7	1903.1	2986.1	1517.3	552.8	589.5	797	430.5	855.7	1852.6	1180.1	1060.8	904.7	925.7	979.7
SeqId.4238-4_2	SL012168	Protein lin-7 homolog B	LIN7B	0.400614	0.971269	508.2	489.6	475.3	521.2	529.6	526.9	534.3	505.5	504.5	511.1	554.9	544.3	527.1	516.5	492.7	529.7	512.4	520.8	491.1	506.9	467.5	514.3	537.5	540.4	509.7	666.7	516	495.7	463.9	487.4	511.4	501.3	582.1
SeqId.4309-59_3	SL004812	Triosephosphate isomerase	Triosephosphate isomerase	0.400614	0.971269	9102	3580.9	3350.5	3215	2451.1	4260.3	2728.1	3197.2	2901.6	3793.8	5675.5	3309.2	2604.6	3363.5	4410	3270.1	5491.1	3126.6	3947.5	3862	5428.6	2803.5	6156.5	13002.9	2105.4	2066.3	7233.2	4982.1	4044.2	3260.4	3802.2	2793.8	3710.6
SeqId.5084-154_3	SL005174	Interleukin-17 receptor B	IL-17B R	0.400614	0.971269	675.4	666.5	621.1	507.2	487.4	657.7	583.6	520.3	466.2	490.2	782.5	427.8	513	623.6	616	611.9	558.7	598.3	601.3	524.7	696.7	491.5	529.6	507.8	578.9	585.5	498.6	507.5	562.9	612.2	584.5	547.1	358.9
SeqId.5087-5_3	SL005183	Interleukin-22 receptor subunit alpha-2	IL-22BP	0.400614	0.971269	3640.6	4277.5	4053.3	2808.1	2594.9	4171.9	3204.6	3564	3876.2	4907.2	2910.8	5760.4	5641.3	4974.5	3901	5625.3	4454.7	2249.9	4975.1	4359.9	4397.8	4738.5	3495	3616.9	7631.6	6120.7	3872.5	4047.4	3579.2	4299.4	5331.1	3831	2948.3
SeqId.5229-90_3	SL014735	Inosine-5'-monophosphate dehydrogenase 1	IMDH1	0.400614	0.971269	8068.2	79895.7	10747.3	6460.1	6601.1	3524.6	6362.6	7657.3	4349.2	2745.9	17647.8	3370.5	3482.8	3184.1	11466.4	3673.4	4840.6	7476.1	9249	7823.3	13733.3	6604.7	4215.8	3689.6	1806.6	2217.4	5882.3	7235.6	8220.2	4769.1	2250.1	3563.3	2271.1
SeqId.5249-31_3	SL016566	Serine/threonine-protein kinase 17B	DRAK2	0.400614	0.971269	6152.2	5934.8	5869.9	5407.7	5952.6	6424.3	6577	6512.5	4691.7	5154.2	6015	5547.6	6736.7	5745.7	6108.3	4665.1	6012.2	5941.5	8646.3	5049.9	6827.7	6748.9	5236.3	6019.7	5809.8	7509.9	7562.4	6225	6892.3	5263.9	5720.3	5750.8	3770.8
SeqId.5262-57_3	SL014470	Breast cancer anti-estrogen resistance protein 3	BCAR3	0.400614	0.971269	2107.4	1927.7	1949.7	1742.6	1845.2	1992.1	2030.9	2100.7	1648.9	1700.4	1958.3	1792.4	2057.7	1925.1	2017.8	1572.4	1878.9	1923.4	2605.6	1789	2098.1	2125.5	1675.6	1838.7	1972.2	2238.3	2447	1972.9	2306.7	1857.7	1868.7	1856.3	1351
SeqId.5280-68_5	SL016563	Mitochondrial glutamate carrier 2	GHC2	0.400614	0.971269	801.3	694.4	637.7	2146	631.1	677.2	714.2	1631.9	726.3	623.3	780.5	613.3	652.2	697.3	673.2	614.1	650.7	679.9	667.6	908.7	696.5	694.8	624.8	576.7	636.3	619.4	685.4	708.6	743.7	656.7	602.4	712.6	616.7
SeqId.5351-52_3	SL004891	Heterogeneous nuclear ribonucleoproteins A2/B1	hnRNP A2/B1	0.400614	0.971269	11322.4	12869.7	12936.1	10415.7	7603.5	7702.5	7864.2	8194.9	5877.5	5218.6	19554.4	5042.8	5090	5854.8	11686.9	6531.8	8649.6	8626.8	10186.6	12918.4	14467.8	8049.6	8883.5	7656.2	3761.8	2497.1	6868.7	9662.2	9374	6411.8	4965.8	5653.8	4445.3
SeqId.5359-65_3	SL002702	Serine/threonine-protein kinase pim-1	PIM1	0.400614	0.971269	1391.4	1331.3	1247.5	1319.8	1326.8	1182.5	1331.4	1285.8	1265.3	1260	1274.2	1194.8	1303.6	1266	1376.9	1200.2	1255	1261.2	1297.2	1294.8	1307.8	1333.1	1563.8	1282	1318.4	13154.5	1184.9	1364.4	1282.4	1232	1205.1	1464.6	1156
SeqId.5441-67_3	SL001761	Troponin I, cardiac muscle	Troponin I	0.400614	0.971269	698.5	832.4	825.3	788.4	907.2	955.9	715.9	751.6	781.2	796.1	600.7	704.9	801	717.3	763.1	728.1	959.6	729.3	948.6	793.7	623.2	745.6	671.9	632.3	792.8	973.9	749.8	743	653.9	727	724.9	771.9	788.5
SeqId.5867-60_3	SL008008	Arginase-1	ARGI1	0.400614	0.971269	4184.9	3830	3918	3977.6	2682.6	2147.9	2547.7	52344.3	4531.9	2086.3	6408.8	1984	2330.5	2160.7	4763.6	2244	4187.7	4043.4	3762.2	4467.4	6890.4	2654.5	2975.7	4036.5	1588	1610.1	3149.9	4087.5	3594.3	2881	2901.1	2138.8	1978.2
SeqId.5954-62_3	SL003970	Parathyroid hormone	PTH	0.400614	0.971269	1393.6	3543.1	2721.9	2599.8	3223.3	3041.6	1890.2	2138.9	3049.2	1835.8	2538.1	3377.6	2103.5	2564.1	2720.5	4280.5	1321.2	2528	1524.8	1418.9	1983.5	2690.9	3264.2	3160.9	1646.6	2949.4	1618.9	1538.3	4109.8	1549.3	2468	1880	4418.7
SeqId.7640-29_3	SL013872	Low-density lipoprotein receptor-related protein 1B	LRP1B	0.400614	0.971269	23696.3	43637.9	27683.7	33068.7	51371.5	22282.1	44141.7	33308.9	39395.4	41454.9	43434.5	41567.1	54969.8	34162.5	43589.8	37151.3	33916	33886.5	33260.7	50238.5	48972.1	50928.8	36254.8	45230.4	36000.1	40738	43237.1	30309.6	33780.3	37451.4	52725.8	50129.6	29936.3
SeqId.8485-7_3	SL017529	Kelch-like ECH-associated protein 1	KEAP1	0.400614	0.971269	925.1	970.9	1007.6	977.2	1182.1	1032.8	965.5	1007	1072.5	961.9	1089.6	939.8	1256.8	994.6	1126	911.9	998	994.1	960.1	1051.1	1051	1180.3	921.5	1002.4	955.9	1181.2	1128.1	1072.2	1087.9	1075.4	1011.8	1121.1	651.5
SeqId.3414-40_2	SL006374	Cytoplasmic tyrosine-protein kinase BMX	BMX	0.405614	0.971269	400.1	388.6	355.8	405.1	456.4	410.9	388.3	393.6	422.8	395.4	414.4	449.6	398	650	427.4	393.1	399.2	394.9	385.9	413.6	386.1	378	376.4	435.8	393.1	378.3	402.8	396.8	402.9	872.7	483.2	416.6	375
SeqId.2607-54_2	SL004692	Cytokine receptor-like factor 1:Cardiotrophin-like cytokine factor 1 Complex	CLF-1/CLC Complex	0.415899	0.971269	584.5	611.2	553.4	633.7	773	568.9	659.8	625.1	661.4	663	560	1210.7	647.1	590.3	572.5	644.7	810.8	1437.9	578.6	643.2	717.3	614.7	569.6	569	677.3	738.4	556	623.2	582.1	639.9	622.8	619.1	643.2
SeqId.9190-7_3	SL008837	CD63 antigen	CD63	0.415899	0.971269	1002	954.2	973.3	1036.1	1174.6	903.2	1009	981.5	978.1	1037.2	1019.8	1002	1234.7	1025.2	979	1098.2	998.2	1232.9	1083.8	1089.9	1129.4	1071.5	879.7	979.8	1035.2	1110.3	1061.9	978.6	1114.3	980.6	1149.6	1130.5	933
SeqId.13130-150_3	SL007272	Hexokinase-2	HXK2	0.421087	0.971269	2560.3	4137.7	2925	2262.4	1687.2	2176	1937.4	2350	1858.8	1264.2	8083.9	1639.8	1730.8	1524.6	3063.7	1473.1	2019.6	2321	3213.8	4324.5	5685.9	1950.3	1591.1	1209.5	1064.3	750.5	2627.6	2191.1	2977.8	2087.8	1271.1	1518.8	1078.4
SeqId.13131-5_3	SL011180	Hexokinase-1	HXK1	0.421087	0.971269	1963.4	1882.8	1889	1654.1	1870.5	1974.1	2058.1	2132.1	1441.3	1486.4	2003.2	1726.1	2090.5	1831.8	2020.6	1359.4	1797.5	1873.3	2846.9	1539.1	2301.5	2148.9	1578.3	1869.6	1813.7	2512.3	2511.5	2118.4	2147	1774.4	1760.4	1707	1220.1
SeqId.14131-37_3	SL007274	Ephrin-B2	EFNB2	0.421087	0.971269	15180.1	20328.5	18041.2	25560.5	17856.2	19433.8	18927.9	18194.6	19914.3	20372.8	14602	27877.4	16740.3	19716.7	15378.6	30535.6	18004.6	23807.6	16261.9	16256.4	13391.3	20581.8	23388.4	20718.9	22243	16815.9	16531.4	16189.4	17078.4	13736.6	19640.9	18713.9	32787.1
SeqId.2247-20_11	SL004332	Prokineticin-1	EG-VEGF	0.421087	0.971269	490.7	555.5	509.6	532	538.1	481.1	523.6	519.4	524.3	522.1	720.5	503.9	522.5	510	559.7	517.4	511.5	537.1	527.1	601.1	539.2	505	505.9	435.6	507.6	461.4	478.9	535.9	523.3	541.6	513.3	537.2	486.7
SeqId.2634-2_2	SL003307	Cytokine receptor common subunit gamma	IL-2 sRg	0.421087	0.971269	4400.4	1871.4	1907.5	1915.3	1539.9	2469.3	1691.8	1649.2	1872	2140.4	2508.2	1993.1	1815	2133.7	2107.5	1744.4	2936.3	2071.1	1872.3	1812.6	2640.2	1933.3	1975.7	6115.6	1652.9	1909.1	2772.3	2744.3	2289.3	1837.8	2072	1963.2	2190.9
SeqId.2994-71_2	SL004875	Interleukin-1 receptor-like 2	IL-1Rrp2	0.421087	0.971269	1269.1	1427.5	1372.1	1632.9	1713	1456.1	1570.3	1550.9	1561.4	1559.5	1333.4	1920.9	1690.5	1546.6	1431.8	1580.2	1654.8	1482.6	1487.5	1637.9	1383.2	1648.1	1487.1	1594.4	1577.2	1682.1	1504.7	1509.8	1432.2	1519.3	3178.4	1639.3	1678.5
SeqId.3061-61_2	SL000343	Cathepsin B	Cathepsin B	0.421087	0.971269	2025.8	2188.8	1816.6	2014.5	3375.6	2488	2430.2	1798.7	2433.2	2219.1	1617.8	2900.4	1977.5	2428	2131.2	3299.4	3615.3	2077	1839	2247.5	2464.9	2349.1	3877.3	2741.3	2366.3	2483.8	2093.5	2161.3	2855.2	1880.7	3164.6	2063.8	2728
SeqId.3327-27_1	SL007673	Netrin-4	NET4	0.421087	0.971269	1279.1	1031.6	931	1003.6	1095.9	932.2	1161.2	953.8	899.9	773.1	1112.5	1061.7	914.2	979.4	815.6	998.3	878.5	983.9	967	890.7	814.2	1117	1002.1	867	1144.9	1145.5	1117.8	957.9	1157.4	976.6	954.2	1140	1040
SeqId.3332-57_1	SL010469	Hemojuvelin	RGM-C	0.421087	0.971269	1691.7	1928.6	1951.4	1865.7	2106.2	1407.5	2035.1	1921.5	1892.9	1960.1	1913.9	1665.7	1941	2063.5	1804.1	2641.3	1885.2	1592.9	1352.6	1906.3	2104.9	1585.1	2121.5	1499.4	2001.5	1413.8	1326.4	1481.5	1740.7	1936.9	2143.1	2202.5	1745.4
SeqId.3412-7_1	SL000104	Apoptosis regulator Bcl-2	Bcl-2	0.421087	0.971269	2766.5	1993.3	1896.1	1460.6	1623.8	1863.7	1841.8	2278.5	1842	1654.1	4164.1	1554.3	1713.1	2278.7	1881.7	1394.2	1940.3	1929.5	1991.5	1562	2524.8	1726	1641.2	2556.2	1380.1	1438.8	2236.6	1940	1816.3	1783	1425.8	2248.1	1363
SeqId.3471-49_1	SL010517	Serine/threonine-protein kinase 16	STK16	0.421087	0.971269	4756.1	5182.1	5565.8	4677.5	4476.8	6034.2	6379.2	6603.3	3950.1	4320.5	6097.7	4203.9	5726.3	5981.9	4962	4186.7	5131.8	5195.9	7027	4648.8	5844.4	5806.5	4281.9	4832.9	5732.5	6514	6091	5176.2	6243.2	5445.1	5302.8	4941.7	3296.7
SeqId.3613-62_1	SL010462	Ficolin-1	FCN1	0.421087	0.971269	1344	1240.6	1138.5	1319.3	1128.5	1085.8	1141.4	1267.1	1162.5	1065.6	1300.8	1033	1233.4	1140.9	1596.6	991.1	1093	1192.5	1223.8	1629.5	1564.7	1182.3	951.9	849.8	1065.8	1123.2	1191.7	1158.7	1078	1094.5	1055.2	1153.8	1181.7
SeqId.3844-2_1	SL004823	Peptidyl-prolyl cis-trans isomerase A	Cyclophilin A	0.421087	0.971269	84699.5	59217.4	54035.2	56570.7	58339.9	83124.8	69200.8	138134	67208.7	73398.6	93805	60924.6	52643.9	59021.4	84002.4	48774.3	74904.2	61366.3	110639	51400.9	63174.8	64847.6	98256.3	98979.1	42867.1	41209.8	114871	69140.2	56210	61793	45607.3	54069.2	41541.4
SeqId.4139-71_2	SL001943	Interleukin-6 receptor subunit alpha	IL-6 sRa	0.421087	0.971269	11260.2	19224.3	19862.3	13795	11181.3	13770.5	13966	8147	20794.3	9969.6	12147.6	20045.4	11134.8	11887	13700.7	18641	9598.6	15549.8	9063.9	14536.1	10922.3	12699.5	11942.6	11858.2	13582.9	9842	15210.6	18852.2	11009.9	9943.1	12334.5	13436.6	21392.3
SeqId.4249-64_2	SL004921	Nucleoside diphosphate kinase B	NDP kinase B	0.421087	0.971269	18125.4	5393.1	6267.2	5843.5	3626.2	11047.7	4456.4	5641.2	4611.8	7178.5	9256.8	6288.1	4163.7	6437.4	9193.3	4795.9	9869.2	6105.1	7675.5	5659.1	10575.7	5094.5	7853.9	23246	3122.5	4277.7	13939.8	10498.3	7142.4	6562.6	8230.4	3962.2	8603.3
SeqId.4775-34_3	SL005572	Gelsolin	Gelsolin	0.421087	0.971269	1029.8	1150.2	891.3	1079.1	789.1	662.6	827.4	1058.4	1086.9	1126.6	1027.7	1084.4	568.8	1040.9	1111.5	1064.3	984.1	1107	827	1169.3	707.4	771.5	1330.6	1066	1023	792.9	997.1	921.5	1081.9	1010.4	993.7	921.6	1050.8
SeqId.4886-3_1	SL000516	C-C motif chemokine 7	MCP-3	0.421087	0.971269	1822.7	2103.9	2172.9	2089	2973.7	3809	2765.2	3103.4	2381	2238	2178.8	2201.2	2436.8	2145.7	3826	2313.2	2494.5	1859.7	2164.7	2069.9	2363.3	2552.7	2300.6	3435.9	2682.4	2976.1	2431.7	3356.1	1849.5	1809.8	4089.8	2603.3	3747.9
SeqId.5016-61_2	SL008933	Protein deglycase DJ-1	PARK7	0.421087	0.971269	818.8	1267.2	903.6	965.9	1005.6	968	935.4	989.6	996.3	938.4	1370.2	904.8	3639.3	860.2	889	970.3	897.9	934.5	909.4	972.9	761.6	877.1	1025.1	811.2	986.6	1023.5	927.8	793.8	865.1	968.9	1034.8	902.5	975.5
SeqId.5085-18_3	SL005181	Interleukin-20 receptor subunit alpha	IL-20 Ra	0.421087	0.971269	450.7	474.3	412.6	483.1	459	420	458.6	423.9	507.4	474.1	427.9	455	449.2	427.2	432.7	512.6	451.4	479.6	431	486.1	417.4	409.3	461.3	466.6	457.7	411.5	403.4	438.4	421.9	473.2	461.8	472.1	469.2
SeqId.5340-24_3	SL003717	Caspase-10	Caspase-10	0.421087	0.971269	7610.1	8431.1	8258.1	7190.3	7412.2	7011.7	7096.4	8012.5	7122.1	7158.9	8122.8	16406	8070.3	7930.7	7744.8	7340.7	7964.6	7989.1	7364.1	8057.2	9278	8369.6	6493.8	7189.6	7410.4	7374	8221.6	8305	7389.5	7091.5	6884.5	7395.1	6416.3
SeqId.5345-51_3	SL006675	Cytoskeleton-associated protein 2	CKAP2	0.421087	0.971269	15278.5	10154.7	10991.4	9210.2	9461	10473	9899.4	10477.3	8495.1	8997.2	9902.5	11993.9	10352	9041.4	7982.9	11933.6	10470.6	8983.7	10274.5	9138.3	12225.1	11844.1	10467.3	19708.3	7810	11375.6	13381	11469.8	11068	8450.3	7621.6	8758.8	13761.5
SeqId.5349-69_3	SL006970	Delta-like protein 1	DLL1	0.421087	0.971269	1916	2209.9	2073.2	2484.8	1749.1	2095.8	1818.8	2071.3	5511.4	1940.7	1759.3	2401.8	1996.5	1944.8	1693	2500	2020.2	2461.4	1702.5	1980.7	1705.4	1779.2	1953.7	2384.9	2129.3	1851.8	1876.1	2538	1915.8	1605.8	2104	2108.9	2477.1
SeqId.5456-59_2	SL006694	Beta-Ala-His dipeptidase	CNDP1	0.421087	0.971269	6767.7	4903.3	6819.9	6464.6	5457.4	4673	6933.1	4439.4	5183.6	7300.4	5816.7	4745	5184.8	9660.3	9192.6	9055.7	8940	2617.9	4179	7840.8	3375.5	5100.6	8034.7	6198.3	6263.5	6229.4	6151.4	5095.5	5308.6	7626.2	3818.4	4775	6652.1
SeqId.5534-49_2	SL004157	Tumor necrosis factor receptor superfamily member 10B	TRAIL R2	0.426335	0.971269	771.1	844.2	1046.4	761.2	841.3	776.4	786.8	835.9	818.6	798.3	955	791.4	799.9	827.9	815.4	770.6	851.4	816.2	869.8	798.3	925.5	769.4	768.7	725.5	841.7	795.8	788.4	801.1	747.1	848.2	812	852.5	724.5
SeqId.5230-99_3	SL016557	3-hydroxy-3-methylglutaryl-coenzyme A reductase	HMGR	0.436923	0.971269	530.9	521.7	562.3	515.5	613.4	531.7	546.7	503.2	532.7	571.2	511.3	516.6	561.8	530.4	542.4	593.7	517.3	531.7	556.1	536.3	530.2	526.7	490.4	546.4	527.3	547.1	1086.4	631.1	489.9	534.1	706.8	543.5	550
SeqId.2620-4_2	SL003872	Interleukin-6 receptor subunit beta	gp130, soluble	0.442144	0.971269	5562.7	6061	6316	6376	6776.4	4961.4	6039.2	5816	7647.8	8060.9	5725.2	7455.5	6293.7	6736.1	5875.3	9740.4	6233.4	7231.2	4772.5	5813	4860.2	5860.9	7241.4	6637.3	6342	5883	6428.1	6006.6	6900.4	6006.1	6289.8	6202.4	8979.8
SeqId.2665-26_2	SL004672	Tumor necrosis factor receptor superfamily member 17	BCMA	0.442144	0.971269	7173.2	8488.6	9372.6	8520.6	6855.3	8463.9	5934.8	6119.6	8399.3	8526	6169.9	11928.1	7565	5789.3	5819.2	6677.7	6809.7	8497.4	6893.5	7732.7	4750.3	6267.3	7303	8456	5739.7	7089.9	4757.6	7293.3	4275.2	8706.6	8123	8088.1	10047.7
SeqId.2794-60_2	SL000581	Superoxide dismutase [Cu-Zn]	SOD	0.442144	0.971269	2639	2035.5	2039.3	1878.4	1717.7	1891.5	1807.7	1979.2	1943.4	1773.6	3116.1	1604.2	1721.2	2106.3	2029.1	1637.7	2124.3	2017	1998.9	1827.4	2310.2	1727	1760.6	2480	1593.5	1494.5	2107.3	1996	1916.9	1897.7	1681.5	2085.5	1575.9
SeqId.2839-2_1	SL004649	Tumor necrosis factor ligand superfamily member 4	OX40 Ligand	0.442144	0.971269	680.5	693.6	602.4	642.6	682	630.5	826.2	703.4	646.7	642	866.6	589.6	637.9	780.4	661.6	607.6	638.3	952.4	669.9	665	724.9	626.5	622	557.3	790.3	685.2	591.5	585.9	694.4	708.7	564.7	989.6	553.9
SeqId.2869-68_3	SL000554	Protein kinase C delta type	PKC-D	0.442144	0.971269	8924.7	8373.7	9128.3	8337.2	8183.6	8796.9	8216.7	8517.4	8436.9	7930	10465	8674.8	8909.7	8553.8	8855.7	7355.4	8583	9088.1	10491	6604.6	10289	8181	6670.5	9321.5	8040	16643.1	10499	9018.8	8697.2	9562.7	9047.9	7839.4	8395.7
SeqId.2915-6_2	SL000131	Proliferating cell nuclear antigen	PCNA	0.442144	0.971269	527.8	691	524.3	612.4	615.6	591.6	592.9	575.1	611.6	650.1	525.6	625.8	592.6	574.3	595.8	631.8	608.9	586.1	568.5	631.2	512.2	592.8	567.7	520.8	644.6	562.4	520.3	601.9	531.1	639.7	598.7	605.7	634.5
SeqId.2946-52_2	SL003327	Complement factor D	Factor D	0.442144	0.971269	1018.3	962.2	974.2	977.2	943.3	866.8	1014.9	1023.8	846.4	809.7	852.2	782.4	838.9	795.4	941.4	704.9	846.1	900.1	1250.1	756.2	935.3	1041.6	1039.6	997.7	751.5	970.2	1082.4	1113.6	836.9	926.2	832.3	814.2	846
SeqId.3066-12_1	SL003744	Galectin-3	Galectin-3	0.442144	0.971269	13984.2	15920.6	13100.7	19447.8	25124.7	17465	16600.8	10544.8	16389.7	19496.4	16646.9	21432.3	21612.8	14653.1	12581	22253.5	15645.7	17334.3	14134.1	18177.3	12409.7	21077.4	19181.9	16317.2	15463.4	12726.4	14613.9	11918.1	13429.5	16699.9	16459.9	19128.7	29244.6
SeqId.3418-12_2	SL010490	Calcium/calmodulin-dependent protein kinase type 1D	CAMK1D	0.442144	0.971269	2036.8	2059.8	2076.2	1954.9	1784.5	2662	3156.8	2754.3	1485.8	1843.1	2857.8	1573.7	2502.7	2561.8	2092	1587.7	2144.4	2153.5	3369.6	1526.2	2472	2157.5	2229.5	2108.9	2605	3447.9	2390	2015.7	2388.9	2481.8	2447.9	2028.2	1250
SeqId.3423-59_2	SL005250	Chymase	Chymase	0.442144	0.971269	1827	1812.8	1785.6	1559.7	1308	1299.7	1382.7	1497.5	1305.7	1242.7	2459	1155	1253	1367.8	1796.2	1254.5	1562.4	1746.5	1656.2	1832.2	2067	1384.1	1387.4	1236.5	1138.7	1065.3	1393.1	1626	1503.7	1430.1	1197.7	1350.3	1112.6
SeqId.3495-15_2	SL003172	C-X-C motif chemokine 6	GCP-2	0.442144	0.971269	3850.7	4977.9	3595.7	7834	3140.5	5128.6	7625.1	3313.5	7087.2	4147.2	3088.4	5331.1	5711	2663.6	7092.5	5743.2	6744.7	4437.1	5312.7	5148.5	6997.5	7942.8	4000.8	4594.8	3923.7	5158.9	4669	4074.1	4658.7	5730.5	6332.3	8994	5308.3
SeqId.3516-60_2	SL004712	Stromal cell-derived factor 1	SDF-1	0.442144	0.971269	8375.9	8365.5	7661.3	11053.1	8739	8721	6024.1	7449.8	10203.6	11598.9	8782.2	8577.4	6282.1	8114.3	8003.7	8138.3	9029.6	9708.2	9240.8	9828.7	7336.4	6915.8	8893.4	9835.9	10053.3	10303.7	5438.4	10183.2	6207.2	9782.5	9039.7	7992.1	10215.8
SeqId.4187-49_2	SL000247	6-phosphogluconate dehydrogenase, decarboxylating	6-Phosphogluconate dehydrogenase	0.442144	0.971269	9742.5	5563.9	5609.5	5806.8	2981.1	7054.5	2590.1	3595.5	5101	4850.1	13511.9	4970.3	4400.7	5737.3	13922.7	4981.8	9571.3	5474.9	7904.9	9455.7	12856	2327.8	3048.9	5396.1	2030.3	1684.1	4495.6	6044.4	6978.1	7750.4	5679.8	3756.6	2968.8
SeqId.4911-49_2	SL003643	Glutathione S-transferase P	Glutathione S-transferase Pi	0.442144	0.971269	722.1	794.7	748	734.1	717.5	666.9	715.4	745.2	715.9	742	952.2	677.9	714	742.2	741.1	775.2	715.7	731.2	710.1	816.6	749.5	753.5	721.2	710.4	722.7	676.5	738.4	658	735.2	729.3	702.4	784.4	626.9
SeqId.4992-49_1	SL007173	Granulins	GRN	0.442144	0.971269	16781.9	21180	28029.1	21279.1	27306.9	24925.6	20841.5	20965.8	24712	23045.1	18711.1	31024.7	19872.4	20663.5	16920.6	26142.9	22624.7	17515	22382.2	21704.8	21723.1	23307.5	25159.8	18609.6	27513.6	26250.2	19231.9	20580	18753	26986.6	23935.6	23420.4	26885.5
SeqId.4996-66_1	SL006448	Histidine-rich glycoprotein	HRG	0.442144	0.971269	1617.9	3559.6	1870.3	4632.2	2990.3	4244.6	3548.3	2698.8	2502.6	3652.8	4995.2	3016.3	3305.2	3485.7	2797	4083.5	5986.7	2951.2	3631.3	2969.9	3027.5	3823.2	3132	6139.2	4552.4	4715.5	2878.1	3646.5	3458	2779.3	3850.3	2416.4	4936
SeqId.5092-51_3	SL007328	Protein jagged-1	JAG1	0.442144	0.971269	533.1	501	599.1	598.5	537.1	443.8	456.6	527.2	570.7	585.1	524.8	653.8	518.3	546.3	477.5	740.8	546.5	584.6	479	516.4	470.2	531.7	600.3	577.1	598.2	537.8	510.1	451.7	483.2	492.8	552.9	531.6	719.1
SeqId.5114-65_3	SL005212	Prolactin receptor	Prolactin Receptor	0.442144	0.971269	1597.4	1534.4	1566.1	1450	1495.5	1604.3	1788.1	1643.1	1332.1	1455.9	1720.3	1317.6	1681.5	1743.9	1472.3	1347.6	1517.8	1619.4	1857.5	1396.7	1672.8	1545.7	1293	1501.6	1717.9	2091.3	1582.1	1543.1	1700.9	1675	1717.6	1590.1	1096.1
SeqId.5140-56_3	SL005231	Netrin receptor UNC5D	UNC5H4	0.442144	0.971269	5097.3	6214.1	5369	7708.3	4272.3	4353.6	4897.3	3803.5	6508.8	5868.1	4004.6	8187.1	3827.8	5889.5	5377.9	9467.5	6384.7	5136.5	5010	5138.6	5179.8	5876.4	7081.1	5407.2	6440.4	6308.4	3766	7259.3	4321.5	6916.5	7788.8	4549.7	8397.4
SeqId.5343-74_3	SL008703	Carboxypeptidase E	CBPE	0.442144	0.971269	2033.6	2155.3	2189.3	1998.9	1907	1816.2	1868.2	1811.7	1831	1984.5	1887.5	2067.8	2300.1	1939.6	2016.3	2112	1847.9	2024.3	2049.7	2026	2055.1	2062.2	3729.6	1871.9	1852.6	2297.5	1956.3	1972.5	1944	1890.3	2030.8	1917.7	2056.2
SeqId.5490-53_3	SL010384	Testican-1	Testican-1	0.442144	0.971269	9652.4	9249.6	9594	12514.9	13924	7806	8096.3	7531.2	12462.6	14013.4	9416.9	12320	12784.1	11528.3	8639.3	16134.3	10538.7	9668.6	5813	11445.3	9182.9	9107.7	8870.4	10309.9	9084.1	10939.3	6592.3	8972.5	9864.9	10202.6	13957.1	13202.3	13004.1
SeqId.3624-3_4	SL011069	Serine protease 27	Marapsin	0.447661	0.971269	3620.9	3059.9	2954.9	2796	3038.8	3057	3337.7	3284.8	2436.8	2689.8	3036.5	2844.4	3527.9	2861	3195.4	2395.2	2933	3019.8	4263.6	2606.8	3527.3	3486.7	2632.7	3033.9	2848.5	3881.9	3863.9	3284.8	3596.1	2587.5	2879.5	3063.4	2026.7
SeqId.3728-52_2	SL000570	Secretin	Secretin	0.447661	0.971269	489	460.7	423.2	498.4	469.7	470.9	455.8	435.5	451.6	481.3	413.7	488.6	427.6	463.3	417	494.5	475.3	459	429.6	488.6	425.8	455.6	429.3	446	477.5	472.5	413	452.6	408.4	458	471.3	484.3	476.8
SeqId.4122-12_2	SL004119	Epithelial discoidin domain-containing receptor 1	discoidin domain receptor 1	0.447661	0.971269	387.3	500	414.6	432.9	442	464.7	634.2	438.9	496.8	494.5	382.4	440.3	445.9	423.1	436.3	462	403.6	462.9	564.3	457.7	377.7	434.5	484.1	378.5	516	435.4	150898	436.2	529.8	559.3	430.9	436.3	499
SeqId.14139-16_3	SL007828	Neuregulin-4	NRG4	0.458547	0.971269	1091.8	1133.1	1191.6	1152.8	1248.9	1142.9	1193.8	1130.2	1219.8	1192.6	1027.1	1296.5	1167.4	1424	1142.7	1160.8	1199.9	1119.8	1121.4	1209.5	1065.9	1285.7	1111.6	1347.6	1284.5	1259.6	1111.6	1120.8	1290.8	1103.6	1733.6	1251.8	1204.7
SeqId.14114-18_3	SL019019	PILR alpha-associated neural protein	PIANP	0.463774	0.971269	3535	4049.1	3687.1	5761.8	3437.9	4112.1	3308.3	2847	4267.3	4396.1	2783.4	6211.3	3736.2	4762	3253.6	8117.1	3980.6	3259	3879.3	3609.3	3634	3667.6	5078.8	3703.2	4459.9	4905.3	2263	3779.3	4361.3	5032.7	5314.9	3499.8	6160.2
SeqId.14125-5_3	SL004747	Apolipoprotein M	ApoM	0.463774	0.971269	10434.9	11430.8	11301.4	19213.5	9842.9	11295.4	7235.6	14553.4	14097.1	21029.4	8232.6	14913.4	10977.3	10470.8	12417.4	22441.9	22241.8	14109.5	7561.6	10760.5	11392.4	10271.8	10741.3	14727.2	18745.5	19728.3	15224	14198.1	13808.8	15982.8	13538.9	15552.8	27406
SeqId.2985-35_1	SL003173	Growth-regulated alpha protein	Gro-a	0.463774	0.971269	1569	1543.9	1599.8	1569.7	1510.2	1768	1737.2	1787.6	1526.6	1437.5	1844.2	1526.9	1802.9	1673.7	1759.7	1378.7	1697.4	1729.8	2037.2	1430	1858.3	1743.1	1369.7	1645.6	1664.7	1830.6	1779.2	1647.3	1672	1803.8	1651.8	1731.4	1201.3
SeqId.2986-49_2	SL017610	Gro-beta/gamma	Gro-b/g	0.463774	0.971269	792.4	731.5	1358.3	954	727.5	923.4	2985.5	843.5	2434.9	967.6	1003.8	715	798.7	588.8	1179.9	741.9	1145.3	1176.3	820.7	1267.9	1045.6	1150.3	2660.5	852.4	954.6	603	637.1	1021.7	784.5	1817	1771.2	1381	799.5
SeqId.3309-2_2	SL010459	Low affinity immunoglobulin gamma Fc region receptor II-a	FCG2A	0.463774	0.971269	2000.1	87.2	4748.7	2310.9	2468.5	2158.5	4647	2554.8	2907.4	4627.2	1675	89.2	2107.6	1739.1	1988.9	6439.9	1942.2	75.5	2067.4	3706.8	1290.1	4417.8	77.7	4569	4026.9	76.8	2589.2	79.1	1933.2	2392.2	77.1	3730	71.3
SeqId.3322-52_2	SL010464	Leucine-rich repeats and immunoglobulin-like domains protein 3	LRIG3	0.463774	0.971269	6825.6	7014	7134.9	8307.4	7865.5	6493.3	7509.4	5886.5	8295.7	8199.6	6176.4	9337.3	8299.7	7661.1	6575.6	8642.9	7264.8	8043.6	3400.8	7707.8	7041.8	8296.2	7209.6	7653.2	8095	8107.9	8539.7	7577.8	8734.5	7191	8250.3	7034.4	10819.5
SeqId.3352-80_3	SL010288	Carbonic anhydrase 6	Carbonic anhydrase 6	0.463774	0.971269	8342.8	8073.7	11243.1	8282.4	6642.9	6345	5665.4	6296	13138.4	18319.3	13171.5	12182.4	6606.9	6053.5	9208.7	25587.4	9313.6	16080.7	5250.2	15948.6	4783.3	5960.2	8117	5321.6	12688.1	11246	13146.5	7385.8	12659.8	9195.2	11403	7838.1	6850.7
SeqId.3399-31_2	SL007560	Stabilin-2	STAB2	0.463774	0.971269	713.2	714.4	725.6	666.4	659.8	777.8	777.7	807.3	598.4	605.2	781.3	656.9	722.9	711.7	711.4	565.8	717.6	679.4	1025.3	584	893.2	766	590.3	697.6	699.8	920.6	892.3	777.3	752.8	738.7	686.3	662.6	510.7
SeqId.3727-35_1	SL011509	Peptide YY	PYY	0.463774	0.971269	1699.7	1216.4	1562.3	1512.8	1348.6	2348.2	1171.1	1586.1	1606.3	1403.2	1557.4	1732	1534.3	1049.8	1332.4	3059.5	3118.6	2358.5	1255.8	1512.9	1789.2	2054.6	1484.8	2741.1	2253.2	1726.3	2793.6	1103.7	1173.5	1928.1	1477.3	2495.1	2059.6
SeqId.4495-33_2	SL017189	Kininogen-1	Kininogen, HMW	0.463774	0.971269	16771.1	16451.1	16172.2	16438.4	20283.1	16090.2	19560.3	18331.7	18995.3	15612.8	20416.7	18126.8	16433.2	18601.9	14827.6	19937.7	16504.1	11146	16496	18330.6	27794.2	20550.2	16588.8	10262.5	14323.7	18155.5	11261.9	17185.1	16860.4	12015.1	13134.8	16075.7	18591.5
SeqId.4540-11_2	SL009768	Chromobox protein homolog 5	CBX5	0.463774	0.971269	1004.5	931.7	940	1184.5	936.9	952.1	929.7	1015.4	931.3	833	1166.5	962.3	1073	888.5	927.5	895.8	959.1	928.6	1175.5	862.4	1166	1005.4	863.1	1000.6	886.8	1090.8	1101.1	1031.1	1030.6	1011.9	906	906.8	953.8
SeqId.4544-4_3	SL004708	Connective tissue-activating peptide III	CTAP-III	0.463774	0.971269	82742.5	89515.4	83296.5	81197.9	85431.4	99155.7	85435.4	77975	101076	111314	83578.6	81790.8	72709.7	82786.6	113536	99189.6	90949.6	97971.6	88101.6	95614.1	84253.8	72986.3	92723.4	77229.4	92721.6	80228.9	67287.2	85809.9	68374.2	110224	91348.5	126088	68607.4
SeqId.4801-13_3	SL007153	Lactoperoxidase	PERL	0.463774	0.971269	1755.6	804.9	1422.1	1288.2	1655.5	1876.1	1062.9	1176.5	1499.3	1675.7	1740.7	1380.8	1245.2	1111.8	1249.1	1410.1	1606.9	1016.8	1695.2	1158.3	1912.6	890.9	1742.5	1232.2	1582.7	1499.8	1829.4	1553.9	1379.7	1342.9	1569.3	1400.1	1279.5
SeqId.4971-1_1	SL008380	Cathepsin Z	CATZ	0.463774	0.971269	3709.7	4466.6	2918.2	3396.3	5967.8	4417.3	4653.8	3565.3	5504.5	2559.3	2369.4	4034.9	3141.6	2391.9	2761.6	3047.5	3085.9	3329.7	2298.3	3502.9	3563.3	3432.7	4966	4679.9	4102.7	4262.8	3624.5	3412.2	3768.4	2376.4	3269.7	3544.7	5044.1
SeqId.5460-60_3	SL004750	ATP-dependent RNA helicase DDX19B	DEAD-box protein 19B	0.463774	0.971269	2261.5	1914.7	1917.1	1711.2	1619	2083.2	1836.7	2651.1	1614.8	1512	2575	1794.1	8441.8	1450.8	2470.8	1343.1	1657.7	1976.8	3165.5	1631.1	2362.3	1853.5	2022.4	2433.8	1374.5	1844.7	4860.8	2249.7	1826.8	1642.7	69454.4	1432.9	2109.3
SeqId.7655-11_3	SL002785	N-terminal pro-BNP	N-terminal pro-BNP	0.463774	0.971269	1661.9	2706.4	4237.5	5505.2	4692.4	3404.8	1235.9	3839.4	3140	3957.3	2034.4	10154.9	3119.2	2908.9	1802.2	7940.3	2443.2	2096.8	2103.1	2712	1563.6	2644.3	4347.8	4254.4	3731.9	3718.3	1251.4	1858.8	2158.3	3340.5	2150.7	2398.1	5995.5
SeqId.10344-334_3	SL005173	Interleukin-10 receptor subunit alpha	IL-10 Ra	0.480759	0.971269	1548.9	1612.5	1797.3	1577.9	1721.8	1646.4	1731.1	1744	1608.7	1818.7	1595.8	1585.6	1703.1	1747.6	1568.5	1806.2	1721.4	1637.8	1621.6	1651.7	1610.7	1711.5	1632.9	1651.5	1825.1	2034.3	1680.7	1659.6	1752.5	1752.5	1639.9	1774.1	1474.2
SeqId.4246-40_2	SL004154	Neural cell adhesion molecule L1	NCAM-L1	0.480759	0.971269	344	400	397.3	430.5	363.7	321.7	369.7	369.7	388.5	690.9	384.7	537.3	363.6	465.2	437.2	637.8	330.5	462.1	287.7	540.8	242.5	428.1	497.6	364.7	443.5	377.8	379.9	265.8	430.2	307.5	333.3	456.1	504.4
SeqId.8469-41_3	SL000466	Insulin-like growth factor-binding protein 2	IGFBP-2	0.480759	0.971269	287.5	385.4	348.1	477.9	367	437	182.6	364.8	607.2	560.1	437	495.2	247.9	364.6	177.8	484.5	361.7	598.5	293.8	306.5	263.6	230.5	438	579.2	287.6	335.3	371.9	595.2	209.2	532.6	328.1	229	960
SeqId.11096-57_3	SL018921	HemK methyltransferase family member 2	HEMK2	0.485964	0.971269	8484.5	9368.2	10067.3	12253.9	13915.9	7214.7	8445.6	7453.9	12327.1	13231.5	9110.7	11620.9	13325.8	11391.4	9106.6	15051	9471.1	9678.1	6066.5	12197.6	9586.4	9863.6	9236.3	9001.8	8720.7	10367.2	7185.6	8559.3	10157.4	9127.7	13016.8	12871.1	13132.7
SeqId.14128-121_3	SL017106	Interferon alpha-10	IFN10	0.485964	0.971269	350.7	362.7	572.8	738.6	471	393.3	396.8	352.6	388.4	370	311.9	401.2	396.1	339.6	333.6	377.7	377.8	381.3	375.9	434.6	353.1	432.1	343.7	378.4	390	430.2	392.3	437.4	351.4	379	425.6	359	477.6
SeqId.2381-52_4	SL000319	Complement C5	C5	0.485964	0.971269	9019.2	8949.5	8907.7	8530.8	9529.2	10951	10293.1	10449.4	9441.7	9959.3	9367.5	7429.4	10642	9045.7	8250.2	9820.8	7976.5	10344	8021.8	10155.9	9361.5	8697.4	9129.7	8147.5	9751.4	8874	8488.1	10046.8	8005.3	9581.2	9584.5	9891.7	9680.1
SeqId.2449-1_4	SL004182	Calcium-dependent phospholipase A2	GV	0.485964	0.971269	544	525	484.4	505.8	529.6	515	543	520.7	531.1	518.2	597.2	471.7	520.1	538.3	544.1	507.4	526.1	519.5	511.4	526.2	608	507.5	512.4	554.4	517.1	502.7	509.8	513.4	474.5	528.4	527.2	561.2	492.7
SeqId.2638-12_2	SL004153	Macrophage colony-stimulating factor 1 receptor	M-CSF R	0.485964	0.971269	535.5	457.8	564.9	523	470.3	448.9	475.6	465.6	569.9	531.3	476.2	547.7	479.3	527.8	506	557.6	497	485.3	541.9	420.6	529.4	514.3	608.2	536.2	483.6	540.2	526.8	469.7	526.9	575.5	477	465.7	537.6
SeqId.2737-22_2	SL005236	Protein NOV homolog	NovH	0.485964	0.971269	1924.2	1809.6	1714.9	1889.3	1680.8	1660.5	2144.7	1916.9	1796	1589.9	1642.7	1670.1	1942.2	1730.8	2159.2	1582.7	2111.8	1963.7	1841.3	2294.1	1806	2253.9	1757.1	1724	1766.6	1798.7	1825.2	1763.3	1914.3	1801.9	1720.3	1777.5	2067.1
SeqId.2816-50_2	SL001902	Basal Cell Adhesion Molecule	BCAM	0.485964	0.971269	1509.2	1946.2	1718.2	2275.7	1878.6	1483.4	1591.5	2078.8	1904.4	1958.9	1744	2518.1	1899.9	2580.5	2131.1	2342.3	1796.9	1807	1662.3	1644.4	1732	1883.5	2304.5	2080.9	1913	2311.5	1688.5	1429.4	2071.4	1700.9	1853.6	1709.2	2504.5
SeqId.2826-53_2	SL004644	Ectodysplasin-A, secreted form	EDA	0.485964	0.971269	1626	1702.7	2028.7	1933.9	1814.3	1484	1546.9	1755.3	2433.7	2139.5	1562.6	2308.2	1782.3	1784.7	1715.4	2454.6	2897.7	1676.1	1849	1850.9	1406.7	1886.4	1895	1774.1	1900.1	1955	2237	1967.2	2111	1792.5	1795.7	1732.3	2255.6
SeqId.2828-82_2	SL004645	Kunitz-type protease inhibitor 1	HAI-1	0.485964	0.971269	7420.7	8669	8465.6	9932.4	7078	7251.5	6432.8	7785.2	11061.6	10828.7	7677.1	8504.3	8083.8	7830	11395	12804.5	12490.9	8508.6	6495.8	10493.5	6893.3	7734.9	8646.1	10129.3	9406.5	11266.4	10150.4	10925.6	23146.6	10249.5	6989.7	8017	15581.2
SeqId.2864-2_3	SL003793	Dual specificity mitogen-activated protein kinase kinase 1	MEK1	0.485964	0.971269	661.2	731.2	684.2	690.8	680.3	704.9	725.4	715.9	662.5	683.9	717.2	690	690.6	683.4	696.5	709.9	701.3	702.2	697	782.3	691.3	742.8	756.8	687	665.6	686.9	697.4	668.7	730.5	671.1	748.2	676.3	727.5
SeqId.3029-52_2	SL005157	CD209 antigen	DC-SIGN	0.485964	0.971269	1576.4	1959.1	2759.5	2168.3	3084.3	1676.3	1737.9	1942.3	2243	1546.7	2926.2	3236	2902.5	3029.7	1540.8	1786.7	3603.8	1495.2	2380.6	2915.4	2280.2	1773.7	1941.2	1651.9	1933.1	2644.9	1737	1245.8	2194.1	2220.4	1836.4	1747.5	1801.7
SeqId.3042-7_2	SL000164	Myoglobin	Myoglobin	0.485964	0.971269	964.2	1579.7	1306.6	1170	988.1	689.5	1382.4	961.8	1225.2	895.9	862.8	1042.3	1097.3	1104.6	1025.2	1104.5	732.9	934	1065.3	1062.3	527.7	979.4	1044.6	734.2	1417.7	698.1	733.7	797.7	756.6	920.7	1387	1347.8	1231
SeqId.3166-92_1	SL005215	Myeloid cell surface antigen CD33	Siglec-3	0.485964	0.971269	3176.3	1270.5	3653.8	3814.1	3460.2	1300.9	3842.5	2240.1	2731.8	4106.5	1725.5	3657.9	4389.9	1041	3374.1	5202.8	2397.7	4070.9	2283.7	1829.1	2890.1	2550.5	3057	2321.6	3444.6	3823.7	1184.6	3297.3	3609.3	2757.2	3327.5	3247.6	4847.3
SeqId.3367-8_3	SL006777	Fetuin-B	FETUB	0.485964	0.971269	5015.7	6454.8	6421.2	5349.2	6287.3	6601.5	7625.9	7468.9	5046.3	5918	3410.2	5248.1	8854.8	6648.2	7869.9	7732	8158	5595.1	3743.1	5688	19388.8	4100	6771	5807.6	7999.2	6958.5	5372.4	7895.2	6617	7793.8	8279.1	7157.3	5962.4
SeqId.3449-58_2	SL004876	Kallistatin	Kallistatin	0.485964	0.971269	32320.5	34258.6	24479.8	35682.4	30386.2	26423.4	23294.4	28751.1	36269.5	30401.6	31667.7	31076.4	37107.2	36336.2	26256.4	37979.7	27047.9	26803.8	28533.4	22712.9	31406.5	26645.5	27829.5	28662.2	25026.8	35987.2	33912.4	29417.2	32021.1	30815.3	33595.3	30175.4	30788.7
SeqId.3484-60_2	SL000271	Angiotensinogen	Angiotensinogen	0.485964	0.971269	6254.2	6045.5	7225.5	7687.5	9817.3	5935.7	6374.9	6119.4	8200.5	7272.6	6071.5	6546.8	10552.6	8326.4	7381.3	8366.5	7301	5798.7	6120.3	7320.6	23207.3	6645.8	7792	6689.4	8046.6	7822.8	7456	6859.5	6836.6	5932.9	7319.6	7298.5	8753.6
SeqId.3719-2_2	SL000076	Cyclin-dependent kinase inhibitor 1B	p27Kip1	0.485964	0.971269	1529.8	1061.2	1127.2	1269.7	982.7	1263.3	1099.9	1068.6	1026	996.8	1102.4	1381.1	1024.5	1242.3	1399.7	70141.5	1230	17879	1505.9	1212	1134.5	1112.7	1026.6	30006.7	1214.6	1073.8	1327.7	1231.9	4915.7	1028.5	1607.9	1115	1242.5
SeqId.3847-56_2	SL011532	Persulfide dioxygenase ETHE1, mitochondrial	ETHE1	0.485964	0.971269	1161	1059.4	1228.9	1457.8	1146.3	1537.5	1390.4	1297.9	1068.8	1234.3	1417.9	1093.8	1531	1404.2	976.1	1266.9	1461.5	1496.7	1380.5	1245.5	1077.1	1024.5	1100	1255.3	1599.6	1837.1	928.2	1152.8	1138.3	1339	1521.5	1043.1	1281.8
SeqId.3854-24_1	SL011631	Nascent polypeptide-associated complex subunit alpha	NACA	0.485964	0.971269	12157.2	2972.3	3367.9	3896.8	3038.6	5652.5	3095.4	3121	3383.3	5218.5	5275.3	3994.4	3938	4829.1	4051	4182.3	7836.9	4153.9	3181.6	3681.8	6849.3	3743.1	3116.9	17638.1	3682.4	3779.9	7418.2	6812.6	5600.6	3468.7	5230.4	4178.6	4344.4
SeqId.3897-61_1	SL011709	Pyridoxal phosphate phosphatase	PLPP	0.485964	0.971269	5636	1721.2	1666.3	1742.6	1330.4	2369.2	1505.7	1400.5	1618.3	2156.3	2475.8	1841.3	1719.6	2004.8	2041.6	1562.6	3341.6	1883.4	1704.3	1675.5	2792.4	1653.8	2584.4	7867.6	1325.8	1589.8	2929.9	2993.9	2151.2	1703.5	2062.1	1785.5	2003.3
SeqId.4131-72_2	SL000426	Fibronectin	Fibronectin	0.485964	0.971269	23549.2	18795.5	14347.6	18503.6	19025.9	18927.3	22718.5	21814	23130.7	18191.8	17109.1	24076.9	18056.2	18680.5	21407.8	16313.9	16640.7	18578.2	18142.7	19661.2	15907.8	23624.5	16963.9	22312	20519.4	25241.8	15923.5	18130	23097.8	21361.8	26663.2	17758.9	27766
SeqId.4413-3_2	SL001888	Antileukoproteinase	SLPI	0.485964	0.971269	23504.8	28880	26012.7	30092.7	31371.9	23534.1	21420.6	21877.5	25503.7	25408.7	17272.6	27165.2	29786.9	26147.7	23302.5	25595.4	22480	19799.1	21688.4	23619.5	14149.4	24546.3	27246.8	23244.8	24572.1	25967.4	19995.6	21462.5	20822.2	22388.4	27467.4	29341.6	35991.9
SeqId.4880-21_1	SL007756	Growth/differentiation factor 2	GDF2	0.485964	0.971269	1343.2	1513.6	1521.4	1438.2	1769.2	1469.5	1495	1648.9	1871.4	1576.9	1462	1568.5	1596.3	2008.9	1482.3	1487.7	1405.6	1457.2	1588.2	1362	1503	1605.8	1432.8	1304.3	1496.6	1499.4	2039	1545.9	1557.1	1439.9	1305.9	1455.2	1575
SeqId.5000-52_1	SL006522	Galectin-3-binding protein	LG3BP	0.485964	0.971269	2408	1118	1501.3	1245.2	1457.7	1194.7	1420.1	1489	1142.3	1761.2	988.9	1458.5	1933.7	1058.3	1294.1	1757.4	929.7	1214.5	993.8	863	1990.1	1613.6	1692.4	1479	1785.8	1421.4	678.4	1250.9	1388.4	1571.9	1422.4	2302.4	1465.9
SeqId.5007-1_1	SL006920	Mitogen-activated protein kinase 14	MAPK14	0.485964	0.971269	932.4	1051.4	941.7	992.4	847	945.4	952.4	859.1	955.5	887.3	1284.5	818.7	822.1	848.4	1293.6	908.4	889.9	919	1026.3	1080.6	970.8	983.5	1558.7	782	780.7	606.4	826.9	798.2	859	900.4	922.5	716.4	1051.7
SeqId.5110-84_3	SL009054	Neurexin-1-beta	NRX1B	0.485964	0.971269	457.1	501.7	531.5	2008	494.3	467.9	494.4	421.1	553.6	526.6	423.4	656.1	450.2	528.4	503.5	754	511.4	457.4	512.5	555.3	448.9	501	626	474.8	527.3	595.1	394.6	517.2	478.4	647.2	601.9	500.2	667.8
SeqId.5202-4_3	SL007373	Peptidyl-prolyl cis-trans isomerase D	PPID	0.485964	0.971269	1262.2	1049.4	1015.6	958.8	1027.1	1088.6	614.7	656.3	1017	1014.2	1903.6	1029.7	1247.3	1149.1	3851.7	652.8	1333.1	934.1	815.4	1612.9	1989.9	605.2	1200.8	944.7	788.4	642.3	813.7	1032.2	1107	1443.5	1054.2	873	740.2
SeqId.5384-67_3	SL016130	Transcription factor IIIB 90 kDa subunit	BRF-1	0.485964	0.971269	2749.6	2614.2	3102.9	2620.8	2711.2	2654.6	2687.1	2688	2436.2	2372.8	2656.2	2650.4	2903.2	2751	2630.3	2575.5	2626.5	2735	3182.5	2385.5	3079.5	2718.8	2454.8	2717.8	2458.6	3419.6	3016.9	2773.9	2907.9	2504.5	2668.8	2634.3	2571.8
SeqId.5400-52_3	SL003184	Leptin receptor	sLeptin R	0.485964	0.971269	1243.2	1371.8	2242.2	2914.4	2677.7	1985	1974.9	1931.7	1847.3	2625.2	2651.2	1959.7	1401.2	1459.8	1158.8	2441.7	2396.6	532.5	1845.1	2400.6	2875.8	2447.6	1595.9	3082.8	1900.7	2697.3	2087.5	2206.5	542.9	2230.4	2649.3	1218.3	1722.5
SeqId.5509-7_3	SL000084	Epidermal growth factor	EGF	0.485964	0.971269	2415.4	3020.7	2322.9	2266.2	2780.5	1651.1	2888.7	3558.2	5061	2369.6	3392.8	2759.6	2875.7	2950.6	2716.3	1975.8	2201.9	4094.5	3617.2	2247	2359	2471.7	2775.8	1912.7	2556.5	2412	2936.2	3639.3	2141	3067.5	2345.2	2926.6	963.5
SeqId.13133-73_3	SL007033	Latent-transforming growth factor beta-binding protein 4	LTBP4	0.49208	0.971269	1535.1	2029	1822.6	2049.8	1585.1	1511.7	1616.7	1826.6	1794.9	2191.8	1510.2	1990.1	1250.5	1491.1	1600.3	2909.7	1682.5	1859.3	1325.6	1669.1	1244.8	1560.5	1999.3	2126.2	1852.5	2049.8	1463.9	1579.5	1584.7	1808.4	1528.5	1509.7	2452.5
SeqId.3374-49_2	SL010499	Tyrosine-protein kinase HCK	HCK	0.49208	0.971269	334	380.4	342.5	365.5	377.5	355.7	393.1	365.2	364.6	406.3	362.9	355.4	362.3	366.1	347.9	374.9	354.8	366.3	351.1	387.2	330.7	360.6	366.4	340.4	380.7	369.1	339.2	342.5	421.1	437.8	652.9	396.1	372.9
SeqId.3879-50_1	SL011232	Hsp90 co-chaperone Cdc37	CDC37	0.49208	0.971269	825.7	747.8	695.4	734.8	712.9	773.1	773.9	735.2	712.1	787.1	906.3	732.3	711.1	713.7	739.9	747.2	768.5	723.1	686.6	865.5	773.1	752.6	861.3	1108.9	739.2	655.1	698.7	749.8	751.8	743.4	729.3	778.5	759.4
SeqId.4145-58_2	SL004359	Neurotrophin-3	Neurotrophin-3	0.49208	0.971269	284.6	250.2	234.7	349	266.4	243.1	221.2	264.6	264.5	252.6	216.9	256.1	226.8	269.6	250.8	267.8	275.7	242.3	251.6	257	211.2	218.9	257.5	272.9	277.6	343.3	262.4	265.7	239.2	644.6	266.4	226.9	356.3
SeqId.5244-12_3	SL004716	Mitogen-activated protein kinase 9	JNK2	0.49208	0.971269	266.2	274.2	253.2	266.8	295.5	257.1	296.1	272.8	284.3	287.7	270.1	271.2	287.1	277.6	319	283.7	278.3	272	273.1	297.5	250.8	265.7	277.6	252.2	290.9	270.7	242.4	282.2	254.3	300.5	289.7	293.9	246.2
SeqId.8464-31_3	SL012517	R-spondin-4	RSPO4	0.49208	0.971269	450.8	487.4	423.5	516	502	395.5	429.2	433.8	457.3	401.3	506.8	538	442.6	439.4	415.9	500.7	426.7	423.3	435.1	432.5	410.2	439.1	557.1	495	400.5	457.3	408.6	406	492.8	412.8	438.3	434.5	458.8
SeqId.2631-50_2	SL004147	Interleukin-10 receptor subunit beta	IL-10 Rb	0.503543	0.971269	2479.7	2778.2	2784.1	2829.4	2856.1	2285.3	2697.1	2653.5	2966.1	2612.5	2692	2888.1	2949.1	2957	2705.3	2949.4	2772.4	2829.4	2736.6	2680.6	2640.6	2725.4	2905.7	2493.2	3007	2633	2760.2	2684.2	2725.3	2909.2	2491.6	2825.1	2937.4
SeqId.3033-57_1	SL005164	Galectin-2	Galectin-2	0.503543	0.971269	1351.7	1627.9	1448.3	1542.7	1604.1	2015.6	1451.3	1625.2	1613.4	1892.7	1485.7	1379.7	1483.8	1728.4	1493.1	2277.4	1732.8	1480.9	1350.9	1582.7	1533.5	1571.4	1519.3	1695.6	1541.2	1537.3	1380.7	1519.3	1479.1	1562.6	1677	1516	1557.3
SeqId.13126-52_3	SL008631	Desmocollin-2	DSC2	0.508701	0.971269	3110.2	3119.6	2736	4018.7	3393.2	3114.4	2553.5	2420.2	3557.5	3113.7	2200	3830.5	2755.2	2886.2	2272.1	4462	3124.1	2999.6	2480.9	3112.6	1938.3	2901.1	3715.1	3233.3	3448.4	2496.2	2693.2	2486.2	2521.5	2136.2	11102.6	2959.1	4151.5
SeqId.2524-56_3	SL003280	High mobility group protein B1	HMG-1	0.508701	0.971269	3022.2	3248.8	3271.9	2881.7	2676.1	3181.8	3271.7	3563.8	2428.3	2418.7	4283	2484.3	3070	3034	3263.2	2258.8	2923.5	2960.7	4277.1	2917	3838.2	3107.8	2498.5	2768.7	2973.3	3504	3623.7	3086.9	3342.1	3284	2787.4	2794.5	1791.2
SeqId.2647-66_2	SL003648	Rab GDP dissociation inhibitor beta	Rab GDP dissociation inhibitor beta	0.508701	0.971269	23054.2	10498.1	9494	9343	7971	11763.3	9320.5	7956.2	8091.6	11191.3	13449.3	9930.3	7839	9927.4	10607.9	10815.6	15674.7	8799.1	8560.5	10831.4	13390	9811.6	22237	37383.8	6593.8	6558.8	14332.4	13068.9	12078.6	8525	11000.9	8067.9	11109.8
SeqId.2942-50_2	SL000396	Cytochrome c	Cytochrome c	0.508701	0.971269	1143.4	1128.6	1265.1	1355.9	1408.5	1025.2	1100.9	999	1374.9	1453.9	1087.3	1232.4	1372.5	1321.2	1074.7	1423.5	1257.7	1239.6	902.9	1217.5	1096.6	1136.1	1153.1	1228.8	1254.7	1325.6	1035.6	1104.5	1183.4	1302.7	1442.5	1370.5	1244.5
SeqId.2966-65_2	SL004362	Stem Cell Growth Factor-beta	SCGF-beta	0.508701	0.971269	1623.3	1604.6	1470.4	1538.9	1671.8	2184.5	1469.8	1401.7	1690.1	1586.4	1416.1	1446.5	1209.5	1375.3	1551.6	1437.8	1325.7	1494	1368.9	1460.9	1155.6	2159.1	1540.9	1951	1770.7	1847.4	1250.1	1382.2	1272.1	1489.2	1753.6	1982	2397.7
SeqId.3321-2_2	SL007385	Interleukin-24	IL24	0.508701	0.971269	424	401.5	350.5	340	384.9	330.2	368.7	388	417.8	348.5	493.5	442.7	385.5	946.5	372.4	343.4	355.2	369.7	381.8	367.7	384.1	404.9	423.2	298.9	355.3	357	357.9	361.7	358	886.2	352.7	392	336.1
SeqId.3344-60_4	SL000272	Antithrombin-III	Antithrombin III	0.508701	0.971269	61901.5	55046.9	52985	59656	58484.6	64254.3	38550.5	58248.4	68363.4	64092.6	50800.9	84295.6	48462.9	69352.7	41502.9	82891.9	62644.3	63761.5	67967.5	60002.5	40154.9	49262.7	59746.3	52477.2	64322.7	54307.3	59299.4	54478.1	52935.3	64058.4	62003.1	44869.7	78329.6
SeqId.3360-50_4	SL003726	Serine/threonine-protein kinase Chk2	Chk2	0.508701	0.971269	420.5	402.4	440.1	1190.8	423.6	445.8	396.1	431	411.9	438.1	382.1	419.2	368.8	389.2	390.6	360.9	387.4	364.6	1405.3	454.5	379.9	1115.3	382.5	374.7	1039.7	406.2	326.4	370.8	444.4	457.1	410.6	386.1	520
SeqId.3666-17_4	SL006830	Complement factor H-related protein 5	complement factor H-related 5	0.508701	0.971269	1464	977.9	796.7	842.6	1310.7	831.9	1145.6	432.6	990.2	1245.4	1060.8	679.6	1094	985.7	1481.9	869	1092	1274.5	964.5	970.7	1249.6	966	860.3	1111.2	1188.4	684	1435.8	1705.2	1127.5	1039.4	999.5	1240.4	1228.5
SeqId.3805-16_2	SL010458	Endothelial cell-specific molecule 1	Endocan	0.508701	0.971269	2504.6	2035.9	1594.7	1841.4	1570.8	1489.3	1108.1	1515	1671.3	1793.2	1389.6	1774.2	1000.3	1595.6	1321.6	2054.7	1470.5	1479.4	1422.7	1291.6	1492.4	1284.4	1944.9	1913.1	1432.7	1689	1336.2	1528.2	1306	1841.2	1612.9	1134.9	1890.8
SeqId.3860-7_2	SL005630	Proteasome subunit alpha type-6	PSA6	0.508701	0.971269	1668.4	1208.2	1116.7	1127.8	1077.8	1177.5	1106.8	1172.3	1224.9	1284.8	1557.9	1002	1069.4	1270.7	1226	1061.5	1398.4	1192.5	1155.9	1148.8	1341.6	1058.5	1186.2	1816.5	1022.4	894	1304.3	1268.5	1122.2	1144.8	1093.4	1237.9	971
SeqId.3893-64_1	SL001905	Mesothelin	Mesothelin	0.508701	0.971269	606.6	503.6	453.2	498.2	481.7	508.3	495.3	484.7	624.2	769	853.6	524.3	536.3	878	790.8	687.8	551.3	674.8	498.1	693.3	495.8	509.5	499.5	2161	631.9	1033	479.8	540.4	488.4	1918.3	502	2819.2	1084.5
SeqId.4280-47_2	SL008865	Proteasome subunit alpha type-2	PSA2	0.508701	0.971269	1016.4	953	945.5	853.6	834	857.7	881.5	960.3	893.8	799.6	1441.4	786.8	823.9	928.4	922.3	805.1	861.6	911.9	931.6	853.7	1067.2	864	879.3	801.3	737.6	774.5	965	895.4	880.5	903.3	803.8	914	851.2
SeqId.4284-18_3	SL011535	RNA-binding protein 39	RBM39	0.508701	0.971269	943.4	983.7	928.5	886.9	806.9	849	828.6	937.5	795.1	689.1	1496	695.9	740.7	817.9	977.1	1140.6	867.4	832.5	913.8	994.9	1235.5	830.9	1098.9	626.9	688.1	554.7	1047.6	801.4	920.1	780.6	704.8	897.1	715.8
SeqId.4306-4_2	SL003655	Transketolase	Transketolase	0.508701	0.971269	35059.4	14847.2	13950.7	12840.5	9961.1	17972.3	11074.5	13197.2	11908.8	16079.4	24117.4	14389.9	10539.3	14079.9	17216.8	13919	21284.2	12815	15843.2	14681.2	21686.5	11667.7	24788	50971.9	8397.9	8846.1	28472.8	19894.8	15555.9	13171.2	15650.2	11535.8	15350.4
SeqId.4459-68_2	SL014069	Proprotein convertase subtilisin/kexin type 7	PCSK7	0.508701	0.971269	4614	4968.1	3938.7	5041.2	5721.4	4496	4280.1	4072.5	4278.4	3216.8	4368.6	5575.1	5713	3625.3	3200.1	4292.5	3235.6	4916.2	2520.7	2466.1	5567.4	5048.9	4729.4	4740.4	4755.5	3822.2	4353.7	4692.6	4474.8	4290.9	5074.6	4759.2	6348.4
SeqId.4717-55_2	SL000479	Interleukin-3	IL-3	0.508701	0.971269	2515.9	2294.2	1940.6	2031.9	1934.9	1919.1	2051.5	3283.5	2955.8	1930.1	2435.2	1749.5	1934.2	2185.1	2323.9	1879.7	2167.2	2070.7	2061.9	2259.1	2149.8	2351.2	1819.7	1735.1	1991.4	2052.5	1987.9	2720.9	2122.6	2032.4	1905.8	2176.7	1657.1
SeqId.4913-78_1	SL003300	C-C motif chemokine 16	HCC-4	0.508701	0.971269	20206.8	29609	23753.4	21624.1	30151.6	29207.3	29099.3	20695.1	13663.1	22841.5	26995.6	28860.6	33349	17859.8	16382.7	25886.2	19140.1	20957.8	16627.2	25752.8	20001.6	27665.9	24512.6	21876.3	22152.2	53602.5	11703.7	18075.5	18461.9	22000.8	12889.2	27254.7	33981.5
SeqId.4924-32_1	SL000521	Interstitial collagenase	MMP-1	0.508701	0.971269	2779.1	2907.5	3882.9	12573.1	2880.2	2258.8	7289.2	4186.7	8483.2	6341.6	2445.6	5713.5	2226.8	6616.5	1250	9769	3691.4	4532.1	2282.3	2024.2	4147	3485.7	4772.9	9521.4	4051.5	7314	3031.5	2705.7	1644.5	1984.7	4514.3	5062.3	4874.6
SeqId.4963-19_1	SL011708	cAMP-regulated phosphoprotein 19	ARP19	0.508701	0.971269	1176	944.5	1002.9	946	938.3	1091.4	981.6	1210.1	1105	1036.9	1168.6	949.9	940.6	936.8	1354.8	1261	1000	1127	1271.6	953.6	1134.7	956.2	1057.5	1134.4	908.9	923.9	1167	1140.1	975.7	1067.9	1013	904.4	906.1
SeqId.5028-59_1	SL005764	Scavenger receptor cysteine-rich type 1 protein M130	sCD163	0.508701	0.971269	1916	1669.3	2343.7	2046.2	2628.9	1066	1640.3	1789.3	2245.7	2129.9	2017.9	1758.6	2260.4	1913.5	1575.1	2925.8	1274.8	1358.6	1587.9	853.4	1346.2	2051.5	3589.9	2335.7	1353.7	1763.7	1498.4	1623.9	1918.8	1660.2	1619.6	2074.7	3189.3
SeqId.5062-60_3	SL011100	CD226 antigen	CD226	0.508701	0.971269	1669.6	2052.8	1805.2	1743.5	1724.6	1723.5	3969.5	2051.2	2067.7	1848.1	1840.2	1811.4	1898.3	1785.4	2327.7	1628.3	1738.6	1875	2475.8	1579.6	1856.6	1840.8	1918.6	2250.3	1704	1984.4	2884.5	2088	1741	1983.4	1861.5	1807.6	1687.4
SeqId.5095-21_3	SL012698	Killer cell immunoglobulin-like receptor 2DL4	KI2L4	0.508701	0.971269	1949.9	1280.5	1404.4	1837.8	1350.8	1458.2	1203.5	1308.7	1243	1296.7	1337.4	1091.4	1245.8	1364.5	1731.2	1032.2	2000	1227.9	1328.5	1598.6	1127	874.5	1598.7	2595.9	2124.3	840.9	1697.2	983.7	1502.8	1269.3	1129.2	1227.2	1107.9
SeqId.5129-12_3	SL005221	Scavenger receptor class F member 1	SREC-I	0.508701	0.971269	9496.8	8834.6	9670.5	10792.2	10821.7	11523.5	12606.4	15708.4	12073.4	14402	14427.5	12964.2	10376.9	10635.6	16318.3	11101.1	9304.5	11032.5	17560.9	9616.1	10441.1	9330.8	14402.7	8819	10877.8	9762	14841.5	17725.4	8730.1	10250.9	9092.4	12370.8	11154.7
SeqId.5236-2_3	SL007145	Nuclear receptor subfamily 1 group D member 1	NR1D1	0.508701	0.971269	755.7	674.5	676.1	684.2	720.7	751.7	695.7	873.6	681	724.1	699.5	682.8	667.8	833.3	702	670.6	669.1	693.1	666.9	715	700.6	680.6	655.8	633.6	719.5	685.3	625.7	692.3	702.5	686.9	735.3	763.1	698.6
SeqId.5246-64_3	SL005730	cGMP-dependent 3',5'-cyclic phosphodiesterase	cGMP-stimulated PDE	0.508701	0.971269	5042.5	3984.9	3908	3669.5	3813.3	4100.9	4316.8	4166.3	2988.4	3503	4135.2	3479.4	4258.2	3881.6	3700.1	3361.9	3834.8	3774.4	5062.8	3250.8	4610.2	4346.7	3400.9	4031.3	3644.1	4887.3	4604.2	4182	4185.9	3049.6	3679	3993.7	3072
SeqId.5440-26_3	SL004594	Troponin I, fast skeletal muscle	Troponin I, skeletal, fast twitch	0.508701	0.971269	4261.7	10903	7905.3	4804.1	7955.3	5092.4	4041.9	3477	4978.2	3421.3	9790.8	3966.3	5381.6	5537.5	3551.8	4232.8	3195.5	14077.5	3571.5	9323.9	2910.3	3491.9	25258.6	5785.8	4589.4	5878	6122.4	3011.1	3536.6	3963.8	4030.9	5280	4222.4
SeqId.5484-63_3	SL011588	40S ribosomal protein S3a	RS3A	0.508701	0.971269	1315	3133.4	1239.1	1441.5	2052.4	1194.4	1772.3	1459.7	1281	1356.7	1370.9	1237.3	1211.8	1416	1336	1275.2	1321.7	1369.3	1924.9	1502.4	1323	1756	1315.4	1220.7	1534.1	1207.7	1175.9	1338.1	1497.2	1157.8	1245	1337.2	1079.7
SeqId.9177-6_3	SL007306	Protein FAM3B	FAM3B	0.508701	0.971269	1318	1081.9	1024.3	1280	1556.2	1574.9	1028.2	1009.6	1152.2	895.8	913.1	1520.9	850.9	1418.8	710.6	1712.7	2138.5	1464.6	1079.2	1363.6	1075.6	1037.3	1158.1	1693.4	924.1	1326.5	1342.9	1187.9	717.8	865.2	1019.4	889.8	1552.9
SeqId.2696-87_2	SL004685	Persephin	Persephin	0.526851	0.971269	465.6	516.2	606.1	460	482.2	516.2	555.7	483.2	573.6	474.8	654.9	430.8	554.4	516.8	460	527.8	444.1	501.1	489.9	494.8	449.1	512.2	545.4	535	458.1	423.2	487.9	487.1	521.5	515.6	564.3	499	449
SeqId.2806-49_2	SL004128	Activin receptor type-1B	Activin RIB	0.526886	0.971269	668.3	797.8	749.7	728	692.7	685.5	722.6	744.1	637.8	690.4	876.7	733.8	642.9	728	778.7	692.1	698	706.7	702.1	882.7	767.8	756.4	726.2	562.5	658.6	578.2	599.5	727.3	735.9	971.1	632	702.8	609
SeqId.4134-4_2	SL000138	Heparin-binding EGF-like growth factor	HB-EGF	0.526886	0.971269	247.1	223.9	212.1	228.3	234.6	225.4	230.7	258.9	237.7	242.3	246	368.6	225.7	227.2	230.5	312.8	233.9	230.5	216.9	304.7	223.4	234.5	227.8	246.7	237.6	211.6	224.6	241	220.9	240.4	227	237.9	260.2
SeqId.5112-73_3	SL014268	OX-2 membrane glycoprotein	OX2G	0.526886	0.971269	3992.5	3777.3	3452.8	4146.3	3189.6	3354.9	2967.9	3620.9	3852.9	4180.1	3789.9	5204.5	3303.6	3625.5	3793.4	4849.9	4146.3	4187.3	3877.6	3162.6	3474.2	3409.2	4226.6	4459.2	3710.4	4253.8	3975	3832.8	4112.6	3455.1	3802.1	3884	5569.5
SeqId.10346-5_3	SL007221	Signal transducer and activator of transcription 3	STAT3	0.531967	0.971269	728	622.2	772.9	581.4	505	694.4	519.4	531.9	539.3	516.3	988.7	469.7	483.2	608.6	963.4	468.7	565.4	584	636.9	744.7	876.9	509.2	698.4	450.4	415.8	355	511.9	569.9	560.6	610.3	622.7	482.9	538.4
SeqId.11094-104_3	SL007361	Galectin-10	LPPL	0.531967	0.971269	1503.7	1619	1525.3	2257.1	1569.4	1623.3	1951.8	1579.7	1559.5	1852.8	1495	1511.7	1804.2	1670.3	1687.2	1646.9	1572.1	1904	1721.9	1573.9	1875	1655.5	1422.8	1513.8	1698.9	1817.5	1683.6	1591.8	1667.8	2149.7	1703	1704.6	1516
SeqId.13116-25_3	SL008931	CD177 antigen	CD177	0.531967	0.971269	805	2055.8	1419.1	877	3157	1264.7	1222.8	482	1100.8	621.1	1575.1	1650.3	1454.7	590.3	2342.8	1243.7	2553	882.8	723.5	1867.2	1079.2	1528	611.5	413.3	1267.4	1278.6	1155.9	1675.6	566.4	596.3	1566.1	2014.6	1395.8
SeqId.13118-5_3	SL011888	SPARC-related modular calcium-binding protein 1	SMOC1	0.531967	0.971269	3931.1	3907.6	3921.8	3908.9	3351.2	4003.6	3710	3415.1	3598.2	3677.5	3871.7	3878.4	3473.8	3624.4	3208.8	4120.4	3209.5	3789.5	3574.1	3589.6	3025.3	3774.4	3853.4	4269	4036.4	4027.8	3740.4	3660	3512.6	3619.9	4330.3	3719.7	4758.9
SeqId.2505-49_3	SL004144	GDNF family receptor alpha-3	GFRa-3	0.531967	0.971269	1997.4	1897.6	1908	1643	1678.7	1854.6	1819.8	2010.8	1765.6	1659.5	2762.9	1678.9	1844.3	1967.8	1832.9	1737.1	1736.4	1866.3	1947.7	1662.2	2144.8	1830.6	1720.2	1595.8	1714.6	1679.4	1928.1	1836.4	1898.4	1947	1602.9	1967.6	1587.8
SeqId.2640-3_2	SL004637	Macrophage-stimulating protein receptor	MSP R	0.531967	0.971269	1192.3	1180.6	1160.3	1122.3	1132.6	1157.8	1298.8	1284.2	1090.5	1140.2	1367.3	1060.6	1237.4	1172.9	1152.9	1092	1132	1151.2	1273.5	1110.2	1340.5	1249.2	1076.8	1554.2	1116.1	1191.3	1227.7	1221.1	1203.6	1229.8	1076	1164.2	1056.3
SeqId.2715-25_2	SL005159	Erythropoietin receptor	EPO-R	0.531967	0.971269	562.2	488.1	470.8	496.1	508.2	501.5	514.7	1074.8	513.3	541	453.8	524.1	509.3	508.6	499.2	513.8	518.5	491.1	473.3	496.8	487.6	523.1	472.4	582.3	505.8	494.3	993.9	510.5	491.4	491.3	509.2	536.2	497.2
SeqId.2831-29_1	SL002763	Kallikrein-11	Kallikrein 11	0.531967	0.971269	1961.9	2567.8	1673.7	1678.3	1507.6	1542.5	1331.6	1896.3	2785	2723.2	2511.2	2849.7	1864.9	2391	2159	3097.1	2198.2	1520.2	2192.3	1829.9	2043.4	2005.7	2134.7	2318.3	2375.4	2205.2	1972.7	1981.4	2445.2	2456.7	1851.2	2432.3	2886.4
SeqId.3070-1_2	SL000478	Interleukin-2	IL-2	0.531967	0.971269	2796	2243.4	2161.1	3715.3	3695.2	3112.7	3964.5	2260.9	2636.5	4355.4	2210.2	3268.4	5017.2	2324.2	2501.4	2367	3449.6	2179.1	1695.3	3852.1	4079.3	3247.8	3109	2283.2	2779.4	2764.6	1363.1	2848.5	3012.4	2940.6	3583.8	4469.6	6098.2
SeqId.3192-3_2	SL002695	Cytosolic non-specific dipeptidase	Glutamate carboxypeptidase	0.531967	0.971269	1637.3	1793.1	1681.3	1936.3	1732.8	1685.4	1854.2	1831.4	1725.4	1756.2	1920.1	1628.1	2063.9	1854.7	1747.6	1637.6	1742.1	1763.8	1831.3	1676.6	1809.2	1793.6	1766.1	1485.5	1635	1665.4	1679.4	1743.5	1687.5	2103.4	1557	1792.6	2792.2
SeqId.3235-50_2	SL010391	WAP, Kazal, immunoglobulin, Kunitz and NTR domain-containing protein 2	WFKN2	0.531967	0.971269	4757.5	5996.9	6474.4	8577.5	7116.1	4896.9	4566.9	4930	6938.8	8047.9	4911.7	11281.4	5686.8	7666.4	5601.1	10673.8	7507	5422.9	4489	6481	6659.9	5217.7	9657.6	9239.7	7724.3	9191.6	4744.3	7804.3	5811.2	8636.2	7000.3	4247.4	10400.2
SeqId.3634-5_4	SL005491	Opioid-binding protein/cell adhesion molecule	OBCAM	0.531967	0.971269	4453.9	3818	3832.3	3769.4	4158.7	4037	4366	4278.9	3472.7	3780.4	4039.1	3668.9	4618.3	3871.9	3730.1	3582.7	3913.9	3885.8	4896	3477	4253.8	4362.5	3394.2	3877.2	3918.9	5248.9	4463.8	4078.3	4274.6	3568.9	3860.2	4225.4	3168.2
SeqId.3643-90_2	SL008760	SLIT and NTRK-like protein 1	SLIK1	0.531967	0.971269	1737.6	1243	1221.6	1196.7	1234.1	1189.5	1340.3	1348.2	1218.7	1077.9	1600.5	1201.6	1365.6	1234.4	1409.6	984.5	1287.3	1292.4	1677.3	1164	1502	1207.8	1005.2	1259.9	1219.1	1535	1485	1548.5	1253.7	1413.3	1308.8	1267.2	889.8
SeqId.3797-1_1	SL000638	Cadherin-2	Cadherin-2	0.531967	0.971269	2767.2	2949	3081.7	2819.9	2832.1	3211.2	2867.1	2886.6	2592.9	2934.1	3377.3	2925.6	3100.4	2996.5	2818	3132.7	2676.7	2917.5	2596.5	3007.4	2821.5	3008.9	3741.8	2605.2	3377.9	2885.8	2529.9	2671.8	2825.2	2811.1	2784.9	2994.4	3307.1
SeqId.3810-50_2	SL006912	Tyrosine-protein kinase Fgr	FGR	0.531967	0.971269	930.6	911.8	904.6	799.5	3754.1	1074.6	687.7	662.1	940.2	671.4	1912.9	796.1	995.2	936.4	1762.5	690.8	924.4	956.2	867.8	1372.9	2139.3	680.2	1655.6	558.1	787.1	568.6	982.6	790.1	1013.4	1210.7	876.1	862.8	617.9
SeqId.3903-49_2	SL005372	Sorting nexin-4	Sorting nexin 4	0.531967	0.971269	3025.4	1950.2	2722.7	2059.6	1794.6	3139.4	2069.6	3493.1	2624.8	2123.2	3063.2	2288.4	2195.7	2211.2	3381.1	1804.7	2098.4	2552.5	3600.8	2021.4	3105.5	2016.9	3713.6	2737.5	1756.4	1927.4	4672	2743.1	2372.4	2754.6	2350.6	1937.2	3101.2
SeqId.4464-10_2	SL001753	Sialoadhesin	Sialoadhesin	0.531967	0.971269	183.5	212.5	217	201.1	247	219.5	183.2	170	216.4	189	166	347.7	193.5	170.9	171.3	196.3	203.6	184	286.8	187.8	174.8	182.3	176	202.8	203.4	209	185.5	197.3	225.1	188.5	221.6	198	255.1
SeqId.4474-19_2	SL004070	Ubiquitin	Ubiquitin	0.531967	0.971269	59701.5	24503.5	23407.2	24945	23333.2	29593.1	24503	40751.3	26925.9	31564.1	31723.9	29369	23464.8	26214.8	27188.8	24369.3	39562.3	25110.4	37047.1	22665	25277.7	24211.3	30363	80340.1	19767	20570.5	57466.6	35450.3	24101.8	23712.3	23786	25480.4	27715.2
SeqId.4931-59_1	SL000024	Tissue Factor	TF	0.531967	0.971269	1212	1350.5	1512	1355.1	1575	1519.1	1279.5	1468.1	1374.8	1291.2	1098.9	1447.5	1455.2	1327.9	1076.9	1574.1	1221.1	1287	1262.6	1372.1	1086.2	1459.8	1353.3	1253.9	1286.1	1947.1	1383	1200.1	1464	1165.6	1241	1316.7	1507.2
SeqId.4989-7_1	SL003341	Fibrinogen gamma chain	Fibrinogen g-chain dimer	0.531967	0.971269	7342.4	11318.2	11486.8	9309.2	8577.7	10998.2	10348.6	10334.9	8180.3	7741.4	8089.5	12669.9	8226.9	7409	8307.2	10002.3	8697.7	8396.9	6933.1	10246.1	8638.5	10091.1	8658.1	9830.1	10796.9	7213.9	7388.7	8324.6	9410.2	8033.4	7034.3	9870.3	11592.2
SeqId.4997-19_1	SL011616	Eukaryotic initiation factor 4A-III	IF4A3	0.531967	0.971269	826.1	698.7	877.1	709.1	698.1	691.8	685.8	681.3	671.1	802.9	881.5	648.8	681.7	716.5	730	665.4	779.2	784.3	709.7	783.5	803.1	702	751.5	864.4	669.7	732.5	793	746.4	686.9	705.4	917.4	682.7	644.4
SeqId.5018-68_1	SL005694	Peroxiredoxin-6	Peroxiredoxin-6	0.531967	0.971269	59982.6	16867.7	14407.6	19923.2	12600.5	32832.9	15879.7	14605.5	14738.7	30347.2	24361.6	24924.6	17146.9	26211.7	19220.4	24848.6	47815.2	19591.1	15210.5	19234.1	31468.7	19064.7	40415.9	90446.3	11811.5	14112.7	34880.6	28755.3	25215.5	17663.7	31698.4	16960.7	26160.5
SeqId.5245-40_5	SL016549	AMP Kinase (alpha2beta2gamma1)	AMPK a2b2g1	0.531967	0.971269	3591.6	2699.8	2653.5	2278.7	1929	3492.2	2364	4829.5	2910.4	2337.5	3667.7	2023.6	2058.3	2669.2	4973.8	1794.9	2536.3	2576	4604.7	2632.3	3274.9	2225.9	3930.4	2751.9	1876.1	3478.3	4715.3	3122.7	2952.5	2984.7	2339.6	2074.9	2213.5
SeqId.5261-13_3	SL010488	Abelson tyrosine-protein kinase 2	ABL2	0.531967	0.971269	1001.6	770.6	772.5	704.1	728.8	768.4	808.3	852.8	671.3	665.7	816.6	702.7	833.6	733.3	820.9	585.1	749.9	754.7	1067.4	715	836.1	838.7	646.5	723.8	747.8	918.7	944.6	819.9	852.5	745.2	740.5	744.9	513.2
SeqId.5315-22_3	SL000052	Troponin T, cardiac muscle	Troponin T	0.531967	0.971269	808.2	563	536.3	539.8	497.8	478.3	526.9	542	479.3	464.2	547.7	454.9	523.9	506.7	543.3	428.8	484.5	513.5	605.2	506.4	566.5	543.8	439.4	459.3	462.2	506.6	806.2	510.6	497.7	454.1	490.5	529.9	425.5
SeqId.5934-1_3	SL000420	Ferritin	Ferritin	0.531967	0.971269	4155.7	4428.1	5913	3005.6	5008.2	5589.9	7850.2	1869.8	3215.8	4811.4	7261.6	5226	11229.5	3755.8	2261.4	1605.4	2140.6	2773.3	1173.1	18745.8	1669.4	5064.9	28285.5	16080	2838.6	932.7	3939.7	12689.3	11894.8	1009	16598	1911.7	10527.1
SeqId.9171-11_3	SL016969	Cysteine and glycine-rich protein 3	CSRP3	0.531967	0.971269	815.5	978	1151.4	1094	943.2	947.4	1074.5	1249.2	885.8	942.6	875.9	1049.9	1013.5	892.6	748.7	1014.7	5348.9	1173.1	984.3	908.7	728.2	1062.2	952.2	833.9	915.7	1077.2	1305.2	1020.8	820.7	831	1011.9	907.9	1374.1
SeqId.3758-68_3	SL003974	Activated Protein C	Activated Protein C	0.538761	0.971269	744.4	533.3	504.3	616.5	582.2	476.5	503.9	479.4	572.5	693.2	597.9	875	865.1	669.8	532.7	691.1	562.6	521.4	488.2	815.2	667.7	571.8	431.6	393.6	565.2	504.3	429	503.4	572.6	547.9	791	892.9	815.1
SeqId.5178-5_3	SL011406	High affinity cAMP-specific 3',5'-cyclic phosphodiesterase 7A	PDE7A	0.538761	0.971269	759	785.5	767.5	802.3	798.7	755.7	788	789.2	1342.2	843.6	796	846.3	792.9	789	785.2	830.2	885.1	797.6	784.1	805.5	783.3	794.2	761.8	938.4	810.5	782.8	747.5	802.3	754	808.4	815.5	822.2	782.5
SeqId.3339-33_1	SL007206	Thrombospondin-2	TSP2	0.550769	0.971269	516.8	479.3	415.6	432.6	516.9	456.3	577.2	516.8	482.1	456.2	514.5	622.5	486.3	505.1	409	534.9	311.6	316.2	446.1	310.6	339	416.4	471.4	553.3	451.3	616.9	382	384.3	497.5	459.4	663.7	462.7	548.6
SeqId.4123-60_2	SL003171	Fibroblast growth factor 4	FGF-4	0.550769	0.971269	317.3	320.3	285.1	294.9	314.6	280.5	317.8	314.4	331.9	333.5	380.7	301.7	342.2	325.4	309.4	301.1	319	312.3	305.8	324.2	295.6	286.9	318.5	320.6	902.3	273.6	286.1	327.3	281.4	343.9	302.7	323.1	281.4
SeqId.10367-62_3	SL001716	Interleukin-12	IL-12	0.555745	0.971269	488	651.8	549.4	675.5	607.1	712.1	555.9	572.2	779.9	701.2	440	558.5	574.2	550.9	604.3	622.5	646.5	617.2	560.8	631	483.4	678.5	638.7	557.8	648.3	586.3	468.7	541.6	574.1	575.8	616	661.1	552.3
SeqId.2192-63_10	SL003168	C-C motif chemokine 27	CTACK	0.555745	0.971269	1368.6	1377.9	1358.7	1788.3	1403.8	10126.3	1097.1	1392.2	1388.9	1342.8	1543.6	1321.7	1477.4	1303.5	1304.8	1460.8	1175	1263.7	1309.4	1369.9	1271	1339.9	1435.2	1489	1249.4	1624.3	1197.6	1313.6	1556.5	1540.1	1477.1	1480.3	1673
SeqId.2475-1_3	SL004010	Mast/stem cell growth factor receptor Kit	SCF sR	0.555745	0.971269	15262.5	11017.8	18062.4	13966.7	12828.3	9565	8745.8	14697	13750.7	22585.2	18257.1	17026.8	14331.8	17325.2	18051.3	21232.9	16029.3	15808.5	18104	15036.6	13638.8	13218.3	16664.9	13525.9	16180.9	13159.6	16140.9	11763.5	14580.5	17427.7	12468.5	12921.1	19659.2
SeqId.2605-49_2	SL004180	Tumor necrosis factor receptor superfamily member 8	CD30	0.555745	0.971269	3127	3147.9	3735.7	2546.3	2627.6	3086.6	2999.4	3672.6	3101.9	2545.8	4978.1	2569.7	2636.4	3473	2915.3	2399.3	2782.4	3130.5	3345.4	2713.3	3837.8	2761.7	2984.6	2405.4	2603.8	2633.6	3206.6	2869	2987.4	2868.5	2411.2	3231.7	2697
SeqId.2624-31_2	SL004698	Protein E7_HPV18	HPV E7 Type18	0.555745	0.971269	2740.1	2875.8	2914.6	2840.4	2790.5	2897.6	3059.2	3234.2	2675	2596.8	2961.2	2777.6	3242.6	2832.8	2828.3	2667.8	2806.9	2837.5	3476.9	2529.5	3611.4	3153	2541.8	2641.6	2830.6	3387.2	3339.7	3269.1	3154.4	2876.8	2668.4	2745	2709.1
SeqId.2748-3_2	SL001938	Inhibin beta A chain	Activin A	0.555745	0.971269	9192.9	6843.4	4814.5	7040.7	7890.9	5290.6	6873.1	5096.1	6209.3	7171.8	6211.3	6419.4	8718.1	4631.8	4893.6	4578.2	3268.7	3402.1	5019.8	3524.6	6146	7146.2	6907.9	6336.7	7059.9	9890.2	4682.5	5613.5	6028.6	6307.5	5796.8	6509.1	11604.4
SeqId.2823-7_1	SL004704	COMM domain-containing protein 7	COMMD7	0.555745	0.971269	3562.5	3961.2	3530	3826.7	3722.4	3984.3	4314.7	4033.7	3807.1	4304.1	3652.9	3736.4	3542	3870.3	4133.9	4016.2	3874.9	3736.8	4020.1	3993.7	3879.3	3921.5	4429.4	3244.3	3761.8	3815	3655.4	3595	3747.5	3953.1	3651.3	3824.5	3374.4
SeqId.2827-23_2	SL000427	Fractalkine	Fractalkine/CX3CL-1	0.555745	0.971269	2025.4	2492	2340.3	3071.3	2385	2223.3	2620.3	2705.6	2457.3	3057	2143.3	2891.7	2375.6	2308.5	2292.1	3078.7	2294.1	2788.9	2511.5	2165	2158.4	2910	2807.9	2989.2	3602.7	2848.1	2544.2	2432.8	2352.2	2337.8	2395.2	2133.1	3586.4
SeqId.2843-13_2	SL001897	Kunitz-type protease inhibitor 2	SPINT2	0.555745	0.971269	2194.7	1834.7	2066.6	1837.6	2377.2	2719.7	3210.5	3048.2	3895.7	2109.8	2370.8	1864.6	2593.3	2218.5	2889.2	2499.1	1647.9	2593.7	3209.7	2286.3	1671.8	2272.5	2451.6	2255	2031.1	2151.9	3263.4	2315.4	2112	2105.3	1898.4	2207.7	2472.4
SeqId.3186-2_2	SL002525	Complement C2	C2	0.555745	0.971269	2578.8	2415.4	3532.1	3217.8	3759.2	3654.1	3142.5	3307	3735.9	2872.9	3611.5	3001.7	3345	2932	3254.8	3044.9	2739.2	2843.5	2858.8	3429.7	3346.4	2806.8	3478	3473.9	2918.3	2945.7	3100.5	3433.9	3095.1	3128.8	4092.2	3448.5	3590
SeqId.3331-8_1	SL010468	RGM domain family member B	RGMB	0.555745	0.971269	2126.6	2739.5	2296.1	2836.6	2188	1861.8	2037.2	2167.8	2871	2623.1	2191.5	3478.6	1824	2327.1	1926.7	3759.5	2507.2	2450.9	1939	2695.9	1600.1	1877.3	2717.5	2344.8	2402.9	2277.4	1864.3	2330.1	1826	2384.3	2562.4	2238.1	3387.4
SeqId.3415-61_2	SL004660	Bone sialoprotein 2	BSP	0.555745	0.971269	6291.4	3090.8	3713.5	5088.3	4961.6	6080	3080	3880.9	2228.6	5332.8	2611	4235.7	1871.2	5922	5434.2	4667.1	3744.6	5778.1	4486.3	2734.5	2317.4	3756.5	5147.3	10450.3	3733	3856.1	2739.3	5931.6	2741.1	3817.3	3161.1	2482	7671.4
SeqId.3440-7_2	SL004298	Granzyme A	granzyme A	0.555745	0.971269	2689.3	3050.7	3351.9	2539.7	3995.7	3033.9	3771.2	3122.2	3400.6	3099.4	2015.8	3834.9	2802.4	3064.9	2678.9	4546.9	2778.2	3173.3	3735.9	2741.3	2251.2	3994.3	4556.8	3249.5	2853.7	3577.6	2848.2	2811.3	4041.1	2841.9	3267.7	2841.2	3675.3
SeqId.3441-64_2	SL017188	Glycogen synthase kinase-3 alpha/beta	GSK-3 alpha/beta	0.555745	0.971269	5711.2	3978	3635.9	3503.9	2723.6	4074.1	2979.6	3103.8	3429.4	2965.1	5795.6	2945.9	3042.8	3295.1	4960.5	3126.6	3970.4	3421.3	3672.4	4143	5846.1	3406.4	3313.3	5465.2	2211.9	2763.3	4308.5	3843.2	4069.9	3121.9	4150.1	2621.2	3845.4
SeqId.3488-64_2	SL000342	Catalase	Catalase	0.555745	0.971269	33715.4	9872.8	7848.5	7919.7	5996	14426.4	8456	6068.8	7978.1	10887	13243.9	10486.2	8023.4	10849.1	5482.3	12870.4	22115.1	6572.6	4787.5	11179.3	12797.8	9529.5	19545.6	54057.5	5201	6914.9	17185.9	14210.7	11733.5	7426.5	11290.5	7233.7	13175.8
SeqId.3499-77_2	SL004350	Interleukin-17B	IL-17B	0.555745	0.971269	285.2	330.2	294.9	335.8	342	302.6	333.3	317	331.2	339.8	303.3	309.3	320.4	324.9	338.4	331	328.4	326.4	314.2	371.7	293.6	311	330.1	267.5	329.5	310.9	280.8	326.7	300.1	342.2	332.5	321.9	337.6
SeqId.3656-9_4	SL004864	Cadherin-12	Cadherin-12	0.555745	0.971269	2104.6	1639.1	1737.5	1331.6	1286.2	1497.6	1428.1	1796	1555.8	1355	2496	1318.8	1415.3	1699.8	1538.7	1244.7	1607.2	1477.6	1509	1454	1890.9	1410	1366.8	2225.4	1209.7	1256.6	1665.2	1622.1	1576.8	1488.9	1275.8	1649.2	1211.8
SeqId.3657-74_3	SL004720	Calcineurin subunit B type 1	Calcineurin B a	0.555745	0.971269	8264.7	8016.2	7952.6	7406.7	8399.9	8175.3	9586.2	9436.2	6138.4	7083.4	8490.5	6636.7	9039.1	7731.9	8069.3	6570.6	7979.4	7833.2	11814.4	6548.7	9507	9619.1	7574.7	7850.3	7451.6	28474.2	10266.2	8824.1	8758.2	6898	7513.7	7949.8	5576.6
SeqId.3773-15_4	SL003200	Angiopoietin-1 receptor, soluble	sTie-2	0.555745	0.971269	2530	2090.5	2473.1	2631.5	2279.5	1995.2	2160.4	2233.3	2545.5	2504.5	2216.6	3082.5	2358.1	2535.5	2186.9	2758.7	2790.9	2623.8	2402.3	2183.4	2117	2221.9	2148.9	3129	2377.5	3306.7	2383.4	2517.9	3384.2	2511.1	2626.4	2517.4	3610.4
SeqId.4237-70_3	SL011770	Leucine carboxyl methyltransferase 1	LCMT1	0.555745	0.971269	2073.9	1829.2	1788.6	2027.3	1668.3	1930.5	1765.5	1953	1717.4	1687.8	1957.2	2048.4	1854.5	1614.8	1872.1	1647.8	1672.4	1700.3	1841.9	1560.5	2003.8	1865.6	1845.6	2143	1418	2794.7	1924.7	1887.5	1832.1	1698.5	1737.6	1841.6	1953.6
SeqId.4240-31_2	SL002650	Pyruvate kinase PKM	M2-PK	0.555745	0.971269	13628.9	12404.6	12453.2	11553.4	8860.5	13353.8	9053.3	8563.9	10348.5	8831.4	22403.9	7341.2	8239.6	8964.3	19751.5	7103.4	9942.9	11666.2	13274.6	14945.1	19455.2	8798.6	8029.7	8069.3	5934.1	5100.9	10054.8	10381.8	12485.9	12075.5	11246.5	6597.3	10181.2
SeqId.4389-2_1	SL007003	Desert hedgehog protein N-product	DHH	0.555745	0.971269	901	518	492.4	549.2	468.2	569.9	488.6	479.3	515.5	577.5	655.3	529.6	498.6	534	574.3	478.8	700.4	531.1	492.2	507.8	601.3	498.4	528.7	1205.6	486.7	511.3	608.9	644.7	590.4	499	548.5	719.4	521.1
SeqId.4429-51_2	SL014130	Carbohydrate sulfotransferase 6	CHST6	0.555745	0.971269	628.1	597.5	555	558.8	557.6	539.5	549.2	587.1	561.5	510.3	787.5	519.3	594.8	577.4	563.1	519.8	592.6	562.1	596.6	533.7	655.8	568.1	507.8	515.1	504.4	553.9	588.5	568.9	580.6	585.8	514.4	587.6	547.9
SeqId.4499-21_1	SL000535	Platelet-derived growth factor subunit A	PDGF-AA	0.555745	0.971269	4570	5422.1	6128.9	5965.5	5341.3	6230.8	4362.3	4579.7	6946.9	5642.7	4443.4	5552.7	4654.4	5304	7408.1	5395.1	5634.1	5541.9	4949.9	6602.7	4891.3	3667.8	5437.1	5239.9	6565.4	5079.6	3906.2	4691.2	3047.3	6467.9	6770.3	5929.8	5394.7
SeqId.4916-2_1	SL000460	Immunoglobulin D	IgD	0.555745	0.971269	11237.5	1554.1	49465	5606.3	2098.3	449.9	2210.7	597	388.5	6068.3	1578.3	10428.4	9369.7	6308.8	25195	3027.4	1728.5	13436.3	353.4	164.8	972.8	24775.8	4165.9	32312.5	488.3	5448.2	1470.6	374.7	1953.8	26997.3	5153.6	25292	5686.6
SeqId.4930-21_1	SL005789	Stanniocalcin-1	Stanniocalcin-1	0.555745	0.971269	1284.1	1942.7	1691.1	1632.7	1379.9	1553.4	2087.6	1334.1	1414.7	1941.3	1530.1	1981.2	1404	1373.6	1589.6	1833	1608.6	1433.5	1496.6	2086.9	1363.2	1216.8	2291.3	1364.6	1444.4	1584.9	1346.2	1279.1	1652.4	1835.7	1364.4	1721.2	1736.9
SeqId.5020-50_1	SL003653	Phosphoglycerate kinase 1	phosphoglycerate kinase 1	0.555745	0.971269	3650.6	3696.8	3589.9	3609.4	4007.5	3847.2	3799.9	3535.7	3683.8	3906.3	3751.3	3830	4172.9	3950	4092.2	3921.2	3877	3902.7	3515.9	3705.4	4057.5	3785.5	3360.5	3856.7	3558	5651.4	3513.7	3590.6	3907.9	3883.6	4225.6	4040.1	3419
SeqId.5068-54_3	SL014208	Cytotoxic and regulatory T-cell molecule	CRTAM	0.555745	0.971269	873.7	778.5	718.2	793.3	761.6	748.2	762.5	697	1625.4	797.5	729.1	707.4	734.1	743.1	851.6	799	1979.6	751.6	696.3	798.5	761.8	826.5	1328.1	939.8	788.7	1005	674.6	796.7	717.9	816.8	802.9	773.9	735.4
SeqId.5275-28_2	SL014488	Proto-oncogene vav	VAV	0.555745	0.971269	10950.7	8429.5	7940.3	5900.5	5676.3	13356	10293.3	32538.3	9496.1	7938.4	18224	6773.7	6247.5	8376.8	18554.9	3810.3	7520.3	9914.1	31425.3	6017.8	9908.9	6090.3	12913.3	7423	5426.2	6014.4	43161.8	10019.2	10120.3	10851.9	6085.5	5896.7	4361.7
SeqId.5346-24_3	SL011808	Copine-1	CPNE1	0.555745	0.971269	1732.7	748.9	647.4	718.4	484.3	666.2	718.5	711	824.3	772	2183.8	644	690.7	962.6	1349	514.1	1033.5	875.3	1112	1006.9	483.1	762.5	588.8	2563.7	609.9	604.8	1134	1087.1	394	628.5	847.7	731	609.5
SeqId.5392-73_2	SL002731	Tumor necrosis factor receptor superfamily member 6	Fas, soluble	0.555745	0.971269	1267.8	1728.4	1442.1	1752.5	1666.6	1869.3	1587.5	1472.3	1510.9	1347.3	1072	1719.8	1398	1365.7	955	2171.5	1232.4	1317	958.1	1675.9	1066.2	1603	1928.8	1632.8	1583.7	1143.6	1351.6	1206	1404.7	948	1393.3	1484.7	1802.7
SeqId.5451-1_3	SL003166	CD166 antigen	ALCAM	0.555745	0.971269	12420.8	15579.8	13456.8	16054.9	17536.9	13979.9	17432.7	15705.7	17021.2	19184.1	14524.8	21070.4	18703.8	14112.4	14446.1	25283.3	15093.8	16336.1	13590.1	14216.3	14673.3	16201.5	21813.9	17008.8	15779.4	14279.3	14821.3	13210.8	15130.3	15813	15619.6	15426.8	23450.2
SeqId.3646-7_4	SL010518	Tyrosine-protein kinase Tec	TEC	0.562907	0.971269	1193.6	786	719.8	741.8	758.5	709.2	764.7	1135.1	792.3	732.6	1020.7	677.7	700.6	755.3	1049.3	647.5	773.8	784.9	966.9	841.5	783.1	709.5	766.8	682.8	732.6	672.1	874.1	786.7	731.7	759.6	688.9	823.5	481.4
SeqId.3603-60_4	SL007640	C-type lectin domain family 7 member A	CLC7A	0.575172	0.971269	692.8	576.7	547.3	549	547.3	520.5	565.9	610.7	548.9	522	662.5	495.7	522.9	569.7	653.3	489.1	555.4	560.9	622.6	621.6	601	540.6	497.9	466.3	550.9	512.3	549.5	559.1	541	600.5	539.3	607	366.7
SeqId.10361-25_3	SL014684	2'-5'-oligoadenylate synthase 1	OAS1	0.580016	0.971269	755.8	738.3	2148.9	746.7	882.6	869.9	785.8	690.5	699.1	730.2	737.6	678.8	718.6	1398.5	741.6	689.1	718.8	740.1	755.2	790.2	743.2	774.8	708.9	723	694.6	662.4	634.3	732.3	712.3	774.3	769.1	748.1	736
SeqId.14150-7_3	SL005177	Interleukin-36 alpha	IL-1F6	0.580016	0.971269	1122.2	1377.7	1640.6	1930.9	1808.7	1862.8	1810.5	2026.5	1741.1	1936.4	1504.5	1159.8	1881.7	2757.3	1559.5	2112.9	705.7	1885.8	1945.6	1329.5	1374.8	2115.4	1378.2	1544.6	1029.3	2090.7	2578.8	1121	1973.2	1693	1908.9	2197.5	2606.8
SeqId.2597-8_3	SL000002	Vascular endothelial growth factor A	VEGF	0.580016	0.971269	2092	2106.3	2137.6	1846.3	1882.2	2218.8	1885.9	2295.3	1696.6	2770.6	2015.2	1882.5	1915.8	1765.5	2164	1418.8	1887	1947.1	2154.2	1894.7	1919	1740.4	1866.7	1596	2414.2	2833	2258.7	1693.3	1814.7	1614.3	2098.1	2039.4	1705.6
SeqId.2633-52_2	SL004149	Interleukin-13 receptor subunit alpha-1	IL-13 Ra1	0.580016	0.971269	477.8	559.5	581.7	565.6	681.6	493.1	528.2	545.7	650.8	577.4	426.7	601.9	762.7	509.4	570	585.5	527.2	613.3	537.6	689.7	512.9	630.8	572.1	503.6	535.2	704.2	577	590.8	580.3	639.3	492.8	589.9	567.7
SeqId.2683-1_2	SL000456	Complement C3b, inactivated	iC3b	0.580016	0.971269	32617.1	24434.5	40364.5	33229.5	29728	28656.6	33544.8	36047.5	31531.1	33788.8	28664.6	37450.1	33754.2	22874.3	35055.4	39300.8	31946.3	24725.2	28607.4	24767.3	25410.1	33759.3	30168.5	39750.1	32433.3	31037.4	36261.8	32525.3	32875.8	30737.2	31969.7	31736.5	32192.6
SeqId.2752-62_2	SL004329	Growth/differentiation factor 5	BMP-14	0.580016	0.971269	2309.4	2026.4	1931.5	1734.1	1257.5	2450.7	2167.2	1854.5	1529.9	1929.5	2423.5	1720.9	2024.3	2324.9	1544.1	1969	1675.4	1854.6	2066.2	1106.1	2116.5	1261.4	1454.6	2667.3	2209.8	2837.7	2293.4	1544.7	1760.4	1961.7	2515.2	1715.2	2452.6
SeqId.2809-25_2	SL004625	A disintegrin and metalloproteinase with thrombospondin motifs 4	ADAMTS-4	0.580016	0.971269	284.9	320.8	288	328.8	338.9	304.9	336.7	304.1	319.9	328.7	287.3	392.5	417.5	308.4	304.3	342.8	322.4	316.9	296.8	350.1	274.4	313.9	318.3	270.5	327.3	312.2	335.8	307.1	301.8	316.3	320.6	526	322.5
SeqId.3171-57_2	SL004469	Amyloid beta A4 protein	amyloid precursor protein	0.580016	0.971269	1095.1	1226.8	1007.7	1399.8	1153.1	1415.3	1174.6	1146.9	1380	1610.7	1132.2	1041.2	1114.2	1142.4	1846.9	1188.9	1410.5	1337.3	1407.6	1182.9	1275.7	1086.9	1299.9	1189.4	1095.5	1162.2	1154.6	1448.7	1085.1	1308	1057.8	1373.5	935.7
SeqId.3212-30_3	SL010375	Neutral ceramidase	ASAH2	0.580016	0.971269	3745.7	1861.2	2276.2	5014.5	2409.2	2238.3	3505.5	3613	1602.7	3287.8	1461.5	3916.9	5442.4	2343.6	3852	4547.1	3446	3149.2	2432.5	3706.2	6479.8	4332.9	1946.4	3884	3855.8	3371.9	2857.3	3550.8	3441.6	2075.3	2624.4	2633.3	4110.9
SeqId.3730-81_2	SL011448	Tumor necrosis factor receptor superfamily member 4	TNR4	0.580016	0.971269	1414	1330.5	1405.5	1330.1	1403.6	1244.5	1397.5	1301	1542.2	1400.1	1379.7	1454.6	1439.1	1423	1508.5	1237.6	1412.3	1544.7	1886.6	1233.4	1904.9	1284.5	1240.7	1464.3	1524.2	1469.7	1785.6	1665.3	1132.2	1401.9	1487	1259	1369.8
SeqId.3887-90_2	SL010927	Importin subunit beta-1	IMB1	0.580016	0.971269	31845.8	7491.9	8047.6	6914.3	4443.4	13777.9	5480.8	5970.8	7295.2	9485.8	14549.2	9389.3	7399.1	10609.1	11995.5	5486.6	19191.1	8792.8	8450.9	7338.1	15780	7181.9	9076.5	43283.4	3938	7032	21725.1	16300.6	13442	7994	10630.1	6320.8	9293.5
SeqId.4342-10_2	SL002922	Intercellular adhesion molecule 1	sICAM-1	0.580016	0.971269	4173.9	3037.2	4797.5	3626.3	3071.4	1600.7	3380.2	2696	3351.7	3674.1	2576	3548.2	2654.4	2931.2	2632	3872.4	2646.6	4402.8	3666	2583.7	2309.9	4421.8	2094.8	3349.8	5269.4	4215.2	3060.1	1377.7	4654.6	4234.9	3896.4	5297.9	1598
SeqId.4548-4_2	SL005575	Galactoside 3(4)-L-fucosyltransferase	Fucosyltransferase 3	0.580016	0.971269	822.3	733.3	675	546.4	697.6	567.2	802.1	789	616.5	650.7	920.1	1129.5	907.2	36205	808.2	938.8	821.4	807.5	717.7	717.4	625.6	817.6	655.6	652.6	844.6	798.9	664.9	774.3	855.7	843.4	627.7	774.4	1274.7
SeqId.4719-58_2	SL003524	Protein disulfide-isomerase A3	Protein disulfide isomerase A3	0.580016	0.971269	2979.9	2640.5	2579	2571.1	2593.6	2877.9	2577.6	2810.2	2331.6	2377.2	2585	2586.8	2752.3	2519.4	2895.9	2559.6	2638	2754.9	3268.5	2499.2	2783.2	2586.9	2994.9	2467.8	2695.6	2936.3	3148.5	2728.1	2768.5	2363.5	2628	2473.1	2379.6
SeqId.4786-58_3	SL007871	UMP-CMP kinase	Cytidylate kinase	0.580016	0.971269	3372.5	2865.1	2827.5	2860.8	2869.1	3045.5	3294.5	3204.2	2356.7	2461.5	2905.8	2662.5	3325	2808.9	3058.3	2177.4	2947.4	2859.3	4354.2	2396.5	3341.7	3312.1	2494.6	2893.8	2760.5	3643.2	3839.1	3148.8	3373.9	2483.6	2794.3	2829.8	1816.7
SeqId.4876-32_1	SL000357	Coagulation factor IX	Coagulation Factor IX	0.580016	0.971269	7438.2	4191	4229.4	6435.1	7286.6	5957.9	5444	5299.2	6316.9	5443.2	3715.6	6456.8	6578.7	3034.7	3499.6	3161.8	6524.1	6480.1	2144.7	6587.2	6700.8	4190.3	5455.3	3211.6	4762.8	6936.7	1118	3564.9	5454.3	3885.8	5535.5	5300.5	7604.7
SeqId.4917-62_1	SL003182	Integrin alpha-V: beta-5 complex	Integrin aVb5	0.580016	0.971269	7299.5	7720.3	7816.2	8973.4	7680	18298.2	8554.2	9762.5	9702	8960.3	7478.5	15477.2	9386.4	7014	6935.4	9867.2	9334	7128.1	6201.5	7459.6	7320.9	7924.9	9803.8	9143.4	7689.7	9497.2	8214.9	11049.6	8036.9	7542.5	6764.6	7601.3	11875.8
SeqId.5121-3_2	SL014248	Semaphorin-6B	SEM6B	0.580016	0.971269	3734.5	3627.9	4667.3	4571.6	4734.8	4275.1	7104.5	4120.5	3662.1	3871.2	4081.7	5875.5	3963.1	4337.9	3944.9	5240.2	3818.6	4427.1	3890.7	3687.3	3809.7	4459.2	4998.2	5081.5	3599.6	5395.8	4042.9	3216	4746.3	3587.9	3974.6	3917.2	6160.6
SeqId.5122-92_2	SL005214	Semaphorin-6A	Semaphorin-6A	0.580016	0.971269	16137.8	15034	18187.8	17756.4	18291.6	19890.1	16743.7	16662.4	17917.2	19087.2	15927.4	25644.7	16775.6	17747.3	13486.1	23555	16384.3	17388.4	16744.3	15869.4	16584.1	18266	20343.7	20853.4	17594.8	22320	17238.5	15191.4	21311.5	14669.6	18715.8	17339.5	26848.5
SeqId.5242-37_3	SL007237	Dual specificity mitogen-activated protein kinase kinase 4	MP2K4	0.580016	0.971269	20489.1	44260.6	20741	64845.1	35465.3	64043.4	37727.1	49252.9	32171.6	28697.3	48185.1	38380.4	60422	48485.4	35173.4	55825.9	58850.3	45035.6	44687.4	32694.4	27761.8	64146	51532.2	60456.6	54045.8	62492.3	28951.8	41769.3	33681.9	39307.7	72951.8	27920	66514.7
SeqId.5308-89_2	SL000401	Neutrophil elastase	Elastase	0.580016	0.971269	319.2	366.8	384.6	349.1	260.1	322	338.4	345.7	278.3	259.8	383.8	243.3	284.9	336.9	402.8	277.5	342.9	281.2	368.4	326.7	351	294	261.3	212.4	287.6	263.1	422.4	313	378.8	289.2	293.2	293.7	184.5
SeqId.5357-60_3	SL014113	Neuroligin-4, X-linked	NLGNX	0.580016	0.971269	1284.6	1403	1056.8	1183	1069.4	986.2	998.4	1000.6	1101.1	1045.7	973.6	1391.8	883.2	982.3	1001.1	1676.6	952	965.7	910.1	881.7	883.7	1004.1	1418.1	1225.1	1076.1	1461.7	947.5	1088.2	1010.8	1059.5	1081.6	11115	1550.4
SeqId.5464-52_3	SL003792	Growth factor receptor-bound protein 2	GRB2 adapter protein	0.580016	0.971269	1544.7	1227.2	1179.2	960.2	1056	1955.2	1785.3	5652.6	1948.7	1065.4	2317.1	1144.3	982.1	1180.3	3871.2	599.9	1203.7	1697	4729	835.2	1207.1	1152.8	2269.3	1456.8	849.7	1020.2	6338.5	1766.2	1252	1955.3	838.5	900	577.3
SeqId.5482-61_3	SL000566	Retinol-binding protein 4	RBP	0.580016	0.971269	311	291.3	201	257.7	227.1	198.4	239.2	223.2	245.6	192.1	233.3	181.6	266.3	269.6	222.8	250.7	208.1	216.9	239.8	266.7	269.4	242.8	237.6	221.3	198.2	200.1	272.8	238.5	252.2	196.9	273.2	230.7	247.9
SeqId.5803-24_3	SL003362	Complement C3d fragment	C3d	0.580016	0.971269	24887.5	21374.1	34008.9	25038.3	21710.2	22623.3	25989.9	33901.8	22525.5	24905.6	22700	31520.4	26881.4	19469	24742	36515.9	24932.5	17254.9	22599.9	17597.6	20183.6	29107.2	23787.5	32496.2	24922	24911.5	24399.4	24667	27801.9	20619.3	22635.7	24473.6	25832.5
SeqId.5834-18_3	SL000485	Interleukin-9	IL-9	0.580016	0.971269	556.7	625.5	871.5	678.1	655.2	807.9	604.1	538.2	703.2	798.6	472.1	656.8	624.2	624.3	590.9	671.6	689.8	679.3	549.4	977.4	488.2	855.7	583.3	1347.6	953.5	587.8	959.1	538.7	641.3	591.4	968.9	569.2	1227.1
SeqId.9204-33_3	SL009210	Pro-opiomelanocortin	Corticotropin-lipotropin	0.580016	0.971269	1251.7	907.1	2201.7	990.7	1022.3	987.7	1176.6	1166.5	1418	1152.8	1119.5	1462.9	1293.6	2214.9	901.8	1473.2	1235.4	1514.5	1481.9	1044.3	680.1	1145.6	993.3	1158	952.1	1309.5	1297.9	1063.1	1703.5	1193.8	1098.5	1098	1583.4
SeqId.2708-54_2	SL004326	Tumor necrosis factor ligand superfamily member 18	TNFSF18	0.587563	0.971269	1244.3	1308.7	1344.6	1303.8	1321	1358.5	1363.4	1355.9	1250	1289.8	1251.9	1327.4	1460.6	1344.7	1331.4	1332.3	1468.5	1360.3	1435.9	1251	1445.4	1398.4	1194.1	1266.6	1357.7	1480.3	1401.8	1375.4	1408.9	1284	1301.2	1312.8	1308.7
SeqId.13105-7_3	SL007311	Synaptosomal-associated protein 25	SNP25	0.600075	0.971269	953.9	818.4	945.3	789.6	911.3	824.7	898.2	921.4	781.6	785.7	834.8	790.5	971.6	785.7	894.7	722.1	810.1	825.7	1032.9	776.9	913.6	990.4	760.1	809.4	795.1	1027.1	994.5	913.4	863	806.4	793.4	904.7	722
SeqId.14116-129_3	SL004821	Protein S100-A4	S100A4	0.60476	0.971269	11996.7	2371.3	2117.1	2093.9	1878.1	2307.9	1487.4	2816.3	1872.8	2810	2666	2320.4	1625.2	1997.3	2034.2	2795.7	2806.3	2561.3	1906.8	2335.6	1984	2023.2	2643.2	11427.9	1757	1633.5	4940.1	2956.7	2105.9	1613.1	2158.2	1657.3	2613.8
SeqId.2580-83_2	SL001796	Myeloperoxidase	Myeloperoxidase	0.60476	0.971269	52584.1	63325.2	62190.4	48079	38677.1	33646.2	38879.2	60886.7	31107.3	23013.4	53752.9	17962.3	41896.4	53651.7	59735.5	20142.8	49841.5	38845.2	44387.1	61720.9	66551.6	56029.6	19494.9	17532	38520.3	25863.4	43372.7	63771	40858.6	35936.4	26827.2	41076.4	29295.1
SeqId.2695-25_1	SL001721	Platelet endothelial cell adhesion molecule	PECAM-1	0.60476	0.971269	2597.2	2774.1	2772.3	2629.3	2556.3	2733.8	2662.3	2952.3	2684.4	2581.2	3558.9	2574.7	2734.6	2849.1	2596.4	2575.5	2561.9	2705.1	2805.6	2471.8	2978.9	2746.7	2479.9	2462.2	2540.2	2723.5	2878.7	2549.5	2846	2722.5	2436.9	2807.3	2612.9
SeqId.2728-62_2	SL000497	Laminin	Laminin	0.60476	0.971269	1855.6	2018.6	1392.1	1494.1	1925	2549.5	2181.9	1915.6	1372.5	1570.9	1530.8	1836.6	1682.7	1654.6	1474.4	2068.3	1551.4	1436.5	1415.4	1341.9	1196	2235.3	2093.7	2372.3	1458.3	1636.4	1986.4	1286.4	2216.9	1230.6	1288.4	1894.6	1954.9
SeqId.2763-66_2	SL004338	Fibroblast growth factor 20	FGF-20	0.60476	0.971269	525	661.6	707.6	732.8	663.5	640.4	659.8	655.8	755.4	779.2	654.5	769	710.7	778.2	741.6	892.7	617.6	629.5	645.1	742.1	604	710.3	680	668.7	613.2	901.5	612.4	699.8	732.3	708.5	721	652.4	698.7
SeqId.2829-19_2	SL006915	Interleukin-27	IL-27	0.60476	0.971269	1170.3	1162.3	1172.6	1192.1	1390.9	1209.6	1326.3	1190	1153.6	1199.7	1079.9	1216.4	1309	1092.8	1050.6	1687.3	1091.9	1191.8	1057.2	1228.6	1101.3	1302	1172.3	1213.7	1203.8	1223.7	6441.9	1224.4	1164.9	1099.6	1167.1	1173	1323.1
SeqId.2878-66_2	SL006372	Tyrosine-protein kinase Yes	YES	0.60476	0.971269	1056.6	1116.5	1083.4	1128.8	1065.8	1182.5	1147.3	1074.4	1077.4	1097	1047.6	1174	1080	1082.3	1092.1	1264.6	1074.6	1080.8	1065.3	1092.5	1138.7	1159.2	1526.2	1218.9	1186.6	1067.9	1077.1	1067.2	1120.7	1054.9	1119.9	1038.7	1313
SeqId.2979-8_2	SL003169	C-X-C motif chemokine 5	ENA-78	0.60476	0.971269	1209.4	1412.2	1360.8	1436.7	1477.4	1416	1457.8	1333.3	1344.9	1437.4	1229	1348.4	1576.6	1321.5	1598.1	1467.2	1829.1	1433.1	1376.5	1422.8	1361	1595.8	1497.9	1606.8	1400.8	1390.9	1377.9	1487.6	1317.7	1382.8	1348	1476.5	1525.8
SeqId.3026-5_2	SL000338	Calpastatin	Calpastatin	0.60476	0.971269	6232.5	6454.2	5469	7463.6	7425.9	3871.6	4347	7161.8	5580.9	7506.4	3591.2	8201.4	8303.7	4765.3	6924.1	8164.8	6840.1	5300.5	6476.6	6595.6	7466.6	6359.7	6439	5399.4	5808.5	6097.6	4986.6	5710.5	4355.3	6416.2	6538.2	5164.6	9987.5
SeqId.3358-51_2	SL010496	Cyclin-dependent kinase 5:Cyclin-dependent kinase 5 activator 1 complex	CDK5/p35	0.60476	0.971269	1281.5	1402.8	1384.3	1337.1	1376.3	1286.9	1445.5	1490	1251.1	1274.3	1460.7	1229.6	1429.3	1399	1305.9	1475.5	1279.5	1339.4	1418.6	1250.5	1537.1	1473.2	1421.8	1239.1	1334.7	1558.3	3195.5	1372.8	1329.7	1379.7	1236.3	1334.2	1384.6
SeqId.3378-49_2	SL000064	Kallikrein-7	Kallikrein 7	0.60476	0.971269	285.2	469.8	1071	258.2	278.2	308.6	197.6	223.7	355.4	481.9	226.7	318.1	407.6	438.5	308.3	355.5	250.8	327.9	255.6	745.9	306.9	239.2	520.8	289	289.1	238.1	257.6	644.8	250.5	1614.5	268.8	241.6	263.2
SeqId.3431-54_2	SL004137	Ephrin type-A receptor 1	EphA1	0.60476	0.971269	1554.1	1928	1340.5	1770	1521.3	1369.8	1747.1	1640.6	1601.2	1003.1	1603.1	1570.1	1037.7	1329.3	1081.8	1473.1	974.3	1388.1	1390.7	1438.2	1534.2	1715	1619.9	1680.9	1306.4	1179.1	1264.9	1426.3	1487.6	1402.1	1831.9	1481.4	1803.9
SeqId.3479-71_2	SL006480	Trypsin-3	TRY3	0.60476	0.971269	604.3	818.1	642.7	649.5	715.7	677.9	665.1	1168.2	743.9	682.7	545.7	631.7	687.3	635.1	625.9	765.4	658.9	665	730.8	704.7	588.9	676.8	637.9	589.5	647.2	669.7	629.2	655.7	718.7	632.7	634.8	1250.6	675.6
SeqId.3521-16_2	SL000589	Thyroid Stimulating Hormone	TSH	0.60476	0.971269	1426.8	1797.1	2698.9	875.1	1048.8	1158.4	1196.7	1670.9	3032.8	629.8	1507.6	963.2	2579.6	1146.5	1072.3	4245.5	878.9	1362.9	825.3	1842.2	2435.2	1794.5	1716.9	1732.7	1757.7	2119.5	1404.5	1324.3	1282.6	1208.8	1910.5	888.7	709
SeqId.3522-57_1	SL000615	Vasoactive Intestinal Peptide	Vasoactive Intestinal Peptide	0.60476	0.971269	437	329.5	295.2	342.7	328	321	320.1	325.5	328.5	373.9	383.1	340.9	311.9	328.7	329.4	349.2	380.5	332.7	336.1	349.8	321.2	333.5	316.8	524.8	321.7	312.4	336.5	362	335.8	356.2	338.2	348.2	330.5
SeqId.3591-51_3	SL004865	Cadherin-6	Cadherin-6	0.60476	0.971269	1078.5	895.3	843.1	829.8	872.2	826.9	887.7	932.2	831.5	795	843.2	803.7	972	798.5	1000.7	706.6	843.9	888.2	1165.9	936.5	955.9	980	782.8	795.6	825.1	950.5	1093.2	939.6	981.5	807.8	789.8	848.4	624.1
SeqId.3594-6_5	SL007121	Cathepsin E	CATE	0.60476	0.971269	970.2	1044.5	872.7	888.7	856.5	829.2	876.9	1007.1	1869.3	813.1	1269.3	753.1	871.3	994.5	968.3	904.4	2811.9	905.6	1026.6	1038.9	967.8	887.7	815.1	924.6	869.3	851.5	861.9	1062.8	838.6	1486.6	805.8	1482.9	761.4
SeqId.3685-53_1	SL010466	Membrane frizzled-related protein	MFRP	0.60476	0.971269	1256.1	1193.5	1128.3	1075.7	1083.2	1048.6	1104.4	1278.8	1105.3	1068.6	1385	1032.8	1073.3	1123.6	1363.2	1094.7	1145.7	1172.7	1297.6	1239.2	1258	1080.7	972.5	994.6	1040.3	1119.3	1152.1	1175.2	1049.5	1176.8	1088.3	1209.6	739.1
SeqId.4212-5_3	SL012188	Epidermal growth factor receptor substrate 15-like 1	EP15R	0.60476	0.971269	1007.5	908.5	856.8	763.8	813.4	1118.8	1104.8	2224.9	1086.8	905.2	1404	813.5	809.9	900.2	1538.5	671	946.4	1022.8	2401.6	707.2	878.4	799	1247.2	1085	771	806.9	3352.3	1105.4	922.7	1089.6	719.1	903.4	655.6
SeqId.4282-3_2	SL005034	GTP-binding nuclear protein Ran	RAN	0.60476	0.971269	7410.4	1645	1425.4	1370.5	1186.7	2584.6	1291.8	1812.7	1447.8	2628	2665.6	1909.5	1303.4	2055.7	1884.2	1602.6	3842.6	1596	1908.9	1673.4	2677.8	1500.9	1649.9	11606.8	979.2	1348.9	4386	3609.8	2144.1	1587.7	1847.7	1539.1	1844.8
SeqId.4318-12_3	SL004940	Tyrosine-protein phosphatase non-receptor type 6	PTP-1C	0.60476	0.971269	3314.9	5233	4003.8	2571.9	2177.1	4962.3	3098.1	7668.6	3870	2050.4	5858.6	2423.7	2787.1	3702	7988.2	1567	3107.2	4107.4	8573.8	2465.2	5785.7	2735.6	3898.7	2529.3	2078.4	2399.3	16548.9	3483.2	4045.3	3712.3	2289.3	2371.5	2203.8
SeqId.4332-6_2	SL013488	C-type lectin domain family 1 member B	CLC1B	0.60476	0.971269	1162.8	1389.4	1088.3	1381.4	1467.8	1751.1	1565.8	2137.3	2112.7	1653.4	1321.8	1419.5	1297.5	1377.6	2890.8	1359.4	1494.5	1585.5	2496.5	1242.8	1356.5	1081.9	1434.1	1468.1	1495.8	1127.6	2492.8	1590.5	1053.4	2045.4	1458.8	1576.7	1082.5
SeqId.4374-45_2	SL003869	Growth/differentiation factor 15	MIC-1	0.60476	0.971269	541.9	861.5	617.3	881.8	836.4	905.7	561.1	606.5	471	547.4	706.9	900.4	546.9	511.5	487	707.5	592.2	490	523.7	619.5	599.3	639.6	685.9	928.8	721.9	569.7	548.9	491.3	512.6	700.7	637	633.2	993.3
SeqId.4500-50_2	SL004363	Stem cell growth factor-alpha	SCGF-alpha	0.60476	0.971269	4347.8	4201.2	3830.4	3875.9	4305.3	5579.3	3726.6	3377.7	4551.9	4051.2	3556.4	3736.4	2890.6	3429.8	4027.4	3640	3361.6	3803.6	3343.7	3590.8	2764.7	5713.7	3957.5	5335.8	4481.1	4622.3	2948.2	3436.5	3006.8	3746.2	4428.9	5208.4	6626.4
SeqId.4792-51_2	SL016148	gp41 C34 peptide, HIV	C34 gp41 HIV Fragment	0.60476	0.971269	902	1175.5	975.3	1493.9	871.7	792.1	926.4	960.4	1132.4	982.4	782.3	1827	1009.1	903.5	1012.7	1479.7	889.8	891.9	1355.6	999.7	821.2	1588.1	798.2	944.9	900.9	882.5	971.8	903.6	915.3	819.9	1216.4	806.7	1189.2
SeqId.4970-55_1	SL000339	Carbonic anhydrase 2	carbonic anhydrase II	0.60476	0.971269	546.9	493.2	551.2	504.7	578.2	502	540.3	502.9	498.1	565.5	462.7	555.3	506.9	518.7	536.8	554.3	531.1	512.1	474.8	559.4	428.4	502.3	517.9	552.4	567.8	524.4	431.1	500.1	476	573.2	564.8	553.9	462.5
SeqId.5412-53_3	SL004134	CD27 antigen	CD27	0.60476	0.971269	4040.9	7090.2	5402.2	8173	5878.4	6833	5163.9	4833.6	5438.8	5877.6	6363.5	4913.8	7194.3	6234.4	5056.7	5602.1	7091.1	6220.3	5159.6	10315.2	5411.5	5360.5	4653.2	7993.8	6661.7	7180	5609.2	6022.5	6587.5	5458.6	6166.5	5207.7	7403.5
SeqId.5532-53_3	SL003060	Fibroblast growth factor receptor 1	bFGF-R	0.60476	0.971269	887.2	965.7	989.9	1004.8	873.7	688.7	763.6	935.8	1174.7	1213.6	975.6	1078.8	825.2	969.7	1047.2	1392.6	1060.4	1024.5	813.5	734.8	692.4	771.2	1211.9	1126.8	966.4	960.9	992.4	1034.4	1107.6	955.9	983.5	851.3	1156.4
SeqId.5879-51_3	SL009207	Dynactin subunit 2	Dynactin subunit 2	0.60476	0.971269	1583.1	2045.1	1943.5	1850.8	1820.8	1849.4	2076.4	1821.9	2007.9	1763.5	1647.3	2185.5	1952.5	1821.1	1673	1643.1	1828.5	2037.8	1762.1	2004.3	1485.7	1955.7	2063.6	2051.9	1478.8	1696.8	1751.1	2063.9	1720.9	1642.6	1671.9	1898.4	2039.3
SeqId.5915-58_3	SL012148	Peroxisomal targeting signal 1 receptor	PEX5	0.60476	0.971269	653.3	432	590.4	446.5	695	507.2	533.8	470.8	441.3	459.2	525	473.8	527.3	472.3	540.6	507.8	515.2	474.5	548.6	442.2	690.7	463.2	419.3	504.3	445.9	612.2	567.7	557.6	430.8	482.1	557.8	443.1	435.1
SeqId.9168-31_3	SL003170	C-C motif chemokine 26	Eotaxin-3	0.60476	0.971269	1992.6	1798.9	2373.8	1591.7	1699.1	1764	1654.4	1710.4	1657.6	1666.2	1947.3	2035.9	1750	1782.4	1909	1555	1663.8	1747.6	1888.3	1605.2	2614.2	1668.3	1524	1687.3	1582.4	1783.3	1797.3	2005	1794.3	1623.2	1719.7	1775.1	1589.5
SeqId.9199-6_3	SL018946	Ubiquitin-conjugating enzyme E2 G2	UB2G2	0.60476	0.971269	6593.1	6249.1	5904	6081.3	6752.4	6470	7101.6	6235.2	5820.4	6406.5	6056.9	5957.5	7766.7	6478.7	4841.9	6582.5	5619.7	5975.1	5988.3	5916.9	5618	6764.1	5100.5	5716.6	6233.7	8102.4	5923.6	6314	6218.3	5335.7	6172.2	7033.5	7288.2
SeqId.2618-10_2	SL003803	Receptor tyrosine-protein kinase erbB-4	ERBB4	0.612707	0.971269	276.9	311.5	285.2	629.7	341.5	356.7	328.7	306.5	325.4	336.3	301.4	330.6	320.4	309.3	309.9	337.8	301.3	317.6	295.6	336.5	278.5	314.1	303.4	295.9	322.1	318.7	273.5	311.4	346.4	323.2	328.7	333.4	331
SeqId.3362-61_2	SL009400	Chordin-like protein 1	CRDL1	0.612707	0.971269	2216.4	2495.5	2446.9	2745.9	2373.6	2139.8	2112.5	2161.6	2316.9	2260.9	2026.1	3289.8	1857.2	2090.5	2118.9	3095.3	2157.9	2119.4	2484.2	2151.2	1738.7	2090.5	2337.3	2807.1	2792.1	2820.5	2117	2412	1740.5	2647.5	2696.4	1921	3750.8
SeqId.4883-56_2	SL000021	Insulin	Insulin	0.612707	0.971269	355.6	157.1	128.1	128.6	140.6	206.1	284.1	159.3	129.8	243	136.4	131.3	155.7	125.6	277.3	135.7	248	159.6	205.2	160.1	235.9	490.3	154.1	130.3	448.7	138	149.6	120.7	184.9	140.9	128.6	241.5	244.5
SeqId.5061-27_3	SL004853	ICOS ligand	B7-H2	0.612707	0.971269	4267.4	4488.9	4277.3	3720.3	2746.2	4058.8	3614.5	4544.6	2674.1	2835.9	6749.1	2510.8	2942.4	4753	5098.7	2785.5	3353.8	3965.7	4794.9	3908.6	5765.9	3336.6	2390.9	3662.8	2669.3	2785.5	5602.7	3659.8	4053.1	3715.7	3618.3	2996.5	2751.9
SeqId.3034-1_2	SL004271	Glial fibrillary acidic protein	GFAP	0.625455	0.971269	793.8	775.4	970	790.1	852.1	818.7	761.1	789.8	765.1	851.2	716.7	989.9	72193.1	794	931.6	826.1	782.3	788.9	854	789	790.6	825.8	754.8	818.4	1002.4	893.7	900	818.4	799.4	764.8	1017.7	769.7	851
SeqId.13125-45_3	SL000616	Vitronectin	Vitronectin	0.629952	0.971269	73701	69910.5	76047.9	80752	46860.9	82746.4	73886.4	74266.2	60587.2	93750.2	71289.7	49278.7	84879.2	83181.1	42371.7	91196	82067.2	70478.8	69117.9	54314.3	73562.5	42031	41863.5	73329.3	95574.9	84426.8	52802.8	45838.4	75980.8	76499.9	86934.2	87817.6	75474.6
SeqId.14149-9_3	SL005179	Interleukin-36 beta	IL-1F8	0.629952	0.971269	1046	1053.8	1446.6	1032.3	1202.6	1089.5	1070.9	1065.3	1006.7	1047.2	992.3	1215.9	1085	1073.7	1070.8	1060.9	1033.3	1081.7	1129.4	1100.5	1360.3	1340.9	1031	958.9	1056.6	1067.3	991.2	1128.7	961.6	1116.8	1056.8	1122	1137.8
SeqId.14151-4_3	SL015510	Ubiquitin-like protein ISG15	UCRP	0.629952	0.971269	3792.1	2251.1	6264.9	3337.3	2011	8867.7	1843	2782.9	1930.2	1935.4	2351	2560.6	1508.2	2057.4	3303.3	2088.8	2955.9	1928.4	3860.7	2122.3	2281.1	2950.1	4592.2	8458.5	1990.7	1957.6	5518.8	3808.7	2190.1	1873.1	1946.2	1651.4	3105.9
SeqId.14583-49_3	SL004357	Growth/differentiation factor 8	Myostatin	0.629952	0.971269	1087.7	814	803.2	735	726	845.2	841.9	858	709.5	678.7	822.9	690.2	815.7	788.4	811.3	644.9	736.8	743.9	940.8	761.3	883.6	858.6	676.3	699.3	803.8	932.9	885.3	779.5	844	729.6	736.1	758.1	530.4
SeqId.2619-72_2	SL001890	Tumor-associated calcium signal transducer 2	GA733-1 protein	0.629952	0.971269	614.1	601.2	564	613.5	600.9	575.1	603.8	575.3	581.8	617.5	574.8	713.2	632.4	680.2	608	619.6	661.7	1341.8	579.8	639.4	572	622.6	572.9	766.5	608.6	615.5	601.5	738.5	569.1	637.3	723.1	612.5	656.4
SeqId.2666-53_2	SL004081	Decorin	Bone proteoglycan II	0.629952	0.971269	7731.8	8228.4	8704.3	9608.2	11265.8	10865.7	11635.1	10512.3	9633.2	10056	8736.3	10428.1	8504.8	10105.5	7858.3	9572.3	8331.2	8095.1	6684.2	7716.8	6680.7	11768.2	11021.9	11840.1	8906.9	11660.1	11545	9358.3	10621	9794	7797	9003.1	9940.8
SeqId.2789-26_2	SL000525	Matrilysin	MMP-7	0.629952	0.971269	1084.6	2627.4	1688.8	1762.9	2094.2	1657.3	2071.5	1561.4	1806.2	2156.2	1627.1	2030.1	2124.4	1785.4	1129.7	2478	1380.2	1306.2	1816	2871.9	1126.7	1955.1	2620	1301.8	2622.7	2274.5	1233.2	1395.5	2332	1846.4	1280.3	1636.2	2143.5
SeqId.3057-55_1	SL004689	WNT1-inducible-signaling pathway protein 1	WISP-1	0.629952	0.971269	17295.2	24563	20792.7	20141.8	20113.8	24107	25398.5	30413.5	15665.7	21277.8	23530.8	17074.8	25235.3	24491	22537.9	17698.9	22583.4	20150.8	29639.2	20103.2	25559	27298.1	22241.7	20112.4	22529.5	25290.3	23762.7	19703.7	29186.4	21020.9	18254.4	22802.4	10992.6
SeqId.3194-36_2	SL008759	Platelet glycoprotein VI	GPVI	0.629952	0.971269	16296.3	16014.4	9339.8	15748.7	21304.8	19000	28487.6	29649.3	28751.4	25776.7	24967.4	13874.1	19856.8	15014.9	34539.7	12493.7	15960	22099.5	42045	11188.6	12955.7	18122.6	26128.6	21165.1	16871.2	17272.3	29899.9	23079.5	13799.3	26001.6	13139	14160.4	12741.8
SeqId.3284-75_1	SL007804	Biglycan	BGN	0.629952	0.971269	9383.9	10973.9	10699.5	12003.4	11742.9	9769.6	13532.9	12318	9261.5	11639.5	10364.1	13935.3	8842.4	10308.8	8556.3	14589.6	8341.6	9928	8514.1	10004.9	9385	16006	13936.7	12025.2	10699.8	12752.5	14227.9	10047.9	13746.8	9209.6	9896.8	9702.9	10355.2
SeqId.3366-51_2	SL006550	Extracellular matrix protein 1	ECM1	0.629952	0.971269	11394.6	8661.8	8738.2	11153.1	8078.7	9494.1	9397.2	5163.8	14620.3	10411	7066.4	11794.4	7077.4	13331.1	10213	14085	10498.8	7873.3	13253.4	11041.2	7991.1	7118.4	6519.9	13832.2	7584.1	11178.7	9040.7	7132.3	8436.1	9489.5	10368.5	7794.3	23977.8
SeqId.3601-54_3	SL008936	Neural cell adhesion molecule L1-like protein	CHL1	0.629952	0.971269	9490.9	9182.9	10211.9	9676.2	12388.2	9565.3	9654.7	10317.5	10868.1	13229.6	10437.8	14562.9	12110.5	11532	10383.5	17133.3	10524.4	10370.3	7479	26379.6	6652.7	11618.2	12080.5	11744	9702.8	11682.4	9907.5	9563.1	9755.5	9463.2	11829.9	9619.3	14947.1
SeqId.3627-71_4	SL010376	Membrane metallo-endopeptidase-like 1	MMEL2	0.629952	0.971269	932.1	647.7	605.1	620.3	606.5	615.9	659.4	664.5	579	578.7	672.7	555.8	648.4	629.5	709.6	579.8	625.5	635.3	738.8	677.4	679.8	640.6	556.4	554.9	635.2	716.2	637.3	614.6	618	648.9	646.8	653.5	444.3
SeqId.3676-15_3	SL003679	Cation-independent mannose-6-phosphate receptor	IGF-II receptor	0.629952	0.971269	25424.1	27800	25565	28944.4	49634.1	26859	29983.9	34412.2	31461.9	36605.9	30517.2	47356.3	32821.8	28712.3	26331.1	43545	29924	31656.3	20154.6	29181.9	32508.1	31204.5	39441.3	33467.4	39566.7	30693.1	28265.8	22124.4	33911.9	24622	25527.1	37090.6	28593.1
SeqId.3809-1_2	SL004063	Fibroblast growth factor receptor 3	FGFR-3	0.629952	0.971269	1885.4	1834.7	1969.4	1705.2	1865.4	1869.8	1905	1877.6	1678.6	1944.6	2235.5	1651.1	2022.1	1998.3	1850.2	1659.1	1783.4	4176.8	2024.7	1788.1	2107.9	1971	1922.4	1997.1	1807	1960	1917.6	1892.4	1878.5	1780.7	1885.9	1845.5	1576.6
SeqId.3845-51_2	SL011530	Dynein light chain roadblock-type 1	DLRB1	0.629952	0.971269	3319.3	3358.5	3747.3	2660.8	2189.5	3237.5	3365.8	11346.6	3547.1	2239.1	5872.7	2065.4	2842.8	2359.5	7089.3	1974	2658.2	3134	7677.3	3017.2	3897.8	2244.3	4090	1916.8	2260.3	2089.7	3863.9	4989.8	2880.9	3620.1	2090.7	2035.9	1976.2
SeqId.3859-50_2	SL010973	Proteasome subunit alpha type-1	PSA1	0.629952	0.971269	1337.6	1210.2	1108.6	1373.8	1214.9	1224.3	1166.8	1182.7	1171.9	1299.2	1162.9	1167.4	1186.3	1224.2	1172.1	1245.3	1259.3	1241.8	1279.7	1253.5	1175.8	1207.7	1184.3	1552.6	1264.7	1402	1218.6	1272.3	1156.5	1199.4	1153.4	1238.8	1135.1
SeqId.3894-15_2	SL005629	N-acetyl-D-glucosamine kinase	NAGK	0.629952	0.971269	1114.9	1143.2	1067	1033.6	1129.6	887.8	1151.7	664.6	762.4	815.2	1658.7	1056.7	850.8	1006.2	1590.6	1090.7	1315.9	924.1	1225.4	1250.1	1342.6	1098.6	1779.1	1160.2	810.4	584.5	917.1	1048.4	914.8	1538.1	935.3	792.7	1160.9
SeqId.4152-58_2	SL000545	Plasma kallikrein	Prekallikrein	0.629952	0.971269	21687.5	22266.5	21504.2	19137.1	25030.7	22462.3	25064.4	21188.2	19864.6	26105.6	28862.9	27911.5	29441.2	24604.9	24470.9	21088	18707.7	19841.7	23258.4	21725.1	29862.3	24764.2	20133	17786.5	21312.2	24730.4	21444.9	22571	28174.3	21784.6	22640.4	25910.5	27859.8
SeqId.4232-19_2	SL003304	Insulin-like growth factor 1 receptor	IGF-I sR	0.629952	0.971269	4931.6	6541.3	6015.3	6649	5745.6	5468.8	5845.2	5827.1	7026.4	7815.7	5599.1	7646	6072.4	6742.7	5000.2	8670.2	5469.5	6714.6	4976.1	5518.5	4883.4	6354.1	7137.5	7398.2	6158.1	6972.9	7085.7	5613.2	8197	6545.9	6306.3	5486.6	8774.2
SeqId.4314-12_2	SL011809	dCTP pyrophosphatase 1	XTP3A	0.629952	0.971269	519.2	730.9	582.9	644.7	549.3	1543.4	577.3	593.3	593.7	683.9	561	784.5	516.6	610.2	570.4	1038.7	522.6	478.3	502.1	584.6	572.2	644.8	1004.9	602.8	794.9	591.5	575.4	430.5	541.2	585.5	507.3	523.3	708.2
SeqId.4355-13_1	SL007752	Death-associated protein kinase 2	DAPK2	0.629952	0.971269	1509.2	1095	1012.1	1036.9	1006.3	854	978.4	1150.1	883.6	842.4	1230.4	847.2	1018.4	880.1	1209	898.5	949.2	1008.1	1205.7	1094.2	1197.6	1043	841.1	846.6	846.8	953	1104.5	1037	1054.1	863.3	905.5	968.9	690.3
SeqId.4534-10_2	SL012822	Brain-specific serine protease 4	BSSP4	0.629952	0.971269	1910.1	2254.3	2039.3	1891.5	1721.3	1620.9	1522.7	1730.8	2451	1775.9	1880.4	1838.6	1675	1504.1	2074.5	2201.7	1950.3	1923.1	1760.4	2014.1	1415.2	1746	1940.1	2016.3	2895.3	2182.9	1738	1267.9	2331.7	1927.1	1770.9	1790.9	2491.2
SeqId.4549-78_2	SL014008	Alpha-(1,3)-fucosyltransferase 5	FUT5	0.629952	0.971269	3356.8	8195.4	9675	4488.1	8771.4	2578.6	5172.7	5697.7	5386.7	9227.4	4858.7	11689	9647.1	5459.8	8006.6	11587.3	5777.9	6570.5	4683.9	8913.7	7695.2	3734.8	9777.8	7271.2	4771.5	3726.2	4579.6	8979.6	7993.3	6094.5	2738.4	10402.4	7931.6
SeqId.4569-52_2	SL014091	VPS10 domain-containing receptor SorCS2	SORC2	0.629952	0.971269	568.3	22068.6	2832.5	465.9	469.7	545.7	589.9	448.4	760.1	517.7	419.7	488.7	612.8	482.4	754.9	474	1243.6	480	505.4	642.1	807.4	528.3	545.4	537.8	507.6	1037.8	496.3	608.3	1090.8	486.2	1022.7	460.3	472.1
SeqId.4903-72_1	SL003657	Calcineurin	Calcineurin	0.629952	0.971269	584.2	597	564.4	576.1	630.5	616.7	468.6	529	640.4	646.6	823	593.9	581.2	593.8	826.5	673.3	521	482.4	577.3	801.9	759.4	571.2	1004	492.6	503.5	347.6	504.8	467.1	599.6	592.2	646.1	591.1	633.7
SeqId.4961-17_1	SL004209	Annexin A2	annexin II	0.629952	0.971269	4419.4	3385.1	4162.7	3293.9	2742.5	3769	2441.1	3334.9	2584.3	3133.5	3616.2	4847.4	3033.5	4231	3004.9	4174.6	2419.3	3183.3	2931.9	3283.7	3027	3320.1	3609.7	3411.8	4183.8	2312.9	3463.2	2773.7	3732.5	2755.8	2976.1	3105.8	4584.4
SeqId.5021-13_1	SL004914	Inorganic pyrophosphatase	PPase	0.629952	0.971269	52323.2	54965.4	56702.7	59163.1	85671.5	43930.1	47012.3	64191.7	72873.5	75407.3	41692.2	93618.6	76082.4	49200.9	58440	75320.9	65181.2	57549.6	52583.4	64844.3	59355.5	75512.3	64512.1	57216	52625.7	51681.3	57259.1	56780.6	62251.1	57272.7	47247.6	78535.8	48518.2
SeqId.5030-52_1	SL006629	NAD-dependent protein deacetylase sirtuin-2	SIRT2	0.629952	0.971269	4924.9	4773.9	7918.5	4957.8	3753.5	8240.8	4626.6	5243.9	3989.8	4314.2	6247.5	4821.3	8057.7	4424.4	3932.5	4488.7	4446.5	4710.7	21715.6	4009.2	9242.5	5335.2	3695.3	4816.9	4290.1	6963.4	4667.6	4287.2	4997.6	6071.3	5208.3	3942.3	6595.1
SeqId.5080-131_3	SL007429	Transmembrane glycoprotein NMB	GPNMB	0.629952	0.971269	4048.3	3654.7	3933.4	3467.6	3940.5	2786.3	4119.9	4208.7	3676.2	6025.6	3478.7	5715.4	4611.5	4041.8	4478.5	5538.9	3967.3	4037	3414.1	4752.8	2770.1	4119.7	6572.9	4731.9	3868.6	3176.4	4858.8	3116	4201.4	3852.5	3062.4	4004.4	4298.6
SeqId.5103-30_3	SL014288	Cell surface glycoprotein CD200 receptor 1	MO2R1	0.629952	0.971269	1586.9	1778.9	1498.6	1837.1	1375.5	1453.8	1707.5	1406.3	1686.9	1849.8	1372	1512.5	1796.6	1402.6	1603.8	1801.1	1647.5	1785.9	1612.4	1415.7	1449.5	1683.8	2278.9	1559.2	1694.7	1464.5	1493.9	1806.4	1806	1602.3	1539.2	1690.6	2510.3
SeqId.5307-12_3	SL004400	Coagulation factor IXab	Coagulation Factor IXab	0.629952	0.971269	5047.9	2782	3066.3	4223.6	4773.4	3980.6	3759.2	3211.7	4321.1	3913.1	2736.1	4461.5	4559.3	2280.2	2482.8	2399.7	4414.6	4279.5	1481.4	4562.9	4620.3	2980.4	3560.8	2456.5	3255.1	4639.5	909.2	2377.4	3706.1	2808	3865.9	4394.7	5077.1
SeqId.5358-3_3	SL008574	Osteomodulin	OMD	0.629952	0.971269	16467.8	6795	8176.9	8370.2	11496.2	6673.3	4867.6	14323.2	7524.9	14332.2	5776.1	12319.3	4004.6	11758	17603.7	14909.3	8160.2	9915.4	11107.9	4813.6	6738.7	7740.4	18409.5	10527.5	12221.7	6763.5	7088.7	11220.3	5806.6	10748	9184.6	5901.5	16284.6
SeqId.5870-23_2	SL003700	Bcl2-associated agonist of cell death	BAD	0.629952	0.971269	8817.9	3034.2	3019.1	3081.9	2363.8	3928.7	2377	13565	2753	3699.1	4542.5	3114.3	2862.4	3502.8	3507.8	2494	5931.1	3295.3	3008.9	3015.4	4927.4	2943.4	3545	12892.4	2452.1	3835.1	5225.5	5508.5	3847.1	2711.8	4036.9	2906.4	3407
SeqId.6647-55_3	SL017290	PolyUbiquitin K63-linked	PolyUbiquitin K63	0.629952	0.971269	1047.1	966.7	953.2	858.5	913.9	1004.1	1101.7	1068.9	869.2	859.5	1089.4	856.4	1057	1040.1	1029.2	804.8	949.7	967.8	1262.8	898.8	1138.2	1025.8	886.7	911.7	1028.7	1203.7	1070.7	973.2	1019.9	957.2	924.7	951.4	679.9
SeqId.8446-4_3	SL011508	Pituitary adenylate cyclase-activating polypeptide 27	PACAP-27	0.629952	0.971269	422.2	464.6	1680.7	410.6	1276	481.8	4884.1	422.7	445.6	481.1	362.5	434.5	456	522.6	487.1	555.7	428.7	445.9	629.8	986.1	460.8	610.3	744.5	457.1	469	504.9	364	393.3	418.3	658	507.3	534.5	419.9
SeqId.8467-9_3	SL004837	Inhibin beta A chain:Inhibin beta B chain heterodimer	Activin AB	0.629952	0.971269	1142.6	1105.8	973.9	1004.5	1914.4	1001.7	940.1	843.2	984.3	1095.2	853.5	916.9	1205.2	856.1	859.6	876.8	842.5	1322.4	828.6	914.7	799.1	1126.4	942.5	1021.8	1019.2	1114.4	761.8	891.6	907.2	957.6	1090.8	949.3	1190.7
SeqId.3400-49_2	SL007747	Serine/threonine-protein kinase TBK1	TBK1	0.638316	0.978497	520.9	559.2	481.7	495.6	534.9	470.5	526.9	518.1	532.6	528.9	595.8	489.4	489.5	523.8	515.2	504.8	533	508.9	490.4	535.5	481.7	500.7	503.1	654.5	540.2	478.8	462	499.5	644.5	613	1115.4	535.9	512.7
SeqId.5089-11_3	SL005189	Interleukin-7 receptor subunit alpha	IL-7 Ra	0.638316	0.978497	619.4	553.5	786.4	530.4	529.1	550.9	548.7	557.5	525.8	488.4	696.1	604.4	522.8	539.9	524.7	517.9	537.3	528.7	514.5	630.7	653.6	557	609.8	495.5	561.3	501.1	555	520.7	500.1	506.6	557.5	584.9	462.2
SeqId.5265-12_3	SL005725	GRB2-related adapter protein 2	GRB2-related adapter protein 2	0.638316	0.978497	696.9	677.8	522.4	627.1	558.1	514.2	551.9	996.3	661.3	543.2	556.3	515	550.3	550.8	564	790.5	542.7	550.2	533.8	617.3	529.3	550.3	507.5	480.9	558.9	850.3	575.7	1840	597.1	531.6	552.9	598.4	528.4
SeqId.11071-1_3	SL000481	Interleukin-5	IL-5	0.65557	0.978497	472.4	448.1	353.1	379.9	395.7	391.2	382.9	365	390.1	376	339.7	390.7	949.4	379.2	382.4	370.7	370.6	407.6	460.5	467.4	383.1	587.6	365.5	348.2	368.5	457.2	376.4	387.5	357.1	354	404.3	436.9	692.1
SeqId.11510-31_3	SL005699	Apolipoprotein L1	Apo L1	0.65557	0.978497	28100.6	34303.9	27378.8	28785.3	33683.7	40512.7	36188.8	24970.8	20293.2	30251.7	20683.1	21615.6	36922.4	27606.5	30687	23429.4	24749.5	27211.7	33654.1	31435	38222.3	41627.1	27852.7	23860.8	24394	27516.7	27541.4	28236.8	32123.8	22740	29691.8	35561.6	21198
SeqId.13103-125_3	SL009328	Chorionic somatomammotropin hormone	CSH	0.65557	0.978497	7607	7737.6	7945.9	7907.8	8973.9	8118.6	8075	8222.2	8388.4	8610.6	7544.1	8857	9684.2	8731.3	7901.3	8339.6	8370.1	8262	8551.3	7496.6	8364	8421.8	7780.1	8560.3	8225.5	10043.6	7953.1	7753.9	8665.2	8809.9	8636.5	8858.7	6768.5
SeqId.14158-17_3	SL003848	Annexin A5	Annexin V	0.65557	0.978497	1135.7	23831.8	2074.9	1738.1	1252.7	1206.8	1145.3	1275	1366.6	1492.6	1006.7	2458.3	1563.8	1384.9	1264.1	1661.2	2213.7	1388.7	1485.9	1316.4	1148.9	4057.8	1454.6	1422.2	1671.5	1427.6	7762.5	1217.4	1607.2	1435.2	1503.1	1222.3	1483.7
SeqId.2622-18_1	SL004751	Heme oxygenase 2	HO-2	0.65557	0.978497	791	859	752.9	742.8	800.1	792.2	818.3	913.9	875.6	830.8	1183.2	777.5	757.5	892	880.5	759.9	834	828.9	873.3	840.6	831.4	798.7	1042.1	693.3	746.1	667.4	943.5	734.2	794.3	843.1	802.8	934.2	662.5
SeqId.2637-77_2	SL004579	Macrophage mannose receptor 1	Macrophage mannose receptor	0.65557	0.978497	8398.2	9307.6	9788.6	9363.8	13690.2	10006.2	9312.4	9481.2	11749.9	11234.5	11126	10870.3	13990.8	9179.8	7771.4	12283.6	7751	9582.9	6900.1	5936.4	11134.3	9864.4	10969.7	11716.7	10839.3	9792.6	9889.4	10327.6	10701.4	8318.4	11772.6	10143.9	16324.1
SeqId.2849-49_1	SL004768	Allograft inflammatory factor 1	AIF1	0.65557	0.978497	4825.2	5063.8	5390.8	4515.1	4358.6	5052.5	5182.1	5482.2	3593.6	3844.6	6744.9	3770.1	4570.3	4873.7	5202.5	3784.1	4476.5	4630.7	6664.5	4876.6	5962.7	4964.5	3992.6	4019.6	4659.8	5200.4	5358.6	4837	5118.4	4946.3	4591.1	4327.8	3274.7
SeqId.2851-63_3	SL000320	C5a anaphylatoxin	C5a	0.65557	0.978497	8173	8350	24124.8	9293.7	15799.3	16999.6	24352.9	12104.5	6782.3	8560.8	14424.5	8362.7	11245.8	8303.3	9281.2	8177.6	8370.3	8168.8	5544.6	12455.8	9527	13999.9	10458.3	8381.9	9557.8	7366.3	7854.1	15157.6	8016.6	8064.1	9315.2	14257.4	13883.2
SeqId.3037-62_1	SL001795	Interleukin-1 beta	IL-1b	0.65557	0.978497	734.7	987.7	827.3	825.6	876	851.6	954.2	967.9	869.1	879.2	859.3	780.1	801.6	857	1022.5	889.7	890	894.8	1033.4	1033.8	968	902.4	1005.7	730	966.9	762.7	820.7	859.1	826	937.8	833.6	980.8	570.3
SeqId.3046-31_1	SL004260	Resistin	resistin	0.65557	0.978497	3169.9	4474.5	3456.4	3860.5	3214.2	3779.7	3988.5	3710.2	2941	2838.5	4629.5	3998.4	3740.1	3265.2	4377.8	2451.8	3922.6	3905.1	3530.3	5636.9	5479.3	3910.1	3218	3447.3	3008.8	2565.7	3202.4	4035.1	3010.9	3357.5	3537.6	3810.2	3599
SeqId.3208-2_4	SL006992	Matrilin-3	MATN3	0.65557	0.978497	1044.6	1037.2	1024.2	909.3	990.2	1052.2	1023.7	1114.2	989.2	886.1	1395	912.6	1017.8	1024.6	1018.4	874.6	940.5	1003.7	1150.1	904.5	1283.1	1017.6	924.1	1175.1	879.9	964.1	1132.3	981.6	1010.1	969.7	907.8	1038.9	859.4
SeqId.3222-11_2	SL010379	Semaphorin-3A	Semaphorin 3A	0.65557	0.978497	1908.6	1741.3	1737.5	1810.2	1709.9	2178.8	2110.2	2149.4	1542.6	1741.8	2140	1778.7	2191.1	2030	1662.8	1809.3	1893.9	1842.4	2019.8	1569.2	2105.4	1844.2	1491.4	2112.6	2171.8	2735.9	1831.9	1692.1	2006	1944.8	2073.6	2007.4	1741.1
SeqId.3438-10_2	SL009324	Follistatin-related protein 3	FSTL3	0.65557	0.978497	4765.5	6768	4613	6146.2	5435.3	5110	6614.4	5943.1	5866.4	5422.4	4208.5	6840.7	5143.5	4111.8	4164.7	6634.5	4487.6	4656.2	4222.3	5557.5	3217.8	5691.3	7705.2	5813.6	4961.7	5296.5	4281.1	4527.3	3996	4255.7	5545.5	6110.5	8574.7
SeqId.3504-58_2	SL004536	Hepcidin	LEAP-1	0.65557	0.978497	1583.6	5026.6	10575.7	3705.2	7972.7	11833.8	9907	3662.5	11412.9	13889.6	6369.4	20991.9	16384.7	9161.1	3334.5	3993.3	24245.5	8904.2	1014.8	25953.1	2412.9	20728.3	21025.8	27100.3	2139.7	335.4	6645.2	27524.6	9408.5	497.4	16713.1	9506.4	18942.9
SeqId.3896-5_2	SL004820	Phosphoglycerate mutase 1	Phosphoglycerate mutase 1	0.65557	0.978497	400.5	623.9	518.5	802	664.1	575.8	576.6	3829.5	882.5	534.1	635	539.5	771.4	506.5	1005.9	537.4	469.3	638.9	1930.5	695.2	777.3	566.2	1129.1	666.5	565.7	506.8	1265	487.8	546.8	598.6	543.4	513.3	641.6
SeqId.4157-2_1	SL000586	Thrombin	Thrombin	0.65557	0.978497	26684.5	36753.9	30395.7	33519.6	39806.5	22552.9	27037.9	28397.5	36247.7	45060.2	34386.2	64917.5	58485.3	40215	19758.7	46287	32394.6	31073.4	19302.6	43756.5	41408.7	37219.2	30251.9	20348.3	36990.7	37844.3	38183.2	21110.4	37172.9	30390.5	48533.5	51536	55732.7
SeqId.4297-62_3	SL005115	Spondin-1	Spondin-1	0.65557	0.978497	1576.3	1581.8	1205.9	1354.3	1499.7	1157	977.5	1302.1	1513.5	1434.9	1165.8	1769.2	1417.2	1076.2	1128.5	1598.9	1217.1	1533.9	1179.5	1224.5	636.3	978.3	1285	1414.1	1756.4	1600	1233.6	1185.9	1132.6	1431.5	1353.9	1397.5	1622.7
SeqId.4336-2_1	SL000572	Serum amyloid A-1 protein	SAA	0.65557	0.978497	385.1	347	6351.3	2062.9	338.9	27816.3	2732.7	1495.8	822.9	335.1	278.5	314.3	323.9	965.5	2067.3	278.1	2336.7	288.5	173.2	1369.8	3713.6	1229.6	367	467.9	3325.4	257.8	843.3	201.4	261.6	1374.7	938.1	683.5	1012.8
SeqId.4498-62_2	SL003764	Neural cell adhesion molecule 1, 120 kDa isoform	NCAM-120	0.65557	0.978497	10782.4	8659.3	9050.8	9998.3	8873.5	7022.6	7958.9	9409.6	10507.9	11842.9	7878.8	12320.6	7482.5	11082.4	7380	14277.4	7923.8	9432.2	7469.3	11009.4	6403.5	9726.9	11120.4	12043.8	7797.7	11451.7	10238.7	8073.4	9535.3	10418	11356.5	6879.9	12114.4
SeqId.4542-24_2	SL001896	Clusterin	Clusterin	0.65557	0.978497	1276.2	1100.2	1244	1072.3	1110.7	1080.5	1162.8	1306.2	1107.2	1066.9	1337.7	882.2	1066.1	1161.9	1352.2	932.8	1123.5	1275	1481.5	1053.6	1460.7	1069.2	1051.3	1212.8	1082	1459	1572	1527.1	1175.5	1336.2	1039.6	993.2	862.7
SeqId.4929-55_1	SL005102	Sex hormone-binding globulin	SHBG	0.65557	0.978497	1169.9	1471.4	2312.1	3953.3	2575	1776.7	567.9	2268.1	2184.9	4489.5	2230	3925.4	2179.3	2846.3	2072.1	5404.8	3495	2652.8	5190	2181	17697.4	1549.9	1650.2	4463.4	2909.8	2219.1	1901.4	2959.3	878.9	4435.5	2324.6	1508.5	5444.6
SeqId.5098-79_3	SL014209	Killer cell lectin-like receptor subfamily F member 1	KLRF1	0.65557	0.978497	765.2	758.5	1001	731.1	806.6	819.3	775.4	736.8	696.3	755.6	736.1	704.1	750.3	777.5	819.4	736.9	733.8	747.1	733.2	926.3	739.6	764.3	733.9	686	795.1	742.6	642.6	753.7	722.4	735.3	770.3	818.7	821.6
SeqId.5130-67_3	SL005222	Scavenger receptor class F member 2	SREC-II	0.65557	0.978497	926.8	854.4	961.9	832.5	943.5	1003	875.7	847.6	843.5	910	855.6	872	847.5	906.6	1272.5	868.3	855.3	861.9	1182.5	896.1	782.8	840.8	1158.3	911.5	935.9	987.2	702.6	828.5	784.4	870.3	911.4	899	733.6
SeqId.6152-111_3	SL000074	Cellular tumor antigen p53	p53	0.65557	0.978497	5097.9	5146.6	5154.3	4118.3	4154.7	5128.2	5053.3	5219.7	3589.9	3795.5	5881.9	3730.6	4941.4	4980.3	5362.4	3980.2	4566.6	4729.2	6197.7	4814	6236.2	5044.6	3783.6	4252.9	4564.4	5925.6	5330.7	6001.2	4779.9	4394.7	4734.6	4271.1	3427.4
SeqId.9185-15_3	SL008591	Trefoil factor 1	TFF1	0.65557	0.978497	1965.7	2024.4	2324.4	5060.7	2657.2	2887.6	1327.9	1066	1870.3	3276.7	2033.5	2803.9	3498.9	2478.3	1765.5	18917.6	1892	1755.4	1036	3142.4	1819.1	2403.4	2293.9	2253.3	2269.6	1274.3	1236	1422.9	2093.7	2929.7	3041.1	2101.1	8113.9
SeqId.3494-71_3	SL004335	Fibroblast growth factor 17	FGF-17	0.664363	0.984768	297.7	329.7	309.9	336.6	368.8	318	340.9	360.2	352.4	341.9	311.2	343.7	349.5	328.6	335	352.2	330	331.4	318.3	377.8	298.7	332.7	335	313.8	336.9	331.6	312.4	345	430.4	349.1	344	348.4	351
SeqId.5105-2_3	SL005208	Reticulon-4 receptor	Nogo Receptor	0.664363	0.984768	1501.5	1355.2	1131.2	1866.3	1382.6	1550.6	1941.1	1559.1	1814.3	1690.7	1266.1	1755.2	2547.7	1632.6	1192.9	1879.9	1606.6	1588.2	1441.3	1632.6	2348.5	1525.8	1842.8	1798.8	1390.6	1503.1	1534.2	1573.4	1694.7	1478.7	1812.2	1861.9	1809.3
SeqId.3875-62_1	SL011549	AT-rich interactive domain-containing protein 3A	ARI3A	0.677518	0.984768	1137.2	826.8	735.1	1233.9	726.9	811.7	796.5	972.1	813.8	823.9	1125.2	756.2	726	797	937.2	683	960.9	870.3	989.7	813.8	974.9	735.1	828	1366.3	750.1	711.6	1460.9	974.5	852	850.6	749.7	845.1	697.4
SeqId.3072-4_2	SL001718	Interleukin-13	IL-13	0.677543	0.984768	1799.8	1719.2	1929.8	1691.9	1811.4	1793.4	1760.6	1729.1	1678.7	1813.5	1646.5	1760.6	1757.2	1829.9	1772.5	1909.4	1961.9	1707.3	1832.4	1683.5	1728.2	1808	1757.6	1821	1814.1	1859.7	1687.3	1769.4	1752	1942.8	2209.5	1782.6	1658.1
SeqId.10364-6_3	SL004101	Mothers against decapentaplegic homolog 2	SMAD2	0.681589	0.984768	7624.8	4197	4247.8	3297.7	2838.7	6281.3	3880.3	7691	4941.5	3903.4	7073	3731.8	3688.3	3896.5	8268.5	2429.5	4755.8	5266.6	7497.3	2969.3	5531.7	3529.8	5689.6	10639.9	2433.2	3615.9	10400.3	5850.9	4544.3	3914.2	3581.4	2678.3	3122.7
SeqId.2644-11_2	SL000551	Protein kinase C alpha type	PKC-A	0.681589	0.984768	3516.1	2457.1	3299.8	2323.9	2200.6	5966.9	2281.3	3230.6	3560.3	2644.2	4050.3	2797.9	3103.3	3237.3	6605.2	2043	2950.7	3112.9	3846.2	2347	3765.4	2499.5	2816.4	3044.1	2407.9	2497	2657.6	3713.9	5853.3	3950.2	3289.9	2479.1	3802.4
SeqId.2764-20_2	SL003849	Fibroblast growth factor 9	FGF9	0.681589	0.984768	488.5	554.1	589.6	610.3	626.5	594.1	636.3	569.8	661.8	649	511.4	573.5	599.8	585.9	662.3	622.1	538	567	588.2	649.1	479	794.6	603.4	524.5	629.5	608.4	1736.2	593.8	529.6	578.8	589.2	591.3	632.6
SeqId.2836-68_2	SL000695	Neutrophil gelatinase-associated lipocalin	Lipocalin 2	0.681589	0.984768	1229.7	1525.2	2174.6	1441.1	844.2	1048.7	986.6	1302.4	1101.5	767.8	1970.7	791.8	765.9	1172.9	1933	755.8	1164.2	1206.6	1280.6	1546.1	1864.4	1103.9	858.5	955	828.3	579.4	1148.3	1608.8	1075	918.7	1254.3	975.9	1066.4
SeqId.2939-10_2	SL004670	Artemin	Artemin	0.681589	0.984768	1115	1246.9	1215.6	1307.5	1362.3	1422	1264.3	1239.3	1330.1	2208.9	1077.6	1257.7	1255.6	1295.4	1298.4	1331.9	1298.3	1295.7	1313	1330.8	1368.3	1266	1267.3	1095.7	1324.7	1179.8	1169.9	1205.2	1154.3	1343.8	1282.8	1462.2	1203.3
SeqId.3069-52_3	SL000468	Immunoglobulin M	IgM	0.681589	0.984768	5652.8	2581.6	3340	3876.5	2650.2	847.5	1615.7	6793.5	1290.8	3294.2	1619.4	4664.5	2494.7	2136	3615.4	3093.9	4266.8	2133.7	4773.9	1981.7	4436	3950.3	2970.8	3450.5	1581.5	2147.8	1528.3	3472.2	1457.2	2029.4	3290	3017.8	2280
SeqId.3281-19_1	SL006803	Angiopoietin-related protein 3	ANGL3	0.681589	0.984768	1168.2	1265.6	1189.8	1197.5	1222.2	1178.8	1222.4	1311.7	1249.2	1238.8	1531.4	1249.4	1171.2	1261.7	1247.2	1193.7	1216.8	1225.9	1235.4	1273.1	1256.9	1389.6	1217.1	1077.5	1204.4	1120.4	1162.2	1249.5	1212.9	1294.3	1134.5	1315.8	1064.6
SeqId.3347-9_2	SL002792	beta-adrenergic receptor kinase 1	BARK1	0.681589	0.984768	5203.3	5577.7	5562.3	4958.5	3625.3	4364.7	4068.3	4041.4	3915.2	2779.7	8550	2959.6	3445.2	3175.2	7148.5	2892.8	4249.4	4784.5	6044.4	6489	8177.1	4491	3612.7	2769.8	2297.3	1854.1	4845.9	5324.8	5030.4	4154.8	3578.1	2824.5	3330.8
SeqId.3480-7_1	SL008122	Dual specificity protein phosphatase 3	DUS3	0.681589	0.984768	2030.4	1637.2	1685.2	1315.7	1263.2	2690.1	2205.9	6142	2213.4	1686.6	3174.9	1421.7	1363.3	1577.1	3540.9	988.1	1402.8	2248.5	5823.2	1145.7	1690.6	1536.1	3123.8	2109.5	1261.4	1547.2	6540.3	2600.5	1899.8	2183.6	1206.1	1250.3	1093.8
SeqId.3585-54_4	SL009341	Basigin	BASI	0.681589	0.984768	1164.3	1160.1	1106.3	1040	1071.4	1066.5	1173.7	1235.6	996.2	1004.3	1379.4	975.4	1041.1	1146	1194.2	977.6	1072.6	1126	1256.8	1176.4	1181.5	1113.5	1017.4	898.4	1124.5	1055.8	1087.9	1059	1074.3	1008.4	1032.8	1173.1	768.1
SeqId.3606-2_1	SL004120	Discoidin domain-containing receptor 2	Discoidin domain receptor 2	0.681589	0.984768	1361.6	1269.3	1307.5	1223.7	1233.9	1288.5	1271.4	1452.4	1196.6	1186.3	1382.9	1159.7	1257.4	1390.6	1266.4	1184.7	1338	1287.4	1463.1	1281.6	1527.6	1263.9	1126.7	1215.1	1331.1	1524.4	1310.2	1163.8	1363.4	1364.8	1268.7	1257.8	969.5
SeqId.3629-60_4	SL006805	Serine/threonine-protein kinase MRCK beta	MRCKB	0.681589	0.984768	1585.7	1148.4	1141.8	1070.7	1091.1	1094.7	1150.1	1265.3	962.6	931	1228.8	1030.7	1219.7	1037.1	1273	857.2	1074.9	1122.9	1577	1063.6	1349.8	1260.1	978.3	1074.1	1027	1266.5	1441.7	1307.7	1237.2	997.9	1023.6	1123.4	731.8
SeqId.3864-5_2	SL011528	40S ribosomal protein S7	RS7	0.681589	0.984768	1361.3	1267	1187.7	1188.6	1013.6	1112.1	1152.8	1095.9	977.3	1014.2	3221.6	1027.1	983.1	992.8	1052.8	985.8	1069.5	1046	1125.8	4977.7	1748.4	1229.6	1262	1131.9	961.3	910.7	1331.9	1162.3	1004.3	982.7	959.9	1100.4	1167.7
SeqId.4148-49_2	SL002755	Pappalysin-1	PAPP-A	0.681589	0.984768	14295.1	12043.1	25297.7	20527.5	9557.9	13277.4	13203.5	9584.3	9445.4	16912.9	14181.9	17275.1	6433	12218.6	7528.7	11968.7	15864.9	13723.2	12458.1	12179.7	6332.2	11364.7	13264.9	25026.9	9558.5	7511.6	8496.4	11806.4	14742.8	10087.8	22187.4	15592.7	21715.8
SeqId.4149-8_2	SL000537	Platelet-derived growth factor subunit B	PDGF-BB	0.681589	0.984768	7835.2	8852.5	8072.3	13903.6	8744.8	16444.7	7249.7	5641.7	13712.6	10505.7	7703.5	13399.9	6162.9	8105.6	11310.8	12465.6	11260.2	8400.2	8952.3	13619.9	7294.8	5941.6	9310.8	6924	12385.9	9434.8	4559.9	8977.7	6766.6	11577.6	12148.4	10527.6	8961.4
SeqId.4278-14_3	SL004901	Protein disulfide-isomerase	Protein disulfide-isomerase	0.681589	0.984768	399.3	431.5	347.2	391.9	425.1	432.2	440.5	545.1	378.9	385.7	387.6	397	349.8	402.5	350.1	528.6	394.2	362.9	342.2	437.7	347.6	443.8	408.7	327.4	405.9	413.7	345.8	361	432.8	381.3	379.6	433.1	406
SeqId.4430-44_3	SL006713	Collectin-11	Collectin Kidney 1	0.681589	0.984768	3432.5	3134.2	5203.9	5234.6	3869.2	5407.3	2809.5	3331.7	5486.1	4334	2244.5	4489	2632.1	4197.6	3431.8	4387.5	3553.8	3773.5	4747	3218	2736.9	2385.6	2855.3	6544	4439.5	4989.3	3042.1	3395.7	4484.3	6279.1	6567.7	2893.1	7853.4
SeqId.4490-65_2	SL005187	Interleukin-3 receptor subunit alpha	IL-3 Ra	0.681589	0.984768	1523	754.6	1326.2	736	604.3	815.2	643.5	727.6	760.1	803.7	1010.6	764	750	765	789.4	650.3	987.5	740.6	678.9	702	912	694.4	732.5	1693.8	653.7	605.2	1019.1	928.8	852.4	766.5	716.5	734.8	797.2
SeqId.4541-49_2	SL014092	Cell adhesion molecule-related/down-regulated by oncogenes	CDON	0.681589	0.984768	8184.7	6039.4	6666.6	7018.1	8646.4	5230.8	6280.8	5901.9	8538.3	9314.1	6076.1	10901.9	6157.7	8245.5	8842.9	8807.6	8067.5	8301.9	7448.5	8834.5	5943.9	7117.3	7341.5	7137.1	7383.9	6471.5	7557.2	8446.6	7896.6	7592.1	7486.2	7255.9	7145.9
SeqId.4912-17_1	SL000280	Aspartate aminotransferase, cytoplasmic	GOT1	0.681589	0.984768	3749	3429.3	3662.5	3406.4	3795.9	3615.9	3630.6	3505.7	3598.5	3913.8	3272.8	3749.1	3805.8	3688.1	3360.1	3778.7	3475.5	3465.1	3286.5	3559.4	3280.5	3657.7	3740.8	3608.3	3526.3	4073.8	3416.6	3294	3774	3642.3	3485.4	4161.1	3559.6
SeqId.4988-49_2	SL002036	Fibroblast growth factor receptor 4	FGFR4	0.681589	0.984768	973	1021.7	1177.8	1071	1148.1	1205	1066.4	1006.1	1067.9	1115.5	1225.4	1052.2	1140.4	1128.7	1098	1066.6	1189	1306.5	1035.2	1099.2	1200	1009.7	1034.3	1020	1194.4	1214.1	936.8	1071.8	1053.4	1297.7	1175.2	1213.1	812.6
SeqId.5032-64_1	SL009868	FACT complex subunit SSRP1	SSRP1	0.681589	0.984768	642.4	695.3	661.9	562.8	582.7	584.8	593.9	580.9	540.6	568.1	766.9	526.7	555.7	605.9	612.3	540.4	626.5	637.9	585.3	756	709.2	573.9	644.9	532.6	587	551.8	562.5	600.6	615.8	596.6	623.7	574.3	667.2
SeqId.5268-49_3	SL003331	Matrix metalloproteinase-16	MMP-16	0.681589	0.984768	1237.5	1051.8	1008	1009.9	811.1	894.6	862.5	1130.3	905.2	863.3	3120.3	829.3	854.9	865.8	1043.2	1081	976.9	965.2	924	1125.9	1063.2	882.6	1110.6	838	842.4	826.8	948.5	1007.1	1040.2	870	808.5	1153.4	910.7
SeqId.5837-49_3	SL004714	Leukemia inhibitory factor receptor	LIF sR	0.681589	0.984768	2034.8	1796	1942.5	2370.2	1420.9	2220.3	2159.9	1849.7	2485.1	2282.7	1649.8	2594	2071.1	2131.7	1724.4	2709.9	2319.5	2249.7	1768.3	1934.6	1752.1	2179.9	1945.2	2336.4	2185.7	2799.9	2512.9	2168.9	2121.2	2270.1	2201.4	1833.7	2813.6
SeqId.8459-10_3	SL003993	Bone morphogenetic protein 6	BMP-6	0.681589	0.984768	442.8	490.1	522.5	532.5	463.8	423.1	433.3	385.5	551.4	681.5	373.2	551.7	433.7	489.9	419.3	820.7	414.2	421.1	308.3	435.7	325.6	731.3	496.4	484.8	519.1	542.6	425.7	348.8	483.3	464.9	462.3	415.5	498.6
SeqId.3538-26_1	SL009216	Aromatic-L-amino-acid decarboxylase	dopa decarboxylase	0.690823	0.985901	378.8	385.2	368	451.6	406.5	414.7	406.8	358.6	393.4	400.2	385.3	372.3	376	441.7	364.9	626.1	401.5	378.7	358	432.2	395.9	401.3	1080.1	388.8	430.7	365.5	375.6	390.3	398.6	413.8	407.9	378.8	389.1
SeqId.10342-55_3	SL019096	E3 SUMO-protein ligase PIAS4	PIAS4	0.704198	0.985901	1088.3	797.9	1028.1	868.2	1025.8	1050.5	979.7	790.9	819.9	790.9	1066	923.6	1086.7	801.9	976.2	720.4	786.1	1001.6	1117.5	694.9	1278.2	974.8	670.6	914.6	689.1	1463.5	1133.9	1036.8	836.2	923.5	975.1	910	994.2
SeqId.3202-28_2	SL010393	Kremen protein 2	KREM2	0.704198	0.985901	4431.5	3658.6	3557.6	3240.7	3364.8	3473.5	3402.8	3892.1	3570.6	3366.6	5054.8	3379.4	3498.9	3943.5	3498.9	3228.3	3806.9	3610.7	3830.4	3247	4361.1	3537.7	3325.8	4616.1	3084.6	3218.8	4016.7	3762	3369	4248.3	3199.7	3668.1	3294.8
SeqId.3346-72_2	SL010520	Aurora kinase B	AURKB	0.704198	0.985901	1054.5	1099.5	1102.9	1140.6	1115.2	1094.5	1137.5	1192	1085	1053.1	1096.2	1110.4	1165.5	1136.5	1037.2	1105.4	1088.5	1105.4	1134.4	1069.3	1183.9	1177.3	1028.9	1020.9	1100.4	1178.8	1159.4	1129.4	1151.7	1104.8	1041.9	1084.4	1123.9
SeqId.10365-132_3	SL005184	Interleukin-23	IL-23	0.707981	0.985901	1784.2	2403.1	2997.9	2820.6	1594.3	4426.8	4269.4	2839	2904.7	2622.9	1692.2	3597.2	1857	2048.4	2256.8	2226.8	3839.3	2804.7	3156	1654.4	3005.1	3586	3288.8	3160.5	3342.3	2240.7	2891.6	2887.5	2430.7	1838.3	1802	1598.4	4055
SeqId.2579-17_5	SL000527	Matrix metalloproteinase-9	MMP-9	0.707981	0.985901	1496.7	817.7	822.2	836.5	468.9	632.2	597.1	839.3	908.5	573.3	1430.1	342.1	675	601.8	1756.2	316.5	982.7	865.9	789	1545.7	1348.1	713.7	430.3	443.3	631.9	407.3	760.1	899.1	958.6	572.2	836.7	799.5	643.1
SeqId.2625-53_4	SL017612	Heat shock protein HSP 90-alpha/beta	HSP 90a/b	0.707981	0.985901	6706.4	5084.5	5477.1	4659.8	3679.6	6169.6	5809.7	4177	3916.2	4148	6141.9	4131.7	3993.9	4082	6175	4459.8	4608.4	3904.9	4317.2	5316.2	6126.5	4859.9	22739.6	7872.2	4077.4	3143.6	4921.3	4959.8	4895.2	4412.2	4397.9	3629.9	5284.1
SeqId.2742-68_2	SL005218	Sialic acid-binding Ig-like lectin 7	Siglec-7	0.707981	0.985901	1040.4	1326.9	1638.1	1680.5	1526.7	1444.2	1676.1	1310.6	1618	1353	1381.5	1653.5	1897.6	1655.5	1155.7	1924.6	1312.4	1410.9	1120.3	1223.3	1087.3	1429.7	1892.4	1739.8	1356.9	1531.4	1353.2	1496.8	1481.1	1604.1	1573.1	1230	2171
SeqId.2838-53_1	SL003332	Matrix metalloproteinase-17	MMP-17	0.707981	0.985901	2584.3	2761.9	2777.8	2032.7	2214.1	2598.6	2564.2	3156.5	2471.6	2038.8	4657.1	2121.2	2399.6	2885.9	2414.9	1975.2	2328.4	2516.9	2899.2	2155	3220.4	2464.4	2376.1	1910	1987.4	2971.2	2906.1	2309.7	2694	2349.6	1869.5	2785.5	2013.1
SeqId.2876-74_2	SL004305	DNA topoisomerase 1	Topoisomerase I	0.707981	0.985901	1463.4	1298.1	1445	998.6	1022.3	1107	996.7	987.7	990.7	1032.5	1929.2	1065.9	1073.8	1117.3	1612.3	938.1	1299.3	1021.4	1240.7	1344.6	1543.6	904.2	1166.1	1228.6	923.2	959.4	1276.2	1099.4	1067	1124.6	980.2	1155.3	963.8
SeqId.2890-59_2	SL003303	C-C motif chemokine 28	CCL28	0.707981	0.985901	16470	10236.3	6837.6	10738	8683.1	17118.4	6782.4	7377.4	9369.5	42743.8	13086.8	9676	9993	14880.7	11500	10042.3	23224.6	9772	14287.5	7396.6	8432.9	7987.5	7221.7	11401.2	21402.8	29999.8	10762.1	24068.2	5935.3	9662.8	12775.1	4207.2	10797.2
SeqId.3043-49_2	SL000532	SPARC	ON	0.707981	0.985901	2431.3	2397.2	2031.5	2479.7	2553.4	3236.7	2700.3	2246.7	2723	3130.7	2557.4	2263.7	2375.2	2562.9	4116.5	2324.5	2722	3083.3	2401.6	2655.7	2485.2	2234.1	2490.7	3121.7	2681.1	2362.4	2430	2624.3	2255.5	2995.9	2553	2620.7	2514
SeqId.3077-66_2	SL003324	Coagulation factor Xa	Coagulation Factor Xa	0.707981	0.985901	4314.2	5396.9	5768.8	5386	5978.6	4124	5598.8	4450.2	5533.3	5634.1	4981.6	4233.7	5740	5593.3	4688.2	5665.7	4207.4	4693.1	4055.1	5982.5	5861.5	5374.5	4263.3	3226.3	5365.2	5208.2	4739.5	4138.3	8345	5483.3	5096.5	6041.5	3136.9
SeqId.3083-71_1	SL005233	Tumor necrosis factor receptor superfamily member 27	XEDAR	0.707981	0.985901	1589.5	1696.4	3289.6	1697.1	1940.3	1708.5	1920.6	1741.9	1576.6	1670.5	1853.6	1785.5	1721.9	1697.6	1666.6	1707.3	1758.2	1715.9	1735.3	2356.8	1951.1	1809.6	1623.4	1618.6	1956.5	1726.7	1640.9	1606.7	1708.2	1564.4	2305.9	1660.7	1609.6
SeqId.3122-6_2	SL003733	Diablo homolog, mitochondrial	SMAC	0.707981	0.985901	3310.4	3071.6	3321.3	3294.2	3359.1	3417	3538.4	3116.5	3062.7	3583.7	3302.9	3350.3	3755.7	3847.6	2874.9	3370.7	3300.9	3237.4	3127.1	3062.9	3462.5	3038.1	2745.5	3175.8	3713.9	4306.5	2978.3	2905.9	3526.8	3547.2	3884.2	3691.3	2794
SeqId.3311-27_1	SL008609	Low affinity immunoglobulin gamma Fc region receptor III-B	FCG3B	0.707981	0.985901	1148	1159.5	1920.3	1776.7	1105.3	1329.8	1942.7	1267.9	1349.1	1245.6	1627.6	1300	1256.8	1647.5	938.3	1313.5	1031.5	806.7	1386.7	728	1174.1	1540.5	3016.4	1589.7	1167.1	1096.8	1432.8	1111.7	1359.8	1646.1	1304.2	1145.8	1892.2
SeqId.3379-29_1	SL007228	Protein kinase C iota type	KPCI	0.707981	0.985901	2561.2	1305.6	1320.2	1275.1	1034.2	1551.9	1105.4	1314.1	1250.6	1320.3	2115.9	1192.3	1119.6	1318.6	1558.7	1041.7	2068.3	1254.2	1349.3	1317.6	1716.6	1135.1	1319.9	4199.1	943.2	975.3	1959.7	1664.7	1420.8	1257.5	1262	1345.3	1242.6
SeqId.3392-68_2	SL017614	RAC-alpha/beta/gamma serine/threonine-protein kinase	PKB a/b/g	0.707981	0.985901	1593.6	1601.6	1649	1454.1	1460.7	1624.6	1640.7	1766.8	1617.4	1513.5	1879	1640.3	1428	1646.9	2209.2	1489.3	1485.3	1635.8	2212.6	1580.3	1747.9	1582.6	2091.8	1470	1480.7	1455.9	1934.4	1754.1	1722	1810	1583.4	1470.3	1488.7
SeqId.3420-21_2	SL004869	Carbonic anhydrase 13	Carbonic anhydrase XIII	0.707981	0.985901	5751.4	2832.3	4093	3181	3314.4	5782.5	4786.1	19644.1	6912.5	3386	9179.5	3593.7	4528.8	4723.5	11750.8	2472.8	3995.9	4812.7	31042.3	2260.7	5344.5	2978.1	10018.7	5642.7	3522.8	4887.2	40508.7	7719	4892.7	7038.1	3780.6	1963.9	3262.7
SeqId.3466-8_2	SL010513	cAMP-dependent protein kinase catalytic subunit alpha	PRKACA	0.707981	0.985901	5374.1	4099.6	4979.7	3120.2	2439.4	5592.3	3213.7	4325	4306.1	3340	5705.2	3532.4	3182.7	3923.9	6477.9	2355	3489.9	4202.9	5396.1	3570.3	4826	3566.7	5212.1	6144.2	2284.5	2548.5	5275.5	4602.2	4678.1	4396.2	3461.1	2857.5	3814.9
SeqId.3470-1_2	SL001945	E-selectin	sE-Selectin	0.707981	0.985901	27504.1	22854.8	18989.9	26472.2	26613	33911	32180.7	14298	25082.2	31366.6	26591	26391.1	17175.5	14958.5	22412.3	26956.2	19988.4	25701.9	11951	15445.3	9509.7	27176.3	33859.5	14874.1	27513.9	18362.4	22102.7	17997.5	30176.1	24370.6	23245.8	35312.5	32266.7
SeqId.3623-84_4	SL007059	Lymphocyte antigen 86	LY86	0.707981	0.985901	19982.5	18482.5	19362	19090.5	21294.6	21792.4	22091	22126.7	20263.1	22542.5	19730.4	21331.6	24074	21122.2	17609.8	19867.4	21874.8	19518.2	22804.8	16338.5	20564.8	20924.1	18874	20928.4	23598	26017.2	21770.8	18288.3	21741.2	20696.8	21969.5	23190.8	15747.1
SeqId.3640-14_3	SL005263	alpha-2-macroglobulin receptor-associated protein	RAP	0.707981	0.985901	2355.5	909.8	780.1	832.5	875.7	809.6	802.3	792.4	933.1	778.4	1082.3	893.3	884.8	756.5	807.3	881.3	792.9	756.1	850.6	950.5	907.4	784.7	731	886.3	738	741.3	873.8	844.6	887.3	747.4	814.9	946	816.5
SeqId.3839-60_2	SL011629	AH receptor-interacting protein	AIP	0.707981	0.985901	3492.2	2516.3	2504.7	2771.5	2290.4	3301.7	2812.3	2568.1	2418.8	2870.7	3549.1	2461.7	3250.6	3319.4	3538.7	2580.4	3156.7	2802.6	2764.6	2462.4	4022.3	2412	2292.8	3882	2841.1	3319	2667	2817.5	3361	3236.2	3240.9	2884.4	2735.2
SeqId.4126-22_1	SL004511	Bactericidal permeability-increasing protein	BPI	0.707981	0.985901	28703.5	23711.9	15269.2	8755.8	7697.9	5079.1	10312.9	20420.4	10612.5	5668.8	21804.7	3871	2532.9	4483.4	8131	2270.7	12567.9	12622.1	13172.2	19409.2	17846.9	16734.5	4910.8	4253.6	6639.7	2401.7	7643.1	16797.7	11143	9163.3	4117	6434.1	6305.5
SeqId.4137-57_2	SL004351	Interleukin-25	IL-17E	0.707981	0.985901	488	520	516.5	551.6	642.8	562.4	512.9	507.1	502.6	483	539.6	601.2	693.7	553.4	541.1	1089.4	482.7	524.2	467.1	574	482.5	489.3	492.9	434.3	564.4	585.1	437.5	468.8	598.5	559.5	562.8	837.9	1410.8
SeqId.4294-16_2	SL006088	Sphingosine kinase 1	Sphingosine kinase 1	0.707981	0.985901	2028.5	986.4	1115.5	856.8	813.5	2095.2	929.5	1189	1606	1227.8	1593.5	1313.7	1123.3	1631.4	2518.6	726	1456.2	1270	1724.2	527.2	1485.4	1074.2	1268.6	2318.3	1014.6	1116.1	1971.6	1615.9	1372.9	1756.1	1318.9	775.3	1284.1
SeqId.4535-50_2	SL008644	ADP-ribosyl cyclase/cyclic ADP-ribose hydrolase 2	BST1	0.707981	0.985901	13862	9072.7	18566.5	23809.1	17487.1	13068.5	19449.5	14936.4	12967.9	24800.9	12310.6	12409.8	18043.4	22139.5	9510.9	26834.1	12964.6	16839.5	19787.7	18968.2	21392.8	20079.8	21091.5	10286	21427.4	1750.3	22171.5	12354.5	10602.6	12218.9	6711	1903.7	25458.2
SeqId.4588-1_2	SL011499	Pancreatic hormone	PH	0.707981	0.985901	2916.8	3290.3	3242.9	3337.2	3079	10606.9	4370.8	4806.9	5368.3	9509.8	3255.5	6212.9	6743.6	4959.1	2412.9	4804.1	12166.3	8591.3	2171.2	5063.5	2272.2	4994.1	3035.3	5292.9	3507.2	5148.3	7006	5005.8	3871.3	3591.1	5095.7	3326.9	9391.6
SeqId.4905-63_1	SL004814	Coactosin-like protein	Coactosin-like protein	0.707981	0.985901	3796.8	3526.2	3809.5	3666.3	3360.2	4405.9	3844.3	3617.5	3463.1	3956.1	3825	3608.8	3862.5	4199.3	3290.5	3654	3905.5	3881.2	3888.4	3356.7	4060.9	3287	3177	3823.4	4707.2	4722.1	3741.7	3423.2	3848.6	3916.9	4094	3994.7	3271
SeqId.5076-53_2	SL014294	Ephrin type-A receptor 10	EPHAA	0.707981	0.985901	534.1	649.6	708.1	600.8	580.3	605.2	677.8	676.4	579.6	621.8	575.9	647.5	540.1	632.1	575.4	741.2	588	676.3	542.6	692.7	542.7	644.7	706.2	560.3	619.4	695.4	533.3	545.3	599.6	643.3	725	599.4	582.6
SeqId.5493-17_3	SL010524	Serine/threonine-protein kinase WNK3	WNK3	0.707981	0.985901	6561.2	2590.6	2338	2341.2	1705.4	4012.3	2403	2095.2	3063.9	2918.4	3739.9	3121.4	2188.1	3115.5	4059.6	2617.9	5253.3	2704.8	2996.8	3026.7	3668.8	2498.8	3603.3	10685.6	1850.7	2035.1	5255.7	3991.7	3584.6	2665.1	2741	2386.4	2663.8
SeqId.5494-52_3	SL009790	Small nuclear ribonucleoprotein F	RUXF	0.707981	0.985901	2905.6	3031.7	3177.5	3481.8	2693.6	3690.1	3871.6	2935.3	2480.9	3320.3	3751.2	2326.1	4076.6	3988.5	2551.6	3049.7	3257.5	3269.8	3049.3	2824.6	3411.3	2687.7	2210.3	2963.9	4471.6	4887.3	2402.3	2362.2	3339.6	3063.2	4517.3	3343.8	2765.8
SeqId.9175-48_3	SL018891	Down syndrome cell adhesion molecule	DSCAM	0.707981	0.985901	1533	1624	1789.5	1667.7	1675.5	1504	1575	1615.5	1501.2	1484.5	1851.2	1841	1586.5	1624.1	1551	1942.9	1557.7	1565.4	1655.8	1582.5	1569.5	1660.1	1926.6	1631.8	1553.3	1634.2	1585.6	1658.2	1610.8	1510.6	1575.8	1514.7	1957.7
SeqId.4428-1_2	SL013988	Carbohydrate sulfotransferase 2	CHST2	0.717665	0.98631	644.7	635	577	591.4	584.6	594.4	572.3	639.8	609	528.9	1169.9	538.2	603	622.5	605.9	524.1	560.5	576.4	629.6	548.8	720	569.1	618.4	504.8	531.4	560.9	632.9	626.7	608.3	615.2	524.1	625.9	523.2
SeqId.3518-54_2	SL004015	Carboxypeptidase B2	TAFI	0.731221	0.98631	9326.8	10551.1	8865.4	9602.5	11197.1	7994.8	10448.7	9549.8	11197.1	9503.9	12197.7	9563.9	9830.8	9481.5	8239.2	9800	8374.8	8176.5	8369	11154.9	10249.4	9999.4	10695.1	7552.5	8346.3	9247.1	9251.8	9894.1	9570.6	10068.8	8968.7	10976.2	11853.6
SeqId.9191-8_3	SL002602	Trefoil factor 2	Trefoil factor 2	0.731221	0.98631	633.6	677.5	694.4	870.2	723.9	827.4	634.5	621.4	716.7	693.9	666.4	749.9	795	635.1	548.4	1457.1	712.7	621.3	700.5	625.8	875.5	694.1	730.1	700.5	732.9	729.4	615.2	654.6	551.7	767.2	691.2	723.7	819.7
SeqId.11098-1_3	SL007953	Pyridoxal kinase	PDXK	0.734718	0.98631	2634.8	3451.8	2942	3053.3	2668.5	2380.5	2651.8	2390.2	2547.7	2299.9	3923.1	2452.6	2454.2	2103.1	3199.9	2684.9	2720.3	2825.8	2675.7	3656.4	2947.9	3038.1	5379.6	2764.6	1870.1	1713.5	3366.5	1928.2	2628.7	2352.3	2338.1	2269.9	2792.5
SeqId.13113-7_3	SL002688	Osteopontin	Osteopontin	0.734718	0.98631	1688.8	1373.2	2221.8	1631.3	1695.5	1442	1407.7	1596.6	1233	1540.1	1349.5	1477	1318.8	1686.6	1449.7	1494.8	1316.7	1544.4	1533.3	1751.8	1400.6	1646	1613.1	1495	1524.7	1673	1336.1	1649.1	1445.7	1208.5	1539.6	1303.1	1762.1
SeqId.13119-26_3	SL004467	Protein Z-dependent protease inhibitor	protein Z inhibitor	0.734718	0.98631	4612.3	3097.2	5086.9	4907.5	8127.8	3486	6430.5	3260.7	4341.1	4465.1	2742.1	7448.1	6237.4	3256.3	2955	4228.4	3123	3868	2962.8	4164.5	5135.1	5284	3071	3287.6	7520.6	5014.5	3710.6	4015.6	2876.4	3659.4	5970.6	6724.7	6942.5
SeqId.13129-40_3	SL007070	Low-density lipoprotein receptor	LDLR	0.734718	0.98631	376	402.4	471.3	447.5	424.6	378.1	431.1	408.6	403.2	408.3	363.4	403.3	402	418.3	404.8	392	387.1	389.6	413.1	417.1	401.4	395.4	384.9	372.7	419.6	404.4	367	382.3	388.4	414.7	482.9	421.3	392.5
SeqId.2687-2_1	SL001947	Melanoma-derived growth regulatory protein	MIA	0.734718	0.98631	2840.8	3328.3	1701.2	3215.1	2788.1	2186.1	2000.7	2265.1	3564.3	3259.2	2343.4	4238.6	2943.8	3234	3559.2	3586	4466.9	2385.5	2845.3	3350.1	2703.6	2186	3023.5	2988.3	2994.4	2672.2	2314.8	2777.1	2723.8	4058	3781.3	2785	3076.2
SeqId.2973-15_2	SL000668	Platelet glycoprotein 4	CD36 ANTIGEN	0.734718	0.98631	8087.8	11657.6	6165.8	19650.7	14751.3	9936.7	15049	8640.7	12192.9	16379.1	8404.3	19210.8	11330.7	8814.7	13547.8	21712.7	12182	11608.5	7197.6	10913.7	13603.2	14828.7	19461.3	13867.8	11206	11931.3	15243.8	8639.5	16476.9	5966.5	11243.7	17340.2	19948.9
SeqId.3055-54_2	SL003308	Interleukin-4 receptor subunit alpha	IL-4 sR	0.734718	0.98631	342.8	429	458.9	400.5	399.6	369.3	401	378	430.8	389.7	300.7	396	380.8	371.3	343.8	405.8	375.7	373.2	342.1	406.4	349.7	374.3	370.2	355.6	460.9	382.4	925.4	372	382.7	408.6	408.7	404.8	390.2
SeqId.3213-65_2	SL000640	Nidogen-1	Nidogen	0.734718	0.98631	8299.5	10266.7	10692.4	11384	8860.7	11348.5	10110	9657.7	11522.2	12321.5	9176.8	10134.8	7591.4	10496.5	11370.2	9641.8	10612.5	9743.5	8972.5	11961.9	9002.9	8266.1	12307.4	7851.7	12500	11571.7	7527.7	10924.2	7663.9	12722.4	9825.2	10242.4	7361
SeqId.3220-40_2	SL010378	Proto-oncogene tyrosine-protein kinase receptor Ret	RET	0.734718	0.98631	1561.5	1277.8	1985.3	1473.2	1697	1123.2	2476.1	1672.5	1137.4	1772.9	1226.6	1443.4	1891.5	1919.9	1946.7	1579.5	1231	1163.8	1644.5	1453.7	6215.1	1541.9	1204.9	1118.5	1666.3	937.9	1658.4	1499.3	2022.6	1434.7	1506.6	1904.1	1367.6
SeqId.3305-6_1	SL010457	Delta-like protein 4	DLL4	0.734718	0.98631	496.7	532.8	474.6	366.7	341.7	394.1	403.2	503.4	342.1	315.8	604	349.2	366.6	443	561.5	352.1	427.2	400.4	515.7	519.3	605.4	472.4	338.8	333.4	320.4	299.1	476.4	545.8	400.9	464.6	357.9	373.4	251.1
SeqId.3681-87_3	SL003919	Kallikrein-14	kallikrein 14	0.734718	0.98631	10791.7	11317.9	11178	10564.9	12138	11097.4	13622.5	12947.3	8660.2	10285.6	11670.2	10249.7	12562.7	10677.5	10453.1	10415	11119.4	10682.9	15507.4	8824.4	12709.4	13590.7	10687.9	10734.3	10282.6	14395.2	13524.2	11981.4	12050.7	9585.5	10211	10972.7	8892.1
SeqId.3807-1_2	SL007651	Fibroblast growth factor 23	FGF23	0.734718	0.98631	888.8	856.4	1052.3	851	854.7	895.9	1026.1	1103.7	831.3	860.3	750.1	876.8	1069.4	879.7	793.9	921.1	868.5	745.2	1375.3	825	780	1246.7	808.1	962	904.8	1180.8	727.9	825.7	852.2	929.1	855.4	1020.1	954.1
SeqId.3815-14_1	SL007620	Interleukin-12 receptor subunit beta-2	IL-12 RB2	0.734718	0.98631	1443.1	1435.8	1311.1	1465.6	1451.3	1251.7	1390.3	1517.8	1450.7	1758.1	1246.8	1552.8	1368.6	1504.6	1490.3	1672.4	1467.9	1364.3	1357.8	1493.7	1205.8	1861.2	1657.5	1420.4	1620.1	1520.5	1273.4	1319.9	1355.1	1405.7	3045.5	1496.4	1503.4
SeqId.3858-5_1	SL008063	Low molecular weight phosphotyrosine protein phosphatase	PPAC	0.734718	0.98631	4720.3	7025	23132.7	4373.1	4030.4	2364.5	8057.1	9004.5	5287.5	6359.4	9281.8	5799.2	4466.4	1882.6	2383.2	4246.9	2993.6	1967.9	10944.8	5853.5	2436.9	5911.2	3591.1	27102.5	1373.9	1656	17693.9	2999.4	6772.4	5860.1	1913.3	3941.8	2748.5
SeqId.4124-24_2	SL000451	Heat shock 70 kDa protein 1A	HSP 70	0.734718	0.98631	6429.3	6207.1	5581	6118.8	5277.9	5756.4	7056.2	5637.3	5307.5	4280.9	5339.9	5750.8	6012.6	4591.4	6441.4	5334.3	3213.8	5190.8	4819.7	5781.4	5003.6	7326.8	16028.3	7203.8	4826.8	4481.2	7280.5	5597	7794.7	4761.8	4115.9	4257.6	8820.3
SeqId.4276-10_2	SL005358	Phosphatidylethanolamine-binding protein 1	prostatic binding protein	0.734718	0.98631	8060.4	3050.3	2696.8	3265.5	2598.3	4269.6	3183.4	4842.6	3477.8	3654.2	5063.7	3456.2	2435.1	3034	4258.1	3280.4	5181	3020.2	5731.8	2710.1	3680.7	2844.7	12236.8	13561.1	2097.3	2313.3	9185.5	5402	3146.5	3230.9	3340.9	2792.8	4320.4
SeqId.4420-7_2	SL009988	Disintegrin and metalloproteinase domain-containing protein 12	ADAM12	0.734718	0.98631	1610.7	1541.8	1579.9	2908.7	1571.3	1567.2	1940.3	1479.1	1767.8	2183	1594.2	1807.3	2019.7	1806.4	1588.8	1608.8	1755.1	1429.5	1702.7	1725	1199.6	1469	1370.4	1756.8	1861.7	1488.8	1803.1	1661.6	1999.1	2015.1	1343	1724.8	1955.8
SeqId.4900-8_1	SL000313	C3a anaphylatoxin	C3a	0.734718	0.98631	448.9	463.9	428.7	174.2	373.9	326.1	383.2	428.2	240.9	222.1	325.6	912.9	471.2	300.2	330.2	246.9	354.4	405.3	316.5	296.7	313.1	524.9	327	457.9	259.3	267.6	500.5	1258.8	400.8	276	253.3	425.6	7269.6
SeqId.4907-56_1	SL000022	D-dimer	D-dimer	0.734718	0.98631	1568.1	2143.9	2226	2002.3	2043.5	2066.4	2161.2	2249.7	1760.7	1702.8	1639.4	2336.1	1942	1566.7	1887.9	1965.7	1800.2	1797.5	1651.3	1988.6	1688.9	2067	1932.6	2095.1	2281.8	1771.7	1752.5	1759.9	2054.5	1699.5	1693.9	2160	2089.9
SeqId.4973-18_1	SL003728	Baculoviral IAP repeat-containing protein 3	cIAP-2	0.734718	0.98631	398.5	367.7	1017.7	482.5	410.5	371	375.5	377.6	367.4	423.4	372.5	394.9	392.3	373.1	376.2	387.2	378.1	383.1	376.8	377.2	361.1	449.8	350.1	384.5	409.5	417.3	378.7	386.8	391.8	378.9	428	384.1	390
SeqId.5013-2_1	SL004915	Chloride intracellular channel protein 1	NCC27	0.734718	0.98631	3006.3	2507.4	2747.9	2195.4	2238	2955.2	2457.1	2798.8	2255.6	2162.8	3606.3	1967.3	2389.6	2658.8	3810	1771.2	2418.7	2529.1	3291.7	2435.1	3327.3	2412	2291.5	3000.5	2145.3	2418.3	3220	2818.7	2792.3	2709.9	2564.3	2154.8	1738.9
SeqId.5082-51_3	SL004849	X-linked interleukin-1 receptor accessory protein-like 2	IL-1 sR9	0.734718	0.98631	808.1	744.7	828.1	813.9	835	738.5	811.7	745.8	746.9	814.1	829.9	789	899.8	851	739.3	832.9	789.4	770	754.9	845.8	876.6	844.9	679	749.9	870.3	929.2	734.1	703.6	806.9	805.5	935.9	878.4	726.2
SeqId.5254-69_3	SL016553	cGMP-inhibited 3',5'-cyclic phosphodiesterase A	PDE3A	0.734718	0.98631	394	216.8	203.2	234.2	197.8	182.1	199.3	224.6	201.4	201.6	219.3	195.1	202.5	191.8	218.7	186.4	201.7	196.4	213.4	319.2	208.4	203.8	166.6	174.3	202.1	193	206.3	213.5	191.6	211.4	198.5	221.3	157.3
SeqId.5452-71_3	SL008835	Asialoglycoprotein receptor 1	ASGR1	0.734718	0.98631	1482.4	1537.3	1327.3	1188.8	1205.7	1091.6	1225.2	1407.2	1050.1	964.8	1589.9	1081.3	1310.6	1199.8	1616.1	869.7	1244.4	1188.2	1479.6	1469.3	1754.7	1570.9	1054.5	996	955.2	1017.7	1415.6	1634.8	1308	1172	1032.7	1132.7	807.3
SeqId.5491-12_3	SL010471	Testican-2	Testican-2	0.734718	0.98631	935.6	846.9	1079.3	905.8	908.9	666.3	708.4	685.1	1232.5	992.3	757.7	952.2	1040.6	837.6	888.8	1006.2	842.9	810.7	686.2	761.6	606.8	751.9	739.7	947.9	895.6	1169.8	801.6	927.9	915	1502.8	835.7	890.1	1116.6
SeqId.5885-55_3	SL004924	Eukaryotic translation initiation factor 4H	eIF-4H	0.734718	0.98631	2021.8	1330.6	1601.1	1262.3	1256.2	2254.4	1833.5	4443.4	2037.8	1274.4	3150.8	1315.3	1146.1	1290.6	3925.1	872.1	1283.5	1946.6	4793.9	1501.5	1747.1	1283.2	2765.4	1711.1	890.9	979.6	5816.5	2270.2	1483	1893.5	1102.5	1109.2	1109.9
SeqId.6151-18_3	SL007242	Dual specificity mitogen-activated protein kinase kinase 3	MP2K3	0.734718	0.98631	2150.4	1283.2	1699.1	1324	1193.2	1416.8	1223.6	1151.1	1116.9	1353.5	1489	1209.1	1203.6	1384.1	1314.5	1238.2	1527.6	1355.7	1151	1416	1531.7	1291.2	1350.2	2471.1	1194.6	1343.3	1425.4	1313.9	1529.3	1127.1	1209.4	1283.5	1432.6
SeqId.7628-40_3	SL012774	Cysteine-rich with EGF-like domain protein 1	CREL1	0.734718	0.98631	2911.7	2309.9	2788.9	3373.2	2765.7	3298.7	3749.2	3109.7	2955.8	3507.9	1995.2	3855.9	3267.4	1777.7	3503.5	4862	4083.3	3059	2878.4	2783.3	3627.6	3203.6	3179.2	3320.1	3788	2967.1	2463.8	3377	2197.6	1748.4	3648.5	2447.2	4194.4
SeqId.4985-11_1	SL005352	Fatty acid-binding protein, epidermal	FABPE	0.74484	0.98631	470.4	373.7	393.7	369.3	389.2	379.3	395.8	406.9	399.1	366.5	384.2	382.6	420.4	370	400.3	404	358.7	370.3	422	410.6	386.3	393.8	353.6	360.7	367.8	436.7	393.9	392.5	393.8	391.9	406.7	404	345.3
SeqId.2846-24_2	SL000605	Ubiquitin+1, truncated mutation for UbB	Ubiquitin+1	0.744861	0.98631	5319.7	1561.4	1548.4	1481.4	1392.1	2092.4	1664.3	2410.5	1687.6	1985.8	2487.8	1759.8	1403.7	1741.9	1974.4	1422.3	2641.8	1664.9	2521	1392.1	1815.5	1544.4	1975.1	8957.1	1145.6	1223	6469.2	2874.6	1577.4	1511.7	1447.1	1576.4	1746.1
SeqId.3486-58_2	SL000299	Fibroblast growth factor 1	b-ECGF	0.744861	0.98631	286.5	314.9	299.8	348.8	357.7	340.2	344.4	312.1	326.2	325	290.9	339.7	341.2	312.2	302.1	338.4	314.1	571.3	297	348.8	305.8	328.2	316	291.5	329.2	323.9	300.2	320.9	311.2	321.8	339.6	346.7	410.1
SeqId.4987-17_1	SL010373	Immunoglobulin alpha Fc receptor	FCAR	0.744861	0.98631	533.5	509.5	1122.3	468.5	519.4	513.4	541.8	515.5	471.3	457.8	605	548.8	552.9	513	516.5	441.9	476.4	512.1	689.9	479.2	577.5	530.9	466.7	498.1	480.9	561.5	545	535.6	551.5	509.6	532.7	509.5	452.7
SeqId.4978-54_2	SL011628	Drebrin-like protein	DBNL	0.758582	0.98631	3044.4	2750.2	2969.8	2525.1	2450.8	3087.5	2443.9	2891.3	3411.3	3246.9	3462.4	3538.9	3185.4	3168.7	3076.4	2750.2	2714.2	2811.9	3016	2654	3135.2	2820.6	2887.1	3957.5	2897.8	2562.8	3060.5	3168.8	2665.6	3496.1	3045.4	3319.8	2999.5
SeqId.11067-13_3	SL001791	Osteocalcin	Osteocalcin	0.761772	0.98631	2889.8	1921.3	1679.1	2001	1657.9	1883.1	1631.7	1846.3	1496.1	1434.6	1900	1358	1981.2	1763.5	1652.7	1454.5	1596.5	2021.2	1960.1	1789.7	1998.5	3828.9	2127.5	1709.9	1371.8	9570.3	2215.7	1445.9	1354.1	3094.8	1387.4	1585.4	1334.3
SeqId.13093-6_3	SL005430	Secreted and transmembrane protein 1	SECTM1	0.761772	0.98631	2110.6	2310.3	2080.9	1912.9	2361	2168.9	2101.7	1956.7	1840.9	1783.9	1946.5	2146.1	2009.1	2050.9	2010.3	2157.3	2211.8	1943	2399	1866.3	2103.3	2304.1	1886.3	2159.3	2069.6	2250.5	2351.6	2111.9	2112.3	1809.9	2046.8	1982	1651.7
SeqId.13101-60_3	SL007631	Sclerostin	SOST	0.761772	0.98631	3191.2	5629.7	5396.3	6651.5	7523.3	10316	5266.8	3657.6	5263.4	3753.3	4594.4	6682.2	3696.2	3507.9	2991.1	4012	2620	5591.6	3038.2	4411.1	2440.3	5347	6087.5	6706.5	3681.3	7158.2	4505.4	3772.7	4382.5	2512.1	5400.8	3393.1	6934.5
SeqId.14129-1_3	SL019978	Interferon alpha-7	IFNA7	0.761772	0.98631	669.9	653.6	1052.8	712.1	737.8	655.8	1154.9	650.7	733.9	766.6	626.2	745.8	887.4	717.1	724.6	737.5	735.7	796.9	695.7	704.4	720.3	888.1	1043.1	784.4	722.1	777.7	635.6	722.9	668.3	819	869.1	702.1	752.7
SeqId.2643-57_2	SL004183	Cadherin-3	P-Cadherin	0.761772	0.98631	20720.3	23244.2	20943.5	23542.5	23399.9	24845.3	25747.3	24879.7	20192.9	23178.4	23131	25440.5	27982.7	26072.8	18972.7	27050.7	23324.4	20901.3	24843.9	23426.2	24046.6	24646.2	19307.5	21842.2	28118.7	28717.8	21279.9	20121.2	23752.5	22892.6	26654.6	24392.1	23494.2
SeqId.2762-30_2	SL004337	Fibroblast growth factor 19	FGF-19	0.761772	0.98631	277.8	255.2	337.3	344.5	385.1	558.3	198.9	540.6	346.6	315.2	259	1455.4	501.7	303.1	205.1	392.8	1874.1	546.4	231.4	283.3	558.8	368	403.4	751.5	460.6	270.6	316.5	315.7	311.9	282.3	397.2	237.9	355.8
SeqId.2785-15_2	SL000515	C-C motif chemokine 8	MCP-2	0.761772	0.98631	428.8	454.4	419.2	481.2	519.6	535.9	510.1	503.1	482.4	514.7	369.1	457.2	475.5	471.7	556.3	515.2	498.8	451	419.9	497.5	415.1	497.8	472.7	473	530	487.7	429.3	537.4	431.9	508.7	576.4	496.4	563.6
SeqId.2938-55_2	SL004669	Apolipoprotein E (isoform E4)	Apo E4	0.761772	0.98631	39119.1	86004.8	60844.4	89980.6	137245	61418.4	101784	74320.6	63070	89457.9	80458.9	69740.9	206230	97727.3	77720.8	96408.3	102107	76367.5	76027.3	76865.6	90382.4	153557	84382.2	77634.3	92698.3	95055.5	92342.4	51038.9	73916.5	79685.2	114961	111015	65148.7
SeqId.2999-6_2	SL005196	Limbic system-associated membrane protein	LSAMP	0.761772	0.98631	1431.3	1515.8	1661.4	1714.6	1466.6	1346.2	1281.3	1564.2	1742.6	1956.2	1254.7	2224.3	1469	1667.1	1521.5	2556.2	1739.2	1497.5	1542.4	1488.7	1389.5	1492.2	2101.1	1637.3	1940.8	1808.9	1351.1	1637.1	1191.4	1734.1	1737.1	1521.6	2127.3
SeqId.3030-3_2	SL005158	C-type lectin domain family 4 member M	DC-SIGNR	0.761772	0.98631	6062.7	6078.9	6153.3	5515	5664.7	5952.9	6340.5	6575.8	4993.1	5596.9	6667.6	4797.2	5893.3	6116.4	6261.8	5442.4	5761.6	5850.4	6207	5355.5	7170.3	6116.1	5642.9	5851.2	5650.5	6842.4	6349	5844.2	6408.1	5963.2	5732.1	5772.5	4571.7
SeqId.3326-58_2	SL004805	Cell adhesion molecule 1	Nectin-like protein 2	0.761772	0.98631	3266.1	3715.6	4316.6	4930.5	4300.5	3876.6	4400.3	4575.8	4779.6	4484.9	3266.9	5554.3	4709.7	5081.1	3793	6795.1	4866.9	4411.7	3897	4721.3	3727.6	4417.2	6024.8	5093.6	4741	4115	4467.1	4293.4	5091.1	3663.1	4760.4	3777.5	6855.5
SeqId.3359-11_2	SL010522	Cyclin-dependent kinase 8:Cyclin-C complex	CDK8/cyclin C	0.761772	0.98631	1595.4	1565	1597.2	1597.6	1426.9	1573.2	1477.2	1625.5	1366.9	1353.2	1889.4	1422.7	1510.6	1430	1558.7	1511.6	1500.4	1473.9	1618.7	1427.6	1927.2	1613.6	1332.5	1377.1	1334	1597.5	1660.7	1484.5	1546.3	1498.4	1371.6	1375.6	1542.7
SeqId.3381-24_2	SL010500	Tyrosine-protein kinase Lyn, isoform B	LYNB	0.761772	0.98631	1055.5	902.3	1063	689.5	826.3	1367.1	783.6	983.3	1348.7	820.5	1314.6	739.6	635	1245.3	2423.9	537.5	1079.9	1044.3	1785.3	637.8	852.1	871.6	1159.4	979.1	885.4	707.9	1204	1112.9	1112.4	1776.1	661.9	740.3	376.8
SeqId.3403-1_2	SL010617	Tryptase beta-2	TPSB2	0.761772	0.98631	1974.5	2745.9	3634	3668.9	3475.3	2411.1	1361.9	2122.9	2304.6	3713	3198	4198.8	1936.4	3146.7	1548.8	8967.8	2638.5	2052.8	2433.2	4923.3	1475.5	1731.8	6605.9	3143.4	3692.4	2310.4	1522.4	2881.6	2136.2	1238	3348.4	1973.3	4900.5
SeqId.3612-6_4	SL004845	Ephrin type-B receptor 4	EphB4	0.761772	0.98631	2349.6	2166.8	2073.3	2100.1	1951	1959	2092.3	2245.9	1982.1	1857.7	2191.2	1969.7	2208.7	2033.5	2088.4	1830.6	2111.8	2127.1	2593.1	1870.3	2251	2071.8	1904	1894.3	2071.6	2207.8	2259.9	2048.9	2181.7	2043.5	1992.1	1981.3	1697.5
SeqId.3651-50_5	SL003201	Vascular endothelial growth factor receptor 2	VEGF sR2	0.761772	0.98631	5822	6412.5	6473.3	7345	7262.4	6502.6	6632.7	4901.6	9151.5	8184	6151.5	7166.9	9462.9	6282.2	5463.9	8849.6	7197	6311.5	6025.4	6986.8	6645	5992.8	7332.3	6598.9	4423.1	6056.2	5117.2	8825	7336.3	6083.3	7128.5	8225.1	9540.2
SeqId.3806-55_1	SL004844	Ephrin type-A receptor 5	EphA5	0.761772	0.98631	1451	1598.9	1383	1656.4	1372.7	1443.5	1468.2	1388.4	1614.9	1628.4	1223.1	1927.2	2129	1546.3	1409.3	1889.7	1662	1439.4	1394.6	1485.1	1256.3	1587.9	1717.9	1678.5	1708.7	1657.8	1385	1549.3	1517.3	1547.5	1650.7	1357	1859.4
SeqId.3905-62_1	SL008143	Ubiquitin-conjugating enzyme E2 N	UBE2N	0.761772	0.98631	8764	2245.4	2274.1	2147.2	1754.1	3623.3	2105	4395.1	2423.8	3229.5	4333.8	2443.9	2156.7	2637.9	4158.4	1860.1	5005.9	2705.9	5030.8	2317.4	3858.7	2034.5	2986.3	15602	1490.9	1879.8	9795.3	4996.2	2749.5	2597.5	2681	2184.4	2203.5
SeqId.4140-3_2	SL000483	Interleukin-7	IL-7	0.761772	0.98631	305.9	369	304.8	347.2	366.2	368.5	351.3	342.1	375.1	382.3	312.6	374.9	338.6	342	373.6	357.1	352.3	363.7	340.6	405.7	319.3	330.5	344.7	322.7	388.4	362.1	288	339.2	314.5	384.2	402.7	386.1	387.3
SeqId.4482-66_2	SL000321	Complement C5b-C6 complex	C5b, 6 Complex	0.761772	0.98631	821.6	747.8	736.7	726.8	810.9	964.2	876.6	905.5	790	858.7	831.4	646.7	957.9	750.8	748.3	813.7	673	898.9	688.5	986.9	776.5	739.4	768.2	727.8	894.1	789.9	741.5	883.1	840.3	866.7	845.4	911.8	829.1
SeqId.4551-72_3	SL014094	Adhesion G-protein coupled receptor G5	GP114	0.761772	0.98631	1335.8	1413.1	1677.7	1295.8	1390	1410.4	1411.5	1543.8	1413	1276.2	1481.3	1204.8	1328.4	1478.6	1340.4	1327.2	1311.1	1382.6	1396.2	1442	1596.9	1589.2	1293.4	1217	1403.6	1528.4	1417.9	1410.3	1767.9	1311	1308.7	1347.6	1268.6
SeqId.4564-2_2	SL006406	Plexin-C1	PLXC1	0.761772	0.98631	1709.5	1560.5	2138	1481.4	1654.8	1223	1900.2	1479	2356.4	2272.3	1796.3	2257.6	1769.5	2001.1	1798.1	1189.4	2066.4	1795.8	1901.7	1742.8	1797.8	1737.5	2221.4	1749.8	1873	2169.5	1764.6	1858.8	1775.1	2074.3	1467.7	1461.2	2263.2
SeqId.4718-5_2	SL007869	Peptidyl-prolyl cis-trans isomerase B	PPIB	0.761772	0.98631	1843.9	1606.4	1645.6	1489.9	1481.2	1427.5	1602.9	1643.2	1572.9	1707.2	1694.2	1635.2	1544.4	1517.2	1758.9	1467.8	1626.1	1596.8	1847.1	1653.7	1781.7	1674	1429.8	1460.8	1537.6	1602	1772	1642	1582.6	1676.8	1415.7	1735.4	1102.1
SeqId.4914-10_1	SL001766	Human Chorionic Gonadotropin	HCG	0.761772	0.98631	682.6	1184	810.1	2038.9	6133.2	789.9	4658.1	9486.5	769.6	874.9	4277.5	40006.5	1001.3	841.1	687.6	13136.9	1511.9	1405.6	631.5	3590.4	579	4905.1	6262.1	1394	897.2	1149.2	937.4	832	4686.4	779.8	857.8	2706.2	5559.3
SeqId.4957-1_2	SL004605	40S ribosomal protein SA	40S ribosomal protein SA	0.761772	0.98631	1511.2	1499.6	2034.4	1445.4	1507	1621.1	1710.2	1760.7	1446.8	1599.9	1829.5	1422.3	1614.4	1617.7	1564.1	1402.3	1640.2	1684.3	1828.9	1419.4	1588.8	1544.1	1387	1597.5	1657.8	1913.4	1690.4	1570	1619.2	1799.9	1638.3	1660.4	1167.9
SeqId.4981-6_1	SL008709	Desmocollin-3	DSC3	0.761772	0.98631	555.1	718	1098.9	691.4	579.7	532.5	592.9	567.1	705.6	739.5	602.5	742	608.1	612.8	730.6	749.5	694.2	651.4	623.9	776.3	532.8	653.8	774.4	647.9	750.1	554.5	616.2	582.7	701.4	674.8	733.1	642.7	707.3
SeqId.5014-49_1	SL006091	Cytoplasmic protein NCK1	NCK1	0.761772	0.98631	1396.6	1351	1323.6	1299.5	1311.3	1441.1	1544.6	1721.3	1823.7	1780.9	1408.9	1504.8	1773.2	1319	1668	1249.5	1172.4	1422.8	1726.9	1292.3	1533.2	1653.1	1423.9	1370.4	1329	1713.9	1717.2	1507.7	1457.2	1233	1549.1	1373.3	1395.3
SeqId.5115-31_3	SL005213	Tumor necrosis factor receptor superfamily member 19L	RELT	0.761772	0.98631	1909.9	1847.3	1996.2	2541.4	1908.6	2193	1794	1685.7	2159.9	1877	1561	2630.3	1960.6	2089.9	1584.8	2065.1	1949.2	2257.3	1815.5	2190.7	1323.5	1816.2	2375.5	2165.1	2454.3	1869.2	1458.4	1568.8	2177.6	1820.6	2251.6	1569.6	3210.5
SeqId.5117-14_3	SL014148	Roundabout homolog 3	ROBO3	0.761772	0.98631	656.5	581.4	616.5	526.5	581.1	570.2	563.5	602.6	552.6	552	636.3	534	624.6	577.4	558.3	537.1	549.7	558.2	632	587.6	629.2	574.7	542.3	511.1	547.9	551.6	562.5	703.3	556.9	591.2	540.3	601.1	512.9
SeqId.5272-55_2	SL014469	SHC-transforming protein 1	SHC1	0.761772	0.98631	1157.3	860.1	850.1	793.7	781.1	1005.3	966.5	1588.7	1021.7	880.7	1257.6	744.2	714.3	838.5	1406.1	672.5	901.9	981.5	1635.4	829.1	892	767.4	1159	1204.1	755.3	675.4	1893.3	1061	823.1	977.6	751.3	840	589.8
SeqId.5335-73_3	SL003647	Annexin A6	annexin VI	0.761772	0.98631	31886.2	38267.2	35760.7	41323	39740.8	40963.9	36082.8	38950.2	38941.9	45736.3	29464	49921	42853.1	40783.4	29063.3	53394.2	40676.5	36377.1	33777	38233.5	34286.3	44241.5	40717.7	37545.3	44717.7	43598.4	34192.8	27745.4	41514.4	35050.4	35527.4	42519	43852.5
SeqId.5486-73_3	SL003177	Intercellular adhesion molecule 2	sICAM-2	0.761772	0.98631	2366.9	2851.2	2599.4	2674.7	2683.9	2651.1	2607.6	2608.7	2695.1	3021.8	2311.9	2940.2	2755.8	2782.6	2295.2	3015.7	2495	2420.6	2485.7	2725.5	2319.1	2954.4	2926.8	2642	2435.9	2841.6	2418.2	2319.4	2913.3	2498.6	2590.4	2921.1	2605.8
SeqId.5508-62_3	SL000344	Cathepsin D	Cathepsin D	0.761772	0.98631	970.8	1227	4014	996.1	1365.9	1227.7	1087.6	844	1176	1367.1	936	932.9	1528.3	1146.4	1122.9	888.4	849.7	1338.2	911.8	1689.4	1093.2	1039.2	1198.3	1254.3	935.8	976.5	999.4	3147.4	1074.7	1241	915.1	952	967.9
SeqId.5858-6_5	SL005688	14-3-3 protein zeta/delta	14-3-3 protein zeta/delta	0.761772	0.98631	40490.5	36698.8	38725.2	29923.6	25637.4	47640.1	29154.7	37790.7	38804.3	34410.6	52176.1	34097.3	27302.8	36808.9	57343.7	26234.2	36459.3	35813.4	49269.4	33688.3	41185.3	30643.9	46436.3	39143.7	25321.8	20300.4	39347.1	37059.6	34587.8	42613.6	32494.7	25469.6	29290.4
SeqId.6641-60_3	SL017289	PolyUbiquitin K48-linked	PolyUbiquitin K48	0.761772	0.98631	3928.8	1245.1	1092.1	1320.9	1207.1	1385.7	1070.6	873.2	1261.9	1543.9	1490	1431.1	1291.7	1477.6	1010.7	1386.2	2091.1	1261.4	884.3	1292.6	1284.9	1218.9	1204	5265.2	1158.7	1197.3	2228.9	1927.1	1428.7	991.3	1306.9	1221.7	1447.8
SeqId.13097-11_3	SL003774	Bcl-2-like protein 2	Apoptosis regulator Bcl-W	0.772379	0.993267	693.7	683.7	1155.8	841.1	771.2	755.5	759.6	800.2	702.5	662.6	614.5	724.7	765.1	634.9	672.4	708.1	639.2	680.4	756.4	697.6	694	745.1	699.5	667.7	658.1	776.2	937.8	749.5	672.4	706.2	674.4	757.5	816.8
SeqId.4396-54_1	SL004348	Interferon lambda-1	IFN-lambda 1	0.772379	0.993267	415.4	237.9	216.2	238.9	220	311.4	212.6	216.9	241.4	265.5	316.9	250	297.7	248.8	234.2	222	311.6	231.9	228	229.7	272.3	248.8	227.5	542.3	205.7	232.1	289.5	297.2	255.8	241.3	247.7	258.4	250.1
SeqId.3376-49_2	SL010613	Interleukin-17 receptor D	IL-17 RD	0.786248	0.993267	613.9	667.4	646.3	709.3	745.4	639.6	661.7	715.7	792	674	669.3	758.8	720.7	698.5	677.5	759.4	673.5	710.8	664.8	651.1	651.1	691.7	737.8	653.4	758.6	782.4	662.4	707.4	659.5	698.9	749.1	667.9	715.6
SeqId.10336-3_3	SL019100	E3 ubiquitin-protein ligase CHIP	CHIP	0.789111	0.993267	1025.2	650.2	790.8	709.7	649.6	945.1	616.5	714.3	849.7	736.1	864.1	1189.4	1300.5	660.6	828.6	852.7	700.8	1119.9	837.7	679.9	773	697.9	858.9	1271.4	596.8	969.6	928.8	786.2	673.8	722.3	841.2	609.5	1162.2
SeqId.10370-21_3	SL004396	Signal transducer and activator of transcription 1-alpha/beta	STAT1	0.789111	0.993267	1468.2	1246.3	2231.5	1280.1	926	1857.7	1108.6	1145	938	843.2	1773.3	970.2	866.5	1052.6	1315.4	1933.2	1022.6	969	1169.7	1127	1660.5	1319.9	5650.5	1212.9	784.1	786.2	1305.4	1254.7	1065.7	976	1046.2	852	1085.6
SeqId.2182-54_1	SL000318	Complement C4b	C4b	0.789111	0.993267	517.8	281.1	1468.4	267.9	124.9	185.1	367.3	684.8	167.1	143.6	775	368.5	205.1	305.2	228.4	280	399.8	322.9	325.7	329.7	401.7	622.4	135.3	185.7	106.8	411.9	691.2	597	372.7	147.4	297	197.6	514.5
SeqId.2513-7_3	HCE000104	HCE000104	HCE000104	0.789111	0.993267	4555.6	4580.9	4729.9	4625	4542.9	4545.3	4548.8	4594.1	4641.3	4639.6	4495.9	4550.7	4630.6	4629.2	4602.5	4553.9	4637.8	4706.2	4686.7	4622.7	4612.9	4626.8	4628.4	4620.7	4518.2	4588	4585.1	4637.7	4809.7	4454.7	4583.3	4594.4	4617.6
SeqId.2706-69_2	SL000590	Thyroxine-binding globulin	Thyroxine-Binding Globulin	0.789111	0.993267	38266.7	36578.1	34308.9	44398.6	36835.2	42110.2	42895	37168.7	44907	42245.7	40211.4	41850.6	45166.2	41104.6	38967.6	42929.5	36643.7	38274.2	37795.6	34082	56657.2	43968.6	49255	43287.1	37547.8	45073.8	35975.7	34086.6	38045.9	42412.3	49715.4	41575.7	36691.4
SeqId.2805-6_2	SL004415	Angiotensin-converting enzyme 2	ACE2	0.789111	0.993267	627.4	559.9	543.8	579	562.1	611.5	579.3	673.4	563.5	631.7	548.9	587.1	601.7	603.3	581.6	577.4	625.1	556.1	552.5	601.3	548.6	621.9	573.7	707.2	631.1	578.2	550.8	583.5	545.1	565.4	578	580.3	648.6
SeqId.2811-27_1	SL001995	Angiopoietin-1	Angiopoietin-1	0.789111	0.993267	2788.5	3163.1	3296.6	4143.3	3509.6	4095.5	3941.3	3202.5	4831.6	4037.4	2922.7	3231.1	2838.6	3249.2	4540.4	4163.1	3572.1	3908	3289.6	3978.9	2642.3	3729.1	3387.9	3600.6	4911	3549.7	2563.6	3743	2646.7	4166.7	3262.3	3869.9	3899.4
SeqId.2977-7_2	SL004872	Tumor necrosis factor receptor superfamily member EDAR	EDAR	0.789111	0.993267	6876.9	4623.3	1214.1	2058	1732	1495.8	3060.5	2896.7	4047.1	2475.2	3880.2	3586.5	2022.2	1966.1	8633.7	2898	3181.7	2576.5	7421	2636.7	1926.1	4776.7	4844.3	4319.6	1889.8	1590	5401.5	3663.9	1359.3	1541.7	2878.9	2037.4	1565
SeqId.3010-53_2	SL004687	Thymic stromal lymphopoietin	TSLP	0.789111	0.993267	1184.3	823.6	756.6	854.7	850.6	808.7	829.9	801.5	838.9	871.4	833.6	791.1	825.7	838.1	813.6	821.5	879	821.3	817.7	837.6	785.7	938.9	795.6	909.1	918.9	762.7	785.1	999.7	779.9	852.6	822.8	861.3	773.7
SeqId.3200-49_2	SL003918	Kallikrein-13	kallikrein 13	0.789111	0.993267	1322.5	1541.9	1340.3	1577	1267.6	1223.1	1276.3	1226.8	1627.5	1442.7	1343.8	1417.4	1410.9	1346.2	1447.5	1509.5	1425.3	1310.7	1276	1400.1	1384.2	1375.4	1252.3	1233.4	1365.2	1401.6	1318.2	1235.7	1639.7	1350.8	1379.4	1574.1	1544.2
SeqId.3317-33_1	SL004860	Serine protease HTRA2, mitochondrial	HTRA2	0.789111	0.993267	4689.1	5712.5	21211.5	6207.5	4631.7	5825.4	5157.2	4968.6	5308.2	5560	4338.2	6793.2	4598.6	5661.9	5066.6	6175.9	4843.9	4796.9	5129.6	5431.9	4974.7	5127.7	20776.7	6594	5385.9	4673.7	5370.3	4413.4	5828.6	5398	5677.3	4299.1	6951
SeqId.3325-2_2	SL010465	Matrilin-2	MATN2	0.789111	0.993267	7765.1	8759.6	7165.7	8206.1	7805.4	6845.2	6681.4	8706	8323.7	9670.1	5944.7	8435.8	7914.5	6206.1	6895	9855.9	8103.1	8060.1	6376.1	7487.4	5087.8	7295.1	9129.8	7633.9	9962.8	9200.9	7029.1	8311.9	6718.6	4005.8	8410.9	7524.3	10205.4
SeqId.3738-54_1	SL002684	Macrophage colony-stimulating factor 1	CSF-1	0.789111	0.993267	3853.4	3583.7	3445.5	3857.8	2958.5	3412.4	3140.6	3835.1	3333	3103.6	4325.1	3305.6	3394.5	3495.6	3212.4	3195.4	3498.1	3421.6	3636.2	3689.2	3852.5	3283.4	3536.3	3601.2	2990.7	3229	4216.8	3360.8	3609.3	3222.5	2925.7	3675	3240.7
SeqId.3813-3_2	SL006913	Tyrosine-protein kinase Fyn	FYN	0.789111	0.993267	4577.6	5988.4	8677.4	5264.3	4931.1	11129	6028.6	14498.7	9578.3	5542.6	6850.1	6409.9	6461.7	8578.6	14963.3	3780.8	7672.3	9145.8	17938	3290.2	4377	6369.4	9388.7	6824.4	6337.7	6151.6	20972.9	6395.1	9166.4	12122	5292	5590.9	1984.7
SeqId.3868-8_1	SL011533	Small glutamine-rich tetratricopeptide repeat-containing protein alpha	SGTA	0.789111	0.993267	7458	2102.6	1730.6	2083.7	1661.3	4782.4	2635.1	7624.8	3220.6	3517.9	5405.9	2912.7	2373.9	3485	7268.2	1698.3	5398	3206.6	8670.9	2032.3	4573.9	1821.4	3604.8	10646.8	1638.8	2401.5	10160.7	5158.9	3444.8	3736.1	2805.7	2437.8	2238.9
SeqId.3877-67_2	SL004938	Calcium/calmodulin-dependent protein kinase kinase 1	CaMKK alpha	0.789111	0.993267	692.6	499.9	497.9	490.1	474.9	486	493.2	566.6	503	494.3	670.7	452	483.6	507.3	568.3	397.8	551.8	517.3	592.3	522.7	582.7	482.2	447.9	622.1	477	538.5	558.6	533	477.9	562.5	485	557.4	383.7
SeqId.4217-49_3	SL004795	3-hydroxyacyl-CoA dehydrogenase type-2	ERAB	0.789111	0.993267	1348.7	1302.2	1584.5	1097.1	1119.7	1557.3	1175.3	1346.9	1230.7	1082.3	1769.9	1390.6	1147.8	1571.4	1586.7	1014.9	1306.9	1212.3	1700.1	1087.4	1833.9	1267.9	3715	1198.8	1172.4	1064.2	1338.8	1074.3	1874.2	1437.2	1321.3	1206.5	1311
SeqId.4480-59_2	SL000314	Complement C3b	C3b	0.789111	0.993267	2786.4	4469.5	9873.2	1891.1	5730.6	5223.9	16461.2	8354.6	1926.7	1892.9	4190.5	3442.9	9463.5	5382.3	5094.8	2278.5	1812.2	3856.1	4548.2	5767.2	3936.3	7878.1	9248.8	1756.3	2180.9	2805.3	5593.7	5752.3	4004.8	2662.8	4115.6	4886.7	6307.8
SeqId.5009-11_1	SL005846	Moesin	Moesin	0.789111	0.993267	1638	1512.6	1553.8	997.7	1203.8	1943.5	1440.3	1618.5	1294.4	1181.8	1381.4	1255.7	1368.2	1510.8	2236	1121.3	1228.2	1761.5	1837.7	1602.6	1405.2	1372.3	1531	1277.3	1078.2	1128.9	1949.9	1282.1	1447.1	1481.1	1374.8	1342.3	1146
SeqId.5077-28_3	SL007179	Ephrin type-B receptor 2	EPHB2	0.789111	0.993267	608.3	619.5	730	807	614.1	517.5	667.6	603.7	700.1	718.2	497.6	771	616.8	549.7	614.4	773.1	618.4	602.7	633.9	554.5	513.8	667.4	779.1	671.8	758.3	542.9	577.5	750.2	491.2	630.3	626.1	704.3	1521.1
SeqId.5078-82_3	SL008414	Ephrin type-B receptor 6	EphB6	0.789111	0.993267	1591.1	1904.1	1755.5	1962.8	1375.1	1566.7	1418	1570.2	1893.2	1736.2	1513.7	2125.3	1624	1551.4	1518.7	2212.9	2004.1	1841.7	1660	1738.8	1494.6	1590.7	2017.2	1908.6	1930.1	1718.6	1401.7	1997.7	1495.7	1676.3	1674.1	1634.8	2192.7
SeqId.5124-69_3	SL005169	Intercellular adhesion molecule 5	sICAM-5	0.789111	0.993267	799	1246.7	1081.7	1354.6	1219.3	932.3	888.6	944.8	943.1	1800.1	1027.4	1018.6	809.8	1286.4	1022.5	1879	842.4	626.8	1006.4	899.1	977.5	687.8	1357.5	1425.7	1070.1	1264.9	842.5	1279.5	635.2	1046.9	1330.5	839.3	1714.7
SeqId.5355-69_3	SL004648	Tumor necrosis factor ligand superfamily member 14	LIGHT	0.789111	0.993267	3762.5	3626	3217	2761.1	2235.4	2541.5	3050	3953.1	3109.5	3403	4037.6	2416.4	2926.4	2439.2	5073	1821.8	2816	3674.9	5090.1	2504.1	4565.3	16654.4	3002.8	2190.4	3199	2098.8	4606.1	5510.1	2729.4	2690.7	1833.2	2318.5	2298.1
SeqId.5437-63_3	SL001774	Fatty acid-binding protein, heart	FABP	0.789111	0.993267	5733.4	17470.9	7390.2	17566.9	29519.1	15560	33459.1	15465.8	9783.6	10174.8	6800.2	31616.8	20885.7	7286.8	9328.7	19335	8883.3	12471.8	14960.2	19991.4	5891.4	36064.5	27780	11084.4	13541.6	8711	10594.6	6441.7	10183	9594.7	12801.6	28348.5	39131.2
SeqId.5526-53_3	SL004859	Tumor necrosis factor receptor superfamily member 18	GITR	0.789111	0.993267	2879.7	3390.8	9296.6	2671.9	2601	3347.5	3815.7	4061.8	2669.4	2687.8	3008.1	3305.9	4393.4	3496.5	3227	3033.5	2537.7	2909.8	3257.4	2993.8	3017.4	4158.4	3360.8	3003.3	2668.3	3290.5	2943.6	4054.3	3444.3	2391	2946.6	3440	4090
SeqId.2968-61_1	SL004686	Tumor necrosis factor ligand superfamily member 15	TNFSF15	0.800186	0.993267	1294.9	1231.2	1464.5	1732.8	1410.9	1549.2	1302.4	1325.6	1388.4	1292.8	1332.4	1741.8	1365.4	1279.3	1244.7	1659.9	1451.8	1283.1	1440.9	1396.2	1442.7	1495.7	1534.1	1503.6	1472.8	1275.6	1318.5	1222.1	1245.6	1279.3	1530.9	1302.3	2076.6
SeqId.5457-5_2	SL007471	Collectin-12	COLEC12	0.814187	0.993267	2035.8	1758.6	1889.2	1848.6	1661.4	1306.8	1744.2	2237.7	5582.3	2876.8	1750.7	2530.6	3241.2	2182	2430.8	3515.8	2460.3	1980.9	2033	1815.4	1984.5	1865.8	3236.8	1969.5	2282.5	2454.1	1974.6	2769.3	2089.9	2349.3	1628.3	3384	2454.1
SeqId.2212-69_1	SL000053	Tissue-type plasminogen activator	tPA	0.816706	0.993267	618.8	754.7	477.8	498.3	818.5	683.7	926.6	709	674.6	557.8	796.3	518.5	1083.3	486.3	662.4	368	377.6	409	536.7	558.7	348.8	888.4	799.8	485.8	615.6	684.1	442.6	402.5	682.9	778.9	745	989.1	687.1
SeqId.2630-12_2	SL004588	Interleukin-1 Receptor accessory protein	IL-1 R AcP	0.816706	0.993267	21643.8	20131.7	29541.7	50830.4	47425.4	20771.7	17476.5	21181.2	45272.9	35079	18136.9	28863.1	19391.9	34657.7	18459.3	29400.3	26431.5	25414.3	20215.6	41963.5	21492.1	22320.7	37654.3	24667.1	41839.2	23087.4	24704.5	23144.8	32325.9	24956.3	18357	21201.9	39872.6
SeqId.2677-1_1	SL002644	Epidermal growth factor receptor	ERBB1	0.816706	0.993267	21809.4	25751	25458	27898.5	28815.7	22675.8	25798.3	23616.6	26750.2	34501.6	22895.3	31964.2	30678.4	32907	23469.2	40111.2	27934.1	29824	22188.4	31461.3	25375.7	25499.1	27573.8	26038.1	26362.5	25787.6	26412.2	22069.3	29012.9	29954.3	29379.3	28822.9	29183.1
SeqId.2705-5_2	SL003197	C-C motif chemokine 25	TECK	0.816706	0.993267	2779.2	1877.8	1844.1	2279.5	3923.2	4900.9	3671.6	1429.5	1939.7	2774.3	1273.4	3006.1	2544.6	2779.1	1635.6	4382	4446	1829.6	1348	4017.6	2622.1	2826.2	2283.8	3442.1	4167	3335.9	1544.9	2109	2575.2	2617.8	1382.6	2070.7	2006.1
SeqId.2719-3_4	SL004591	Granulocyte colony-stimulating factor receptor	G-CSF-R	0.816706	0.993267	923.2	956.4	914.9	1113	986.1	919.7	931.7	947.6	957.7	914.8	929.6	928.3	1015.8	1007.4	1077.1	910.1	930.9	1004.7	1150.7	885.1	1150	1104.5	886.6	904.7	922.1	1024.7	1089.8	1093.7	900.6	991.3	990.4	933.3	895.4
SeqId.2855-49_2	SL000409	Mitogen-activated protein kinase 3	ERK-1	0.816706	0.993267	1462.8	1302.5	1304.2	1187.3	959.4	1209	1108.8	1019	1050.2	966.5	1986	981.3	989.6	1025.1	1792.4	1101	1194.8	1200.3	1298.4	1547.5	1578.8	1106.3	1256	2224.5	770.7	706.7	1230.1	1265.7	1151.5	1181.2	1108.1	1041.5	937.6
SeqId.3038-9_2	SL003326	C-X-C motif chemokine 11	I-TAC	0.816706	0.993267	2154.4	6644.4	5324.6	6494.4	3445.5	13791.2	7487.7	4491.1	4320.5	3876.6	2882.5	3604.7	3677.3	4226.6	5366.3	4745.5	3531.6	2878.3	3833.7	3811.8	3659.7	5624.3	6973.9	4031.8	4977.4	5764.4	3342.9	5338	3560.4	3139.9	2971	6240.7	3163.2
SeqId.3082-9_2	SL005228	NKG2D ligand 2	ULBP-2	0.816706	0.993267	554.4	545.2	693.4	517.3	574.3	541.1	536.8	498.3	511	543.8	497.4	494.4	589.5	531.6	544.2	510.5	519	512.1	485.1	548.1	474.8	544.4	505	522.5	533	1434.7	489.6	526.4	515.4	523.3	563.6	559	541.7
SeqId.3168-8_2	SL004626	A disintegrin and metalloproteinase with thrombospondin motifs 5	ADAMTS-5	0.816706	0.993267	400.4	448.1	374.5	522.9	425.9	419.9	472.8	413.9	423.5	424	424.2	441.4	455.6	399.1	385.8	501.3	399.3	416.9	389.3	431.5	391.4	436.1	467.2	487.2	399.5	454.2	395.2	384.4	394	398.9	454	431.9	560.7
SeqId.3343-1_4	SL005574	Aminoacylase-1	Aminoacylase-1	0.816706	0.993267	1979.7	3777.3	2467.6	3173.3	2912	4966.1	6424.9	2222.9	2119	2354.4	2156.7	3520.8	3809.5	4135.3	1519.6	6011.3	2186.7	1616.4	1841.1	3525.1	4228.7	2765.5	49914.9	3602.4	2125.8	3482.5	2690.1	2330.5	4616.6	2092	3568.2	1964	3198.1
SeqId.3363-31_4	SL004781	Tyrosine-protein kinase CSK	CSK	0.816706	0.993267	2095.5	1425.2	1847	1263.7	1114.6	2068.7	1281.7	3182.9	1815.8	1262.5	3047.4	1161.9	1035.9	1581.8	3624.2	829	1522.2	1696.4	4082.2	1552.6	2275.5	1086.3	1751.6	1330.8	955.8	901.5	5804.8	1789.5	1608.7	2185.9	1460.6	996	1021.6
SeqId.3616-3_5	SL008504	N-acetylglucosamine-6-sulfatase	GNS	0.816706	0.993267	4000.9	4408.9	3787.5	4371.5	4729.7	5010.2	4233.5	4099.3	3853.1	4123.2	4084.6	6406.1	4692.7	4059	3645.4	4881	4109.6	3608.6	3331	4652.8	4160.3	4647.9	4410.8	3979.4	3786.5	3922.6	4826.2	3823.6	4881.1	3979.8	4348.1	4150.4	4224.3
SeqId.3642-4_1	SL008588	SLAM family member 5	SLAF5	0.816706	0.993267	1545.5	1427.4	1275.6	1485.9	1235.8	1506.4	1437.9	1975.6	1463	1292	1670	1340.2	1323.9	1283.7	1908.1	1265.2	1401.5	1442.8	2088.3	1295.4	1453.6	1436.4	1709.9	1328.1	1388.1	1393.3	1897.5	1502.4	1233.5	1697.9	1317.5	1490.1	1139.2
SeqId.3872-2_1	SL005679	Translationally-controlled tumor protein	TCTP	0.816706	0.993267	8535.2	5253.5	4764.8	4617.7	4536.2	7165.1	6014.1	13665.3	6387.4	5321.3	9177.9	4835.7	4082.1	5250.8	9132	4086.8	5247.8	6221.3	14248	4431.1	5931.2	4966.7	8183.7	10153.1	3413.4	3944	18934.3	6782.7	4860.1	6284.1	4391.2	4742	4992.8
SeqId.3890-8_2	SL000493	L-lactate dehydrogenase B chain	LDH-H 1	0.816706	0.993267	1017.9	777.2	812.5	809.3	628.1	748.6	645.7	684.2	786	890.5	782.6	753.6	556.3	840.5	943	971.1	845.6	733.1	675.4	689.7	667.8	768.5	1214.7	1125.6	641	578.8	964.9	754.7	859.9	873.1	706.2	657.9	885.8
SeqId.4250-23_3	SL006268	NSFL1 cofactor p47	NSF1C	0.816706	0.993267	3178	1203.1	1108.7	1040.1	945.1	1933.2	1720.3	4255.3	1696.3	1439.6	2424.4	1136.1	1050	1217.4	2928.5	807.6	1786.4	1752.9	5354	798.6	1477.1	1172.7	2160.9	5291.4	792.6	1082.3	7667.7	2605	1591.9	1850.1	989.7	930.9	939
SeqId.4272-46_2	SL000539	Glucose-6-phosphate isomerase	PHI	0.816706	0.993267	683.6	720.1	668.7	628.4	492.9	534.6	511.6	462.7	486.2	392.7	983.7	387	398.3	426.7	666.1	483.9	473.5	478.9	556.6	760.4	754.6	542.8	1834.1	558.1	322.2	250.8	493	506.4	518.9	506.8	397.7	426	484.1
SeqId.4436-1_2	SL014093	Ectonucleoside triphosphate diphosphohydrolase 3	ENTP3	0.816706	0.993267	1898.3	1740.4	1697.4	1522.2	1582.3	1601	1754	1860	1635.5	1461.5	2596.6	1418.8	1647.8	1789.1	1679.2	1377.9	1615.6	1695.1	1883.4	1487.2	2089.7	1603.7	1539.3	1692.5	1506.3	1599	1813.2	1767.1	1654.6	1735.7	1438	1733.3	1356.6
SeqId.4450-26_2	SL009791	Heterogeneous nuclear ribonucleoprotein A/B	hnRNP A/B	0.816706	0.993267	3056.9	2644	2788.5	2384.7	1811.9	2164	2128.5	2124.1	1688.5	1624.2	4108.6	1644.5	1696.5	1844.6	2749.7	1717.2	2523.4	2147.1	2701	2654.9	3403.3	2056.9	2278.4	2968	1555.2	1535.9	2221.5	2545.7	2356.7	1986.3	1771.4	1686.1	1511.4
SeqId.4763-31_3	SL004742	Afamin	Afamin	0.816706	0.993267	20595.5	22019.2	20207.4	26863.5	29376.4	24851.5	29013.4	25652.3	26135.2	23944.1	21574.4	31913.6	27947.8	28397.9	23107.9	29480.8	26392.8	22687.8	20675.9	22727.5	24651.8	27443.5	26209	21105.2	27283.7	28923.1	27112.8	22465.5	27331.9	27167.2	28680.7	28286	26409.7
SeqId.4829-43_6	SL001737	14-3-3 protein sigma	STRATIFIN	0.816706	0.993267	1173.1	1235.8	1072.3	1047.4	961.6	1189.4	1128	1119.2	1085.9	1024.6	1142.3	1136.4	1052.1	1126.9	1229.9	1205.5	1114.2	1117.6	1359	1274.4	1087.5	1141.4	1329.1	1117.4	1075.5	1103	1174.1	1035	1086.2	1220.8	1064.6	1095.3	1070
SeqId.4891-50_1	SL000433	Glucagon	Glucagon	0.816706	0.993267	2271.7	1611	1375.5	1261.3	2511.2	6333	1588.2	2119.5	1731.9	3379.8	1290.9	2639.5	1420.3	1089.4	1534.3	3651.2	8684.9	5834.2	988.5	1796	1586.8	3333.1	2325.4	5615.6	3056.3	3047.1	2143.2	1083.1	1168.6	3422	2118.2	3097.7	5511.3
SeqId.4925-54_2	SL000523	Collagenase 3	MMP-13	0.816706	0.993267	1162.8	890.8	1610.2	994.8	1312.6	948.6	909.4	847.1	827.2	920.8	731.2	959.9	808	1186.1	971	1121.5	855.9	871.9	2467.5	896.3	791.8	970.2	1000.7	918	1008.1	806.1	838	1077	1052.7	838.5	976.5	982.6	1138.1
SeqId.4979-34_2	SL008178	Dermatopontin	DERM	0.816706	0.993267	2141.4	2755.9	2329.5	2451.9	2805	3093	2406.5	3081.3	2551.8	2573.8	2572.3	3363.6	2154.5	2366.9	1957.4	2929	2192.4	2470.6	2325	2980.7	1553	3027.4	4107.2	3349.1	3417.9	2129.9	2263.8	1761.3	2455.7	1774.2	2931.4	2539.9	4558.5
SeqId.5090-49_2	SL005190	Leukocyte immunoglobulin-like receptor subfamily B member 1	ILT-2	0.816706	0.993267	2690.9	2917.4	2855.7	3513.7	2606.5	2515.1	3147.6	3339.8	5266.1	4028	3389.1	4104.3	3565.9	3413.9	3805.7	2421.2	2895.2	4207.2	1441	2911.8	2371.3	3792.4	3843.7	1601.5	4229.1	3619.1	3273.9	2967.5	3172.4	3876.6	2600.5	3302	5689.9
SeqId.5107-7_2	SL005703	Neurogenic locus notch homolog protein 1	Notch 1	0.816706	0.993267	19207.1	20698.2	21522.8	22998.6	20318.5	17665.6	17284.9	18983.3	23238.4	26383.9	18863.9	30103.3	20347.4	22424.7	18406.7	28590.1	22331.4	21158.3	19039.3	21523.8	17661.1	19775	22946.9	23177.1	23232.3	23144.3	18124.2	18824.9	20678	21375.3	23025.7	21569	26748.8
SeqId.5259-2_3	SL016567	Mitogen-activated protein kinase kinase kinase 7:TGF-beta-activated kinase 1 and MAP3K7-binding protein 1 fusion	TAK1-TAB1	0.816706	0.993267	1153.8	745.3	703.1	655.8	646.3	682.6	721.2	750.9	579.7	595.7	761.2	633.3	716.4	696.7	736.5	552.9	664	667.4	877.8	645.1	764.5	763	587.4	644.1	646.8	789.5	830.6	727.3	721.1	625.8	647.8	686.4	478
SeqId.5363-51_3	SL010470	Semaphorin-3E	Semaphorin 3E	0.816706	0.993267	2375.1	3354.8	3059.4	3093.7	3099.8	2323.2	1677.4	3600.2	2892.3	3080.8	1819.8	4014.1	1873.3	1639	1950.3	2623.2	3177.5	1985.3	2362.8	2615.8	1662.7	2637.7	4401.5	3510.7	2509.3	2255.1	1740.2	2906.7	3241.3	1702.3	2560.7	1390.2	5158.1
SeqId.8458-111_3	SL005266	Alpha-synuclein	a-Synuclein	0.816706	0.993267	1269.8	370.9	299.7	312.9	177.4	412.2	204.7	322.7	283.5	414.3	606.5	295.5	321.1	412.8	433.1	251	767.2	353.3	294.3	315.5	625.1	349.5	258.1	2475	187.3	243.5	822	1040.4	329.3	274.4	440.1	287.9	257.9
SeqId.2632-5_2	SL004148	Interleukin-12 receptor subunit beta-1	IL-12 Rb1	0.828248	0.993267	1053.4	1132.9	1048.1	1110.8	1152.9	1107.2	1186.3	1195.5	1149.7	1150.9	1206.6	1168.2	1229	1152.3	1097.9	1104.7	1126.5	1134.6	1176.2	1128.2	1410.3	1125.3	1130.8	981.7	1194.2	1200.1	1093.1	1130.1	1168.5	1192.8	1124	1186.3	1022.8
SeqId.5354-11_3	SL000655	Keratin, type I cytoskeletal 18	Keratin 18	0.828248	0.993267	784.6	637.8	544.6	592.5	569.3	579.4	623.7	601.6	520.5	792.2	528.4	540.1	628.6	625.9	560.4	654.1	612.4	558.7	590.1	637.8	548	641	581	764.4	607.8	612.5	543.6	566.8	604.5	532.3	573.4	607.2	545.9
SeqId.3422-4_2	SL010494	Cyclin-dependent kinase 1:G2/mitotic-specific cyclin-B1 complex	CDK1/cyclin B	0.842352	0.993267	642.1	631	561.4	614.1	604.8	572.4	622.9	625.1	599	621.5	671	547.3	594.7	610.7	619.1	578.2	629.4	605.2	619.3	631	619.8	595.2	822.3	712.9	595.5	566.9	591.6	628.9	574.1	588.5	578.2	629.6	541.7
SeqId.4866-59_2	SL004160	BDNF/NT-3 growth factors receptor	TrkB	0.842365	0.993267	894.6	1003.3	1014.7	952.3	1053.2	703.4	872.1	974.4	1124.5	1182.6	815.9	1414.1	885.5	930	894.6	1311.9	956.8	897.4	728.7	850.3	587.6	946.7	1419.8	1017	966.7	966.8	1055.9	842.4	1089.8	881.9	922.5	978.6	1230.4
SeqId.5462-62_3	SL002086	Ficolin-3	Ficolin-3	0.842365	0.993267	450.5	592.4	379	436.5	478	276.4	450.8	297	422.5	500.2	452	434.5	469.2	435.9	343.1	350.6	347.2	358.3	345.6	378.3	427.6	587.6	457.8	442.9	255.5	390	384.2	404.3	511.3	390	352.6	367.7	457.9
SeqId.2443-10_4	SL004342	Fibroblast growth factor 8 isoform B	FGF-8B	0.844523	0.993267	1794.6	1843.9	1788.1	1916.7	1747	1758.7	1825.8	2033.9	1801.6	1642.6	2295.5	1959.5	1985.4	1832.7	1854.6	1587.3	1769.3	1845.8	2024.8	1628	2252.7	1838.8	1653.1	1637.1	1701.6	1884.4	2035.5	1940.9	1813.4	1879.7	1638	1866.7	1624.7
SeqId.2571-12_3	SL000045	Insulin-like growth factor-binding protein 3	IGFBP-3	0.844523	0.993267	2016.1	1961.1	1890	1555.7	1735	2338.3	2309.7	1687.7	1422	1936.2	1409.5	2272.3	1826.2	2014.6	3072.3	2216	2193.3	1630.9	2111.1	1633.6	1876.5	1661.9	1819.6	1725.4	2250	2230.5	2167.8	2702.1	1925.2	2595.1	1326.6	1643.7	2534.6
SeqId.2611-72_2	SL004136	Tyrosine-protein kinase receptor TYRO3	Dtk	0.844523	0.993267	1169.1	1139.8	1277.5	1442.4	1155.4	1330.4	1218.3	1150.4	1255.2	1510	1051.3	1495.3	1221.1	1334	1181.4	1625.6	1400.7	1336.5	1219.8	1145.9	1566.3	1231.7	1272.4	1241.9	1186.9	1313.6	1315.5	1250.5	1280.1	1197.5	1367.2	1261	1699.6
SeqId.2668-70_2	SL000337	Calpain I	Calpain I	0.844523	0.993267	13653.8	9527.6	10330.2	9734.6	9286.4	15518.9	8187.6	8839.4	10297.6	9310.3	10273	9766.3	8150.3	11766.4	14392.3	10285.5	11686.2	9284.6	9878.2	9099.9	9599.8	9664.6	16556.6	11983.4	8343.6	7153.6	11333.5	10074.3	13877	10462.8	9522.1	8753.7	10081.6
SeqId.2711-6_2	SL005153	Ciliary neurotrophic factor receptor subunit alpha	CNTFR alpha	0.844523	0.993267	10356.3	9815.6	10146.9	11309.4	9627.8	9275.1	8697	9386.4	10879.7	9545.1	8478.1	14007.4	10428.4	11842.5	8467.1	12320.1	11593.9	12340.8	8646.4	11165.7	7446.9	8945.7	12682.3	13472.3	10684.6	9022.8	11546.5	11286.9	11968.1	7977.7	10863.6	9810.1	16951.9
SeqId.2754-50_2	SL000312	Complement C3	C3	0.844523	0.993267	62592.2	76001.2	72093.6	32273.5	63759.7	53976	64325.3	82856.7	42088.1	41301.7	65053.5	135868	80768.3	58474.7	51499.9	49949.1	65947	62444.2	53226.4	47458.1	56441	86168.7	57436.6	65680.5	46663.5	40672.6	69108.5	101280	63709.7	43732.8	41908.9	75989.4	158735
SeqId.2783-18_2	SL004355	C-C motif chemokine 3-like 1	LD78-beta	0.844523	0.993267	1869.1	2703.5	2711.8	1869.5	3326.3	2130	2586.2	2542.6	1912.7	1892.6	2010	2007.9	2181.2	2134.6	2152.1	1564.5	1627.7	1987.4	2256.5	2407	1991	2274.2	1982.2	1939.3	2044.3	2122	2359.4	1928.4	1960.9	1871.3	2490.1	1834.3	2068.5
SeqId.3115-64_2	SL006918	Mitogen-activated protein kinase 1	MK01	0.844523	0.993267	2412.2	1961.2	2500.6	1659.2	1330.3	2001.8	1548.2	1659.7	1410.7	1390.6	2436	1314.5	1440.5	1432.6	2170.1	1352.4	3620.8	1586.5	1949.9	1629.6	2119.6	1533	1714.8	4058	1631.4	1231.6	2295.6	1810.6	1790.5	1528.3	1644.8	1410.3	1472.3
SeqId.3178-5_2	SL007280	Dipeptidyl peptidase 1	CATC	0.844523	0.993267	958.4	1085.5	1030.8	1121.1	1085.6	1008.4	1086.1	1065	1089.5	1092.5	964.9	999.3	1135.2	1059.7	1054.8	1107.7	1238.1	1057.1	1052.9	1078.5	1024	1112.4	1026.6	950.7	1162.2	1108.2	1359.8	1062	1064.3	1108.1	1043.4	1067.5	1076.5
SeqId.3210-1_2	SL010374	Methionine aminopeptidase 1	METAP1	0.844523	0.993267	1815.7	1342.6	1492.4	1174.4	1079.5	1847.1	1271.6	2341.5	1626.1	1332.6	2272.6	1193.5	1278.2	1641.4	2972.8	986.2	1381.5	1605.9	2913.1	1373.5	2105.4	1110.4	1588	1682.8	1032.4	1136.6	4873.5	1613.9	1558.3	1854.9	1578.4	1178	1283.2
SeqId.3293-2_4	SL006108	CD5 antigen-like	CD5L	0.844523	0.993267	3038.1	3256.5	3012.4	4304.8	1826.1	7898.9	2950.7	4319.7	2103.1	1269.3	1332.7	3570.1	1719.1	1947.3	1696.3	1928.9	3385	2066.8	4345.3	1774	2546	4399.7	3245.1	3630.3	1200.7	1711.1	1496.7	2959.5	1187.5	1789.6	3082.2	2034.7	5113.3
SeqId.3302-58_1	SL007049	Cystatin-F	CYTF	0.844523	0.993267	437.3	388.9	701.6	2266.1	457.7	573.3	500.1	446.7	458.2	415.5	523.5	396.8	494	458.5	7255.6	333.3	388	480	642.5	488.7	675.5	444	431.3	582.9	546.2	425.4	405.8	426.2	450.3	486.2	370	587.9	287.4
SeqId.3416-2_2	SL010521	Tyrosine-protein kinase BTK	BTK	0.844523	0.993267	2417.7	1245.2	1554.2	973.3	1088.8	2636.6	1830	5467.5	2487	1367.5	2568.1	1424.8	1239.8	1470.4	4105.7	627	1366.5	2033.3	5645	898.2	1666	1097.9	3009	1613.9	1024.8	1281.2	8641.5	2186.2	1657.7	2374.6	1474.8	1067.1	822.3
SeqId.3825-18_2	SL010502	Mitogen-activated protein kinase 8	MK08	0.844523	0.993267	784	793.7	835.1	762	1004.8	779.6	761.8	653.3	723.5	748.8	957.1	746.2	734.3	775.4	1087.2	814.4	708.4	716.5	984.8	888.6	895.7	766.8	1034.8	688.5	827.4	701.1	769.6	701.2	787.2	738.4	1452.4	698.7	761.3
SeqId.3852-19_2	SL000449	DnaJ homolog subfamily B member 1	HSP 40	0.844523	0.993267	927.2	560.7	533.8	531.2	535.3	973.2	531	631.7	710.6	732.7	748.2	565.6	570.9	650	715.5	509.6	779.6	581.5	611.6	583.5	723.9	509.9	554.7	1050.5	499.3	521.6	914.4	676.5	598.6	632.5	586.6	607.6	591.9
SeqId.3853-56_1	SL008102	Malate dehydrogenase, cytoplasmic	MDHC	0.844523	0.993267	25789.2	12168	10547	11178.9	8185.3	13037.8	10496.2	37229.2	9796.9	13999.1	13825.2	14558.3	8224.3	11175	11071.8	14173	18494.9	9671.5	8977.3	11450.2	13099.3	10251.6	45558	42251.7	7908.6	8338	15638.8	14776.9	14220.3	10849.1	12562.7	9602.2	14658.8
SeqId.3888-8_1	SL009628	Inhibitor of growth protein 1	ING1	0.844523	0.993267	1301.7	1143.3	1101.8	1268.4	1161.5	1277.8	1135.9	1418.5	1295	1243.9	1403.6	1041.8	1203.3	1179.3	1362.5	1095.4	1346.1	1329.1	1408.9	1256.8	1212.7	1117.2	1197.7	1550.8	1194.2	1176.3	1201.7	1291.6	1065.1	1325.9	1304	1226.3	1067.3
SeqId.4129-72_1	SL000414	Complement factor B	Factor B	0.844523	0.993267	23678.1	18564.9	30225.1	21422.8	28118.5	34668.2	29722.5	30521.4	20390.6	24810.5	27729.1	26449.2	26782.7	27058.2	22922.2	28779.1	21690.3	23586.8	20532.3	30150.4	25674.2	22316	27827	23585	25375.1	22950.7	21109.3	22168.2	30229.4	24287.2	30635.7	30432.8	24840.3
SeqId.4292-5_3	SL011202	Alpha-soluble NSF attachment protein	SNAA	0.844523	0.993267	6504.9	1639.6	1789.7	1514.4	1195.4	2468.3	1225.5	1896	1854.2	2326.9	2989.2	1719.2	1449.6	2007.6	2524.8	1386.2	3408.3	1707.8	2292.5	1560.1	2777.2	1360.2	2293.2	13045.9	953	1279.3	5203.6	3372.7	2190.7	1690	1716.9	1307.1	1434.2
SeqId.4815-25_3	SL016128	Thioredoxin domain-containing protein 12	TXD12	0.844523	0.993267	3490	2929.8	2240.8	3347.6	3806.2	2923.7	2783.9	1914.1	3082.9	3397.1	2765.6	3734.9	3656.3	3583.6	3009.9	4095.1	3451.8	3630.9	2940.1	3508.2	3453	3620.1	2890.5	2527.4	2958.1	3300.2	2758.1	3311	3138.9	3170.2	3600.8	3433.9	4668.8
SeqId.4915-64_2	SL000836	Hemoglobin	Hemoglobin	0.844523	0.993267	1839.8	795.1	504.9	841.6	495.4	1072	702.4	493.7	1092.5	1613.4	823.8	1643	976.7	1439.1	888.4	3147.2	3065	1107.2	706.1	926.3	1484.6	1173	985	144231	543.4	589	2355.3	1360.2	1247.4	1081.4	1065.3	539.1	1034.2
SeqId.4990-87_1	SL006460	Platelet glycoprotein Ib alpha chain	GP1BA	0.844523	0.993267	1404.4	1379.6	3742	1723.7	1705.3	1640.4	1657.3	1578.5	2066.7	1572.8	1561.4	1789	1335.9	1527.2	2025.8	1441.7	1201.9	1416.6	2311.8	1421.6	1503.7	1633.6	1754	1551.7	1527.3	1163.4	1997.4	1688.7	1267.8	1609.8	2203.6	1594.3	1626.6
SeqId.5228-25_2	SL006189	Kinesin-like protein KIF23	KIF23	0.844523	0.993267	1461.9	1102.2	970.1	1061.9	1063.3	1078.8	1067.1	1030.7	1540.3	1242.9	1018.3	1071.3	991.8	1084.8	1112.9	1070.6	1357.7	1068.1	1147.9	1577.2	952	1024.9	1174.3	1801.9	1058	918.3	972.1	1113.1	1047.1	1091.7	1127.3	1108.5	898.9
SeqId.5248-68_2	SL005793	Peptidyl-prolyl cis-trans isomerase F, mitochondrial	Cyclophilin F	0.844523	0.993267	4711.8	3522	4586.9	2743.3	2515.7	6342.2	3304.2	4394.2	5170.6	3043.9	5863.8	3778.7	3376.9	5536.9	7072.8	1859.5	4158	4057.7	7634	2018.5	3256.6	3516	11396	5895.2	3247.6	2425.6	5060.5	5568.7	5817.3	4828.6	2697.8	2371.3	2566.2
SeqId.5352-11_3	SL004145	Tumor necrosis factor receptor superfamily member 14	HVEM	0.844523	0.993267	788.6	772.8	1016	731.4	700.7	745.7	958.2	684.9	679	732.7	704.2	706.3	752.6	674.6	763.5	655.5	698.5	1738.1	764.8	727.8	1995.6	759.3	663.6	681.9	688.7	740.8	726.5	759	732.3	629.2	810.6	701.1	738.2
SeqId.5488-74_3	SL010516	Proto-oncogene tyrosine-protein kinase Src	SRCN1	0.844523	0.993267	20761.7	13594.9	22613.9	15438.4	12999.3	34882.6	13469.8	24140.5	26200.4	20341.7	21804.9	18735.4	16375.9	24967.2	43493.9	10997.2	24366.2	22629.9	42866.1	11023	20327.8	17656.3	24088.3	15716.9	18171.8	16235.4	23224.4	26110	28066.8	32490.8	16958.9	15597.1	10159.2
SeqId.5489-18_3	SL010250	Stress-induced-phosphoprotein 1	Stress-induced-phosphoprotein 1	0.844523	0.993267	7547.2	2594.7	2323	2348.5	2014.1	3459.1	2017.5	2838.6	2046.2	2927	3465.8	2917	2182.6	2704.8	2837.9	2191.4	4726.3	2305.1	2906.7	2701.6	4048.8	2289.4	2301.3	13062.7	1817.6	2248.4	5301.8	5895.2	3222.1	2284.1	2398.1	2218.9	2291.9
SeqId.5810-25_3	SL005155	Teratocarcinoma-derived growth factor 1	Cripto	0.844523	0.993267	1019.3	3598.7	959.3	1114.9	2805.7	3551.9	958.8	2708.2	1160	904.1	2668.6	1036.8	4034.8	946.1	774.5	943.1	930.1	902	1009.4	908.5	780.3	1024.9	924.1	1443.3	3941.3	975.1	983	3205.1	993.2	989.6	1402.7	3694.5	1243
SeqId.5813-58_3	SL000408	Erythropoietin	Epo	0.844523	0.993267	1400.1	1281.5	1015.4	1454.8	1724.4	1805.2	2031.5	1614.2	1695.9	1434	1574.8	2579.1	1730.6	1227.9	1250.7	2357.5	1228.8	2011.4	1040.9	1374.6	1038.1	1136.3	1124.2	2389.9	1820.1	2062.1	2246	1188.2	1919.6	1730.8	1840.2	1602.8	3746.3
SeqId.5861-78_3	SL008466	3-hydroxyanthranilate 3,4-dioxygenase	3HAO	0.844523	0.993267	2265.4	2463.1	1775.3	5885.8	2363.7	26605.9	2318.2	2993.9	3050.3	2559.5	1765.7	3427.7	3472.3	2365.2	2666.4	7637.6	2668.1	2925.8	3212	2881.5	4437.6	3204.6	2339	2364.2	3514.8	3495.9	3097.8	2099.8	1627.2	3118.1	2394.8	2096.5	4353
SeqId.5888-29_3	SL005687	Eukaryotic translation initiation factor 5A-1	eIF-5A-1	0.844523	0.993267	2356.2	841.3	940.5	843.9	812.4	1217.5	898.2	1132.6	1007.5	1154.2	1248.3	920.9	835.3	1050.5	1281.8	800.8	1536.8	999.4	1266.7	878.9	1280.7	876.6	1144.6	3477.3	772.4	803.2	1983	1533.8	954.2	970.3	1061.8	959.4	813.2
SeqId.8465-52_3	SL000346	Cathepsin H	Cathepsin H	0.844523	0.993267	1499.6	1048.9	1559.5	1528.7	1080.2	1900.9	1623.9	1376	1561.9	1050.2	749.3	1419.5	1776.5	1634.5	1249.4	1685.7	1374.2	2034.3	1342.7	1134.2	867.8	1113.3	2971.1	2337.8	1015.6	1556.8	1186.1	973.2	1987.6	1340.5	1943.9	1378.5	1997.9
SeqId.4557-61_2	SL014111	Kin of IRRE-like protein 3	KIRR3	0.856532	0.993267	561.8	582.6	545.7	641.4	614.7	549.9	604	604.2	613.1	613.8	575	670	663.1	614.8	569.8	661.8	601.6	627.6	562.1	603.1	537.4	599.9	617.7	628.3	607.7	830	582.6	589.2	546	685	604.3	619	672
SeqId.3432-21_2	SL010498	Ephrin type-A receptor 3	EPHA3	0.870735	0.993267	194.8	219.6	201.4	225.2	230.9	207.7	234.3	218.5	221.3	226	208.6	239.4	229.2	230.9	229.4	234.1	377.1	217.7	204.5	244.7	193.7	225.8	220.4	194.7	238.2	220.7	202.9	249.9	223.9	223.9	229.5	245.2	223.3
SeqId.2190-55_1	SL002662	Coagulation Factor XI	Coagulation Factor XI	0.870746	0.993267	1477.3	1501.9	1540.5	1240.9	1564	1639.8	1590.4	1504.7	1309.2	1619.2	1812	1598.6	1520.2	1719.3	1693.2	1442.6	1251.6	1442.6	1530.2	1759.2	1179.9	1472.4	1516.7	1304.6	1561	1705.1	1811.8	1473.6	1775.5	1502.6	1036.3	1553.8	1763.8
SeqId.3350-53_2	SL010491	Calcium/calmodulin-dependent protein kinase type II subunit alpha	CAMK2A	0.870746	0.993267	821.8	775.4	796.7	677	667.2	907.4	724.3	1492.9	870.3	755.5	1135.8	685.3	765	764.7	1596.8	669.2	760.2	948.9	1803.8	684.3	856.5	717.1	1096.6	859.8	635.7	676.8	1612.7	1189.7	761.9	905.1	681	717.1	678.9
SeqId.3630-27_4	SL004804	Cell adhesion molecule 3	Nectin-like protein 1	0.870746	0.993267	781.9	520.6	766.1	543.6	475.6	426.1	470.5	552.8	447.6	446.7	477.9	499.9	481.4	430.1	519.9	495.1	485.9	497.5	528.9	531.6	587	517.1	482.9	440.7	458.9	492.1	502.1	545.9	466.7	446.3	531.6	503.3	435.5
SeqId.4693-72_2	SL008085	3-hydroxyisobutyrate dehydrogenase, mitochondrial	3HIDH	0.870746	0.993267	1133.2	1172.7	2890.5	961.2	1103.4	963.8	1032.4	993.2	960.1	1086.8	866	2912.3	1013.5	1093.5	1024.9	1309.4	969.1	1014.3	1003.7	1022.5	1003	1192.8	948.4	965.1	1076.1	1118.2	936.2	1020.8	1149.4	1616.1	1039.3	1033.6	1022.5
SeqId.14124-6_3	SL004843	Ephrin-A2	Ephrin-A2	0.872531	0.993267	1149.4	1147.7	1042.1	1352.2	1296.8	1065.6	1203	1014.2	1135.6	1048	928	1497.8	1118	1103.3	1151.7	1383.8	1160.7	1088.8	1130.8	1100.1	1032.2	1293.8	2443.9	1201.7	1179.6	1101.7	1099.7	1082.9	977.7	1010.6	1290.5	1299.9	1506.3
SeqId.2612-5_2	SL004759	Eukaryotic translation initiation factor 5	eIF-5	0.872531	0.993267	2318.3	1792	1850.5	1540.5	1440.1	1664	1616.6	2174.6	1488.7	1479.7	1794.4	1493	1510.8	1488.5	1624.6	1574	1807.4	1611	1948.5	1499.3	1697.3	1571.3	1667.9	4383.3	1433.3	1470.1	3381.2	1831.8	1705.5	1474.4	1430.5	1496	1606.4
SeqId.2751-16_2	SL004589	Azurocidin	Azurocidin	0.872531	0.993267	1648.6	1705.3	1717.4	1437.1	739.6	975.3	969	1686.4	901.8	879.9	1568.9	926.1	829.3	1420.9	1765.7	682.1	1323.7	1356.1	1238.3	1700.7	2199.6	1216.1	818.5	1015.5	844.4	708.1	2058.2	2195.5	1474.1	891.2	910	948.2	899.5
SeqId.2858-29_2	SL004725	Histone acetyltransferase type B catalytic subunit	Hat1	0.872531	0.993267	799.8	765.2	704.4	774.9	776.7	720.4	754.4	720.7	805.9	809.6	811.1	700.9	716.9	762.2	818.8	757.2	829.9	786.7	738.2	905.3	731.3	746.3	789.7	848.6	784.6	653.8	721	813.3	727.1	826	755.5	804	720.5
SeqId.2870-29_2	SL004009	Ras-related C3 botulinum toxin substrate 1	RAC1	0.872531	0.993267	15463.6	5722.2	7359	5732.4	4906.4	10866.9	4877.1	5844.7	8261.3	7690.6	10090.7	7090.1	5532.3	8487.1	11224.6	5342.3	11047.2	8107.5	9282.4	5895.1	8581	5652.8	7156.6	22201.1	5838.4	5472.9	10031	10066.4	7388.7	9413.8	7960	5455.9	5972.5
SeqId.2970-60_2	SL000136	Amphiregulin	AREG	0.872531	0.993267	4280.9	1427.9	1372.2	1384.3	1156.2	1767.2	1190.8	1463.6	1335.6	1783.3	2051.6	1395.9	1347.2	1627.1	1625.4	1190.9	2705.9	1523.4	1363.4	1373.8	2194.9	1330.1	1460.4	6107.2	1135	1325	2279.4	2389.3	1754.1	1337.8	1613.8	1493.4	1490.8
SeqId.3388-58_2	SL010510	Serine/threonine-protein kinase PAK 7	PAK7	0.872531	0.993267	1040.3	1079.2	3176.2	1055.9	1094.8	1055.6	1087.6	1120.9	1051.7	1055.2	1178	1057.3	1091.1	1079.9	1087.4	1404.6	1068.4	1076.7	1137.3	1028.4	1121.4	1077.8	1092.6	965.3	1046.3	1078.4	1146.8	1126.3	1111.2	1122.8	1024.3	1083.8	1041.2
SeqId.3427-63_2	SL007324	Casein kinase II subunit alpha	CSK21	0.872531	0.993267	696.4	740.7	684.4	616.9	649.7	617	660.2	693.1	638.9	635.7	876	600.9	633.9	682.4	666.4	636.1	624.9	648.8	657.5	733.2	2628.6	645.6	617.6	577.5	645.8	564.9	636.7	614.8	653.2	803.3	708.7	701.1	593.2
SeqId.3459-49_2	SL004155	Platelet-derived growth factor receptor beta	PDGF Rb	0.872531	0.993267	3360.6	8004.4	13135.1	9992.8	4287.5	11472.6	10761.6	8654.5	4800	5137.9	8118.9	16873.5	14962	4140.5	11354.1	12903.4	3715.8	8435.1	7708.3	3355.9	6916.4	8875.3	10225.4	10872.7	9777.4	3522.7	8857.8	11400.9	14992.8	8628.1	11445.4	7664.5	14112.4
SeqId.3473-78_2	SL005224	Thrombopoietin Receptor	Thrombopoietin Receptor	0.872531	0.993267	380.8	478.7	419.8	437.1	461.1	469.8	477.4	429.5	511.8	504.8	388	468.4	474.8	420.7	515.5	471.8	481.6	467.1	483.9	480.2	399.9	434.3	489.6	387.6	463.4	430.2	430.1	465.2	442.3	492	487.5	475.9	456.7
SeqId.3607-71_1	SL009412	Dickkopf-related protein 3	DKK3	0.872531	0.993267	3682	5517.1	3858.7	6618.8	3798.9	3719.6	3273.8	3655.8	4939.7	6409.6	4084.9	7095.6	2665.6	4118.2	3290.2	9737.1	3881.7	3456.7	2858	5145.3	2815.2	3720.9	5596.2	5561.1	5271.8	5985.7	3577.6	3130.2	3992	3784.5	5642.1	3103.4	7062.5
SeqId.3708-62_1	SL000252	Alpha-2-macroglobulin	a2-Macroglobulin	0.872531	0.993267	27709.3	28694.5	28199.4	33675.9	43883.3	29935.6	25789.1	25975.6	34208	49332.6	34709.9	58326.8	43181.6	40601.9	29364.8	51400	31443.3	25984	31820.3	37294.5	37361.2	29182.8	32077.4	25175.8	47217.5	37784.8	38772.8	25573.6	21939.5	46164.7	32487.6	38240	56532.3
SeqId.3803-10_2	SL008382	Cystatin-D	CYTD	0.872531	0.993267	2391.2	6491.7	3898.2	6097.9	4749	6041.9	6466.8	15931.8	7272.2	4169.6	9946.6	7369.5	6562.6	7027.3	6719.6	7394.8	7111.8	6190.5	6670.2	8124.2	7091.1	4487.1	2266.5	6547	9029.1	8828.7	4924.6	3896.5	4950	2507.4	16502.9	4436.1	13642.7
SeqId.3836-51_2	SL010528	Ubiquitin-fold modifier 1	UFM1	0.872531	0.993267	11753.2	6096.7	5515	4771.6	4491.5	8665.7	6828.3	15650.8	6519	6150	9332.3	5364.8	4912	5500.6	11245.7	3956.7	8412.2	6807	17305.2	4349.3	7824.1	5490.8	9607.5	18983.2	4016.9	4733.1	24336.9	9552.3	6349.4	6817.9	5602.6	4466.9	5802.3
SeqId.4179-57_3	SL017611	14-3-3 protein family	14-3-3	0.872531	0.993267	1743.9	1921.9	1781.3	1436.8	1326.8	1869.9	1616	1728.7	1657.5	1417.1	2166.1	1471.5	1390.3	1592.5	2475.5	1328.3	1497	1561.8	2142	1570	1972.1	1617.5	2410	1594.6	1283.1	1322.5	1850.3	1728.1	1634	1944.6	1500.4	1295.1	1477.7
SeqId.4324-33_2	SL008516	Cystatin-SA	CYTT	0.872531	0.993267	12476.8	15250.6	9008.3	19047.7	10088.7	28222.1	18217.7	6750.8	9585.9	19896.6	20374.4	18660.8	5590.5	18281.9	7575	25739.5	20475.3	20919.6	14080.2	17678.9	16054.9	16815.3	12626.3	30550.2	13380.3	16120.8	17710.2	10937.4	16988.6	13197.9	25622.6	10762.3	32715.3
SeqId.4394-71_2	SL014308	Fibroblast growth factor 8 isoform A	FGF-8A	0.872531	0.993267	597.4	390.7	390	357.9	514.9	419.8	366.9	363.6	377.8	393.4	511.2	407.3	361.2	396.7	385.7	349.1	473	390.2	370.6	374.5	443	346.7	402.5	727	604.2	347.6	431.3	467.6	345	568.4	393.2	409.2	347.3
SeqId.4437-56_3	SL014028	Ectonucleoside triphosphate diphosphohydrolase 5	ENTP5	0.872531	0.993267	4146.8	4190.2	4192.1	3043.7	5197.8	4767.1	4107.8	4428	4173.2	3677.4	3874.8	4304.6	5138.4	3576.7	3420.3	5189.4	5914.6	4631.1	3379.2	5013.9	3761.7	4467.3	4785.3	4042.3	5558.5	4813.7	4501.1	4459.3	4544.6	3690.8	3484.7	2555.2	5874.9
SeqId.4460-8_2	SL006998	3-phosphoinositide-dependent protein kinase 1	PDPK1	0.872531	0.993267	1033.2	900.6	897	710.5	665.7	1146.7	906	1941.1	976.9	705.7	1547.4	690.5	760	848.2	1920.6	530	811.8	1100.4	2468.9	792.9	1064.1	763.9	1136.7	987.1	589.7	689.9	4367	1079.9	951.3	1062.8	652.2	678.7	518.9
SeqId.4487-1_1	SL001691	Fibroblast growth factor 7	FGF7	0.872531	0.993267	1776.4	1147.3	976.5	1148.6	1103	1256.1	1200.7	1054.8	1315.5	1381.7	1272.6	1330	1061.5	1022.6	1054.3	1016.1	1334.1	1391	1042.4	1165.1	1068.6	1038.3	1126.3	2286	855.7	1352.2	1336.5	1531.9	1037.9	1251.7	1125.4	970.6	1528.6
SeqId.4491-4_2	SL005188	Interleukin-5 receptor subunit alpha	IL-5 Ra	0.872531	0.993267	3211.7	3259.8	4232.9	2808.3	4684.5	5493	3189.1	4134.2	3883	1929.2	3209.4	5846.1	5539.4	2163.9	2471.3	3220.4	2293.6	3638.5	1954.5	5351	3722.9	4174.8	2232.6	2562	1718	5178	2036.7	4044	4104	3922	4778.6	3002.9	3893.4
SeqId.4867-15_2	SL003310	Vascular endothelial growth factor A, isoform 121	VEGF121	0.872531	0.993267	1777	2646.3	3080.6	2234.2	1947.5	2911.2	1788.9	2202	1667.3	4967.3	2471.6	2223.6	1957.2	1739.5	2854.7	1254.4	2025.8	2184.2	1839.3	2526.7	2341.5	1599.6	2299.1	1040.5	3710	4372.4	2672.8	1331.5	2012.8	1240	2525.9	2428.6	3019.6
SeqId.4923-79_1	SL005201	Muellerian-inhibiting factor	MIS	0.872531	0.993267	1281.2	1111.5	1112.8	1081.5	701.9	1814.1	1702.3	1205.5	632.1	1068.1	1926	572.4	1306.1	1765.1	867.6	805.4	1139.1	1219.5	1533.5	687.5	1505.7	781.2	641.4	1128.8	1494.1	2100.3	790.5	782.7	1383.4	1264.2	1620.7	1065.9	766.5
SeqId.5008-51_1	SL001815	Superoxide dismutase [Mn], mitochondrial	Mn SOD	0.872531	0.993267	34272.6	52580.4	36904.6	42141.2	45197.1	40740.3	38157.1	44201	50458.7	51466	32020.5	50727.8	45518	46936	34725.8	63174.8	47220.4	29178.4	33470.9	44178	43782	49331.8	148603	39435.4	39962.8	43289.8	38274.6	35889	38137.5	42037.9	53898.4	54462.2	37280.9
SeqId.5088-175_3	SL005185	Interleukin-23 receptor	IL-23 R	0.872531	0.993267	3526.9	1816.8	3301.1	2417.5	2686	2862.4	1697.9	2301.3	3320.7	2303.1	1955.5	1914.4	2113.3	2320	2393.9	3005.3	2038.1	2408.3	2061.5	2051	2283.9	1678.5	2457.6	3853.3	2043.1	1706.3	2812.6	3391.8	2826.4	2383.7	3032	2328.3	2569.7
SeqId.5131-15_3	SL004863	Tumor necrosis factor receptor superfamily member 19	TAJ	0.872531	0.993267	1329.4	1395.7	1348.4	1446.5	1263.7	1398.7	1270	1273.9	1426	1431.1	1034.9	1451.9	1327.7	1340.8	1353.8	1606	1205.7	1343.3	1285.6	1413.8	1010.2	11331.2	1593.6	1371.2	2118.6	1245.7	1151.5	1240.7	1270.9	1236.6	1597.6	1245.5	1608
SeqId.5316-54_3	SL000558	Prothrombin	Prothrombin	0.872531	0.993267	50492.3	67039.5	52827.2	54768.3	65490.4	44043.7	49110.6	53216.4	62224	81423.3	68129.5	107178	94696.6	78036.9	38469.9	77201.4	57674.3	56743	41515.1	67332.1	83778.5	63948.8	58284.8	35060.6	63684.4	64377.4	72449.3	37960.3	65078.5	47467.9	78287.9	81545.9	85949.8
SeqId.5350-14_2	SL012881	Glypican-6	GPC6	0.872531	0.993267	3931.2	3919.8	3856.1	3558.6	3843.3	4589.6	4467	4170.6	3642.4	3933.8	4161.4	3797.3	4555	4319.1	3619.4	3791.6	3793.4	3810.9	4126.4	3765.1	4122.2	3914.8	3686.3	4349.6	3535.8	5175.5	3866	3714.7	4406.8	4148	4257.8	4322.7	3443.8
SeqId.5364-7_3	SL007336	Protein SET	SET	0.872531	0.993267	16809.5	15061.5	18095.4	21278.5	22743.6	17744.5	17719.2	17245.1	20158.4	26786.5	13302.1	19218.6	22217.6	21228.2	16424.5	20830	18086.7	17790.6	18968	19980.4	12394.2	20859.6	18050.5	15469	21166	21163.9	18869.3	19066.1	17696.8	18923.6	18485.7	18303.8	21992
SeqId.5798-3_3	SL003704	BH3-interacting domain death agonist	BID	0.872531	0.993267	1890.3	1354.1	2505.5	1297.5	1262.6	1708.9	1508.1	2415.9	1415.7	1279.1	1655.3	1251.5	1268.9	1235.6	1864.2	1295.5	1478.1	1574.7	2295.9	1340.1	1532.2	1363.5	1818.7	2186.3	1232.9	1171.3	3048.3	1585.1	1382.4	1568.3	1201.1	1212.9	1437.5
SeqId.5903-91_2	SL004899	Heat shock cognate 71 kDa protein	HSP70 protein 8	0.872531	0.993267	3765.3	3623.6	3030.6	2676	2153.6	2294.5	2516.5	2790.3	1905.8	2243.9	3676.8	1889.7	2380.6	3079.7	3980.1	1858.8	2463.9	2441.9	2127.8	4120.6	4566.2	2755.1	3677.2	2638.9	1868.6	1926	2324.7	3225.4	2791.4	2279.1	2236.6	2354.9	2091.1
SeqId.7660-21_3	SL003646	Tropomyosin alpha-4 chain	Tropomyosin 4	0.872531	0.993267	11440.6	5755.5	8056	4245.1	5436.9	12136.5	8814.5	24154	10975.6	8275	13901	6279.5	5233.2	8152.4	23339.9	2980.5	6174.4	10507.2	28068.5	3912.1	7225.9	6157.8	14864.3	8239.4	5569.7	5850.3	40780.2	12170.8	8178.7	11724.8	6172.3	4472.3	4748.2
SeqId.9169-14_3	SL018938	Small ubiquitin-related modifier 3	SUMO3	0.872531	0.993267	2659.6	1680.7	1820.6	1585.7	1595.5	2611.3	2277.8	5177.6	2229.9	1718.8	3183.5	1625	1322.7	1675.5	3585	1284	1888.9	2084.7	5139.7	1723.6	1844.5	1854.2	3181.8	3896	1273.5	1169	5371.7	2416.1	1724.2	2067	1378	1527.7	1445.2
SeqId.9170-24_3	SL001713	Interleukin-17A	IL-17	0.885001	0.993267	745.9	712.7	680.2	710.2	779.2	741	795.9	703.4	726.9	810.7	675.1	722.5	722.4	725.9	738	793.4	728.4	704.5	695.8	775.3	675.7	717	712.9	770	874.4	704.2	752.5	714	652	719.4	738	789	754.8
SeqId.9178-30_3	SL004297	Neuregulin-1	NEUREGULIN-1	0.885001	0.993267	438.2	909.7	847.4	466.6	468.2	435.7	462.3	401.1	430.7	468	348.7	515.2	439.2	446.8	424.8	466.9	421.5	430.1	412.8	486.7	356.8	434	422.4	547.7	465.7	465.3	373.3	436.1	515.6	468.2	466.1	447.9	486.2
SeqId.13132-14_3	SL008522	Semaphorin-5A	SEM5A	0.899294	0.993267	467.5	381.2	590.5	419.5	950	497.2	399.2	1334.4	448.8	434.3	360.1	459.3	401.2	1352.6	413.9	461.7	500.1	432.7	410.5	459.4	317.9	820.1	501.5	507.5	611.5	447.2	454	416.4	851.2	435.1	384.7	471.2	435.1
SeqId.3808-76_2	SL003990	Fibroblast growth factor receptor 2	FGFR-2	0.899294	0.993267	645.2	573.9	606.7	558	667.8	1110.9	620.2	556	650.5	614.3	549.4	677.4	566	556.7	567.3	601.6	591.9	565.6	565	633.1	1005.6	582.3	592.6	558.6	654	593.8	640.9	554.1	541	615.8	593.8	710.5	529.2
SeqId.4785-30_3	SL000347	Corticosteroid-binding globulin	CBG	0.899294	0.993267	959.5	852.1	756	859.2	905.4	812.7	885.4	819.4	872.5	924.1	757.4	855.1	1005.4	821.6	869.4	862.4	862.4	848.5	826.8	924.6	793.5	861.1	833	1141.2	891	904.6	798.3	931	835.8	854.9	862	921.9	799.4
SeqId.5231-79_3	SL012707	Proprotein convertase subtilisin/kexin type 9	PCSK9	0.899294	0.993267	563.1	595.1	427.1	406.5	554.8	365.6	412.8	582.6	490.4	365.6	512.2	396.7	351.9	380.3	380.4	581.1	388.5	312.3	389.9	315.3	399.3	485.3	510.6	465.7	462.8	523.8	517.1	307.7	447.6	419	552.5	413.2	400.3
SeqId.5882-34_2	SL005685	Elongation factor 1-beta	EF-1-beta	0.899294	0.993267	1175.4	690.4	639.9	674.9	689.8	717.6	714.9	842.3	694	822.3	791	736.7	635.7	686.1	690.4	648.6	938.4	666.3	656	742.8	695.2	683.8	750.3	1335.9	655	606.5	737	774.8	712.9	678.7	719.3	766.8	633.9
SeqId.13090-17_3	SL004827	Protein S100-A6	S100A6	0.900694	0.993267	12223.9	3162	3095.1	3227	2347.1	3824.6	2267.2	3553.3	3015.8	4184.4	5706.3	3647.3	2936	4162.2	4325.5	3349.6	7092.1	3772.6	11215.7	3835	5522.2	2388.8	2614.6	10036.4	2507.3	2876.6	5056	4104.3	3949.7	3563.4	3719.8	2878.7	2751.5
SeqId.2515-14_3	SL004143	GDNF family receptor alpha-2	GFRa-2	0.900694	0.993267	3641.9	5875.9	6359.4	6805.4	5040.2	4107.9	4469.1	5437.7	5847.7	5076.1	5005.5	6449.2	4821.3	6299.4	4579.7	6591.3	4426.5	5605.9	5558.5	4791.6	4174.2	5126.6	5981	5619.9	4384.4	5609.2	5931.5	4557.1	5442.4	5435.9	6548.4	4960.1	7254.8
SeqId.2558-51_3	SL000300	Beta-endorphin	b-Endorphin	0.900694	0.993267	1002.2	828	986.1	1078	1078.5	986.2	956.1	930.4	1166.3	940.5	920	895.8	1005.9	994.8	892.6	1029.8	1169.2	988.2	822.5	1045.9	1032.1	1289.5	895.6	858.8	1214.2	1304.5	981.1	955.8	942.6	852.5	1535.3	1083.8	796
SeqId.2609-59_2	SL001777	Cystatin-C	Cystatin C	0.900694	0.993267	1764.3	1985.1	1796.5	2124.9	1978.6	2049.6	1881.1	1834.3	2013.2	1623	1605.7	1862.3	1455.6	1954.2	1820.4	1738.3	1698.8	1867.1	2187.4	1712.1	1408.4	1909.9	2234.9	2057.6	1843.2	1628.5	1741.5	1683.7	1715.7	1595.9	2110.6	1615.7	2319.7
SeqId.2743-5_2	SL005220	Sonic hedgehog protein	Sonic Hedgehog	0.900694	0.993267	1041.2	574.1	596.8	686	668.5	813.3	844.7	911.8	547.7	574.8	554.8	633.2	780	613	428.7	756.3	1106	884.6	500.8	517	655.6	1140.5	539.4	1050.7	768.1	786.8	1062.2	762.5	644	566.9	619.4	606.9	1353.4
SeqId.2753-2_2	SL000309	Complement C1q subcomponent	C1q	0.900694	0.993267	28897.3	26973.5	35117.5	27923.1	34090.9	35457.1	29305.6	31326	28665.7	30495.4	24570.5	33607.1	34532.3	32461.7	29605.3	32764.8	28958.9	28250	30306.1	36239	26917.3	37572.9	30097.2	27892.5	33551.4	26915.4	27573	32068.7	32510.1	28204.8	34609.1	33240	32134.2
SeqId.2780-35_2	SL000496	Lactotransferrin	Lactoferrin	0.900694	0.993267	58030	68756	61256.2	28850.8	21261.5	22864.6	37985.4	63090.4	32892.1	19697.1	94444.6	22720.1	33048.1	41921.2	73001.3	23947.7	42445.8	45418.2	62219.9	63803	94736.8	43252.6	28313.9	24384.7	21352.9	17140.9	53676.2	57721.5	50365.9	35994.9	25443.8	32644.9	29524.8
SeqId.2837-3_2	SL000134	Hepatocyte growth factor receptor	Met	0.900694	0.993267	9431.3	11802.2	10158.5	11222.6	9628.9	9156.7	8918.4	8337	13705.9	13658.7	9773.8	17276.5	11246.2	10580.6	10423.7	16731.6	11605.9	12120.6	9187.6	11107.3	9839.3	10796.2	14055.4	11752.2	11649.1	11590.4	9940.7	10872.5	9537	10252	12119.2	9587.5	17657.7
SeqId.3045-72_2	SL002704	Pleiotrophin	PTN	0.900694	0.993267	816.8	819.5	833.6	1020	942.1	852.1	883.1	898.1	853.1	914.4	803.5	1178.1	1160.7	652.7	949.4	887.6	792.1	770.7	899	849.6	660.7	906	1094.9	861.2	947.7	843.5	730.2	908.6	772.7	832	844.2	845.5	1278.6
SeqId.3065-65_1	SL004339	Fibroblast growth factor 5	FGF-5	0.900694	0.993267	1300.8	1453.4	1773.7	1325.9	1215.3	1314.7	1318.8	1390.7	1182.3	1190.4	1893.6	1194.3	1296.1	1326.4	1207.6	1157.8	1197.2	1247	1267	1282.4	1423.1	1334	2648.5	1197.6	1212.7	1461.8	1720.3	1174.6	1317.9	1206.3	1162.1	1409.4	1124.1
SeqId.3073-51_2	SL002508	Interleukin-18-binding protein	IL-18 BPa	0.900694	0.993267	7859.8	10723.6	12463.4	10827.2	9480.2	11046.8	10490.4	10725.4	10972.3	8682.8	9145.5	13791.9	9297.9	10191	6323	14740	9858.1	10114	7697	8525.4	8173.6	12172.1	16099.8	13205.5	11497.5	10081.2	10376.8	8763.3	11257.8	7128.5	9605.9	8855.1	16839.9
SeqId.3078-1_2	SL002640	Placenta growth factor	PlGF	0.900694	0.993267	905.7	922.4	1080.4	1098.2	1092.9	1149.3	974.1	890.4	959.1	1306.8	867.3	990	1046.2	932.6	1019.9	1018.6	935.5	1321.3	990.8	1004.9	996.7	1012.3	907.5	1187	1033.7	1035.8	899	1034	944	918.8	1028.9	1060.7	996.6
SeqId.3151-6_1	SL003305	Interleukin-2 receptor subunit alpha	IL-2 sRa	0.900694	0.993267	1935	1959.2	1310.9	1297.9	1152.4	1201.4	1061.8	1398.7	1122	1332.4	1088.4	1142.9	1129.5	1161.1	2228.2	1088.6	1095.2	6122.4	1137.7	2223.4	1145	1407.6	1122.3	2151.9	1183.3	1318.2	1335.7	1549.5	1048.2	1100.9	1258.2	1113.3	1183.6
SeqId.3320-49_2	SL005087	Insulin-like growth factor-binding protein 7	IGFBP-7	0.900694	0.993267	6564.4	7115.8	7869.5	8068	8164.7	7017.1	7519.8	6975.4	8050.9	7154.2	5969.1	7561.1	7099.4	7865	5491.5	8105.6	6258.6	6347.6	5711.3	6910.7	3980.5	6906.6	6771.6	7957.5	9140.5	10423.3	7198	6907.2	7020	7407.2	8211.7	6963.4	8598
SeqId.3351-1_1	SL010492	Calcium/calmodulin-dependent protein kinase type II subunit beta	CAMK2B	0.900694	0.993267	1549.4	1531.6	1581.9	1139.5	1089.9	1678.8	1235	3480	1670.9	1287.4	2582	1214	1375.8	1400.2	3513.2	1245.4	1456.1	1877.1	4242.8	1149.6	1873	1253.6	2347.5	1453.7	1025.2	1151.2	3887.9	2403.5	1587.2	1763.8	1103.5	1304.9	1127.2
SeqId.3405-6_2	SL010529	Ubiquitin-fold modifier-conjugating enzyme 1	UFC1	0.900694	0.993267	17371.2	14141.4	14154.5	16423.4	12891.2	17885.1	15441.4	22194.1	15373.6	14984.9	17011.4	15224.3	14532.8	13653.3	19093.5	14842.5	15345	15722	25627.6	13973.8	15316.4	14870.3	18148.2	23711.2	12615.4	14927.2	30380.7	16514	14163.1	16433.6	12834.8	12965	18691.7
SeqId.3611-70_4	SL004060	Endothelin-converting enzyme 1	Endothelin-converting enzyme 1	0.900694	0.993267	15552.8	18421.4	15360.9	15245.6	19718.8	16002.1	16946.5	18883	14908.6	20648.9	14147.3	19319.9	17441.5	13189.3	13940.2	9982.5	14746.4	17128	16838.8	14628.2	9619.7	19314.7	15426.2	14518.1	17055.9	17328.5	19033.6	14610.7	17527.8	15139	14934.3	20358.4	18879.2
SeqId.4128-27_2	SL003104	C-C motif chemokine 24	Eotaxin-2	0.900694	0.993267	775.8	837.1	766.3	803.2	839.2	814.7	848.4	822.2	875.5	881.5	856.5	834.4	841.2	843	910.7	853.6	863.2	838	834.1	872.7	776.5	996.3	801.5	829.7	846.4	841.8	1161.2	893.2	750.8	842.2	820	852	783.9
SeqId.4154-57_2	SL000560	P-selectin	P-Selectin	0.900694	0.993267	18757.7	20202.8	25645.2	15541.1	19690.6	31668	42197.9	26373.2	35262.9	28903.4	31422.6	32919.4	26536.9	27943.6	30398.2	14932.9	23071.8	32044.9	29210.4	25829.8	25622.9	33907.5	33198	25737.1	19370.6	16552.9	37501.6	21600	30378.1	28614.2	34274	25824.4	22768
SeqId.4209-60_2	SL004757	Vacuolar protein sorting-associated protein VTA1 homolog	DRG-1	0.900694	0.993267	1619.2	677.2	691.7	523.4	435.3	917.9	643.2	2080.4	839	653.4	1345.4	595.1	525.6	659	1575.7	369.5	1061.4	793.8	2614.1	505.7	912.8	463	930.9	2611.4	365.6	569.5	4001.6	1220.2	688.2	901.7	603.7	497.5	457.2
SeqId.4258-15_2	SL008331	Proliferation-associated protein 2G4	PA2G4	0.900694	0.993267	3303.7	1095.2	1100.3	969.4	818.5	1481.1	941.9	881.7	931.5	1367.9	1428.2	1060.9	1095.4	1195.4	1362.6	1013.5	2004.5	985.2	1069.9	1008.1	1427.4	1110.3	1001.5	6643.3	799.4	957.4	1775.6	2446.7	1207.2	999.5	1180	1073.3	890.3
SeqId.4706-17_2	SL010830	Protein 4.1	41	0.900694	0.993267	12033.6	3567.2	3147	2354.7	1534.6	5282.3	1790.8	1466	2709.5	2954.3	4487.5	5364.9	2158.8	4792.5	2171.1	2221	10960.3	3416.6	2155.3	2415.6	4110.4	2602.2	2467	5827.2	1967.3	2521.8	5185.2	3295	4500.9	2445.3	3603.6	1485	3695.7
SeqId.4908-6_1	SL004482	Endoglin	Endoglin	0.900694	0.993267	3241	3377.8	3504.5	4842	3725.9	3640.1	3646.1	3089.3	4467.2	4602.7	3943.2	6218	3584.9	3550.5	3297.7	5119.9	4687.7	4244.3	3062.6	3359.4	2931.2	3652.4	4084.9	4163.8	4163.7	4149.9	4471.8	3702.1	4852.2	3982.1	4024.2	3523.1	6753.8
SeqId.5011-11_1	SL003685	Nicotinamide phosphoribosyltransferase	PBEF	0.900694	0.993267	1741.5	1895.8	2125.9	1763.2	2063.2	1328.2	1738.8	1440.2	1134.8	1099.8	2632.2	1094.9	1416.1	1144.4	1569.9	1204.6	1272.9	1572.6	1422.7	1720	2109.8	1652.6	2666.7	1326.2	1118.9	1176.2	1425.8	1619.9	1449	1211.2	1375.8	1297.9	1454.3
SeqId.5036-50_1	SL004782	Tumor necrosis factor-inducible gene 6 protein	TSG-6	0.900694	0.993267	748.3	681.1	966.5	793.2	579.6	868.6	495.3	800.4	799.3	954.4	857.2	733.3	773.8	798.1	1089.7	664.8	791.5	1153.8	779	1121.4	925.5	569.9	653.6	1082.5	657.4	900.2	688.3	1129.9	752.6	786.2	822.6	635.6	1308.8
SeqId.5111-15_3	SL008728	Neurexin-3-beta	NRX3B	0.900694	0.993267	744.7	855.2	769.7	1062	831.9	570.9	719.9	754.7	1116.8	889	789.4	917.1	647.2	880.8	639.9	1615.8	964.1	802.6	588.7	910.8	570.6	984.1	996.6	962.5	706.1	864.2	757.2	1004.9	690.2	770.8	1061.6	729.8	1135.2
SeqId.5132-71_3	SL005223	Interleukin-27 receptor subunit alpha	TCCR	0.900694	0.993267	1563.7	1358.8	1526.9	1386.3	1717.3	1766.1	1433	1356.8	1620.1	1550	1572.4	2046.8	1614.1	1848.5	1565.2	2031.5	1656.4	1684.2	1782.6	1495	1583.2	1699.4	1837.9	1464.3	2329.4	1850.3	1309.2	1410.4	1812.7	1292.5	1675.4	1409.3	1466.5
SeqId.5225-50_3	SL016550	Casein kinase II 2-alpha:2-beta heterotetramer	CK2-A1:B	0.900694	0.993267	15722.8	5609.7	5045.6	4355.6	3451.7	6831.6	3892.2	3996.2	3788.8	6321.9	8447.7	4300.7	3927.3	4830.5	6309	3708.4	8579.4	4860.7	4806.7	6112.1	9183.4	4963.9	3842.1	17508.1	2726.2	3766.9	6049.5	7914.2	6588.8	4076.6	4275.1	4361.4	4371.7
SeqId.5253-1_2	SL011400	Calcium/calmodulin-dependent 3',5'-cyclic nucleotide phosphodiesterase 1A	PDE1A	0.900694	0.993267	2092.1	1954.8	1688.9	1673.5	1541.1	1642.9	1671	2040.2	1647.9	1753.8	2242.8	1464.8	1508.9	2316.3	1815.7	1596.6	1891.6	1829.2	1730.2	1890	1935.4	1749.6	1727.8	2147.5	1583.2	1492.7	1755	1924.5	2079.7	1885.7	1591.5	2004.7	1441.1
SeqId.5353-89_2	SL001990	Interleukin-1 receptor antagonist protein	IL-1Ra	0.900694	0.993267	1387.1	1423.8	1287.2	1295.2	1405	1305.2	1721.9	1364.8	1233.7	1325.1	1429	1271.4	1531.2	1314.1	1373.7	1265	1306.8	1304.9	1363.4	1352.3	1370.3	1700.5	1348.1	1347.3	1252.2	1436.9	1272.3	1342.9	1365.7	1238.3	1323.8	1470.3	1291.8
SeqId.5410-53_3	SL007295	Cadherin-15	CAD15	0.900694	0.993267	2894.5	2475.6	3629.7	2261.4	2422.5	2536	2587.1	2476.6	2010.5	2221.5	2487.3	2392.1	2638.5	2386.9	2484.9	2076.1	2426.4	2383.9	3375	2094.4	2650.9	2716.7	2099	2369.8	2399.2	2974.7	2848.2	2491.5	2544.3	2101.8	2281.2	2435.6	1775.6
SeqId.5947-90_3	SL000598	Thrombopoietin	Tpo	0.900694	0.993267	416.6	400.5	446.3	446.7	548.5	567.5	530.7	602.1	442.5	519	522.3	468.7	582.6	420.7	368.9	455.5	416.9	376.1	334.9	389.8	311.2	472.2	448.1	473.4	476.3	488.4	618.3	402.7	526.3	544.3	301.8	458	700.1
SeqId.9173-21_3	SL008094	Phosphoglucomutase-1	PGM1	0.900694	0.993267	834.5	787.1	1154.7	892.1	809.9	790.2	835.1	799.4	735.3	3021	794.8	755.4	836	868.2	747.8	808.2	762.8	770.9	745.4	810.6	747	826.8	1164.1	909.7	794.6	1046.2	736.9	770.2	778.2	836.4	861.9	808.7	817
SeqId.9182-3_3	SL004733	Low-density lipoprotein receptor-related protein 1, soluble	sLRP1	0.900694	0.993267	4720.5	4936.6	4927.9	17686.1	5576.6	4432.5	4396	5280.6	5097.2	6032.3	5100.4	7893	5088.7	5575.2	4803.5	7033.5	5250.3	5245.2	4866.5	4502.2	4675	5671.9	5683.3	6768.1	5133.9	5794.6	4755.7	5490.6	5067.9	4810.3	5684.7	4671.1	7413.3
SeqId.4708-3_2	SL004253	Estradiol 17-beta-dehydrogenase 1	17-beta-HSD 1	0.913612	0.993794	1064.8	599.3	554.2	547.8	536.4	516.2	607.1	594.4	509.1	526.8	633.4	520.7	575.1	531.7	628.7	508.5	585.1	573.2	682.8	576.8	624.4	615.6	463.2	553	520.7	603.2	604.2	576.8	560.8	543.6	516	590.3	409.1
SeqId.3583-54_4	SL005392	Arylsulfatase A	Arylsulfatase A	0.927973	0.993794	961.7	1144	1010.9	1052.7	1195.6	1160.6	1241.2	1162.2	1074.6	1136.1	1076.1	979.4	1091.3	1119.9	1241.2	1056.1	1132.1	1146.5	1076.5	1247.2	1047.4	1168.4	1131.2	940.8	1211.4	1093.5	1023	1034.5	1138.9	1241.8	1036.5	1335.9	759.8
SeqId.4986-59_1	SL012248	Focal adhesion kinase 1	FAK1	0.927973	0.993794	232.1	268.1	279.1	265.3	241.9	229.1	611.2	227.8	222.7	258.2	365	224.9	233.8	230.7	252.8	222.9	235.4	241.9	231.2	275	245.7	225.7	216.8	285.6	225.5	249	215.1	311	243	307.6	249.1	246.1	223.9
SeqId.5063-12_2	SL014188	Natural killer cell receptor 2B4	CD244	0.927973	0.993794	332.9	366.3	579.7	415.3	399	370.2	373.4	379.8	385.8	396.4	419.8	383.9	357.7	413.4	368.4	413.6	396.4	382.1	374.7	393.1	410.8	395	390.7	382.4	368.5	365.3	1565.9	403.1	339.6	423.3	388.1	387.1	379
SeqId.14121-24_3	SL004159	Tumor necrosis factor receptor superfamily member 10D	TRAIL R4	0.92898	0.993794	2440.3	2047.9	2291.6	2116.5	2305.9	2136	2019.4	2067.4	2068.2	2086.8	2165.6	2407	2234.8	2051.3	2221.9	2158.1	2058.8	2245.3	2335	1811.6	2305	2177.2	1913.7	2253.4	2063.2	2504.9	2257.3	2173.2	1974.3	2080.4	2213.3	2025.5	2202
SeqId.14156-33_3	SL004815	14-3-3 protein beta/alpha	14-3-3 protein beta/alpha	0.92898	0.993794	14086.5	10264.4	10264.8	8984.5	7026.9	10706.4	7131.1	8695.2	8248.4	7990.6	16795	7583.7	6488	7892.4	14201.1	7474.6	10566.2	9869.1	11736.5	11201	13129.6	8344.4	10372.3	15585.2	5264.1	4558.1	9659.9	10440.6	9224.6	8245.6	7957.4	6372.7	7451.9
SeqId.2178-55_5	HCE003167	HCE003167	HCE003167	0.92898	0.993794	11365.5	11198.7	11496.6	11465.3	11406.6	11371.6	11372.4	11409.2	11175.1	11610.4	11719.3	11539.1	11448.2	11382.4	11392.5	11402.2	11367.4	11439.6	11263.6	11167.5	11310	11886.2	11124.1	11750.6	11366.5	11873.1	11664.4	11342.6	11849.8	11373.7	11337.5	11411.5	11511.4
SeqId.2480-58_3	SL003043	Metalloproteinase inhibitor 3	TIMP-3	0.92898	0.993794	6669.6	9820.7	8739.4	5193.2	5018.4	6978.8	10638.7	12053.1	8818.2	9635.8	4262.3	3659.8	6533.2	6066.6	12292.9	17517.2	12701.6	10318.7	6245.8	16486.2	9278	4301	9225	9249.9	7083	15641.8	3474.2	4988.1	16433.1	9436.6	6590.6	12429.6	4882.2
SeqId.2746-56_1	SL005226	Cytokine receptor-like factor 2	TSLP R	0.92898	0.993794	2897.8	2396.9	2515.6	2227.4	2199.4	2281.3	2290.9	2584.8	2330.5	2272.3	3143.7	2118.4	2254.5	2471.3	2354.8	2216.3	2482.8	2365.9	2395.4	2168.1	2617.4	2282.7	2276.1	2545.1	2218.2	2811.5	2495.3	2337.5	2457.7	2321.6	2078	2480.1	2126.3
SeqId.2974-61_2	SL004855	Contactin-1	contactin-1	0.92898	0.993794	38875.7	47125.9	53705.4	61383.9	58064.9	43865.5	41667.1	53642	53345.2	73639.2	31140.9	72583	58797.1	53838.1	37746.9	105393	57739.6	50976.3	47927.7	42366.8	41204.6	56093.5	56130.9	55282.6	67153.3	57402.6	47013.5	49339.4	53103.1	55462.1	54166.1	57424.4	66183.9
SeqId.3003-29_2	SL005205	Natural cytotoxicity triggering receptor 3	NKp30	0.92898	0.993794	612	675.2	721.2	727.3	636.5	699.8	617.6	661.2	692.7	640.5	489.4	684.1	766.2	653.8	575.2	789	656.5	737.1	566	673.4	727.5	661.8	935.3	586.3	791.5	625.4	671.9	676.6	674.4	605.3	696	590.2	871.2
SeqId.3032-11_2	SL000428	Follicle stimulating hormone	FSH	0.92898	0.993794	423	313.4	383.8	4245.8	8556.1	244.5	2439.3	6915.4	600.1	755.3	627.3	10917.5	758	349.1	273.6	10776.7	574.1	657.4	335.7	585.3	187.2	4534.5	7351.9	780.3	638.1	790.4	501.2	561.9	635.4	786.4	435.4	554.5	8325.4
SeqId.3041-55_2	SL008416	C-type mannose receptor 2	MRC2	0.92898	0.993794	3198.8	3014.4	3557.6	3227.9	3105.2	2447	3003.1	3792.9	3962.2	4517.6	2724.4	5129.5	2938.2	3608.3	4344.3	5101.7	3864.3	2987.9	3355.1	3082.2	1947	3203.4	4236	3641.6	4177.4	3434.1	3064	3169.8	2931.8	3646.6	3633.8	3541.3	4467.2
SeqId.3217-74_2	SL004457	Glia-derived nexin	Protease nexin I	0.92898	0.993794	569.7	422.3	518.1	316	456.1	527.8	453.2	502.5	410	331	741.9	288.2	404	503.4	680.6	287.8	369.7	515.8	648.7	387.4	766.9	393.5	364.4	417.3	368.1	442.8	556.4	530.4	422.4	570.4	373.2	504	244.5
SeqId.3397-7_4	SL010616	Tyrosine-protein phosphatase non-receptor type 11	SHP-2	0.92898	0.993794	5561.5	4402.6	4270.9	3447.7	2787.7	6081.6	5011.4	9715.5	4552.8	3274.5	5012.6	3628.3	3320.5	4044.4	8223	3077.8	4457.1	4233.5	10340.2	3091.2	4114.8	4127.2	10253	8405.1	2977	3143.5	21958	4925	5868.9	4043.7	3294	2730.4	3972.8
SeqId.3593-72_3	SL003711	Caspase-3	Caspase-3	0.92898	0.993794	10599	7559.5	7249.4	5496.8	3968.5	8652.4	4492.8	6430.9	5773.1	6140	8673.7	4698.6	4970.8	6743.2	10580.3	6032.8	6387.5	6485.5	7243.1	5796.7	10456.5	5302.9	5707.5	11347	3545.2	4259	9598.2	7100.8	8288	5585.7	6721.3	4119.1	6563.3
SeqId.3832-51_1	SL010514	Protein-tyrosine kinase 6	PTK6	0.92898	0.993794	568.2	560	671.7	544.9	580.6	543.9	588.2	545.9	611.6	661.8	531.7	560.4	567.3	577.5	564.1	665	597.4	573.3	535.7	575.8	675.1	620.8	608.9	567.4	593.9	553.3	523	538.1	564	619.5	593.5	596.7	539.5
SeqId.3874-8_1	SL008157	Ubiquitin-conjugating enzyme E2 L3	UB2L3	0.92898	0.993794	2752	1410.8	1389.7	1347.6	1281.9	1560.6	1302.2	1337.2	1517.4	1741.2	2030.4	1428.6	1391.5	1544.7	1522.6	1285.2	2051.2	1519.5	1423.7	1378.6	1824.1	1378.8	1407.7	3631	1240.2	1249	1795	1800.6	1586.8	1444.5	1493.7	1550	1378.2
SeqId.3902-21_2	SL008808	S-phase kinase-associated protein 1	SKP1	0.92898	0.993794	1575.8	1382.1	1345.5	1319.7	1325.5	1394.6	1275.3	1224.6	1457.1	1494.2	1328.8	1326.6	1237.3	1463.8	1489.7	1359.8	1542	1438.1	1416	1526.8	1482.9	1244.7	1348.8	1772.6	1429	1228	1282.6	1455.5	1228.8	1437.3	1449.1	1454.5	1173.4
SeqId.4153-11_2	SL018548	Alpha-1-antichymotrypsin complex	alpha-1-antichymotrypsin complex	0.92898	0.993794	20568.3	28486.4	23593.7	17047.9	9753.4	11823.9	10143.5	11995.8	10258	12475.6	34293.6	8563.9	13029	19943.8	27972.8	7667.5	15405	15090.4	12500.7	28118.4	38476.5	15320.7	10456.1	10815.6	7984.1	7894.1	15798.6	21105.5	15850.6	11828.2	13099.4	13032.5	12790.8
SeqId.4158-54_2	SL000613	Urokinase-type plasminogen activator	uPA	0.92898	0.993794	1550.7	1974.7	2231.7	2551.7	2215.1	1598	1920.1	1732.3	2050.8	2372.7	1905.2	2824.2	1794.9	2464.2	1711.1	2975.2	1798.6	1355.7	1678.8	1579	1665.8	2027.7	1989.3	2103.2	2343.6	2229.5	2132.8	1619	1879.6	2152.4	2355.6	1741.1	3400.1
SeqId.4301-58_2	SL000057	Thymidine kinase, cytosolic	Thymidine kinase	0.92898	0.993794	977.7	1077.4	1091.5	1147.8	1059.8	994	1054.2	1679.9	1009.6	1050.1	1056.8	1113.5	1081.6	1014.9	1018.3	1131.7	1040	1038.8	1058.2	1113.3	1067.5	1054.3	1840.4	986.1	1058.7	1085.2	974.1	1007.4	1098.2	1089.8	1035.8	1003.1	1143.9
SeqId.4435-66_2	SL009045	Ectonucleotide pyrophosphatase/phosphodiesterase family member 7	ENPP7	0.92898	0.993794	2614	4227.8	2804.8	2761.3	4989	5724.2	8433.2	5429.2	2427	5237.3	3192.2	8943.4	20781.1	4048.7	2854.6	9841.4	6812.8	1699.5	1069.6	4754.3	11184.2	4133.5	8612.5	4837.7	1925.8	5133	2822.3	4947.8	5745.6	2801.6	7169.5	2850.7	6607.5
SeqId.4467-49_2	SL005488	SPARC-like protein 1	SPARCL1	0.92898	0.993794	8013.2	9279.3	7568.9	7323.8	6664.9	8253.4	7176.3	7905.8	8419.5	11216.6	6842.5	9580.5	8205.8	6739.1	6696.6	10886	8726.5	9046.5	6244.2	8482.1	4463.8	7918.1	7694.6	7944.9	10857	9261.7	6908.1	7674.6	9134.2	7704.3	7939.5	9976.4	11131.7
SeqId.4994-178_1	SL002756	Heterogeneous nuclear ribonucleoprotein K	hnRNP K	0.92898	0.993794	428	648.9	890.7	417.5	555.9	459.2	430.5	418.4	534.2	447.3	425.5	430.7	481.4	442.5	441.6	457.9	439.4	482.4	458.5	451.3	421.3	422.3	424.5	472.3	443.2	466.2	421.4	434.3	488.6	499.2	505.4	480.5	457.8
SeqId.5002-76_1	SL002646	Matrix metalloproteinase-14	MMP-14	0.92898	0.993794	1123.1	1144.7	1235.4	1034.1	1383	1084.5	1869.7	1066.3	1221.8	1161.1	1197.9	1156.5	1308.3	1091.7	1170.9	1312.1	1297.3	1232.4	1163.8	1588.2	1296.9	1119.1	1191.1	1121.4	1599.3	1092.4	1181.2	1494.7	912.1	1258.4	3132.3	1133.1	1025.4
SeqId.5134-52_2	SL007547	Hepatitis A virus cellular receptor 2	TIMD3	0.92898	0.993794	5583.8	7902.1	8042.2	5052.6	7767.7	7408.6	9728.8	7640.7	8257.1	7292.8	8018.5	9783	8480.8	7979	6682.6	9607	6886.1	9651.7	6722.1	6353.3	6212.3	9574.1	13857.8	8424	9244.8	6976.9	8298.5	7898.7	7934.8	6400.3	6940.9	9363.7	13943
SeqId.5227-60_3	SL006921	[Pyruvate dehydrogenase (acetyl-transferring)] kinase isozyme 1, mitochondrial	PDK1	0.92898	0.993794	552.5	594.9	560.2	500.8	558.6	567.1	589.1	548.5	483.1	536.8	529.2	451.5	519.9	553.6	596.8	521.6	532.7	521.7	535.2	544.1	509.1	687.7	527.2	484.7	593.2	607.9	444.2	452.8	529.7	690.6	602.7	566.8	395
SeqId.5238-26_3	SL013928	Peptidyl-prolyl cis-trans isomerase E	PPIE	0.92898	0.993794	1228.8	467.1	586.4	490.5	784.9	675.8	492.5	501	461.7	797.5	667.4	559.9	550.7	689.7	581.9	581.1	749.1	532.3	529.2	570.8	713.6	508.7	656.3	2212.8	487.9	459	678.3	756.7	533.9	640.5	605.7	508.9	697.5
SeqId.5312-49_3	SL000277	Apolipoprotein E (isoform E2)	Apo E2	0.92898	0.993794	91981.7	168824	135485	170667	206838	127860	152142	137041	140105	180205	153990	146287	251334	191498	162020	192969	191409	154700	154102	139957	161903	215557	162504	148292	180319	176634	177873	103059	145284	175331	191994	177476	131852
SeqId.5360-9_2	SL003722	RAC-beta serine/threonine-protein kinase	PKB beta	0.92898	0.993794	624.4	658.3	626.4	536.6	556.3	614.1	577.5	651.8	598.1	605.5	701.7	580.4	541.5	618.9	745.3	538.6	586.4	584.3	699.4	648.9	612	570.8	681.6	548	535.4	571.5	682.7	582.8	644.2	664.3	551	612.2	466.7
SeqId.5463-22_3	SL000658	Growth arrest-specific protein 1	GAS1	0.92898	0.993794	1149.5	1251.7	1054.2	1200.5	1145.2	947.4	1014.2	1000.1	1166.3	1133	976	1336.4	1067.2	1060.6	1038.9	1423	1103.4	1099.2	1095.9	1023	922.4	1062	1273.2	1093.5	1270.1	1200.6	977.1	1171.1	953	964.4	1168.1	1120.1	1266
SeqId.9187-2_3	SL013165	Non-histone chromosomal protein HMG-14	HMGN1	0.92898	0.993794	1163.5	1826.7	1498.7	1791.6	1335.2	1555.9	1210.9	1283.6	996	715.8	2144.3	725.3	1251.8	1025.5	1397.1	1039	1389.2	1586.8	1507.2	2285.3	1568.6	1386	1370.7	1321.2	1184	1124.2	749.6	1289.8	1328.4	1200.4	1476.2	1003.4	1490.9
SeqId.9188-119_3	SL003188	C-X-C motif chemokine 9	MIG	0.92898	0.993794	706.9	740.9	834.7	782	751.9	863.7	1397.6	852.1	940.7	758.7	578.4	844.5	721.8	958.8	779	785.3	697.5	759.1	708.3	719.7	852.4	972.6	1450.8	866.4	860.8	731.5	756.8	700	732.3	708.4	851.2	751.6	972.5
SeqId.9202-309_3	SL008113	ATP synthase subunit O, mitochondrial	ATPO	0.92898	0.993794	1908.3	1701.2	2461.9	1488	1771.3	1915.9	1519.9	1788	1722.6	1439.1	2083.7	2090.9	1591.8	2038.9	1962.1	1578.6	1560.7	2252.2	2016.1	1649.8	1820.5	1625.4	2671.3	1827.4	1474.8	2122.5	1852.3	1778.7	4185.5	1542.9	2001.1	1573.3	1457.8
SeqId.10339-48_3	SL001731	Gamma-enolase	NSE	0.94235	0.993794	764	614.4	650.6	626.6	624.5	651.6	681.5	613.4	547.9	685	639	646.6	594.5	783.3	624.6	661.5	577	641.3	624.6	620.4	591.8	629.7	617	687	622.1	742.3	772.8	554.9	653.2	643.2	707.6	662.7	601.8
SeqId.3443-61_2	SL010523	Homeodomain-interacting protein kinase 3	HIPK3	0.956746	0.993794	636.5	746.1	685.2	673.8	790.5	638.9	639.8	621.4	624.4	3976.1	634.5	827.9	602.4	919.2	621.4	688.7	650.9	593	5037.7	657	659.1	1337.9	620.9	1010.5	754.6	696.1	549.5	623.2	610.7	706.3	611.9	631.1	634.8
SeqId.3469-74_1	SL010515	Ribosomal protein S6 kinase alpha-3	RPS6KA3	0.956746	0.993794	2578.1	1976.9	1842.4	1781.9	1465.5	2200.2	1732.5	2235.4	1671.9	1720.5	2976.4	1486.2	1493.1	1736.2	2846.7	1427.2	2042.5	1842.4	2568.1	1955.8	2550.4	1676.4	1736.9	3929.8	1252.9	1267.3	3565.6	2179.4	1958	1856.1	1583.1	1633.9	1549
SeqId.4697-59_2	SL001726	Granulocyte-macrophage colony-stimulating factor	GM-CSF	0.956746	0.993794	380.7	384.2	477.1	397.4	808.8	535.3	416.7	345.8	372.6	386	343.1	368	386	413.4	926.8	606.9	378.6	372.7	352	397.7	410	448.2	508.7	401.2	395	411.5	436.9	364.6	363.1	385.3	451	368.6	424
SeqId.10351-51_3	SL007108	Interferon regulatory factor 1	IRF1	0.957353	0.993794	1052.4	723.8	780.8	728.6	763.9	740.6	717.2	725.3	767.7	782.2	772.8	803.1	815	796.7	757.1	727.4	856.9	828.1	777.7	718.5	808.9	737.4	692.9	1078.2	791.3	879.7	910	840.3	719.1	752	796.6	758.7	717.4
SeqId.13102-1_3	SL012769	Protein FAM3D	FAM3D	0.957353	0.993794	896	488.1	963.1	486	748.1	695.8	458.3	416.6	494.6	482.2	451.1	498.2	481.3	994.5	401.1	607.1	788.7	489.3	818.5	960.7	562.2	460.7	445.6	592.4	501.4	671.8	473.7	488	498.6	701	468.5	415.8	524.7
SeqId.2585-2_5	SL000546	Prolactin	PRL	0.957353	0.993794	2687.1	1469.4	2045.9	2479.2	1451.2	1387.7	1603.7	1822.8	1347.6	2687.9	1624.1	1954.2	1920.5	1831.1	2147	2002.7	2839.1	2117.7	2053.6	1572	1489.6	2155	1680.4	2104	4557.9	1971.8	1347.4	2004.8	1439.3	2927.8	1490.8	2459.3	1901.4
SeqId.2681-23_2	SL000441	Hepatocyte growth factor	HGF	0.957353	0.993794	1975.4	1730.8	1748.2	2111.2	1590.1	2281.2	1683.8	2065.8	1862.8	1876.5	1850.4	29490	2073.6	1327.3	2787.1	1388.7	2011.9	1755.7	1732.8	2590.4	4438.9	1804.9	1286.8	1461.8	1882.4	1974.3	1492.1	2032.5	2276.5	1596.2	1481.9	2743.1	2334.6
SeqId.2747-3_2	SL005229	NKG2D ligand 3	ULBP-3	0.957353	0.993794	1255.3	949.1	878.3	948	915.5	1050.4	957.7	947.2	969.8	1010.9	1048.4	928.5	936.7	982.2	949.8	938.2	1493.5	963.9	1010.6	930.5	953.1	999	1431.3	1395.9	965	825	995.6	970.9	900.6	936.4	921.7	987.1	959.4
SeqId.2771-35_2	SL000462	Insulin-like growth factor-binding protein 1	IGFBP-1	0.957353	0.993794	373.6	2084.6	1510.5	1915.3	952.5	275.9	230.1	276.6	1588.2	1768.1	763.5	2800.2	567.8	2188.4	651.7	3812	1205.1	597.3	2080.8	1566	3522.7	415.3	1869.9	509.6	1434.8	374.4	449.6	1203.6	128.4	2186.2	1722.2	416.4	2249.4
SeqId.2835-1_4	SL004301	X-ray repair cross-complementing protein 6	Ku70	0.957353	0.993794	613.8	711.5	687	632.6	552.2	505.4	700.8	621.1	473	407.7	924.8	408.9	463.6	497.3	689.6	456.5	544	562	663.2	708.9	846	564.2	947.4	409.2	435.8	335.7	639.5	589.5	626	518	502.8	504.4	476.1
SeqId.2844-53_2	SL003199	Tyrosine-protein kinase receptor Tie-1, soluble	sTie-1	0.957353	0.993794	8853.5	8181	13422.7	11252.2	13154.2	7966.5	10774.5	11948.6	13020.8	9503	10365.3	16268.7	9777.3	11836	9160	13765.1	11813.7	10228.7	12404	9518.5	11418.3	9368.9	11229.1	13165	9324.3	15647	7748.9	10156.2	12378.4	9554.8	10564.1	10341.2	14446.5
SeqId.3179-51_2	SL009213	Lysosomal protective protein	Cathepsin A	0.957353	0.993794	16599.6	19746.8	16870.2	28567.1	42749.4	22009.1	25446.2	16423.9	38512	18832.5	13616.6	19066.1	16006.6	18122.8	20511.6	12921	11054.1	25114.9	13448.5	18644.4	16919.2	19692.2	17673.1	23110.7	22205.8	25415.1	12828.5	18658.1	14819.1	19751.3	20722.2	21515.6	30419.7
SeqId.3198-4_1	SL008639	Iduronate 2-sulfatase	IDS	0.957353	0.993794	2407.1	2173.9	2181	2688.5	3661.6	2164.9	2023.4	2186.9	3906.4	2812.2	1960.4	3001.7	2054.3	1934	2510.7	2544	2164.7	2475.8	2108.6	2173.8	1710	1927.1	2682.4	2480.2	2530.6	2758.6	2239.8	2364.8	2309.6	2713.4	2180.4	2410.3	2967.5
SeqId.3216-2_2	SL005797	Polymeric immunoglobulin receptor	PIGR	0.957353	0.993794	2241.1	2012.2	2091.5	2196	2564.9	2857.5	2576.4	1709.9	1843.5	2714.1	1251.6	2423.8	3148.5	1625.8	2240.5	3509.6	2036.4	1419	1693.4	1912	4196.6	2082.8	4040.2	1490.4	2561.5	2498.3	1892.3	2173.9	3297.4	2090.2	2217.1	1924.3	1932.5
SeqId.3232-28_2	SL004118	Tartrate-resistant acid phosphatase type 5	TrATPase	0.957353	0.993794	4717.4	4466.3	4539.3	4957.2	5735.7	6289.1	4354.1	3970.9	6217.6	5616.7	5221.8	5568.9	6072.2	4957.1	4234.6	3973.8	3605.7	4825.8	4461.5	3953.3	4249.4	4989.3	5493.2	4212.5	4412.4	4413.6	6367.9	4800.4	5745.1	3993.3	6778.4	4599.2	8590.8
SeqId.3310-62_1	SL010460	Low affinity immunoglobulin gamma Fc region receptor II-b	FCG2B	0.957353	0.993794	1154.7	3375.4	1988.9	1624.7	1619.4	1304.8	1935.2	3544.6	1425.6	4034.8	1657.6	1486.8	1364	1143.6	2552.2	2537.1	1345.1	6837.9	1236.3	4159.6	952.8	4218.7	1174.5	1544.3	3685.1	4612.2	2993.4	4857.2	2532.6	1480.7	783.3	1778.7	1044.2
SeqId.3419-49_2	SL010493	Calcium/calmodulin-dependent protein kinase type II subunit delta	CAMK2D	0.957353	0.993794	3582.2	3344	3437.9	2688.8	2459.5	3853.1	2896.7	7227.2	3637.1	2958.5	5539.9	2593	3070.8	3154	7885.7	2478.3	3180.7	4150.1	8841.1	2435	4400.7	3063.6	5371.6	3502.5	2176.2	2789	8787.3	5531	3331.3	3578.8	2497	2998.6	2630.5
SeqId.3453-87_2	SL006917	Tyrosine-protein kinase Lyn	LYN	0.957353	0.993794	5591	4309.9	5096.8	3049.9	3207.8	7061.3	3737.8	5423.5	5999.1	3540.1	6850	3550.6	3148.6	5138.3	11292.1	2245.5	4442.9	4987.2	9483.5	2938.3	5442	4194	5200.2	4247.3	3350.6	3479.8	9148.9	5356.7	6456	7436.1	3371.7	3100.2	2671.3
SeqId.3485-28_2	SL000283	Beta-2-microglobulin	b2-Microglobulin	0.957353	0.993794	1994.4	2302	2786.8	2491.4	2152.3	2661.7	2232.3	2003.2	2700.4	2040.7	2036.9	2356.7	2048.6	2188.7	1776.3	2084	2073.8	2373.6	2462.3	2197.8	1900.9	2449.7	3189.8	2724.4	2370.9	1956	2225.7	2024.1	1724.8	2018.9	2420.1	1963.8	2801.2
SeqId.3628-3_4	SL010501	Dual specificity mitogen-activated protein kinase kinase 2	MP2K2	0.957353	0.993794	1761.8	1684.2	1595.6	2246.5	2696.8	1401.3	2859.2	1483.3	1644.8	1800.5	912.5	2070.5	1375.1	1031.8	1237.2	1365.1	1387.6	997.7	1154.6	1549.9	926.8	2341.4	1432.1	1650.3	1774.7	1393.8	1693.4	1877.8	1118.6	1221.7	1358.9	2715.7	2476.5
SeqId.3795-6_2	SL004642	Disintegrin and metalloproteinase domain-containing protein 9	ADAM 9	0.957353	0.993794	1718.6	2069.2	2305.1	2512.4	2009.5	1859.2	2030.7	2068.3	2264.2	2238.7	1728.5	2452.6	2446.6	2612.1	1687.8	2681.9	2120.2	2056.4	1731	2139.2	2272.2	2274.9	3210.3	2061.5	2009.7	2624.4	1718.2	1818.8	2805.3	1901.4	1988.5	2051.1	2438.4
SeqId.3821-28_1	SL010504	MAP kinase-activated protein kinase 5	MAPK5	0.957353	0.993794	2199	2588.3	2529.5	2652.8	2710.1	3507.5	2538.4	2559.9	2611.6	2927.9	2343.8	2645.3	2560.9	2594	2540.2	2848.8	2766.4	2586.3	2422	2724	2181.5	2790	2610.9	2440.7	2898.6	2689.8	2476.2	2415	2436.6	2789.8	2680.4	2685.5	6056.4
SeqId.3828-54_2	SL011071	Platelet-derived growth factor C	PDGF-CC	0.957353	0.993794	886.7	632.7	5389.6	633	656.9	725.5	676.7	654.7	578.6	654.4	530.1	666.7	736	665.3	694.6	686.8	616.1	680	589.4	719.2	634.7	727.7	650.5	1199.1	713.8	662.7	706	599	623.5	661.7	724.5	717.8	607.9
SeqId.3848-14_2	SL003785	Glyceraldehyde-3-phosphate dehydrogenase	GAPDH, liver	0.957353	0.993794	79641.2	46301.8	44112.9	45016.9	33399.1	51041.4	31685.4	31998.8	32789.5	42624.3	73696	34504.2	30970.5	35313.4	51943.7	34117.4	59133.1	37449.7	37366.1	47747.9	64616.7	33762.2	67974.2	100015	21019.6	21035.3	47470	45740.9	39222.9	38463.8	38881.4	30013.7	33764.7
SeqId.3898-5_2	SL007266	26S proteasome non-ATPase regulatory subunit 7	PSD7	0.957353	0.993794	624.7	587.3	526.6	652	544.1	521.5	532.1	556.1	624.5	605.6	608.3	583.4	540.6	598	525.4	628.5	582.7	55128.3	531.3	558.7	516.4	563.4	585.8	718.7	1040	544.3	623.7	569.3	533.3	591.8	562	609.8	658.3
SeqId.4132-27_2	SL000674	Follistatin	FST	0.957353	0.993794	897.2	793.5	692.4	717.9	718.4	1200.5	790.5	776.8	701.4	722.2	928	864.4	806.6	740.7	713	690.6	770.8	737	825.3	691.1	854.2	775.1	668.6	942.2	715.1	788.8	779.5	752.6	735.2	737.5	742.1	777.1	725.9
SeqId.4254-6_2	SL011768	NudC domain-containing protein 3	NUDC3	0.957353	0.993794	621	499.7	472.8	586.9	479.9	593.3	518.4	850.4	566.4	479.1	783.3	501.9	477.1	635.5	721.1	520.2	548.7	559.3	1116.9	453.6	476.2	521.1	813.9	618.3	2854.6	472.6	1324.1	601.3	467.2	716.7	489.9	455	529.7
SeqId.4479-14_2	SL000308	Plasma protease C1 inhibitor	C1-Esterase Inhibitor	0.957353	0.993794	7894.7	7738.7	6896.9	8351.1	10891.6	6988.7	5024.2	9752.9	6290.4	8519.8	7815.2	7048.9	8319.4	7723.3	7293.3	12439	7646.3	8166.7	7161.7	11041	4030.2	6507.9	7804.8	4578.2	10025.5	8624.6	8209.8	8041	6577.1	6234.1	8890.5	8766.7	11430.7
SeqId.4721-54_2	SL006119	Trefoil factor 3	TFF3	0.957353	0.993794	6461.6	8807.2	7873.4	11044.3	8081.7	10729.1	6914.8	7771	10982.6	12882.9	7373.7	11077.1	11533.7	6341	6246	13588.5	7322	8039	7395.4	7945.3	107653	7744.2	9907	9059.3	8879.5	8722.7	7802	8557.2	5897.6	7806.9	8242.1	7241.3	14137.1
SeqId.4909-68_1	SL005167	Galectin-8	Galectin-8	0.957353	0.993794	428.3	460.2	597.1	1066.7	521.2	494.4	492.2	451	480.3	505.5	394.3	477.3	461	470.5	474.3	500.2	465.3	478.2	441.9	523.1	412.2	465.7	522.8	773.8	503.1	499.2	417.3	456.2	446.1	502.3	514.7	486.7	470.1
SeqId.4956-2_1	SL000139	Epiregulin	EPI	0.957353	0.993794	2258.4	2496.5	2789.4	2960.9	3697.3	3484.9	3145.1	2907.6	2681.7	3093.6	2285.8	2931.4	2803.9	2349.5	3152.9	3343.5	2354.9	3111.4	2883.4	3780.5	2770.2	2760	3070.2	2410.3	2806.2	3044.3	2037.1	2698.6	2782.8	3453.9	3211	3659.3	2598.6
SeqId.5012-67_1	SL004296	Adenylate kinase isoenzyme 1	Myokinase, human	0.957353	0.993794	56126.4	11122.2	9506.3	9927	7221.5	20889.1	9057	15949.3	12468.3	19345	20556.9	13506.2	9936.5	14242.9	17358.6	9849.3	34128.1	12370.3	19558.8	9560.2	17263.2	9310.8	12860.1	94557.9	6279.5	10371.9	38676.5	28532.3	13965.2	10377.3	14114.4	12245.9	11141.4
SeqId.5035-7_1	SL000142	Thymidylate synthase	TS	0.957353	0.993794	505.7	403.3	458.1	397.2	839.2	482.2	436.3	371.5	457.2	450.3	528.7	648.8	462.7	639.8	470.8	456.8	426.8	484.1	550.1	436.6	411	397.8	519.7	547.1	492.7	464.2	539.5	445.1	398.2	462.5	457.7	407.1	513.3
SeqId.5093-47_3	SL007774	Protein jagged-2	JAG2	0.957353	0.993794	801.2	799.3	1041	1033.9	932.7	833.3	871	822.9	835.3	1579.5	750.9	825.6	800.9	844.9	914.5	858.5	847.8	826.3	876.3	872.9	1177.5	845.5	861.5	880.5	933.6	832.5	762.6	792.1	770.1	803.6	920.7	949.2	775.5
SeqId.5201-50_4	SL016554	High affinity cGMP-specific 3',5'-cyclic phosphodiesterase 9A	PDE9A	0.957353	0.993794	5873.7	604.9	2233.7	596.2	724.8	785.3	652.5	555.4	525.3	580.5	658.3	547.6	655.8	558.7	546.2	869.5	592.9	580.4	541.4	881.2	551.5	642.2	554.3	1368.5	640.7	971.2	593.2	536.4	617.9	582.3	1082.9	616.1	628.5
SeqId.5339-49_3	SL004477	Protein S100-A9	calgranulin B	0.957353	0.993794	5179.9	5519.5	4333.2	3501.3	3156.2	1930.2	4577	5470.1	2237.8	1367.6	4334.5	2368.1	2463.7	1314.7	3275.9	1960.7	3811.8	6161.6	4362.9	5443.5	5275.1	6301.4	3681.5	1728.2	2579.5	1305.5	1957.8	9124.4	4334.2	2708.4	2059.6	2566.2	1869.9
SeqId.5459-33_3	SL010456	Cystatin-SN	CYTN	0.957353	0.993794	1477.3	1704.6	950.6	1550.7	1026.7	2593.1	1553	702.3	1067.1	1943.9	2065.7	1635.1	586.3	1881.8	734.5	2299.5	1672.4	1765.9	1259.2	1864.4	1370.5	1444	1263.5	3141.6	1379	1579.5	1428.5	1021.1	1609.4	1365.2	2620.4	1372.3	2726.2
SeqId.8447-11_3	SL004269	Appetite-regulating hormone	ghrelin	0.957353	0.993794	1505.9	1782.2	1924.8	3272.6	1988.3	1952.1	1684.1	1659.1	2879	3885.7	1628.5	2410.3	1891	1885.6	1684.9	3019.9	1840.9	1773.6	1787.6	2081.3	1785.8	1778.7	1809.1	1606.7	2024.6	2292	1764.9	1781.6	2108.8	2383.3	1998.8	1824.8	2229.6
SeqId.4878-3_1	SL000360	Coagulation Factor X	Coagulation Factor X	0.971156	1	3665.6	3671.8	4427.5	4469	4867.7	3338.8	4194.5	3405.1	4580.3	4316	3992.2	3390.8	4772.3	4003	3856.1	4176.3	3358.1	3828	3380.7	4711.9	4665	4237.2	3207.5	2487.8	4072	4025	4004.9	3338.8	5967.7	4381.5	4379	4705.8	2722.8
SeqId.5026-66_1	SL008059	40S ribosomal protein S3	RS3	0.971156	1	839.6	611.9	928.5	529.3	503.9	542.3	530.4	483	422.8	462.6	814.7	430.7	433	418.1	465.9	443.9	542.2	792.7	568.4	668.5	666.1	559.6	428.7	636	433	385	543.5	589.8	538.6	433.9	500.2	476.2	474.6
SeqId.3497-13_2	SL002075	Interferon alpha-2	IFN-aA	0.985575	1	176.9	198.6	183.6	198.6	205.9	228.4	211.5	202.8	199.4	290.1	181.5	202.8	219.5	201.8	189.6	214.8	204.1	193.7	207	221.2	191.7	205.3	200.6	180.6	209.2	226.6	192.6	191.1	217.5	195.7	204.6	194.6	200.2
SeqId.10990-21_3	SL017128	Leucine-rich repeat serine/threonine-protein kinase 2	LRRK2	0.985778	1	11827	11394.3	12426	12480.1	8489.4	14993.9	14717.5	12499.7	7767.8	11812.3	15031.4	7943	14243.8	16319.4	8339.9	10518.8	12106.6	11731.2	14671.5	7124.6	13497.1	8921	7364.1	12140.3	15797	20351.8	10189	8529.6	13054.3	11746.5	15744	12006.1	9895.9
SeqId.13123-3_3	SL008372	Leucine-rich repeat transmembrane protein FLRT3	FLRT3	0.985778	1	7056.9	6633.3	6332.8	9483.4	5486.3	5070.4	4557.3	5533.5	7802.2	10002.2	6469.7	11298	5534.8	9029.9	6517.6	13780.5	7184.4	9682.7	6640.9	9741.1	4104	6371.4	10395.4	8091.2	8666.1	4886.2	6217.1	10285.6	10826.3	6049.5	6072.2	4905.9	12996.5
SeqId.14134-49_3	SL015046	Amphoterin-induced protein 2	AMGO2	0.985778	1	3353.8	4209.3	3052.5	4100.7	4004.1	4121.9	3831.2	2896.6	4092	4098.9	2844.3	4625.4	3814.6	3494.2	3701.9	4592.2	3356.3	3352.8	3738.9	2551.9	3723.6	3887	3844.8	4347	2974.5	3961.4	4412.2	3209.9	3469.9	3622.4	4593.4	3220.7	5117.2
SeqId.2474-54_5	SL000573	Serum amyloid P-component	SAP	0.985778	1	36106.6	39295	43885	23998	37413.2	38054.4	46187.1	40987.7	33133.6	36435.9	39134.3	26107.6	51316.7	33992.7	35662	24767.2	23194.9	31386.1	19642.2	45705.1	37280	40029	37234	36367	32204	25949.7	36531.1	32745.6	39325	30863.5	43358.4	45835.7	32081.6
SeqId.2642-4_1	SL004760	Platelet-activating factor acetylhydrolase IB subunit beta	PAFAH beta subunit	0.985778	1	4953.3	3158	2487.6	2827.4	2252.7	3785.8	3713.3	3436.9	2736.7	3012.6	3947.9	3327.7	2593.2	2946.1	2921.5	3095.2	3879.7	2710.2	3469.5	2702	3523.8	2965.9	3192.9	8708.3	2304.4	2379.4	5062.3	3939.2	3145.5	2539.9	2667	2851.7	3558.1
SeqId.2658-27_1	SL004639	NT-3 growth factor receptor	TrkC	0.985778	1	8144.4	9646.5	9000.4	9982.3	8739.5	7993.9	7867.9	8959.3	11203.6	11437.7	8743.3	12060.1	9668.7	11063.9	8597.8	12564.2	9084.6	10617.9	7844.4	9153.3	6101.2	9253.9	10008.4	11203.4	8271	10806.7	10946.2	8434	12731.4	9837.3	9466.6	8615.4	14867.6
SeqId.2700-56_2	SL000049	Vitamin K-dependent protein S	Protein S	0.985778	1	4286.1	3835	4975.4	4297.9	5415.1	4306.6	5381.1	4770.1	4569.9	5857.8	4555.3	3663.6	4987.2	4135.3	4987	4885.8	3501.7	4291.3	4044.1	5559.1	2322.2	4582.2	4864.2	4815.8	4535.1	4291.6	4765.4	4069	5956.7	3201.2	4938.7	4975	5038.1
SeqId.2877-3_1	SL004306	SUMO-conjugating enzyme UBC9	UBC9	0.985778	1	2684.7	1936	1998	1723.3	1604	2035	1876.6	2992.5	1659.5	1759.7	3065.2	1550.6	1418.6	1663.5	2749.8	1325.5	2040.5	1944	3477.8	1957.7	2419.2	1684.2	2125.7	3315	1304.6	1269.7	3606.3	2276.5	1746.7	1991.7	1496.2	1573.1	1154
SeqId.3035-80_2	SL004354	Interleukin-19	IL-19	0.985778	1	3968.9	3771.6	4893.4	6321.2	5791.8	5226.1	4212.8	4241.5	5808.2	6840.8	3268	5574.6	4540.6	6194.4	4192.7	6986.3	5016.3	3893.1	4667	4471	3338.9	3652.7	4797.5	5344.2	5662.8	7765.7	4298.4	4518.8	4808.6	6071	5977.8	4079.6	6365.4
SeqId.3054-3_2	SL000437	Haptoglobin	Haptoglobin, Mixed Type	0.985778	1	13756.6	14187.3	29713.1	28095.5	25239.1	20287.2	35723.6	14086.1	15785.1	8403.5	10775.1	5798.4	25680.4	14248.7	11062	1826.2	9261.3	16191.9	18837.3	28538.2	13084.8	28776.4	18304.2	132.5	15270.3	11778	3645.8	17744.4	6742.4	10458.8	20280.1	23720.1	19540.4
SeqId.3195-50_2	SL000678	Granulysin	Granulysin	0.985778	1	1076.3	1175.7	2908.1	1312.6	1793.1	1312	1603.5	1273.1	939.6	2203.4	1458.6	1482.9	2265.7	2225.4	1498.5	2488.3	1344.2	807.2	1347.7	1224.9	947.1	1655.6	1741.5	1014.1	1823.5	1141.1	1570.1	2133.1	1102.9	2579.7	2246.2	1141.9	2277.2
SeqId.3481-87_1	SL011073	Xaa-Pro aminopeptidase 1	XPNPEP1	0.985778	1	2921.6	2288.2	2189.5	1960.2	1922.1	4549.1	2636.4	2399	2229.4	1771.7	2271.9	2405.8	1602.8	2114.1	2224	4351.3	2044.1	1777.4	2009.5	2111.3	2285.2	2756.9	6967.7	3667.5	1884	1702.7	3023.5	2009.2	2467.2	2041.5	2000.3	1634.3	2733.9
SeqId.3508-78_3	SL003187	C-C motif chemokine 22	MDC	0.985778	1	1561.8	2291.9	1595	1801.5	1542.2	3083.3	1709.3	1741.3	1863.5	2048.2	1085.4	1956	2398.2	1676.3	2246.2	2892.5	2597.1	1831.8	1858	2241.2	1731.8	2521.3	2173.6	1548.2	2621.7	1917.9	1080.1	1978	1819	1750.9	1507	1900.7	2471.6
SeqId.3635-76_4	SL010530	OCIA domain-containing protein 1	OCAD1	0.985778	1	610.7	411.6	382.5	383.5	372.8	340.1	388.2	422.9	354.1	363.9	414.5	339.6	381.3	367.8	425.9	348.9	371	370.3	415.9	434.2	396.9	401.9	328.4	310.7	358.4	364.8	390	384.6	362	372.2	563.5	397.8	305.3
SeqId.4192-10_2	SL008039	Alcohol dehydrogenase [NADP(+)]	AK1A1	0.985778	1	3286.5	2615.2	2038.4	2493.2	1904.2	2412.3	1820	1791.1	2008.4	2017.8	1887.3	1365.1	1688.5	1910.3	2051.6	3404.5	2641.4	1183	1975.3	2702.6	2757.2	826.2	13570	5221	1582.5	1194.8	2558.5	2373.3	1257	1307.4	2322.8	1291.5	3261.9
SeqId.4230-1_2	SL011211	Eukaryotic translation initiation factor 4 gamma 2	IF4G2	0.985778	1	1417.3	1057.3	1253.2	923.6	694	1596	930.8	2189.7	1424	834	1853.1	918.8	881.1	1055.7	2535.4	668.4	903.9	1305.7	3063	919.1	1527.2	857.8	1353.5	945.9	689.5	731.6	5657.8	1401.2	1127	1510.2	1003.9	758.4	1000.8
SeqId.4359-87_1	SL013570	Dual specificity tyrosine-phosphorylation-regulated kinase 3	DYRK3	0.985778	1	974	691.4	664.2	654.3	1306	660.9	676.3	679.2	592.8	618	687.1	614.8	733.6	641.5	700.6	585.3	625.9	656	759	674.8	725.9	730.3	522.4	555.6	595.6	726.8	731	712.1	670.4	592.4	622.8	908.4	564.3
SeqId.4831-4_2	SL002823	L-Selectin	sL-Selectin	0.985778	1	6666.3	4699.1	6014.4	5585.8	5083.8	5218.6	4088.7	3917.8	5869.8	5071.1	4406.6	3913.6	4993.5	6669.7	7074.2	4717	5421.5	6019.5	6314.7	4666.2	4726.4	4670.6	5331.9	5443.7	5764.9	4777.4	5394.7	6093.1	4920.5	5769.1	4991.1	4552.7	6021.9
SeqId.4920-10_1	SL000510	Lysozyme C	Lysozyme	0.985778	1	1209.7	1025.7	1422.7	1512.6	1299.2	1415	1135.3	1171.5	1348.8	992.2	1576.5	1073.3	1433.9	1058.6	1759.3	1959.2	1062.4	1302.5	1289.4	1345.3	868.4	892.4	1260.1	1288	2541.5	828.8	1189.5	1300.9	1232.2	1394.1	1468.7	1825.6	2341.8
SeqId.4964-67_1	SL007729	Endoplasmic reticulum aminopeptidase 1	ARTS1	0.985778	1	86262.9	107440	87053.2	89973.3	91023.1	138294	107635	67947.1	77905.5	22047	59527.4	73159.4	91825.3	114645	98129.6	124929	137646	106908	80095.1	53298.9	67273.9	118325	109171	96427.8	129941	130270	68978.4	91324.1	84995.7	76266.8	63229.6	127842	142229
SeqId.4976-57_1	SL013240	Adapter molecule crk	CRK	0.985778	1	13624.2	8456.6	7109.6	8859.7	8070.2	10792	10041.8	12563.5	8234.3	8231.3	9849.8	9269.6	8435.8	7910.9	10032.2	8516.9	9550.4	8253.2	13971.2	7371.3	8235.3	10249.5	14743.8	21748.6	6887.4	6272.2	19058	10604.4	8237.5	6968.8	7775.6	8301.1	12198.9
SeqId.5271-5_2	SL007310	Ras-related C3 botulinum toxin substrate 3	RAC3	0.985778	1	8553.2	6488.3	6567.6	5380	4836.7	7552.5	5427.3	7387.7	6262.9	5675.6	11207	5013.8	5388.8	7081.6	6972.3	4783	6686.3	6270.7	7337.7	5571.1	8342.3	5535.8	5558.2	8227.9	5139.2	4842	8322.6	6727.8	6935.5	6189.8	5637.2	6480.7	5102.5
SeqId.5467-15_3	SL000454	Heat shock protein HSP 90-beta	HSP 90b	0.985778	1	21650	17391.4	17730	16060.1	12638	21591	19194.1	14915.7	12893.7	14862.8	20033.1	15251.3	13832.5	14235.8	19066.2	16651.2	16215.6	12767.3	14224.2	18219.1	19879	16921.1	65728	26704.9	13964.9	10494	15934.5	15661.1	18010.5	14241.9	13902.1	12894.6	17598.9
SeqId.5939-42_3	SL004365	Tumor necrosis factor ligand superfamily member 12	TWEAK	0.985778	1	1413.3	1486.7	1542.6	1600.9	1438.9	1487.2	1415.6	1363.7	1622.3	2286	1477.2	1917.8	1747.3	1881.9	1896	2169.4	1869.7	1757.7	1625.9	1694.2	1669.1	1596.4	1342.9	1676	2216.8	1984.6	1447.3	1989.7	1481.4	1486.5	1580.4	1701.9	1481.9
SeqId.8470-213_3	SL017528	Ribonuclease H1	RNase H1	0.985778	1	408.8	321.4	2237.4	326.9	318.5	313.7	356.1	494.7	292.1	332.2	395.5	421.9	300.6	353.1	315.8	316.2	319.6	301.1	287.7	376.9	407.3	377.4	403.8	468.5	336.5	306.3	286.1	334.7	316.3	322.8	426.3	320.1	278.8
SeqId.9201-13_3	SL004811	Transgelin-2	Transgelin-2	0.985778	1	4653.6	4355.9	4369.3	3703.1	3837.5	5040.7	5593.5	7875.5	4006.9	4366.9	6305.9	3826	4094.5	4667.3	5338.7	3745.9	3805	4563.7	9247.1	3472.5	4033	4009.2	4934	5073.2	3864.8	5301.9	10886.3	4706.9	3896	3877.8	4471	4095.3	3786.9
SeqId.11516-7_3	SL006131	Fatty acid-binding protein, liver	FABPL	1	1	3315	8943.5	6486	10135.1	6933.3	13578.1	5499.6	3300.1	4791.5	4588.3	4716.3	4987.8	6666.7	5574.3	2648.4	19785.7	6667.7	3571.3	3892.8	6887.7	5371.4	6205.5	41056.7	4481.8	4400.8	4522.3	5266	3970.3	5580.2	8589.9	6000.4	5131.2	10623.4
SeqId.2796-62_2	SL000424	Fibrinogen	Fibrinogen	1	1	21919.8	46628	45908.3	38449	27716.6	51653.7	46290.5	57642.2	46048.5	32082.7	32541.7	57684.2	30374.1	26629.8	40489.2	35931	32412	39884.9	33931.3	38555.6	33133.9	32417.3	42326.1	29583.6	51996.4	32594.1	58615.2	35281	32852.7	51326.8	28598.3	28703.6	53743.6
SeqId.2944-66_2	SL005156	Neuroblastoma suppressor of tumorigenicity 1	DAN	1	1	2489.2	3935.7	2381	4125.8	2364.1	3102.9	3360.3	2822.9	2804.2	2839.2	2460.7	3849.6	2393.1	2596.6	3177.4	4330.9	3876.1	3191.3	2842.1	2797.9	1998.7	3405	4243.6	2925.6	4271.4	3302.4	2192.8	3524.8	2417.5	2309.2	2912.1	2965.8	4833.4
SeqId.2991-9_2	SL001997	Interleukin-1 receptor type 1	IL-1 sRI	1	1	10373.5	9515.8	10192.3	13153.8	10696.7	7574.7	5168.2	9433.3	13630.2	12542	8379.7	12376.3	10946.2	10044.3	8145.6	15705.6	10113.7	13272	8456.5	8776.3	8654.9	5692	11830.1	11151.9	11074.2	14264.3	9012.3	9863.6	12696.8	11691.7	11812.8	9171.9	14434.2
SeqId.3025-50_1	SL000004	Fibroblast growth factor 2	bFGF	1	1	2512.8	1998.5	1919.7	2238.2	10585	2890.8	2639.3	6889.9	4458.3	2666	2577.6	3318.1	2266	2293	3158.2	2413.4	4087.4	2401.5	2842.1	1990.1	2752	2547.2	1747	2487.7	4849.8	8320.9	3459.1	8175.6	2117.3	4535.4	2299.3	2542.7	2027
SeqId.3457-57_1	SL005084	Periostin	Periostin	1	1	2448.7	2833.5	2366.3	4079.1	2260.1	2462.2	2389.6	2220.4	2453.8	3971.4	2588.2	3627.5	2408.9	2163	2744.1	3735	3051.7	2598.2	2176.6	2277	2002.1	2555.2	2704.7	3621.2	3355.5	3428.4	3735	2031.6	2855.4	3249	2441.2	2436.4	3609.4
SeqId.3489-9_2	SL004331	Ciliary neurotrophic factor	CNTF	1	1	326	374.2	360.5	365.8	391.1	345.8	386.5	356.9	373.7	405.6	320.3	377.6	379.8	371.9	450	396.6	376.5	371	339	399.3	335.9	378	353.1	335.2	390.4	380.1	338.5	378.3	363.7	384.2	384	376.5	401.3
SeqId.3709-4_2	SL000617	Alanine aminotransferase 1	ALT	1	1	2562.1	2544.5	2514.5	2780	2362	3121.6	2390.5	2460.5	2429.2	2378.2	2497.1	3305.7	2300	2973.9	2327.2	3149.8	2289.1	2553.7	2139.1	2632.2	2206.5	2386.2	15067.8	4552.6	2263.2	2570.4	3438.6	2315.1	2720	2305.4	2765.9	2349.1	3151.8
SeqId.3866-7_2	SL011529	Ribosome maturation protein SBDS	SBDS	1	1	5391.2	2878.2	3162	2613.4	2377.8	4192.1	3197.9	6824.1	3665.9	3342.3	5078.6	2742.6	2881.9	3271.7	6022.8	2037	3645.9	3604.7	7369	2402.9	4491.7	2656	4416.6	6398.5	2337.5	2593.3	9524.3	4789.1	3135.4	3656	2999.2	2878.3	2682.8
SeqId.4141-79_1	SL003183	C-X-C motif chemokine 10	IP-10	1	1	1599.3	3079.4	3063.9	2585.6	2370.4	3586	3350.8	2987.7	3307.4	2101.3	1975.1	2583.9	1984.2	3353.1	2426.3	2458.1	1953.6	3677.6	2249.6	2324.4	1863.3	2951.7	5634.1	3152.2	4286.9	3083.6	2083.7	2552.9	2308.7	1932	3655.3	2827.3	2436.7
SeqId.4220-39_2	SL005588	Tyrosine-protein kinase Fer	FER	1	1	603.6	464.7	545.9	395.6	382.1	708.2	591.3	2011.8	765.8	510.7	978.2	493.6	484.7	620.8	1577.9	289.8	558.9	763.5	2335.2	345.9	610.5	434.9	877	626.2	376.9	500.2	3809.8	883.2	622.9	901.6	480.8	438.6	332.9
SeqId.4393-3_1	SL004334	Fibroblast growth factor 16	FGF-16	1	1	2192.4	1004.6	945.7	912.1	824.3	1132.3	849.9	1678.5	955.3	1129.3	1509.3	1027.1	945.3	1075.5	1012.4	850.8	1460.8	1017.8	957.5	947.8	1348.2	943.9	948.6	3111.9	796.3	941.6	1375	1355	1115.6	972.5	1044.9	1074.9	1003.9
SeqId.4469-78_2	SL007502	Carbohydrate sulfotransferase 15	ST4S6	1	1	4106.7	4139.5	4694.7	5725.4	6156.8	4714.2	3523.8	3686.2	6561.6	3761.8	3296	4525.7	4962.4	4139.6	3603.2	5048.5	4625.2	4536.1	3161.5	3670.7	2824	5109.1	3885.7	4343.7	4949.5	5111.9	4555.9	4707.7	3987.6	4260.3	4744.1	4623.2	7517.8
SeqId.4546-27_3	SL008822	Adhesion G protein-coupled receptor E2	EMR2	1	1	449.5	823.5	637.3	663.7	412.1	404	545.9	675.9	779.9	531	737.7	770.6	499.7	488.2	703.7	675	564	597.2	390	665.5	383.1	662.6	768.8	1208.6	558.5	543.4	739.6	503.2	585.2	501.4	703.7	456	1179.9
SeqId.4969-2_1	SL004866	Carbonic anhydrase 1	Carbonic anhydrase I	1	1	59851.1	14238.6	10790.2	12128.9	9448.8	28712.1	7549	5831.3	13623.6	32530.7	18639.4	23609.2	15513.9	19542	8717.1	18475.8	42451.5	18184.2	8116.3	12643	25432.2	10716.5	9730.5	102512	8401	13646.6	29674.1	30550.2	20452.1	9620.1	21647.4	18082.4	16303.1
SeqId.4983-6_1	SL003522	Endoplasmic reticulum resident protein 29	ERP29	1	1	6440.8	5671.4	5735.2	5866.2	6266.1	5596	6347.1	5389.9	5567.9	5820.2	5775.6	4956.7	7322.5	5978	4229	5168.3	4943.5	5745.2	4748.5	5388.2	4995.8	6407.2	4449.6	5406.5	6130.9	7315.5	5869.6	5696.8	6217.4	4769.7	5381.1	6899.5	6755.7
SeqId.5909-51_3	SL003687	Nucleoside diphosphate kinase A	Nucleoside diphosphate kinase A	1	1	1994	2026.9	1987.6	1632.3	1377.6	1492.5	1560	1767.3	1727.1	1566.3	2205.2	1482.2	1651.3	1965.9	1986.7	1599.2	1691.5	1822.5	2023.3	1962.8	2807.6	1444.6	1433.8	1555.6	1563.1	1912.8	2722.8	1773.2	1911.1	1724.3	1634.1	1588.5	1607.4
SeqId.7624-19_3	SL014896	Ankyrin-2	ANK2	1	1	789.4	750.6	1743.2	758.1	960.4	772.2	775.6	776.7	692.7	783.5	707	761.2	858	782.6	779	797.5	743.4	799.5	774.8	787.8	768.6	863.6	729.6	1368.2	795.6	878.3	915.7	761.3	776.6	732.7	781	742.1	730.2
SeqId.9196-8_3	SL005166	Galectin-7	Galectin-7	1	1	2115.6	2288.9	2449.7	2502.8	2760.9	2532.2	2464.6	2398.2	2441.5	2399.4	2287.5	2240.7	2527.1	2445.3	2473.5	2251.6	2581.2	2451.1	2677.9	2039	2306.8	2378	2320.3	2465.7	2686.4	2792.3	2481	2339.5	2368.4	2569	2183.7	2533	1630.1
Supplementary Data 17B: Soma aptamers measurement and wilcoxon test (Cerebrospinal fluid)
seqID	SomaId	TargetFullName	Target	p-value	FDR adjusted p-value	HV	HV	HV	HV	HV	HV	HV	HV	HV	HV	HV	HV	HV	HV	HV	HV	HV	HV	PI-ME/CFS	PI-ME/CFS	PI-ME/CFS	PI-ME/CFS	PI-ME/CFS	PI-ME/CFS	PI-ME/CFS	PI-ME/CFS	PI-ME/CFS	PI-ME/CFS	PI-ME/CFS	PI-ME/CFS	PI-ME/CFS	PI-ME/CFS	PI-ME/CFS
SeqId.13117-232_3	SL018256	Choline/ethanolamine kinase	CHKB	0.00535873	1	6.7996	6.74618	6.40001	6.8392	6.6703	6.59916	6.79766	6.70805	6.69277	6.34163	6.88445	6.61984	6.7108	6.58871	6.60511	6.46842	6.74618	6.82145	6.82528	6.67595	6.97154	6.52278	6.77675	6.96751	7.11166	7.14414	6.41447	6.88747	6.82145	6.93368	6.88747	6.72109	6.99718
SeqId.2841-13_2	SL004650	Secreted frizzled-related protein 3	sFRP-3	0.00564911	1	14.2772	13.8997	13.4492	13.8892	13.7713	13.8997	13.8116	13.8378	13.7268	13.5765	13.991	13.9302	13.8378	13.8964	13.7566	13.639	14.2368	13.9302	14.1642	13.7566	14.0738	13.9156	13.7713	14.1786	13.8597	14.5687	13.8964	14.2772	14.2401	14.3514	13.9612	14.2888	14.4466
SeqId.4567-82_2	SL014468	SH2 domain-containing protein 1A	SH21A	0.00595799	1	5.32192	5.33807	5.28724	5.42626	5.42794	5.30195	5.42794	5.11435	5.56071	5.56681	5.29093	4.96791	5.29093	5.4545	5.31107	5.49024	5.74281	5.25923	5.8125	5.64241	5.74685	5.45286	5.50303	5.62498	5.79701	5.81634	5.49024	5.47249	5.43296	5.29093	5.42626	5.41445	5.42626
SeqId.4128-27_2	SL003104	C-C motif chemokine 24	Eotaxin-2	0.00668617	1	5.13101	3.89721	4.81759	4.86291	4.79958	4.79181	5.00211	5.01767	5.03322	4.97942	5.24602	4.92353	4.92112	5.09964	5.04852	5.09542	5.00881	4.87036	4.80732	4.75755	4.51354	4.65242	4.65242	4.66102	4.77609	5.81506	4.8654	4.82778	4.69484	4.92112	4.72519	5.07227	4.60258
SeqId.4145-58_2	SL004359	Neurotrophin-3	Neurotrophin-3	0.00968668	1	3.9864	3.94486	4.32186	3.84796	4.08746	3.94486	4.10013	3.72791	4.21721	4.08746	3.9864	3.88263	4.10852	4.6056	4.08746	4.13339	4.12515	4.34334	4.59663	4.5817	4.65242	4.45906	4.44926	4.00449	3.80218	5.12689	3.89721	4.34334	4.4915	4.55375	4.12515	4.20554	4.23264
SeqId.2753-2_2	SL000309	Complement C1q subcomponent	C1q	0.00997435	1	17.2497	17.2996	17.4035	17.4513	17.3258	17.3258	17.3258	17.2996	17.2996	17.1967	17.3786	17.2133	17.1967	17.0038	17.2133	17.0944	17.5371	17.4035	17.0944	17.1595	17.1967	17.2133	17.2497	16.8411	17.0339	17.3786	17.1967	16.9736	17.3258	15.8143	17.1967	16.8901	17.3786
SeqId.5936-53_3	SL002517	Tumor necrosis factor	TNF-a	0.0102263	1	5.08696	4.92112	4.99308	4.92112	5.1516	5.12063	5.01767	4.71148	5.37329	5.05288	4.95866	5.46597	5.09759	4.81504	4.88507	5.14131	5.2288	4.95866	5.01767	4.71148	4.52593	4.55375	4.81504	4.88018	4.75219	5.20941	5.00211	4.79958	4.98167	4.93766	4.96791	4.81759	4.95629
SeqId.13130-150_3	SL007272	Hexokinase-2	HXK2	0.0119429	1	5.02881	5.07655	5.18176	4.88507	4.81504	5.10814	5.07227	5.17373	4.84294	5.40257	4.73877	5.61324	4.69207	4.90682	5.13722	4.72519	4.92353	4.73877	4.65242	5.08913	4.33981	4.62316	4.67241	4.67523	5.03322	4.00449	4.95629	4.92821	4.92112	4.85296	4.73877	4.76286	4.76286
SeqId.5463-22_3	SL000658	Growth arrest-specific protein 1	GAS1	0.012562	1	11.3537	11.6943	11.1055	11.2194	11.3924	11.4075	11.0864	11.4443	11.6676	10.9619	11.0864	11.7201	11.1999	11.2222	11.0362	11.7201	11.2874	11.1253	11.3537	11.2962	11.2412	11.6069	11.8627	11.8258	11.5298	11.6371	11.4443	11.3924	11.572	11.4556	11.7035	11.5038	11.5298
SeqId.5066-134_3	SL014270	CMRF35-like molecule 6	CLM6	0.0131251	1	12.5115	12.5406	12.8876	12.2271	12.1738	12.6311	12.063	12.7724	12.0733	11.6676	12.9354	12.4444	12.5678	12.1245	11.9237	12.8625	12.1051	12.6912	12.2271	11.8926	11.7349	12.2271	12.6912	12.0733	12.2715	12.001	11.9032	12.0733	12.0733	11.8926	11.8627	12.063	12.5115
SeqId.2681-23_2	SL000441	Hepatocyte growth factor	HGF	0.0153501	1	8.51471	8.64348	7.56185	8.51471	9.09276	8.70563	8.60714	8.64724	8.76794	8.14131	8.60307	8.95782	8.42038	8.02723	7.85735	8.75116	8.70563	8.1766	8.42038	8.64096	8.83526	8.77909	9.07319	9.14733	8.42038	9.09894	8.83873	8.48802	8.98299	8.45116	9.02926	9.09276	9.07319
SeqId.2500-2_3	SL004643	Angiopoietin-4	Angiopoietin-4	0.0161762	1	5.16972	5.24602	5.25923	5.36631	5.18778	5.09542	5.18377	5.0243	5.25736	5.1454	4.90682	5.21721	5.2288	4.82778	5.09964	5.30012	5.21721	5.39398	5.29829	5.24602	5.60585	5.32192	5.49985	5.24792	5.25923	5.6893	5.33985	5.48059	5.13302	5.41275	5.22495	5.16571	5.0913
SeqId.5100-53_3	SL005197	Lysosome membrane protein 2	LIMP II	0.0227063	1	5.53761	5.8125	5.27984	5.34696	5.25736	5.41275	5.62644	5.23457	5.48059	5.39398	4.92353	5.44128	5.4545	5.03322	5.44128	5.46107	5.33628	5.13302	5.40257	5.42794	5.56681	5.4545	5.51254	5.86419	5.58346	5.71012	5.38022	5.49024	5.58346	5.28724	5.62059	5.36456	5.61176
SeqId.4136-40_2	SL004353	Interleukin-17D	IL-17D	0.0237817	1	7.32373	7.83726	7.07092	7.80537	7.92035	7.80955	7.5438	7.56185	7.80955	7.15532	7.34117	8.0234	7.91259	7.45117	7.52154	7.69139	8.02723	7.43294	7.76178	7.35622	8.24576	7.66781	7.88996	8.00217	7.75816	7.99093	7.44086	7.91588	8.16715	7.83726	7.83726	8.122	8.09369
[truncated: 1,456 more rows]
