# Supplementary material for: Deep phenotyping of post-infectious myalgic encephalomyelitis/chronic fatigue syndrome
Source: Nat Commun. 2024 Feb 21;15:907. doi: 10.1038/s41467-024-45107-3 (PMC10881493; doi:10.1038/s41467-024-45107-3)
Supplement: Supplementary file 4 — Supplementary Data 1-24 [file 41467_2024_45107_MOESM4_ESM.zip › Individual Supplementary Data/Supplementary Data 18.xlsx]

## Sheet: Sheet1
Supplementary Data 18: Transposable element differential expression analysis
GeneID	baseMean	log2FoldChange	lfcSE	stat	p-value	adjusted p-value
(AGAAGG)n:(AGAAGG)n:(AGAAGG)n	3.18382	-4.03245	1.10257	-3.65733	0.000254857	0.386598
(TAGTTCC)n:(TAGTTCC)n:(TAGTTCC)n	1.28118	2.92421	0.830819	3.51967	0.000432089	0.495357
(CTAAGC)n:(CTAAGC)n:(CTAAGC)n	16.773	-1.26554	0.379806	-3.33207	0.00086202	0.613977
(TGCTTT)n:(TGCTTT)n:(TGCTTT)n	57.5769	-0.605771	0.183546	-3.30038	0.000965548	0.639923
(TATTGT)n:(TATTGT)n:(TATTGT)n	31.8152	-0.617856	0.1985	-3.11262	0.00185438	0.849963
(AGCTCT)n:(AGCTCT)n:(AGCTCT)n	3.34904	-1.77858	0.584337	-3.04377	0.00233637	0.906145
(GAGAATA)n:(GAGAATA)n:(GAGAATA)n	6.50507	-1.11401	0.366031	-3.04348	0.00233861	0.906145
(ATGACAA)n:(ATGACAA)n:(ATGACAA)n	1.65169	-2.80096	0.927066	-3.02132	0.00251678	0.921142
(AAAAAAT)n:(AAAAAAT)n:(AAAAAAT)n	25.8107	0.738199	0.248166	2.97462	0.00293354	0.933984
(GAAAGGA)n:(GAAAGGA)n:(GAAAGGA)n	77.1183	-0.488372	0.164312	-2.97222	0.00295652	0.933984
(GAGCAGG)n:(GAGCAGG)n:(GAGCAGG)n	6.25898	-1.24308	0.418364	-2.97128	0.00296561	0.933984
(TATTTCT)n:(TATTTCT)n:(TATTTCT)n	12.8165	-0.907736	0.308037	-2.94684	0.00321037	0.966512
(CCTGTTG)n:(CCTGTTG)n:(CCTGTTG)n	24.4676	-0.684719	0.23395	-2.92678	0.00342491	0.979873
(AAGGCAC)n:(AAGGCAC)n:(AAGGCAC)n	1.24798	-3.21853	1.11275	-2.89241	0.00382295	0.984774
(CTTCCTC)n:(CTTCCTC)n:(CTTCCTC)n	25.7626	0.522301	0.180993	2.88574	0.00390489	0.984774
(CACATCC)n:(CACATCC)n:(CACATCC)n	5.5148	-1.96801	0.689609	-2.8538	0.00431992	0.999931
(TCTTACT)n:(TCTTACT)n:(TCTTACT)n	14.4136	-0.665103	0.234226	-2.83958	0.00451723	0.999931
(CATCAT)n:(CATCAT)n:(CATCAT)n	651.944	-0.602233	0.214257	-2.81079	0.00494202	0.999931
(TATAATTG)n:(TATAATTG)n:(TATAATTG)n	2.09689	-1.71755	0.611384	-2.80928	0.00496517	0.999931
(GAACA)n:(GAACA)n:(GAACA)n	14.3199	-0.903964	0.325758	-2.77496	0.00552092	0.999931
(CCCTGA)n:(CCCTGA)n:(CCCTGA)n	15.6765	-0.617318	0.226275	-2.72817	0.00636864	0.999931
(CTCAGTC)n:(CTCAGTC)n:(CTCAGTC)n	23.2424	0.677067	0.248548	2.72409	0.00644796	0.999931
MLT2E:MLT2E:MLT2E	417.606	-0.240777	0.0893995	-2.69326	0.00707563	0.999931
TAR1:TAR1:TAR1	238.232	-0.419474	0.156992	-2.67195	0.00754109	0.999931
(ACTGTTCCAG)n:(ACTGTTCCAG)n:(ACTGTTCCAG)n	1.60424	-2.3531	0.887614	-2.65104	0.00802437	0.999931
(TATAATG)n:(TATAATG)n:(TATAATG)n	1.67317	2.20956	0.838272	2.63585	0.00839276	0.999931
(CCCCTC)n:(CCCCTC)n:(CCCCTC)n	80.3121	-0.693255	0.263169	-2.63426	0.00843212	0.999931
(TGATGG)n:(TGATGG)n:(TGATGG)n	94.758	-0.395416	0.153332	-2.57881	0.009914	0.999931
(TTTGGAA)n:(TTTGGAA)n:(TTTGGAA)n	22.2932	-0.63205	0.245835	-2.57103	0.0101396	0.999931
(GTAATA)n:(GTAATA)n:(GTAATA)n	2.79614	-1.73762	0.675897	-2.57083	0.0101454	0.999931
tRNA-Leu-CTY:tRNA-Leu-CTY:tRNA-Leu-CTY	1.07591	2.06092	0.804847	2.56064	0.010448	0.999931
(TTTTCTC)n:(TTTTCTC)n:(TTTTCTC)n	37.2959	-0.565055	0.220885	-2.55814	0.0105234	0.999931
(CTGTGC)n:(CTGTGC)n:(CTGTGC)n	87.0346	-0.469908	0.183806	-2.55654	0.010572	0.999931
(CGCCCC)n:(CGCCCC)n:(CGCCCC)n	1.81538	1.85422	0.728824	2.54413	0.010955	0.999931
(TTTCCC)n:(TTTCCC)n:(TTTCCC)n	46.4253	-0.506261	0.199001	-2.54401	0.0109589	0.999931
(ATCTAAT)n:(ATCTAAT)n:(ATCTAAT)n	3.74595	-1.09479	0.431881	-2.53493	0.0112469	0.999931
(CCCTCTT)n:(CCCTCTT)n:(CCCTCTT)n	0.917994	2.41294	0.960493	2.51219	0.0119985	0.999931
(TGCACTT)n:(TGCACTT)n:(TGCACTT)n	1.88411	-1.62462	0.647562	-2.50882	0.0121135	0.999931
(ATTACAT)n:(ATTACAT)n:(ATTACAT)n	2.72281	-1.76019	0.702515	-2.50555	0.012226	0.999931
(ACTT)n:(ACTT)n:(ACTT)n	22.0498	0.61266	0.245204	2.49857	0.0124696	0.999931
(CTTAAGA)n:(CTTAAGA)n:(CTTAAGA)n	3.19749	-1.53795	0.617171	-2.49194	0.0127049	0.999931
(GGCCAA)n:(GGCCAA)n:(GGCCAA)n	1.78453	2.14151	0.861954	2.48448	0.012974	0.999931
(GCACA)n:(GCACA)n:(GCACA)n	95.1709	0.397653	0.161099	2.46837	0.0135731	0.999931
(GCAGA)n:(GCAGA)n:(GCAGA)n	14.109	0.806286	0.327128	2.46474	0.0137113	0.999931
(GGCTTA)n:(GGCTTA)n:(GGCTTA)n	1.85585	-1.83318	0.744616	-2.46191	0.0138198	0.999931
(AGGTCAG)n:(AGGTCAG)n:(AGGTCAG)n	6.76854	-1.07778	0.438185	-2.45965	0.0139074	0.999931
MER41E:MER41E:MER41E	572.345	-0.365115	0.148961	-2.45108	0.0142426	0.999931
(ATAAGT)n:(ATAAGT)n:(ATAAGT)n	2.0663	1.931	0.789277	2.44654	0.0144236	0.999931
7SLRNA:7SLRNA:7SLRNA	3679.27	0.625388	0.255646	2.4463	0.014433	0.999931
(CTGACTT)n:(CTGACTT)n:(CTGACTT)n	108.71	-0.436061	0.178906	-2.43737	0.0147946	0.999931
(CGCACA)n:(CGCACA)n:(CGCACA)n	6.03304	1.06647	0.438797	2.43044	0.0150806	0.999931
(ATAATGA)n:(ATAATGA)n:(ATAATGA)n	7.45082	-0.903748	0.372744	-2.42458	0.0153262	0.999931
(TACC)n:(TACC)n:(TACC)n	34.1202	-0.619677	0.256712	-2.4139	0.0157828	0.999931
(GGATG)n:(GGATG)n:(GGATG)n	18.1083	-0.623248	0.259032	-2.40606	0.0161254	0.999931
(GAAGT)n:(GAAGT)n:(GAAGT)n	5.59116	-1.25369	0.522204	-2.40077	0.0163606	0.999931
(TAC)n:(TAC)n:(TAC)n	218.995	-0.337997	0.140998	-2.39718	0.0165217	0.999931
(ATACAC)n:(ATACAC)n:(ATACAC)n	225.998	-0.280325	0.11702	-2.39553	0.0165964	0.999931
MER126:MER126:MER126	559.603	-0.314847	0.131759	-2.38958	0.0168679	0.999931
(CATGTA)n:(CATGTA)n:(CATGTA)n	18.082	-0.673547	0.283516	-2.37569	0.0175161	0.999931
(GAGGCA)n:(GAGGCA)n:(GAGGCA)n	27.0332	-0.655451	0.27669	-2.3689	0.0178412	0.999931
(TTCTTGT)n:(TTCTTGT)n:(TTCTTGT)n	1.22777	-2.74757	1.16025	-2.3681	0.0178799	0.999931
(ATTGATA)n:(ATTGATA)n:(ATTGATA)n	2.94728	-1.26125	0.536996	-2.34871	0.0188384	0.999931
(ACTTATA)n:(ACTTATA)n:(ACTTATA)n	5.04924	-0.995478	0.427596	-2.32808	0.0199079	0.999931
(TCCCTTT)n:(TCCCTTT)n:(TCCCTTT)n	46.7935	-0.533033	0.229198	-2.32564	0.0200376	0.999931
(TAGTAA)n:(TAGTAA)n:(TAGTAA)n	3.09097	-1.38312	0.595944	-2.32089	0.0202926	0.999931
tRNA-Thr-ACA:tRNA-Thr-ACA:tRNA-Thr-ACA	9.05945	-1.01553	0.438357	-2.31667	0.0205218	0.999931
(CGAG)n:(CGAG)n:(CGAG)n	5.46715	-0.865758	0.37445	-2.31208	0.0207732	0.999931
(TCTTCCC)n:(TCTTCCC)n:(TCTTCCC)n	8.63069	-1.00063	0.434172	-2.30469	0.0211839	0.999931
(TTTATAT)n:(TTTATAT)n:(TTTATAT)n	6.4702	0.990803	0.430144	2.30342	0.0212551	0.999931
(TCAGAGA)n:(TCAGAGA)n:(TCAGAGA)n	1.15564	-2.47861	1.07951	-2.29605	0.0216733	0.999931
LTR9:LTR9:LTR9	2050.38	-0.186679	0.0814792	-2.29112	0.0219562	0.999931
(CCATCT)n:(CCATCT)n:(CCATCT)n	12.9172	0.655209	0.287415	2.27967	0.0226275	0.999931
UCON35:UCON35:UCON35	227.168	-0.33575	0.147297	-2.27941	0.0226429	0.999931
(AGGCCT)n:(AGGCCT)n:(AGGCCT)n	1.1438	2.00733	0.881295	2.27771	0.022744	0.999931
AluYg6:AluYg6:AluYg6	637.69	-0.218373	0.0962119	-2.26971	0.0232255	0.999931
(GGACAG)n:(GGACAG)n:(GGACAG)n	10.2528	-0.703258	0.310848	-2.26239	0.0236736	0.999931
(TCTGAC)n:(TCTGAC)n:(TCTGAC)n	3.66738	-1.1288	0.499382	-2.2604	0.0237967	0.999931
(TCCTTG)n:(TCCTTG)n:(TCCTTG)n	1.36052	-2.8389	1.25723	-2.25806	0.0239419	0.999931
(TCCAC)n:(TCCAC)n:(TCCAC)n	14.3135	0.70225	0.311896	2.25155	0.0243508	0.999931
(GACAGAT)n:(GACAGAT)n:(GACAGAT)n	1.2976	2.30716	1.0262	2.24825	0.0245604	0.999931
(GCGGAG)n:(GCGGAG)n:(GCGGAG)n	1.56717	-1.43626	0.639338	-2.24648	0.0246735	0.999931
(ATGT)n:(ATGT)n:(ATGT)n	468.341	-0.202222	0.0900987	-2.24445	0.0248037	0.999931
(TGAGAG)n:(TGAGAG)n:(TGAGAG)n	5.33398	-0.896406	0.399551	-2.24353	0.0248626	0.999931
(ATCTTA)n:(ATCTTA)n:(ATCTTA)n	0.656048	-2.34992	1.04842	-2.24139	0.0250011	0.999931
(TGTCAT)n:(TGTCAT)n:(TGTCAT)n	4.8513	-1.13514	0.506585	-2.24077	0.0250407	0.999931
(CTA)n:(CTA)n:(CTA)n	34.1857	-0.409887	0.183628	-2.23216	0.0256043	0.999931
(AATTTGGC)n:(AATTTGGC)n:(AATTTGGC)n	44.9556	-0.678556	0.304284	-2.23001	0.0257469	0.999931
(TTCCTT)n:(TTCCTT)n:(TTCCTT)n	84.5632	-0.292731	0.131278	-2.22986	0.0257569	0.999931
(AGGAC)n:(AGGAC)n:(AGGAC)n	17.2145	-0.596734	0.26763	-2.2297	0.0257676	0.999931
(TTTTGG)n:(TTTTGG)n:(TTTTGG)n	18.8052	-0.548028	0.246259	-2.22541	0.0260534	0.999931
AluYk12:AluYk12:AluYk12	125.578	-0.210834	0.0948799	-2.22211	0.0262756	0.999931
(AGAAGTG)n:(AGAAGTG)n:(AGAAGTG)n	0.735808	-2.89931	1.30863	-2.21554	0.0267229	0.999931
AluYh9:AluYh9:AluYh9	35.9166	-0.376232	0.169839	-2.21523	0.0267444	0.999931
(GTTGTA)n:(GTTGTA)n:(GTTGTA)n	4.73806	-1.12948	0.511336	-2.20888	0.0271831	0.999931
(CAAA)n:(CAAA)n:(CAAA)n	364.053	-0.337327	0.15272	-2.2088	0.0271887	0.999931
(CCTTGG)n:(CCTTGG)n:(CCTTGG)n	4.22533	-1.59122	0.720678	-2.20795	0.0272478	0.999931
(CACACTA)n:(CACACTA)n:(CACACTA)n	366.434	-0.608922	0.275874	-2.20724	0.0272971	0.999931
(GCATGAGA)n:(GCATGAGA)n:(GCATGAGA)n	2.88607	-1.67276	0.761989	-2.19525	0.0281458	0.999931
(ACAAT)n:(ACAAT)n:(ACAAT)n	12.5134	-0.747536	0.341306	-2.19022	0.0285082	0.999931
(GAGAAA)n:(GAGAAA)n:(GAGAAA)n	3.13295	-1.69418	0.774388	-2.18777	0.0286863	0.999931
(ATTGAA)n:(ATTGAA)n:(ATTGAA)n	55.7377	-0.502731	0.229898	-2.18675	0.0287607	0.999931
X2_LINE:X2_LINE:X2_LINE	137.761	-0.372954	0.170866	-2.18272	0.0290561	0.999931
(GGTGAA)n:(GGTGAA)n:(GGTGAA)n	9.08006	-0.925981	0.426166	-2.17282	0.0297939	0.999931
(TCTCTA)n:(TCTCTA)n:(TCTCTA)n	46.3713	-0.453583	0.208886	-2.17144	0.0298978	0.999931
(TATAATTA)n:(TATAATTA)n:(TATAATTA)n	1.22599	1.85511	0.856118	2.16688	0.0302437	0.999931
(CACCCTG)n:(CACCCTG)n:(CACCCTG)n	1.29347	-1.87497	0.865707	-2.16582	0.0303247	0.999931
(CTCCCCC)n:(CTCCCCC)n:(CTCCCCC)n	5.21455	-1.00195	0.462628	-2.16579	0.0303274	0.999931
(AGATTA)n:(AGATTA)n:(AGATTA)n	7.00795	0.866918	0.401135	2.16116	0.0306827	0.999931
(ACTCTC)n:(ACTCTC)n:(ACTCTC)n	14.8944	0.63051	0.292175	2.15799	0.0309288	0.999931
(GGAGGGGAGA)n:(GGAGGGGAGA)n:(GGAGGGGAGA)n	4.85449	-1.00605	0.468183	-2.14884	0.0316471	0.999931
(GTCCAC)n:(GTCCAC)n:(GTCCAC)n	0.891684	1.95051	0.908068	2.14798	0.0317154	0.999931
(CAAGGC)n:(CAAGGC)n:(CAAGGC)n	31.4916	-0.411192	0.191535	-2.14682	0.0318074	0.999931
(GAACGGTGGT)n:(GAACGGTGGT)n:(GAACGGTGGT)n	72.0144	0.347938	0.162121	2.14617	0.0318598	0.999931
(GATAGAT)n:(GATAGAT)n:(GATAGAT)n	1.7883	-2.09552	0.977763	-2.14318	0.0320989	0.999931
UCON68:UCON68:UCON68	3.11956	1.16876	0.545674	2.14187	0.032204	0.999931
(GCACACA)n:(GCACACA)n:(GCACACA)n	91.6718	-0.285383	0.133478	-2.13805	0.032513	0.999931
(AGTACCATG)n:(AGTACCATG)n:(AGTACCATG)n	2.79091	-1.08983	0.509923	-2.13723	0.032579	0.999931
(CCATTTA)n:(CCATTTA)n:(CCATTTA)n	2.26308	1.58399	0.742046	2.13463	0.0327915	0.999931
(GGTT)n:(GGTT)n:(GGTT)n	31.0381	-0.404831	0.189729	-2.13373	0.0328652	0.999931
(ATTTAG)n:(ATTTAG)n:(ATTTAG)n	16.1415	-0.539304	0.252813	-2.13321	0.0329072	0.999931
(GCTG)n:(GCTG)n:(GCTG)n	46.6069	-0.30127	0.141276	-2.1325	0.032966	0.999931
(TACATAAAG)n:(TACATAAAG)n:(TACATAAAG)n	1.49772	-2.18197	1.02475	-2.12928	0.0332311	0.999931
(TCTG)n:(TCTG)n:(TCTG)n	119.728	-0.285512	0.134147	-2.12836	0.0333073	0.999931
(AATGTAA)n:(AATGTAA)n:(AATGTAA)n	5.2345	-0.913945	0.429701	-2.12693	0.0334257	0.999931
(GGCAGC)n:(GGCAGC)n:(GGCAGC)n	0.959399	-2.13959	1.00614	-2.12652	0.0334596	0.999931
L1HS:L1HS:L1HS	4822.5	-0.303507	0.142845	-2.12473	0.0336093	0.999931
(CTAC)n:(CTAC)n:(CTAC)n	234.469	-0.49148	0.231848	-2.11984	0.0340199	0.999931
(TGGT)n:(TGGT)n:(TGGT)n	133.038	-0.273831	0.129211	-2.11925	0.0340693	0.999931
(AGTTTT)n:(AGTTTT)n:(AGTTTT)n	1.50605	-1.81428	0.856473	-2.11832	0.0341478	0.999931
(AATATATC)n:(AATATATC)n:(AATATATC)n	6.6491	-0.978798	0.462798	-2.11496	0.0344336	0.999931
(TGTCCTC)n:(TGTCCTC)n:(TGTCCTC)n	4.42885	0.85325	0.404058	2.1117	0.0347118	0.999931
(AGAG)n:(AGAG)n:(AGAG)n	46.4916	-0.536149	0.254599	-2.10586	0.0352168	0.999931
(GAGCTTA)n:(GAGCTTA)n:(GAGCTTA)n	0.8276	-2.25887	1.07324	-2.10472	0.0353159	0.999931
(TTTCCTT)n:(TTTCCTT)n:(TTTCCTT)n	1.33591	1.95172	0.931959	2.09421	0.0362414	0.999931
(ACATATA)n:(ACATATA)n:(ACATATA)n	1.16692	-2.22878	1.06699	-2.08885	0.0367215	0.999931
(GCGTGT)n:(GCGTGT)n:(GCGTGT)n	21.4802	0.419777	0.201124	2.08716	0.0368735	0.999931
(GATTTT)n:(GATTTT)n:(GATTTT)n	3.38597	-1.56061	0.747765	-2.08704	0.0368845	0.999931
(AAAAACA)n:(AAAAACA)n:(AAAAACA)n	1.98433	1.35328	0.649861	2.08241	0.0373051	0.999931
(CACTTT)n:(CACTTT)n:(CACTTT)n	13.4976	0.721689	0.347366	2.07761	0.0377457	0.999931
(GCATCT)n:(GCATCT)n:(GCATCT)n	2.91065	-1.34342	0.64696	-2.07651	0.0378465	0.999931
(TGTGTA)n:(TGTGTA)n:(TGTGTA)n	129.776	-0.310498	0.149875	-2.07171	0.0382925	0.999931
(CCTCCT)n:(CCTCCT)n:(CCTCCT)n	22.1913	-0.426407	0.205946	-2.07048	0.0384072	0.999931
(ATTCATA)n:(ATTCATA)n:(ATTCATA)n	1.11353	-1.93515	0.934934	-2.06983	0.0384686	0.999931
LTR86C:LTR86C:LTR86C	232.765	-0.273433	0.132105	-2.06981	0.0384699	0.999931
(CACTGT)n:(CACTGT)n:(CACTGT)n	0.712859	-2.62415	1.26941	-2.06722	0.0387133	0.999931
(CATA)n:(CATA)n:(CATA)n	313.234	-0.223894	0.108432	-2.06484	0.0389379	0.999931
LTR12F:LTR12F:LTR12F	992.646	-0.174008	0.0843934	-2.06186	0.0392208	0.999931
(CTCTTCC)n:(CTCTTCC)n:(CTCTTCC)n	84.1292	-0.343664	0.16673	-2.0612	0.0392841	0.999931
(AATAAG)n:(AATAAG)n:(AATAAG)n	3.71755	-1.22885	0.596631	-2.05964	0.0394325	0.999931
(AACTA)n:(AACTA)n:(AACTA)n	1.26708	1.63089	0.792211	2.05866	0.0395271	0.999931
(TCTCCT)n:(TCTCCT)n:(TCTCCT)n	172.14	-0.234792	0.114075	-2.05823	0.0395678	0.999931
(ATGATAT)n:(ATGATAT)n:(ATGATAT)n	4.49903	1.22575	0.596657	2.05437	0.0399398	0.999931
(GAATGATA)n:(GAATGATA)n:(GAATGATA)n	2.54751	1.38448	0.674176	2.05358	0.0400163	0.999931
(TCCTCG)n:(TCCTCG)n:(TCCTCG)n	1.66997	1.79208	0.872716	2.05345	0.0400289	0.999931
(CCCACAG)n:(CCCACAG)n:(CCCACAG)n	2.27173	1.28771	0.627099	2.05343	0.0400307	0.999931
(CTGGTG)n:(CTGGTG)n:(CTGGTG)n	16.694	0.657398	0.320461	2.05142	0.0402265	0.999931
(GCCCACT)n:(GCCCACT)n:(GCCCACT)n	0.594505	2.38094	1.16231	2.04847	0.0405143	0.999931
(CACTCACC)n:(CACTCACC)n:(CACTCACC)n	22.8253	-0.641185	0.313622	-2.04445	0.0409087	0.999931
(ATTTTA)n:(ATTTTA)n:(ATTTTA)n	74.5858	-0.501447	0.245345	-2.04384	0.0409692	0.999931
(TTTTCT)n:(TTTTCT)n:(TTTTCT)n	62.3168	-0.380336	0.186117	-2.04353	0.0409997	0.999931
(TCCCCCC)n:(TCCCCCC)n:(TCCCCCC)n	2.57924	-1.55093	0.759435	-2.04222	0.0411298	0.999931
(GCCGCC)n:(GCCGCC)n:(GCCGCC)n	1.04904	1.89631	0.930183	2.03865	0.0414854	0.999931
(TGTCT)n:(TGTCT)n:(TGTCT)n	2.81739	1.15607	0.567113	2.03852	0.041498	0.999931
(ATAGATA)n:(ATAGATA)n:(ATAGATA)n	41.4201	0.416098	0.204192	2.03778	0.0415719	0.999931
(TTTT)n:(TTTT)n:(TTTT)n	98.3749	-0.328563	0.161281	-2.03721	0.0416291	0.999931
(AATCATA)n:(AATCATA)n:(AATCATA)n	1.56081	1.75211	0.861043	2.03487	0.0418643	0.999931
(GGCGGCG)n:(GGCGGCG)n:(GGCGGCG)n	0.869805	1.98792	0.979012	2.03053	0.0423022	0.999931
(TCCATA)n:(TCCATA)n:(TCCATA)n	1.03865	1.64413	0.810435	2.0287	0.042489	0.999931
(TCCTTC)n:(TCCTTC)n:(TCCTTC)n	16.2412	-0.501824	0.247533	-2.0273	0.0426314	0.999931
MamRep564:MamRep564:MamRep564	946.11	-0.187787	0.0926514	-2.02681	0.042682	0.999931
(GTGT)n:(GTGT)n:(GTGT)n	750.548	-0.288939	0.142661	-2.02535	0.0428311	0.999931
(TAATCAA)n:(TAATCAA)n:(TAATCAA)n	2.21251	-1.394	0.688379	-2.02505	0.0428621	0.999931
(ACTAAT)n:(ACTAAT)n:(ACTAAT)n	10.6711	-0.636486	0.31477	-2.02206	0.0431697	0.999931
MSTB2-int:MSTB2-int:MSTB2-int	228.767	-0.314132	0.155428	-2.02108	0.0432715	0.999931
(CCAGCT)n:(CCAGCT)n:(CCAGCT)n	178.181	-0.950243	0.470407	-2.02004	0.0433787	0.999931
(AACC)n:(AACC)n:(AACC)n	167.269	-0.185174	0.0918218	-2.01667	0.0437305	0.999931
(TATTA)n:(TATTA)n:(TATTA)n	56.4342	-0.605578	0.300927	-2.01238	0.0441801	0.999931
(GTACATG)n:(GTACATG)n:(GTACATG)n	0.917361	2.18341	1.08634	2.00987	0.0444445	0.999931
(CTCTGG)n:(CTCTGG)n:(CTCTGG)n	12.1779	-0.607747	0.302398	-2.00976	0.0444568	0.999931
(TTTAC)n:(TTTAC)n:(TTTAC)n	19.2337	-0.916533	0.456619	-2.00721	0.0447268	0.999931
(CCCCTTT)n:(CCCCTTT)n:(CCCCTTT)n	1.24062	2.11727	1.05602	2.00495	0.0449683	0.999931
(CCCTTCT)n:(CCCTTCT)n:(CCCTTCT)n	3.53388	-0.995481	0.496959	-2.00315	0.0451615	0.999931
(TTTCTTC)n:(TTTCTTC)n:(TTTCTTC)n	5.59173	-0.849954	0.424422	-2.00262	0.0452185	0.999931
L1M2b:L1M2b:L1M2b	416.032	-0.338487	0.169075	-2.002	0.0452846	0.999931
(AATGCAA)n:(AATGCAA)n:(AATGCAA)n	1.30183	-1.89194	0.946375	-1.99914	0.0455931	0.999931
(TCTCCA)n:(TCTCCA)n:(TCTCCA)n	26.5536	-0.374127	0.187153	-1.99904	0.0456037	0.999931
(CTGTTC)n:(CTGTTC)n:(CTGTTC)n	97.0928	-0.413661	0.207105	-1.99735	0.0457872	0.999931
(TATCATTGGT)n:(TATCATTGGT)n:(TATCATTGGT)n	1.44974	2.11334	1.05834	1.99685	0.0458414	0.999931
(AAGACA)n:(AAGACA)n:(AAGACA)n	20.6212	-0.604997	0.303217	-1.99526	0.0460141	0.999931
(CCCCGG)n:(CCCCGG)n:(CCCCGG)n	293.704	-0.95073	0.476725	-1.9943	0.0461197	0.999931
(CACTCTA)n:(CACTCTA)n:(CACTCTA)n	4.95732	0.927716	0.465541	1.99277	0.0462867	0.999931
(ATCAATA)n:(ATCAATA)n:(ATCAATA)n	0.810717	2.11482	1.06152	1.99226	0.0463426	0.999931
(ATAC)n:(ATAC)n:(ATAC)n	1899.06	-0.314542	0.157946	-1.99146	0.0464308	0.999931
(AATGC)n:(AATGC)n:(AATGC)n	1.46219	-1.3866	0.696286	-1.99142	0.0464343	0.999931
(TATAG)n:(TATAG)n:(TATAG)n	134.339	-0.404005	0.203067	-1.98952	0.0466443	0.999931
(GAAGG)n:(GAAGG)n:(GAAGG)n	28.0376	0.515339	0.259364	1.98694	0.0469295	0.999931
(TGTGTGA)n:(TGTGTGA)n:(TGTGTGA)n	2.74141	-1.24407	0.627494	-1.98261	0.0474113	0.999931
X7D_LINE:X7D_LINE:X7D_LINE	15.2251	-0.545349	0.275209	-1.98158	0.0475263	0.999931
MER57D:MER57D:MER57D	602.679	-0.286786	0.144779	-1.98085	0.0476076	0.999931
(TCTA)n:(TCTA)n:(TCTA)n	476.646	-0.190464	0.0962275	-1.97931	0.0477806	0.999931
Charlie22a:Charlie22a:Charlie22a	3151.75	-0.165141	0.0835095	-1.97751	0.0479838	0.999931
(TCTCTTC)n:(TCTCTTC)n:(TCTCTTC)n	5.09452	-0.940592	0.475714	-1.97722	0.0480164	0.999931
(CTCCCAG)n:(CTCCCAG)n:(CTCCCAG)n	3.47717	-0.933118	0.472272	-1.97581	0.0481766	0.999931
(AGAATAA)n:(AGAATAA)n:(AGAATAA)n	65.1025	-0.369309	0.187002	-1.9749	0.0482799	0.999931
(TGCTCTG)n:(TGCTCTG)n:(TGCTCTG)n	46.8079	-0.528464	0.267743	-1.97377	0.0484074	0.999931
(ACCTCCC)n:(ACCTCCC)n:(ACCTCCC)n	2.06715	1.30958	0.663592	1.97347	0.0484424	0.999931
(AATC)n:(AATC)n:(AATC)n	129.204	-0.351998	0.178478	-1.97222	0.048585	0.999931
(TAATGT)n:(TAATGT)n:(TAATGT)n	5.89269	-0.81953	0.416242	-1.96888	0.0489672	0.999931
(TATTGAA)n:(TATTGAA)n:(TATTGAA)n	5.89071	-1.36277	0.692169	-1.96884	0.0489716	0.999931
(ATAGTG)n:(ATAGTG)n:(ATAGTG)n	0.751419	-1.99689	1.01529	-1.96681	0.0492047	0.999931
(ATATATA)n:(ATATATA)n:(ATATATA)n	33.2751	-0.428487	0.218318	-1.96268	0.0496837	0.999931
(TCTTCAC)n:(TCTTCAC)n:(TCTTCAC)n	0.5268	-2.44315	1.24541	-1.96172	0.0497949	0.999931
(GAATCTT)n:(GAATCTT)n:(GAATCTT)n	0.923159	-2.37342	1.2102	-1.96118	0.0498579	0.999931
(TGCCTTC)n:(TGCCTTC)n:(TGCCTTC)n	1.51937	-1.4412	0.734933	-1.961	0.0498794	0.999931
(TCCTTCC)n:(TCCTTCC)n:(TCCTTCC)n	8.78829	-0.617155	0.315496	-1.95614	0.0504482	0.999931
(GTGAGT)n:(GTGAGT)n:(GTGAGT)n	22.3846	-0.557355	0.285106	-1.9549	0.0505945	0.999931
(ACTATT)n:(ACTATT)n:(ACTATT)n	13.188	-0.555357	0.28412	-1.95466	0.0506233	0.999931
L1ME3D:L1ME3D:L1ME3D	9104.25	-0.180819	0.0926404	-1.95184	0.0509573	0.999931
(GTCATTT)n:(GTCATTT)n:(GTCATTT)n	2.10664	-1.39002	0.713861	-1.94718	0.0515129	0.999931
(TATGA)n:(TATGA)n:(TATGA)n	0.680404	-2.19629	1.12954	-1.94441	0.051846	0.999931
(ACCAGAC)n:(ACCAGAC)n:(ACCAGAC)n	3.59658	-1.15409	0.593756	-1.94371	0.0519309	0.999931
(GAAA)n:(GAAA)n:(GAAA)n	131.631	-0.255036	0.131358	-1.94154	0.0521927	0.999931
(CCAGCAC)n:(CCAGCAC)n:(CCAGCAC)n	4.65609	-0.932271	0.481848	-1.93478	0.0530167	0.999931
(TCTTC)n:(TCTTC)n:(TCTTC)n	76.0889	0.247422	0.127935	1.93397	0.0531165	0.999931
(GACATA)n:(GACATA)n:(GACATA)n	0.686394	-2.38902	1.23576	-1.93324	0.0532066	0.999931
LSU-rRNA_Hsa:LSU-rRNA_Hsa:LSU-rRNA_Hsa	177715	1.31259	0.679515	1.93166	0.0534014	0.999931
AluYk4:AluYk4:AluYk4	1206.83	-0.192941	0.0999117	-1.93111	0.053469	0.999931
(AGCAGAA)n:(AGCAGAA)n:(AGCAGAA)n	2.83663	-1.32771	0.687774	-1.93045	0.0535509	0.999931
(TTTAATT)n:(TTTAATT)n:(TTTAATT)n	30.3866	-0.55694	0.288912	-1.92771	0.0538908	0.999931
(GTTTGG)n:(GTTTGG)n:(GTTTGG)n	35.7202	-0.356555	0.185223	-1.92501	0.0542284	0.999931
SVA_A:SVA_A:SVA_A	3618.46	-0.132076	0.0686542	-1.92379	0.0543806	0.999931
(CTCCGC)n:(CTCCGC)n:(CTCCGC)n	2.79285	-1.0853	0.565363	-1.91966	0.0549012	0.999931
(CTT)n:(CTT)n:(CTT)n	439.342	-0.250258	0.130387	-1.91935	0.05494	0.999931
(TTCTCTA)n:(TTCTCTA)n:(TTCTCTA)n	1.0817	-2.06133	1.07462	-1.91819	0.0550868	0.999931
(GTGAT)n:(GTGAT)n:(GTGAT)n	1.17838	-2.00821	1.0471	-1.91787	0.0551276	0.999931
(AGAAGTC)n:(AGAAGTC)n:(AGAAGTC)n	8.69639	0.758758	0.396287	1.91467	0.055535	0.999931
(AGATA)n:(AGATA)n:(AGATA)n	1.66763	-1.72212	0.900515	-1.91238	0.055828	0.999931
(TTTGTG)n:(TTTGTG)n:(TTTGTG)n	16.6071	-0.41029	0.214815	-1.90997	0.0561368	0.999931
(CTGGCCA)n:(CTGGCCA)n:(CTGGCCA)n	15.1541	-0.575729	0.301806	-1.90761	0.056441	0.999931
AluSc8:AluSc8:AluSc8	52460.6	-0.134209	0.0703699	-1.90719	0.0564956	0.999931
MER58D:MER58D:MER58D	1487.01	-0.178209	0.0936316	-1.9033	0.057002	0.999931
(AGAGGT)n:(AGAGGT)n:(AGAGGT)n	4.4625	0.97118	0.510947	1.90074	0.0573355	0.999931
AluSc:AluSc:AluSc	75892	-0.135998	0.0715697	-1.90022	0.0574037	0.999931
(CGGCC)n:(CGGCC)n:(CGGCC)n	1.2175	-1.97862	1.04236	-1.89821	0.0576682	0.999931
(GGAGGT)n:(GGAGGT)n:(GGAGGT)n	34.4431	-0.394446	0.207817	-1.89805	0.0576898	0.999931
(GCCTA)n:(GCCTA)n:(GCCTA)n	0.585025	-2.34234	1.23426	-1.89776	0.0577273	0.999931
(GCTGGG)n:(GCTGGG)n:(GCTGGG)n	4.77752	-0.792665	0.418046	-1.89612	0.0579443	0.999931
(TAA)n:(TAA)n:(TAA)n	691.449	-0.223065	0.117683	-1.89548	0.0580283	0.999931
(GCTTAG)n:(GCTTAG)n:(GCTTAG)n	30.3996	-0.424157	0.22406	-1.89305	0.0583509	0.999931
UCON21:UCON21:UCON21	2.79711	1.0617	0.56109	1.8922	0.0584638	0.999931
(CATGCA)n:(CATGCA)n:(CATGCA)n	13.1313	0.634099	0.336058	1.88687	0.0591775	0.999931
(TATTACA)n:(TATTACA)n:(TATTACA)n	3.00756	-1.06724	0.566371	-1.88434	0.0595187	0.999931
(TGCCTG)n:(TGCCTG)n:(TGCCTG)n	9.85007	-1.2399	0.658461	-1.88303	0.059696	0.999931
5S:5S:5S	656.804	-0.18277	0.0972726	-1.87894	0.0602523	0.999931
(TTCTTTA)n:(TTCTTTA)n:(TTCTTTA)n	46.9686	-0.349354	0.186243	-1.8758	0.0606833	0.999931
MLT2F:MLT2F:MLT2F	1709.77	-0.136761	0.0729844	-1.87383	0.0609532	0.999931
(GTGCAG)n:(GTGCAG)n:(GTGCAG)n	1.96286	1.177	0.628582	1.87247	0.0611422	0.999931
(TTTGATG)n:(TTTGATG)n:(TTTGATG)n	8.66277	-0.920266	0.491613	-1.87193	0.0612159	0.999931
(AATTATAT)n:(AATTATAT)n:(AATTATAT)n	0.722712	2.03443	1.08684	1.87188	0.061223	0.999931
(TGTCTTC)n:(TGTCTTC)n:(TGTCTTC)n	6.52493	0.73014	0.390096	1.87169	0.0612491	0.999931
(GAGCAGT)n:(GAGCAGT)n:(GAGCAGT)n	0.923614	-1.86184	0.994864	-1.87146	0.0612818	0.999931
(AACTGA)n:(AACTGA)n:(AACTGA)n	135.26	0.323906	0.173192	1.87021	0.0614547	0.999931
(CCCACCA)n:(CCCACCA)n:(CCCACCA)n	1.21954	-1.7494	0.935995	-1.86902	0.0616196	0.999931
(TGTCC)n:(TGTCC)n:(TGTCC)n	8.25794	-0.707216	0.378756	-1.86721	0.0618728	0.999931
AluSq10:AluSq10:AluSq10	3122.08	-0.173096	0.0927102	-1.86707	0.0618918	0.999931
(GTTTTT)n:(GTTTTT)n:(GTTTTT)n	118.498	-0.247644	0.13275	-1.86549	0.062113	0.999931
(CACCCT)n:(CACCCT)n:(CACCCT)n	32.7466	-0.355904	0.190849	-1.86484	0.0622034	0.999931
(AATTTCT)n:(AATTTCT)n:(AATTTCT)n	6.23287	0.706202	0.378793	1.86435	0.0622729	0.999931
(AGAGAT)n:(AGAGAT)n:(AGAGAT)n	57.7369	-0.335676	0.180091	-1.86393	0.0623316	0.999931
AluYd8:AluYd8:AluYd8	146.254	-0.24246	0.13021	-1.86207	0.0625935	0.999931
MER96B:MER96B:MER96B	2451.78	-0.141504	0.0761697	-1.85774	0.063206	0.999931
(GGCTCCT)n:(GGCTCCT)n:(GGCTCCT)n	1.05176	-1.83361	0.987506	-1.85681	0.0633377	0.999931
(CTAACC)n:(CTAACC)n:(CTAACC)n	34.0188	-0.583304	0.314477	-1.85484	0.0636191	0.999931
(TACA)n:(TACA)n:(TACA)n	562.93	-0.225957	0.121906	-1.85353	0.0638066	0.999931
(TCCAA)n:(TCCAA)n:(TCCAA)n	2.21431	-1.20886	0.652646	-1.85225	0.0639901	0.999931
(GATTTCT)n:(GATTTCT)n:(GATTTCT)n	0.711075	2.26941	1.22579	1.85138	0.0641148	0.999931
(GC)n:(GC)n:(GC)n	33.9729	-0.394895	0.213326	-1.85113	0.0641503	0.999931
(TGGAGAA)n:(TGGAGAA)n:(TGGAGAA)n	31.2627	-0.38901	0.210281	-1.84995	0.0643205	0.999931
(A)n:(A)n:(A)n	12240.7	-0.15391	0.0833755	-1.84599	0.0648941	0.999931
(CACATTT)n:(CACATTT)n:(CACATTT)n	6.7398	0.824201	0.446587	1.84556	0.0649567	0.999931
(GCGGCGC)n:(GCGGCGC)n:(GCGGCGC)n	1.19781	-1.75644	0.951909	-1.84517	0.0650122	0.999931
(GTCTGG)n:(GTCTGG)n:(GTCTGG)n	6.1325	-0.772824	0.418897	-1.8449	0.0650516	0.999931
MER34B-int:MER34B-int:MER34B-int	19427.9	-0.403198	0.218576	-1.84466	0.0650872	0.999931
(ATTTCAT)n:(ATTTCAT)n:(ATTTCAT)n	0.978236	-1.79352	0.972589	-1.84407	0.0651727	0.999931
(GTTGGCA)n:(GTTGGCA)n:(GTTGGCA)n	0.609533	-2.67634	1.45401	-1.84066	0.065671	0.999931
(CTGTGAA)n:(CTGTGAA)n:(CTGTGAA)n	0.575049	2.27742	1.23879	1.83842	0.0659998	0.999931
(AGAC)n:(AGAC)n:(AGAC)n	324.203	-0.198589	0.108054	-1.83787	0.066082	0.999931
(CAATAA)n:(CAATAA)n:(CAATAA)n	7.35264	0.638302	0.347998	1.83421	0.0666223	0.999931
(AACCTCAG)n:(AACCTCAG)n:(AACCTCAG)n	0.715296	-2.98348	1.62802	-1.83258	0.0668654	0.999931
(AGAGAA)n:(AGAGAA)n:(AGAGAA)n	4.65323	0.950786	0.518901	1.83231	0.0669057	0.999931
(TGGTAT)n:(TGGTAT)n:(TGGTAT)n	9.1712	-0.602124	0.329028	-1.83001	0.0672491	0.999931
(TTGAATA)n:(TTGAATA)n:(TTGAATA)n	32.3879	-0.431385	0.235886	-1.82879	0.0674318	0.999931
(AGCCCCGC)n:(AGCCCCGC)n:(AGCCCCGC)n	3.36651	-1.11198	0.608184	-1.82837	0.0674944	0.999931
(CTAAA)n:(CTAAA)n:(CTAAA)n	1.59782	-1.7667	0.967016	-1.82696	0.0677056	0.999931
Eulor1:Eulor1:Eulor1	55.8515	0.395573	0.216682	1.82559	0.0679118	0.999931
(TTTAAC)n:(TTTAAC)n:(TTTAAC)n	2.0516	-1.02398	0.561469	-1.82376	0.0681891	0.999931
(TTCCCT)n:(TTCCCT)n:(TTCCCT)n	21.0552	0.453842	0.24896	1.82296	0.0683101	0.999931
(AAGAAT)n:(AAGAAT)n:(AAGAAT)n	31.88	0.380878	0.209155	1.82103	0.0686024	0.999931
(AGG)n:(AGG)n:(AGG)n	367.869	-0.17393	0.0956149	-1.81907	0.068901	0.999931
(CATTCCT)n:(CATTCCT)n:(CATTCCT)n	1.08068	2.02496	1.11364	1.81833	0.0690136	0.999931
LTR35B:LTR35B:LTR35B	331.669	0.237669	0.130743	1.81783	0.0690895	0.999931
(TTTTAATA)n:(TTTTAATA)n:(TTTTAATA)n	3.4639	1.0815	0.595145	1.8172	0.0691858	0.999931
(GTGTAT)n:(GTGTAT)n:(GTGTAT)n	380.25	0.45056	0.248215	1.8152	0.0694937	0.999931
(TTCTGTT)n:(TTCTGTT)n:(TTCTGTT)n	7.73736	0.643067	0.354561	1.8137	0.0697244	0.999931
(GGACAGA)n:(GGACAGA)n:(GGACAGA)n	1.12779	1.64586	0.907711	1.81319	0.0698021	0.999931
(TCCCTC)n:(TCCCTC)n:(TCCCTC)n	231.87	-0.320289	0.176685	-1.81276	0.0698682	0.999931
(AAAAC)n:(AAAAC)n:(AAAAC)n	867.648	-0.180174	0.0993932	-1.81274	0.0698721	0.999931
L1M:L1M:L1M	977.608	-0.212975	0.117772	-1.80836	0.0705503	0.999931
(CAGGAA)n:(CAGGAA)n:(CAGGAA)n	21.86	-0.39239	0.217008	-1.80818	0.0705788	0.999931
(GGGCAG)n:(GGGCAG)n:(GGGCAG)n	2.11249	-1.04755	0.579608	-1.80734	0.070709	0.999931
(AGAAGGAC)n:(AGAAGGAC)n:(AGAAGGAC)n	1.70785	1.37342	0.760055	1.80699	0.0707631	0.999931
(CTTCCTAA)n:(CTTCCTAA)n:(CTTCCTAA)n	5.29778	-0.746058	0.412943	-1.80669	0.0708113	0.999931
(GATCCCA)n:(GATCCCA)n:(GATCCCA)n	0.83986	1.88277	1.04237	1.80624	0.070881	0.999931
(GGATTT)n:(GGATTT)n:(GGATTT)n	0.6817	-2.29476	1.27111	-1.80532	0.071024	0.999931
(TCTATC)n:(TCTATC)n:(TCTATC)n	7.43757	-0.760137	0.421056	-1.80531	0.0710262	0.999931
(CCCCCG)n:(CCCCCG)n:(CCCCCG)n	10.549	-0.547273	0.303381	-1.80392	0.0712444	0.999931
(AATTTGT)n:(AATTTGT)n:(AATTTGT)n	4.60045	0.779148	0.432003	1.80357	0.0712985	0.999931
(TCTGTGTGTA)n:(TCTGTGTGTA)n:(TCTGTGTGTA)n	6.52427	-0.965792	0.53554	-1.8034	0.0713254	0.999931
(ACATTT)n:(ACATTT)n:(ACATTT)n	20.7802	-0.430364	0.239203	-1.79916	0.0719939	0.999931
UCON99:UCON99:UCON99	16.3377	-0.54319	0.302157	-1.79771	0.0722238	0.999931
(ATATTAC)n:(ATATTAC)n:(ATATTAC)n	0.653018	2.11985	1.17931	1.79754	0.0722503	0.999931
(CCAAACC)n:(CCAAACC)n:(CCAAACC)n	0.639637	-2.38565	1.32931	-1.79466	0.0727085	0.999931
(TGGTC)n:(TGGTC)n:(TGGTC)n	17.8075	-0.600802	0.334858	-1.7942	0.0727809	0.999931
(GGTA)n:(GGTA)n:(GGTA)n	193.433	-0.407469	0.227158	-1.79377	0.0728497	0.999931
MER58A:MER58A:MER58A	34836.8	-0.147372	0.0822241	-1.79232	0.0730811	0.999931
AluYa5:AluYa5:AluYa5	2618.96	-0.176598	0.0985442	-1.79207	0.0731213	0.999931
(ATTACTT)n:(ATTACTT)n:(ATTACTT)n	8.17639	-0.774872	0.43269	-1.79083	0.0733213	0.999931
(TTGTTAG)n:(TTGTTAG)n:(TTGTTAG)n	57.2276	-0.433559	0.242291	-1.78942	0.0735474	0.999931
(TCTCAA)n:(TCTCAA)n:(TCTCAA)n	1.16714	-2.10163	1.17601	-1.78709	0.0739236	0.999931
(TTCTTG)n:(TTCTTG)n:(TTCTTG)n	2.68149	-1.37474	0.76976	-1.78593	0.0741103	0.999931
(AGATCAA)n:(AGATCAA)n:(AGATCAA)n	2.42399	1.12728	0.63167	1.78461	0.0743248	0.999931
(GCAGGA)n:(GCAGGA)n:(GCAGGA)n	17.5448	-0.439711	0.24641	-1.78447	0.0743473	0.999931
(TCCCCCT)n:(TCCCCCT)n:(TCCCCCT)n	1.97343	-1.2161	0.682644	-1.78146	0.074837	0.999931
(TTCCATT)n:(TTCCATT)n:(TTCCATT)n	13.3868	-0.642457	0.360748	-1.7809	0.074929	0.999931
(GTGCTG)n:(GTGCTG)n:(GTGCTG)n	7.55736	-0.64279	0.361211	-1.77954	0.0751506	0.999931
(TTTAGTG)n:(TTTAGTG)n:(TTTAGTG)n	2.74709	-0.920105	0.517166	-1.77913	0.0752187	0.999931
(TAATTTG)n:(TAATTTG)n:(TAATTTG)n	9.90786	-0.771841	0.434588	-1.77603	0.0757282	0.999931
(TCTACC)n:(TCTACC)n:(TCTACC)n	46.2837	-0.4387	0.247062	-1.77567	0.0757875	0.999931
AluSx3:AluSx3:AluSx3	79483.9	-0.122471	0.0689999	-1.77494	0.0759077	0.999931
HERV1_LTRc:HERV1_LTRc:HERV1_LTRc	101.675	0.247092	0.139236	1.77463	0.0759589	0.999931
(TTCCA)n:(TTCCA)n:(TTCCA)n	67.0495	0.496181	0.279751	1.77365	0.0761206	0.999931
(AAGTAT)n:(AAGTAT)n:(AAGTAT)n	2.74575	-0.883677	0.49896	-1.77104	0.0765545	0.999931
(CACG)n:(CACG)n:(CACG)n	26.0308	0.364146	0.205849	1.769	0.0768945	0.999931
(ATC)n:(ATC)n:(ATC)n	693.998	-0.193444	0.109404	-1.76816	0.0770345	0.999931
LTR40A1:LTR40A1:LTR40A1	476.874	-0.28705	0.162425	-1.76728	0.0771815	0.999931
(AGACAC)n:(AGACAC)n:(AGACAC)n	322.039	1.07122	0.606325	1.76674	0.0772712	0.999931
(AATTCAT)n:(AATTCAT)n:(AATTCAT)n	7.91309	-0.904557	0.513147	-1.76276	0.0779402	0.999931
(CTCACTA)n:(CTCACTA)n:(CTCACTA)n	23.3324	0.368609	0.209117	1.76269	0.0779524	0.999931
(ACACACAG)n:(ACACACAG)n:(ACACACAG)n	1.46045	-1.90558	1.08177	-1.76153	0.0781483	0.999931
(GTCCCAA)n:(GTCCCAA)n:(GTCCCAA)n	1.42441	1.58392	0.899455	1.76098	0.0782415	0.999931
(CAGTCT)n:(CAGTCT)n:(CAGTCT)n	10.1013	0.53477	0.304124	1.7584	0.0786798	0.999931
(TATTCAG)n:(TATTCAG)n:(TATTCAG)n	23.1285	0.466264	0.265534	1.75595	0.0790972	0.999931
(ATTAGAT)n:(ATTAGAT)n:(ATTAGAT)n	17.7376	-0.665866	0.379306	-1.75549	0.0791764	0.999931
(ACCCCA)n:(ACCCCA)n:(ACCCCA)n	0.932539	1.74099	0.992184	1.75471	0.0793094	0.999931
(GTCTTA)n:(GTCTTA)n:(GTCTTA)n	5.71285	-0.711788	0.406069	-1.75288	0.0796233	0.999931
(AAACTAT)n:(AAACTAT)n:(AAACTAT)n	11.5047	0.485149	0.27682	1.75258	0.0796748	0.999931
(TTCTA)n:(TTCTA)n:(TTCTA)n	129.105	-0.433293	0.247504	-1.75065	0.0800062	0.999931
LTR33A_:LTR33A_:LTR33A_	2428	-0.182827	0.104457	-1.75027	0.0800718	0.999931
(CTCTT)n:(CTCTT)n:(CTCTT)n	456.926	-0.158689	0.0906757	-1.75007	0.0801058	0.999931
(ATATGTT)n:(ATATGTT)n:(ATATGTT)n	1.0624	1.61851	0.926933	1.7461	0.080794	0.999931
(ACTTTAG)n:(ACTTTAG)n:(ACTTTAG)n	1.64121	-1.50724	0.86384	-1.74481	0.0810179	0.999931
(CTCCGG)n:(CTCCGG)n:(CTCCGG)n	1.57444	1.23916	0.711316	1.74206	0.0814972	0.999931
(GAGGATG)n:(GAGGATG)n:(GAGGATG)n	11.3715	-0.580569	0.333562	-1.74051	0.081769	0.999931
(GAGGAT)n:(GAGGAT)n:(GAGGAT)n	101.416	-0.359365	0.20652	-1.7401	0.0818419	0.999931
(ATTTCTT)n:(ATTTCTT)n:(ATTTCTT)n	6.01278	0.673671	0.38718	1.73994	0.0818693	0.999931
(GGAA)n:(GGAA)n:(GGAA)n	229.746	-0.135951	0.0781991	-1.73852	0.0821196	0.999931
LSAU:LSAU:LSAU	187.067	-0.410851	0.236498	-1.73723	0.0823462	0.999931
(CAGGCT)n:(CAGGCT)n:(CAGGCT)n	2.17159	-1.28952	0.742805	-1.73601	0.0825613	0.999931
(ATCAACT)n:(ATCAACT)n:(ATCAACT)n	3.45021	-1.12459	0.647868	-1.73582	0.0825948	0.999931
MLT1I-int:MLT1I-int:MLT1I-int	1389.41	-0.267772	0.15436	-1.73472	0.0827905	0.999931
(CTGCCAC)n:(CTGCCAC)n:(CTGCCAC)n	2.16835	1.18502	0.683862	1.73283	0.0831259	0.999931
(TTG)n:(TTG)n:(TTG)n	2395.94	-0.131352	0.0758864	-1.73091	0.0834687	0.999931
(TGTATCA)n:(TGTATCA)n:(TGTATCA)n	0.950514	1.70212	0.983932	1.72992	0.0836451	0.999931
(ATATTCC)n:(ATATTCC)n:(ATATTCC)n	15.7771	-0.51692	0.298956	-1.72908	0.0837942	0.999931
(GGGGT)n:(GGGGT)n:(GGGGT)n	18.1498	0.436873	0.252883	1.72757	0.0840654	0.999931
(CCGC)n:(CCGC)n:(CCGC)n	12.4393	-0.434359	0.251489	-1.72715	0.0841405	0.999931
(TAGTATA)n:(TAGTATA)n:(TAGTATA)n	4.19189	0.883164	0.511426	1.72687	0.0841914	0.999931
PABL_B-int:PABL_B-int:PABL_B-int	1025.44	-0.227016	0.131516	-1.72614	0.084322	0.999931
(ATAATCT)n:(ATAATCT)n:(ATAATCT)n	8.65498	-0.773695	0.448427	-1.72535	0.0844642	0.999931
(TATTGACT)n:(TATTGACT)n:(TATTGACT)n	18.8759	-0.592983	0.3445	-1.72128	0.0851994	0.999931
(TATTG)n:(TATTG)n:(TATTG)n	3.73863	0.913507	0.530837	1.72088	0.0852727	0.999931
(AAATAA)n:(AAATAA)n:(AAATAA)n	3.67513	-0.853726	0.496417	-1.71978	0.0854733	0.999931
(GGTG)n:(GGTG)n:(GGTG)n	209.06	-0.25943	0.150871	-1.71955	0.0855145	0.999931
(ATCT)n:(ATCT)n:(ATCT)n	323.793	-0.204899	0.119224	-1.7186	0.0856873	0.999931
(CCCCA)n:(CCCCA)n:(CCCCA)n	50.7976	-0.361306	0.210244	-1.71851	0.0857037	0.999931
(CTCATTC)n:(CTCATTC)n:(CTCATTC)n	1.14383	-1.34108	0.780587	-1.71804	0.0857893	0.999931
(TGATTAA)n:(TGATTAA)n:(TGATTAA)n	7.48613	-1.19392	0.695122	-1.71756	0.0858763	0.999931
(AATAGT)n:(AATAGT)n:(AATAGT)n	48.2444	0.296189	0.172466	1.71737	0.0859116	0.999931
(AC)n:(AC)n:(AC)n	26720.5	-0.169947	0.0989656	-1.71724	0.0859361	0.999931
(GGACAGGT)n:(GGACAGGT)n:(GGACAGGT)n	2.81441	1.03985	0.605677	1.71683	0.0860094	0.999931
(GGAAG)n:(GGAAG)n:(GGAAG)n	31.5033	-0.437685	0.254948	-1.71676	0.0860227	0.999931
(TAATAAG)n:(TAATAAG)n:(TAATAAG)n	1.04442	-1.45217	0.845973	-1.71657	0.0860574	0.999931
(GATGCT)n:(GATGCT)n:(GATGCT)n	52.0964	-0.48733	0.283982	-1.71606	0.0861512	0.999931
(TATAGAT)n:(TATAGAT)n:(TATAGAT)n	0.801312	-2.2306	1.30027	-1.71549	0.086255	0.999931
(GAGGCAGA)n:(GAGGCAGA)n:(GAGGCAGA)n	0.600577	-2.15882	1.25865	-1.71518	0.0863121	0.999931
LTR5_Hs:LTR5_Hs:LTR5_Hs	9721.42	0.274975	0.160667	1.71145	0.0869975	0.999931
(TCTCACC)n:(TCTCACC)n:(TCTCACC)n	16.9504	-0.720225	0.421402	-1.70912	0.0874295	0.999931
(AGACAG)n:(AGACAG)n:(AGACAG)n	78.6049	-0.240344	0.140761	-1.70746	0.0877366	0.999931
AluYk3:AluYk3:AluYk3	1511.79	-0.129584	0.0759138	-1.70699	0.0878239	0.999931
(TCTAG)n:(TCTAG)n:(TCTAG)n	1.79705	-1.20168	0.706445	-1.70103	0.0889382	0.999931
(GCAAAT)n:(GCAAAT)n:(GCAAAT)n	0.964824	-2.52923	1.48864	-1.69902	0.0893149	0.999931
(TCTTTGCC)n:(TCTTTGCC)n:(TCTTTGCC)n	7.43243	0.560516	0.329928	1.6989	0.0893373	0.999931
(ATCATTC)n:(ATCATTC)n:(ATCATTC)n	12.0145	-0.676064	0.398001	-1.69865	0.0893858	0.999931
(AATAT)n:(AATAT)n:(AATAT)n	142.245	-0.261395	0.153978	-1.6976	0.0895824	0.999931
UCON96:UCON96:UCON96	142.11	0.464365	0.273568	1.69744	0.0896142	0.999931
(AATTTT)n:(AATTTT)n:(AATTTT)n	120.833	-0.329149	0.194068	-1.69605	0.0898768	0.999931
(GCTCTGG)n:(GCTCTGG)n:(GCTCTGG)n	25.1234	0.349146	0.20595	1.6953	0.0900193	0.999931
(GAGATTT)n:(GAGATTT)n:(GAGATTT)n	7.77556	-0.790351	0.466374	-1.69467	0.090138	0.999931
MER57C1:MER57C1:MER57C1	192.413	-0.235848	0.139213	-1.69415	0.0902374	0.999931
tRNA-Met_:tRNA-Met_:tRNA-Met_	27.4682	-0.330961	0.195366	-1.69406	0.0902542	0.999931
CR1-3_Croc:CR1-3_Croc:CR1-3_Croc	2144.52	-0.158785	0.0937329	-1.69401	0.0902625	0.999931
LTR1F2:LTR1F2:LTR1F2	171.691	-0.291721	0.172267	-1.69343	0.0903741	0.999931
(TGATAA)n:(TGATAA)n:(TGATAA)n	4.81986	-0.868377	0.513342	-1.69162	0.0907192	0.999931
(TCTATTG)n:(TCTATTG)n:(TCTATTG)n	0.94299	1.54668	0.914513	1.69126	0.090788	0.999931
(GACAGTA)n:(GACAGTA)n:(GACAGTA)n	5.58281	-0.650313	0.384563	-1.69104	0.0908286	0.999931
(AACTTG)n:(AACTTG)n:(AACTTG)n	17.299	0.50076	0.296149	1.69091	0.0908549	0.999931
(GGAGTGG)n:(GGAGTGG)n:(GGAGTGG)n	21.4398	-0.46735	0.276654	-1.6893	0.0911627	0.999931
(GATT)n:(GATT)n:(GATT)n	230.788	-0.314133	0.186026	-1.68865	0.0912857	0.999931
Tigger3a:Tigger3a:Tigger3a	16251.9	-0.141719	0.0839851	-1.68743	0.0915214	0.999931
(TGTGG)n:(TGTGG)n:(TGTGG)n	114.599	-0.224953	0.133333	-1.68715	0.0915752	0.999931
(CCCTGAC)n:(CCCTGAC)n:(CCCTGAC)n	7.87598	-0.648707	0.384551	-1.68692	0.0916192	0.999931
FRAM:FRAM:FRAM	15310.3	-0.136763	0.0812176	-1.68391	0.0921995	0.999931
(GGAAT)n:(GGAAT)n:(GGAAT)n	6.55001	-0.635604	0.377523	-1.68362	0.0922557	0.999931
(TAATAAC)n:(TAATAAC)n:(TAATAAC)n	2.30816	-1.14048	0.67749	-1.68339	0.0922994	0.999931
LTR54B:LTR54B:LTR54B	1506.55	-0.17682	0.105176	-1.68119	0.0927258	0.999931
(GGCC)n:(GGCC)n:(GGCC)n	1.78891	1.47597	0.877937	1.68119	0.092727	0.999931
(ATCTT)n:(ATCTT)n:(ATCTT)n	3.23689	-0.842743	0.501506	-1.68043	0.0928746	0.999931
(GAGAATG)n:(GAGAATG)n:(GAGAATG)n	6.86269	-0.759491	0.452924	-1.67686	0.0935693	0.999931
UCON5:UCON5:UCON5	102.121	-0.250705	0.149723	-1.67446	0.0940404	0.999931
(CATTATA)n:(CATTATA)n:(CATTATA)n	8.49977	-0.998024	0.596544	-1.67301	0.0943256	0.999931
(CACTGTG)n:(CACTGTG)n:(CACTGTG)n	71.8086	0.424538	0.253761	1.67298	0.0943307	0.999931
(CTCCA)n:(CTCCA)n:(CTCCA)n	2.29421	-1.14752	0.686146	-1.67241	0.094444	0.999931
(TAAGATC)n:(TAAGATC)n:(TAAGATC)n	4.8265	0.850665	0.509083	1.67097	0.0947267	0.999931
(GAGGAGTA)n:(GAGGAGTA)n:(GAGGAGTA)n	0.496312	-2.24327	1.34286	-1.67051	0.0948176	0.999931
(TTGCAAT)n:(TTGCAAT)n:(TTGCAAT)n	92.3971	-0.338048	0.202475	-1.66958	0.0950018	0.999931
(CCTTCTC)n:(CCTTCTC)n:(CCTTCTC)n	7.78449	-0.972807	0.582749	-1.66934	0.0950497	0.999931
MER113A:MER113A:MER113A	3425.33	-0.142509	0.0854295	-1.66815	0.0952858	0.999931
(GGCCCCG)n:(GGCCCCG)n:(GGCCCCG)n	5.06903	-0.888091	0.532595	-1.66748	0.0954194	0.999931
GA-rich:GA-rich:GA-rich	22846.2	-0.10626	0.0637528	-1.66675	0.0955637	0.999931
(ATGTGT)n:(ATGTGT)n:(ATGTGT)n	301.829	-0.240984	0.144586	-1.66672	0.0955705	0.999931
L1MEj:L1MEj:L1MEj	4318.44	-0.187735	0.112669	-1.66625	0.0956628	0.999931
(TTTGAAC)n:(TTTGAAC)n:(TTTGAAC)n	2.1786	-1.46803	0.881069	-1.66619	0.0956755	0.999931
(CTTTTCC)n:(CTTTTCC)n:(CTTTTCC)n	21.5825	-0.467788	0.281016	-1.66463	0.0959862	0.999931
L1MA2:L1MA2:L1MA2	12259.7	-0.168701	0.101355	-1.66445	0.0960224	0.999931
(ATG)n:(ATG)n:(ATG)n	824.566	-0.330972	0.199001	-1.66317	0.0962786	0.999931
(AG)n:(AG)n:(AG)n	2041.02	-0.119171	0.0716904	-1.6623	0.0964525	0.999931
(TATGCA)n:(TATGCA)n:(TATGCA)n	7.4369	-0.690169	0.415357	-1.66163	0.0965875	0.999931
(CCTGCAG)n:(CCTGCAG)n:(CCTGCAG)n	15.8997	0.436407	0.262767	1.66081	0.0967514	0.999931
(CCTCTTT)n:(CCTCTTT)n:(CCTCTTT)n	10.138	-0.549689	0.331505	-1.65816	0.0972849	0.999931
AluSx4:AluSx4:AluSx4	26106.8	-0.121457	0.0732851	-1.65732	0.0974549	0.999931
(CTCC)n:(CTCC)n:(CTCC)n	964.794	-0.1584	0.0956503	-1.65604	0.0977142	0.999931
(CAA)n:(CAA)n:(CAA)n	944.343	-0.373498	0.225687	-1.65494	0.0979374	0.999931
(CCAT)n:(CCAT)n:(CCAT)n	1314.05	-0.151945	0.0918356	-1.65454	0.0980186	0.999931
(AAAACAA)n:(AAAACAA)n:(AAAACAA)n	106.009	-0.266264	0.161002	-1.65379	0.0981696	0.999931
MER4D1:MER4D1:MER4D1	4577.74	-0.182859	0.110576	-1.65369	0.0981904	0.999931
(TCTT)n:(TCTT)n:(TCTT)n	1023.46	-0.181929	0.110131	-1.65194	0.0985468	0.999931
(CAAAA)n:(CAAAA)n:(CAAAA)n	170.917	-0.221801	0.134272	-1.65188	0.0985598	0.999931
L1P4b:L1P4b:L1P4b	32.1665	-0.372291	0.22538	-1.65183	0.0985686	0.999931
(TATCTG)n:(TATCTG)n:(TATCTG)n	112.825	1.01793	0.616543	1.65103	0.0987328	0.999931
HY5:HY5:HY5	73.1277	-0.236048	0.14302	-1.65046	0.0988492	0.999931
AluYb8:AluYb8:AluYb8	2151.86	-0.146986	0.0890611	-1.6504	0.0988621	0.999931
(GCTT)n:(GCTT)n:(GCTT)n	33.4745	-0.313731	0.190218	-1.64933	0.099081	0.999931
(TGAATTA)n:(TGAATTA)n:(TGAATTA)n	9.18193	-0.750125	0.455111	-1.64822	0.0993069	0.999931
(TTCTG)n:(TTCTG)n:(TTCTG)n	13.2108	-0.484362	0.293877	-1.64818	0.0993163	0.999931
AluSz:AluSz:AluSz	308948	-0.115928	0.0703684	-1.64745	0.0994655	0.999931
(TACTAT)n:(TACTAT)n:(TACTAT)n	33.2353	-0.27428	0.166583	-1.64651	0.0996597	0.999931
(ATTG)n:(ATTG)n:(ATTG)n	130.848	-0.208961	0.126972	-1.64572	0.0998213	0.999931
MERX:MERX:MERX	647.514	-0.169492	0.103005	-1.64547	0.0998719	0.999931
MER103C:MER103C:MER103C	17893.1	-0.132615	0.0806177	-1.64499	0.0999721	0.999931
(TG)n:(TG)n:(TG)n	22010.8	-0.137199	0.0835222	-1.64267	0.100452	0.999931
(GTTCTG)n:(GTTCTG)n:(GTTCTG)n	3.00567	-1.03458	0.630537	-1.64079	0.100841	0.999931
X7B_LINE:X7B_LINE:X7B_LINE	1365.37	-0.213126	0.12994	-1.64019	0.100966	0.999931
AluSg4:AluSg4:AluSg4	18031.7	-0.127111	0.0774997	-1.64015	0.100974	0.999931
(CTTGTT)n:(CTTGTT)n:(CTTGTT)n	3.20775	-0.816313	0.497745	-1.64002	0.101001	0.999931
(AATCAAC)n:(AATCAAC)n:(AATCAAC)n	5.53748	0.701527	0.428036	1.63895	0.101225	0.999931
(AAAAAAG)n:(AAAAAAG)n:(AAAAAAG)n	1.95556	1.45591	0.888439	1.63873	0.101269	0.999931
(CACTAG)n:(CACTAG)n:(CACTAG)n	1.66369	1.42466	0.869594	1.63831	0.101357	0.999931
(TTATTAG)n:(TTATTAG)n:(TTATTAG)n	19.9615	-0.447151	0.272971	-1.63809	0.101403	0.999931
ORSL:ORSL:ORSL	1077.03	-0.167154	0.102049	-1.63798	0.101425	0.999931
(AGATCAG)n:(AGATCAG)n:(AGATCAG)n	2.5324	1.29968	0.793556	1.63779	0.101466	0.999931
(GCCT)n:(GCCT)n:(GCCT)n	172.874	-0.391958	0.239456	-1.63687	0.101658	0.999931
(TTGGCT)n:(TTGGCT)n:(TTGGCT)n	0.736847	-1.67338	1.02294	-1.63585	0.101871	0.999931
(GAATA)n:(GAATA)n:(GAATA)n	37.2456	0.392181	0.239934	1.63454	0.102146	0.999931
(TTTCTCC)n:(TTTCTCC)n:(TTTCTCC)n	3.49616	-1.01852	0.623637	-1.63319	0.102429	0.999931
(TAATAA)n:(TAATAA)n:(TAATAA)n	17.2422	-0.505987	0.309974	-1.63235	0.102605	0.999931
(ACCACT)n:(ACCACT)n:(ACCACT)n	0.830607	2.47847	1.5188	1.63186	0.102709	0.999931
(AGCCCT)n:(AGCCCT)n:(AGCCCT)n	23.3675	-0.457809	0.28058	-1.63165	0.102754	0.999931
(ATGTTG)n:(ATGTTG)n:(ATGTTG)n	2.0326	1.22169	0.748758	1.63163	0.102758	0.999931
MER51A:MER51A:MER51A	3601.87	-0.142209	0.0872056	-1.63073	0.102947	0.999931
Looper:Looper:Looper	2730.71	-0.180753	0.110895	-1.62994	0.103113	0.999931
MER50C:MER50C:MER50C	357.182	-0.360548	0.221299	-1.62923	0.103263	0.999931
(TTCTGT)n:(TTCTGT)n:(TTCTGT)n	6.77054	-0.686044	0.4211	-1.62917	0.103277	0.999931
(TGTTAT)n:(TGTTAT)n:(TGTTAT)n	22.3623	-0.448822	0.275601	-1.62852	0.103415	0.999931
(CTGGTCA)n:(CTGGTCA)n:(CTGGTCA)n	5.45046	0.715124	0.439155	1.62841	0.103438	0.999931
(ATAACA)n:(ATAACA)n:(ATAACA)n	4.77085	-0.700115	0.430167	-1.62754	0.103622	0.999931
(CTCAG)n:(CTCAG)n:(CTCAG)n	60.6969	-0.526956	0.323833	-1.62724	0.103685	0.999931
(CTGCTGC)n:(CTGCTGC)n:(CTGCTGC)n	4.71215	-0.972399	0.597644	-1.62705	0.103726	0.999931
(TTAT)n:(TTAT)n:(TTAT)n	371.343	-0.160861	0.0989056	-1.6264	0.103864	0.999931
(CCGTCC)n:(CCGTCC)n:(CCGTCC)n	0.898748	1.75877	1.08139	1.6264	0.103864	0.999931
MamRTE1:MamRTE1:MamRTE1	14762.8	-0.15438	0.0949312	-1.62623	0.103901	0.999931
(AGTATGC)n:(AGTATGC)n:(AGTATGC)n	7.32339	-0.879405	0.541037	-1.62541	0.104076	0.999931
(ACTCC)n:(ACTCC)n:(ACTCC)n	54.8818	-0.293515	0.180669	-1.6246	0.104249	0.999931
MLT1-int:MLT1-int:MLT1-int	578.838	-0.223262	0.137522	-1.62346	0.104491	0.999931
(AAGTTG)n:(AAGTTG)n:(AAGTTG)n	1.53176	1.46265	0.901132	1.62313	0.104563	0.999931
(ATCC)n:(ATCC)n:(ATCC)n	828.387	-0.177025	0.109065	-1.62311	0.104566	0.999931
(CATAAT)n:(CATAAT)n:(CATAAT)n	8.93368	-0.510698	0.314724	-1.62268	0.104657	0.999931
(ATTTTAT)n:(ATTTTAT)n:(ATTTTAT)n	59.8239	-0.384959	0.237242	-1.62264	0.104666	0.999931
(T)n:(T)n:(T)n	16384.5	-0.150493	0.092932	-1.61939	0.105363	0.999931
(AGTAACC)n:(AGTAACC)n:(AGTAACC)n	4.65864	-0.793383	0.490254	-1.61831	0.105596	0.999931
(TTA)n:(TTA)n:(TTA)n	820.601	-0.172422	0.106585	-1.6177	0.105728	0.999931
(TGGTAG)n:(TGGTAG)n:(TGGTAG)n	0.740715	-2.23352	1.381	-1.61732	0.10581	0.999931
MER4A1_:MER4A1_:MER4A1_	800.113	-0.173237	0.107135	-1.617	0.105878	0.999931
(ACC)n:(ACC)n:(ACC)n	1391.24	-0.169805	0.105129	-1.6152	0.106267	0.999931
(AGTGAC)n:(AGTGAC)n:(AGTGAC)n	38.1235	-0.316456	0.19593	-1.61515	0.106279	0.999931
(CTTCC)n:(CTTCC)n:(CTTCC)n	88.0295	-0.265924	0.164686	-1.61473	0.106369	0.999931
(TGGTAA)n:(TGGTAA)n:(TGGTAA)n	4.12983	1.01117	0.627059	1.61255	0.106841	0.999931
(GAGATCA)n:(GAGATCA)n:(GAGATCA)n	21.2501	-0.576555	0.357935	-1.61078	0.107227	0.999931
(CCCAAT)n:(CCCAAT)n:(CCCAAT)n	0.641861	-2.96634	1.84283	-1.60967	0.107471	0.999931
(TGAAGTA)n:(TGAAGTA)n:(TGAAGTA)n	1.04018	-1.59185	0.989589	-1.6086	0.107704	0.999931
MER63D:MER63D:MER63D	1797.47	-0.130137	0.0809251	-1.60812	0.107808	0.999931
(TCAGTTT)n:(TCAGTTT)n:(TCAGTTT)n	0.645382	-2.68688	1.67284	-1.60618	0.108234	0.999931
(ATATGTCTG)n:(ATATGTCTG)n:(ATATGTCTG)n	5.66763	-0.75515	0.470195	-1.60604	0.108266	0.999931
Tigger3d:Tigger3d:Tigger3d	930.505	-0.1469	0.0914702	-1.60599	0.108276	0.999931
(ATTTATC)n:(ATTTATC)n:(ATTTATC)n	18.0544	-0.382014	0.237891	-1.60584	0.10831	0.999931
(TTTCCTC)n:(TTTCCTC)n:(TTTCCTC)n	31.6227	-0.324476	0.202163	-1.60502	0.108489	0.999931
(AGTATGT)n:(AGTATGT)n:(AGTATGT)n	1.19793	-1.85413	1.15568	-1.60437	0.108633	0.999931
(AATTGTTCCT)n:(AATTGTTCCT)n:(AATTGTTCCT)n	2.82129	-0.947593	0.591673	-1.60155	0.109256	0.999931
AluYk11:AluYk11:AluYk11	813.974	-0.14956	0.0934136	-1.60105	0.109366	0.999931
(GGGGA)n:(GGGGA)n:(GGGGA)n	26.8963	-0.378893	0.236691	-1.6008	0.109422	0.999931
LTR9A1:LTR9A1:LTR9A1	891.709	-0.1188	0.0742348	-1.60033	0.109526	0.999931
(TAAG)n:(TAAG)n:(TAAG)n	18.7719	0.521287	0.325809	1.59998	0.109604	0.999931
(AGAGC)n:(AGAGC)n:(AGAGC)n	61.0809	-0.254691	0.159184	-1.59997	0.109604	0.999931
L1MB4:L1MB4:L1MB4	30855.1	-0.133025	0.0831466	-1.59988	0.109625	0.999931
LTR3B_:LTR3B_:LTR3B_	752.371	-0.210217	0.131441	-1.59932	0.109749	0.999931
(TCTC)n:(TCTC)n:(TCTC)n	916.185	-0.134897	0.0844275	-1.59779	0.11009	0.999931
(TAGTTA)n:(TAGTTA)n:(TAGTTA)n	1.57607	-1.43104	0.895751	-1.59759	0.110134	0.999931
(TTGG)n:(TTGG)n:(TTGG)n	97.617	-0.254737	0.15947	-1.5974	0.110176	0.999931
(GGTCA)n:(GGTCA)n:(GGTCA)n	3.73436	0.873374	0.546967	1.59676	0.11032	0.999931
(GCCCTCT)n:(GCCCTCT)n:(GCCCTCT)n	7.60298	-0.718107	0.450201	-1.59508	0.110694	0.999931
(TTTCG)n:(TTTCG)n:(TTTCG)n	1.13131	2.05452	1.28806	1.59505	0.110702	0.999931
(TTTCTG)n:(TTTCTG)n:(TTTCTG)n	126.611	-0.277777	0.17417	-1.59486	0.110743	0.999931
(ATGTTGT)n:(ATGTTGT)n:(ATGTTGT)n	0.575801	-2.17482	1.36451	-1.59385	0.110969	0.999931
(GGCAGGA)n:(GGCAGGA)n:(GGCAGGA)n	35.799	-0.394557	0.247735	-1.59266	0.111236	0.999931
LTR22:LTR22:LTR22	484.165	-0.241693	0.151939	-1.59073	0.111671	0.999931
(AGTGGCC)n:(AGTGGCC)n:(AGTGGCC)n	8.56313	0.570388	0.358609	1.59056	0.111709	0.999931
(TTTAGGA)n:(TTTAGGA)n:(TTTAGGA)n	0.629192	-2.61119	1.64318	-1.5891	0.112037	0.999931
(GAGCCAG)n:(GAGCCAG)n:(GAGCCAG)n	1.07299	-1.19279	0.750713	-1.58888	0.112087	0.999931
(CAACCCA)n:(CAACCCA)n:(CAACCCA)n	22.3773	-0.560368	0.352695	-1.58882	0.112101	0.999931
(AAAAAGA)n:(AAAAAGA)n:(AAAAAGA)n	10.4153	-0.619625	0.390058	-1.58855	0.112163	0.999931
(AGTACAA)n:(AGTACAA)n:(AGTACAA)n	1.39162	-2.29637	1.44562	-1.5885	0.112172	0.999931
AluY:AluY:AluY	173604	-0.121553	0.0765243	-1.58843	0.11219	0.999931
(TGTAGCA)n:(TGTAGCA)n:(TGTAGCA)n	1.46549	1.46447	0.922629	1.58728	0.112449	0.999931
MLT2A1:MLT2A1:MLT2A1	6013	-0.13835	0.0871652	-1.58721	0.112464	0.999931
(CTTTGA)n:(CTTTGA)n:(CTTTGA)n	0.681232	-1.84946	1.1653	-1.58711	0.112488	0.999931
(AACAACAA)n:(AACAACAA)n:(AACAACAA)n	0.67672	-1.86432	1.17663	-1.58446	0.11309	0.999931
U2:U2:U2	1596.31	-0.298157	0.188191	-1.58433	0.113119	0.999931
L1MB5:L1MB5:L1MB5	25883.7	-0.134401	0.0848487	-1.584	0.113193	0.999931
(ATTTCTC)n:(ATTTCTC)n:(ATTTCTC)n	5.11438	-0.773629	0.488534	-1.58357	0.113291	0.999931
(AGGAGAC)n:(AGGAGAC)n:(AGGAGAC)n	14.0425	-0.601368	0.379871	-1.58308	0.113403	0.999931
(AAATA)n:(AAATA)n:(AAATA)n	189.381	-0.189371	0.119641	-1.58283	0.113459	0.999931
(CCACAG)n:(CCACAG)n:(CCACAG)n	3.32994	-1.0628	0.671561	-1.58258	0.113517	0.999931
(CTATCT)n:(CTATCT)n:(CTATCT)n	4.4227	-0.982747	0.621126	-1.5822	0.113603	0.999931
Charlie24:Charlie24:Charlie24	3136.53	-0.140359	0.0887337	-1.5818	0.113696	0.999931
(ATATGTG)n:(ATATGTG)n:(ATATGTG)n	56.3544	-0.306869	0.194017	-1.58166	0.113728	0.999931
(TGACTCC)n:(TGACTCC)n:(TGACTCC)n	1.88221	1.11794	0.706875	1.58153	0.113758	0.999931
(CACTTGT)n:(CACTTGT)n:(CACTTGT)n	2.66306	0.966013	0.610953	1.58116	0.113842	0.999931
(AAC)n:(AAC)n:(AAC)n	2751.31	-0.179876	0.113774	-1.58099	0.11388	0.999931
(GAAG)n:(GAAG)n:(GAAG)n	438.885	-0.182057	0.115174	-1.58071	0.113944	0.999931
(TAACCC)n:(TAACCC)n:(TAACCC)n	11.6458	-0.514455	0.325477	-1.58062	0.113965	0.999931
(ACCATCC)n:(ACCATCC)n:(ACCATCC)n	17.9078	0.4165	0.263569	1.58023	0.114055	0.999931
(TTGTCT)n:(TTGTCT)n:(TTGTCT)n	2.42032	1.27729	0.808437	1.57995	0.114118	0.999931
(CCCTCC)n:(CCCTCC)n:(CCCTCC)n	47.1428	-0.266538	0.168771	-1.57929	0.114269	0.999931
MER58C:MER58C:MER58C	6753.22	-0.135679	0.0859128	-1.57927	0.114275	0.999931
MER75:MER75:MER75	684.569	-0.169494	0.107369	-1.57861	0.114426	0.999931
(CCCACAC)n:(CCCACAC)n:(CCCACAC)n	24.3908	0.431397	0.273281	1.57858	0.114431	0.999931
(TTTAATAT)n:(TTTAATAT)n:(TTTAATAT)n	5.44136	-0.755958	0.478922	-1.57846	0.114461	0.999931
(AATTAGG)n:(AATTAGG)n:(AATTAGG)n	1.62289	-1.75188	1.1099	-1.57842	0.11447	0.999931
(TTTATGT)n:(TTTATGT)n:(TTTATGT)n	12.4859	-0.477062	0.302485	-1.57715	0.114762	0.999931
(CCCAGGC)n:(CCCAGGC)n:(CCCAGGC)n	5.42954	0.702759	0.445614	1.57706	0.114782	0.999931
(GCTTATAAA)n:(GCTTATAAA)n:(GCTTATAAA)n	5.53612	0.752667	0.477835	1.57516	0.115219	0.999931
AluSq2:AluSq2:AluSq2	164641	-0.112253	0.0712808	-1.5748	0.115303	0.999931
HSAT4:HSAT4:HSAT4	912.016	0.377013	0.23945	1.57449	0.115373	0.999931
(TGTATCC)n:(TGTATCC)n:(TGTATCC)n	0.708183	1.83048	1.16376	1.5729	0.115743	0.999931
(TGTA)n:(TGTA)n:(TGTA)n	525.347	-0.187832	0.119503	-1.57177	0.116003	0.999931
LTR38B:LTR38B:LTR38B	195.319	-0.194245	0.12366	-1.5708	0.116228	0.999931
(TCATA)n:(TCATA)n:(TCATA)n	4.02217	-0.842106	0.536159	-1.57063	0.116269	0.999931
(TTTATTC)n:(TTTATTC)n:(TTTATTC)n	9.36172	-0.564614	0.359514	-1.57049	0.116301	0.999931
(CATATTA)n:(CATATTA)n:(CATATTA)n	2.9623	-1.09211	0.695515	-1.57022	0.116365	0.999931
AluSc5:AluSc5:AluSc5	14732.3	-0.12031	0.0766543	-1.56951	0.116528	0.999931
LTR37-int:LTR37-int:LTR37-int	1474.63	-0.174803	0.111376	-1.56948	0.116535	0.999931
LTR71A:LTR71A:LTR71A	331.608	0.167828	0.106976	1.56884	0.116686	0.999931
Ricksha_c:Ricksha_c:Ricksha_c	3079.27	-0.144387	0.092059	-1.56842	0.116784	0.999931
(GCCTCT)n:(GCCTCT)n:(GCCTCT)n	85.1658	-0.406821	0.259528	-1.56754	0.116989	0.999931
(GAGTAT)n:(GAGTAT)n:(GAGTAT)n	2.20008	0.994951	0.634814	1.56731	0.117042	0.999931
(CACACG)n:(CACACG)n:(CACACG)n	45.4917	-0.34815	0.222164	-1.56709	0.117095	0.999931
(TCAGC)n:(TCAGC)n:(TCAGC)n	121.808	-0.292967	0.186951	-1.56708	0.117096	0.999931
(CT)n:(CT)n:(CT)n	3133.97	-0.105285	0.0672064	-1.56659	0.117211	0.999931
(CTTGTAT)n:(CTTGTAT)n:(CTTGTAT)n	3.14028	0.86059	0.549411	1.56639	0.117258	0.999931
(CTCCGT)n:(CTCCGT)n:(CTCCGT)n	19.4086	-0.363822	0.232274	-1.56635	0.117268	0.999931
(TGCCATC)n:(TGCCATC)n:(TGCCATC)n	22.0446	-0.420756	0.268651	-1.56618	0.117307	0.999931
(GAGTT)n:(GAGTT)n:(GAGTT)n	6.72909	-0.908739	0.580452	-1.56557	0.117449	0.999931
(TACCTG)n:(TACCTG)n:(TACCTG)n	1.11884	1.88086	1.20244	1.56421	0.117769	0.999931
(CA)n:(CA)n:(CA)n	19579	-0.123467	0.078944	-1.56399	0.117821	0.999931
(TGTGTC)n:(TGTGTC)n:(TGTGTC)n	153.734	-0.244403	0.156317	-1.56351	0.117933	0.999931
AluYi6:AluYi6:AluYi6	568.833	-0.106397	0.0680833	-1.56275	0.118111	0.999931
(TTTGCTT)n:(TTTGCTT)n:(TTTGCTT)n	0.999778	1.7862	1.14327	1.56236	0.118204	0.999931
AluYj4:AluYj4:AluYj4	3993.66	-0.133121	0.0852525	-1.56149	0.118409	0.999931
MSTA-int:MSTA-int:MSTA-int	9547.1	-0.239852	0.153756	-1.55996	0.11877	0.999931
(AGAGTC)n:(AGAGTC)n:(AGAGTC)n	23.4222	-0.389983	0.250002	-1.55992	0.118779	0.999931
Tigger2a:Tigger2a:Tigger2a	7645.96	-0.162394	0.104139	-1.5594	0.118903	0.999931
(AGCAG)n:(AGCAG)n:(AGCAG)n	9.8176	0.561042	0.359834	1.55917	0.118957	0.999931
(TTCTAA)n:(TTCTAA)n:(TTCTAA)n	19.3568	-0.448214	0.287537	-1.55881	0.119042	0.999931
(ACCTTTG)n:(ACCTTTG)n:(ACCTTTG)n	1.29563	1.52451	0.978018	1.55877	0.11905	0.999931
MER44D:MER44D:MER44D	1131.35	-0.141619	0.0908628	-1.5586	0.119091	0.999931
(GCGTGAG)n:(GCGTGAG)n:(GCGTGAG)n	1.5103	1.4865	0.95374	1.5586	0.119092	0.999931
(ACGGCCTC)n:(ACGGCCTC)n:(ACGGCCTC)n	0.649103	2.14355	1.3764	1.55736	0.119385	0.999931
(CACAA)n:(CACAA)n:(CACAA)n	9.33956	-0.522368	0.335621	-1.55642	0.119607	0.999931
(TTATCT)n:(TTATCT)n:(TTATCT)n	5.88331	0.745321	0.478916	1.55627	0.119645	0.999931
(TGTCTGTCT)n:(TGTCTGTCT)n:(TGTCTGTCT)n	0.546899	-2.57065	1.65217	-1.55592	0.119726	0.999931
(GAAGGCAG)n:(GAAGGCAG)n:(GAAGGCAG)n	56.3831	-0.60189	0.387238	-1.55432	0.120109	0.999931
(GTGCTGT)n:(GTGCTGT)n:(GTGCTGT)n	33.6735	-0.469483	0.302564	-1.55168	0.120739	0.999931
(CAACTA)n:(CAACTA)n:(CAACTA)n	1.21741	-1.21152	0.780944	-1.55136	0.120816	0.999931
(CATTC)n:(CATTC)n:(CATTC)n	7.18201	0.541573	0.349108	1.55131	0.120828	0.999931
(CATCCA)n:(CATCCA)n:(CATCCA)n	36.523	0.453802	0.292563	1.55112	0.120872	0.999931
(GT)n:(GT)n:(GT)n	18641.7	-0.11748	0.0757408	-1.55108	0.120881	0.999931
(ATGA)n:(ATGA)n:(ATGA)n	891.469	-0.186937	0.12054	-1.55082	0.120944	0.999931
(ATTTT)n:(ATTTT)n:(ATTTT)n	421.267	-0.159302	0.102787	-1.54983	0.121182	0.999931
U13_:U13_:U13_	1046	-0.21049	0.135833	-1.54962	0.121232	0.999931
MER112:MER112:MER112	9059.65	-0.146651	0.0946582	-1.54927	0.121316	0.999931
(CCACTGC)n:(CCACTGC)n:(CCACTGC)n	1.79817	-1.19044	0.768593	-1.54886	0.121416	0.999931
MER34-int:MER34-int:MER34-int	631.109	-0.200229	0.12928	-1.5488	0.12143	0.999931
(CAACCTC)n:(CAACCTC)n:(CAACCTC)n	5.01386	0.616042	0.397841	1.54846	0.121511	0.999931
(TAAATA)n:(TAAATA)n:(TAAATA)n	1.29547	-1.24209	0.803467	-1.54591	0.122126	0.999931
(CTGCTGCTA)n:(CTGCTGCTA)n:(CTGCTGCTA)n	3.33134	-0.924409	0.598404	-1.54479	0.122397	0.999931
LTR5:LTR5:LTR5	38.5804	-0.364991	0.236427	-1.54378	0.122641	0.999931
(ATAAGAA)n:(ATAAGAA)n:(ATAAGAA)n	3.97139	-0.783082	0.507513	-1.54298	0.122836	0.999931
(TTTAGT)n:(TTTAGT)n:(TTTAGT)n	4.43502	-0.764442	0.495515	-1.54272	0.122898	0.999931
(TCCTCA)n:(TCCTCA)n:(TCCTCA)n	12.7071	0.461587	0.299208	1.5427	0.122904	0.999931
tRNA-Gly-GGA:tRNA-Gly-GGA:tRNA-Gly-GGA	196.539	-0.210977	0.136794	-1.5423	0.123001	0.999931
(GTTTTTT)n:(GTTTTTT)n:(GTTTTTT)n	89.0645	-0.226617	0.146955	-1.54208	0.123055	0.999931
(TTAATGG)n:(TTAATGG)n:(TTAATGG)n	11.1917	-0.53867	0.349417	-1.54162	0.123165	0.999931
L1ME3C:L1ME3C:L1ME3C	7152.36	-0.145235	0.0942472	-1.541	0.123317	0.999931
(TAACATA)n:(TAACATA)n:(TAACATA)n	0.999597	-1.39782	0.907206	-1.5408	0.123366	0.999931
MER2B:MER2B:MER2B	3658.95	-0.158785	0.103135	-1.53958	0.123664	0.999931
(GAAGAAT)n:(GAAGAAT)n:(GAAGAAT)n	23.7427	-0.344733	0.223954	-1.5393	0.12373	0.999931
(CACAGCT)n:(CACAGCT)n:(CACAGCT)n	1.77667	1.17072	0.761341	1.5377	0.124121	0.999931
(GACATG)n:(GACATG)n:(GACATG)n	287.832	-0.29278	0.190444	-1.53735	0.124207	0.999931
(ATTCAAT)n:(ATTCAAT)n:(ATTCAAT)n	0.610282	1.74159	1.13287	1.53732	0.124214	0.999931
(AAAT)n:(AAAT)n:(AAAT)n	985.688	-0.14756	0.096015	-1.53684	0.124332	0.999931
(AAAC)n:(AAAC)n:(AAAC)n	1802.89	-0.175003	0.113907	-1.53637	0.124447	0.999931
(TGGCT)n:(TGGCT)n:(TGGCT)n	1.9312	1.23809	0.806241	1.53564	0.124627	0.999931
(TCTCGC)n:(TCTCGC)n:(TCTCGC)n	9.40742	-0.536378	0.349604	-1.53424	0.124969	0.999931
(CCTTTCC)n:(CCTTTCC)n:(CCTTTCC)n	10.4277	-0.964618	0.628749	-1.53419	0.124984	0.999931
Charlie17a:Charlie17a:Charlie17a	2806.65	-0.14024	0.091413	-1.53414	0.124996	0.999931
(ATATCAAT)n:(ATATCAAT)n:(ATATCAAT)n	0.705662	2.24005	1.46184	1.53235	0.125437	0.999931
(GATTTCA)n:(GATTTCA)n:(GATTTCA)n	1.86942	-1.04129	0.679846	-1.53165	0.125608	0.999931
(GTGGA)n:(GTGGA)n:(GTGGA)n	5.23986	0.662525	0.43262	1.53142	0.125664	0.999931
(TCTCTTT)n:(TCTCTTT)n:(TCTCTTT)n	6.65448	-0.776792	0.507402	-1.53092	0.125789	0.999931
AluSp:AluSp:AluSp	143848	-0.107077	0.069956	-1.53063	0.125862	0.999931
AluSx1:AluSx1:AluSx1	326019	-0.103401	0.0675689	-1.5303	0.125942	0.999931
(ATAACC)n:(ATAACC)n:(ATAACC)n	1.88468	1.09791	0.717603	1.52997	0.126023	0.999931
L1PA14:L1PA14:L1PA14	7935.13	-0.169355	0.110694	-1.52994	0.126031	0.999931
(TTAACT)n:(TTAACT)n:(TTAACT)n	6.36783	-0.609559	0.398801	-1.52848	0.126394	0.999931
(ACAGC)n:(ACAGC)n:(ACAGC)n	53.2677	0.355226	0.232703	1.52652	0.126879	0.999931
(CAACAG)n:(CAACAG)n:(CAACAG)n	0.727891	-2.06064	1.35028	-1.52608	0.12699	0.999931
(AGATGG)n:(AGATGG)n:(AGATGG)n	4.02825	-0.660134	0.432834	-1.52514	0.127224	0.999931
L1ME4b:L1ME4b:L1ME4b	60583.5	-0.128869	0.0845405	-1.52434	0.127423	0.999931
(CCCTTTT)n:(CCCTTTT)n:(CCCTTTT)n	0.478866	-2.22437	1.46079	-1.52272	0.12783	0.999931
(GAGGGA)n:(GAGGGA)n:(GAGGGA)n	14.9088	-0.457642	0.300655	-1.52215	0.127971	0.999931
(TTTA)n:(TTTA)n:(TTTA)n	1012.49	-0.16898	0.111023	-1.52203	0.128002	0.999931
(TGCTTCA)n:(TGCTTCA)n:(TGCTTCA)n	12.6074	-0.461871	0.303485	-1.52189	0.128036	0.999931
(TCTCTC)n:(TCTCTC)n:(TCTCTC)n	171.237	-0.20576	0.13522	-1.52167	0.128091	0.999931
LTR53B:LTR53B:LTR53B	169.707	0.245287	0.161309	1.5206	0.128359	0.999931
(TTTTATT)n:(TTTTATT)n:(TTTTATT)n	60.1138	0.283113	0.186271	1.5199	0.128536	0.999931
L1MA3:L1MA3:L1MA3	23177.4	-0.161613	0.106448	-1.51823	0.128955	0.999931
LTR43:LTR43:LTR43	617.453	-0.124469	0.0819871	-1.51816	0.128975	0.999931
UCON85:UCON85:UCON85	19.2296	-0.687108	0.452691	-1.51783	0.129058	0.999931
HY3:HY3:HY3	163.904	-0.175142	0.115422	-1.51741	0.129164	0.999931
MER41A:MER41A:MER41A	5364.37	-0.156562	0.103179	-1.51738	0.129171	0.999931
(TTTTGA)n:(TTTTGA)n:(TTTTGA)n	36.2345	0.247128	0.162873	1.51731	0.129189	0.999931
L1P:L1P:L1P	7.25821	0.519199	0.342254	1.517	0.129266	0.999931
(ATCAAC)n:(ATCAAC)n:(ATCAAC)n	5.0135	-0.874961	0.577036	-1.5163	0.129443	0.999931
(CTCACT)n:(CTCACT)n:(CTCACT)n	10.5578	-0.592368	0.390712	-1.51613	0.129487	0.999931
Tigger5:Tigger5:Tigger5	922.779	-0.169482	0.111798	-1.51597	0.129527	0.999931
(GGTCG)n:(GGTCG)n:(GGTCG)n	0.871889	-1.647	1.08693	-1.51529	0.1297	0.999931
Tigger2:Tigger2:Tigger2	14437.8	-0.149133	0.0984252	-1.51519	0.129723	0.999931
(TTTGTTA)n:(TTTGTTA)n:(TTTGTTA)n	28.0755	0.332706	0.219584	1.51516	0.129731	0.999931
(ATTAAA)n:(ATTAAA)n:(ATTAAA)n	2.59731	-0.835532	0.551478	-1.51508	0.129753	0.999931
AluYe5:AluYe5:AluYe5	1347.94	-0.155718	0.102851	-1.51402	0.130021	0.999931
(GATTCAG)n:(GATTCAG)n:(GATTCAG)n	1.64736	-1.27624	0.843583	-1.51288	0.13031	0.999931
(TCTTCCT)n:(TCTTCCT)n:(TCTTCCT)n	1.73953	0.929991	0.614726	1.51286	0.130316	0.999931
(CCTCTC)n:(CCTCTC)n:(CCTCTC)n	42.6532	0.366966	0.242611	1.51257	0.130389	0.999931
(ATAGAC)n:(ATAGAC)n:(ATAGAC)n	3.71642	-0.863405	0.570829	-1.51255	0.130395	0.999931
(TGTGTG)n:(TGTGTG)n:(TGTGTG)n	261.065	-0.176073	0.116436	-1.51219	0.130486	0.999931
MamRep434:MamRep434:MamRep434	4303.45	-0.125111	0.0827388	-1.51212	0.130502	0.999931
L1PB1:L1PB1:L1PB1	33975.8	-0.163316	0.10802	-1.51191	0.130557	0.999931
(TATTTGAG)n:(TATTTGAG)n:(TATTTGAG)n	0.540251	2.22948	1.47466	1.51186	0.130569	0.999931
(AAGCAGAATTT)n:(AAGCAGAATTT)n:(AAGCAGAATTT)n	1.26438	1.27149	0.841981	1.51012	0.131013	0.999931
MER11B:MER11B:MER11B	3246.74	-0.0874835	0.057951	-1.50961	0.131143	0.999931
(TAGAAGA)n:(TAGAAGA)n:(TAGAAGA)n	3.39899	0.684671	0.453777	1.50883	0.131343	0.999931
MER92C:MER92C:MER92C	57.4809	0.241346	0.160129	1.5072	0.13176	0.999931
(TGGTGC)n:(TGGTGC)n:(TGGTGC)n	4.47717	1.1552	0.766525	1.50706	0.131794	0.999931
(TATCATT)n:(TATCATT)n:(TATCATT)n	0.757605	1.79543	1.19164	1.50669	0.13189	0.999931
(CCTGACT)n:(CCTGACT)n:(CCTGACT)n	3.34059	-0.940453	0.624788	-1.50524	0.132264	0.999931
(TGAA)n:(TGAA)n:(TGAA)n	1319.07	-0.132979	0.0883721	-1.50476	0.132385	0.999931
(CTCCATC)n:(CTCCATC)n:(CTCCATC)n	11.1538	-0.44552	0.296238	-1.50393	0.1326	0.999931
MIR1_Amn:MIR1_Amn:MIR1_Amn	26886.1	-0.116119	0.0772143	-1.50385	0.132621	0.999931
(CTCCCG)n:(CTCCCG)n:(CTCCCG)n	1.38366	-1.10899	0.737447	-1.50382	0.132628	0.999931
(CCAGCCAC)n:(CCAGCCAC)n:(CCAGCCAC)n	0.876508	1.52973	1.01793	1.50279	0.132894	0.999931
(CTATA)n:(CTATA)n:(CTATA)n	4.13462	-0.699502	0.465591	-1.50239	0.132995	0.999931
(ATTTTAC)n:(ATTTTAC)n:(ATTTTAC)n	1.54113	1.338	0.890896	1.50186	0.133133	0.999931
LTR89:LTR89:LTR89	1441.99	-0.142967	0.095201	-1.50174	0.133165	0.999931
(TTTATC)n:(TTTATC)n:(TTTATC)n	118.232	-0.374203	0.249188	-1.50169	0.133177	0.999931
tRNA-Leu-CTG:tRNA-Leu-CTG:tRNA-Leu-CTG	23.7254	-0.575266	0.383246	-1.50104	0.133346	0.999931
MER83A-int:MER83A-int:MER83A-int	82.9466	-0.283384	0.189001	-1.49938	0.133775	0.999931
HSMAR1:HSMAR1:HSMAR1	1584.32	-0.172595	0.115112	-1.49936	0.133781	0.999931
(ACTTTTT)n:(ACTTTTT)n:(ACTTTTT)n	4.2316	0.703983	0.469726	1.49871	0.133949	0.999931
MER83B:MER83B:MER83B	2142.33	-0.223673	0.149298	-1.49817	0.134089	0.999931
(GA)n:(GA)n:(GA)n	1561	-0.132459	0.0884288	-1.49792	0.134155	0.999931
(TC)n:(TC)n:(TC)n	4581.64	-0.131151	0.0875893	-1.49734	0.134304	0.999931
(CTGGCT)n:(CTGGCT)n:(CTGGCT)n	6.55936	-0.489604	0.327011	-1.49721	0.134339	0.999931
(TTTTGT)n:(TTTTGT)n:(TTTTGT)n	325.329	-0.164908	0.110182	-1.49669	0.134474	0.999931
(GTGTGTGACT)n:(GTGTGTGACT)n:(GTGTGTGACT)n	4.09157	0.838524	0.560308	1.49654	0.134513	0.999931
(ATATTCA)n:(ATATTCA)n:(ATATTCA)n	4.83828	-0.791182	0.528942	-1.49578	0.134711	0.999931
(ATTGTT)n:(ATTGTT)n:(ATTGTT)n	16.9068	-0.451842	0.302285	-1.49476	0.134978	0.999931
(ACTAG)n:(ACTAG)n:(ACTAG)n	1.00755	-2.5147	1.68242	-1.49469	0.134996	0.999931
LTR1F1:LTR1F1:LTR1F1	156.226	-0.221609	0.14831	-1.49422	0.135117	0.999931
(TTTTCTT)n:(TTTTCTT)n:(TTTTCTT)n	13.5256	-0.448062	0.299934	-1.49387	0.135209	0.999931
AluYc:AluYc:AluYc	5481.81	-0.131973	0.0883779	-1.49328	0.135364	0.999931
(TGCCTC)n:(TGCCTC)n:(TGCCTC)n	183.069	0.25899	0.173452	1.49315	0.135397	0.999931
(GCGGTCG)n:(GCGGTCG)n:(GCGGTCG)n	0.826066	-1.80791	1.21085	-1.49309	0.135412	0.999931
(CTCCCAC)n:(CTCCCAC)n:(CTCCCAC)n	3.4207	-0.687363	0.460633	-1.49221	0.135643	0.999931
MER11C:MER11C:MER11C	10097.1	0.23211	0.155562	1.49208	0.135679	0.999931
(GTCTTG)n:(GTCTTG)n:(GTCTTG)n	0.753668	-2.23596	1.49943	-1.49121	0.135906	0.999931
(AGGCAG)n:(AGGCAG)n:(AGGCAG)n	11.1364	-0.503908	0.337957	-1.49104	0.13595	0.999931
(CTCTTT)n:(CTCTTT)n:(CTCTTT)n	448.648	-0.272407	0.182698	-1.49102	0.135956	0.999931
Charlie1:Charlie1:Charlie1	5241.39	-0.141404	0.0948512	-1.49079	0.136015	0.999931
(ATCTTTC)n:(ATCTTTC)n:(ATCTTTC)n	7.04664	0.63889	0.428641	1.4905	0.136092	0.999931
(TGGGC)n:(TGGGC)n:(TGGGC)n	5.57012	-0.586525	0.394171	-1.488	0.136751	0.999931
(ATATTTA)n:(ATATTTA)n:(ATATTTA)n	70.2881	-0.179276	0.120486	-1.48794	0.136767	0.999931
(GTGCTCT)n:(GTGCTCT)n:(GTGCTCT)n	67.8127	-0.236605	0.159052	-1.48759	0.136859	0.999931
(TGAACTC)n:(TGAACTC)n:(TGAACTC)n	4.61986	0.860735	0.578962	1.48669	0.137098	0.999931
(GTTTCT)n:(GTTTCT)n:(GTTTCT)n	0.888729	-1.5534	1.04504	-1.48646	0.137158	0.999931
(GAACTA)n:(GAACTA)n:(GAACTA)n	7.66452	-0.675287	0.454381	-1.48617	0.137234	0.999931
tRNA-Ala-GCY_:tRNA-Ala-GCY_:tRNA-Ala-GCY_	2.08709	1.06947	0.719663	1.48607	0.137261	0.999931
(AGAAGT)n:(AGAAGT)n:(AGAAGT)n	1.48869	-1.26688	0.852602	-1.48589	0.137308	0.999931
(TTTTCCA)n:(TTTTCCA)n:(TTTTCCA)n	1.08852	-1.56625	1.05446	-1.48536	0.137449	0.999931
(ATTATAC)n:(ATTATAC)n:(ATTATAC)n	6.39422	0.696765	0.46959	1.48377	0.137869	0.999931
(ATTT)n:(ATTT)n:(ATTT)n	724.427	-0.194862	0.131365	-1.48336	0.137979	0.999931
(GAACTT)n:(GAACTT)n:(GAACTT)n	0.59082	-2.23373	1.50587	-1.48335	0.137982	0.999931
(TTTAATCT)n:(TTTAATCT)n:(TTTAATCT)n	1.54311	1.51131	1.01952	1.48237	0.138242	0.999931
(TAATTAA)n:(TAATTAA)n:(TAATTAA)n	8.3255	-0.449215	0.303188	-1.48164	0.138436	0.999931
(AGTGG)n:(AGTGG)n:(AGTGG)n	6.78365	0.583188	0.393633	1.48155	0.138459	0.999931
Tigger16b:Tigger16b:Tigger16b	2829.12	-0.163061	0.110092	-1.48114	0.138569	0.999931
Charlie23a:Charlie23a:Charlie23a	2717.27	-0.138737	0.0937	-1.48065	0.1387	0.999931
(TTTCT)n:(TTTCT)n:(TTTCT)n	264.474	-0.211183	0.142645	-1.48048	0.138746	0.999931
(TCCTAC)n:(TCCTAC)n:(TCCTAC)n	19.6086	-0.354598	0.239644	-1.47969	0.138956	0.999931
(AAATTTAGCA)n:(AAATTTAGCA)n:(AAATTTAGCA)n	3.78317	0.989918	0.669199	1.47926	0.139072	0.999931
(CCCTC)n:(CCCTC)n:(CCCTC)n	210.267	-0.152181	0.102879	-1.47922	0.139082	0.999931
(ACATTAA)n:(ACATTAA)n:(ACATTAA)n	8.87099	0.556631	0.376546	1.47825	0.13934	0.999931
(TGAGGA)n:(TGAGGA)n:(TGAGGA)n	1.04399	-1.65843	1.12253	-1.4774	0.139568	0.999931
(TATATTTA)n:(TATATTTA)n:(TATATTTA)n	1.73001	-1.21248	0.82103	-1.47678	0.139734	0.999931
(TCTTTTC)n:(TCTTTTC)n:(TCTTTTC)n	2.30935	-1.04321	0.706621	-1.47634	0.139853	0.999931
(TCCTTTG)n:(TCCTTTG)n:(TCCTTTG)n	22.2125	-0.350654	0.237597	-1.47584	0.139988	0.999931
(TGAGCG)n:(TGAGCG)n:(TGAGCG)n	1.62453	-1.29055	0.87462	-1.47555	0.140065	0.999931
(GGGCCT)n:(GGGCCT)n:(GGGCCT)n	0.699202	2.24054	1.51916	1.47485	0.140253	0.999931
(AATAGTA)n:(AATAGTA)n:(AATAGTA)n	15.5855	-0.486354	0.329886	-1.47431	0.140399	0.999931
(GCTTTT)n:(GCTTTT)n:(GCTTTT)n	5.01931	-0.66473	0.451036	-1.47378	0.14054	0.999931
DNA1_Mam:DNA1_Mam:DNA1_Mam	883.738	-0.156368	0.106112	-1.47361	0.140586	0.999931
MLT1G-int:MLT1G-int:MLT1G-int	877.611	-0.265015	0.179907	-1.47307	0.140733	0.999931
(TAGCCACA)n:(TAGCCACA)n:(TAGCCACA)n	0.782095	-1.70482	1.15734	-1.47304	0.140739	0.999931
(GAGCCT)n:(GAGCCT)n:(GAGCCT)n	14.7001	0.464732	0.315491	1.47304	0.14074	0.999931
(ATATTAT)n:(ATATTAT)n:(ATATTAT)n	29.3263	-0.313274	0.212722	-1.4727	0.140833	0.999931
(TGGAGAC)n:(TGGAGAC)n:(TGGAGAC)n	0.534269	-2.50495	1.7012	-1.47246	0.140896	0.999931
(GCTCCT)n:(GCTCCT)n:(GCTCCT)n	2.98419	0.884372	0.600617	1.47244	0.140903	0.999931
(GTACA)n:(GTACA)n:(GTACA)n	1.29908	-1.10152	0.748399	-1.47184	0.141064	0.999931
AluSq:AluSq:AluSq	55251.4	-0.102638	0.069751	-1.47149	0.14116	0.999931
(CTTC)n:(CTTC)n:(CTTC)n	717.845	-0.123067	0.0836797	-1.4707	0.141373	0.999931
(CAGGAAG)n:(CAGGAAG)n:(CAGGAAG)n	13.8398	-0.394357	0.268225	-1.47025	0.141495	0.999931
(TTGATT)n:(TTGATT)n:(TTGATT)n	19.3877	-0.402594	0.273851	-1.47012	0.141529	0.999931
(CCAGT)n:(CCAGT)n:(CCAGT)n	7.68674	0.611181	0.416153	1.46864	0.14193	0.999931
(ATACTAT)n:(ATACTAT)n:(ATACTAT)n	2.87575	-0.870778	0.593108	-1.46816	0.142061	0.999931
AluSx:AluSx:AluSx	313420	-0.102912	0.0701167	-1.46772	0.14218	0.999931
(TACTTTA)n:(TACTTTA)n:(TACTTTA)n	2.88344	0.86664	0.590502	1.46763	0.142204	0.999931
(TCTCTCT)n:(TCTCTCT)n:(TCTCTCT)n	43.7756	-0.418467	0.285407	-1.46621	0.14259	0.999931
(CAAGAC)n:(CAAGAC)n:(CAAGAC)n	25.6358	-0.357079	0.24358	-1.46596	0.142659	0.999931
(CCTCTCC)n:(CCTCTCC)n:(CCTCTCC)n	4.05446	-0.680512	0.464306	-1.46565	0.142742	0.999931
(GCCCT)n:(GCCCT)n:(GCCCT)n	330.28	-0.339501	0.231688	-1.46534	0.142829	0.999931
(CTTTCTC)n:(CTTTCTC)n:(CTTTCTC)n	11.2931	0.455425	0.310988	1.46444	0.143073	0.999931
(AGGAGC)n:(AGGAGC)n:(AGGAGC)n	19.9319	-0.304219	0.207773	-1.46419	0.143141	0.999931
(CAATGA)n:(CAATGA)n:(CAATGA)n	5.12165	-0.772211	0.52744	-1.46407	0.143174	0.999931
(TTTTG)n:(TTTTG)n:(TTTTG)n	1245.66	-0.214013	0.146254	-1.4633	0.143387	0.999931
(CCAGC)n:(CCAGC)n:(CCAGC)n	878.371	0.311748	0.213129	1.46272	0.143543	0.999931
(ATCATC)n:(ATCATC)n:(ATCATC)n	30.1102	-0.282349	0.193102	-1.46218	0.143693	0.999931
AluJr4:AluJr4:AluJr4	57699.6	-0.115692	0.079155	-1.46159	0.143854	0.999931
(CCTGCTC)n:(CCTGCTC)n:(CCTGCTC)n	4.1217	0.758876	0.519236	1.46152	0.143872	0.999931
AluYh3:AluYh3:AluYh3	3145.14	-0.113935	0.0779577	-1.46149	0.14388	0.999931
(CACACACATG)n:(CACACACATG)n:(CACACACATG)n	21.4449	-0.35523	0.243353	-1.45973	0.144363	0.999931
MIRb:MIRb:MIRb	486551	-0.106064	0.0726611	-1.45971	0.14437	0.999931
(TAATTGT)n:(TAATTGT)n:(TAATTGT)n	1.45092	1.39994	0.95954	1.45897	0.144572	0.999931
(GCCCTCA)n:(GCCCTCA)n:(GCCCTCA)n	1.06587	1.28614	0.882138	1.45798	0.144846	0.999931
Alu:Alu:Alu	2501.03	-0.132124	0.090626	-1.45791	0.144866	0.999931
(TTAAT)n:(TTAAT)n:(TTAAT)n	43.4257	-0.39745	0.272661	-1.45767	0.144932	0.999931
MSTA1:MSTA1:MSTA1	983.397	-0.117454	0.0805776	-1.45766	0.144936	0.999931
FAM:FAM:FAM	10671.3	-0.136383	0.0935833	-1.45735	0.145021	0.999931
(TTCATCT)n:(TTCATCT)n:(TTCATCT)n	29.7797	-0.325294	0.223226	-1.45724	0.14505	0.999931
(AGTTCTT)n:(AGTTCTT)n:(AGTTCTT)n	8.48556	-0.63258	0.434265	-1.45667	0.145208	0.999931
(TTTACTT)n:(TTTACTT)n:(TTTACTT)n	3.76703	0.742783	0.509999	1.45644	0.145271	0.999931
MER34C_:MER34C_:MER34C_	613.541	-0.120423	0.0826868	-1.45637	0.145289	0.999931
(CAATTAT)n:(CAATTAT)n:(CAATTAT)n	5.49276	-0.738245	0.507165	-1.45563	0.145495	0.999931
(GCAA)n:(GCAA)n:(GCAA)n	4.00827	-0.743295	0.510655	-1.45557	0.145511	0.999931
Tigger9b:Tigger9b:Tigger9b	1670.72	-0.162881	0.111975	-1.45462	0.145775	0.999931
(ATAG)n:(ATAG)n:(ATAG)n	514.452	-0.14903	0.102459	-1.45454	0.145797	0.999931
(GTCTCCA)n:(GTCTCCA)n:(GTCTCCA)n	0.8047	-1.85013	1.27251	-1.45393	0.145967	0.999931
(CCGGCT)n:(CCGGCT)n:(CCGGCT)n	34.8178	-0.421788	0.290227	-1.45331	0.146139	0.999931
(TGTTAC)n:(TGTTAC)n:(TGTTAC)n	0.790893	-1.71472	1.18037	-1.4527	0.146306	0.999931
(CAGGT)n:(CAGGT)n:(CAGGT)n	0.685083	1.50197	1.03403	1.45253	0.146353	0.999931
(GATGG)n:(GATGG)n:(GATGG)n	2.24254	-0.946327	0.651505	-1.45252	0.146356	0.999931
(AAGGT)n:(AAGGT)n:(AAGGT)n	32.0133	-0.371837	0.256242	-1.45112	0.146747	0.999931
(TATGGAA)n:(TATGGAA)n:(TATGGAA)n	1.68689	-1.29728	0.894177	-1.45081	0.146832	0.999931
(ACCCTC)n:(ACCCTC)n:(ACCCTC)n	8.36751	-0.536184	0.369578	-1.4508	0.146835	0.999931
(ATTTTAG)n:(ATTTTAG)n:(ATTTTAG)n	1.7242	-1.0615	0.731859	-1.45041	0.146943	0.999931
CR1_Mam:CR1_Mam:CR1_Mam	3970.4	-0.1339	0.0923809	-1.44943	0.147217	0.999931
(GTGTGCGGG)n:(GTGTGCGGG)n:(GTGTGCGGG)n	3.13003	0.865435	0.597549	1.44831	0.147531	0.999931
(GGAAGTT)n:(GGAAGTT)n:(GGAAGTT)n	2.17958	-0.808292	0.558141	-1.44819	0.147565	0.999931
GSAT:GSAT:GSAT	13.0431	0.439387	0.303414	1.44815	0.147576	0.999931
(ATACTTA)n:(ATACTTA)n:(ATACTTA)n	0.427083	-2.46245	1.70058	-1.44801	0.147614	0.999931
(TT)n:(TT)n:(TT)n	199.63	-0.177798	0.122792	-1.44797	0.147626	0.999931
(CCTGAGC)n:(CCTGAGC)n:(CCTGAGC)n	0.441022	-2.23775	1.54658	-1.4469	0.147924	0.999931
(ACAGAT)n:(ACAGAT)n:(ACAGAT)n	1.00742	1.29203	0.893099	1.44668	0.147986	0.999931
(CCCCAGA)n:(CCCCAGA)n:(CCCCAGA)n	4.25034	-0.870259	0.601723	-1.44628	0.148099	0.999931
(AACTACA)n:(AACTACA)n:(AACTACA)n	1.98623	-1.0579	0.731524	-1.44615	0.148134	0.999931
(TCAGTAACCA)n:(TCAGTAACCA)n:(TCAGTAACCA)n	3.68217	-1.08588	0.750978	-1.44595	0.148191	0.999931
(TTCCTCC)n:(TTCCTCC)n:(TTCCTCC)n	27.1145	-0.295474	0.204395	-1.4456	0.148289	0.999931
MER130:MER130:MER130	189.699	-0.190417	0.131729	-1.44552	0.148311	0.999931
Charlie9:Charlie9:Charlie9	2909.54	-0.227261	0.157269	-1.44504	0.148445	0.999931
(CCGAGC)n:(CCGAGC)n:(CCGAGC)n	1.30146	-1.046	0.724001	-1.44475	0.148529	0.999931
MSTD-int:MSTD-int:MSTD-int	2423.02	-0.138928	0.0961981	-1.44418	0.148687	0.999931
(GAGTGT)n:(GAGTGT)n:(GAGTGT)n	2.56752	-0.912542	0.632525	-1.4427	0.149106	0.999931
(AGAGG)n:(AGAGG)n:(AGAGG)n	8.38002	0.563226	0.390576	1.44204	0.149292	0.999931
(TCAG)n:(TCAG)n:(TCAG)n	44.9072	-0.263218	0.182541	-1.44197	0.14931	0.999931
(CACCAT)n:(CACCAT)n:(CACCAT)n	19.9926	0.433732	0.301072	1.44062	0.149691	0.999931
(CACCCCT)n:(CACCCCT)n:(CACCCCT)n	4.01353	0.704727	0.489285	1.44032	0.149777	0.999931
(TTGTGTGA)n:(TTGTGTGA)n:(TTGTGTGA)n	0.807151	-1.85391	1.28741	-1.44003	0.149859	0.999931
(AACAAA)n:(AACAAA)n:(AACAAA)n	6.68713	-0.636315	0.442003	-1.43962	0.149975	0.999931
(ATAA)n:(ATAA)n:(ATAA)n	316.055	-0.171098	0.118881	-1.43924	0.150083	0.999931
MER6A:MER6A:MER6A	2924.31	-0.148692	0.103319	-1.43915	0.150108	0.999931
(GACT)n:(GACT)n:(GACT)n	2.57994	0.859275	0.597089	1.43911	0.15012	0.999931
(CCTAAC)n:(CCTAAC)n:(CCTAAC)n	16.7063	0.344378	0.239478	1.43804	0.150424	0.999931
(GAAGA)n:(GAAGA)n:(GAAGA)n	2.48752	-0.785857	0.546509	-1.43796	0.150446	0.999931
(GACTCAGAAG)n:(GACTCAGAAG)n:(GACTCAGAAG)n	2.69226	1.34582	0.936565	1.43697	0.150727	0.999931
(TGAATTG)n:(TGAATTG)n:(TGAATTG)n	1.47743	-1.07058	0.745348	-1.43635	0.150902	0.999931
tRNA-Gln-CAA:tRNA-Gln-CAA:tRNA-Gln-CAA	1.63988	1.0778	0.751034	1.43509	0.151262	0.999931
(CAGATA)n:(CAGATA)n:(CAGATA)n	16.0346	-0.486946	0.339356	-1.43491	0.151312	0.999931
MER21B:MER21B:MER21B	12259	-0.139323	0.0971456	-1.43417	0.151525	0.999931
UCON77:UCON77:UCON77	27.1196	0.470099	0.327809	1.43407	0.151554	0.999931
Tigger9a:Tigger9a:Tigger9a	1954.66	-0.149875	0.104515	-1.43401	0.15157	0.999931
(TATACAT)n:(TATACAT)n:(TATACAT)n	1.37623	1.21911	0.850686	1.43309	0.151832	0.999931
(TGAGTTTC)n:(TGAGTTTC)n:(TGAGTTTC)n	2.48274	-1.21999	0.851682	-1.43245	0.152016	0.999931
(GTGTGTG)n:(GTGTGTG)n:(GTGTGTG)n	5.22179	-0.94018	0.656611	-1.43187	0.152182	0.999931
(CTTACAT)n:(CTTACAT)n:(CTTACAT)n	7.17927	0.588634	0.41136	1.43095	0.152445	0.999931
MER102b:MER102b:MER102b	10312.7	-0.103795	0.0725452	-1.43076	0.152498	0.999931
AluSg:AluSg:AluSg	97409.2	-0.104084	0.0727531	-1.43065	0.15253	0.999931
FLAM_C:FLAM_C:FLAM_C	44310.1	-0.109853	0.0768232	-1.42995	0.152732	0.999931
(TTACT)n:(TTACT)n:(TTACT)n	131.08	-0.414316	0.289892	-1.42921	0.152945	0.999931
(CTCCCCG)n:(CTCCCCG)n:(CTCCCCG)n	1.20948	-1.22596	0.858147	-1.42861	0.153116	0.999931
(TAATGAG)n:(TAATGAG)n:(TAATGAG)n	0.712619	1.60385	1.12308	1.42808	0.153269	0.999931
MSTD:MSTD:MSTD	12754.9	-0.117328	0.082168	-1.4279	0.15332	0.999931
(TCGGC)n:(TCGGC)n:(TCGGC)n	1.35645	1.19828	0.839388	1.42756	0.153419	0.999931
(GAGTTT)n:(GAGTTT)n:(GAGTTT)n	4.9751	0.616462	0.431974	1.42708	0.153557	0.999931
(TAAAA)n:(TAAAA)n:(TAAAA)n	49.7348	-0.247052	0.173123	-1.42703	0.15357	0.999931
(TGCTGA)n:(TGCTGA)n:(TGCTGA)n	0.944053	1.35832	0.95217	1.42655	0.153709	0.999931
A-rich:A-rich:A-rich	31786.3	-0.127876	0.0896409	-1.42653	0.153714	0.999931
(TGT)n:(TGT)n:(TGT)n	529.879	-0.147404	0.103332	-1.42651	0.153721	0.999931
(ATTATT)n:(ATTATT)n:(ATTATT)n	108.626	-0.388171	0.27214	-1.42637	0.153762	0.999931
(CTCTTTC)n:(CTCTTTC)n:(CTCTTTC)n	26.8904	-0.40805	0.286104	-1.42623	0.153801	0.999931
(AGCAGGCAG)n:(AGCAGGCAG)n:(AGCAGGCAG)n	2.7777	0.779524	0.546574	1.4262	0.15381	0.999931
(GGAAA)n:(GGAAA)n:(GGAAA)n	12.2618	-0.464652	0.325871	-1.42588	0.153903	0.999931
(GCCCC)n:(GCCCC)n:(GCCCC)n	31.787	0.264741	0.185692	1.4257	0.153955	0.999931
UCON60:UCON60:UCON60	69.6777	-0.27853	0.195412	-1.42535	0.154056	0.999931
L1ME2:L1ME2:L1ME2	35704.2	-0.149409	0.104828	-1.42528	0.154077	0.999931
(TAATATG)n:(TAATATG)n:(TAATATG)n	16.5971	-0.459581	0.322733	-1.42403	0.154438	0.999931
HERVK9-int:HERVK9-int:HERVK9-int	12027.8	-0.183015	0.128582	-1.42333	0.15464	0.999931
LTR18C:LTR18C:LTR18C	43.9245	0.260462	0.18305	1.4229	0.154765	0.999931
(TGTT)n:(TGTT)n:(TGTT)n	681.576	-0.12768	0.0897379	-1.42281	0.154792	0.999931
(TTATTTT)n:(TTATTTT)n:(TTATTTT)n	39.2565	-0.246688	0.173441	-1.42231	0.154936	0.999931
(TTTCATT)n:(TTTCATT)n:(TTTCATT)n	136.275	-0.19937	0.140238	-1.42166	0.155125	0.999931
(TTTACAA)n:(TTTACAA)n:(TTTACAA)n	11.8367	-0.459038	0.323061	-1.4209	0.155346	0.999931
(TGCTCCT)n:(TGCTCCT)n:(TGCTCCT)n	5.32127	-0.522942	0.368146	-1.42047	0.15547	0.999931
LTR21B:LTR21B:LTR21B	84.5942	-0.172605	0.121513	-1.42046	0.155474	0.999931
(CCACGTC)n:(CCACGTC)n:(CCACGTC)n	8.43432	-0.577703	0.407141	-1.41892	0.155921	0.999931
L1MC4:L1MC4:L1MC4	101387	-0.0973104	0.0686895	-1.41667	0.156579	0.999931
(TTTCCGA)n:(TTTCCGA)n:(TTTCCGA)n	82.0977	-0.361846	0.255443	-1.41655	0.156615	0.999931
LTR10E:LTR10E:LTR10E	1420.31	-0.139565	0.0985421	-1.4163	0.156688	0.999931
MLT1H1-int:MLT1H1-int:MLT1H1-int	206.758	-0.212109	0.149786	-1.41608	0.156751	0.999931
(CTCCATG)n:(CTCCATG)n:(CTCCATG)n	1.99641	-0.987424	0.697371	-1.41592	0.156798	0.999931
(AGAGGCG)n:(AGAGGCG)n:(AGAGGCG)n	0.712057	1.5488	1.09391	1.41584	0.156821	0.999931
(CCGCCA)n:(CCGCCA)n:(CCGCCA)n	0.976579	-1.40233	0.990628	-1.4156	0.156894	0.999931
AluJo:AluJo:AluJo	239447	-0.102548	0.0724443	-1.41554	0.15691	0.999931
(AACTAG)n:(AACTAG)n:(AACTAG)n	4.07366	0.643505	0.45468	1.41529	0.156983	0.999931
(GCGTGC)n:(GCGTGC)n:(GCGTGC)n	5.48275	-0.673643	0.476371	-1.41411	0.157329	0.999931
AluSg7:AluSg7:AluSg7	22028.2	-0.106723	0.075482	-1.41388	0.157397	0.999931
(TGATTTC)n:(TGATTTC)n:(TGATTTC)n	8.0693	-0.547212	0.387114	-1.41357	0.157489	0.999931
Tigger17c:Tigger17c:Tigger17c	2074.79	-0.146725	0.103876	-1.4125	0.157803	0.999931
(CAGCAGG)n:(CAGCAGG)n:(CAGCAGG)n	2.65166	-0.910681	0.644846	-1.41225	0.157878	0.999931
HSAT5:HSAT5:HSAT5	318.433	-0.334813	0.237184	-1.41162	0.158062	0.999931
(TCTGAG)n:(TCTGAG)n:(TCTGAG)n	0.833296	-1.59199	1.12795	-1.41141	0.158125	0.999931
L1MB2:L1MB2:L1MB2	30580.7	-0.125054	0.0886871	-1.41006	0.158521	0.999931
Charlie16a:Charlie16a:Charlie16a	4673.06	-0.147145	0.104365	-1.40991	0.158566	0.999931
(GGCCAC)n:(GGCCAC)n:(GGCCAC)n	1.5608	1.10404	0.783606	1.40892	0.158859	0.999931
AluJb:AluJb:AluJb	394962	-0.108502	0.0770217	-1.40872	0.158919	0.999931
(CCCAGA)n:(CCCAGA)n:(CCCAGA)n	5.95268	0.556255	0.395032	1.40812	0.159094	0.999931
(ATTATAA)n:(ATTATAA)n:(ATTATAA)n	32.037	-0.375179	0.266527	-1.40766	0.159232	0.999931
(CTTAC)n:(CTTAC)n:(CTTAC)n	1.7129	1.37472	0.976677	1.40755	0.159265	0.999931
(TTCTGGATGG)n:(TTCTGGATGG)n:(TTCTGGATGG)n	1.55942	1.01497	0.7211	1.40752	0.159272	0.999931
(TACAGAA)n:(TACAGAA)n:(TACAGAA)n	22.3382	-0.401995	0.285685	-1.40713	0.15939	0.999931
MER47A:MER47A:MER47A	6025.88	-0.122657	0.0872241	-1.40623	0.159655	0.999931
(CTGAGC)n:(CTGAGC)n:(CTGAGC)n	21.6737	0.383216	0.272563	1.40597	0.159732	0.999931
(CCAG)n:(CCAG)n:(CCAG)n	183.155	-0.280009	0.199255	-1.40528	0.159937	0.999931
(ACAACC)n:(ACAACC)n:(ACAACC)n	2.33641	0.983429	0.699821	1.40526	0.159944	0.999931
HUERS-P3-int:HUERS-P3-int:HUERS-P3-int	2436.48	-0.172508	0.122857	-1.40414	0.160279	0.999931
(TGGTGG)n:(TGGTGG)n:(TGGTGG)n	119.519	-0.258297	0.183997	-1.40382	0.160373	0.999931
(CTTCT)n:(CTTCT)n:(CTTCT)n	66.3913	-0.19979	0.142351	-1.40351	0.160466	0.999931
L1MB7:L1MB7:L1MB7	82201.4	-0.12579	0.0896732	-1.40277	0.160687	0.999931
MLT1J1-int:MLT1J1-int:MLT1J1-int	277.487	0.131916	0.0940836	1.40212	0.160881	0.999931
(GCTGACA)n:(GCTGACA)n:(GCTGACA)n	1.47149	-1.4159	1.01032	-1.40144	0.161082	0.999931
(AGTGAGG)n:(AGTGAGG)n:(AGTGAGG)n	0.858063	-1.26983	0.90621	-1.40126	0.161137	0.999931
(GCCCCGCCGT)n:(GCCCCGCCGT)n:(GCCCCGCCGT)n	2.20308	1.14632	0.818147	1.40112	0.161179	0.999931
(CG)n:(CG)n:(CG)n	27.5963	-0.348443	0.248985	-1.39945	0.161677	0.999931
(CCTCCCCA)n:(CCTCCCCA)n:(CCTCCCCA)n	4.9261	0.613432	0.438825	1.3979	0.162144	0.999931
(AAAAATA)n:(AAAAATA)n:(AAAAATA)n	1.48697	-1.06208	0.759956	-1.39755	0.162248	0.999931
(ATAGAGA)n:(ATAGAGA)n:(ATAGAGA)n	3.10813	0.982536	0.703562	1.39652	0.162559	0.999931
(CTAATT)n:(CTAATT)n:(CTAATT)n	4.58058	-0.687957	0.492624	-1.39651	0.16256	0.999931
(TAAGAA)n:(TAAGAA)n:(TAAGAA)n	4.81534	-0.516662	0.370104	-1.39599	0.162717	0.999931
(AATTAGC)n:(AATTAGC)n:(AATTAGC)n	4.75002	0.5398	0.386975	1.39492	0.163039	0.999931
MER44B:MER44B:MER44B	6876.66	-0.124129	0.0889898	-1.39487	0.163055	0.999931
Tigger1:Tigger1:Tigger1	63717.9	-0.131531	0.0943272	-1.39441	0.163193	0.999931
LTR38C:LTR38C:LTR38C	336.714	-0.134833	0.0967172	-1.39409	0.16329	0.999931
Tigger7:Tigger7:Tigger7	6687.63	-0.121546	0.0871868	-1.39409	0.16329	0.999931
(CATATTG)n:(CATATTG)n:(CATATTG)n	1.29247	-1.46955	1.05423	-1.39395	0.163332	0.999931
(ATGTATA)n:(ATGTATA)n:(ATGTATA)n	16.4746	-0.423011	0.303591	-1.39335	0.163512	0.999931
(CCACCG)n:(CCACCG)n:(CCACCG)n	8.05133	0.466458	0.335167	1.39172	0.164008	0.999931
(CCTGCCCCA)n:(CCTGCCCCA)n:(CCTGCCCCA)n	9.94662	-0.604507	0.434658	-1.39076	0.164297	0.999931
(CAGTGCT)n:(CAGTGCT)n:(CAGTGCT)n	5.21597	-0.649024	0.467459	-1.38841	0.165013	0.999931
(GAGCCCG)n:(GAGCCCG)n:(GAGCCCG)n	12.458	-0.414196	0.298367	-1.38821	0.165074	0.999931
(CTTATTT)n:(CTTATTT)n:(CTTATTT)n	19.5797	0.389829	0.280888	1.38785	0.165184	0.999931
MER3:MER3:MER3	25675.9	-0.10048	0.0724259	-1.38735	0.165335	0.999931
AluYe6:AluYe6:AluYe6	162.7	-0.162409	0.117158	-1.38625	0.165671	0.999931
MLT1G:MLT1G:MLT1G	4211.28	-0.116162	0.0838162	-1.38592	0.165772	0.999931
(ATTTTT)n:(ATTTTT)n:(ATTTTT)n	97.6329	-0.175805	0.126872	-1.38569	0.165841	0.999931
(ACAGGCC)n:(ACAGGCC)n:(ACAGGCC)n	1.40514	1.50346	1.08521	1.38541	0.165927	0.999931
(TTATGAT)n:(TTATGAT)n:(TTATGAT)n	37.3501	-0.284516	0.20544	-1.38491	0.16608	0.999931
(AGAATTC)n:(AGAATTC)n:(AGAATTC)n	1.97435	-1.12536	0.812588	-1.3849	0.166082	0.999931
(GTTTTTTT)n:(GTTTTTTT)n:(GTTTTTTT)n	1.26118	1.35861	0.981211	1.38462	0.166168	0.999931
(TCCCTCC)n:(TCCCTCC)n:(TCCCTCC)n	2.99082	0.793435	0.573399	1.38374	0.166439	0.999931
(TATTTCTT)n:(TATTTCTT)n:(TATTTCTT)n	0.976098	1.3559	0.980024	1.38354	0.166501	0.999931
(TGATC)n:(TGATC)n:(TGATC)n	2.65324	-1.25186	0.905221	-1.38293	0.166686	0.999931
MER106B:MER106B:MER106B	1681.71	-0.157593	0.113987	-1.38255	0.166803	0.999931
(GTCAG)n:(GTCAG)n:(GTCAG)n	0.657502	-1.76005	1.27413	-1.38138	0.167163	0.999931
(TTGAG)n:(TTGAG)n:(TTGAG)n	30.2627	0.358908	0.25983	1.38132	0.167181	0.999931
LTR9C:LTR9C:LTR9C	171.298	-0.174699	0.126516	-1.38084	0.167328	0.999931
(TCAGCC)n:(TCAGCC)n:(TCAGCC)n	6.31452	0.618888	0.448212	1.38079	0.167343	0.999931
LTR22C:LTR22C:LTR22C	159.118	0.252688	0.18325	1.37892	0.167919	0.999931
Tigger5b:Tigger5b:Tigger5b	3774.86	-0.120637	0.0874867	-1.37892	0.16792	0.999931
(CTCAAGA)n:(CTCAAGA)n:(CTCAAGA)n	0.662428	-1.89809	1.37684	-1.37858	0.168023	0.999931
(ATAGT)n:(ATAGT)n:(ATAGT)n	13.4073	-0.391594	0.28413	-1.37822	0.168135	0.999931
(ACGGAG)n:(ACGGAG)n:(ACGGAG)n	2.10906	-0.945438	0.686019	-1.37815	0.168157	0.999931
(TTGTTT)n:(TTGTTT)n:(TTGTTT)n	176.582	-0.232165	0.16847	-1.37808	0.168178	0.999931
(ATATTCT)n:(ATATTCT)n:(ATATTCT)n	1.34302	1.33277	0.967118	1.37808	0.168179	0.999931
MADE1:MADE1:MADE1	4811.36	-0.127545	0.0925673	-1.37786	0.168246	0.999931
(GAGAGAGACA)n:(GAGAGAGACA)n:(GAGAGAGACA)n	4.06187	-0.783882	0.568912	-1.37786	0.168246	0.999931
(TTGCT)n:(TTGCT)n:(TTGCT)n	13.8815	-0.359819	0.261225	-1.37743	0.168379	0.999931
(CAATT)n:(CAATT)n:(CAATT)n	4.53575	-0.683378	0.496202	-1.37722	0.168445	0.999931
(AACAGAG)n:(AACAGAG)n:(AACAGAG)n	49.0396	-0.207558	0.150726	-1.37706	0.168495	0.999931
(TATCTCT)n:(TATCTCT)n:(TATCTCT)n	1.10371	1.37966	1.00223	1.37658	0.168643	0.999931
(TACTTAT)n:(TACTTAT)n:(TACTTAT)n	1.69685	1.07641	0.782122	1.37627	0.168737	0.999931
(GGCTCT)n:(GGCTCT)n:(GGCTCT)n	1.23507	1.28811	0.936472	1.3755	0.168977	0.999931
(TATG)n:(TATG)n:(TATG)n	488.212	-0.152197	0.110658	-1.37538	0.169014	0.999931
(TTTTCC)n:(TTTTCC)n:(TTTTCC)n	116.964	-0.238483	0.173456	-1.37489	0.169166	0.999931
L5:L5:L5	1270.2	-0.120105	0.0873569	-1.37488	0.169168	0.999931
LTR46:LTR46:LTR46	483.579	-0.159915	0.116346	-1.37448	0.169293	0.999931
(CAGGACC)n:(CAGGACC)n:(CAGGACC)n	15.1163	0.42506	0.309308	1.37423	0.16937	0.999931
(CACACA)n:(CACACA)n:(CACACA)n	140.249	-0.188295	0.137036	-1.37406	0.169424	0.999931
(AGGAAT)n:(AGGAAT)n:(AGGAAT)n	4.84091	0.702151	0.511079	1.37386	0.169485	0.999931
(AATTCAA)n:(AATTCAA)n:(AATTCAA)n	1.20179	1.093	0.796056	1.37302	0.169746	0.999931
(AGACCA)n:(AGACCA)n:(AGACCA)n	0.685172	-1.50785	1.09859	-1.37253	0.169899	0.999931
(GATTTGG)n:(GATTTGG)n:(GATTTGG)n	0.476982	-2.29364	1.67132	-1.37235	0.169954	0.999931
AluSq4:AluSq4:AluSq4	4645.84	-0.112074	0.0817901	-1.37026	0.170605	0.999931
(TAGAAA)n:(TAGAAA)n:(TAGAAA)n	1.11386	-1.19544	0.872697	-1.36982	0.170742	0.999931
CR1-16_AMi:CR1-16_AMi:CR1-16_AMi	257.424	-0.164643	0.120221	-1.3695	0.170843	0.999931
(TCAATG)n:(TCAATG)n:(TCAATG)n	2.69557	-0.960715	0.703263	-1.36608	0.171913	0.999931
AluJr:AluJr:AluJr	250110	-0.101671	0.0744333	-1.36593	0.171961	0.999931
(AGGATG)n:(AGGATG)n:(AGGATG)n	0.552787	1.65496	1.21216	1.3653	0.172159	0.999931
Tigger6b:Tigger6b:Tigger6b	478.469	-0.141191	0.103461	-1.36467	0.172356	0.999931
LTR16E2:LTR16E2:LTR16E2	2167.84	-0.110263	0.080809	-1.36449	0.172415	0.999931
(GAAGTGAA)n:(GAAGTGAA)n:(GAAGTGAA)n	11.836	-0.521812	0.38245	-1.3644	0.172443	0.999931
(GGGGCGA)n:(GGGGCGA)n:(GGGGCGA)n	0.468874	-2.07284	1.51958	-1.36408	0.172541	0.999931
(TCTTGTC)n:(TCTTGTC)n:(TCTTGTC)n	8.24212	-0.497465	0.364698	-1.36405	0.172553	0.999931
(AGGTAA)n:(AGGTAA)n:(AGGTAA)n	26.4549	-0.326247	0.239332	-1.36316	0.172833	0.999931
(CAAGAA)n:(CAAGAA)n:(CAAGAA)n	0.446001	-1.89934	1.39383	-1.36267	0.172987	0.999931
(GCACAGA)n:(GCACAGA)n:(GCACAGA)n	2.80614	-0.962565	0.706509	-1.36242	0.173064	0.999931
(AACA)n:(AACA)n:(AACA)n	549.138	-0.127358	0.0935661	-1.36116	0.173464	0.999931
(CAGGTGA)n:(CAGGTGA)n:(CAGGTGA)n	71.2667	-0.217752	0.160001	-1.36094	0.173533	0.999931
(GTGTGA)n:(GTGTGA)n:(GTGTGA)n	13.2268	0.522743	0.384489	1.35958	0.173963	0.999931
L2-1_AMi:L2-1_AMi:L2-1_AMi	2685.01	-0.168128	0.123683	-1.35935	0.174037	0.999931
(ACATTCC)n:(ACATTCC)n:(ACATTCC)n	2.48444	-0.899802	0.661938	-1.35934	0.174037	0.999931
MER5C1:MER5C1:MER5C1	1335.35	-0.1252	0.0921401	-1.3588	0.174211	0.999931
(TTATGT)n:(TTATGT)n:(TTATGT)n	6.73429	0.530137	0.390228	1.35853	0.174295	0.999931
MIRc:MIRc:MIRc	203711	-0.0973245	0.0716529	-1.35828	0.174376	0.999931
(CTGAGCT)n:(CTGAGCT)n:(CTGAGCT)n	1.37932	-1.18679	0.874154	-1.35765	0.174575	0.999931
(TGTTCCG)n:(TGTTCCG)n:(TGTTCCG)n	0.529738	-1.73947	1.28154	-1.35733	0.174677	0.999931
Tigger14a:Tigger14a:Tigger14a	2001.54	-0.124237	0.0915335	-1.35728	0.174691	0.999931
HERV-Fc1_LTR1:HERV-Fc1_LTR1:HERV-Fc1_LTR1	64.9443	0.23658	0.174312	1.35722	0.174711	0.999931
(CTATGAT)n:(CTATGAT)n:(CTATGAT)n	0.456732	-2.28965	1.68756	-1.35678	0.174852	0.999931
(AGTAA)n:(AGTAA)n:(AGTAA)n	9.66987	-0.45358	0.334382	-1.35647	0.174949	0.999931
(TGCCCCC)n:(TGCCCCC)n:(TGCCCCC)n	1.8757	0.933371	0.688415	1.35583	0.175155	0.999931
L1PA2:L1PA2:L1PA2	21598.1	-0.144771	0.106863	-1.35474	0.175501	0.999931
(AGGAT)n:(AGGAT)n:(AGGAT)n	6.17601	-0.786712	0.580795	-1.35454	0.175563	0.999931
(GAGGG)n:(GAGGG)n:(GAGGG)n	24.9286	-0.297139	0.21941	-1.35426	0.175652	0.999931
LTR39:LTR39:LTR39	2975.55	-0.113962	0.0841902	-1.35362	0.175857	0.999931
(GCGGAGAGTA)n:(GCGGAGAGTA)n:(GCGGAGAGTA)n	1.91882	-1.08827	0.804435	-1.35284	0.176107	0.999931
(TAATGGAT)n:(TAATGGAT)n:(TAATGGAT)n	0.474817	-2.86881	2.12074	-1.35274	0.176139	0.999931
(ATTAAT)n:(ATTAAT)n:(ATTAAT)n	11.8364	-0.399633	0.295427	-1.35273	0.176142	0.999931
(TAATGTG)n:(TAATGTG)n:(TAATGTG)n	4.32033	-0.568948	0.420601	-1.3527	0.176151	0.999931
OldhAT1:OldhAT1:OldhAT1	5012.44	-0.110613	0.0817898	-1.35241	0.176245	0.999931
MER54A:MER54A:MER54A	1667.95	-0.127625	0.0943789	-1.35226	0.176292	0.999931
(TTTACT)n:(TTTACT)n:(TTTACT)n	62.6958	0.253848	0.187775	1.35188	0.176415	0.999931
(TCTGTCTCTC)n:(TCTGTCTCTC)n:(TCTGTCTCTC)n	0.863563	-1.89798	1.40412	-1.35172	0.176465	0.999931
(TTCG)n:(TTCG)n:(TTCG)n	1.23131	-1.07719	0.797031	-1.35151	0.176534	0.999931
(TTCTCTT)n:(TTCTCTT)n:(TTCTCTT)n	24.1217	0.435455	0.322207	1.35148	0.176543	0.999931
(GTGTCT)n:(GTGTCT)n:(GTGTCT)n	24.3045	-0.286724	0.21217	-1.35139	0.176571	0.999931
(AAGC)n:(AAGC)n:(AAGC)n	25.6288	-0.266993	0.197578	-1.35133	0.176591	0.999931
AluYm1:AluYm1:AluYm1	6537.36	-0.0959956	0.0710424	-1.35124	0.176617	0.999931
(CTGCCA)n:(CTGCCA)n:(CTGCCA)n	35.0393	-0.250737	0.185584	-1.35107	0.176673	0.999931
LTR41C:LTR41C:LTR41C	1253.8	-0.138427	0.10254	-1.34997	0.177025	0.999931
(AAAAGC)n:(AAAAGC)n:(AAAAGC)n	0.550218	-1.79095	1.32782	-1.34879	0.177406	0.999931
L1MC2:L1MC2:L1MC2	13514.2	-0.126418	0.0937694	-1.34818	0.177601	0.999931
(TTTGATA)n:(TTTGATA)n:(TTTGATA)n	7.74512	0.540669	0.401057	1.34811	0.177623	0.999931
Kanga2_a:Kanga2_a:Kanga2_a	3662.13	-0.159719	0.118496	-1.34788	0.177696	0.999931
(TATTACT)n:(TATTACT)n:(TATTACT)n	4.87825	-0.583775	0.433258	-1.34741	0.177849	0.999931
LTR1C:LTR1C:LTR1C	108.693	0.23211	0.172515	1.34545	0.178481	0.999931
(GAG)n:(GAG)n:(GAG)n	360.779	-0.173228	0.128759	-1.34537	0.178507	0.999931
(GGAACAGAG)n:(GGAACAGAG)n:(GGAACAGAG)n	1.72422	-1.25033	0.92946	-1.34522	0.178555	0.999931
(TGCTT)n:(TGCTT)n:(TGCTT)n	13.0534	-0.355701	0.264543	-1.34459	0.178758	0.999931
(ATGTACT)n:(ATGTACT)n:(ATGTACT)n	0.779628	-1.48024	1.10136	-1.34402	0.178943	0.999931
(TATCAAT)n:(TATCAAT)n:(TATCAAT)n	2.34671	-0.895022	0.666067	-1.34374	0.179032	0.999931
(CTATC)n:(CTATC)n:(CTATC)n	1.14357	1.02222	0.760802	1.34361	0.179074	0.999931
(ACACAT)n:(ACACAT)n:(ACACAT)n	305.355	-0.157573	0.117302	-1.34331	0.17917	0.999931
(TCTTATG)n:(TCTTATG)n:(TCTTATG)n	1.28987	1.19597	0.890393	1.3432	0.179208	0.999931
(TTCACTT)n:(TTCACTT)n:(TTCACTT)n	6.51778	0.464108	0.345575	1.343	0.179271	0.999931
L1ME1:L1ME1:L1ME1	71629.2	-0.119839	0.0892532	-1.34269	0.179373	0.999931
L1MB8:L1MB8:L1MB8	50385.7	-0.116638	0.0868845	-1.34245	0.17945	0.999931
(GAAC)n:(GAAC)n:(GAAC)n	8.88604	-0.500867	0.373114	-1.3424	0.179467	0.999931
(TATTCAA)n:(TATTCAA)n:(TATTCAA)n	4.73697	0.852669	0.635268	1.34222	0.179525	0.999931
(AACCCA)n:(AACCCA)n:(AACCCA)n	1.8582	-0.881724	0.657152	-1.34174	0.179682	0.999931
(CCGACC)n:(CCGACC)n:(CCGACC)n	1.63331	0.931658	0.695888	1.3388	0.180634	0.999931
(GCCCACA)n:(GCCCACA)n:(GCCCACA)n	3.52023	0.639211	0.477614	1.33834	0.180784	0.999931
(GGAAGTG)n:(GGAAGTG)n:(GGAAGTG)n	3.76076	-0.8768	0.655915	-1.33676	0.181302	0.999931
(GGGAGGCA)n:(GGGAGGCA)n:(GGGAGGCA)n	0.852237	-1.49842	1.12106	-1.33661	0.18135	0.999931
(TAAGTTAA)n:(TAAGTTAA)n:(TAAGTTAA)n	0.338285	-2.07769	1.55482	-1.33629	0.181454	0.999931
(ACATAT)n:(ACATAT)n:(ACATAT)n	49.9728	-0.258813	0.193701	-1.33615	0.181501	0.999931
(ACGGAGG)n:(ACGGAGG)n:(ACGGAGG)n	3.08338	0.862284	0.646101	1.3346	0.182008	0.999931
(CAGCACG)n:(CAGCACG)n:(CAGCACG)n	1.24287	1.31553	0.985785	1.3345	0.18204	0.999931
(CCCCGCC)n:(CCCCGCC)n:(CCCCGCC)n	1.2766	-1.08674	0.814417	-1.33438	0.182079	0.999931
(TCT)n:(TCT)n:(TCT)n	436.985	-0.127115	0.0952677	-1.33429	0.182108	0.999931
(ATTTTCT)n:(ATTTTCT)n:(ATTTTCT)n	2.93321	-0.816798	0.612454	-1.33365	0.182319	0.999931
(GGAGGTA)n:(GGAGGTA)n:(GGAGGTA)n	11.3452	-0.431073	0.323428	-1.33283	0.182589	0.999931
L1PA3:L1PA3:L1PA3	51363.1	-0.125995	0.0946083	-1.33175	0.182942	0.999931
SST1:SST1:SST1	253.197	-0.240893	0.180917	-1.33151	0.183022	0.999931
(TGACCTA)n:(TGACCTA)n:(TGACCTA)n	5.48543	0.792394	0.595186	1.33134	0.183078	0.999931
MER20:MER20:MER20	48746.7	-0.109239	0.0820572	-1.33126	0.183105	0.999931
(CCGCG)n:(CCGCG)n:(CCGCG)n	1.59659	0.870288	0.654075	1.33056	0.183333	0.999931
(TGATCGG)n:(TGATCGG)n:(TGATCGG)n	4.28396	0.709974	0.53371	1.33026	0.183432	0.999931
(CAGAGGT)n:(CAGAGGT)n:(CAGAGGT)n	0.685543	1.56564	1.17726	1.32991	0.183549	0.999931
(TAGACA)n:(TAGACA)n:(TAGACA)n	13.6057	-0.455714	0.342832	-1.32926	0.183761	0.999931
(TCCTCC)n:(TCCTCC)n:(TCCTCC)n	21.3071	0.328627	0.247265	1.32905	0.183833	0.999931
L1ME3G:L1ME3G:L1ME3G	38183.9	-0.12271	0.0923891	-1.32819	0.184115	0.999931
LTR6A:LTR6A:LTR6A	1243.55	-0.131414	0.0990295	-1.32702	0.184503	0.999931
(ATATCTC)n:(ATATCTC)n:(ATATCTC)n	3.61464	-0.892191	0.672361	-1.32695	0.184524	0.999931
(CATGTCA)n:(CATGTCA)n:(CATGTCA)n	1.27821	-1.13233	0.853389	-1.32687	0.184553	0.999931
L4_B_Mam:L4_B_Mam:L4_B_Mam	8054.87	-0.143679	0.108308	-1.32658	0.184648	0.999931
(GTATTCT)n:(GTATTCT)n:(GTATTCT)n	1.42212	-1.5827	1.19379	-1.32577	0.184915	0.999931
(CCCGTC)n:(CCCGTC)n:(CCCGTC)n	13.3675	0.410604	0.309711	1.32577	0.184917	0.999931
L1PA5:L1PA5:L1PA5	59972.1	-0.148466	0.112138	-1.32396	0.185518	0.999931
(CAGCAGC)n:(CAGCAGC)n:(CAGCAGC)n	7.54255	-0.578706	0.437355	-1.32319	0.185771	0.999931
(ATGTT)n:(ATGTT)n:(ATGTT)n	2.84627	-0.897428	0.678493	-1.32268	0.185943	0.999931
(TTATTA)n:(TTATTA)n:(TTATTA)n	13.1803	0.365571	0.276414	1.32255	0.185985	0.999931
(TTTATCA)n:(TTTATCA)n:(TTTATCA)n	0.684513	-1.64564	1.24454	-1.32229	0.186073	0.999931
LTR76:LTR76:LTR76	654.144	0.151958	0.114962	1.32181	0.186231	0.999931
(GAGGTGG)n:(GAGGTGG)n:(GAGGTGG)n	0.875416	1.11475	0.843362	1.3218	0.186235	0.999931
(CGGA)n:(CGGA)n:(CGGA)n	4.80521	-0.614047	0.46462	-1.32161	0.186297	0.999931
MER8:MER8:MER8	5172.85	-0.123932	0.0937769	-1.32156	0.186314	0.999931
MamGypsy2-LTR:MamGypsy2-LTR:MamGypsy2-LTR	335.718	-0.13232	0.100138	-1.32138	0.186375	0.999931
(TGCCAA)n:(TGCCAA)n:(TGCCAA)n	1.74769	-1.02241	0.77405	-1.32085	0.18655	0.999931
MER21A:MER21A:MER21A	9390.34	-0.0984862	0.0745791	-1.32056	0.186648	0.999931
(CAC)n:(CAC)n:(CAC)n	274.704	-0.19745	0.149522	-1.32054	0.186654	0.999931
HAL1:HAL1:HAL1	67526.8	-0.124629	0.0944311	-1.31979	0.186906	0.999931
(CCCCTGG)n:(CCCCTGG)n:(CCCCTGG)n	1.5388	0.949822	0.720178	1.31887	0.187212	0.999931
(CCCTCTC)n:(CCCTCTC)n:(CCCTCTC)n	27.0078	-0.259225	0.196833	-1.31698	0.187844	0.999931
(GGAT)n:(GGAT)n:(GGAT)n	1038.32	-0.148596	0.112916	-1.31599	0.188179	0.999931
Tigger10:Tigger10:Tigger10	3869.67	-0.146001	0.111038	-1.31488	0.18855	0.999931
(TTGAGTT)n:(TTGAGTT)n:(TTGAGTT)n	0.460557	2.00062	1.52272	1.31384	0.188899	0.999931
(CCTGGC)n:(CCTGGC)n:(CCTGGC)n	6.80035	0.492084	0.374624	1.31354	0.189001	0.999931
MER9a3:MER9a3:MER9a3	2338.54	-0.133558	0.10169	-1.31339	0.189051	0.999931
(ATTGCTT)n:(ATTGCTT)n:(ATTGCTT)n	2.17085	-0.926818	0.705856	-1.31304	0.189169	0.999931
(GGGAT)n:(GGGAT)n:(GGGAT)n	0.52841	1.45166	1.10574	1.31284	0.189238	0.999931
LTR19B:LTR19B:LTR19B	1359.29	-0.148991	0.113492	-1.31279	0.189253	0.999931
L1MEg:L1MEg:L1MEg	31231	-0.115519	0.08801	-1.31257	0.189327	0.999931
(AATCAC)n:(AATCAC)n:(AATCAC)n	5.06356	-0.933908	0.711622	-1.31237	0.189397	0.999931
UCON81:UCON81:UCON81	21.4416	-0.336015	0.256116	-1.31196	0.189532	0.999931
(AGGAG)n:(AGGAG)n:(AGGAG)n	12.5127	0.468261	0.356938	1.31188	0.18956	0.999931
(CCTTTG)n:(CCTTTG)n:(CCTTTG)n	0.808992	-1.74153	1.32798	-1.31141	0.18972	0.999931
(ATTCAGT)n:(ATTCAGT)n:(ATTCAGT)n	1.99363	-1.01303	0.772663	-1.31109	0.189826	0.999931
AluYh7:AluYh7:AluYh7	70.5492	-0.231117	0.176352	-1.31054	0.190012	0.999931
(CTGCCCA)n:(CTGCCCA)n:(CTGCCCA)n	3.21619	-0.81188	0.619568	-1.3104	0.190062	0.999931
(CCACCCA)n:(CCACCCA)n:(CCACCCA)n	1.01473	1.19339	0.910792	1.31028	0.190103	0.999931
LTR80B:LTR80B:LTR80B	509.834	-0.164493	0.125558	-1.3101	0.190163	0.999931
Tigger4b:Tigger4b:Tigger4b	8609.65	-0.132545	0.101215	-1.30953	0.190355	0.999931
L1MC1:L1MC1:L1MC1	32006	-0.119472	0.091268	-1.30902	0.190527	0.999931
LTR66:LTR66:LTR66	139.995	-0.143716	0.10982	-1.30864	0.190656	0.999931
AluSz6:AluSz6:AluSz6	141325	-0.0987172	0.0754688	-1.30805	0.190855	0.999931
MER57F:MER57F:MER57F	4224.33	-0.21853	0.167067	-1.30804	0.190861	0.999931
(ATCTTAT)n:(ATCTTAT)n:(ATCTTAT)n	0.412492	-1.97858	1.51302	-1.30771	0.190973	0.999931
(AACTAA)n:(AACTAA)n:(AACTAA)n	0.400944	-1.69083	1.29329	-1.30739	0.191081	0.999931
(CTACTA)n:(CTACTA)n:(CTACTA)n	0.495511	-2.25071	1.72187	-1.30713	0.191167	0.999931
(TTAATTA)n:(TTAATTA)n:(TTAATTA)n	1.8907	1.0081	0.771242	1.30711	0.191176	0.999931
(CCGCCCC)n:(CCGCCCC)n:(CCGCCCC)n	2.56979	0.799826	0.61191	1.3071	0.19118	0.999931
(TGAATGAG)n:(TGAATGAG)n:(TGAATGAG)n	3.00855	-0.765042	0.585938	-1.30567	0.191665	0.999931
(GGAGC)n:(GGAGC)n:(GGAGC)n	0.749117	1.29077	0.988673	1.30556	0.191704	0.999931
(ATGTAT)n:(ATGTAT)n:(ATGTAT)n	116.327	-0.142872	0.109466	-1.30517	0.191833	0.999931
(AATATCT)n:(AATATCT)n:(AATATCT)n	0.662243	-2.16796	1.66193	-1.30449	0.192068	0.999931
(GAGCAA)n:(GAGCAA)n:(GAGCAA)n	0.704484	-2.21059	1.69501	-1.30417	0.192175	0.999931
Charlie4z:Charlie4z:Charlie4z	16594.3	-0.104221	0.0799215	-1.30404	0.19222	0.999931
(CCTCCGA)n:(CCTCCGA)n:(CCTCCGA)n	2.47661	-1.05007	0.80584	-1.30308	0.192549	0.999931
(AAAGG)n:(AAAGG)n:(AAAGG)n	90.0852	-0.255618	0.196304	-1.30215	0.192864	0.999931
(CCCCAGT)n:(CCCCAGT)n:(CCCCAGT)n	3.05593	-0.691826	0.531359	-1.30199	0.192919	0.999931
(TGACTG)n:(TGACTG)n:(TGACTG)n	1.1772	1.52913	1.17566	1.30065	0.193377	0.999931
(GAATAAT)n:(GAATAAT)n:(GAATAAT)n	41.5286	-0.427586	0.328753	-1.30063	0.193385	0.999931
(AGTTTA)n:(AGTTTA)n:(AGTTTA)n	7.63695	-0.505128	0.388463	-1.30032	0.19349	0.999931
(CTGAGGG)n:(CTGAGGG)n:(CTGAGGG)n	1.14792	-1.21894	0.938104	-1.29936	0.193819	0.999931
(GGCAT)n:(GGCAT)n:(GGCAT)n	50.1727	-0.276926	0.213273	-1.29846	0.194129	0.999931
(GAGTGA)n:(GAGTGA)n:(GAGTGA)n	2.436	0.774552	0.597101	1.29719	0.194567	0.999931
(TTTACCTC)n:(TTTACCTC)n:(TTTACCTC)n	1.302	1.23139	0.9499	1.29634	0.194858	0.999931
(GTTATTA)n:(GTTATTA)n:(GTTATTA)n	0.708753	-2.16759	1.67209	-1.29634	0.19486	0.999931
(TCACTA)n:(TCACTA)n:(TCACTA)n	1.42791	1.03216	0.797122	1.29486	0.195368	0.999931
(AACAGC)n:(AACAGC)n:(AACAGC)n	0.521567	1.83606	1.4183	1.29455	0.195476	0.999931
(GATGAT)n:(GATGAT)n:(GATGAT)n	28.7534	0.621307	0.480221	1.29379	0.195736	0.999931
(CCCGCTG)n:(CCCGCTG)n:(CCCGCTG)n	0.77058	1.17027	0.904622	1.29365	0.195785	0.999931
MLT1F1-int:MLT1F1-int:MLT1F1-int	272.153	-0.207991	0.160784	-1.2936	0.195802	0.999931
(TAATAC)n:(TAATAC)n:(TAATAC)n	20.8873	-0.226618	0.175236	-1.29322	0.195936	0.999931
MER91A:MER91A:MER91A	6484.44	-0.084547	0.0653858	-1.29305	0.195995	0.999931
(GGCCCG)n:(GGCCCG)n:(GGCCCG)n	0.826815	-1.30959	1.01291	-1.2929	0.196044	0.999931
(ATGTGC)n:(ATGTGC)n:(ATGTGC)n	11.5116	0.555904	0.430099	1.2925	0.196183	0.999931
(TCCC)n:(TCCC)n:(TCCC)n	744.04	-0.111259	0.0860951	-1.29228	0.196259	0.999931
(CTCTGT)n:(CTCTGT)n:(CTCTGT)n	130.12	-0.159591	0.123498	-1.29225	0.19627	0.999931
L1ME3:L1ME3:L1ME3	27595.5	-0.102508	0.0794039	-1.29097	0.196714	0.999931
MamRep605:MamRep605:MamRep605	6972.47	-0.114804	0.0889308	-1.29094	0.196724	0.999931
LTR54:LTR54:LTR54	6451.75	-0.255396	0.197926	-1.29036	0.196925	0.999931
(GGGA)n:(GGGA)n:(GGGA)n	68.71	-0.200187	0.155168	-1.29013	0.197006	0.999931
UCON7:UCON7:UCON7	19.3116	-0.32266	0.250268	-1.28926	0.197309	0.999931
(TAATTCA)n:(TAATTCA)n:(TAATTCA)n	0.808102	-1.30415	1.012	-1.28868	0.19751	0.999931
MIR:MIR:MIR	372149	-0.0927754	0.0720541	-1.28758	0.197892	0.999931
(ACCCCT)n:(ACCCCT)n:(ACCCCT)n	14.7504	-0.525611	0.408788	-1.28578	0.198521	0.999931
(GTGGCAT)n:(GTGGCAT)n:(GTGGCAT)n	1.72186	0.983322	0.76493	1.28551	0.198615	0.999931
FLAM_A:FLAM_A:FLAM_A	25953.8	-0.108793	0.0846511	-1.28519	0.198724	0.999931
MER41C:MER41C:MER41C	991.913	-0.143503	0.111678	-1.28497	0.198802	0.999931
(TTAATTT)n:(TTAATTT)n:(TTAATTT)n	61.1455	-0.242179	0.188539	-1.2845	0.198967	0.999931
(GTTTA)n:(GTTTA)n:(GTTTA)n	12.2213	0.455218	0.354403	1.28446	0.198979	0.999931
(TCAGTCTATG)n:(TCAGTCTATG)n:(TCAGTCTATG)n	1.99354	-1.12299	0.874628	-1.28397	0.199154	0.999931
(CTTCTAG)n:(CTTCTAG)n:(CTTCTAG)n	2.81093	0.965347	0.752246	1.28329	0.199392	0.999931
(ATTATTAA)n:(ATTATTAA)n:(ATTATTAA)n	0.668572	-2.10011	1.6371	-1.28282	0.199555	0.999931
(CTGTCT)n:(CTGTCT)n:(CTGTCT)n	104.489	-0.170593	0.133023	-1.28243	0.199692	0.999931
(GCAGGG)n:(GCAGGG)n:(GCAGGG)n	1.18159	-1.11439	0.869193	-1.2821	0.199807	0.999931
(TACATT)n:(TACATT)n:(TACATT)n	5.88613	0.571442	0.445752	1.28197	0.199853	0.999931
(ATTAAC)n:(ATTAAC)n:(ATTAAC)n	19.1768	-0.393577	0.307021	-1.28192	0.19987	0.999931
MIR3:MIR3:MIR3	181042	-0.0947987	0.0740123	-1.28085	0.200246	0.999931
(CCAC)n:(CCAC)n:(CCAC)n	96.779	-0.185255	0.144644	-1.28077	0.200275	0.999931
(GACAGGC)n:(GACAGGC)n:(GACAGGC)n	1.39315	-0.929122	0.725471	-1.28072	0.200293	0.999931
(ACCCGT)n:(ACCCGT)n:(ACCCGT)n	0.645268	-1.50892	1.17889	-1.27995	0.200563	0.999931
(TGGTCTT)n:(TGGTCTT)n:(TGGTCTT)n	2.04103	1.02273	0.79904	1.27994	0.200565	0.999931
(GGCAGAG)n:(GGCAGAG)n:(GGCAGAG)n	5.64923	0.662459	0.517935	1.27904	0.200884	0.999931
(GTT)n:(GTT)n:(GTT)n	912.646	-0.130224	0.101826	-1.2789	0.200933	0.999931
(CTGCACT)n:(CTGCACT)n:(CTGCACT)n	4.92654	0.534057	0.417641	1.27875	0.200986	0.999931
MER5A:MER5A:MER5A	55932.4	-0.0981573	0.0767613	-1.27873	0.200991	0.999931
UCON83:UCON83:UCON83	2.67646	-0.820043	0.641841	-1.27764	0.201375	0.999931
(AAGTTA)n:(AAGTTA)n:(AAGTTA)n	2.7063	0.830883	0.650781	1.27675	0.201691	0.999931
(GAAGAAGAG)n:(GAAGAAGAG)n:(GAAGAAGAG)n	0.551689	-2.15998	1.69196	-1.27662	0.201738	0.999931
(GAGATGG)n:(GAGATGG)n:(GAGATGG)n	1.00806	-1.13516	0.889323	-1.27643	0.201805	0.999931
(GGAGTG)n:(GGAGTG)n:(GGAGTG)n	3.27453	0.640047	0.502407	1.27396	0.202677	0.999931
Tigger4a:Tigger4a:Tigger4a	14707.5	-0.122118	0.0958921	-1.27349	0.202844	0.999931
MER133A:MER133A:MER133A	23.4964	-0.310284	0.243653	-1.27347	0.202853	0.999931
(GCCTCA)n:(GCCTCA)n:(GCCTCA)n	67.3673	0.295746	0.23224	1.27345	0.202859	0.999931
(GTGGAG)n:(GTGGAG)n:(GTGGAG)n	2.60827	-0.788182	0.618983	-1.27335	0.202894	0.999931
(TGTGTT)n:(TGTGTT)n:(TGTGTT)n	106.929	-0.267958	0.210573	-1.27252	0.203189	0.999931
(TTGA)n:(TTGA)n:(TTGA)n	53.7317	-0.19466	0.153047	-1.2719	0.203409	0.999931
UCON74:UCON74:UCON74	295.355	-0.145357	0.114287	-1.27186	0.203424	0.999931
(CTCATGA)n:(CTCATGA)n:(CTCATGA)n	0.586948	-1.81906	1.43056	-1.27157	0.203525	0.999931
(GGGGCA)n:(GGGGCA)n:(GGGGCA)n	1.62602	0.959019	0.754228	1.27152	0.203542	0.999931
(AACTCTC)n:(AACTCTC)n:(AACTCTC)n	1.44006	-1.09221	0.859079	-1.27137	0.203596	0.999931
(GACCCCA)n:(GACCCCA)n:(GACCCCA)n	13.2141	0.379263	0.298368	1.27113	0.203683	0.999931
(AGGTAGG)n:(AGGTAGG)n:(AGGTAGG)n	0.969755	-1.3859	1.0903	-1.27112	0.203685	0.999931
MER65-int:MER65-int:MER65-int	1700.27	0.121103	0.0952766	1.27107	0.203704	0.999931
(TGCA)n:(TGCA)n:(TGCA)n	37.005	-0.192179	0.151244	-1.27065	0.203852	0.999931
(AATTTTT)n:(AATTTTT)n:(AATTTTT)n	91.094	-0.398288	0.313504	-1.27044	0.203929	0.999931
(ACAA)n:(ACAA)n:(ACAA)n	269.922	-0.165297	0.130152	-1.27003	0.204075	0.999931
Charlie15a:Charlie15a:Charlie15a	8002.91	-0.107526	0.0846707	-1.26994	0.204108	0.999931
(TGTGGC)n:(TGTGGC)n:(TGTGGC)n	24.0527	-0.253733	0.199808	-1.26988	0.204127	0.999931
(CACGCA)n:(CACGCA)n:(CACGCA)n	140.065	-0.143724	0.113195	-1.2697	0.204193	0.999931
(ATGATG)n:(ATGATG)n:(ATGATG)n	80.1045	-0.288052	0.226934	-1.26932	0.204327	0.999931
HAL1M8:HAL1M8:HAL1M8	5301.41	-0.135911	0.107088	-1.26915	0.204388	0.999931
(TCTCAT)n:(TCTCAT)n:(TCTCAT)n	0.656349	-1.77836	1.40182	-1.26861	0.204581	0.999931
(TTATGTT)n:(TTATGTT)n:(TTATGTT)n	14.6488	0.411275	0.324549	1.26722	0.205077	0.999931
(GATGAATG)n:(GATGAATG)n:(GATGAATG)n	1.18855	-1.26373	0.997364	-1.26707	0.205129	0.999931
tRNA-Ile-ATT:tRNA-Ile-ATT:tRNA-Ile-ATT	36.0125	-0.277692	0.219399	-1.26569	0.205624	0.999931
(TGATT)n:(TGATT)n:(TGATT)n	24.406	-0.330084	0.260908	-1.26513	0.205823	0.999931
(GCCCCCGA)n:(GCCCCCGA)n:(GCCCCCGA)n	1.19956	-1.14017	0.901748	-1.2644	0.206085	0.999931
MER123:MER123:MER123	3.42869	0.714602	0.565247	1.26423	0.206148	0.999931
(AAGCAA)n:(AAGCAA)n:(AAGCAA)n	12.1345	-0.346539	0.274144	-1.26408	0.206202	0.999931
(TGTGAT)n:(TGTGAT)n:(TGTGAT)n	3.99675	0.640276	0.506606	1.26385	0.206283	0.999931
(ACTTTC)n:(ACTTTC)n:(ACTTTC)n	73.4838	-0.194403	0.153875	-1.26338	0.206451	0.999931
(CAGCTC)n:(CAGCTC)n:(CAGCTC)n	12.6087	-0.368828	0.291938	-1.26338	0.206452	0.999931
(ATATTGT)n:(ATATTGT)n:(ATATTGT)n	7.57309	0.722296	0.571729	1.26335	0.206462	0.999931
(CAGTGGC)n:(CAGTGGC)n:(CAGTGGC)n	92.8846	-0.317702	0.251673	-1.26236	0.206819	0.999931
(GAGCCA)n:(GAGCCA)n:(GAGCCA)n	1.76568	-1.09502	0.867548	-1.2622	0.206876	0.999931
(ACT)n:(ACT)n:(ACT)n	104.917	-0.254681	0.201776	-1.26219	0.206879	0.999931
UCON44:UCON44:UCON44	69.8514	0.195395	0.154819	1.26208	0.206919	0.999931
(ACTAGAA)n:(ACTAGAA)n:(ACTAGAA)n	0.449807	-1.60305	1.27017	-1.26207	0.206924	0.999931
(TGTTT)n:(TGTTT)n:(TGTTT)n	822.049	-0.163281	0.129393	-1.2619	0.206986	0.999931
(AGTAGAA)n:(AGTAGAA)n:(AGTAGAA)n	5.66353	0.451032	0.357522	1.26155	0.207111	0.999931
(GGTCAG)n:(GGTCAG)n:(GGTCAG)n	4.52561	0.484454	0.384016	1.26155	0.207112	0.999931
(CTG)n:(CTG)n:(CTG)n	295.707	-0.162496	0.128861	-1.26102	0.207302	0.999931
Charlie19a:Charlie19a:Charlie19a	4211.54	-0.120194	0.0953862	-1.26008	0.20764	0.999931
(AAGACAA)n:(AAGACAA)n:(AAGACAA)n	3.38038	0.720351	0.571841	1.25971	0.207776	0.999931
(GTGATA)n:(GTGATA)n:(GTGATA)n	0.472255	-1.92226	1.52722	-1.25867	0.208151	0.999931
LTR9B:LTR9B:LTR9B	810.454	-0.139804	0.111087	-1.2585	0.20821	0.999931
(AAGTTT)n:(AAGTTT)n:(AAGTTT)n	1.92283	-0.93433	0.742448	-1.25845	0.208231	0.999931
MER5B:MER5B:MER5B	39080.4	-0.104762	0.083291	-1.25778	0.208471	0.999931
(TAATTCT)n:(TAATTCT)n:(TAATTCT)n	1.18529	-1.0715	0.852547	-1.25683	0.208817	0.999931
(TATAGC)n:(TATAGC)n:(TATAGC)n	1.10189	1.16135	0.924106	1.25673	0.208851	0.999931
(AGATCT)n:(AGATCT)n:(AGATCT)n	10.9032	-0.38303	0.304862	-1.2564	0.208969	0.999931
(CAGTGA)n:(CAGTGA)n:(CAGTGA)n	1.02922	-1.14499	0.911678	-1.25592	0.209146	0.999931
(GTCC)n:(GTCC)n:(GTCC)n	19.1049	-0.319105	0.254116	-1.25575	0.209208	0.999931
(GAGACA)n:(GAGACA)n:(GAGACA)n	78.0708	-0.201888	0.160797	-1.25554	0.209282	0.999931
Plat_L3:Plat_L3:Plat_L3	6159.57	-0.099177	0.0789943	-1.2555	0.209299	0.999931
(GAGCGG)n:(GAGCGG)n:(GAGCGG)n	2.96583	0.676616	0.539251	1.25473	0.209576	0.999931
AluYk2:AluYk2:AluYk2	731.373	-0.127792	0.101869	-1.25447	0.209671	0.999931
(TCTGTCA)n:(TCTGTCA)n:(TCTGTCA)n	6.09289	-0.453083	0.361568	-1.25311	0.210167	0.999931
(TAAGAGT)n:(TAAGAGT)n:(TAAGAGT)n	1.89733	1.19207	0.95147	1.25287	0.210253	0.999931
MER46C:MER46C:MER46C	9860.69	-0.105342	0.0840825	-1.25284	0.210265	0.999931
(TTTATAA)n:(TTTATAA)n:(TTTATAA)n	48.6552	-0.215122	0.17181	-1.25209	0.210536	0.999931
LTR22A:LTR22A:LTR22A	751.777	-0.158157	0.126328	-1.25195	0.210586	0.999931
(CACTC)n:(CACTC)n:(CACTC)n	1.95442	0.865466	0.691473	1.25163	0.210706	0.999931
(AGCAAA)n:(AGCAAA)n:(AGCAAA)n	1.74074	-0.987522	0.789459	-1.25088	0.210977	0.999931
(TCCCAT)n:(TCCCAT)n:(TCCCAT)n	0.716121	1.35711	1.08621	1.2494	0.211518	0.999931
(AGAGGAC)n:(AGAGGAC)n:(AGAGGAC)n	0.925814	-1.3675	1.09491	-1.24896	0.21168	0.999931
(AGAGGC)n:(AGAGGC)n:(AGAGGC)n	22.6227	-0.348196	0.279141	-1.24738	0.212257	0.999931
Eulor2C:Eulor2C:Eulor2C	4.69064	0.57493	0.460939	1.2473	0.212287	0.999931
Tigger12:Tigger12:Tigger12	2197.81	-0.128463	0.103022	-1.24695	0.212417	0.999931
(CACACAC)n:(CACACAC)n:(CACACAC)n	6.23598	-0.486605	0.390272	-1.24683	0.212458	0.999931
(ATTCT)n:(ATTCT)n:(ATTCT)n	3.99852	-0.570812	0.458069	-1.24613	0.212718	0.999931
(CCACACC)n:(CCACACC)n:(CCACACC)n	1.24619	-1.16036	0.931413	-1.24581	0.212835	0.999931
MER51B:MER51B:MER51B	1119.16	-0.0960972	0.0771397	-1.24576	0.212854	0.999931
(CATCT)n:(CATCT)n:(CATCT)n	55.8704	-0.285833	0.229669	-1.24454	0.2133	0.999931
(TGCTGT)n:(TGCTGT)n:(TGCTGT)n	7.43653	0.437244	0.351536	1.24381	0.213569	0.999931
(TA)n:(TA)n:(TA)n	6323.57	-0.117626	0.0945772	-1.24371	0.213607	0.999931
L1MA8:L1MA8:L1MA8	18080.4	-0.10982	0.0883004	-1.24371	0.213607	0.999931
X7A_LINE:X7A_LINE:X7A_LINE	2152.12	-0.114353	0.0919758	-1.24329	0.213759	0.999931
(TCCATTCCAT)n:(TCCATTCCAT)n:(TCCATTCCAT)n	0.495961	-1.68229	1.35326	-1.24313	0.213818	0.999931
MER57-int:MER57-int:MER57-int	3995.39	-0.169897	0.136728	-1.24259	0.214019	0.999931
Charlie5:Charlie5:Charlie5	3920.04	-0.121123	0.0974925	-1.24238	0.214096	0.999931
(AAGTGG)n:(AAGTGG)n:(AAGTGG)n	0.417873	-2.73109	2.1993	-1.2418	0.214311	0.999931
(TGTTCTT)n:(TGTTCTT)n:(TGTTCTT)n	0.7631	1.60664	1.29468	1.24096	0.214622	0.999931
LTR16A2:LTR16A2:LTR16A2	2256.12	-0.230867	0.186101	-1.24054	0.214774	0.999931
(CCAGAGT)n:(CCAGAGT)n:(CCAGAGT)n	1.37949	1.18109	0.952352	1.24019	0.214907	0.999931
(GCCAG)n:(GCCAG)n:(GCCAG)n	5.21546	0.638068	0.514555	1.24004	0.214961	0.999931
UCON107:UCON107:UCON107	380.088	-0.21634	0.174505	-1.23974	0.215073	0.999931
(TTTTTTG)n:(TTTTTTG)n:(TTTTTTG)n	89.7503	-0.219668	0.177277	-1.23912	0.2153	0.999931
(TGTCA)n:(TGTCA)n:(TGTCA)n	1.88804	1.0352	0.835897	1.23843	0.215557	0.999931
MER131:MER131:MER131	843.725	-0.155154	0.12529	-1.23836	0.215583	0.999931
L1MD:L1MD:L1MD	15846.2	-0.109985	0.0888323	-1.23812	0.21567	0.999931
(TGAACT)n:(TGAACT)n:(TGAACT)n	1.1959	-1.43641	1.16043	-1.23782	0.215782	0.999931
(GGAGGCA)n:(GGAGGCA)n:(GGAGGCA)n	57.1627	-0.247985	0.200394	-1.23749	0.215906	0.999931
L1ME3Cz:L1ME3Cz:L1ME3Cz	25453.1	-0.1191	0.0962538	-1.23736	0.215955	0.999931
(ACCCC)n:(ACCCC)n:(ACCCC)n	50.2467	-0.185439	0.149925	-1.23688	0.216132	0.999931
(CTTCTCT)n:(CTTCTCT)n:(CTTCTCT)n	4.04078	0.764426	0.618146	1.23664	0.21622	0.999931
(AGCATA)n:(AGCATA)n:(AGCATA)n	1.8057	1.23065	0.99528	1.23649	0.216278	0.999931
(TGA)n:(TGA)n:(TGA)n	581.722	-0.106975	0.0865517	-1.23597	0.216471	0.999931
(AAAATTT)n:(AAAATTT)n:(AAAATTT)n	1.5828	1.07252	0.867755	1.23597	0.216471	0.999931
(CAGAAG)n:(CAGAAG)n:(CAGAAG)n	9.52333	-0.432624	0.350284	-1.23507	0.216806	0.999931
LTR40c:LTR40c:LTR40c	1201	-0.136506	0.110633	-1.23386	0.217256	0.999931
(AGTACTTA)n:(AGTACTTA)n:(AGTACTTA)n	57.0764	0.442094	0.358808	1.23212	0.217905	0.999931
(ATAGAAT)n:(ATAGAAT)n:(ATAGAAT)n	18.0958	-0.430785	0.349699	-1.23187	0.217996	0.999931
MSTB:MSTB:MSTB	14131.6	-0.0989525	0.080402	-1.23072	0.218427	0.999931
(ACACA)n:(ACACA)n:(ACACA)n	65.6394	-0.299952	0.24373	-1.23067	0.218445	0.999931
(TGAATAA)n:(TGAATAA)n:(TGAATAA)n	0.553813	1.60253	1.3034	1.2295	0.218886	0.999931
L1ME3F:L1ME3F:L1ME3F	11498.5	-0.114349	0.0930274	-1.2292	0.218997	0.999931
(AGAGGCA)n:(AGAGGCA)n:(AGAGGCA)n	6.32833	0.614222	0.499708	1.22916	0.219011	0.999931
(CATTA)n:(CATTA)n:(CATTA)n	46.4286	-0.242189	0.197081	-1.22888	0.219117	0.999931
(GATAGAA)n:(GATAGAA)n:(GATAGAA)n	0.658983	1.3308	1.08327	1.2285	0.219259	0.999931
Tigger11a:Tigger11a:Tigger11a	1050.46	-0.112787	0.0918357	-1.22813	0.219397	0.999931
L1ME4c:L1ME4c:L1ME4c	24516.9	-0.12141	0.0988606	-1.22809	0.219412	0.999931
(CTATTTT)n:(CTATTTT)n:(CTATTTT)n	8.42552	-0.492892	0.401403	-1.22792	0.219476	0.999931
SVA_B:SVA_B:SVA_B	2353.21	-0.0967499	0.0788659	-1.22676	0.219911	0.999931
(GAGAG)n:(GAGAG)n:(GAGAG)n	7.80453	-0.461861	0.376581	-1.22646	0.220026	0.999931
(TTTTTGT)n:(TTTTTGT)n:(TTTTTGT)n	10.0414	0.350211	0.28557	1.22636	0.220064	0.999931
(ACAGAC)n:(ACAGAC)n:(ACAGAC)n	5.42612	0.500112	0.407848	1.22622	0.220116	0.999931
(TACTCTA)n:(TACTCTA)n:(TACTCTA)n	8.45709	-0.4604	0.375628	-1.22568	0.22032	0.999931
(TACTTA)n:(TACTTA)n:(TACTTA)n	0.673902	1.14461	0.933901	1.22562	0.220341	0.999931
(CCTGACCT)n:(CCTGACCT)n:(CCTGACCT)n	0.548407	1.54801	1.26372	1.22496	0.220589	0.999931
(TCTCCCTCTG)n:(TCTCCCTCTG)n:(TCTCCCTCTG)n	0.628449	-1.82218	1.48791	-1.22466	0.220705	0.999931
tRNA-Arg-AGG:tRNA-Arg-AGG:tRNA-Arg-AGG	16.4794	-0.301236	0.246033	-1.22437	0.220811	0.999931
(ATTTACT)n:(ATTTACT)n:(ATTTACT)n	3.64778	0.634633	0.518462	1.22407	0.220926	0.999931
(GAATTAA)n:(GAATTAA)n:(GAATTAA)n	24.0168	-0.423023	0.345675	-1.22376	0.221043	0.999931
(TAATCCT)n:(TAATCCT)n:(TAATCCT)n	0.738718	-1.63476	1.33589	-1.22373	0.221056	0.999931
(ACATAAG)n:(ACATAAG)n:(ACATAAG)n	2.56259	-0.819633	0.670107	-1.22314	0.221277	0.999931
(TTTTGTT)n:(TTTTGTT)n:(TTTTGTT)n	28.2894	0.258381	0.211293	1.22286	0.221383	0.999931
(GAAGAA)n:(GAAGAA)n:(GAAGAA)n	4.32773	-1.15492	0.944542	-1.22273	0.221433	0.999931
(TTCCCTC)n:(TTCCCTC)n:(TTCCCTC)n	35.3906	-0.353963	0.289543	-1.22249	0.221523	0.999931
Charlie11:Charlie11:Charlie11	166.304	-0.14679	0.120104	-1.22219	0.221636	0.999931
(CTAGGC)n:(CTAGGC)n:(CTAGGC)n	0.457699	1.27242	1.04186	1.22131	0.22197	0.999931
(CCCTCG)n:(CCCTCG)n:(CCCTCG)n	3.16891	-0.782077	0.640674	-1.22071	0.222196	0.999931
L4_C_Mam:L4_C_Mam:L4_C_Mam	11198.9	-0.113967	0.0934124	-1.22005	0.222447	0.999931
(CAGAA)n:(CAGAA)n:(CAGAA)n	30.7616	-0.232766	0.190887	-1.21939	0.222695	0.999931
(GCCCAT)n:(GCCCAT)n:(GCCCAT)n	40.6439	0.219826	0.180299	1.21923	0.222759	0.999931
L4_A_Mam:L4_A_Mam:L4_A_Mam	13739.8	-0.110667	0.0907879	-1.21897	0.222857	0.999931
LTR75_1:LTR75_1:LTR75_1	243.237	-0.153102	0.12561	-1.21887	0.222893	0.999931
(CCCCATCC)n:(CCCCATCC)n:(CCCCATCC)n	1.71138	0.95286	0.781897	1.21865	0.222977	0.999931
(AGATGAT)n:(AGATGAT)n:(AGATGAT)n	0.611349	1.53578	1.26061	1.21828	0.223116	0.999931
(CCTCCCC)n:(CCTCCCC)n:(CCTCCCC)n	3.00865	-0.726714	0.596805	-1.21767	0.223348	0.999931
(ACCCCAG)n:(ACCCCAG)n:(ACCCCAG)n	309.556	-0.110629	0.0908924	-1.21714	0.223552	0.999931
(AGGCTGGG)n:(AGGCTGGG)n:(AGGCTGGG)n	1.26743	1.1187	0.919205	1.21703	0.223592	0.999931
(TGACAGG)n:(TGACAGG)n:(TGACAGG)n	17.0259	0.401024	0.329683	1.21639	0.223835	0.999931
L1MA5A:L1MA5A:L1MA5A	8043.72	-0.131621	0.10823	-1.21613	0.223935	0.999931
(ATAATAA)n:(ATAATAA)n:(ATAATAA)n	2.91521	0.61298	0.504732	1.21447	0.22457	0.999931
(GGTTAGG)n:(GGTTAGG)n:(GGTTAGG)n	4.64326	0.650036	0.535532	1.21381	0.224819	0.999931
(TCG)n:(TCG)n:(TCG)n	2.14448	-0.846069	0.697118	-1.21367	0.224875	0.999931
(TTTGTAA)n:(TTTGTAA)n:(TTTGTAA)n	0.81735	-1.18471	0.976763	-1.21289	0.225171	0.999931
L1M4a1:L1M4a1:L1M4a1	5140.4	-0.150425	0.124047	-1.21264	0.225267	0.999931
(CCCATCCTC)n:(CCCATCCTC)n:(CCCATCCTC)n	0.883807	1.06477	0.878162	1.2125	0.22532	0.999931
MADE2:MADE2:MADE2	3050.71	-0.126238	0.104145	-1.21214	0.225459	0.999931
(GTCTGAA)n:(GTCTGAA)n:(GTCTGAA)n	4.93132	0.75157	0.620083	1.21205	0.225494	0.999931
Penelope1_Vert:Penelope1_Vert:Penelope1_Vert	845.277	-0.106977	0.088265	-1.212	0.225511	0.999931
MamRep137:MamRep137:MamRep137	5820.63	-0.120102	0.0991088	-1.21182	0.225581	0.999931
(ATACAAG)n:(ATACAAG)n:(ATACAAG)n	1.73999	-1.17975	0.973539	-1.21181	0.225584	0.999931
(ATTTGTT)n:(ATTTGTT)n:(ATTTGTT)n	66.538	0.210217	0.173561	1.2112	0.22582	0.999931
L1MC4a:L1MC4a:L1MC4a	38864.2	-0.0972801	0.0803648	-1.21048	0.226094	0.999931
(TATATA)n:(TATATA)n:(TATATA)n	86.8895	0.250278	0.206821	1.21012	0.226233	0.999931
(TAAA)n:(TAAA)n:(TAAA)n	321.112	-0.192739	0.159304	-1.20988	0.226324	0.999931
(CTATTTG)n:(CTATTTG)n:(CTATTTG)n	2.12733	-0.809273	0.669162	-1.20938	0.226516	0.999931
(TATTTTT)n:(TATTTTT)n:(TATTTTT)n	37.0169	-0.252409	0.208711	-1.20937	0.22652	0.999931
Charlie29a:Charlie29a:Charlie29a	3369.78	-0.135774	0.112278	-1.20927	0.226559	0.999931
MLT1B-int:MLT1B-int:MLT1B-int	1520.24	-0.12912	0.106822	-1.20873	0.226765	0.999931
(GGGGAGG)n:(GGGGAGG)n:(GGGGAGG)n	2.65378	-0.896225	0.742522	-1.207	0.227432	0.999931
(TCTGACC)n:(TCTGACC)n:(TCTGACC)n	4.01552	-0.685794	0.568512	-1.2063	0.227703	0.999931
MER1B:MER1B:MER1B	19501.1	-0.10355	0.0858567	-1.20607	0.227789	0.999931
(GAGAAT)n:(GAGAAT)n:(GAGAAT)n	4.22761	-0.660279	0.547744	-1.20545	0.228029	0.999931
(GGCCGA)n:(GGCCGA)n:(GGCCGA)n	0.803675	-1.15136	0.955427	-1.20507	0.228176	0.999931
(CCCGG)n:(CCCGG)n:(CCCGG)n	7.13176	0.502288	0.416899	1.20482	0.228273	0.999931
MER11D:MER11D:MER11D	1042.8	-0.102012	0.084674	-1.20476	0.228296	0.999931
(AATGATG)n:(AATGATG)n:(AATGATG)n	6.89628	0.508592	0.422461	1.20388	0.228636	0.999931
MLT1J:MLT1J:MLT1J	25080.3	-0.0938033	0.0779435	-1.20348	0.228791	0.999931
L1PA8:L1PA8:L1PA8	14703.9	-0.118606	0.0985652	-1.20332	0.228851	0.999931
(AAAATTA)n:(AAAATTA)n:(AAAATTA)n	1.10849	-0.956248	0.794951	-1.2029	0.229014	0.999931
(GATATA)n:(GATATA)n:(GATATA)n	2.48423	0.83811	0.69675	1.20289	0.229021	0.999931
MER124:MER124:MER124	1215.17	-0.171142	0.142315	-1.20256	0.229147	0.999931
(CTTATT)n:(CTTATT)n:(CTTATT)n	1.5272	0.987856	0.82155	1.20243	0.229197	0.999931
(TTAATCC)n:(TTAATCC)n:(TTAATCC)n	0.40883	-2.1341	1.77603	-1.20161	0.229516	0.999931
(ATATAG)n:(ATATAG)n:(ATATAG)n	34.9954	-0.222319	0.18506	-1.20134	0.22962	0.999931
(TTATTAT)n:(TTATTAT)n:(TTATTAT)n	72.3728	-0.209731	0.17468	-1.20066	0.229883	0.999931
(GCCCTGG)n:(GCCCTGG)n:(GCCCTGG)n	17.6626	-0.254944	0.21247	-1.19991	0.230176	0.999931
(AGAGCC)n:(AGAGCC)n:(AGAGCC)n	8.12884	0.477566	0.398171	1.1994	0.230372	0.999931
MER91C:MER91C:MER91C	1736.37	-0.106541	0.0888577	-1.19901	0.230525	0.999931
MER51-int:MER51-int:MER51-int	792.279	0.239593	0.199914	1.19848	0.23073	0.999931
(CTAA)n:(CTAA)n:(CTAA)n	5.26654	-0.529398	0.441971	-1.19781	0.230991	0.999931
(CACAGGTATC)n:(CACAGGTATC)n:(CACAGGTATC)n	1.72839	-0.75548	0.630736	-1.19777	0.231005	0.999931
MER6:MER6:MER6	2103.62	-0.133598	0.111599	-1.19713	0.231256	0.999931
(ACCTCCG)n:(ACCTCCG)n:(ACCTCCG)n	1.54916	-1.26113	1.05364	-1.19693	0.231335	0.999931
(AGTTAGT)n:(AGTTAGT)n:(AGTTAGT)n	2.12576	-0.874702	0.730983	-1.19661	0.231458	0.999931
Charlie21a:Charlie21a:Charlie21a	2095.64	-0.160704	0.134342	-1.19623	0.231606	0.999931
Charlie1b:Charlie1b:Charlie1b	6817.73	-0.108935	0.0910744	-1.19611	0.231653	0.999931
(AAGGAG)n:(AAGGAG)n:(AAGGAG)n	8.97144	-0.479741	0.401223	-1.1957	0.231815	0.999931
(TTAGT)n:(TTAGT)n:(TTAGT)n	4.82139	0.721563	0.603654	1.19533	0.231959	0.999931
(TGGCTG)n:(TGGCTG)n:(TGGCTG)n	2.74861	-0.600615	0.502748	-1.19466	0.232219	0.999931
(GGAGGA)n:(GGAGGA)n:(GGAGGA)n	0.854246	-1.45097	1.21519	-1.19403	0.232467	0.999931
(GGAGTGA)n:(GGAGTGA)n:(GGAGTGA)n	0.53937	-1.68275	1.40945	-1.1939	0.232516	0.999931
L1MC:L1MC:L1MC	10990.9	-0.110516	0.0926164	-1.19327	0.232765	0.999931
(ATTTATT)n:(ATTTATT)n:(ATTTATT)n	5.97308	0.450782	0.378226	1.19183	0.233327	0.999931
(CGGAAGGGA)n:(CGGAAGGGA)n:(CGGAAGGGA)n	0.634196	1.40416	1.17829	1.19169	0.233381	0.999931
(AGAATA)n:(AGAATA)n:(AGAATA)n	7.48179	-0.510901	0.428941	-1.19107	0.233625	0.999931
(TGTTTTA)n:(TGTTTTA)n:(TGTTTTA)n	1.10342	1.2688	1.06532	1.191	0.233652	0.999931
(AAGACAC)n:(AAGACAC)n:(AAGACAC)n	20.6613	0.280462	0.235519	1.19083	0.233722	0.999931
(TGTTGTG)n:(TGTTGTG)n:(TGTTGTG)n	1.32858	1.0029	0.842576	1.19028	0.233935	0.999931
MER84:MER84:MER84	238.759	-0.146718	0.123357	-1.18938	0.234291	0.999931
(AAATTT)n:(AAATTT)n:(AAATTT)n	2.99412	-0.853799	0.718347	-1.18856	0.234613	0.999931
(CTATTA)n:(CTATTA)n:(CTATTA)n	3.14951	-0.603477	0.508061	-1.18781	0.23491	0.999931
(CTTCCC)n:(CTTCCC)n:(CTTCCC)n	17.2136	-0.367621	0.309535	-1.18765	0.23497	0.999931
L3:L3:L3	105420	-0.0993505	0.0837386	-1.18644	0.23545	0.999931
(GCTCGC)n:(GCTCGC)n:(GCTCGC)n	2.25802	-0.665825	0.561399	-1.18601	0.235619	0.999931
(ACCAAA)n:(ACCAAA)n:(ACCAAA)n	215.937	-0.146117	0.123263	-1.18541	0.235857	0.999931
(TATATCC)n:(TATATCC)n:(TATATCC)n	51.2302	-0.427941	0.361201	-1.18477	0.236107	0.999931
(CATAC)n:(CATAC)n:(CATAC)n	3.0156	-0.701737	0.592397	-1.18457	0.236186	0.999931
(G)n:(G)n:(G)n	95.5472	-0.150273	0.12688	-1.18437	0.236266	0.999931
(TACTATT)n:(TACTATT)n:(TACTATT)n	4.25491	-0.50219	0.424105	-1.18412	0.236367	0.999931
(GTTCTA)n:(GTTCTA)n:(GTTCTA)n	3.20004	0.687456	0.580836	1.18356	0.236587	0.999931
(CCACTCC)n:(CCACTCC)n:(CCACTCC)n	12.0229	-0.32983	0.278847	-1.18283	0.236875	0.999931
(GCCCCAG)n:(GCCCCAG)n:(GCCCCAG)n	21.0145	0.29508	0.249511	1.18263	0.236955	0.999931
L1M2a:L1M2a:L1M2a	2864.23	-0.12739	0.107761	-1.18215	0.237145	0.999931
(ATCCTT)n:(ATCCTT)n:(ATCCTT)n	0.575818	-1.5019	1.27122	-1.18146	0.237419	0.999931
(TCTTCC)n:(TCTTCC)n:(TCTTCC)n	95.8283	-0.173411	0.1468	-1.18127	0.237494	0.999931
(GTGAGG)n:(GTGAGG)n:(GTGAGG)n	2.46574	-0.755465	0.639689	-1.18099	0.237608	0.999931
(CATTTAG)n:(CATTTAG)n:(CATTTAG)n	0.482378	-1.62581	1.37697	-1.18072	0.237713	0.999931
(TTATATG)n:(TTATATG)n:(TTATATG)n	2.62004	0.873635	0.740054	1.1805	0.237801	0.999931
CR1-8_Crp:CR1-8_Crp:CR1-8_Crp	30.0755	-0.31754	0.26914	-1.17983	0.238067	0.999931
L1MEg1:L1MEg1:L1MEg1	948.118	-0.160048	0.135719	-1.17926	0.238295	0.999931
L1ME4a:L1ME4a:L1ME4a	67680.2	-0.111212	0.0943999	-1.17809	0.23876	0.999931
(GGAGCAG)n:(GGAGCAG)n:(GGAGCAG)n	5.17567	0.628888	0.533914	1.17788	0.238844	0.999931
(CTGTCAC)n:(CTGTCAC)n:(CTGTCAC)n	1.70138	-1.04235	0.884951	-1.17787	0.23885	0.999931
(TGTCCC)n:(TGTCCC)n:(TGTCCC)n	9.58182	0.40449	0.343549	1.17739	0.239041	0.999931
(GCTCCTG)n:(GCTCCTG)n:(GCTCCTG)n	5.61616	0.661297	0.561675	1.17736	0.23905	0.999931
MamTip2:MamTip2:MamTip2	8499.63	-0.0795016	0.0675902	-1.17623	0.239503	0.999931
(CCTCCTT)n:(CCTCCTT)n:(CCTCCTT)n	15.1263	-0.506761	0.430837	-1.17622	0.239505	0.999931
Tigger19a:Tigger19a:Tigger19a	9618.95	-0.109685	0.093341	-1.1751	0.239954	0.999931
L1MEd:L1MEd:L1MEd	46841.6	-0.103107	0.0877485	-1.17503	0.239981	0.999931
MER61F:MER61F:MER61F	1429.34	-0.166698	0.141873	-1.17498	0.240003	0.999931
(AATGTTT)n:(AATGTTT)n:(AATGTTT)n	0.448963	-1.99679	1.69954	-1.1749	0.240035	0.999931
(TCTCAGC)n:(TCTCAGC)n:(TCTCAGC)n	1.02265	1.34711	1.14658	1.1749	0.240035	0.999931
(ATTAA)n:(ATTAA)n:(ATTAA)n	92.1226	-0.199024	0.169465	-1.17443	0.240225	0.999931
MER115:MER115:MER115	5417.87	-0.0929502	0.0791517	-1.17433	0.240263	0.999931
(GGAGGC)n:(GGAGGC)n:(GGAGGC)n	64.2524	0.206239	0.175665	1.17405	0.240376	0.999931
(ATGAAGG)n:(ATGAAGG)n:(ATGAAGG)n	10.8276	-0.426675	0.363458	-1.17393	0.240422	0.999931
(AATTCC)n:(AATTCC)n:(AATTCC)n	0.823364	1.2035	1.02524	1.17387	0.240449	0.999931
(GGACGG)n:(GGACGG)n:(GGACGG)n	0.35003	1.65037	1.40593	1.17386	0.240452	0.999931
(CCACT)n:(CCACT)n:(CCACT)n	28.3694	0.261086	0.222602	1.17289	0.240842	0.999931
L1MB1:L1MB1:L1MB1	8654.32	-0.100054	0.0853807	-1.17186	0.241253	0.999931
HERV-Fc2-int:HERV-Fc2-int:HERV-Fc2-int	11.0846	0.439901	0.375444	1.17168	0.241324	0.999931
(GACAGGA)n:(GACAGGA)n:(GACAGGA)n	2.70635	0.759395	0.648374	1.17123	0.241507	0.999931
(TCCTAA)n:(TCCTAA)n:(TCCTAA)n	2.89771	-0.791213	0.675637	-1.17106	0.241574	0.999931
(CAT)n:(CAT)n:(CAT)n	406.144	-0.148182	0.126551	-1.17093	0.241627	0.999931
(GCACCA)n:(GCACCA)n:(GCACCA)n	1.40716	-0.877009	0.749158	-1.17066	0.241735	0.999931
(GCATCAGA)n:(GCATCAGA)n:(GCATCAGA)n	0.752904	-1.66052	1.41866	-1.17049	0.241804	0.999931
tRNA-Val-GTG:tRNA-Val-GTG:tRNA-Val-GTG	19.0438	-0.306504	0.262003	-1.16985	0.242062	0.999931
(AAAATAAATT)n:(AAAATAAATT)n:(AAAATAAATT)n	1.19804	0.988413	0.845427	1.16913	0.242352	0.999931
(AATGT)n:(AATGT)n:(AATGT)n	2.15177	0.784601	0.671308	1.16876	0.242499	0.999931
(CTGCTG)n:(CTGCTG)n:(CTGCTG)n	1.86967	0.823534	0.704866	1.16836	0.242664	0.999931
(TTTCTTT)n:(TTTCTTT)n:(TTTCTTT)n	104.199	-0.187359	0.160422	-1.16791	0.242842	0.999931
(TGGTT)n:(TGGTT)n:(TGGTT)n	138.234	-0.206674	0.176993	-1.1677	0.242927	0.999931
(ACTGCT)n:(ACTGCT)n:(ACTGCT)n	48.9036	-0.2518	0.215658	-1.16759	0.242973	0.999931
(CCCTCTTG)n:(CCCTCTTG)n:(CCCTCTTG)n	2.84146	-0.783665	0.671352	-1.16729	0.243092	0.999931
(AATTAG)n:(AATTAG)n:(AATTAG)n	2.78357	-0.60134	0.515222	-1.16715	0.24315	0.999931
Tigger3b:Tigger3b:Tigger3b	20523.7	-0.109343	0.0936908	-1.16706	0.243187	0.999931
HERV1_LTRa:HERV1_LTRa:HERV1_LTRa	124.975	-0.231842	0.198689	-1.16686	0.243268	0.999931
(AAACTT)n:(AAACTT)n:(AAACTT)n	4.88145	-0.624575	0.535348	-1.16667	0.243343	0.999931
(GAGGCTGG)n:(GAGGCTGG)n:(GAGGCTGG)n	0.532105	2.05004	1.75724	1.16663	0.24336	0.999931
(TCTGTC)n:(TCTGTC)n:(TCTGTC)n	86.9729	-0.157986	0.13551	-1.16586	0.243672	0.999931
(TTCC)n:(TTCC)n:(TTCC)n	1378.85	-0.100681	0.0863633	-1.16579	0.2437	0.999931
(GAATGAA)n:(GAATGAA)n:(GAATGAA)n	3.39622	0.875906	0.75166	1.16529	0.2439	0.999931
(ATCTGGT)n:(ATCTGGT)n:(ATCTGGT)n	4.85867	0.5933	0.509175	1.16522	0.243931	0.999931
(TCTGCA)n:(TCTGCA)n:(TCTGCA)n	2.88461	-0.746636	0.641239	-1.16436	0.244276	0.999931
(GCCAA)n:(GCCAA)n:(GCCAA)n	4.16928	-0.571287	0.490904	-1.16375	0.244527	0.999931
(CCGGAGG)n:(CCGGAGG)n:(CCGGAGG)n	1.38002	0.974948	0.838391	1.16288	0.244878	0.999931
(GGTGAGG)n:(GGTGAGG)n:(GGTGAGG)n	2.42044	-0.610178	0.524823	-1.16263	0.244978	0.999931
(ATAGTTT)n:(ATAGTTT)n:(ATAGTTT)n	8.10494	-0.452415	0.389226	-1.16234	0.245096	0.999931
L1M2c:L1M2c:L1M2c	602.644	-0.180248	0.155075	-1.16233	0.2451	0.999931
(CATTCT)n:(CATTCT)n:(CATTCT)n	1.09056	-1.18147	1.01662	-1.16215	0.245173	0.999931
(AACATTT)n:(AACATTT)n:(AACATTT)n	3.37217	0.598704	0.515177	1.16213	0.245181	0.999931
(GAATT)n:(GAATT)n:(GAATT)n	9.26657	0.330689	0.284571	1.16206	0.245211	0.999931
(ATTATC)n:(ATTATC)n:(ATTATC)n	37.2452	-0.194867	0.167747	-1.16167	0.245368	0.999931
(GATGTAT)n:(GATGTAT)n:(GATGTAT)n	0.716139	-1.46826	1.26404	-1.16156	0.245414	0.999931
(TTATATT)n:(TTATATT)n:(TTATATT)n	6.99751	-0.449689	0.387203	-1.16138	0.245488	0.999931
Tigger15a:Tigger15a:Tigger15a	19953	-0.112784	0.0971124	-1.16137	0.24549	0.999931
(CAGAGCA)n:(CAGAGCA)n:(CAGAGCA)n	14.5017	0.42154	0.362977	1.16134	0.245503	0.999931
(AGCGAG)n:(AGCGAG)n:(AGCGAG)n	9.39887	0.481358	0.414789	1.16049	0.24585	0.999931
(ATTGAT)n:(ATTGAT)n:(ATTGAT)n	1.38498	0.949975	0.818623	1.16045	0.245864	0.999931
(TCA)n:(TCA)n:(TCA)n	566.033	-0.0834729	0.0719345	-1.1604	0.245886	0.999931
(TTTCTT)n:(TTTCTT)n:(TTTCTT)n	141.312	-0.180553	0.155599	-1.16037	0.245898	0.999931
MER51C:MER51C:MER51C	1206.89	-0.133429	0.115015	-1.1601	0.246007	0.999931
(CTGCAC)n:(CTGCAC)n:(CTGCAC)n	3.37798	0.609788	0.525745	1.15986	0.246108	0.999931
(TTTGT)n:(TTTGT)n:(TTTGT)n	462.434	-0.168574	0.145352	-1.15977	0.246144	0.999931
(ATAGC)n:(ATAGC)n:(ATAGC)n	5.15373	-0.435155	0.375215	-1.15975	0.246151	0.999931
LTR105_Mam:LTR105_Mam:LTR105_Mam	472.355	-0.140582	0.121249	-1.15944	0.246276	0.999931
Charlie2b:Charlie2b:Charlie2b	5319.99	-0.115213	0.0993841	-1.15927	0.246344	0.999931
(CTTATTAA)n:(CTTATTAA)n:(CTTATTAA)n	1.39188	-1.00028	0.862867	-1.15925	0.246354	0.999931
Tigger3c:Tigger3c:Tigger3c	6077.51	-0.0877266	0.0756798	-1.15918	0.246382	0.999931
(TACATTT)n:(TACATTT)n:(TACATTT)n	0.409011	1.37898	1.19002	1.15879	0.246542	0.999931
(AGATAG)n:(AGATAG)n:(AGATAG)n	5.82662	0.509621	0.440173	1.15777	0.246957	0.999931
tRNA-Pro-CCG:tRNA-Pro-CCG:tRNA-Pro-CCG	1.38093	-0.936881	0.809472	-1.1574	0.247109	0.999931
MER58B:MER58B:MER58B	16565.9	-0.103384	0.0893434	-1.15715	0.247211	0.999931
MER45R:MER45R:MER45R	322.452	0.1368	0.118229	1.15708	0.24724	0.999931
AmnSINE1:AmnSINE1:AmnSINE1	3634.68	-0.10132	0.0875699	-1.15701	0.247267	0.999931
(TTATTT)n:(TTATTT)n:(TTATTT)n	99.1674	-0.182208	0.157501	-1.15687	0.247327	0.999931
(ATGATAC)n:(ATGATAC)n:(ATGATAC)n	7.74012	-0.620444	0.536428	-1.15662	0.247427	0.999931
MER66B:MER66B:MER66B	1253.37	-0.10133	0.0876277	-1.15637	0.247529	0.999931
(AGGAAG)n:(AGGAAG)n:(AGGAAG)n	2.20254	0.669576	0.579035	1.15636	0.247532	0.999931
(TTTTTTGT)n:(TTTTTTGT)n:(TTTTTTGT)n	0.619919	-1.30314	1.12734	-1.15595	0.247701	0.999931
(GAA)n:(GAA)n:(GAA)n	44.2238	-0.278047	0.240546	-1.1559	0.247722	0.999931
(ATGAGG)n:(ATGAGG)n:(ATGAGG)n	4.36973	-0.705526	0.610414	-1.15582	0.247757	0.999931
L1MEf:L1MEf:L1MEf	25206.1	-0.109418	0.0947375	-1.15496	0.248106	0.999931
(AAAG)n:(AAAG)n:(AAAG)n	432.364	-0.12275	0.106327	-1.15446	0.24831	0.999931
LTR38-int:LTR38-int:LTR38-int	114.975	-0.173811	0.150642	-1.1538	0.248583	0.999931
Charlie25:Charlie25:Charlie25	979.694	-0.140029	0.121431	-1.15316	0.248845	0.999931
SAR:SAR:SAR	3.67502	-0.72195	0.626344	-1.15264	0.249058	0.999931
Charlie1a:Charlie1a:Charlie1a	26198.6	-0.112107	0.0973194	-1.15195	0.249341	0.999931
(TGATAC)n:(TGATAC)n:(TGATAC)n	2.7431	-0.928895	0.806579	-1.15165	0.249466	0.999931
Tigger16a:Tigger16a:Tigger16a	3783.36	-0.122057	0.105998	-1.1515	0.249526	0.999931
L1PB2:L1PB2:L1PB2	6819.59	-0.121843	0.105873	-1.15084	0.249798	0.999931
(GGACTCT)n:(GGACTCT)n:(GGACTCT)n	0.515664	-1.74046	1.51364	-1.14985	0.250204	0.999931
(CTAGTAC)n:(CTAGTAC)n:(CTAGTAC)n	0.423739	-1.98003	1.72232	-1.14963	0.250296	0.999931
(TACAAC)n:(TACAAC)n:(TACAAC)n	4.55723	0.674147	0.587	1.14846	0.250778	0.999931
(TAAGAG)n:(TAAGAG)n:(TAAGAG)n	0.666505	1.482	1.29078	1.14814	0.25091	0.999931
(CATCAC)n:(CATCAC)n:(CATCAC)n	103.498	0.311902	0.271669	1.1481	0.250929	0.999931
(TGATAG)n:(TGATAG)n:(TGATAG)n	0.445591	-1.74338	1.51861	-1.14801	0.250964	0.999931
(GGAATG)n:(GGAATG)n:(GGAATG)n	2.03203	-0.782494	0.681795	-1.1477	0.251093	0.999931
MER30:MER30:MER30	10689.8	-0.118672	0.103552	-1.14601	0.251789	0.999931
(TTTGC)n:(TTTGC)n:(TTTGC)n	39.6001	-0.278869	0.243368	-1.14587	0.251848	0.999931
Tigger19b:Tigger19b:Tigger19b	11111	-0.101422	0.0885128	-1.14585	0.251857	0.999931
(AATCTC)n:(AATCTC)n:(AATCTC)n	1.73023	0.96812	0.8452	1.14543	0.25203	0.999931
(ATTGTA)n:(ATTGTA)n:(ATTGTA)n	5.61424	-0.511296	0.446381	-1.14543	0.252033	0.999931
(TTTGTGA)n:(TTTGTGA)n:(TTTGTGA)n	12.1884	-0.456007	0.398132	-1.14537	0.252057	0.999931
(GCTCCCA)n:(GCTCCCA)n:(GCTCCCA)n	1.85749	-0.878043	0.76669	-1.14524	0.25211	0.999931
HERV17-int:HERV17-int:HERV17-int	3374.39	-0.135096	0.118008	-1.1448	0.252293	0.999931
(CTTTTTA)n:(CTTTTTA)n:(CTTTTTA)n	47.2661	-0.305504	0.266882	-1.14472	0.252326	0.999931
(GCCGAGG)n:(GCCGAGG)n:(GCCGAGG)n	0.889491	1.10054	0.961511	1.1446	0.252377	0.999931
(TCTATTT)n:(TCTATTT)n:(TCTATTT)n	0.619156	-1.14718	1.0023	-1.14454	0.2524	0.999931
(ATGAGAC)n:(ATGAGAC)n:(ATGAGAC)n	2.41005	0.768674	0.671709	1.14436	0.252476	0.999931
(ACATGTG)n:(ACATGTG)n:(ACATGTG)n	1.5546	0.851107	0.744321	1.14347	0.252844	0.999931
(TTAACA)n:(TTAACA)n:(TTAACA)n	1.32364	0.891846	0.780152	1.14317	0.252968	0.999931
(AGTCACT)n:(AGTCACT)n:(AGTCACT)n	16.932	-0.308805	0.270215	-1.14281	0.253117	0.999931
(TGTGAGC)n:(TGTGAGC)n:(TGTGAGC)n	3.54967	-0.635372	0.556006	-1.14274	0.253145	0.999931
(TTCTTGC)n:(TTCTTGC)n:(TTCTTGC)n	0.446232	-2.24279	1.9629	-1.14259	0.253207	0.999931
(TCCCAGGACT)n:(TCCCAGGACT)n:(TCCCAGGACT)n	0.718983	-1.40614	1.23079	-1.14247	0.253259	0.999931
(TCCCACC)n:(TCCCACC)n:(TCCCACC)n	5.47653	-0.495522	0.434091	-1.14151	0.253656	0.999931
LTR16C:LTR16C:LTR16C	7345.2	-0.0927131	0.0812516	-1.14106	0.253844	0.999931
(AAGTCT)n:(AAGTCT)n:(AAGTCT)n	4.73108	0.621246	0.544654	1.14063	0.254026	0.999931
(TAAACTAATT)n:(TAAACTAATT)n:(TAAACTAATT)n	0.364625	-2.24384	1.96766	-1.14036	0.254138	0.999931
MamGypsy2-I:MamGypsy2-I:MamGypsy2-I	1362.38	-0.117968	0.103452	-1.14031	0.254157	0.999931
UCON37:UCON37:UCON37	182.175	-0.164698	0.144474	-1.13999	0.254291	0.999931
(TTAGAC)n:(TTAGAC)n:(TTAGAC)n	1.74987	-0.83885	0.736079	-1.13962	0.254445	0.999931
(TCCACC)n:(TCCACC)n:(TCCACC)n	2.82928	-0.89059	0.781508	-1.13958	0.254462	0.999931
(GTATAT)n:(GTATAT)n:(GTATAT)n	93.4134	-0.185138	0.162516	-1.1392	0.254619	0.999931
(GTGTCAT)n:(GTGTCAT)n:(GTGTCAT)n	0.568137	1.60364	1.40791	1.13902	0.254696	0.999931
LTR24C:LTR24C:LTR24C	1032.56	-0.151573	0.133118	-1.13864	0.254855	0.999931
(TTAGTTT)n:(TTAGTTT)n:(TTAGTTT)n	2.50983	0.937658	0.824219	1.13763	0.255274	0.999931
(GGCTGGT)n:(GGCTGGT)n:(GGCTGGT)n	1.5355	0.706893	0.621825	1.1368	0.25562	0.999931
(CCTGCC)n:(CCTGCC)n:(CCTGCC)n	83.4138	-0.202529	0.178237	-1.1363	0.255833	0.999931
(ATAAGTT)n:(ATAAGTT)n:(ATAAGTT)n	21.4782	0.280785	0.247178	1.13596	0.255974	0.999931
L2c:L2c:L2c	362471	-0.098092	0.0864019	-1.1353	0.25625	0.999931
(GGAATA)n:(GGAATA)n:(GGAATA)n	11.4631	-0.356927	0.314579	-1.13462	0.256536	0.999931
(GGAGGCG)n:(GGAGGCG)n:(GGAGGCG)n	1.32121	-1.5382	1.35668	-1.1338	0.256881	0.999931
(CCT)n:(CCT)n:(CCT)n	888.326	-0.0916266	0.0809006	-1.13258	0.257389	0.999931
(TAGGAGA)n:(TAGGAGA)n:(TAGGAGA)n	2.84524	0.753652	0.665498	1.13246	0.25744	0.999931
(TGAACTATGTG)n:(TGAACTATGTG)n:(TGAACTATGTG)n	5.1925	0.540511	0.47736	1.13229	0.257512	0.999931
MER90:MER90:MER90	3503.47	-0.17931	0.158479	-1.13144	0.257871	0.999931
(CCCCCCG)n:(CCCCCCG)n:(CCCCCCG)n	0.575139	-1.34318	1.18777	-1.13084	0.258121	0.999931
(GGAGCAA)n:(GGAGCAA)n:(GGAGCAA)n	0.517485	1.2329	1.09071	1.13036	0.258326	0.999931
U3:U3:U3	632.929	0.346933	0.306935	1.13031	0.258344	0.999931
L1MA4A:L1MA4A:L1MA4A	15708.3	-0.128146	0.113401	-1.13003	0.258465	0.999931
(ATCAGAT)n:(ATCAGAT)n:(ATCAGAT)n	3.26364	-1.07023	0.94799	-1.12895	0.258919	0.999931
(AAGGTAG)n:(AAGGTAG)n:(AAGGTAG)n	22.4554	0.323266	0.286375	1.12882	0.258974	0.999931
(TCTCTGT)n:(TCTCTGT)n:(TCTCTGT)n	0.651012	1.34191	1.18888	1.12872	0.259018	0.999931
L1MA1:L1MA1:L1MA1	7801.78	-0.103112	0.0913716	-1.12849	0.259112	0.999931
(TGATGA)n:(TGATGA)n:(TGATGA)n	36.488	0.305178	0.270567	1.12792	0.259355	0.999931
Eulor11:Eulor11:Eulor11	38.3645	0.482429	0.427788	1.12773	0.259434	0.999931
L1PA15:L1PA15:L1PA15	17909.3	-0.125372	0.111234	-1.1271	0.2597	0.999931
(CTTTGT)n:(CTTTGT)n:(CTTTGT)n	93.6319	0.14501	0.128687	1.12684	0.259809	0.999931
L1MC3:L1MC3:L1MC3	27185.1	-0.0944861	0.0838702	-1.12658	0.259922	0.999931
(GAGACAGAA)n:(GAGACAGAA)n:(GAGACAGAA)n	0.479409	1.58493	1.40705	1.12641	0.25999	0.999931
LTR108a_Mam:LTR108a_Mam:LTR108a_Mam	113.685	-0.191945	0.17045	-1.1261	0.260122	0.999931
L1M4:L1M4:L1M4	47947.2	-0.103633	0.0920332	-1.12604	0.260148	0.999931
(AAGAGG)n:(AAGAGG)n:(AAGAGG)n	3.33565	-0.621038	0.551786	-1.12551	0.260375	0.999931
(GGAATCT)n:(GGAATCT)n:(GGAATCT)n	2.18081	0.802948	0.713416	1.1255	0.260378	0.999931
(GTGG)n:(GTGG)n:(GTGG)n	68.4936	-0.185743	0.165069	-1.12524	0.260486	0.999931
MER21C:MER21C:MER21C	24467.8	-0.126206	0.112164	-1.1252	0.260505	0.999931
L1MC5a:L1MC5a:L1MC5a	57911.1	-0.0985562	0.0876591	-1.12431	0.260881	0.999931
MER44A:MER44A:MER44A	7433.14	-0.111928	0.0995723	-1.12408	0.260978	0.999931
Charlie13a:Charlie13a:Charlie13a	1759.74	-0.107244	0.0954126	-1.124	0.261013	0.999931
(AAGTTTG)n:(AAGTTTG)n:(AAGTTTG)n	9.14966	0.459581	0.408978	1.12373	0.261128	0.999931
(TATTGGT)n:(TATTGGT)n:(TATTGGT)n	5.25422	-0.586236	0.522216	-1.12259	0.261611	0.999931
(GAATAT)n:(GAATAT)n:(GAATAT)n	4.79574	0.529435	0.47164	1.12254	0.261633	0.999931
MER20B:MER20B:MER20B	8944.14	-0.106241	0.0946853	-1.12205	0.261843	0.999931
(GTAATGA)n:(GTAATGA)n:(GTAATGA)n	2.46291	-0.872647	0.777769	-1.12199	0.261868	0.999931
LTR47A2:LTR47A2:LTR47A2	376.318	-0.190379	0.169797	-1.12121	0.262196	0.999931
(TAATAGA)n:(TAATAGA)n:(TAATAGA)n	2.4691	-0.821792	0.733025	-1.1211	0.262247	0.999931
(TTCCTC)n:(TTCCTC)n:(TTCCTC)n	45.6768	-0.246633	0.220003	-1.12104	0.262269	0.999931
L3b:L3b:L3b	17853	-0.100142	0.0893638	-1.12062	0.262452	0.999931
(TTTTTGG)n:(TTTTTGG)n:(TTTTTGG)n	0.683136	1.37247	1.22478	1.12058	0.262467	0.999931
(CCCCGCT)n:(CCCCGCT)n:(CCCCGCT)n	0.582226	-1.55989	1.39204	-1.12058	0.262468	0.999931
(TGCTTAA)n:(TGCTTAA)n:(TGCTTAA)n	1.59717	0.877807	0.784132	1.11946	0.262943	0.999931
(ATACAA)n:(ATACAA)n:(ATACAA)n	199.714	-0.139922	0.125018	-1.11922	0.263048	0.999931
(CGTCC)n:(CGTCC)n:(CGTCC)n	2.13686	0.831311	0.743236	1.1185	0.263353	0.999931
(CCCCCGC)n:(CCCCCGC)n:(CCCCCGC)n	3.34724	-0.643409	0.575346	-1.1183	0.263439	0.999931
MER33:MER33:MER33	19095.4	-0.0903498	0.0807948	-1.11826	0.263455	0.999931
(CTCCCA)n:(CTCCCA)n:(CTCCCA)n	10.7828	-0.363663	0.325244	-1.11812	0.263514	0.999931
(AAGATA)n:(AAGATA)n:(AAGATA)n	25.4726	0.288953	0.258459	1.11798	0.263574	0.999931
(CCACAT)n:(CCACAT)n:(CCACAT)n	0.695769	1.2152	1.08774	1.11717	0.263921	0.999931
(GCCTTT)n:(GCCTTT)n:(GCCTTT)n	3.57918	-0.558084	0.499629	-1.117	0.263995	0.999931
(TCTTTCT)n:(TCTTTCT)n:(TCTTTCT)n	8.39796	0.343427	0.307503	1.11682	0.26407	0.999931
Arthur1B:Arthur1B:Arthur1B	1948.69	-0.0839796	0.0751972	-1.11679	0.264083	0.999931
MER4B:MER4B:MER4B	4016.43	-0.103459	0.0927867	-1.11502	0.264841	0.999931
(GCGA)n:(GCGA)n:(GCGA)n	1.57516	-1.05518	0.946413	-1.11493	0.264881	0.999931
(AATATCA)n:(AATATCA)n:(AATATCA)n	4.15495	-0.465668	0.417773	-1.11464	0.265003	0.999931
(TATTTCA)n:(TATTTCA)n:(TATTTCA)n	1.21469	0.877398	0.787404	1.11429	0.265154	0.999931
(GCTGGGCT)n:(GCTGGGCT)n:(GCTGGGCT)n	0.365836	-2.17914	1.95643	-1.11384	0.265348	0.999931
(CTACCA)n:(CTACCA)n:(CTACCA)n	0.758286	-1.13735	1.02119	-1.11375	0.265385	0.999931
(GGTTAG)n:(GGTTAG)n:(GGTTAG)n	68.9213	-0.205851	0.184865	-1.11352	0.265486	0.999931
(ACAG)n:(ACAG)n:(ACAG)n	148.433	-0.141449	0.12712	-1.11272	0.26583	0.999931
(AGCAAGC)n:(AGCAAGC)n:(AGCAAGC)n	18.76	0.34525	0.310289	1.11267	0.265849	0.999931
(CCTCCA)n:(CCTCCA)n:(CCTCCA)n	26.2638	-0.377012	0.33899	-1.11217	0.266067	0.999931
(TCACTAA)n:(TCACTAA)n:(TCACTAA)n	0.608336	-1.70175	1.53053	-1.11188	0.266192	0.999931
HSMAR2:HSMAR2:HSMAR2	5254.49	-0.1084	0.0976239	-1.11038	0.266834	0.999931
LTR32:LTR32:LTR32	1069.45	-0.0969979	0.087384	-1.11002	0.266991	0.999931
(GATGAG)n:(GATGAG)n:(GATGAG)n	333.364	-0.180396	0.162521	-1.10999	0.267004	0.999931
(AGACAAC)n:(AGACAAC)n:(AGACAAC)n	0.669898	-1.57653	1.42043	-1.1099	0.267044	0.999931
(TGTGTTT)n:(TGTGTTT)n:(TGTGTTT)n	0.464959	-2.1011	1.89368	-1.10953	0.267201	0.999931
(TACATG)n:(TACATG)n:(TACATG)n	7.45166	0.389544	0.351114	1.10945	0.267234	0.999931
(TTGTTTTTT)n:(TTGTTTTTT)n:(TTGTTTTTT)n	1.64038	0.836483	0.754204	1.10909	0.267389	0.999931
(TAGGAT)n:(TAGGAT)n:(TAGGAT)n	1.00044	-1.33067	1.19985	-1.10904	0.267414	0.999931
(CCTTTTA)n:(CCTTTTA)n:(CCTTTTA)n	17.444	-0.306909	0.276837	-1.10863	0.267591	0.999931
(GGGTTGG)n:(GGGTTGG)n:(GGGTTGG)n	0.389653	-1.7158	1.54803	-1.10837	0.2677	0.999931
L1MC5:L1MC5:L1MC5	48109.3	-0.101329	0.0914246	-1.10833	0.267717	0.999931
(GGTGACA)n:(GGTGACA)n:(GGTGACA)n	1.3574	-0.787524	0.710689	-1.10811	0.267813	0.999931
(TCAAGA)n:(TCAAGA)n:(TCAAGA)n	0.961985	-1.41428	1.27674	-1.10773	0.267979	0.999931
(TGACCCTG)n:(TGACCCTG)n:(TGACCCTG)n	16.0685	-0.342893	0.30969	-1.10721	0.268202	0.999931
(TGCAGG)n:(TGCAGG)n:(TGCAGG)n	0.49709	-1.89007	1.70721	-1.10711	0.268247	0.999931
(TTATCC)n:(TTATCC)n:(TTATCC)n	1.3667	1.04232	0.941634	1.10693	0.268325	0.999931
(TTAACAT)n:(TTAACAT)n:(TTAACAT)n	0.652611	-1.24016	1.12083	-1.10646	0.268527	0.999931
MER34C:MER34C:MER34C	139.638	-0.178295	0.16115	-1.10639	0.268557	0.999931
L1MA9:L1MA9:L1MA9	18500.7	-0.0981631	0.0887646	-1.10588	0.268778	0.999931
(ATTCCT)n:(ATTCCT)n:(ATTCCT)n	5.48403	-0.568497	0.51421	-1.10557	0.268911	0.999931
Helitron2Na_Mam:Helitron2Na_Mam:Helitron2Na_Mam	636.094	-0.117271	0.106109	-1.1052	0.269075	0.999931
UCON6:UCON6:UCON6	287.042	-0.125734	0.113786	-1.105	0.269158	0.999931
(TTTTCTA)n:(TTTTCTA)n:(TTTTCTA)n	210.673	-0.275884	0.249693	-1.10489	0.269206	0.999931
LTR7B:LTR7B:LTR7B	6259.36	-0.106222	0.0961496	-1.10475	0.269267	0.999931
L2b:L2b:L2b	248775	-0.0863288	0.0781537	-1.1046	0.269332	0.999931
LTR41B:LTR41B:LTR41B	1281.93	-0.0984405	0.0891378	-1.10436	0.269436	0.999931
(GAGAA)n:(GAGAA)n:(GAGAA)n	2.62339	-0.630498	0.571225	-1.10376	0.269696	0.999931
SSU-rRNA_Hsa:SSU-rRNA_Hsa:SSU-rRNA_Hsa	43840.6	0.405067	0.367106	1.1034	0.269851	0.999931
L1ME3E:L1ME3E:L1ME3E	10151.4	-0.0990819	0.089856	-1.10267	0.270169	0.999931
(TACTAA)n:(TACTAA)n:(TACTAA)n	0.577998	-1.23534	1.1204	-1.10259	0.270205	0.999931
(ATCCCT)n:(ATCCCT)n:(ATCCCT)n	0.485724	1.71762	1.55802	1.10244	0.270271	0.999931
(TTCAGAT)n:(TTCAGAT)n:(TTCAGAT)n	0.431864	-2.77613	2.5182	-1.10243	0.270277	0.999931
(AGAGAGAC)n:(AGAGAGAC)n:(AGAGAGAC)n	1.01036	1.02039	0.925655	1.10234	0.270315	0.999931
(CATCTCA)n:(CATCTCA)n:(CATCTCA)n	27.4672	0.320957	0.291236	1.10205	0.270439	0.999931
(ATGAAT)n:(ATGAAT)n:(ATGAAT)n	0.438483	-1.56776	1.42299	-1.10173	0.270579	0.999931
(AGCTGTG)n:(AGCTGTG)n:(AGCTGTG)n	1.4617	0.947345	0.859897	1.1017	0.270594	0.999931
(TTTTTC)n:(TTTTTC)n:(TTTTTC)n	91.2982	-0.172483	0.156777	-1.10018	0.271254	0.999931
L1MD1:L1MD1:L1MD1	16823.4	-0.10392	0.0944676	-1.10006	0.271305	0.999931
(ACCTGA)n:(ACCTGA)n:(ACCTGA)n	0.604086	1.28791	1.17085	1.09998	0.271341	0.999931
(TTTGCAT)n:(TTTGCAT)n:(TTTGCAT)n	1.6202	-0.913481	0.830586	-1.0998	0.271418	0.999931
(ATCCATG)n:(ATCCATG)n:(ATCCATG)n	3.07631	-0.680478	0.618821	-1.09964	0.271491	0.999931
(TTGAT)n:(TTGAT)n:(TTGAT)n	13.1265	-0.335116	0.305025	-1.09865	0.271921	0.999931
(AGAA)n:(AGAA)n:(AGAA)n	246.311	-0.171909	0.156515	-1.09836	0.272049	0.999931
L1PA6:L1PA6:L1PA6	39369.7	-0.12118	0.110374	-1.0979	0.272248	0.999931
MER88:MER88:MER88	152.873	0.164254	0.149704	1.09719	0.272558	0.999931
(GACAAGG)n:(GACAAGG)n:(GACAAGG)n	1.34395	1.03605	0.944558	1.09686	0.272703	0.999931
LTR12E:LTR12E:LTR12E	350.301	-0.131809	0.120222	-1.09638	0.272911	0.999931
(TGACGTC)n:(TGACGTC)n:(TGACGTC)n	0.873693	-1.30413	1.18988	-1.09601	0.273073	0.999931
(TTAGCT)n:(TTAGCT)n:(TTAGCT)n	18.5583	0.276296	0.252205	1.09552	0.273289	0.999931
(CAGATAA)n:(CAGATAA)n:(CAGATAA)n	5.39183	-0.548933	0.501527	-1.09452	0.273726	0.999931
(GAACGAAT)n:(GAACGAAT)n:(GAACGAAT)n	0.415346	-2.10702	1.92587	-1.09406	0.27393	0.999931
(CTGGGGA)n:(CTGGGGA)n:(CTGGGGA)n	0.723327	-1.66044	1.51791	-1.0939	0.273999	0.999931
(GATAA)n:(GATAA)n:(GATAA)n	1.63449	0.884847	0.808942	1.09383	0.274029	0.999931
(TGTGAC)n:(TGTGAC)n:(TGTGAC)n	5.97673	0.623893	0.570405	1.09377	0.274055	0.999931
Charlie14a:Charlie14a:Charlie14a	366.405	-0.122328	0.11186	-1.09358	0.27414	0.999931
UCON29:UCON29:UCON29	235.229	-0.118552	0.108438	-1.09328	0.274272	0.999931
(TAGAATA)n:(TAGAATA)n:(TAGAATA)n	0.664909	1.29323	1.18307	1.09312	0.274341	0.999931
(ATGTGAT)n:(ATGTGAT)n:(ATGTGAT)n	3.65522	0.642286	0.587648	1.09298	0.274404	0.999931
(CCCTGGT)n:(CCCTGGT)n:(CCCTGGT)n	1.52835	-0.967412	0.885626	-1.09235	0.27468	0.999931
(TCCTT)n:(TCCTT)n:(TCCTT)n	119.087	0.170573	0.156199	1.09202	0.274824	0.999931
(GTGCTGG)n:(GTGCTGG)n:(GTGCTGG)n	10.7343	0.381054	0.348947	1.09201	0.274829	0.999931
(TCTTATT)n:(TCTTATT)n:(TCTTATT)n	7.406	0.401058	0.367526	1.09124	0.275169	0.999931
(TTTTTTA)n:(TTTTTTA)n:(TTTTTTA)n	44.7123	-0.194732	0.178554	-1.09061	0.275444	0.999931
LTR10B2:LTR10B2:LTR10B2	236.128	-0.181516	0.166531	-1.08999	0.275719	0.999931
(CGGCGG)n:(CGGCGG)n:(CGGCGG)n	0.314871	-1.92635	1.76736	-1.08996	0.275729	0.999931
(GACAGA)n:(GACAGA)n:(GACAGA)n	211.935	-0.113244	0.10396	-1.0893	0.27602	0.999931
(TGGTGTG)n:(TGGTGTG)n:(TGGTGTG)n	26.9634	-0.206408	0.189492	-1.08927	0.276033	0.999931
(GTTATT)n:(GTTATT)n:(GTTATT)n	64.3564	-0.219121	0.201207	-1.08903	0.27614	0.999931
CR1-L3A_Croc:CR1-L3A_Croc:CR1-L3A_Croc	396.617	-0.129949	0.119331	-1.08899	0.276159	0.999931
(TATTCAT)n:(TATTCAT)n:(TATTCAT)n	4.6377	-0.532701	0.489182	-1.08896	0.27617	0.999931
(CCAGGACT)n:(CCAGGACT)n:(CCAGGACT)n	0.532628	-1.41617	1.30136	-1.08823	0.276494	0.999931
(GTTTCTCT)n:(GTTTCTCT)n:(GTTTCTCT)n	0.727572	1.38424	1.27244	1.08786	0.276656	0.999931
(GTGTGTGA)n:(GTGTGTGA)n:(GTGTGTGA)n	9.77603	0.416456	0.383638	1.08554	0.277681	0.999931
MER102c:MER102c:MER102c	6427.37	-0.0856188	0.0789017	-1.08513	0.277863	0.999931
THE1B:THE1B:THE1B	31934.4	-0.093923	0.0865644	-1.08501	0.277919	0.999931
(GGGCG)n:(GGGCG)n:(GGGCG)n	17.9401	-0.806175	0.743024	-1.08499	0.277926	0.999931
(CCTTCCT)n:(CCTTCCT)n:(CCTTCCT)n	38.7726	-0.218425	0.201323	-1.08495	0.277944	0.999931
Charlie26a:Charlie26a:Charlie26a	692.329	-0.135008	0.12444	-1.08493	0.277953	0.999931
(CCACCAC)n:(CCACCAC)n:(CCACCAC)n	0.678107	-1.2311	1.13519	-1.08448	0.278151	0.999931
(CCCACCC)n:(CCCACCC)n:(CCCACCC)n	3.10918	-0.554732	0.511542	-1.08443	0.278173	0.999931
(ATT)n:(ATT)n:(ATT)n	687.217	-0.101424	0.0935929	-1.08367	0.27851	0.999931
(AGTGAGTG)n:(AGTGAGTG)n:(AGTGAGTG)n	533.834	0.307717	0.283964	1.08365	0.27852	0.999931
L2-1_Crp:L2-1_Crp:L2-1_Crp	11.6615	-0.361199	0.333393	-1.0834	0.27863	0.999931
(ACCGGC)n:(ACCGGC)n:(ACCGGC)n	14.2499	-0.403788	0.372724	-1.08334	0.278656	0.999931
(GAAAA)n:(GAAAA)n:(GAAAA)n	38.7309	-0.191805	0.177208	-1.08237	0.279086	0.999931
(TGGCTT)n:(TGGCTT)n:(TGGCTT)n	13.5555	-0.362488	0.335071	-1.08182	0.279331	0.999931
(GATGAC)n:(GATGAC)n:(GATGAC)n	195.967	0.200854	0.185672	1.08177	0.279356	0.999931
(GCCTGT)n:(GCCTGT)n:(GCCTGT)n	0.96572	-0.977612	0.903744	-1.08173	0.27937	0.999931
(CATGCACA)n:(CATGCACA)n:(CATGCACA)n	0.472512	1.37462	1.27102	1.08151	0.279471	0.999931
(TATTATA)n:(TATTATA)n:(TATTATA)n	23.6518	0.295547	0.27346	1.08077	0.2798	0.999931
MSTA1-int:MSTA1-int:MSTA1-int	4.60162	0.524853	0.485685	1.08064	0.279856	0.999931
(GGCGAA)n:(GGCGAA)n:(GGCGAA)n	1.189	-0.844583	0.78205	-1.07996	0.28016	0.999931
(GTGCCTCT)n:(GTGCCTCT)n:(GTGCCTCT)n	4.69709	-0.467494	0.433068	-1.07949	0.280367	0.999931
(TATTTTGA)n:(TATTTTGA)n:(TATTTTGA)n	1.52077	0.766087	0.70993	1.0791	0.280542	0.999931
MER44C:MER44C:MER44C	3180.47	-0.106114	0.0984052	-1.07833	0.280885	0.999931
Tigger13a:Tigger13a:Tigger13a	8123.17	-0.100136	0.0928906	-1.078	0.281032	0.999931
(TATTTTTG)n:(TATTTTTG)n:(TATTTTTG)n	32.6235	-0.242257	0.22495	-1.07694	0.281509	0.999931
L1MD2:L1MD2:L1MD2	27742.8	-0.0840495	0.0780723	-1.07656	0.281677	0.999931
MER61A:MER61A:MER61A	931.149	0.108874	0.101146	1.0764	0.281748	0.999931
(TTGTAA)n:(TTGTAA)n:(TTGTAA)n	1.1405	0.95169	0.884347	1.07615	0.28186	0.999931
(TAGTTATC)n:(TAGTTATC)n:(TAGTTATC)n	1.2774	-1.12547	1.04619	-1.07578	0.282027	0.999931
(GGCCTCT)n:(GGCCTCT)n:(GGCCTCT)n	18.5355	-0.317454	0.295246	-1.07522	0.282277	0.999931
LTR16B2:LTR16B2:LTR16B2	1296.08	-0.0952276	0.0885675	-1.0752	0.282286	0.999931
MamGypLTR3:MamGypLTR3:MamGypLTR3	329.568	-0.131627	0.122436	-1.07507	0.282344	0.999931
(AAAGA)n:(AAAGA)n:(AAAGA)n	23.5676	0.265353	0.246917	1.07467	0.282524	0.999931
(TCTATA)n:(TCTATA)n:(TCTATA)n	39.4026	-0.241671	0.224941	-1.07437	0.282655	0.999931
(ATGCAA)n:(ATGCAA)n:(ATGCAA)n	0.56585	1.12278	1.04522	1.0742	0.282732	0.999931
(TGAAGC)n:(TGAAGC)n:(TGAAGC)n	8.30291	-0.425904	0.397003	-1.0728	0.283361	0.999931
Tigger1a_Art:Tigger1a_Art:Tigger1a_Art	732.797	-0.104717	0.0976219	-1.07268	0.283416	0.999931
MLT1H:MLT1H:MLT1H	14962.5	-0.0756078	0.0705123	-1.07227	0.283601	0.999931
(GGACGTG)n:(GGACGTG)n:(GGACGTG)n	0.783758	-1.18429	1.10464	-1.07211	0.28367	0.999931
(CATCA)n:(CATCA)n:(CATCA)n	6.12729	-0.45338	0.422963	-1.07191	0.283759	0.999931
(CTATAT)n:(CTATAT)n:(CTATAT)n	4.04077	-0.575696	0.537114	-1.07183	0.283795	0.999931
(AGCCAG)n:(AGCCAG)n:(AGCCAG)n	3.66198	0.586164	0.547005	1.07159	0.283905	0.999931
(GTCCC)n:(GTCCC)n:(GTCCC)n	7.63266	-0.392049	0.365956	-1.0713	0.284034	0.999931
Eulor6B:Eulor6B:Eulor6B	39.5485	0.197973	0.18484	1.07105	0.284146	0.999931
(TCCTC)n:(TCCTC)n:(TCCTC)n	146.911	-0.12784	0.11946	-1.07015	0.284552	0.999931
(TTATCTG)n:(TTATCTG)n:(TTATCTG)n	0.892834	-1.29949	1.21438	-1.07008	0.284582	0.999931
(ACCTTAT)n:(ACCTTAT)n:(ACCTTAT)n	3.38014	-0.586503	0.54818	-1.06991	0.28466	0.999931
(ACACAA)n:(ACACAA)n:(ACACAA)n	20.535	-0.251598	0.235178	-1.06982	0.284701	0.999931
(CACCT)n:(CACCT)n:(CACCT)n	3.37349	0.633783	0.592435	1.06979	0.284713	0.999931
(AGGTGTG)n:(AGGTGTG)n:(AGGTGTG)n	20.1754	-0.243309	0.227484	-1.06956	0.284816	0.999931
UCON63:UCON63:UCON63	4.27378	-0.4702	0.439755	-1.06923	0.284965	0.999931
AluYh3a3:AluYh3a3:AluYh3a3	592.391	-0.104036	0.097322	-1.06899	0.285075	0.999931
(TAGGGT)n:(TAGGGT)n:(TAGGGT)n	6.59546	-0.571735	0.534992	-1.06868	0.285215	0.999931
(TTCCTTT)n:(TTCCTTT)n:(TTCCTTT)n	2.73756	-0.676165	0.632739	-1.06863	0.285236	0.999931
(TTCT)n:(TTCT)n:(TTCT)n	825.062	-0.121386	0.113618	-1.06838	0.285351	0.999931
MLT1J-int:MLT1J-int:MLT1J-int	1421.45	-0.109357	0.10237	-1.06826	0.285403	0.999931
MER39:MER39:MER39	4660.18	-0.0707354	0.0662374	-1.06791	0.285562	0.999931
(AGCCCTC)n:(AGCCCTC)n:(AGCCCTC)n	3.44934	-0.689503	0.646026	-1.0673	0.285837	0.999931
(CACAC)n:(CACAC)n:(CACAC)n	7.61938	-0.378908	0.355088	-1.06708	0.285935	0.999931
(GCTGGA)n:(GCTGGA)n:(GCTGGA)n	3.71949	-0.575207	0.539605	-1.06598	0.286433	0.999931
(CATCTTC)n:(CATCTTC)n:(CATCTTC)n	1.41309	0.910494	0.854505	1.06552	0.28664	0.999931
(CACAGGC)n:(CACAGGC)n:(CACAGGC)n	3.63791	0.595656	0.559091	1.0654	0.286695	0.999931
(GATGACGAT)n:(GATGACGAT)n:(GATGACGAT)n	0.67613	1.39375	1.30826	1.06535	0.28672	0.999931
HERV15-int:HERV15-int:HERV15-int	1595.18	0.214621	0.201484	1.0652	0.286784	0.999931
L1M6:L1M6:L1M6	5713.18	-0.120308	0.112944	-1.0652	0.286785	0.999931
(CTGA)n:(CTGA)n:(CTGA)n	11.4442	-0.365028	0.342867	-1.06463	0.287042	0.999931
(GTTTTTC)n:(GTTTTTC)n:(GTTTTTC)n	8.52589	-0.462025	0.434403	-1.06359	0.287516	0.999931
(AGTATTTA)n:(AGTATTTA)n:(AGTATTTA)n	0.975728	-0.988205	0.929293	-1.0634	0.287603	0.999931
(TAATTAC)n:(TAATTAC)n:(TAATTAC)n	1.01373	-0.996376	0.936996	-1.06337	0.287613	0.999931
(TTGCAT)n:(TTGCAT)n:(TTGCAT)n	47.971	-0.222145	0.209046	-1.06266	0.287937	0.999931
(GTCA)n:(GTCA)n:(GTCA)n	2.49562	-0.847757	0.797959	-1.06241	0.288051	0.999931
(CCTCCGC)n:(CCTCCGC)n:(CCTCCGC)n	47.8353	-0.22346	0.210345	-1.06235	0.288077	0.999931
(ATAAGAT)n:(ATAAGAT)n:(ATAAGAT)n	34.5809	-0.309713	0.291538	-1.06234	0.288081	0.999931
(TCTGTCG)n:(TCTGTCG)n:(TCTGTCG)n	4.10722	-0.521963	0.491649	-1.06166	0.288391	0.999931
(CTCCAG)n:(CTCCAG)n:(CTCCAG)n	23.5837	0.227804	0.214738	1.06085	0.288759	0.999931
(TATTGTATAA)n:(TATTGTATAA)n:(TATTGTATAA)n	0.320774	-1.65993	1.56515	-1.06056	0.288891	0.999931
(GGCAGCA)n:(GGCAGCA)n:(GGCAGCA)n	116.406	-0.233765	0.22054	-1.05996	0.289161	0.999931
(CCCCG)n:(CCCCG)n:(CCCCG)n	9.25892	0.348901	0.329172	1.05993	0.289175	0.999931
tRNA-Ser-AGY:tRNA-Ser-AGY:tRNA-Ser-AGY	5.58802	-0.451404	0.426064	-1.05947	0.289384	0.999931
(CCGGCCC)n:(CCGGCCC)n:(CCGGCCC)n	0.85378	1.17471	1.10891	1.05934	0.289444	0.999931
(ATATATAG)n:(ATATATAG)n:(ATATATAG)n	0.543103	-1.46714	1.38526	-1.05911	0.28955	0.999931
(TTTCTAC)n:(TTTCTAC)n:(TTTCTAC)n	3.87213	0.618214	0.58389	1.05879	0.289697	0.999931
(CAACTG)n:(CAACTG)n:(CAACTG)n	4.13061	0.560433	0.529419	1.05858	0.289791	0.999931
(CTCCAC)n:(CTCCAC)n:(CTCCAC)n	47.9202	-0.257406	0.243176	-1.05852	0.28982	0.999931
(AGACTTAAG)n:(AGACTTAAG)n:(AGACTTAAG)n	0.561535	1.17473	1.1099	1.05841	0.289869	0.999931
Cheshire:Cheshire:Cheshire	4027.07	-0.116993	0.110546	-1.05832	0.28991	0.999931
(ACACCAC)n:(ACACCAC)n:(ACACCAC)n	3.64196	-0.5276	0.498578	-1.05821	0.28996	0.999931
(CCTC)n:(CCTC)n:(CCTC)n	922.15	-0.0903238	0.0853664	-1.05807	0.290023	0.999931
(TTTTTCAA)n:(TTTTTCAA)n:(TTTTTCAA)n	0.6353	1.48827	1.40698	1.05778	0.290156	0.999931
(TAGT)n:(TAGT)n:(TAGT)n	0.436098	-1.64015	1.55068	-1.0577	0.290192	0.999931
(TAGTACA)n:(TAGTACA)n:(TAGTACA)n	0.330317	-2.12674	2.01072	-1.0577	0.290193	0.999931
(GGGCGG)n:(GGGCGG)n:(GGGCGG)n	1.38107	-1.03304	0.976745	-1.05764	0.29022	0.999931
(GGACAGG)n:(GGACAGG)n:(GGACAGG)n	1.56232	-0.754716	0.713712	-1.05745	0.290306	0.999931
MER34D:MER34D:MER34D	869.073	0.190912	0.180572	1.05726	0.290392	0.999931
(AGGAATG)n:(AGGAATG)n:(AGGAATG)n	0.923564	1.11859	1.05864	1.05662	0.290684	0.999931
(AATA)n:(AATA)n:(AATA)n	682.669	-0.12155	0.115049	-1.05651	0.290734	0.999931
(TAGTC)n:(TAGTC)n:(TAGTC)n	0.765169	-1.8226	1.72577	-1.05611	0.290919	0.999931
(ATTCC)n:(ATTCC)n:(ATTCC)n	5.57929	0.407196	0.385924	1.05512	0.29137	0.999931
(CTGCAG)n:(CTGCAG)n:(CTGCAG)n	3.28718	-0.510724	0.484157	-1.05487	0.291483	0.999931
(TAGTTTA)n:(TAGTTTA)n:(TAGTTTA)n	17.5533	-0.318673	0.302179	-1.05458	0.291616	0.999931
(GCACTA)n:(GCACTA)n:(GCACTA)n	6.26487	0.553601	0.525194	1.05409	0.291842	0.999931
(TCATCCC)n:(TCATCCC)n:(TCATCCC)n	3.5273	0.738718	0.700825	1.05407	0.291851	0.999931
(TTGAAC)n:(TTGAAC)n:(TTGAAC)n	1.23782	-1.14806	1.08928	-1.05396	0.291902	0.999931
UCON23:UCON23:UCON23	38.0518	-0.249274	0.236658	-1.05331	0.292201	0.999931
MamGypLTR2b:MamGypLTR2b:MamGypLTR2b	405.093	-0.110118	0.104555	-1.05321	0.292246	0.999931
(TTCTACC)n:(TTCTACC)n:(TTCTACC)n	1.04696	0.884721	0.840074	1.05315	0.292274	0.999931
(TTAACAG)n:(TTAACAG)n:(TTAACAG)n	0.895852	-1.35572	1.28758	-1.05292	0.29238	0.999931
(AAAGC)n:(AAAGC)n:(AAAGC)n	4.46651	-0.454271	0.43172	-1.05224	0.292691	0.999931
PRIMA4_LTR:PRIMA4_LTR:PRIMA4_LTR	619.312	-0.083378	0.0792403	-1.05222	0.2927	0.999931
(ATAATTT)n:(ATAATTT)n:(ATAATTT)n	8.67704	-0.394034	0.374632	-1.05179	0.292896	0.999931
(ACAAC)n:(ACAAC)n:(ACAAC)n	0.688328	-1.3632	1.2966	-1.05137	0.29309	0.999931
L2a:L2a:L2a	451987	-0.0892295	0.0848977	-1.05102	0.293247	0.999931
L1M5:L1M5:L1M5	100174	-0.0977322	0.0930145	-1.05072	0.293387	0.999931
(AAAAATT)n:(AAAAATT)n:(AAAAATT)n	180.592	-0.302642	0.288063	-1.05061	0.293437	0.999931
L1MEh:L1MEh:L1MEh	4107.86	-0.0765388	0.0728776	-1.05024	0.293609	0.999931
(TAAGGA)n:(TAAGGA)n:(TAAGGA)n	4.15705	-0.441271	0.420183	-1.05019	0.293632	0.999931
(AAATGC)n:(AAATGC)n:(AAATGC)n	0.649101	-1.79774	1.71303	-1.04945	0.29397	0.999931
(AATTCTG)n:(AATTCTG)n:(AATTCTG)n	1.58115	1.04134	0.992301	1.04942	0.293985	0.999931
(GAATGTT)n:(GAATGTT)n:(GAATGTT)n	26.4118	-0.275896	0.26303	-1.04892	0.294217	0.999931
(TAGATAT)n:(TAGATAT)n:(TAGATAT)n	0.332257	-2.10537	2.00746	-1.04878	0.294282	0.999931
(TATTAGT)n:(TATTAGT)n:(TATTAGT)n	0.610592	-1.2341	1.17753	-1.04804	0.294619	0.999931
(TGTTGAA)n:(TGTTGAA)n:(TGTTGAA)n	20.2441	-0.300169	0.286472	-1.04781	0.294725	0.999931
(ACTTTTC)n:(ACTTTTC)n:(ACTTTTC)n	0.692343	1.27594	1.21813	1.04746	0.294887	0.999931
(TCAATAT)n:(TCAATAT)n:(TCAATAT)n	9.92273	0.432259	0.412801	1.04714	0.295036	0.999931
(TTAAGTA)n:(TTAAGTA)n:(TTAAGTA)n	2.43435	-0.794868	0.759139	-1.04707	0.29507	0.999931
(TGATTG)n:(TGATTG)n:(TGATTG)n	0.695267	-1.45034	1.38542	-1.04686	0.295164	0.999931
(TCACC)n:(TCACC)n:(TCACC)n	18.9668	0.220192	0.210342	1.04683	0.295179	0.999931
(CACTCTGCACA)n:(CACTCTGCACA)n:(CACTCTGCACA)n	0.684324	1.61765	1.54535	1.04678	0.295199	0.999931
(CCAGGG)n:(CCAGGG)n:(CCAGGG)n	4.32281	0.487137	0.465385	1.04674	0.295219	0.999931
(ATAT)n:(ATAT)n:(ATAT)n	550.642	-0.121558	0.116151	-1.04655	0.295306	0.999931
(CTCTTAT)n:(CTCTTAT)n:(CTCTTAT)n	2.19509	-0.741939	0.709318	-1.04599	0.295566	0.999931
(TTCTTTC)n:(TTCTTTC)n:(TTCTTTC)n	43.0889	0.201688	0.192919	1.04545	0.295813	0.999931
(AT)n:(AT)n:(AT)n	7038.61	-0.110452	0.105669	-1.04527	0.2959	0.999931
(GAGTTAGA)n:(GAGTTAGA)n:(GAGTTAGA)n	18.7371	-0.544909	0.521504	-1.04488	0.296079	0.999931
(GCAGGAA)n:(GCAGGAA)n:(GCAGGAA)n	4.62582	-0.664312	0.635912	-1.04466	0.29618	0.999931
(GGGTG)n:(GGGTG)n:(GGGTG)n	8.71275	0.385196	0.36891	1.04415	0.296418	0.999931
(GGAGCGC)n:(GGAGCGC)n:(GGAGCGC)n	1.63549	0.741009	0.70987	1.04387	0.296547	0.999931
(TTTTGCA)n:(TTTTGCA)n:(TTTTGCA)n	1.41483	0.874962	0.838231	1.04382	0.296569	0.999931
(TAATAATA)n:(TAATAATA)n:(TAATAATA)n	5.41231	0.479925	0.460012	1.04329	0.296814	0.999931
(TCTCTGCG)n:(TCTCTGCG)n:(TCTCTGCG)n	1.72271	0.996878	0.955686	1.0431	0.296901	0.999931
(AAAACC)n:(AAAACC)n:(AAAACC)n	156.308	-0.213059	0.204261	-1.04307	0.296915	0.999931
(TGTCCT)n:(TGTCCT)n:(TGTCCT)n	0.490209	1.48239	1.42138	1.04292	0.296985	0.999931
(TGGTAGT)n:(TGGTAGT)n:(TGGTAGT)n	0.403635	-2.05816	1.97409	-1.04258	0.297141	0.999931
(ACATGCTGTA)n:(ACATGCTGTA)n:(ACATGCTGTA)n	0.264607	-1.91353	1.83572	-1.04238	0.297235	0.999931
MER5A1:MER5A1:MER5A1	26909.6	-0.0821156	0.0788403	-1.04154	0.297623	0.999931
(AGATTAA)n:(AGATTAA)n:(AGATTAA)n	1.21645	-0.761329	0.730966	-1.04154	0.297626	0.999931
Charlie10b:Charlie10b:Charlie10b	697.251	-0.124843	0.119865	-1.04153	0.297631	0.999931
(TCCTG)n:(TCCTG)n:(TCCTG)n	8.96538	0.366609	0.352029	1.04142	0.297682	0.999931
(TAT)n:(TAT)n:(TAT)n	632.717	-0.120863	0.116064	-1.04135	0.297713	0.999931
(TTTAGTA)n:(TTTAGTA)n:(TTTAGTA)n	8.62791	-0.373813	0.359017	-1.04121	0.297777	0.999931
(AACCCTT)n:(AACCCTT)n:(AACCCTT)n	0.713602	1.47606	1.41783	1.04107	0.297843	0.999931
(TTGCTT)n:(TTGCTT)n:(TTGCTT)n	4.28433	0.509993	0.489884	1.04105	0.297854	0.999931
(TGGG)n:(TGGG)n:(TGGG)n	31.9522	-0.204812	0.196742	-1.04101	0.297869	0.999931
(TTTCCCT)n:(TTTCCCT)n:(TTTCCCT)n	21.3354	-0.269697	0.259122	-1.04081	0.297964	0.999931
tRNA-Tyr-TAT:tRNA-Tyr-TAT:tRNA-Tyr-TAT	9.66898	-0.376185	0.361442	-1.04079	0.297974	0.999931
(TGGA)n:(TGGA)n:(TGGA)n	1988.65	-0.083857	0.0805842	-1.04061	0.298055	0.999931
(GCGCCC)n:(GCGCCC)n:(GCGCCC)n	1.65614	-0.828185	0.795942	-1.04051	0.298103	0.999931
(TCAATTT)n:(TCAATTT)n:(TCAATTT)n	0.402584	-1.64835	1.58421	-1.04049	0.298113	0.999931
MLT1N2:MLT1N2:MLT1N2	4865.79	-0.0776237	0.0746467	-1.03988	0.298395	0.999931
(GAGGTT)n:(GAGGTT)n:(GAGGTT)n	7.03661	-0.477229	0.458991	-1.03973	0.298464	0.999931
Charlie15b:Charlie15b:Charlie15b	4144.95	-0.144309	0.138794	-1.03973	0.298464	0.999931
(TTGAAA)n:(TTGAAA)n:(TTGAAA)n	1.29356	1.03497	0.996	1.03912	0.298747	0.999931
(TGGCCC)n:(TGGCCC)n:(TGGCCC)n	31.8644	-0.337676	0.325022	-1.03893	0.298837	0.999931
(ACTCAT)n:(ACTCAT)n:(ACTCAT)n	4.38441	0.602935	0.580373	1.03887	0.298863	0.999931
LTR1A1:LTR1A1:LTR1A1	429.259	0.0923506	0.0889176	1.03861	0.298987	0.999931
(CACAGAA)n:(CACAGAA)n:(CACAGAA)n	7.2981	0.488083	0.470083	1.03829	0.299134	0.999931
UCON103:UCON103:UCON103	0.464726	-1.46343	1.40973	-1.03809	0.299227	0.999931
(TTTTCCT)n:(TTTTCCT)n:(TTTTCCT)n	102.718	-0.180543	0.173957	-1.03786	0.299337	0.999931
MER102a:MER102a:MER102a	9277.06	-0.112279	0.108198	-1.03772	0.2994	0.999931
(AATTAGA)n:(AATTAGA)n:(AATTAGA)n	11.3749	-0.270962	0.261333	-1.03685	0.299808	0.999931
(TGCCCAG)n:(TGCCCAG)n:(TGCCCAG)n	0.41172	-1.26451	1.22015	-1.03636	0.300033	0.999931
(ATCTATT)n:(ATCTATT)n:(ATCTATT)n	0.589029	1.15386	1.11346	1.03628	0.300072	0.999931
MER2:MER2:MER2	27342.8	-0.0928756	0.0897041	-1.03536	0.300503	0.999931
(ACATGT)n:(ACATGT)n:(ACATGT)n	1.436	-0.907707	0.877139	-1.03485	0.300739	0.999931
(TTCTTCTC)n:(TTCTTCTC)n:(TTCTTCTC)n	5.94005	0.470817	0.455031	1.03469	0.300813	0.999931
(TGTAAT)n:(TGTAAT)n:(TGTAAT)n	3.26796	-0.716273	0.692335	-1.03458	0.300867	0.999931
(CAAGAAC)n:(CAAGAAC)n:(CAAGAAC)n	0.893064	-1.59481	1.54158	-1.03453	0.300888	0.999931
(AATCT)n:(AATCT)n:(AATCT)n	18.0301	-0.337275	0.326161	-1.03408	0.301101	0.999931
(TATGTTG)n:(TATGTTG)n:(TATGTTG)n	0.561952	-1.25621	1.21483	-1.03406	0.301107	0.999931
(CACATA)n:(CACATA)n:(CACATA)n	341.69	-0.165019	0.159627	-1.03378	0.301241	0.999931
(CCGA)n:(CCGA)n:(CCGA)n	3.27857	0.62149	0.601295	1.03359	0.30133	0.999931
(CCCAACA)n:(CCCAACA)n:(CCCAACA)n	1.52235	0.811771	0.785916	1.0329	0.301651	0.999931
(GTGTG)n:(GTGTG)n:(GTGTG)n	7.26688	-0.376032	0.364134	-1.03268	0.301756	0.999931
(TCAT)n:(TCAT)n:(TCAT)n	772.383	-0.0958352	0.0928079	-1.03262	0.301782	0.999931
(CTGTGT)n:(CTGTGT)n:(CTGTGT)n	30.1798	-0.268781	0.260293	-1.03261	0.301787	0.999931
(ATGACAT)n:(ATGACAT)n:(ATGACAT)n	5.94813	-0.414955	0.402049	-1.0321	0.302025	0.999931
MER77B:MER77B:MER77B	3332.19	-0.0811083	0.0785922	-1.03201	0.302065	0.999931
HAL1b:HAL1b:HAL1b	9717.53	-0.0989374	0.0958691	-1.03201	0.30207	0.999931
(CCTCTT)n:(CCTCTT)n:(CCTCTT)n	42.4205	0.195361	0.189385	1.03156	0.302279	0.999931
(CCACCCC)n:(CCACCCC)n:(CCACCCC)n	7.12174	-0.382312	0.370627	-1.03153	0.302293	0.999931
(CTTGCC)n:(CTTGCC)n:(CTTGCC)n	14.7571	-0.400963	0.388792	-1.0313	0.302398	0.999931
(TGGTG)n:(TGGTG)n:(TGGTG)n	31.5307	-0.214259	0.207788	-1.03114	0.302475	0.999931
Charlie7:Charlie7:Charlie7	6436.39	-0.0953222	0.092452	-1.03104	0.30252	0.999931
Tigger17a:Tigger17a:Tigger17a	9233.83	-0.0756603	0.0734152	-1.03058	0.302738	0.999931
(AGGAAGGC)n:(AGGAAGGC)n:(AGGAAGGC)n	0.703434	-1.5108	1.46607	-1.03051	0.30277	0.999931
MLT1B:MLT1B:MLT1B	27170.8	-0.0748502	0.0726412	-1.03041	0.302817	0.999931
(GATGA)n:(GATGA)n:(GATGA)n	0.6143	1.44873	1.40602	1.03038	0.302833	0.999931
tRNA-Thr-ACY_:tRNA-Thr-ACY_:tRNA-Thr-ACY_	1.71111	-0.740586	0.718802	-1.03031	0.302866	0.999931
(TATTAG)n:(TATTAG)n:(TATTAG)n	2.18336	-0.754929	0.73304	-1.02986	0.303075	0.999931
THE1C:THE1C:THE1C	11908	-0.0888929	0.086319	-1.02982	0.303095	0.999931
(TGTATTC)n:(TGTATTC)n:(TGTATTC)n	1.39958	0.834798	0.81079	1.02961	0.303193	0.999931
(CAAACAA)n:(CAAACAA)n:(CAAACAA)n	1.90352	0.848895	0.824629	1.02943	0.30328	0.999931
(TGTTG)n:(TGTTG)n:(TGTTG)n	12.9843	0.316121	0.307262	1.02883	0.303559	0.999931
(GACTAAGA)n:(GACTAAGA)n:(GACTAAGA)n	5.04614	-0.479406	0.46657	-1.02751	0.30418	0.999931
(TTTCATC)n:(TTTCATC)n:(TTTCATC)n	1.86382	-0.794194	0.773582	-1.02664	0.304588	0.999931
(CCCACC)n:(CCCACC)n:(CCCACC)n	25.6651	-0.252667	0.246111	-1.02664	0.304591	0.999931
UCON89:UCON89:UCON89	21.9121	-0.281201	0.27395	-1.02647	0.304671	0.999931
(CCAGAGCA)n:(CCAGAGCA)n:(CCAGAGCA)n	7.56982	0.446852	0.435458	1.02616	0.304814	0.999931
(CTGAGTC)n:(CTGAGTC)n:(CTGAGTC)n	0.567536	1.28419	1.25187	1.02582	0.304977	0.999931
(TCTGCG)n:(TCTGCG)n:(TCTGCG)n	0.689354	-1.2276	1.19713	-1.02545	0.305149	0.999931
(CTTTT)n:(CTTTT)n:(CTTTT)n	202.543	-0.130982	0.127758	-1.02523	0.305253	0.999931
(GTGCT)n:(GTGCT)n:(GTGCT)n	20.8406	0.325511	0.3175	1.02523	0.305254	0.999931
(CTCCTGG)n:(CTCCTGG)n:(CTCCTGG)n	2.2446	0.650001	0.634173	1.02496	0.305383	0.999931
(CCAGGTG)n:(CCAGGTG)n:(CCAGGTG)n	0.547017	-1.52838	1.49161	-1.02465	0.305526	0.999931
(TCCCCTC)n:(TCCCCTC)n:(TCCCCTC)n	22.4629	-0.224504	0.219126	-1.02454	0.305581	0.999931
Kanga11a:Kanga11a:Kanga11a	1749.94	-0.127749	0.124755	-1.02399	0.305838	0.999931
(TAATAT)n:(TAATAT)n:(TAATAT)n	46.2468	-0.194667	0.190135	-1.02383	0.305914	0.999931
(TGGAGCGC)n:(TGGAGCGC)n:(TGGAGCGC)n	2.45581	-0.629112	0.614552	-1.02369	0.30598	0.999931
(TAAGGTT)n:(TAAGGTT)n:(TAAGGTT)n	4.33206	-0.702507	0.686979	-1.0226	0.306495	0.999931
(CGCG)n:(CGCG)n:(CGCG)n	3.72312	-0.57886	0.566065	-1.0226	0.306496	0.999931
(AGAGTGC)n:(AGAGTGC)n:(AGAGTGC)n	1.81479	-0.729344	0.713436	-1.0223	0.30664	0.999931
UCON28b:UCON28b:UCON28b	76.1014	0.171994	0.168345	1.02167	0.306936	0.999931
LTR12:LTR12:LTR12	4826.34	-0.0700244	0.0685392	-1.02167	0.306938	0.999931
(ATATACT)n:(ATATACT)n:(ATATACT)n	1.04708	0.968483	0.947982	1.02163	0.306958	0.999931
(GTATAATT)n:(GTATAATT)n:(GTATAATT)n	0.687995	-1.06152	1.03932	-1.02136	0.307083	0.999931
MER6B:MER6B:MER6B	2109.56	-0.113063	0.110722	-1.02114	0.307188	0.999931
(GTTAAGT)n:(GTTAAGT)n:(GTTAAGT)n	24.8921	0.205088	0.200894	1.02088	0.307313	0.999931
(TGGTTT)n:(TGGTTT)n:(TGGTTT)n	5.24739	-0.461319	0.452091	-1.02041	0.307532	0.999931
(GTGTCGT)n:(GTGTCGT)n:(GTGTCGT)n	0.98278	-1.04531	1.02441	-1.0204	0.307538	0.999931
MSTC:MSTC:MSTC	5152.23	-0.0701679	0.0687836	-1.02012	0.307669	0.999931
(GTGGTG)n:(GTGGTG)n:(GTGGTG)n	49.0016	-0.254824	0.24981	-1.02007	0.307696	0.999931
(TCAACCT)n:(TCAACCT)n:(TCAACCT)n	10.3629	-0.380966	0.373493	-1.02001	0.307724	0.999931
(GATCAA)n:(GATCAA)n:(GATCAA)n	5.16234	0.468779	0.459836	1.01945	0.307991	0.999931
(AAGAAG)n:(AAGAAG)n:(AAGAAG)n	2.52365	-0.782796	0.76828	-1.01889	0.308254	0.999931
tRNA-Phe-TTY:tRNA-Phe-TTY:tRNA-Phe-TTY	9.96005	0.366234	0.359498	1.01874	0.308329	0.999931
(AGACT)n:(AGACT)n:(AGACT)n	0.331777	-2.03901	2.00291	-1.01802	0.308666	0.999931
(ATTGT)n:(ATTGT)n:(ATTGT)n	25.3357	0.286859	0.281869	1.0177	0.308818	0.999931
HERV-Fc1-int:HERV-Fc1-int:HERV-Fc1-int	626.562	0.176233	0.173191	1.01756	0.308885	0.999931
(CCCTTCG)n:(CCCTTCG)n:(CCCTTCG)n	0.976222	-1.08008	1.06195	-1.01707	0.30912	0.999931
LTR108e_Mam:LTR108e_Mam:LTR108e_Mam	84.6253	-0.174297	0.171388	-1.01697	0.309167	0.999931
(GAGGTGGA)n:(GAGGTGGA)n:(GAGGTGGA)n	1.41402	-1.07472	1.05723	-1.01654	0.309373	0.999931
(TATAGT)n:(TATAGT)n:(TATAGT)n	57.654	0.19004	0.186959	1.01648	0.309402	0.999931
(ATTGATT)n:(ATTGATT)n:(ATTGATT)n	4.50811	0.513343	0.50507	1.01638	0.309448	0.999931
(TCTCCTG)n:(TCTCCTG)n:(TCTCCTG)n	10.6172	0.333966	0.328629	1.01624	0.309515	0.999931
HERV4_I-int:HERV4_I-int:HERV4_I-int	1612.12	0.105724	0.104087	1.01572	0.309762	0.999931
(CTGGAG)n:(CTGGAG)n:(CTGGAG)n	7.06594	-0.409644	0.403456	-1.01534	0.309944	0.999931
Charlie10a:Charlie10a:Charlie10a	637.801	-0.10655	0.104956	-1.01518	0.310018	0.999931
(GCAGAGG)n:(GCAGAGG)n:(GCAGAGG)n	12.985	0.266088	0.262123	1.01512	0.310046	0.999931
(CCCAA)n:(CCCAA)n:(CCCAA)n	7.06776	-0.427562	0.421237	-1.01502	0.310098	0.999931
(TTGTGGC)n:(TTGTGGC)n:(TTGTGGC)n	0.315092	-2.04957	2.02008	-1.0146	0.310298	0.999931
(GATGGT)n:(GATGGT)n:(GATGGT)n	56.2137	-0.242741	0.239256	-1.01457	0.310312	0.999931
MLT-int:MLT-int:MLT-int	392.612	0.0919479	0.0906365	1.01447	0.310359	0.999931
L1M8:L1M8:L1M8	2460.26	-0.108609	0.107076	-1.01432	0.310429	0.999931
(GGAG)n:(GGAG)n:(GGAG)n	125.137	-0.162819	0.160579	-1.01395	0.310608	0.999931
(TTTGTTT)n:(TTTGTTT)n:(TTTGTTT)n	10.9546	-0.358213	0.353451	-1.01347	0.310835	0.999931
Tigger20a:Tigger20a:Tigger20a	2694.06	-0.0973133	0.0960553	-1.0131	0.311014	0.999931
(CCCCCGTC)n:(CCCCCGTC)n:(CCCCCGTC)n	0.750906	-1.0037	0.991555	-1.01225	0.31142	0.999931
(CAGTTTT)n:(CAGTTTT)n:(CAGTTTT)n	5.36315	0.45561	0.450124	1.01219	0.311448	0.999931
(CTCCAA)n:(CTCCAA)n:(CTCCAA)n	1.26609	-0.911665	0.901146	-1.01167	0.311694	0.999931
(CCTGAG)n:(CCTGAG)n:(CCTGAG)n	1.70487	0.669797	0.662304	1.01131	0.311866	0.999931
L1MCb:L1MCb:L1MCb	2274.73	-0.130794	0.129371	-1.011	0.312017	0.999931
(AGA)n:(AGA)n:(AGA)n	86.7004	0.215944	0.213614	1.01091	0.312061	0.999931
(TATATTA)n:(TATATTA)n:(TATATTA)n	8.12881	0.31867	0.31544	1.01024	0.31238	0.999931
(CTGTTA)n:(CTGTTA)n:(CTGTTA)n	4.10692	-0.551038	0.545472	-1.0102	0.312397	0.999931
LTR40b:LTR40b:LTR40b	2525.38	-0.106119	0.105131	-1.0094	0.312785	0.999931
(AATGCAAAT)n:(AATGCAAAT)n:(AATGCAAAT)n	7.48333	0.522827	0.517975	1.00937	0.312799	0.999931
(CTTATAA)n:(CTTATAA)n:(CTTATAA)n	19.3177	-0.356313	0.353023	-1.00932	0.312822	0.999931
L1M2:L1M2:L1M2	14369.4	-0.119053	0.117986	-1.00904	0.312955	0.999931
MER117:MER117:MER117	6291.78	-0.0874487	0.086709	-1.00853	0.3132	0.999931
(CCCTCCGTGT)n:(CCCTCCGTGT)n:(CCCTCCGTGT)n	4.70576	-0.92613	0.918451	-1.00836	0.313282	0.999931
HERVFH19-int:HERVFH19-int:HERVFH19-int	187.098	-0.185327	0.183816	-1.00822	0.313348	0.999931
MARNA:MARNA:MARNA	7524.71	-0.0879882	0.087301	-1.00787	0.313516	0.999931
(CCAACA)n:(CCAACA)n:(CCAACA)n	27.3035	0.236084	0.234247	1.00784	0.31353	0.999931
SVA_D:SVA_D:SVA_D	14375.3	-0.0639597	0.0634823	-1.00752	0.313685	0.999931
(TTTACAC)n:(TTTACAC)n:(TTTACAC)n	9.41296	0.389837	0.387267	1.00664	0.31411	0.999931
(ATTTAGG)n:(ATTTAGG)n:(ATTTAGG)n	9.17345	-0.292163	0.290246	-1.0066	0.314125	0.999931
(AATAG)n:(AATAG)n:(AATAG)n	39.2849	-0.158162	0.157132	-1.00655	0.314149	0.999931
(ACCTG)n:(ACCTG)n:(ACCTG)n	0.581983	1.18366	1.17602	1.0065	0.314175	0.999931
MER75B:MER75B:MER75B	94.8916	-0.164903	0.163854	-1.0064	0.314221	0.999931
(TCCCAC)n:(TCCCAC)n:(TCCCAC)n	0.613816	1.23651	1.22907	1.00605	0.314393	0.999931
(TCCCTA)n:(TCCCTA)n:(TCCCTA)n	12.0496	-0.294554	0.292789	-1.00603	0.314402	0.999931
(CTTCTTC)n:(CTTCTTC)n:(CTTCTTC)n	5.88337	0.431843	0.429365	1.00577	0.314526	0.999931
(TAGTTAC)n:(TAGTTAC)n:(TAGTTAC)n	1.25307	-0.967255	0.962245	-1.00521	0.314797	0.999931
(TGTTGTA)n:(TGTTGTA)n:(TGTTGTA)n	49.1531	-0.300102	0.298608	-1.005	0.314896	0.999931
(TGACA)n:(TGACA)n:(TGACA)n	16.6715	0.341467	0.339846	1.00477	0.315008	0.999931
(TATCT)n:(TATCT)n:(TATCT)n	0.912653	-0.959769	0.955298	-1.00468	0.315051	0.999931
(GGCAGTG)n:(GGCAGTG)n:(GGCAGTG)n	0.321838	-1.4409	1.43442	-1.00452	0.315129	0.999931
(TTTATCT)n:(TTTATCT)n:(TTTATCT)n	1.19885	0.90479	0.900721	1.00452	0.315129	0.999931
L1M1:L1M1:L1M1	15451.7	-0.107597	0.107125	-1.0044	0.315184	0.999931
LTR7Y:LTR7Y:LTR7Y	553.057	-0.134045	0.13349	-1.00416	0.315303	0.999931
(TCAATTA)n:(TCAATTA)n:(TCAATTA)n	2.36609	-0.953133	0.949577	-1.00374	0.315502	0.999931
(TGTAGA)n:(TGTAGA)n:(TGTAGA)n	0.613638	-1.31558	1.3109	-1.00357	0.315585	0.999931
L1MA7:L1MA7:L1MA7	15395.2	-0.0871117	0.086845	-1.00307	0.315827	0.999931
(TTTCAC)n:(TTTCAC)n:(TTTCAC)n	2.83497	0.582127	0.580548	1.00272	0.315996	0.999931
(ACATA)n:(ACATA)n:(ACATA)n	17.4716	-0.218433	0.217855	-1.00265	0.316028	0.999931
(GATTTA)n:(GATTTA)n:(GATTTA)n	2.16933	-0.660095	0.658433	-1.00253	0.31609	0.999931
Charlie7a:Charlie7a:Charlie7a	3702.97	-0.101494	0.101269	-1.00221	0.31624	0.999931
(CTGTT)n:(CTGTT)n:(CTGTT)n	77.5066	-0.232509	0.232	-1.00219	0.31625	0.999931
L1PA7:L1PA7:L1PA7	52882.3	-0.108821	0.108597	-1.00206	0.316314	0.999931
MER31-int:MER31-int:MER31-int	1719.67	-0.08868	0.0885444	-1.00153	0.31657	0.999931
(TTTCCTTC)n:(TTTCCTTC)n:(TTTCCTTC)n	1.40038	1.05185	1.05028	1.00149	0.316588	0.999931
(AAGTGC)n:(AAGTGC)n:(AAGTGC)n	1.7597	-1.37827	1.37674	-1.00111	0.316773	0.999931
(CAAGGAG)n:(CAAGGAG)n:(CAAGGAG)n	5.57255	-0.500717	0.500303	-1.00083	0.31691	0.999931
(TTGATGT)n:(TTGATGT)n:(TTGATGT)n	1.63675	-1.04319	1.04349	-0.999718	0.317447	0.999931
(CTTTGAG)n:(CTTTGAG)n:(CTTTGAG)n	3.0715	-0.539487	0.539836	-0.999353	0.317624	0.999931
(TCTGTCCT)n:(TCTGTCCT)n:(TCTGTCCT)n	0.382	1.75682	1.75896	0.998788	0.317897	0.999931
MLT1E1-int:MLT1E1-int:MLT1E1-int	9.83417	0.494348	0.49525	0.998178	0.318193	0.999931
(GTGTCAA)n:(GTGTCAA)n:(GTGTCAA)n	1.23519	-0.80781	0.8093	-0.998159	0.318202	0.999931
LTR72B:LTR72B:LTR72B	84.03	0.157983	0.158382	0.997483	0.31853	0.999931
(TTCTGTC)n:(TTCTGTC)n:(TTCTGTC)n	4.26366	0.725925	0.727823	0.997392	0.318574	0.999931
LTR37A:LTR37A:LTR37A	1994.41	-0.0778914	0.0781158	-0.997127	0.318703	0.999931
(ACTGT)n:(ACTGT)n:(ACTGT)n	5.60859	-0.569575	0.57137	-0.996859	0.318833	0.999931
(ACACTG)n:(ACACTG)n:(ACACTG)n	6.3172	0.406296	0.407651	0.996677	0.318922	0.999931
(TATTCTT)n:(TATTCTT)n:(TATTCTT)n	0.474878	-1.31667	1.32106	-0.996673	0.318923	0.999931
(AGTCTGT)n:(AGTCTGT)n:(AGTCTGT)n	133.508	-0.194356	0.195127	-0.996049	0.319226	0.999931
MLT1K-int:MLT1K-int:MLT1K-int	144.709	-0.147737	0.148333	-0.995983	0.319259	0.999931
MER34B:MER34B:MER34B	1439.8	-0.112977	0.113479	-0.995568	0.31946	0.999931
HERVL18-int:HERVL18-int:HERVL18-int	794.181	-0.126783	0.127383	-0.995288	0.319596	0.999931
[truncated: 5,090 more rows]
