# Supplementary material for: Deep phenotyping of post-infectious myalgic encephalomyelitis/chronic fatigue syndrome
Source: Nat Commun. 2024 Feb 21;15:907. doi: 10.1038/s41467-024-45107-3 (PMC10881493; doi:10.1038/s41467-024-45107-3)
Supplement: Supplementary file 4 — Supplementary Data 1-24 [file 41467_2024_45107_MOESM4_ESM.zip › Individual Supplementary Data/Supplementary Data 19.xlsx]

## Sheet: Sheet1
Supplementary Data 19: Differential expression (DE) analysis muscle
Supplementary Data: 19A								Supplementary Data: 19B										Supplementary Data: 19C
DE analysis HV vs PI-ME/CFS								DE analysis HV vs PI-ME/CFS (male cohorts)										DE analysis HV vs PI-ME/CFS (female cohorts)
external_gene_name	entrezgene_id	logFC	AveExpr	t	p-value	adj p-value		ensembl_gene_id	external_gene_name	entrezgene_id	logFC	AveExpr	t	p-value	adj p-value			ensembl_gene_id	external_gene_name	logFC	AveExpr	t	p-value	adj p-value
CA14	23632	-1.07295	2.61354	-4.79757	2.99235e-05	0.208312		ENSG00000107738	VSIR	64115	-0.761605	4.08637	-5.4101	0.000119819	0.996545			ENSG00000170153	RNF150	0.653593	4.62672	4.6419	0.000457507	0.999938
GSTT2	2953	-0.993993	1.87365	-4.72805	3.68498e-05	0.208312		ENSG00000168785	TSPAN5	10098	-2.27976	1.40378	-5.25971	0.000155171	0.996545			ENSG00000134240	HMGCS2	-3.38961	1.6789	-4.28767	0.000877158	0.999938
AC100803.2	NA	-0.633568	1.34815	-4.48294	7.64816e-05	0.220816		ENSG00000093167	LRRFIP2	9209	-0.358315	6.46819	-4.78414	0.000358635	0.996545			ENSG00000260807	CEROX1	-1.23018	0.537712	-4.25957	0.000924213	0.999938
ZNF502	91392	0.385549	1.9341	4.45968	8.19406e-05	0.220816		ENSG00000183779	ZNF703	80139	-0.467572	7.08862	-4.76821	0.000369027	0.996545			ENSG00000258484	SPESP1	1.12652	-0.918327	4.20683	0.00101965	0.999938
AL138781.1	NA	-0.724027	0.486578	-4.397	9.86322e-05	0.220816		ENSG00000099984	GSTT2	2953	-1.52455	2.05126	-4.6284	0.000474878	0.996545			ENSG00000150907	FOXO1	1.00225	4.53327	4.18231	0.00106742	0.999938
IPO7P2	NA	0.603495	0.38855	4.37852	0.000104165	0.220816		ENSG00000133433	GSTT2B	653689	-1.60656	2.28439	-4.3965	0.000725336	0.996545			ENSG00000102678	FGF9	-1.46951	-0.169197	-4.06136	0.0013391	0.999938
AC015878.1	NA	-1.07751	3.45141	-4.29529	0.000133098	0.228645		ENSG00000163395	IGFN1	91156	-3.5571	5.29528	-4.39102	0.000732688	0.996545			ENSG00000267470	ZNF571-AS1	-1.1561	-1.24882	-3.85083	0.00199349	0.999938
MZF1-AS1	100131691	-0.662075	-0.272316	-4.29091	0.000134822	0.228645		ENSG00000152661	GJA1	2697	-0.71993	2.89779	-4.22645	0.000993416	0.996545			ENSG00000206561	COLQ	-1.27209	3.34304	-3.81263	0.00214358	0.999938
CBR3-AS1	100506428	-0.580896	0.592491	-4.12939	0.000216254	0.305621		ENSG00000151320	AKAP6	NA	0.317339	6.00396	4.19019	0.00106275	0.996545			ENSG00000175048	ZDHHC14	-0.682225	2.7324	-3.79972	0.0021969	0.999938
ARHGEF16	27237	-0.762867	-0.423672	-4.07635	0.000252303	0.329139		ENSG00000103966	EHD4	30844	-0.713634	2.31294	-4.04177	0.00140271	0.996545			ENSG00000184786	DYNLT2	-0.658445	0.151694	-3.71545	0.00257962	0.999938
SPPL2A	84888	0.324112	6.07103	4.00569	0.000309578	0.37501		ENSG00000103150	MLYCD	23417	0.461184	5.38419	4.03917	0.00140956	0.996545			ENSG00000228486	C2orf92	-0.866708	0.911815	-3.6768	0.00277721	0.999938
ELP2	55250	0.255406	5.1195	3.85884	0.000472087	0.39183		ENSG00000108469	RECQL5	9400	0.451227	2.8277	4.01459	0.00147619	0.996545			ENSG00000180263	FGD6	-0.610007	1.65416	-3.66248	0.00285427	0.999938
AL732292.2	NA	-0.655517	-1.55204	-3.85332	0.000479583	0.39183		ENSG00000137693	YAP1	10413	-0.322919	5.31728	-3.94533	0.0016818	0.996545			ENSG00000136895	GARNL3	-0.620043	1.23995	-3.64151	0.00297113	0.999938
GLYCTK	132158	-0.436737	0.638763	-3.84953	0.000484812	0.39183		ENSG00000077943	ITGA8	8516	0.999643	2.04222	3.9138	0.00178492	0.996545			ENSG00000197406	DIO3	0.954716	-0.242584	3.51321	0.00379944	0.999938
ABCC4	10257	0.5507	1.96577	3.84798	0.000486953	0.39183		ENSG00000174059	CD34	947	-0.490789	5.45835	-3.87061	0.00193676	0.996545			ENSG00000128294	TPST2	0.595843	4.46689	3.4749	0.00408951	0.999938
MTFP1	51537	-0.811462	-0.282689	-3.81098	0.000541138	0.39183		ENSG00000186153	WWOX	51741	-0.732187	0.765602	-3.86049	0.00197424	0.996545			ENSG00000204381	LAYN	-0.849067	1.17629	-3.45772	0.0042268	0.999938
H2AC18	8337	0.767236	2.34998	3.79912	0.000559696	0.39183		ENSG00000126106	TMEM53	79639	-0.60881	0.294957	-3.82529	0.00211034	0.996545			ENSG00000161912	ADCY10P1	-0.62492	1.70957	-3.45381	0.00425868	0.999938
H2AC19	723790	0.76536	2.34963	3.78742	0.000578629	0.39183		ENSG00000182568	SATB1	6304	0.225043	6.31508	3.80358	0.00219908	0.996545			ENSG00000176490	DIRAS1	-2.17866	-0.328552	-3.43618	0.0044055	0.999938
HSD17B12	51144	-0.340489	3.69633	-3.75615	0.000632325	0.39183		ENSG00000225968	ELFN1	392617	-1.18632	-0.642741	-3.78	0.00229976	0.996545			ENSG00000111110	PPM1H	-1.07037	0.690951	-3.43005	0.00445776	0.999938
SATB1	6304	0.261339	6.26401	3.7437	0.000655017	0.39183		ENSG00000186073	CDIN1	84529	-0.474404	2.48872	-3.65428	0.00292153	0.996545			ENSG00000156273	BACH1	0.666059	3.01669	3.40085	0.00471532	0.999938
RHOBTB1	9886	0.624729	6.86803	3.73832	0.000665059	0.39183		ENSG00000139182	CLSTN3	9746	-0.676087	1.49346	-3.65216	0.00293335	0.996545			ENSG00000162419	GMEB1	0.488077	2.29294	3.39423	0.00477578	0.999938
TXLNB	167838	0.299351	8.03649	3.73057	0.000679801	0.39183		ENSG00000144451	SPAG16	79582	-0.456528	1.78224	-3.60487	0.00321052	0.996545			ENSG00000183077	AFMID	-0.636404	2.7822	-3.37488	0.00495705	0.999938
SGF29	112869	0.332971	4.16791	3.7237	0.000693136	0.39183		ENSG00000064763	FAR2	55711	-1.07253	-0.590378	-3.58085	0.00336133	0.996545			ENSG00000163032	VSNL1	-1.45314	-0.854857	-3.36442	0.0050579	0.999938
LMTK2	22853	0.328556	3.73408	3.70682	0.00072697	0.397699		ENSG00000185585	OLFML2A	169611	-0.473822	2.99968	-3.56425	0.00346977	0.996545			ENSG00000232434	AJM1	-0.733452	2.78132	-3.35046	0.00519563	0.999938
NIPAL3	57185	-0.468787	2.0782	-3.67724	0.000790155	0.416334		ENSG00000168918	INPP5D	3635	-0.633609	1.60626	-3.56311	0.00347736	0.996545			ENSG00000065361	ERBB3	-1.28979	0.135229	-3.33143	0.00538964	0.999938
GDPGP1	390637	-0.569558	-0.245106	-3.66837	0.000810133	0.416334		ENSG00000184497	TMEM255B	348013	-0.532473	1.2204	-3.55162	0.00355466	0.996545			ENSG00000225138	SLC9A3-AS1	-1.32549	1.87953	-3.31013	0.00561536	0.999938
CD99L2	83692	0.254641	7.03423	3.64823	0.000857297	0.416869		ENSG00000136861	CDK5RAP2	55755	0.286306	5.5028	3.5476	0.00358209	0.996545			ENSG00000171388	APLN	-1.42388	1.8909	-3.30384	0.00568385	0.999938
CNKSR1	10256	0.30136	6.12421	3.64697	0.000860334	0.416869		ENSG00000115828	QPCT	25797	-1.11617	-0.968161	-3.54054	0.00363077	0.996545			ENSG00000188825	LINC00910	1.30475	0.268283	3.30112	0.00571369	0.999938
TSPAN8	7103	0.759316	4.34687	3.59367	0.000998776	0.441161		ENSG00000104814	MAP4K1	11184	-1.1857	-1.10232	-3.54005	0.00363419	0.996545			ENSG00000157184	CPT2	-0.634425	4.30024	-3.2839	0.00590649	0.999938
CHPT1	56994	-0.342565	3.57757	-3.58235	0.00103083	0.441161		ENSG00000116833	NR5A2	2494	-1.01693	-1.00875	-3.52653	0.0037295	0.996545			ENSG00000181035	SLC25A42	-0.714729	5.33014	-3.28072	0.00594274	0.999938
KIF2C	11004	-0.738992	-1.57894	-3.57596	0.00104937	0.441161		ENSG00000118298	CA14	23632	-1.33131	2.42362	-3.5164	0.00380251	0.996545			ENSG00000163702	IL17RC	-0.483868	4.00147	-3.25851	0.00620267	0.999938
SYNPO2	171024	0.304998	10.1938	3.56313	0.00108754	0.441161		ENSG00000253552	HOXA-AS2	NA	0.862251	-0.21756	3.51088	0.00384292	0.996545			ENSG00000177508	IRX3	1.48677	1.60979	3.25278	0.00627155	0.999938
DNASE1L1	1774	0.233514	6.89103	3.56276	0.00108867	0.441161		ENSG00000129596	CDO1	1036	-1.0885	1.01522	-3.51049	0.00384583	0.996545			ENSG00000117632	STMN1	-0.644178	2.92413	-3.2315	0.00653413	0.999938
AC010422.8	NA	-0.521261	0.329128	-3.55429	0.00111462	0.441161		ENSG00000238083	LRRC37A2	474170	1.19527	2.6661	3.51027	0.00384746	0.996545			ENSG00000119699	TGFB3	-1.04251	3.32061	-3.22459	0.00662175	0.999938
WNT11	7481	-0.334458	2.94492	-3.54742	0.00113613	0.441161		ENSG00000146966	DENND2A	27147	-0.344456	2.49605	-3.46333	0.00420957	0.996545			ENSG00000169926	KLF13	0.559857	5.84407	3.22304	0.00664152	0.999938
STPG1	90529	-0.478057	0.188165	-3.54475	0.00114459	0.441161		ENSG00000187688	TRPV2	51393	-0.540148	1.4853	-3.45956	0.00424015	0.996545			ENSG00000267858	MZF1-AS1	-0.912089	-0.266783	-3.22169	0.00665885	0.999938
RPL23AP18	NA	0.449414	0.667817	3.51767	0.00123392	0.443005		ENSG00000176681	LRRC37A	9884	1.20312	2.32559	3.4535	0.00428969	0.996545			ENSG00000229344	MTCO2P12	-0.655296	9.51724	-3.19768	0.00697431	0.999938
GJA1	2697	-0.46106	2.97495	-3.51585	0.00124017	0.443005		ENSG00000282826	FRG1CP	NA	-0.871993	1.25388	-3.44916	0.00432553	0.996545			ENSG00000144115	THNSL2	1.27993	4.63267	3.18832	0.00710135	0.999938
AC078819.1	NA	-0.278482	3.11565	-3.4985	0.00130118	0.443005		ENSG00000042493	CAPG	822	-1.05028	0.53545	-3.43998	0.00440237	0.996545			ENSG00000263405	PA2G4P3	-1.93528	-0.188774	-3.18317	0.00717223	0.999938
CBLL1	79872	0.266721	4.44612	3.49487	0.00131432	0.443005		ENSG00000101236	RNF24	11237	-0.882839	0.413006	-3.42919	0.00449449	0.996545			ENSG00000179222	MAGED1	-0.481504	5.44887	-3.17882	0.00723251	0.999938
DBF4	10926	0.430662	0.520846	3.47172	0.00140107	0.443005		ENSG00000196227	FAM217B	63939	0.498075	3.87591	3.42372	0.00454187	0.996545			ENSG00000214160	ALG3	0.383867	3.43211	3.1737	0.00730437	0.999938
DIO3	1735	0.648483	-0.225052	3.43855	0.00153507	0.443005		ENSG00000166347	CYB5A	1528	-0.474394	2.94223	-3.41379	0.00462931	0.996545			ENSG00000258016	HIGD1AP1	-0.533044	2.40156	-3.16847	0.00737838	0.999938
IPO7	10527	0.25093	6.98627	3.43728	0.00154042	0.443005		ENSG00000100033	PRODH	5625	-1.38649	2.55864	-3.40533	0.00470508	0.996545			ENSG00000137877	SPTBN5	-0.892532	0.0271074	-3.16168	0.00747561	0.999938
GOT1	2805	-0.434493	7.76634	-3.43497	0.00155022	0.443005		ENSG00000184988	TMEM106A	113277	-0.702801	-0.241418	-3.39342	0.00481392	0.996545			ENSG00000258613	RPL21P7	1.12233	-0.34093	3.15501	0.00757235	0.999938
AC018467.1	NA	1.20114	-0.376475	3.4247	0.00159457	0.443005		ENSG00000173868	PHOSPHO1	162466	-1.58657	0.246517	-3.39069	0.00483917	0.996545			ENSG00000122971	ACADS	-0.567226	6.9569	-3.15322	0.00759853	0.999938
AL354920.1	NA	0.554936	1.80633	3.42266	0.00160353	0.443005		ENSG00000204789	ZNF204P	NA	0.721698	2.35393	3.39009	0.0048448	0.996545			ENSG00000059691	GATB	-0.444626	4.42137	-3.13837	0.00781917	0.999938
OVCH1-AS1	101055625	0.367049	3.42388	3.41671	0.0016299	0.443005		ENSG00000163125	RPRD2	23248	0.2396	5.03954	3.38851	0.00485948	0.996545			ENSG00000198574	SH2D1B	2.66559	1.71788	3.13741	0.00783364	0.999938
H2BC21	8349	0.264252	5.05851	3.40877	0.00166574	0.443005		ENSG00000099957	P2RX6	9127	0.293942	5.66037	3.38352	0.00490623	0.996545			ENSG00000245694	CRNDE	1.29627	1.40434	3.09788	0.00845382	0.999938
ECPAS	23392	0.222816	7.45895	3.39794	0.0017159	0.443005		ENSG00000203666	EFCAB2	84288	0.520397	3.84678	3.37084	0.00502716	0.996545			ENSG00000180573	H2AC6	0.632149	3.79502	3.0884	0.00860972	0.999938
ST13P6	NA	0.281704	3.38647	3.38025	0.00180091	0.443005		ENSG00000187630	DHRS4L2	317749	-0.460744	4.30452	-3.35056	0.00522695	0.996545			ENSG00000237950	LINC02918	-0.622062	0.0317656	-3.07871	0.00877212	0.999938
CARNS1	57571	-0.528017	6.62993	-3.37855	0.00180925	0.443005		ENSG00000109814	UGDH	7358	-0.580337	1.31273	-3.34842	0.00524839	0.996545			ENSG00000184887	BTBD6	0.468523	7.10155	3.07544	0.00882747	0.999938
CMYA5	202333	0.289758	11.3335	3.37467	0.00182855	0.443005		ENSG00000135473	PAN2	9924	0.284751	4.41957	3.34008	0.00533319	0.996545			ENSG00000167723	TRPV3	-1.78001	0.269211	-3.06869	0.00894315	0.999938
CIAPIN1	57019	-0.196916	4.15205	-3.35845	0.00191123	0.447742		ENSG00000110057	UNC93B1	81622	-0.651454	1.38756	-3.33658	0.00536924	0.996545			ENSG00000105928	GSDME	-1.35202	1.52363	-3.05804	0.0091285	0.999938
CHAC1	79094	1.45583	-0.241083	3.33784	0.00202144	0.447742		ENSG00000189184	PCDH18	54510	-0.922837	1.01364	-3.33154	0.00542151	0.996545			ENSG00000125534	PPDPF	-0.587382	6.79583	-3.04036	0.00944492	0.999938
HOXC-AS1	100874363	0.518623	1.81086	3.32016	0.00212081	0.447742		ENSG00000132170	PPARG	5468	-1.02953	1.20792	-3.32751	0.00546362	0.996545			ENSG00000196268	ZNF493	-0.562813	2.18581	-3.03484	0.00954593	0.999938
EBP	10682	-0.409934	0.869878	-3.31737	0.00213692	0.447742		ENSG00000013297	CLDN11	5010	-1.6008	-0.721183	-3.31947	0.00554865	0.996545			ENSG00000054277	OPN3	-0.645887	1.26723	-3.0209	0.0098056	0.999938
IQCB1	9657	0.29384	2.54089	3.31703	0.00213892	0.447742		ENSG00000151365	THRSP	NA	-0.96624	1.83151	-3.31128	0.00563674	0.996545			ENSG00000242960	FTH1P23	0.58008	2.38939	3.013	0.00995603	0.999938
MAN1B1-DT	100289341	-0.4471	0.510663	-3.30888	0.00218666	0.447742		ENSG00000099377	HSD3B7	80270	-0.931615	1.88299	-3.30391	0.00571718	0.996545			ENSG00000132906	CASP9	-0.53986	3.32291	-3.0094	0.0100253	0.999938
KIF13A	63971	0.26024	6.42719	3.30638	0.00220148	0.447742		ENSG00000174004	NRROS	375387	-0.742754	0.613929	-3.3024	0.00573373	0.996545			ENSG00000131797	CLUHP3	-0.803465	0.00692324	-3.00686	0.0100744	0.999938
ABHD15	116236	-0.477872	1.32897	-3.30614	0.00220295	0.447742		ENSG00000110660	SLC35F2	54733	-1.04023	-1.14895	-3.28735	0.00590202	0.996545			ENSG00000236312	RPL34P34	0.769233	-1.39389	2.99949	0.0102184	0.999938
ATP1A1	476	-0.36574	4.75311	-3.30381	0.00221689	0.447742		ENSG00000262001	DLGAP1-AS2	NA	0.847837	-1.69268	3.28625	0.00591454	0.996545			ENSG00000167964	RAB26	-1.21704	-0.032979	-2.99594	0.0102886	0.999938
EIF4BP3	NA	0.344299	4.28787	3.29839	0.00224959	0.447742		ENSG00000005249	PRKAR2B	5577	-0.995766	1.48161	-3.28291	0.00595269	0.996545			ENSG00000035115	SH3YL1	-0.445999	2.85336	-2.97828	0.0106442	0.999938
MAP3K13	9175	-0.374771	1.25954	-3.28872	0.00230919	0.447742		ENSG00000185201	IFITM2	10581	-0.491373	4.20006	-3.2823	0.00595961	0.996545			ENSG00000102316	MAGED2	-0.410613	5.64814	-2.97108	0.0107928	0.999938
HIGD1AP1	NA	-0.328412	2.26954	-3.28507	0.00233204	0.447742		ENSG00000144591	GMPPA	29926	0.31203	3.4654	3.28041	0.00598134	0.996545			ENSG00000183527	PSMG1	0.538411	2.89417	2.96646	0.0108891	0.999938
AC053503.1	NA	0.708223	-0.760403	3.2827	0.00234702	0.447742		ENSG00000138162	TACC2	10579	0.216464	8.30148	3.27498	0.00604408	0.996545			ENSG00000250208	FZD10-AS1	-0.683279	0.0657694	-2.96008	0.0110238	0.999938
ASB4	51666	0.490505	4.451	3.2748	0.00239758	0.447742		ENSG00000057294	PKP2	5318	-0.572036	2.3131	-3.27424	0.00605274	0.996545			ENSG00000128965	CHAC1	1.64931	-0.116678	2.95863	0.0110546	0.999938
MAP1S	55201	0.265598	4.51063	3.27449	0.0023996	0.447742		ENSG00000224568	LINC01886	NA	-1.01456	-0.124098	-3.26797	0.0061262	0.996545			ENSG00000105649	RAB3A	-0.966138	2.38214	-2.93967	0.0114652	0.999938
DNTTIP2	30836	0.183106	4.7804	3.27404	0.00240253	0.447742		ENSG00000135052	GOLM1	51280	-0.533542	1.43473	-3.23579	0.00651724	0.996545			ENSG00000242114	MTFP1	-1.04602	-0.127225	-2.93961	0.0114665	0.999938
PGF	5228	0.676082	2.07367	3.26269	0.00247712	0.452488		ENSG00000136451	VEZF1	7716	0.249271	5.50608	3.23556	0.00652009	0.996545			ENSG00000197646	PDCD1LG2	0.696145	0.152432	2.9371	0.0115219	0.999938
AKAP6	9472	0.270366	6.00996	3.25861	0.00250449	0.452488		ENSG00000175564	UCP3	7352	0.603502	6.62888	3.23359	0.00654489	0.996545			ENSG00000065911	MTHFD2	0.835268	4.23189	2.92996	0.0116814	0.999938
NRP1	8829	-0.36247	4.99018	-3.25809	0.00250804	0.452488		ENSG00000135604	STX11	8676	-0.811642	-0.349089	-3.21608	0.00676907	0.996545			ENSG00000171241	SHCBP1	-1.02887	-0.26004	-2.9275	0.0117369	0.999938
H2BC5	3017	0.40262	2.33031	3.25216	0.00254838	0.454926		ENSG00000145703	IQGAP2	10788	-1.22179	-0.521671	-3.21388	0.00679773	0.996545			ENSG00000104823	ECH1	-0.646514	7.86562	-2.91045	0.0121278	0.999938
CDK5RAP2	55755	0.244996	5.55529	3.24527	0.00259598	0.455447		ENSG00000267309	ZNF566-AS1	728752	0.940996	-1.00425	3.20377	0.00693126	0.996545			ENSG00000182873	PRKCZ-AS1	-1.0065	-1.36912	-2.89049	0.0126022	0.999938
PAIP1	10605	0.239979	6.70797	3.22778	0.0027208	0.455447		ENSG00000175938	ORAI3	93129	-0.470645	1.04541	-3.20315	0.00693958	0.996545			ENSG00000267871	ZNF460-AS1	-0.805022	-0.130396	-2.88815	0.0126589	0.999938
NORAD	647979	0.285217	7.68573	3.22681	0.00272787	0.455447		ENSG00000203709	MIR29B2CHG	NA	0.361841	4.37083	3.20179	0.0069577	0.996545			ENSG00000213225	NOC2LP1	0.838747	-0.32388	2.88317	0.0127806	0.999938
RNF20	56254	0.179194	4.3233	3.21819	0.00279162	0.455447		ENSG00000172081	MOB3A	126308	-0.398788	3.15704	-3.20103	0.00696785	0.996545			ENSG00000205464	ATP6AP1L	-0.597774	1.70644	-2.88078	0.0128394	0.999938
INTS1	26173	0.223954	6.24727	3.21775	0.00279489	0.455447		ENSG00000151690	MFSD6	54842	-0.435658	1.97432	-3.19525	0.00704578	0.996545			ENSG00000177548	RABEP2	-0.417886	3.0716	-2.87975	0.012865	0.999938
H3C6	8353	0.770507	1.93336	3.21698	0.0028007	0.455447		ENSG00000157617	C2CD2	25966	-0.600661	1.71918	-3.18507	0.00718512	0.996545			ENSG00000188636	RTL6	0.311071	3.73629	2.87631	0.0129502	0.999938
NQO1	1728	-0.712444	2.86152	-3.21189	0.00283906	0.455447		ENSG00000167523	SPATA33	124045	-0.692866	0.128949	-3.18338	0.00720845	0.996545			ENSG00000160460	SPTBN4	-0.487739	2.40419	-2.86862	0.0131429	0.999938
SLC2A4RG	56731	0.216739	7.25185	3.21045	0.00285005	0.455447		ENSG00000135678	CPM	1368	-1.05881	1.22661	-3.18021	0.00725261	0.996545			ENSG00000176945	MUC20	-0.869556	1.90099	-2.86125	0.0133302	0.999938
GADD45G	10912	0.745905	4.7734	3.19594	0.00296275	0.455447		ENSG00000109472	CPE	1363	-0.474289	4.45783	-3.17993	0.00725656	0.996545			ENSG00000081853	PCDHGA2	-0.750851	-0.953213	-2.83671	0.0139731	0.999938
TNIK	23043	0.230472	3.89075	3.19488	0.00297118	0.455447		ENSG00000168333	PPDPFL	492307	0.673251	7.37078	3.17098	0.00738257	0.996545			ENSG00000141469	SLC14A1	-0.986249	2.31356	-2.83525	0.0140124	0.999938
EPC1	80314	0.218169	4.27496	3.1798	0.00309309	0.455447		ENSG00000119685	TTLL5	23093	-0.403648	2.01092	-3.16469	0.00747238	0.996545			ENSG00000132563	REEP2	-0.714401	3.6672	-2.83332	0.0140642	0.999938
GALE	2582	-0.3674	1.69445	-3.17502	0.00313271	0.455447		ENSG00000130957	FBP2	NA	-0.787824	7.84249	-3.15534	0.007608	0.996545			ENSG00000075826	SEC31B	-0.614212	3.67878	-2.82746	0.0142232	0.999938
ELOVL2	54898	-0.548601	-0.675365	-3.16691	0.00320112	0.455447		ENSG00000196465	MYL6B	140465	-0.580413	7.61864	-3.14773	0.00772028	0.996545			ENSG00000172315	TP53RK	0.538628	2.42392	2.82369	0.0143264	0.999938
AC097359.2	152048	-0.690944	-1.21102	-3.16376	0.00322802	0.455447		ENSG00000197943	PLCG2	5336	-0.676153	1.13201	-3.14703	0.00773066	0.996545			ENSG00000156983	BRPF1	0.349369	3.26986	2.81608	0.0145371	0.999938
KIAA2013	90231	0.200699	5.69407	3.16327	0.00323221	0.455447		ENSG00000204261	PSMB8-AS1	100507463	-0.518652	0.762395	-3.13737	0.00787566	0.996545			ENSG00000166377	ATP9B	0.406428	3.17845	2.8146	0.0145783	0.999938
RAD23A	5886	0.22582	9.44043	3.15817	0.00327635	0.455447		ENSG00000189180	ZNF33A	7581	0.242828	4.38947	3.12369	0.00808556	0.996545			ENSG00000244227	LRRC77P	-0.868746	0.463462	-2.81308	0.014621	0.999938
RINT1	60561	0.1995	3.93565	3.14072	0.00343165	0.455447		ENSG00000108784	NAGLU	4669	-0.356383	2.59432	-3.12069	0.00813244	0.996545			ENSG00000137070	IL11RA	-0.388919	4.17498	-2.80329	0.0148979	0.999938
EEF2K	29904	0.352856	6.02642	3.14067	0.00343216	0.455447		ENSG00000144214	LYG1	129530	0.861751	-0.786589	3.1167	0.00819512	0.996545			ENSG00000105705	SUGP1	-0.330791	4.0644	-2.79606	0.0151057	0.999938
OSER1	51526	0.234715	5.30537	3.1336	0.00349704	0.455447		ENSG00000177752	YIPF7	285525	0.36457	4.38316	3.11351	0.00824554	0.996545			ENSG00000120915	EPHX2	-0.831595	3.59754	-2.78113	0.0155441	0.999938
MPP1	4354	-0.175399	4.10728	-3.12298	0.00359669	0.455447		ENSG00000072422	RHOBTB1	9886	0.38618	6.76903	3.11012	0.0082994	0.996545			ENSG00000246089	MCPH1-DT	-0.637011	0.254244	-2.77518	0.0157223	0.999938
GHR	2690	0.256623	5.5308	3.12127	0.003613	0.455447		ENSG00000059573	ALDH18A1	5832	-0.494882	1.61165	-3.10673	0.00835366	0.996545			ENSG00000188070	ZFTA	0.450851	3.80469	2.76537	0.0160203	0.999938
MBTD1	54799	0.265403	2.77498	3.12068	0.00361864	0.455447		ENSG00000101695	RNF125	54941	-0.516079	1.12531	-3.09888	0.00848075	0.996545			ENSG00000127952	STYXL1	-0.600945	2.12694	-2.74509	0.0166541	0.999938
LINC01011	401232	-0.594435	-0.507921	-3.1154	0.00366955	0.455447		ENSG00000113356	POLR3G	10622	-0.635474	-0.0290415	-3.09871	0.00848355	0.996545			ENSG00000055163	CYFIP2	-0.911852	2.62855	-2.74343	0.0167071	0.999938
USP24	23358	0.192773	6.10316	3.10914	0.00373071	0.455447		ENSG00000183943	PRKX	5613	-0.620611	1.02213	-3.09539	0.00853797	0.996545			ENSG00000196689	TRPV1	-0.423319	2.27968	-2.73264	0.0170551	0.999938
CERS4	79603	-0.614414	0.521948	-3.10292	0.00379244	0.455447		ENSG00000008394	MGST1	4257	-1.24761	1.18132	-3.09338	0.00857098	0.996545			ENSG00000141441	GAREM1	-0.526514	2.29189	-2.72901	0.017174	0.999938
CSDE1	7812	0.224388	10.3132	3.09506	0.00387182	0.455447		ENSG00000100092	SH3BP1	23616	-0.957687	-1.34232	-3.08887	0.00864575	0.996545			ENSG00000117013	KCNQ4	-0.741686	2.62486	-2.72261	0.0173853	0.999938
EPS15	2060	0.255469	5.52705	3.09293	0.00389357	0.455447		ENSG00000225422	RBMS1P1	NA	-0.87747	-1.12358	-3.06727	0.00901244	0.996545			ENSG00000158715	SLC45A3	-1.30358	2.42625	-2.72005	0.0174707	0.999938
PDF	64146	-0.284529	1.73943	-3.09017	0.00392202	0.455447		ENSG00000197582	GPX1P1	NA	-0.519311	1.87562	-3.06684	0.00901981	0.996545			ENSG00000250451	HOXC-AS1	0.723166	1.98794	2.71855	0.0175208	0.999938
AC008429.2	NA	-0.537927	-0.942667	-3.08611	0.00396419	0.455447		ENSG00000067334	DNTTIP2	NA	0.221845	4.74205	3.04766	0.00935873	0.996545			ENSG00000112246	SIM1	0.609654	3.18557	2.71762	0.0175519	0.999938
ILRUN	64771	0.22869	7.88624	3.08328	0.00399376	0.455447		ENSG00000111877	MCM9	254394	0.608576	0.570004	3.03929	0.0095105	0.996545			ENSG00000115825	PRKD3	0.330127	3.73517	2.70994	0.0178112	0.999938
HMGN2P41	NA	0.598367	-1.12828	3.08236	0.00400344	0.455447		ENSG00000207563	MIR23B	407011	0.857546	-1.52388	3.03834	0.00952788	0.996545			ENSG00000108448	TRIM16L	-0.594963	4.37862	-2.70457	0.017995	0.999938
TMEM53	79639	-0.383531	0.511031	-3.08064	0.00402157	0.455447		ENSG00000100106	TRIOBP	11078	-0.298194	4.53523	-3.03717	0.00954934	0.996545			ENSG00000129521	EGLN3	-1.2624	2.87041	-2.7005	0.0181353	0.999938
TMEM150A	129303	0.296806	4.78857	3.07855	0.00404374	0.455447		ENSG00000062282	DGAT2	84649	-1.59152	1.65047	-3.03647	0.00956221	0.996545			ENSG00000138078	PREPL	-0.45663	4.54356	-2.69514	0.0183217	0.999938
DLL4	54567	-0.345946	3.05927	-3.07682	0.00406219	0.455447		ENSG00000184009	ACTG1	71	-0.295179	7.64708	-3.0251	0.00977361	0.996545			ENSG00000134504	KCTD1	-0.76365	1.02301	-2.6864	0.0186297	0.999938
AL022313.2	NA	1.25584	0.313748	3.07375	0.00409506	0.455447		ENSG00000149781	FERMT3	83706	-0.669509	1.54632	-3.02153	0.00984077	0.996545			ENSG00000129646	QRICH2	-0.613652	0.748972	-2.68442	0.0187002	0.999938
PTPDC1	138639	-0.276741	1.94285	-3.07187	0.00411534	0.455447		ENSG00000104332	SFRP1	6422	-1.49771	0.0940174	-3.02045	0.0098613	0.996545			ENSG00000075239	ACAT1	-0.579075	8.06869	-2.66794	0.0192973	0.999938
SCHIP1	29970	0.355708	3.56473	3.06982	0.00413757	0.455447		ENSG00000134759	ELP2	55250	0.299974	5.06673	3.01502	0.00996479	0.996545			ENSG00000151748	SAV1	0.307879	4.03789	2.6629	0.0194837	0.999938
EIF4BP7	NA	0.336674	4.73422	3.06818	0.00415545	0.455447		ENSG00000183580	FBXL7	23194	-0.496429	1.40333	-3.0128	0.0100073	0.996545			ENSG00000178537	SLC25A20	-0.571406	4.91161	-2.65353	0.0198346	0.999938
EPB41L4A-AS1	NA	0.329125	2.5074	3.05242	0.00433076	0.455447		ENSG00000121957	GPSM2	29899	-0.78154	2.33711	-3.01204	0.0100219	0.996545			ENSG00000279170	TSTD3	-0.380714	1.81421	-2.65117	0.0199238	0.999938
ACO1	48	-0.178308	4.7421	-3.05085	0.0043486	0.455447		ENSG00000129538	RNASE1	6035	-0.454113	4.69794	-3.01092	0.0100435	0.996545			ENSG00000156136	DCK	0.442517	2.70235	2.64389	0.0202021	0.999938
SH3KBP1	30011	-0.600823	3.28536	-3.04977	0.0043609	0.455447		ENSG00000132510	KDM6B	23135	0.260311	4.65597	3.00849	0.0100906	0.996545			ENSG00000184508	HDDC3	-0.505635	2.79128	-2.64368	0.0202101	0.999938
VSIR	64115	-0.39043	4.05361	-3.04335	0.00443471	0.455447		ENSG00000204934	ATP6V0E2-AS1	401431	-0.692265	-0.385242	-2.98351	0.0105867	0.996545			ENSG00000224004	ATP5F1CP1	-0.66955	-0.171743	-2.6428	0.0202439	0.999938
ST13P4	NA	0.277473	3.32084	3.03911	0.00448417	0.455447		ENSG00000136068	FLNB	2317	-0.414094	4.04773	-2.97664	0.0107274	0.996545			ENSG00000168661	ZNF30	-0.408337	1.98796	-2.64228	0.0202641	0.999938
GMDS	2762	-0.370975	0.846467	-3.03788	0.00449862	0.455447		ENSG00000111348	ARHGDIB	397	-0.349169	3.81783	-2.97135	0.010837	0.996545			ENSG00000198814	GK	-0.664316	0.990882	-2.64054	0.0203315	0.999938
RPL21P3	NA	0.494215	1.00205	3.0367	0.00451258	0.455447		ENSG00000164237	CMBL	134147	0.343841	7.86311	2.96624	0.0109438	0.996545			ENSG00000158006	PAFAH2	-0.430513	2.80535	-2.6404	0.0203366	0.999938
EIF3B	8662	0.199396	6.77165	3.03505	0.00453198	0.455447		ENSG00000227128	LBX1-AS1	NA	0.344777	4.41036	2.96341	0.0110033	0.996545			ENSG00000167081	PBX3	0.850233	2.67876	2.62499	0.0209419	0.999938
PGAM1	5223	-0.239017	4.76507	-3.03247	0.0045627	0.455447		ENSG00000173226	IQCB1	9657	0.419267	2.48136	2.95843	0.0111091	0.996545			ENSG00000187140	FOXD3	-1.07174	-0.442375	-2.62408	0.0209783	0.999938
HLX-AS1	100873924	1.02369	-0.509477	3.02687	0.00462988	0.455447		ENSG00000165272	AQP3	360	-0.852347	0.216849	-2.95005	0.0112894	0.996545			ENSG00000164603	BMT2	0.438442	1.58173	2.62272	0.0210323	0.999938
SBNO1	55206	0.182671	4.41992	3.02239	0.00468433	0.455447		ENSG00000174807	CD248	57124	-0.942159	3.83497	-2.946	0.0113776	0.996545			ENSG00000130413	STK33	-1.01492	1.02914	-2.6137	0.0213962	0.999938
PHTF2	57157	0.364156	6.54058	3.0212	0.00469882	0.455447		ENSG00000173272	MZT2A	653784	-0.312094	4.05667	-2.94365	0.011429	0.996545			ENSG00000232859	LYRM9	-0.483931	2.70155	-2.61302	0.021424	0.999938
TOMM40L	84134	-0.334592	4.38546	-3.01946	0.00472025	0.455447		ENSG00000253305	PCDHGB6	56100	0.690598	-0.288167	2.9391	0.0115293	0.996545			ENSG00000138443	ABI2	-0.359837	3.25541	-2.60378	0.0218035	0.999938
FXR1	8087	0.183695	8.93585	3.01708	0.00474959	0.455447		ENSG00000231793	DOC2GP	NA	0.858109	-0.499453	2.93775	0.0115591	0.996545			ENSG00000120616	EPC1	0.351023	4.27763	2.6021	0.0218731	0.999938
RPL21P7	NA	0.773351	-0.478869	3.00741	0.00487065	0.455447		ENSG00000250305	TRMT9B	57604	-1.01482	0.584425	-2.93771	0.01156	0.996545			ENSG00000141378	PTRH2	0.377766	2.49396	2.59487	0.0221756	0.999938
STK26	51765	-0.803627	-1.17021	-3.00488	0.00490289	0.455447		ENSG00000184678	H2BC21	8349	0.348008	5.03815	2.93479	0.0116249	0.996545			ENSG00000251141	MRPS30-DT	-0.850733	-0.590105	-2.59238	0.0222808	0.999938
ZNF629	23361	-0.264568	4.05467	-3.0046	0.00490643	0.455447		ENSG00000165275	TRMT10B	158234	0.426782	1.49629	2.93127	0.0117038	0.996545			ENSG00000132581	SDF2	0.295824	3.71764	2.58359	0.0226556	0.999938
RPL15P5	NA	0.628413	1.5295	2.99909	0.00497717	0.455447		ENSG00000095203	EPB41L4B	54566	-1.14371	-0.0385077	-2.92576	0.0118283	0.996545			ENSG00000005513	SOX8	-0.670437	0.265461	-2.58214	0.0227178	0.999938
DDX59	83479	0.257389	4.4045	2.99793	0.00499229	0.455447		ENSG00000005981	ASB4	51666	0.52106	4.58751	2.92419	0.0118639	0.996545			ENSG00000101004	NINL	-0.929279	1.28479	-2.5805	0.0227888	0.999938
RFWD3	55159	0.347938	0.93986	2.99732	0.00500013	0.455447		ENSG00000106560	GIMAP2	NA	-0.596905	0.995142	-2.92261	0.0119001	0.996545			ENSG00000244879	GABPB1-AS1	-0.515523	3.64699	-2.58032	0.0227966	0.999938
AACS	65985	-0.393387	2.27953	-2.99644	0.00501159	0.455447		ENSG00000151702	FLI1	2313	-0.351126	2.86744	-2.91898	0.0119833	0.996545			ENSG00000072778	ACADVL	-0.682569	9.68171	-2.57977	0.0228202	0.999938
MST1L	11223	-0.399263	0.0863762	-2.99155	0.00507562	0.455447		ENSG00000165168	CYBB	1536	-0.688103	1.58556	-2.91826	0.0119997	0.996545			ENSG00000231793	DOC2GP	-1.01861	-0.176097	-2.57045	0.0232275	0.999938
APLN	8862	-0.856889	1.5044	-2.98501	0.00516251	0.455447		ENSG00000244482	LILRA6	79168	-1.27013	-1.20174	-2.91718	0.0120247	0.996545			ENSG00000171813	PWWP2B	0.381062	4.68416	2.56912	0.0232862	0.999938
SUCLA2P1	NA	-0.399211	-0.642705	-2.98464	0.00516743	0.455447		ENSG00000132906	CASP9	842	0.326782	3.24613	2.91053	0.012179	0.996545			ENSG00000120868	APAF1	0.541275	1.70591	2.55235	0.0240378	0.999938
BRAP	8315	0.169983	3.68108	2.98371	0.00517991	0.455447		ENSG00000215190	LINC00680	106660612	0.613557	1.57669	2.90348	0.0123448	0.996545			ENSG00000176842	IRX5	1.3279	0.373303	2.54937	0.0241739	0.999938
PTTG1IP	754	-0.257049	5.11388	-2.97585	0.00528653	0.455447		ENSG00000183628	DGCR6	8214	-0.69248	5.28744	-2.90155	0.0123906	0.996545			ENSG00000224769	MUC20P1	-1.08727	0.484734	-2.54926	0.0241792	0.999938
KLF9	687	0.341099	5.80161	2.97464	0.00530308	0.455447		ENSG00000166292	TMEM100	55273	-0.863003	0.497723	-2.89957	0.0124379	0.996545			ENSG00000135045	C9orf40	0.570531	1.55878	2.54903	0.0241898	0.999938
KIAA1143	57456	0.263863	4.23479	2.97407	0.00531097	0.455447		ENSG00000161328	LRRC56	115399	-0.67326	1.11887	-2.89243	0.0126092	0.996545			ENSG00000261652	C15orf65	0.727789	-0.468131	2.54111	0.0245551	0.999938
RPL23AP2	NA	0.269749	5.38314	2.97129	0.00534933	0.455447		ENSG00000010810	FYN	2534	-0.420936	3.12144	-2.88688	0.0127441	0.996545			ENSG00000185033	SEMA4B	-0.64281	2.23543	-2.53632	0.0247785	0.999938
KLF10	7071	0.532119	6.35262	2.96747	0.0054024	0.455447		ENSG00000188186	LAMTOR4	389541	-0.311989	4.0951	-2.88568	0.0127735	0.996545			ENSG00000189350	TOGARAM2	-1.0905	2.30739	-2.5315	0.0250055	0.999938
RPRD2	23248	0.174599	5.01604	2.96593	0.00542407	0.455447		ENSG00000153406	NMRAL1	57407	-0.869825	0.310608	-2.88532	0.0127825	0.996545			ENSG00000205863	C1QTNF9B	-0.625078	1.81952	-2.52655	0.0252407	0.999938
FAM53C	51307	0.224574	5.90209	2.96046	0.00550129	0.455447		ENSG00000197124	ZNF682	91120	0.956028	0.0342173	2.88471	0.0127972	0.996545			ENSG00000129518	EAPP	0.280021	3.66109	2.52187	0.025465	0.999938
CAMSAP1	157922	0.205795	5.15847	2.95725	0.00554702	0.455447		ENSG00000162772	ATF3	467	-1.08331	2.21453	-2.86923	0.0131829	0.996545			ENSG00000123352	SPATS2	-0.35584	2.95646	-2.5138	0.0258566	0.999938
HSPB1P1	NA	0.463473	5.73505	2.95577	0.00556832	0.455447		ENSG00000119403	PHF19	26147	0.30846	3.4288	2.86496	0.013291	0.996545			ENSG00000164344	KLKB1	-0.960438	0.0593192	-2.51312	0.02589	0.999938
JPH1	56704	0.364085	8.09022	2.95571	0.00556914	0.455447		ENSG00000258429	PDF	64146	-0.443249	1.71865	-2.85029	0.0136701	0.996545			ENSG00000131061	ZNF341	0.634655	2.03704	2.51011	0.0260375	0.999938
ZNF853	54753	0.324433	5.25205	2.95345	0.00560181	0.455447		ENSG00000126895	AVPR2	554	-0.478344	1.07091	-2.84024	0.0139356	0.996545			ENSG00000270964	MAP2K5-DT	-0.880946	-0.879391	-2.50219	0.0264301	0.999938
MTSS2	92154	0.239521	6.78513	2.94695	0.00569648	0.455447		ENSG00000163399	ATP1A1	476	-0.417824	4.80076	-2.83995	0.0139436	0.996545			ENSG00000169247	SH3TC2	-0.668345	-0.920452	-2.49546	0.0267679	0.999938
PCMTD1	115294	0.1945	6.4747	2.94219	0.00576684	0.455447		ENSG00000181027	FKRP	79147	0.30732	4.34929	2.83143	0.0141728	0.996545			ENSG00000003509	NDUFAF7	-0.431779	3.75444	-2.49071	0.0270085	0.999938
FKBP9	11328	-0.200848	4.90163	-2.94175	0.0057734	0.455447		ENSG00000142634	EFHD2	79180	-0.642552	2.25548	-2.82816	0.0142617	0.996545			ENSG00000145824	CXCL14	0.677743	5.59033	2.49001	0.0270446	0.999938
RMDN3	55177	0.192574	4.15561	2.9396	0.0058054	0.455447		ENSG00000162426	SLC45A1	50651	-1.0507	0.110003	-2.82416	0.0143715	0.996545			ENSG00000141404	GNAL	0.422688	4.00887	2.48892	0.0271001	0.999938
OLFML2A	169611	-0.447129	2.94338	-2.93881	0.00581721	0.455447		ENSG00000132205	EMILIN2	NA	-1.41201	0.829853	-2.81412	0.0146504	0.996545			ENSG00000143842	SOX13	0.642994	4.02513	2.48541	0.0272799	0.999938
CMBL	134147	0.317148	7.89677	2.93618	0.00585674	0.455447		ENSG00000244306	DUXAP10	503639	-1.23184	0.644935	-2.804	0.0149367	0.996545			ENSG00000105552	BCAT2	-0.461716	4.96023	-2.48469	0.027317	0.999938
RAB7B	338382	-0.579197	0.65611	-2.92817	0.00597872	0.455447		ENSG00000100075	SLC25A1	6576	-0.500577	3.43338	-2.80317	0.0149606	0.996545			ENSG00000223361	FTH1P10	0.396482	4.77007	2.47839	0.0276433	0.999938
VPS9D1	9605	-0.205557	3.30286	-2.92443	0.00603649	0.455447		ENSG00000189221	MAOA	4128	-0.889574	2.61492	-2.8008	0.0150285	0.996545			ENSG00000130649	CYP2E1	-0.766575	0.619141	-2.47611	0.0277626	0.999938
SDE2	163859	0.260085	2.52341	2.92305	0.00605795	0.455447		ENSG00000103051	COG4	25839	0.310625	5.91127	2.79625	0.0151598	0.996545			ENSG00000260762	ACSM5P1	1.17095	-1.34297	2.47182	0.0279878	0.999938
RMND5A	64795	0.214796	6.59644	2.92055	0.00609688	0.455447		ENSG00000054282	SDCCAG8	10806	0.262223	3.25154	2.79597	0.0151679	0.996545			ENSG00000186462	NAP1L2	-0.774987	-0.547196	-2.46816	0.0281815	0.999938
BFAR	51283	0.181314	4.5577	2.92042	0.00609895	0.455447		ENSG00000127955	GNAI1	2770	-0.388039	2.44157	-2.7957	0.0151757	0.996545			ENSG00000196141	SPATS2L	0.386249	5.23681	2.46519	0.0283396	0.999938
PGPEP1L	145814	0.538431	3.9147	2.9202	0.00610244	0.455447		ENSG00000100029	PES1	23481	0.247373	4.30072	2.79399	0.0152254	0.996545			ENSG00000117266	CDK18	-0.999949	2.22333	-2.4631	0.0284513	0.999938
VEZF1	7716	0.244862	5.48319	2.91671	0.00615733	0.455447		ENSG00000164683	HEY1	23462	-0.357089	2.23607	-2.79257	0.0152667	0.996545			ENSG00000269028	MTRNR2L12	-0.536594	7.96574	-2.46233	0.0284926	0.999938
EIF4BP6	NA	0.317288	5.29624	2.91282	0.00621908	0.455447		ENSG00000197576	HOXA4	3201	0.641494	1.8835	2.78749	0.015416	0.996545			ENSG00000178055	PRSS42P	-1.68886	1.02158	-2.46009	0.0286132	0.999938
OTUD7B	56957	0.214248	4.71185	2.9128	0.00621942	0.455447		ENSG00000011258	MBTD1	54799	0.307227	2.66849	2.78687	0.0154342	0.996545			ENSG00000211448	DIO2	-1.02128	0.104936	-2.45606	0.0288309	0.999938
OPN3	23596	-0.407327	1.30805	-2.91239	0.00622588	0.455447		ENSG00000188037	CLCN1	1180	0.28238	5.57013	2.78605	0.0154585	0.996545			ENSG00000224822	THRB-IT1	-0.881434	-0.708553	-2.45257	0.029021	0.999938
PLEKHB1	58473	-0.4064	2.29153	-2.91172	0.00623666	0.455447		ENSG00000129038	LOXL1	NA	-0.887084	2.08612	-2.78566	0.0154698	0.996545			ENSG00000179636	TPPP2	-1.16123	0.0320517	-2.45188	0.0290585	0.999938
TLK2P1	NA	0.271996	1.8974	2.90851	0.00628813	0.455447		ENSG00000024422	EHD2	30846	-0.248237	5.39538	-2.78555	0.0154731	0.996545			ENSG00000006282	SPATA20	-0.582674	4.92077	-2.44999	0.0291619	0.999938
PRR16	51334	-0.46292	3.09369	-2.90758	0.00630317	0.455447		ENSG00000143429	LSP1P4	645166	-0.732758	1.39178	-2.78503	0.0154885	0.996545			ENSG00000110697	PITPNM1	-1.06407	2.46179	-2.44845	0.0292464	0.999938
SETBP1-DT	101927943	0.403635	0.336021	2.90656	0.00631975	0.455447		ENSG00000172296	SPTLC3	55304	0.854706	-1.20492	2.77434	0.0158083	0.996545			ENSG00000148908	RGS10	0.869968	1.88342	2.44694	0.0293299	0.999938
RPS3AP25	NA	0.540182	1.65671	2.90169	0.00639906	0.455447		ENSG00000159314	ARHGAP27	201176	-0.446107	2.5911	-2.76666	0.0160419	0.996545			ENSG00000247199	FBXO38-DT	-0.690625	-0.713742	-2.44525	0.0294233	0.999938
CCNJ	54619	0.271283	1.95183	2.90053	0.00641812	0.455447		ENSG00000125520	SLC2A4RG	NA	0.238691	7.20215	2.76478	0.0160998	0.996545			ENSG00000051382	PIK3CB	0.399581	3.95354	2.43977	0.029728	0.999938
ZBED3	84327	-0.311934	2.10485	-2.90016	0.00642408	0.455447		ENSG00000249116	IRX4-AS1	NA	-1.51532	-0.122756	-2.76208	0.0161829	0.996545			ENSG00000198133	TMEM229B	-0.843724	-0.648194	-2.43884	0.0297797	0.999938
COQ3	51805	-0.271137	3.97536	-2.89739	0.0064698	0.455447		ENSG00000060656	PTPRU	10076	-0.575025	3.65672	-2.75887	0.0162826	0.996545			ENSG00000228409	CCT6P1	0.556461	0.732607	2.43683	0.0298926	0.999938
KEAP1	9817	0.159908	7.31055	2.89452	0.00651755	0.455447		ENSG00000113083	LOX	4015	-1.0659	-0.226941	-2.75768	0.0163196	0.996545			ENSG00000182648	LINC01006	0.764764	1.17061	2.43668	0.029901	0.999938
HMOX2	3163	-0.231621	3.32477	-2.89451	0.00651766	0.455447		ENSG00000105499	PLA2G4C	8605	0.294349	5.92961	2.75623	0.0163649	0.996545			ENSG00000168306	ACOX2	-0.680474	3.21644	-2.43408	0.0300474	0.999938
P2RX6P	NA	0.647057	0.624903	2.89436	0.00652015	0.455447		ENSG00000174928	C3orf33	285315	0.565315	0.442835	2.75554	0.0163864	0.996545			ENSG00000001461	NIPAL3	-0.618653	2.04443	-2.43387	0.0300592	0.999938
UBE2G1	7326	0.289745	7.51008	2.89066	0.00658217	0.455447		ENSG00000174944	P2RY14	9934	-0.509501	0.567197	-2.75442	0.0164214	0.996545			ENSG00000164543	STK17A	0.528513	2.45956	2.4335	0.0300802	0.999938
KIAA1586	57691	0.331854	0.301013	2.88922	0.00660652	0.455447		ENSG00000168939	SPRY3	NA	0.577261	0.290381	2.7452	0.0167131	0.996545			ENSG00000254860	TMEM9B-AS1	-0.940878	1.77525	-2.43275	0.0301224	0.999938
AC023509.3	NA	-0.456457	0.762081	-2.8755	0.00684195	0.46815		ENSG00000184863	RBM33	155435	0.253374	4.79901	2.74275	0.0167914	0.996545			ENSG00000007944	MYLIP	0.342724	4.94344	2.43049	0.0302506	0.999938
CDH4	1002	0.522058	-0.070029	2.86977	0.00694261	0.46815		ENSG00000181035	SLC25A42	284439	0.491329	5.29318	2.73963	0.0168916	0.996545			ENSG00000138029	HADHB	-0.819018	8.70883	-2.42945	0.0303098	0.999938
C11orf95	65998	0.326693	3.81119	2.86736	0.00698539	0.46815		ENSG00000112297	CRYBG1	202	-0.955279	-0.0503558	-2.73904	0.016911	0.996545			ENSG00000171914	TLN2	0.398114	5.42601	2.42597	0.0305089	0.999938
DNAJC4	3338	-0.176189	4.60023	-2.86701	0.00699155	0.46815		ENSG00000242294	STAG3L5P	101735302	0.490016	2.63204	2.73632	0.0169987	0.996545			ENSG00000221926	TRIM16	-0.410321	3.58264	-2.42324	0.0306656	0.999938
AC000089.1	NA	0.265009	2.87906	2.86592	0.00701104	0.46815		ENSG00000169860	P2RY1	5028	0.675415	3.10015	2.73554	0.0170242	0.996545			ENSG00000112964	GHR	0.428247	5.58887	2.4231	0.0306732	0.999938
SLC9A7	84679	0.254449	3.44448	2.86577	0.00701368	0.46815		ENSG00000096433	ITPR3	3710	-0.448438	2.39557	-2.73243	0.0171253	0.996545			ENSG00000196972	SMIM10L2B	-0.844997	0.245991	-2.42306	0.030676	0.999938
KBTBD4	55709	0.20127	4.35955	2.86061	0.00710646	0.46815		ENSG00000096070	BRPF3	27154	0.237648	3.9549	2.72995	0.0172066	0.996545			ENSG00000185986	SDHAP3	-0.456125	4.78197	-2.42245	0.0307107	0.999938
SMIM10L2B	644596	-0.501116	0.00606698	-2.85498	0.00720879	0.46815		ENSG00000198720	ANKRD13B	124930	-0.384968	2.48252	-2.72875	0.0172462	0.996545			ENSG00000177614	PGBD5	-0.775081	1.74969	-2.42184	0.0307463	0.999938
GDNF	2668	0.992348	3.76516	2.85478	0.00721252	0.46815		ENSG00000196954	CASP4	837	-0.403155	1.80088	-2.7275	0.0172872	0.996545			ENSG00000090863	GLG1	0.280768	5.78097	2.42169	0.0307545	0.999938
ST13	6767	0.220497	8.09232	2.85369	0.00723246	0.46815		ENSG00000186594	MIR22HG	84981	0.432732	5.85544	2.72399	0.0174033	0.996545			ENSG00000070010	UFD1	0.320332	4.40322	2.42159	0.0307607	0.999938
C9orf40	55071	0.351665	1.54612	2.84915	0.00731644	0.469998		ENSG00000187840	EIF4EBP1	1978	-0.508582	3.5989	-2.72168	0.0174804	0.996545			ENSG00000160781	PAQR6	-0.874461	-0.290817	-2.42063	0.0308159	0.999938
DUS3L	56931	0.248358	3.4204	2.8472	0.00735274	0.470548		ENSG00000035115	SH3YL1	26751	0.367165	3.01037	2.71785	0.0176086	0.996545			ENSG00000149179	C11orf49	-0.463994	1.88285	-2.41981	0.0308632	0.999938
TRIM28	10155	0.244246	6.81015	2.84277	0.0074359	0.472396		ENSG00000126878	AIF1L	83543	-0.518899	3.79199	-2.71729	0.0176271	0.996545			ENSG00000083168	KAT6A	0.283968	3.94916	2.41724	0.0310129	0.999938
PITPNM1	9600	-0.738069	2.43842	-2.84213	0.00744796	0.472396		ENSG00000166974	MAPRE2	10982	-0.323435	5.26769	-2.71699	0.0176374	0.996545			ENSG00000167363	FN3K	-0.436333	4.0259	-2.41693	0.0310309	0.999938
ZFPM2	23414	0.267795	3.89555	2.84121	0.00746533	0.472396		ENSG00000267679	EIF5AP2	NA	-0.658483	-1.0452	-2.71619	0.0176644	0.996545			ENSG00000131089	ARHGEF9	-0.511062	2.45372	-2.41629	0.0310681	0.999938
TRIM45	80263	0.261201	4.57934	2.8389	0.00750908	0.472396		ENSG00000043462	LCP2	3937	-0.63939	0.751695	-2.71411	0.0177344	0.996545			ENSG00000188488	SERPINA5	-1.38541	3.18318	-2.41539	0.0311207	0.999938
AP002748.4	101928069	-0.473914	-0.239909	-2.83648	0.00755528	0.472396		ENSG00000176435	CLEC14A	161198	-0.295348	4.54536	-2.71271	0.0177819	0.996545			ENSG00000135926	TMBIM1	0.362232	7.10867	2.4114	0.0313542	0.999938
KDR	3791	-0.441165	2.64285	-2.8351	0.00758176	0.472396		ENSG00000115226	FNDC4	64838	-0.959505	-0.66084	-2.71053	0.0178559	0.996545			ENSG00000274750	H3C6	1.09847	1.88576	2.40785	0.0315634	0.999938
ZNF197	10168	0.232383	3.33019	2.83187	0.00764414	0.472396		ENSG00000143344	RGL1	23179	-0.700488	1.20355	-2.70487	0.0180497	0.996545			ENSG00000259030	FPGT-TNNI3K	0.836566	-1.18858	2.40571	0.0316907	0.999938
ATP6V0E2	155066	-0.225945	3.20787	-2.83111	0.00765885	0.472396		ENSG00000196531	NACA	4666	0.223408	8.48995	2.70231	0.018138	0.996545			ENSG00000236830	CBR3-AS1	-0.499653	0.788742	-2.40359	0.031817	0.999938
AC092017.1	NA	0.510108	2.24247	2.82812	0.00771695	0.472396		ENSG00000134684	YARS1	8565	0.256703	4.72822	2.70117	0.0181775	0.996545			ENSG00000172000	ZNF556	-1.80699	0.0561133	-2.39267	0.0324742	0.999938
LINC02202	101927740	-0.520722	-0.787137	-2.82641	0.00775034	0.472396		ENSG00000187837	H1-2	3006	0.327673	5.50876	2.69841	0.0182731	0.996545			ENSG00000163257	DCAF16	0.317055	2.94842	2.39231	0.0324964	0.999938
PARD3	56288	0.231668	5.07788	2.82406	0.0077967	0.472396		ENSG00000130304	SLC27A1	376497	0.328935	4.87974	2.69583	0.0183632	0.996545			ENSG00000127328	RAB3IP	-0.500492	1.59642	-2.3891	0.0326922	0.999938
GSPT1	2935	0.146394	6.75305	2.82343	0.00780901	0.472396		ENSG00000155465	SLC7A7	9056	-0.785987	0.0903439	-2.69388	0.0184316	0.996545			ENSG00000213199	ASIC3	-0.970644	1.54432	-2.38864	0.0327204	0.999938
SBF1	6305	0.19882	6.42499	2.82182	0.00784083	0.472396		ENSG00000111816	FRK	2444	1.06184	1.33488	2.69163	0.0185109	0.996545			ENSG00000228630	HOTAIR	-0.822212	-1.0842	-2.38541	0.032919	0.999938
RABEP2	79874	-0.289081	2.93099	-2.82004	0.00787624	0.472396		ENSG00000152894	PTPRK	5796	-0.405964	2.1435	-2.68962	0.0185818	0.996545			ENSG00000225398	PGM5P4	-0.738825	-0.75679	-2.38408	0.0330005	0.999938
FAM189A2	9413	0.298892	5.58369	2.81587	0.00795974	0.472396		ENSG00000170571	EMB	133418	-0.975979	-0.176231	-2.68847	0.0186226	0.996545			ENSG00000108599	AKAP10	0.341187	2.60732	2.38257	0.0330943	0.999938
SLC25A15	10166	-0.34654	1.87616	-2.81512	0.00797481	0.472396		ENSG00000146834	MEPCE	56257	0.207718	5.29369	2.68645	0.0186941	0.996545			ENSG00000117308	GALE	-0.596841	1.95516	-2.38182	0.0331408	0.999938
NUDT2	318	0.409185	3.17819	2.81408	0.00799566	0.472396		ENSG00000155849	ELMO1	9844	-0.43189	1.60039	-2.68326	0.0188083	0.996545			ENSG00000131203	IDO1	-0.995119	2.07712	-2.37886	0.0333245	0.999938
GALNT1	2589	0.246736	5.0794	2.81269	0.00802377	0.472396		ENSG00000116690	PRG4	10216	-2.13915	1.23168	-2.68281	0.0188242	0.996545			ENSG00000198919	DZIP3	-0.495866	3.63806	-2.37833	0.0333578	0.999938
TACC2	10579	0.2052	8.28325	2.81139	0.00805014	0.472396		ENSG00000173209	AHSA2P	NA	0.199728	4.76128	2.67742	0.0190184	0.996545			ENSG00000138641	HERC3	0.76486	-1.56148	2.3783	0.0333598	0.999938
AL035461.2	NA	0.509945	-0.998975	2.80299	0.00822248	0.477552		ENSG00000167525	PROCA1	147011	-0.894794	-0.844877	-2.67741	0.0190188	0.996545			ENSG00000092201	SUPT16H	0.270864	4.27313	2.37291	0.0336973	0.999938
CDC16	8881	0.160717	5.08885	2.79493	0.00839107	0.482651		ENSG00000160796	NBEAL2	23218	-0.360389	3.13729	-2.6774	0.0190193	0.996545			ENSG00000204599	TRIM39	0.285978	2.7826	2.37231	0.0337356	0.999938
LINC00910	NA	0.838837	0.0999107	2.7949	0.00839167	0.482651		ENSG00000140961	OSGIN1	29948	0.698465	2.89246	2.67468	0.0191178	0.996545			ENSG00000114378	HYAL1	-0.632532	3.30225	-2.36646	0.034106	0.999938
PTENP1	11191	-0.315319	0.701341	-2.78668	0.00856709	0.486344		ENSG00000079246	XRCC5	7520	0.157043	6.13868	2.66344	0.0195313	0.996545			ENSG00000254470	AP5B1	0.508975	2.22284	2.36594	0.034139	0.999938
CAB39	51719	0.224737	7.33954	2.78453	0.00861338	0.486344		ENSG00000197977	ELOVL2	54898	-0.564043	-0.48909	-2.6542	0.0198776	0.996545			ENSG00000140391	TSPAN3	0.447108	7.94172	2.36522	0.0341852	0.999938
AMFR	267	0.207975	6.7892	2.78368	0.00863183	0.486344		ENSG00000118197	DDX59	83479	0.333112	4.35186	2.65148	0.0199804	0.996545			ENSG00000107957	SH3PXD2A	-0.445817	4.73547	-2.36305	0.034324	0.999938
TP53INP2	58476	-0.370788	5.62014	-2.78116	0.00868663	0.486344		ENSG00000259315	ACTG1P17	283693	0.941329	-1.1465	2.63751	0.0205181	0.996545			ENSG00000100522	GNPNAT1	0.396742	3.23232	2.36	0.0345199	0.999938
RPS3AP49	NA	0.358718	1.81233	2.78055	0.00869984	0.486344		ENSG00000168517	HEXIM2	124790	-0.350122	4.396	-2.63537	0.0206019	0.996545			ENSG00000223972	DDX11L1	-1.04089	-0.59758	-2.35858	0.0346118	0.999938
LPCAT1	79888	-0.401341	1.91743	-2.77962	0.00872022	0.486344		ENSG00000255517	DPP3-DT	101928069	-0.82545	-0.369657	-2.63162	0.0207489	0.996545			ENSG00000229036	VDAC1P8	0.707925	-1.53803	2.35536	0.0348207	0.999938
CD248	57124	-0.657997	3.6121	-2.77842	0.00874667	0.486344		ENSG00000247708	STX18-AS1	100507266	0.485759	0.176758	2.6307	0.0207851	0.996545			ENSG00000226179	LINC00685	-0.849461	0.721919	-2.35486	0.0348529	0.999938
SLC25A11	8402	-0.227261	7.25183	-2.77475	0.00882758	0.487504		ENSG00000185345	PRKN	5071	0.262832	4.77513	2.62966	0.0208265	0.996545			ENSG00000275052	PPP4R3B	0.245625	4.63227	2.352	0.0350393	0.999938
USP19	10869	0.15526	6.34406	2.77373	0.00885019	0.487504		ENSG00000151689	INPP1	3628	-0.361871	3.44547	-2.6186	0.0212682	0.996545			ENSG00000164877	MICALL2	-1.0943	1.32451	-2.34997	0.0351722	0.999938
RPL22P2	NA	0.604961	0.142909	2.7723	0.00888188	0.487504		ENSG00000136490	LIMD2	80774	-0.809979	0.848471	-2.61817	0.0212859	0.996545			ENSG00000122863	CHST3	0.576349	3.16439	2.34993	0.0351751	0.999938
METTL9	51108	0.161332	5.86854	2.77056	0.00892072	0.488021		ENSG00000110768	GTF2H1	2965	0.21964	3.51047	2.61508	0.0214109	0.996545			ENSG00000051009	FHIP1B	0.333083	3.63599	2.34581	0.0354462	0.999938
DDX11L2	NA	-0.893028	0.628708	-2.76924	0.00895033	0.488067		ENSG00000100600	LGMN	5641	-0.29366	4.51471	-2.61468	0.0214272	0.996545			ENSG00000129515	SNX6	0.234608	4.83812	2.34492	0.0355052	0.999938
AC010457.1	NA	-0.807643	-0.856102	-2.76224	0.00910845	0.491949		ENSG00000038382	TRIO	7204	-0.303797	4.30884	-2.61439	0.0214389	0.996545			ENSG00000162572	SCNN1D	-0.450768	1.61406	-2.34128	0.035747	0.999938
NOMO2	283820	0.251786	7.83168	2.76138	0.0091282	0.491949		ENSG00000146094	DOK3	79930	-0.686027	1.12778	-2.61431	0.0214422	0.996545			ENSG00000100360	IFT27	-0.339339	3.18313	-2.34075	0.0357823	0.999938
C6orf136	221545	-0.186313	4.62081	-2.75339	0.00931243	0.491949		ENSG00000185163	DDX51	317781	0.24467	3.89776	2.61357	0.0214722	0.996545			ENSG00000271601	LIX1L	0.37187	4.19463	2.3399	0.0358393	0.999938
TESK2	10420	0.303815	2.58315	2.75308	0.0093196	0.491949		ENSG00000001036	FUCA2	2519	-0.3452	2.21701	-2.612	0.0215366	0.996545			ENSG00000109906	ZBTB16	0.495742	3.38214	2.33954	0.0358637	0.999938
CRACR2B	283229	-0.322	2.40995	-2.74736	0.00945363	0.491949		ENSG00000134569	LRP4	4038	0.594494	2.85819	2.61088	0.0215823	0.996545			ENSG00000083093	PALB2	0.42423	1.45114	2.3394	0.0358729	0.999938
KLHL30	377007	0.375086	6.66053	2.74634	0.00947768	0.491949		ENSG00000159579	RSPRY1	89970	0.246727	3.05484	2.60974	0.0216289	0.996545			ENSG00000205220	PSMB10	0.46752	2.43447	2.33341	0.0362757	0.999938
AC100814.1	NA	0.454486	-0.0239922	2.74627	0.00947934	0.491949		ENSG00000106991	ENG	2022	-0.23234	5.85917	-2.60956	0.0216362	0.996545			ENSG00000185070	FLRT2	-0.420131	4.59324	-2.32819	0.03663	0.999938
KCNJ8	3764	-0.335328	2.52698	-2.7451	0.00950719	0.491949		ENSG00000168237	GLYCTK	132158	-0.455429	0.652021	-2.60857	0.0216771	0.996545			ENSG00000246731	MGC16275	-0.85757	-0.572666	-2.3277	0.0366631	0.999938
FBXW4	6468	0.194275	6.3597	2.74497	0.00951017	0.491949		ENSG00000261863	LINC01996	400568	-0.809251	0.961043	-2.60755	0.021719	0.996545			ENSG00000198732	SMOC1	-0.601914	3.6026	-2.32586	0.0367894	0.999938
DECR1	1666	-0.314102	6.06241	-2.74402	0.00953272	0.491949		ENSG00000142751	GPN2	NA	0.270347	3.39567	2.60741	0.0217246	0.996545			ENSG00000233045	RPL15P5	0.755317	1.68864	2.32528	0.0368289	0.999938
SNHG17	388796	-0.397361	1.80698	-2.74401	0.00953292	0.491949		ENSG00000184986	TMEM121	NA	-0.741443	-1.45368	-2.60126	0.0219795	0.996545			ENSG00000100991	TRPC4AP	0.362862	5.79357	2.31973	0.0372112	0.999938
RPL4P2	NA	0.433638	0.102503	2.74222	0.00957559	0.491949		ENSG00000198515	CNGA1	1259	0.512864	1.24266	2.59932	0.0220606	0.996545			ENSG00000111817	DSE	0.35671	2.91777	2.31942	0.0372326	0.999938
PLEKHG4	25894	-0.552051	0.0883222	-2.7414	0.00959528	0.491949		ENSG00000166272	WBP1L	54838	0.275243	4.9995	2.59822	0.0221065	0.996545			ENSG00000228223	HCG11	0.387356	3.06682	2.31892	0.0372672	0.999938
RB1CC1	9821	0.18071	5.43995	2.74122	0.00959948	0.491949		ENSG00000167895	TMC8	147138	-0.921739	0.107565	-2.5941	0.02228	0.996545			ENSG00000150764	DIXDC1	0.365447	3.76461	2.31443	0.0375799	0.999938
HSD3B7	80270	-0.618244	1.80875	-2.73989	0.00963141	0.491949		ENSG00000138768	USO1	8615	0.305693	7.60292	2.59196	0.0223704	0.996545			ENSG00000172922	RNASEH2C	0.365728	3.98017	2.31138	0.0377939	0.999938
THUMPD1	55623	0.184633	4.1951	2.73868	0.00966058	0.491949		ENSG00000164089	ETNPPL	64850	-1.12883	-1.02678	-2.59169	0.0223821	0.996545			ENSG00000108381	ASPA	-0.436839	3.78719	-2.30928	0.0379417	0.999938
C2orf49	79074	0.202076	3.56385	2.7374	0.00969148	0.491949		ENSG00000065923	SLC9A7	84679	0.316522	3.36012	2.59053	0.0224312	0.996545			ENSG00000177707	NECTIN3	0.777235	0.935064	2.30796	0.0380348	0.999938
ZNF496	84838	0.167402	4.2829	2.72997	0.00987233	0.493098		ENSG00000254473	UBQLN1-AS1	NA	0.63318	1.86252	2.59006	0.0224512	0.996545			ENSG00000105997	HOXA3	-0.532378	2.67661	-2.30725	0.0380848	0.999938
KCMF1	56888	0.20227	6.15309	2.72959	0.0098817	0.493098		ENSG00000067798	NAV3	89795	-0.757651	-0.0941706	-2.5897	0.0224664	0.996545			ENSG00000139697	SBNO1	0.25375	4.45721	2.30446	0.0382825	0.999938
GSDME	1687	-0.580301	1.4705	-2.72942	0.0098858	0.493098		ENSG00000129682	FGF13	2258	0.243186	4.32672	2.58584	0.0226317	0.996545			ENSG00000055483	USP36	0.245376	4.04189	2.30306	0.0383822	0.999938
RPL5P34	NA	0.314828	2.43773	2.72428	0.0100131	0.49556		ENSG00000162367	TAL1	6886	-0.48069	0.905054	-2.57971	0.0228957	0.996545			ENSG00000116514	RNF19B	0.315373	3.36026	2.30262	0.0384141	0.999938
AQP7P1	NA	-0.733231	1.07582	-2.72389	0.0100228	0.49556		ENSG00000107954	NEURL1	9148	0.191183	6.99526	2.5769	0.023018	0.996545			ENSG00000244005	NFS1	-0.279506	4.06139	-2.30209	0.0384521	0.999938
ANKRD40	91369	0.179512	6.84831	2.71903	0.0101446	0.497233		ENSG00000223566	TNRC18P2	NA	0.861961	-1.5665	2.57682	0.0230215	0.996545			ENSG00000067369	TP53BP1	-0.358518	3.46732	-2.30052	0.0385643	0.999938
P2RY1	5028	0.421453	3.18841	2.71544	0.0102352	0.498277		ENSG00000136960	ENPP2	5168	-0.569131	2.13336	-2.57478	0.0231104	0.996545			ENSG00000149531	FRG1BP	0.388512	1.49001	2.29804	0.0387419	0.999938
MUC20	200958	-0.492065	2.10001	-2.71522	0.0102411	0.498277		ENSG00000100030	MAPK1	5594	-0.193396	5.3843	-2.57036	0.0233049	0.996545			ENSG00000226686	LINC01535	-0.941336	-0.997576	-2.29693	0.038822	0.999938
KAT2B	8850	0.228905	5.81049	2.71376	0.0102781	0.498277		ENSG00000218052	ADAMTS7P4	NA	-1.35579	-0.0488993	-2.56799	0.0234095	0.996545			ENSG00000105559	PLEKHA4	-0.643744	3.56126	-2.29599	0.0388897	0.999938
RLF	6018	0.241129	2.88513	2.7132	0.0102924	0.498277		ENSG00000224975	INE1	8552	0.758929	-1.21988	2.56793	0.0234122	0.996545			ENSG00000248472	DDX11L9	-1.04963	-0.596819	-2.29386	0.0390437	0.999938
AL158823.1	NA	0.318957	3.18573	2.71165	0.010332	0.498277		ENSG00000130762	ARHGEF16	27237	-0.613748	-0.504845	-2.56764	0.0234249	0.996545			ENSG00000269743	SLC25A53	0.640588	-0.20515	2.29362	0.0390611	0.999938
BARD1	580	0.522049	1.83935	2.70513	0.0105004	0.503198		ENSG00000134463	ECHDC3	79746	0.244418	4.16668	2.56612	0.0234926	0.996545			ENSG00000148411	NACC2	0.348044	4.31533	2.29058	0.039282	0.999938
U73166.1	NA	-0.4844	-0.441245	-2.705	0.0105037	0.503198		ENSG00000164294	GPX8	493869	-0.677848	0.448624	-2.56428	0.0235747	0.996545			ENSG00000141429	GALNT1	0.419553	5.13119	2.2905	0.0392878	0.999938
PODNL1	79883	-0.792438	-0.47476	-2.70101	0.0106081	0.503957		ENSG00000136240	KDELR2	11014	-0.204613	4.57237	-2.55942	0.0237924	0.996545			ENSG00000110074	FOXRED1	-0.393663	4.44389	-2.28928	0.0393769	0.999938
MXI1	4601	0.253682	4.7562	2.70043	0.0106232	0.503957		ENSG00000145241	CENPC	1060	0.431194	1.55241	2.55941	0.0237929	0.996545			ENSG00000005194	CIAPIN1	-0.245694	4.1814	-2.28541	0.0396611	0.999938
CEP20	123811	0.167578	5.20937	2.69993	0.0106364	0.503957		ENSG00000178537	SLC25A20	NA	0.394196	4.66536	2.55805	0.0238539	0.996545			ENSG00000128596	CCDC136	-1.02062	0.561089	-2.28484	0.039703	0.999938
SIAH1	6477	0.277058	3.87852	2.6976	0.010698	0.503957		ENSG00000166770	ZNF667-AS1	100128252	0.577639	1.23205	2.55273	0.0240951	0.996545			ENSG00000130032	PRRG3	-0.66225	0.463455	-2.283	0.0398382	0.999938
KLHL15	80311	0.274249	1.92768	2.69682	0.0107186	0.503957		ENSG00000072786	STK10	6793	-0.449104	2.29086	-2.54875	0.0242772	0.996545			ENSG00000006740	ARHGAP44	-0.664464	2.21524	-2.27828	0.0401885	0.999938
AC093484.3	NA	0.590272	-1.30704	2.6956	0.0107511	0.503957		ENSG00000099194	SCD	6319	-1.20669	2.68811	-2.54491	0.024454	0.996545			ENSG00000163141	BNIPL	-0.704824	-1.29976	-2.27785	0.0402205	0.999938
GEMIN5	25929	0.169682	3.63369	2.69517	0.0107625	0.503957		ENSG00000142669	SH3BGRL3	83442	-0.489503	3.06111	-2.54437	0.0244793	0.996545			ENSG00000004776	HSPB6	-0.938422	9.69653	-2.2757	0.0403811	0.999938
ZNF24	7572	0.185466	4.92098	2.69299	0.0108208	0.503957		ENSG00000163933	RFT1	91869	0.455311	1.0989	2.54275	0.0245544	0.996545			ENSG00000278599	TBC1D3E	-0.586296	2.18902	-2.27118	0.040721	0.999938
MTREX	23517	0.14136	5.17647	2.69243	0.0108357	0.503957		ENSG00000249637	ANKHD1-DT	NA	-0.689773	-0.121526	-2.54234	0.0245731	0.996545			ENSG00000196653	ZNF502	0.371809	1.96297	2.27044	0.0407767	0.999938
GPN2	54707	0.179189	3.3353	2.69179	0.0108527	0.503957		ENSG00000166147	FBN1	2200	-1.0599	4.50056	-2.53621	0.0248597	0.996545			ENSG00000114993	RTKN	-0.485724	2.59921	-2.26976	0.040828	0.999938
HCG11	493812	0.285285	3.00895	2.69137	0.0108641	0.503957		ENSG00000158615	PPP1R15B	84919	0.232925	3.40505	2.53286	0.0250172	0.996545			ENSG00000090020	SLC9A1	-0.638295	2.87755	-2.26933	0.0408601	0.999938
EIF4A2	1974	0.196626	8.69636	2.6889	0.0109305	0.503957		ENSG00000078618	NRDC	4898	0.193493	8.07829	2.53133	0.0250898	0.996545			ENSG00000102870	ZNF629	-0.42952	4.15276	-2.26778	0.0409781	0.999938
AC110749.1	NA	0.469453	1.04306	2.68794	0.0109565	0.503957		ENSG00000178035	IMPDH2	3615	0.257304	6.45342	2.52758	0.0252681	0.996545			ENSG00000136425	CIB2	-1.03853	2.781	-2.26667	0.0410624	0.999938
ZFR	51663	0.152133	5.02058	2.68674	0.0109891	0.503957		ENSG00000267858	MZF1-AS1	100131691	-0.574596	-0.218319	-2.52703	0.0252941	0.996545			ENSG00000183208	GDPGP1	-0.716774	0.0513873	-2.26504	0.0411864	0.999938
MKKS	8195	-0.183599	4.29256	-2.68606	0.0110076	0.503957		ENSG00000124596	OARD1	221443	0.25613	3.21436	2.52652	0.0253188	0.996545			ENSG00000215910	C1orf167	1.59239	1.75124	2.26326	0.0413224	0.999938
HIVEP2	3097	0.209756	4.88717	2.68534	0.0110272	0.503957		ENSG00000137575	SDCBP	6386	-0.282438	4.78979	-2.52647	0.0253209	0.996545			ENSG00000273372	SFTPD-AS1	-0.785665	-0.232884	-2.2626	0.0413726	0.999938
P4HTM	54681	-0.21772	3.30869	-2.68017	0.0111687	0.503957		ENSG00000146828	SLC12A9	56996	-0.437117	2.27565	-2.52621	0.0253335	0.996545			ENSG00000269019	HOMER3-AS1	1.55553	-0.695304	2.25756	0.04176	0.999938
FP325317.1	NA	-0.734123	-0.140267	-2.67852	0.0112141	0.503957		ENSG00000178295	GEN1	348654	0.39405	1.45861	2.52252	0.0255106	0.996545			ENSG00000064300	NGFR	-1.22956	0.236884	-2.25346	0.0420782	0.999938
FHL3	2275	0.284712	10.1771	2.67785	0.0112327	0.503957		ENSG00000116830	TTF2	8458	0.476601	1.06942	2.52171	0.0255497	0.996545			ENSG00000173757	STAT5B	0.289731	6.36359	2.25181	0.0422063	0.999938
CIPC	85457	0.196003	6.47443	2.67739	0.0112455	0.503957		ENSG00000242086	MUC20-OT1	NA	-0.571676	4.48649	-2.52049	0.0256083	0.996545			ENSG00000160221	GATD3	-0.531818	7.178	-2.24659	0.0426157	0.999938
CDC42EP1	11135	-0.340374	3.21601	-2.6762	0.0112785	0.503957		ENSG00000154553	PDLIM3	27295	0.418315	10.9304	2.51754	0.0257515	0.996545			ENSG00000121210	TMEM131L	-0.458285	3.9499	-2.24479	0.0427572	0.999938
IL6R-AS1	101928101	0.574956	-1.08163	2.67217	0.0113912	0.503957		ENSG00000116337	AMPD2	271	-0.617889	1.62199	-2.5173	0.0257632	0.996545			ENSG00000280734	LINC01232	0.676643	-1.13277	2.24409	0.0428133	0.999938
SLN	6588	0.273226	10.8905	2.67183	0.0114008	0.503957		ENSG00000224914	LINC00863	NA	0.298701	2.53491	2.51669	0.0257925	0.996545			ENSG00000182022	CHST15	0.823751	2.38967	2.24033	0.0431113	0.999938
AC109326.1	NA	1.14474	-0.612846	2.66838	0.0114979	0.503957		ENSG00000177354	C10orf71	118461	0.260894	8.1865	2.51564	0.0258436	0.996545			ENSG00000234009	RPL5P34	0.431255	2.60426	2.23977	0.0431561	0.999938
PSMD2	5708	0.152686	7.84965	2.66622	0.0115591	0.503957		ENSG00000156222	SLC28A1	9154	-1.23096	-0.575175	-2.51159	0.0260421	0.996545			ENSG00000169925	BRD3	0.294596	4.78043	2.23836	0.0432685	0.999938
NCAM2	4685	0.632197	-0.575948	2.66306	0.0116494	0.503957		ENSG00000112874	NUDT12	83594	0.323439	3.26866	2.51148	0.0260476	0.996545			ENSG00000074590	NUAK1	0.301808	3.86302	2.2379	0.0433048	0.999938
DHX29	54505	0.15747	4.50137	2.66218	0.0116747	0.503957		ENSG00000102554	KLF5	688	-0.931569	2.88265	-2.51134	0.0260541	0.996545			ENSG00000184867	ARMCX2	-0.392274	2.38742	-2.23533	0.0435105	0.999938
FBP2	8789	-0.388508	7.71352	-2.66193	0.0116817	0.503957		ENSG00000197776	KLHDC1	122773	0.254357	2.6109	2.51013	0.0261137	0.996545			ENSG00000249031	SUMO2P6	-0.731254	-1.52122	-2.23377	0.0436361	0.999938
KRR1	11103	0.169126	5.02347	2.66177	0.0116865	0.503957		ENSG00000111261	MANSC1	54682	-0.407506	1.01419	-2.50943	0.0261485	0.996545			ENSG00000186501	TMEM222	0.259447	4.29775	2.23159	0.0438122	0.999938
PPM1H	57460	-0.499767	0.631732	-2.65905	0.0117646	0.503957		ENSG00000246982	BRPF3-AS1	NA	-0.416934	1.34637	-2.50784	0.0262268	0.996545			ENSG00000151552	QDPR	0.275472	5.85739	2.22939	0.0439904	0.999938
SLC25A5	292	-0.231851	3.86885	-2.65574	0.0118608	0.503957		ENSG00000153395	LPCAT1	79888	-0.447587	1.99915	-2.50774	0.0262319	0.996545			ENSG00000260047	BCAP31P2	-0.955288	1.48974	-2.22852	0.0440609	0.999938
RPL21P39	NA	0.309651	4.20502	2.65426	0.0119039	0.503957		ENSG00000135932	CAB39	51719	0.231964	7.37665	2.50692	0.0262722	0.996545			ENSG00000101079	NDRG3	-0.409044	3.85576	-2.2278	0.0441194	0.999938
URI1	8725	0.166675	5.67635	2.6537	0.0119203	0.503957		ENSG00000135249	RINT1	60561	0.241348	3.83288	2.50608	0.026314	0.996545			ENSG00000140374	ETFA	-0.436519	7.33339	-2.22532	0.0443212	0.999938
IGFBP2	3485	-0.445937	2.71894	-2.65318	0.0119354	0.503957		ENSG00000184838	PRR16	51334	-0.388693	3.28359	-2.505	0.0263675	0.996545			ENSG00000145675	PIK3R1	0.657045	5.88669	2.22255	0.0445486	0.999938
ELL	8178	0.265137	4.62081	2.651	0.0119996	0.503957		ENSG00000261175	LINC02188	NA	2.01522	2.88735	2.50343	0.026446	0.996545			ENSG00000171425	ZNF581	0.381136	2.31217	2.22174	0.0446148	0.999938
CDA	978	-0.656285	-1.16717	-2.65094	0.0120013	0.503957		ENSG00000142192	APP	351	-0.228947	6.18495	-2.50113	0.0265607	0.996545			ENSG00000108179	PPIF	-0.495021	5.8768	-2.21893	0.0448462	0.999938
RPL23AP7	NA	-0.474689	1.11756	-2.6509	0.0120026	0.503957		ENSG00000242114	MTFP1	51537	-0.826274	-0.508679	-2.49984	0.0266255	0.996545			ENSG00000144645	OSBPL10	-0.966585	1.11345	-2.21889	0.0448496	0.999938
SETD3	84193	0.1461	7.04565	2.65086	0.0120038	0.503957		ENSG00000270647	TAF15	8148	0.235755	6.62763	2.49675	0.0267809	0.996545			ENSG00000230561	CCDC192	1.18981	-0.381378	2.21615	0.0450768	0.999938
KDM3B	51780	0.192811	5.33942	2.64483	0.0121825	0.503957		ENSG00000144320	LNPK	80856	0.368242	4.68443	2.49568	0.0268351	0.996545			ENSG00000272716	SLC30A6-DT	-0.720965	-1.04375	-2.21479	0.0451897	0.999938
TRPC4AP	26133	0.179967	5.73913	2.64466	0.0121876	0.503957		ENSG00000204131	NHSL2	340527	-0.556093	0.851324	-2.49515	0.026862	0.996545			ENSG00000196421	C20orf204	-0.702661	-0.371704	-2.212	0.0454221	0.999938
C1orf50	79078	0.291374	1.47292	2.64464	0.0121883	0.503957		ENSG00000120051	CFAP58	159686	0.693303	0.407504	2.49514	0.0268624	0.996545			ENSG00000236397	DDX11L2	-1.20889	0.711343	-2.20938	0.0456418	0.999938
PSIP1	11168	0.164999	4.67647	2.64308	0.0122349	0.503957		ENSG00000251580	LINC02482	NA	0.660688	0.395818	2.49184	0.0270297	0.996545			ENSG00000268412	TRMT112P6	0.68425	-0.284636	2.20841	0.0457236	0.999938
RSL1D1	26156	0.160906	6.52652	2.6419	0.0122701	0.503957		ENSG00000133800	LYVE1	10894	-1.04712	2.46358	-2.49045	0.0271005	0.996545			ENSG00000221823	PPP3R1	0.439092	5.89175	2.20591	0.0459342	0.999938
HHEX	3087	-0.422767	0.819589	-2.64179	0.0122736	0.503957		ENSG00000066336	SPI1	6688	-0.885781	1.31477	-2.4874	0.0272568	0.996545			ENSG00000101216	GMEB2	0.292649	3.10454	2.2045	0.0460539	0.999938
EPB41L5	57669	0.27038	3.40246	2.63921	0.0123512	0.503957		ENSG00000131446	MGAT1	4245	-0.169048	5.57413	-2.48635	0.0273105	0.996545			ENSG00000184897	H1-10	0.323074	6.33793	2.204	0.0460956	0.999938
GALNT18	374378	-0.355841	1.89091	-2.63888	0.0123614	0.503957		ENSG00000117500	TMED5	50999	0.253671	5.23629	2.48613	0.0273221	0.996545			ENSG00000167608	TMC4	-0.631907	1.00167	-2.20324	0.0461601	0.999938
AHCYL2	23382	0.224691	4.86835	2.6379	0.0123909	0.503957		ENSG00000238072	CDC26P1	NA	-0.350993	2.60246	-2.48578	0.02734	0.996545			ENSG00000198680	TUSC1	0.61336	2.8882	2.1998	0.0464535	0.999938
NOP9	161424	0.140911	5.43767	2.63658	0.0124311	0.503957		ENSG00000258727	AP1G2-AS1	102724814	-0.63247	0.364649	-2.48527	0.0273661	0.996545			ENSG00000250067	YJEFN3	-0.675303	2.00332	-2.19795	0.0466115	0.999938
ST13P15	NA	0.252451	2.71935	2.63586	0.0124529	0.503957		ENSG00000146373	RNF217	154214	-0.307371	3.25703	-2.48515	0.0273724	0.996545			ENSG00000143811	PYCR2	-0.254451	4.82047	-2.1972	0.0466759	0.999938
AC008555.6	NA	-0.564827	-1.28553	-2.63493	0.0124815	0.503957		ENSG00000081721	DUSP12	11266	-0.369588	1.46273	-2.4835	0.0274576	0.996545			ENSG00000007062	PROM1	-1.33747	-0.485945	-2.19618	0.0467635	0.999938
RPS24P8	NA	0.293198	3.10333	2.63435	0.0124991	0.503957		ENSG00000006576	PHTF2	57157	0.355588	6.64016	2.48092	0.0275915	0.996545			ENSG00000158079	PTPDC1	-0.329397	1.96576	-2.19578	0.0467976	0.999938
ZNF521	25925	-0.429915	0.637448	-2.63285	0.0125449	0.504144		ENSG00000056558	TRAF1	7185	-0.401325	0.930194	-2.47814	0.0277359	0.996545			ENSG00000100426	ZBED4	0.325553	2.13532	2.19523	0.0468454	0.999938
NDUFA4L2	56901	-0.227556	3.74198	-2.62884	0.0126686	0.507912		ENSG00000140598	EFL1	79631	0.287194	3.22393	2.47347	0.0279806	0.996545			ENSG00000274286	ADRA2B	-0.600148	2.5011	-2.19021	0.0472794	0.999938
CWC25	54883	0.174559	3.59431	2.62753	0.0127093	0.508062		ENSG00000143367	TUFT1	7286	0.405506	1.19737	2.47049	0.0281383	0.996545			ENSG00000011485	PPP5C	-0.343347	5.23525	-2.18843	0.0474342	0.999938
PCYT1A	5130	0.161858	5.69	2.62638	0.012745	0.508062		ENSG00000227354	RBM26-AS1	100505538	-0.723037	-0.577529	-2.47024	0.0281513	0.996545			ENSG00000228519	RANBP1P1	0.475482	0.624593	2.18515	0.0477203	0.999938
PHF13	148479	0.26162	3.20955	2.62486	0.0127922	0.508062		ENSG00000106976	DNM1	1759	-1.06139	1.87866	-2.46934	0.028199	0.996545			ENSG00000102100	SLC35A2	0.290845	2.38423	2.18435	0.0477905	0.999938
YRDC	79693	0.26057	1.96256	2.62166	0.0128925	0.508514		ENSG00000004799	PDK4	5166	2.03994	4.87893	2.46632	0.0283593	0.996545			ENSG00000173253	DMRT2	0.972361	2.57015	2.18176	0.0480178	0.999938
AGFG2	3268	-0.240469	2.66181	-2.62165	0.0128929	0.508514		ENSG00000271447	MMP28	79148	-0.488902	1.54507	-2.46584	0.0283854	0.996545			ENSG00000165886	UBTD1	0.676595	4.43949	2.18099	0.0480862	0.999938
TPT1P9	NA	0.439316	1.9897	2.62078	0.0129202	0.508514		ENSG00000101160	CTSZ	1522	-0.268916	5.04842	-2.46492	0.0284344	0.996545			ENSG00000155158	TTC39B	0.791078	1.14038	2.18009	0.048165	0.999938
TMTC1	83857	0.22855	4.60165	2.62058	0.0129267	0.508514		ENSG00000120314	WDR55	54853	0.211579	3.69243	2.4643	0.0284674	0.996545			ENSG00000088827	SIGLEC1	-0.925496	1.04243	-2.17865	0.0482927	0.999938
NOP53	29997	0.248784	7.38484	2.61656	0.013054	0.508514		ENSG00000148655	LRMDA	83938	-0.659606	-0.0678552	-2.46293	0.0285409	0.996545			ENSG00000066185	ZMYND12	-0.858702	0.353009	-2.17861	0.0482962	0.999938
FNDC4	64838	-0.73111	-0.529091	-2.61607	0.0130696	0.508514		ENSG00000198521	ZNF43	7594	0.509533	1.35672	2.46275	0.0285505	0.996545			ENSG00000206077	ZDHHC11B	-0.770834	2.96229	-2.17761	0.0483847	0.999938
RFNG	5986	0.222662	5.05782	2.61465	0.0131147	0.508514		ENSG00000258725	PRC1-AS1	100507118	-0.813938	-1.00403	-2.46127	0.0286302	0.996545			ENSG00000171621	SPSB1	0.502942	3.53281	2.17743	0.0484005	0.999938
TAZ	6901	-0.148509	5.05145	-2.6146	0.0131165	0.508514		ENSG00000114395	CYB561D2	11068	0.50454	0.984453	2.45925	0.0287392	0.996545			ENSG00000172216	CEBPB	0.354429	7.4197	2.17721	0.04842	0.999938
AC012085.1	NA	-0.227122	3.6316	-2.61368	0.0131459	0.508514		ENSG00000198795	ZNF521	25925	-0.6702	0.676968	-2.45827	0.0287917	0.996545			ENSG00000146648	EGFR	0.592049	4.03489	2.17601	0.0485265	0.999938
UBFD1	56061	0.240022	6.19182	2.6135	0.0131516	0.508514		ENSG00000152082	MZT2B	80097	-0.207028	5.49659	-2.45812	0.0288	0.996545			ENSG00000116005	PCYOX1	0.406174	6.31374	2.17503	0.0486141	0.999938
KAT6A	7994	0.226215	3.96298	2.61348	0.0131525	0.508514		ENSG00000103490	PYCARD	29108	-0.759634	-0.301517	-2.45804	0.0288043	0.996545			ENSG00000158882	TOMM40L	-0.498509	4.3678	-2.17324	0.048774	0.999938
NBAS	51594	0.177345	4.66563	2.61181	0.0132058	0.508514		ENSG00000167632	TRAPPC9	83696	0.210536	5.51058	2.45676	0.0288739	0.996545			ENSG00000168610	STAT3	0.291941	6.4552	2.17298	0.0487973	0.999938
EDRF1	26098	0.187947	2.74568	2.61179	0.0132065	0.508514		ENSG00000197965	MPZL1	9019	-0.267356	3.39428	-2.45525	0.028956	0.996545			ENSG00000170525	PFKFB3	0.725327	6.00649	2.17235	0.0488538	0.999938
AC026271.1	NA	0.215657	5.01562	2.60854	0.0133115	0.508514		ENSG00000185745	IFIT1	NA	0.297214	4.24629	2.45465	0.0289883	0.996545			ENSG00000165028	NIPSNAP3B	-0.489361	4.86524	-2.17119	0.0489577	0.999938
HBP1	26959	0.281065	5.50026	2.6071	0.0133582	0.508514		ENSG00000183801	OLFML1	283298	-0.442525	1.65745	-2.45385	0.0290318	0.996545			ENSG00000141994	DUS3L	0.360909	3.49058	2.17099	0.048975	0.999938
PCYOX1L	78991	-0.430591	0.196019	-2.60681	0.0133677	0.508514		ENSG00000186466	AQP7P1	NA	-1.0964	0.985531	-2.45361	0.0290452	0.996545			ENSG00000122507	BBS9	-0.414565	1.7535	-2.16951	0.049108	0.999938
PPP1R9A	55607	0.209768	3.1596	2.60655	0.0133762	0.508514		ENSG00000106546	AHR	196	-0.474123	1.2121	-2.45282	0.029088	0.996545			ENSG00000226970	NEDD8P1	0.608203	-0.199426	2.16923	0.0491336	0.999938
MST1	4485	-0.309631	2.17778	-2.60524	0.0134189	0.508514		ENSG00000229525	DNPEP-AS1	NA	0.985649	-0.974719	2.45229	0.0291169	0.996545			ENSG00000140367	UBE2Q2	0.630336	4.10661	2.16864	0.0491867	0.999938
CKMT2	1160	-0.437089	8.85562	-2.60505	0.0134251	0.508514		ENSG00000247728	ARHGAP11B-DT	NA	0.48024	-0.499739	2.45199	0.0291336	0.996545			ENSG00000254387	MYL12AP1	-0.98294	0.406144	-2.16655	0.0493751	0.999938
CEP68	23177	0.171493	4.99803	2.60472	0.0134356	0.508514		ENSG00000237441	RGL2	5863	-0.200086	5.5462	-2.45006	0.0292392	0.996545			ENSG00000114315	HES1	0.729439	4.89086	2.166	0.0494255	0.999938
ABRAXAS1	84142	0.333509	3.24567	2.60157	0.013539	0.508514		ENSG00000204956	PCDHGA1	56114	0.584631	-0.410281	2.44989	0.0292487	0.996545			ENSG00000132475	H3-3B	0.346382	7.41321	2.16056	0.0499197	0.999938
DDX11L10	727856	-0.835825	-0.757909	-2.60141	0.0135444	0.508514		ENSG00000185291	IL3RA	3563	-0.561536	1.57765	-2.4494	0.0292758	0.996545
RPS6KB1	6198	0.2144	4.47953	2.60082	0.0135638	0.508514		ENSG00000085872	CHERP	NA	0.22997	4.90601	2.44798	0.0293541	0.996545
GSR	2936	-0.175944	4.08253	-2.59856	0.0136386	0.508514		ENSG00000142039	CCDC97	90324	0.341186	4.8235	2.44623	0.0294506	0.996545
HAS3	3038	-0.432501	0.729342	-2.59616	0.0137183	0.508514		ENSG00000115738	ID2	NA	-0.423967	1.78172	-2.44408	0.0295695	0.996545
LGR4	55366	0.211332	3.85815	2.59515	0.0137519	0.508514		ENSG00000163430	FSTL1	11167	-0.950377	4.97528	-2.44382	0.0295839	0.996545
AC022007.1	NA	-0.617325	-1.14545	-2.59494	0.0137588	0.508514		ENSG00000111913	RIPOR2	9750	-0.37229	3.60501	-2.44332	0.029612	0.996545
EIF4BP2	NA	0.497534	-0.192985	2.59481	0.0137631	0.508514		ENSG00000135547	HEY2	23493	0.30413	3.05478	2.44281	0.0296402	0.996545
PFKL	5211	-0.401768	4.33486	-2.59164	0.0138695	0.508729		ENSG00000250326	USP38-DT	NA	-0.70733	-1.47913	-2.44219	0.0296747	0.996545
ASIC3	9311	-0.515125	1.76991	-2.58875	0.0139672	0.508729		ENSG00000132424	PNISR	25957	0.196294	6.45827	2.44214	0.0296772	0.996545
AC026462.1	NA	-0.449571	0.646558	-2.58729	0.0140164	0.508729		ENSG00000141994	DUS3L	56931	0.284393	3.44081	2.44212	0.0296786	0.996545
TMEM101	84336	0.232125	4.25731	2.58445	0.0141135	0.508729		ENSG00000196116	TDRD7	23424	-0.422738	1.82127	-2.44168	0.0297032	0.996545
AC007342.7	NA	0.305866	1.97164	2.58317	0.0141573	0.508729		ENSG00000128917	DLL4	54567	-0.444708	3.0796	-2.44152	0.0297118	0.996545
CYB5A	1528	-0.290398	3.02888	-2.58307	0.0141608	0.508729		ENSG00000062582	MRPS24	64951	-0.298469	2.40018	-2.44148	0.0297143	0.996545
SVIL2P	NA	0.351118	3.47675	2.5827	0.0141733	0.508729		ENSG00000137502	RAB30	27314	0.343208	3.40914	2.44025	0.0297828	0.996545
RPUSD4	84881	0.222193	6.89675	2.58244	0.0141822	0.508729		ENSG00000166401	SERPINB8	5271	-0.746144	-0.839029	-2.44007	0.0297928	0.996545
TIMM44	10469	-0.144392	5.54616	-2.58153	0.0142135	0.508729		ENSG00000064012	CASP8	841	-0.60547	0.0838425	-2.43955	0.0298222	0.996545
OSBP	5007	0.21499	5.83908	2.58116	0.0142262	0.508729		ENSG00000023697	DERA	51071	-0.287685	3.48345	-2.43917	0.0298433	0.996545
COLGALT2	23127	0.354323	3.24371	2.57833	0.0143242	0.508729		ENSG00000184371	CSF1	1435	-0.540041	3.04675	-2.43895	0.0298558	0.996545
SMG9	56006	-0.290451	2.69571	-2.57819	0.0143288	0.508729		ENSG00000110931	CAMKK2	10645	-0.438782	3.33995	-2.43345	0.0301655	0.996545
SOX6	55553	0.391736	4.49225	2.57817	0.0143297	0.508729		ENSG00000073584	SMARCE1	6605	0.301061	2.11895	2.43204	0.030245	0.996545
NFYA	4800	0.244117	2.0166	2.5752	0.0144332	0.508729		ENSG00000120875	DUSP4	1846	-1.28584	0.474268	-2.42926	0.0304031	0.996545
ST13P19	NA	0.355364	2.18266	2.57507	0.0144375	0.508729		ENSG00000217555	CKLF	51192	-0.747406	-0.534701	-2.42689	0.0305388	0.996545
TRDN	10345	0.199485	11.127	2.57392	0.0144777	0.508729		ENSG00000132773	TOE1	114034	0.347767	1.57021	2.42305	0.0307594	0.996545
GFM2	84340	-0.182725	4.53757	-2.57336	0.0144972	0.508729		ENSG00000164920	OSR2	116039	-0.755701	1.12333	-2.42296	0.0307642	0.996545
SH3GLB1	51100	0.166467	7.02826	2.5724	0.0145309	0.508729		ENSG00000165804	ZNF219	51222	0.379987	5.01427	2.42	0.0309355	0.996545
RPS10P3	NA	0.438728	3.5692	2.57018	0.0146093	0.508729		ENSG00000263142	LRRC37A17P	NA	0.736568	-1.06791	2.41981	0.0309466	0.996545
ANAPC16	119504	0.19195	7.44172	2.56983	0.0146215	0.508729		ENSG00000170323	FABP4	2167	-0.637284	4.73101	-2.41919	0.0309826	0.996545
MICALL2	79778	-0.618256	1.36662	-2.56961	0.0146292	0.508729		ENSG00000196549	MME	4311	0.285416	4.50034	2.41907	0.0309895	0.996545
STK25	10494	0.168361	8.02184	2.56808	0.0146834	0.508729		ENSG00000047644	WWC3	55841	-0.307812	3.07834	-2.41878	0.0310063	0.996545
CDC40	51362	0.169908	3.45977	2.56753	0.0147029	0.508729		ENSG00000182240	BACE2	25825	-0.315209	2.18895	-2.41738	0.0310878	0.996545
ZFAND3	60685	0.143573	6.62166	2.56576	0.014766	0.508729		ENSG00000183186	C2CD4C	126567	-0.645986	0.794992	-2.41676	0.0311237	0.996545
SERTAD1	29950	0.266878	3.68612	2.56544	0.0147774	0.508729		ENSG00000170290	SLN	6588	0.33536	10.8359	2.41551	0.0311969	0.996545
AC093928.1	NA	-0.661075	1.45026	-2.56106	0.0149343	0.508729		ENSG00000196975	ANXA4	307	-0.267473	3.14428	-2.41546	0.0311996	0.996545
SMG1P3	NA	0.307671	1.92219	2.56045	0.0149565	0.508729		ENSG00000170458	CD14	929	-0.831566	2.21672	-2.41286	0.0313523	0.996545
C8orf37	157657	0.378607	0.262364	2.56004	0.0149713	0.508729		ENSG00000179344	HLA-DQB1	3119	0.907898	2.64312	2.41003	0.0315186	0.996545
TTF2	8458	0.32173	1.22797	2.55985	0.0149779	0.508729		ENSG00000112699	GMDS	2762	-0.416455	0.810404	-2.40802	0.0316374	0.996545
RPL29P33	NA	0.517184	1.96349	2.55639	0.0151034	0.508729		ENSG00000281649	EBLN3P	100506710	0.243499	3.58266	2.40755	0.0316653	0.996545
C3orf62	375341	-0.368543	0.914747	-2.55548	0.0151367	0.508729		ENSG00000125266	EFNB2	1948	-0.261632	3.2013	-2.40702	0.0316965	0.996545
SNHG7	84973	0.317959	3.63444	2.55344	0.0152113	0.508729		ENSG00000135974	C2orf49	79074	0.185542	3.51667	2.40681	0.0317092	0.996545
TXNL1	9352	0.14693	6.16848	2.55169	0.0152754	0.508729		ENSG00000107937	GTPBP4	23560	0.18749	4.70349	2.40582	0.0317681	0.996545
KTN1	3895	0.176213	8.42552	2.55152	0.0152816	0.508729		ENSG00000151650	VENTX	27287	-0.789744	-0.879982	-2.40522	0.0318035	0.996545
THUMPD3	25917	-0.145233	3.83895	-2.55119	0.0152937	0.508729		ENSG00000166444	DENND2B	6764	0.254763	4.18	2.40409	0.0318713	0.996545
GOLPH3L	55204	0.222509	3.32655	2.55111	0.0152969	0.508729		ENSG00000226179	LINC00685	NA	-0.816117	0.521485	-2.40377	0.0318899	0.996545
GTPBP4	23560	0.151468	4.70749	2.5492	0.0153673	0.508729		ENSG00000146122	DAAM2	23500	-0.493358	5.05804	-2.40032	0.0320966	0.996545
ZNF219	51222	0.324906	4.8658	2.54842	0.0153962	0.508729		ENSG00000196821	ILRUN	64771	0.262862	7.92246	2.39685	0.0323059	0.996545
MFSD6	54842	-0.329202	1.8791	-2.54742	0.0154333	0.508729		ENSG00000109743	BST1	683	-0.686528	-0.137766	-2.39462	0.032441	0.996545
BOP1	23246	0.197833	5.20958	2.54497	0.0155244	0.508729		ENSG00000109381	ELF2	1998	0.190744	4.5756	2.39452	0.032447	0.996545
ZNF503	84858	-0.473454	1.96276	-2.54205	0.0156339	0.508729		ENSG00000166148	AVPR1A	552	-0.623559	1.1564	-2.39383	0.0324889	0.996545
NIPSNAP3A	25934	-0.344742	2.35895	-2.54071	0.0156841	0.508729		ENSG00000158406	H4C8	8365	0.388374	1.73831	2.39335	0.0325181	0.996545
ZHX1	11244	0.160898	3.80889	2.53982	0.0157176	0.508729		ENSG00000134531	EMP1	2012	-0.573451	4.21244	-2.39267	0.032559	0.996545
SKP1P2	NA	0.504297	-0.625833	2.53922	0.0157405	0.508729		ENSG00000156050	FAM161B	NA	0.357299	2.753	2.39179	0.0326131	0.996545
GPBP1	65056	0.130827	5.41832	2.53842	0.0157705	0.508729		ENSG00000082397	EPB41L3	23136	-0.767939	2.18003	-2.39065	0.0326822	0.996545
ZNF16	7564	0.234543	2.2521	2.53558	0.0158785	0.508729		ENSG00000153250	RBMS1	5937	-0.248517	3.68266	-2.38807	0.0328406	0.996545
SMARCA2	6595	0.159607	6.3641	2.5332	0.0159693	0.508729		ENSG00000099785	MARCHF2	51257	-0.164827	5.04687	-2.38727	0.0328898	0.996545
ZNF644	84146	0.174101	3.69165	2.53228	0.0160048	0.508729		ENSG00000244723	ASLP1	NA	0.529592	-1.50746	2.38695	0.0329093	0.996545
AL136366.1	NA	-0.480977	-0.797279	-2.53194	0.0160177	0.508729		ENSG00000198478	SH3BGRL2	83699	-0.398199	1.77228	-2.38599	0.0329681	0.996545
CLIP4	79745	0.212971	5.46916	2.53069	0.0160658	0.508729		ENSG00000147642	SYBU	55638	-0.569022	1.07105	-2.38588	0.032975	0.996545
POMGNT1	55624	0.124403	5.72373	2.52939	0.0161161	0.508729		ENSG00000184381	PLA2G6	8398	0.272068	3.10532	2.38578	0.0329811	0.996545
LBX1	10660	0.180706	4.53013	2.52884	0.0161372	0.508729		ENSG00000165795	NDRG2	57447	0.219205	10.0693	2.3851	0.0330231	0.996545
MUC20P1	NA	-0.580891	0.710431	-2.52798	0.0161705	0.508729		ENSG00000010327	STAB1	23166	-0.4505	3.63477	-2.38422	0.0330775	0.996545
VIPR1	7433	-0.477236	0.458976	-2.52711	0.0162041	0.508729		ENSG00000165192	ASB11	140456	0.523667	4.9662	2.38415	0.0330819	0.996545
ASB8	140461	0.137367	7.44179	2.52562	0.0162621	0.508729		ENSG00000158008	EXTL1	2134	-0.983657	3.82265	-2.38266	0.0331743	0.996545
AC036108.1	NA	0.512103	0.202794	2.5255	0.016267	0.508729		ENSG00000112294	ALDH5A1	7915	0.547493	5.66556	2.37868	0.0334213	0.996545
LINC01405	100131138	-0.790651	6.08173	-2.52464	0.0163004	0.508729		ENSG00000105357	MYH14	79784	0.337809	7.52225	2.37791	0.0334695	0.996545
DDX11L9	727856	-0.835688	-0.587666	-2.52447	0.0163069	0.508729		ENSG00000227124	ZNF717	100131827	0.422168	0.594588	2.37642	0.0335632	0.996545
AC090589.1	NA	0.624765	-0.550255	2.52396	0.0163269	0.508729		ENSG00000166257	SCN3B	55800	-0.469058	2.35071	-2.37608	0.033584	0.996545
AC093227.1	NA	0.31028	0.607585	2.52235	0.0163902	0.508729		ENSG00000164088	PPM1M	132160	-0.52166	1.63061	-2.37466	0.0336732	0.996545
FAM136A	84908	-0.276288	4.01677	-2.52207	0.0164008	0.508729		ENSG00000211448	DIO2	1734	-0.902738	0.702914	-2.37407	0.0337107	0.996545
TRIO	7204	-0.223546	4.19925	-2.51772	0.0165726	0.508729		ENSG00000172399	MYOZ2	51778	-0.682057	6.70264	-2.37301	0.0337774	0.996545
AQP7P3	112267859	-0.710758	0.74232	-2.51616	0.0166346	0.508729		ENSG00000187231	SESTD1	91404	-0.284173	2.54427	-2.37286	0.0337866	0.996545
FKBP11	51303	-0.289537	0.795261	-2.51163	0.0168153	0.508729		ENSG00000154783	FGD5	152273	-0.277826	2.93308	-2.37253	0.0338076	0.996545
GATB	5188	-0.183151	4.31334	-2.51121	0.0168322	0.508729		ENSG00000130956	HABP4	NA	-0.282269	3.36277	-2.37243	0.0338139	0.996545
RICTOR	253260	0.221026	3.94681	2.51114	0.0168353	0.508729		ENSG00000257809	MYL6B-AS1	NA	-0.930967	-1.28125	-2.37215	0.0338318	0.996545
PTCH2	8643	-0.547709	1.50479	-2.51104	0.0168392	0.508729		ENSG00000149809	TM7SF2	7108	-0.338604	2.74823	-2.37199	0.0338419	0.996545
YTHDF2	51441	0.149177	4.958	2.51099	0.0168414	0.508729		ENSG00000164056	SPRY1	10252	-0.266407	4.42722	-2.37117	0.0338938	0.996545
AC016065.1	100287015	-0.321185	0.23579	-2.51029	0.0168693	0.508729		ENSG00000154654	NCAM2	4685	0.726579	-0.580782	2.37009	0.0339618	0.996545
TPK1	27010	-0.385355	0.131732	-2.50903	0.0169202	0.508729		ENSG00000121486	TRMT1L	81627	0.189838	4.70974	2.36915	0.0340217	0.996545
GCN1	10985	0.139355	5.88116	2.50858	0.0169382	0.508729		ENSG00000127903	ZNF835	90485	0.776773	0.172098	2.36815	0.0340849	0.996545
MARCHF6	10299	0.215678	6.19755	2.50669	0.0170148	0.508729		ENSG00000128965	CHAC1	79094	1.60913	-0.500226	2.36526	0.0342692	0.996545
SRGAP2D	NA	-0.46822	-0.814195	-2.50556	0.0170611	0.508729		ENSG00000205482	SPDYE18	100505767	0.543022	0.0128607	2.36265	0.0344367	0.996545
UBE2R2	54926	0.157983	6.48927	2.50415	0.0171185	0.508729		ENSG00000224908	TIMM8BP2	NA	-0.567258	-0.310325	-2.36178	0.0344924	0.996545
TTLL5	23093	-0.243451	1.93153	-2.50108	0.0172439	0.508729		ENSG00000253187	HOXA10-AS	100874323	-0.497671	1.12088	-2.36123	0.0345276	0.996545
NANS	54187	-0.229045	2.38051	-2.50001	0.017288	0.508729		ENSG00000173638	SLC19A1	6573	-0.476481	0.716005	-2.35951	0.0346388	0.996545
ZNF281	23528	0.217473	3.04963	2.49906	0.0173274	0.508729		ENSG00000085741	WNT11	7481	-0.297154	2.85577	-2.3582	0.0347233	0.996545
C1orf52	148423	0.191623	3.32275	2.49754	0.0173901	0.508729		ENSG00000138136	LBX1	10660	0.211862	4.50828	2.35817	0.0347252	0.996545
RSBN1L	222194	0.191075	3.83145	2.49618	0.0174466	0.508729		ENSG00000086200	IPO11	51194	0.268852	3.15411	2.35565	0.0348889	0.996545
SPSB1	80176	0.416815	3.39636	2.49615	0.0174478	0.508729		ENSG00000112679	DUSP22	56940	-0.164588	4.75163	-2.35475	0.0349476	0.996545
LINC00863	439994	0.240254	2.59264	2.49551	0.0174744	0.508729		ENSG00000257551	HLX-AS1	100873924	1.3464	-0.53624	2.35473	0.0349485	0.996545
VEZT	55591	0.158521	5.54132	2.4951	0.0174915	0.508729		ENSG00000198015	MRPL42	28977	0.196479	4.067	2.35407	0.0349919	0.996545
C10orf71	118461	0.243963	8.18185	2.49252	0.0175993	0.508729		ENSG00000171940	ZNF217	7764	-0.451443	1.56562	-2.3529	0.0350682	0.996545
PRXL2A	84293	-0.264224	5.0223	-2.49156	0.0176393	0.508729		ENSG00000237436	CAMTA1-DT	NA	-0.732964	-0.662169	-2.35118	0.035181	0.996545
EIF3FP3	NA	0.206297	4.84807	2.49148	0.0176429	0.508729		ENSG00000168907	PLA2G4F	255189	-0.561939	2.81954	-2.34948	0.0352924	0.996545
C2CD4C	126567	-0.506371	0.712502	-2.49024	0.017695	0.508729		ENSG00000224934	GOT1-DT	NA	0.336811	2.53545	2.34744	0.0354269	0.996545
THBS4	7060	-0.519095	5.40587	-2.48975	0.0177157	0.508729		ENSG00000241399	CD302	9936	-0.474548	1.70952	-2.34613	0.0355135	0.996545
CEP350	9857	0.19891	4.67167	2.48956	0.0177237	0.508729		ENSG00000182985	CADM1	23705	-0.669981	2.29355	-2.34587	0.0355304	0.996545
DCAF6	55827	0.143226	8.91185	2.48923	0.0177373	0.508729		ENSG00000197557	TTC30A	92104	0.344013	1.17846	2.34532	0.0355667	0.996545
EIF3L	51386	0.183609	6.81584	2.48863	0.0177627	0.508729		ENSG00000139746	RBM26	64062	0.16423	4.5179	2.34424	0.0356384	0.996545
IFT27	11020	-0.189501	3.08255	-2.48692	0.0178352	0.508729		ENSG00000160200	CBS	875	-1.0947	-0.826462	-2.34411	0.0356469	0.996545
MLPH	79083	-0.55084	1.62747	-2.48685	0.0178381	0.508729		ENSG00000168890	TMEM150A	129303	0.296972	4.84941	2.342	0.0357876	0.996545
P2RX5	5026	-0.323919	2.04524	-2.48497	0.0179181	0.508729		ENSG00000136295	TTYH3	80727	-0.540833	2.14885	-2.34157	0.0358163	0.996545
ELOVL1	64834	-0.246494	2.67258	-2.48369	0.0179725	0.508729		ENSG00000136274	NACAD	23148	-0.786364	0.370404	-2.33914	0.0359782	0.996545
DDX11L1	84771	-0.807341	-0.5891	-2.48338	0.0179857	0.508729		ENSG00000172466	ZNF24	7572	0.173418	4.93079	2.33856	0.0360172	0.996545
AC005696.1	105371592	-0.452451	0.904655	-2.48281	0.0180103	0.508729		ENSG00000152990	ADGRA3	NA	0.268414	4.56711	2.33731	0.0361011	0.996545
TMEM205	374882	0.217271	5.08363	2.4821	0.0180405	0.508729		ENSG00000141524	TMC6	11322	-0.570355	1.79463	-2.33727	0.0361037	0.996545
AC079922.1	NA	0.600807	0.334824	2.47906	0.0181711	0.508729		ENSG00000226721	EEF1DP2	NA	-0.742276	-0.758267	-2.33593	0.0361937	0.996545
DENND2A	27147	-0.210457	2.42689	-2.47812	0.0182117	0.508729		ENSG00000101577	LPIN2	9663	-0.55251	0.774751	-2.33451	0.0362898	0.996545
LTB4R	1241	-0.410081	1.02676	-2.47803	0.0182156	0.508729		ENSG00000149596	JPH2	57158	-0.210046	8.52995	-2.33364	0.0363487	0.996545
FOXO3	2309	0.409586	5.20223	2.47703	0.0182587	0.508729		ENSG00000130177	CDC16	8881	0.172312	5.02595	2.33345	0.0363613	0.996545
CBSL	102724560	-0.772599	-0.776345	-2.47571	0.018316	0.508729		ENSG00000213079	SCAF8	22828	0.264121	3.17111	2.33267	0.0364144	0.996545
MLXIPL	51085	-0.463348	5.04168	-2.47438	0.0183741	0.508729		ENSG00000137720	C11orf1	64776	-0.385122	1.08078	-2.33249	0.0364263	0.996545
MYH13	8735	0.842629	0.122708	2.47294	0.0184365	0.508729		ENSG00000164096	C4orf3	401152	-0.159776	5.82055	-2.33195	0.0364628	0.996545
BICD2	23299	0.181483	4.67504	2.47214	0.0184719	0.508729		ENSG00000134954	ETS1	2113	-0.416396	4.10559	-2.33193	0.0364641	0.996545
PELI3	246330	0.230072	3.54132	2.47193	0.0184809	0.508729		ENSG00000275945	EIF3FP1	NA	0.692309	-1.92904	2.33007	0.0365909	0.996545
EXOC8	149371	0.294306	2.85514	2.46971	0.0185784	0.508729		ENSG00000077585	GPR137B	7107	-0.621548	-0.887066	-2.32954	0.036627	0.996545
RPSA	3921	0.236264	7.9966	2.46945	0.0185896	0.508729		ENSG00000183049	CAMK1D	57118	-0.649953	0.961994	-2.32769	0.0367526	0.996545
JSRP1	126306	0.289655	7.89325	2.46941	0.0185913	0.508729		ENSG00000077782	FGFR1	2260	-0.242589	4.54573	-2.32654	0.0368313	0.996545
HDGFL2	84717	0.177223	6.0908	2.46926	0.018598	0.508729		ENSG00000174010	KLHL15	80311	0.334971	1.85098	2.32641	0.0368406	0.996545
RNF169	254225	0.223437	3.11796	2.46907	0.0186065	0.508729		ENSG00000134602	STK26	51765	-0.68545	-0.730102	-2.32546	0.0369059	0.996545
LOXL4	84171	0.766551	2.51057	2.46702	0.0186971	0.508729		ENSG00000179886	TIGD5	84948	-0.29035	2.97839	-2.32488	0.0369451	0.996545
AQP7P2	NA	-0.746842	0.403466	-2.46687	0.0187035	0.508729		ENSG00000070759	TESK2	NA	0.409974	2.48576	2.32432	0.0369842	0.996545
RPL7AP66	NA	0.307893	3.79577	2.46674	0.0187095	0.508729		ENSG00000187288	CIDEC	63924	-2.03063	0.423493	-2.32406	0.0370016	0.996545
ANK3	288	0.262501	5.45661	2.46666	0.0187127	0.508729		ENSG00000081059	TCF7	6932	-1.06937	-0.827397	-2.3199	0.0372888	0.996545
CNDP2	55748	-0.300254	3.85657	-2.46607	0.018739	0.508729		ENSG00000155016	CYP2U1	NA	-0.318782	2.02627	-2.31862	0.0373777	0.996545
USP14	9097	0.138412	5.47824	2.46378	0.0188408	0.508729		ENSG00000101452	DHX35	60625	0.286644	2.71897	2.31621	0.0375456	0.996545
FRG1	2483	0.15211	3.29415	2.46312	0.0188702	0.508729		ENSG00000115935	WIPF1	7456	-0.399774	2.22244	-2.31586	0.0375695	0.996545
DEDD2	162989	0.14211	3.32889	2.46306	0.0188728	0.508729		ENSG00000162461	SLC25A34	284723	1.10534	4.75846	2.31394	0.0377041	0.996545
BX890604.1	NA	0.523196	1.06098	2.46249	0.0188985	0.508729		ENSG00000155090	KLF10	7071	0.658049	6.42362	2.31338	0.0377435	0.996545
FKBP9P1	360132	-0.20172	2.63313	-2.46165	0.018936	0.508729		ENSG00000066382	MPPED2	744	-0.60715	2.24967	-2.31313	0.0377609	0.996545
AL109615.3	101929705	-0.680274	-1.03147	-2.46006	0.0190074	0.508729		ENSG00000068724	TTC7A	57217	-0.522402	2.20938	-2.31228	0.0378203	0.996545
UTP4	84916	0.139863	4.42442	2.45933	0.0190399	0.508729		ENSG00000197372	ZNF675	171392	0.761396	-0.585962	2.31141	0.0378817	0.996545
ZNF614	80110	0.248168	1.73922	2.45876	0.0190659	0.508729		ENSG00000228288	PCAT6	100506696	-0.588986	-0.683009	-2.31121	0.0378954	0.996545
DHX36	170506	0.143724	4.71706	2.45873	0.019067	0.508729		ENSG00000204103	MAFB	9935	0.457141	4.68089	2.30946	0.0380192	0.996545
ULK2	9706	0.200063	3.94994	2.4584	0.019082	0.508729		ENSG00000105997	HOXA3	3200	0.339297	2.73349	2.30806	0.0381175	0.996545
RPL15P2	NA	0.379679	1.30845	2.45767	0.0191148	0.508729		ENSG00000008283	CYB561	1534	-0.398765	1.92657	-2.3078	0.0381363	0.996545
IL17RC	84818	-0.340363	4.1885	-2.45693	0.0191483	0.508729		ENSG00000181315	ZNF322	79692	0.251622	2.57246	2.29885	0.0387748	0.996545
C17orf80	55028	0.143604	4.28475	2.45649	0.0191685	0.508729		ENSG00000007237	GAS7	8522	-0.521669	3.24967	-2.29851	0.0387991	0.996545
RNU6-2	103625684	0.594494	-1.46839	2.45456	0.0192556	0.509448		ENSG00000174227	PIGG	54872	0.285826	3.15074	2.29611	0.0389723	0.996545
ELFN1	392617	-0.69442	-1.06077	-2.45089	0.0194234	0.512156		ENSG00000120256	LRP11	84918	0.589676	-0.714331	2.29568	0.039003	0.996545
AL592437.1	NA	0.510723	-0.68426	2.45069	0.0194323	0.512156		ENSG00000085274	MYNN	55892	0.278822	3.31435	2.29471	0.0390733	0.996545
FRK	2444	0.543404	1.49085	2.44937	0.0194931	0.512156		ENSG00000004848	ARX	170302	-0.3656	4.21654	-2.29311	0.0391893	0.996545
AC109454.1	NA	0.435169	-0.644868	2.44833	0.0195407	0.512156		ENSG00000197358	BNIP3P1	NA	0.314703	3.08949	2.29286	0.0392076	0.996545
SNIP1	79753	0.214209	2.47198	2.44697	0.0196038	0.512156		ENSG00000111846	GCNT2	2651	-1.01464	0.722323	-2.28938	0.0394611	0.996545
CALU	813	-0.130811	5.46603	-2.44509	0.0196905	0.512164		ENSG00000139209	SLC38A4	55089	0.532191	3.06657	2.28485	0.0397936	0.996545
OSBPL9	114883	0.221383	5.51664	2.44313	0.0197818	0.51231		ENSG00000169692	AGPAT2	10555	-0.427456	3.75278	-2.28333	0.0399057	0.996545
INSIG1-DT	NA	-0.505594	-0.909477	-2.4422	0.0198251	0.51231		ENSG00000213719	CLIC1	1192	-0.465332	3.40834	-2.28149	0.0400424	0.996545
TPPP2	122664	-0.415904	0.0902033	-2.44047	0.019906	0.51231		ENSG00000264247	ZNF407-AS1	NA	0.307517	2.94242	2.28051	0.0401145	0.996545
MACO1	55219	0.196227	4.99548	2.44004	0.0199264	0.51231		ENSG00000136104	RNASEH2B	79621	-0.402286	2.6104	-2.27951	0.0401892	0.996545
RSRC2	65117	0.126268	5.45368	2.43984	0.0199355	0.51231		ENSG00000245248	USP2-AS1	NA	-0.632707	-0.769362	-2.27855	0.0402606	0.996545
HHLA3	11147	-0.421498	-0.704819	-2.43802	0.0200212	0.512366		ENSG00000245812	LINC02202	101927740	-0.63475	-0.811	-2.27821	0.0402857	0.996545
ACSS1	84532	-0.392345	4.76935	-2.43782	0.0200306	0.512366		ENSG00000105887	MTPN	136319	-0.184486	5.15642	-2.27803	0.040299	0.996545
AC015813.5	NA	-0.4531	-0.795692	-2.4358	0.0201258	0.51289		ENSG00000146147	MLIP	90523	0.219863	6.54728	2.27759	0.0403319	0.996545
PEX1	5189	0.155697	3.33404	2.43484	0.0201714	0.51289		ENSG00000121440	PDZRN3	23024	0.313723	5.58466	2.27728	0.0403556	0.996545
FBXO32	114907	0.331829	8.15561	2.43469	0.0201783	0.51289		ENSG00000100979	PLTP	5360	-0.742346	2.96238	-2.27707	0.0403709	0.996545
GLI4	2738	-0.233153	2.30589	-2.43224	0.0202948	0.51289		ENSG00000140553	UNC45A	55898	-0.255067	3.61961	-2.27473	0.0405464	0.996545
SPIN2A	54466	0.256405	0.99647	2.43153	0.0203289	0.51289		ENSG00000155093	PTPRN2	5799	-0.475433	0.682963	-2.27471	0.0405478	0.996545
PA2G4P5	NA	0.39228	-0.0200131	2.43046	0.0203803	0.51289		ENSG00000273559	CWC25	NA	0.187555	3.6111	2.27309	0.040669	0.996545
RPL21P37	NA	0.308035	3.7975	2.42812	0.0204922	0.51289		ENSG00000120049	KCNIP2	30819	-0.483866	2.87221	-2.27099	0.0408279	0.996545
PCMTD2	55251	0.170255	5.03261	2.4275	0.020522	0.51289		ENSG00000100077	GRK3	157	-0.761488	0.527387	-2.26862	0.041007	0.996545
COPS2	9318	0.138363	5.83685	2.42719	0.0205371	0.51289		ENSG00000176387	HSD11B2	3291	0.662671	0.181384	2.26847	0.0410181	0.996545
INHBE	83729	-0.727997	-0.180662	-2.42715	0.0205392	0.51289		ENSG00000006047	YBX2	51087	-0.669801	-0.891745	-2.26845	0.0410198	0.996545
CCDC110	256309	0.411892	0.856007	2.42648	0.0205715	0.51289		ENSG00000176659	LINC02910	NA	0.800045	-0.660639	2.26841	0.0410229	0.996545
BCKDK	10295	-0.202932	5.91157	-2.42598	0.0205958	0.51289		ENSG00000178921	PFAS	5198	0.3376	2.35293	2.26795	0.0410575	0.996545
MAP1A	4130	-0.535422	1.99024	-2.42483	0.020651	0.51289		ENSG00000110090	CPT1A	1374	0.402515	2.76794	2.26714	0.0411191	0.996545
ZNF136	7695	0.268489	1.1015	2.42363	0.0207094	0.51289		ENSG00000177542	SLC25A22	79751	-0.621601	0.113093	-2.26583	0.0412185	0.996545
FSCN1	6624	-0.411277	2.67119	-2.42248	0.0207652	0.51289		ENSG00000197302	KRBOX5	124411	0.350654	1.85958	2.26557	0.0412384	0.996545
AC020659.1	NA	-0.753183	-0.176548	-2.42052	0.0208608	0.51289		ENSG00000185684	EP400P1	NA	0.308505	1.79655	2.26531	0.0412589	0.996545
VCAN	1462	-0.424794	2.10995	-2.42016	0.0208785	0.51289		ENSG00000230043	TMSB4XP6	NA	-0.438204	0.263104	-2.26508	0.0412763	0.996545
PNPLA2	57104	-0.209725	7.64566	-2.41945	0.0209134	0.51289		ENSG00000117298	ECE1	1889	-0.281762	4.42307	-2.265	0.0412824	0.996545
ANOS1	3730	0.287949	3.62993	2.41527	0.0211188	0.51289		ENSG00000120616	EPC1	80314	0.187117	4.27324	2.26279	0.0414515	0.996545
ZBTB2	57621	0.20986	2.93311	2.4137	0.021197	0.51289		ENSG00000111679	PTPN6	5777	-0.74413	0.874607	-2.26172	0.0415334	0.996545
CDKN1B	1027	0.183099	6.18529	2.413	0.0212314	0.51289		ENSG00000137574	TGS1	96764	0.276343	2.53052	2.25979	0.0416815	0.996545
ZNF282	8427	0.188009	4.22804	2.41259	0.0212518	0.51289		ENSG00000176809	LRRC37A3	374819	0.637341	1.24028	2.25565	0.0420017	0.996545
SEMA4F	10505	-0.313191	0.408541	-2.4111	0.0213261	0.51289		ENSG00000196263	ZNF471	57573	0.432241	1.83282	2.2547	0.0420755	0.996545
TAB2	23118	0.155266	5.80656	2.40952	0.021405	0.51289		ENSG00000112576	CCND3	896	-0.282918	3.1273	-2.25382	0.0421438	0.996545
CTCF	10664	0.197489	4.93024	2.40928	0.0214173	0.51289		ENSG00000172058	SERF1A	8293	-0.317224	3.94936	-2.25348	0.0421703	0.996545
SREK1IP1	285672	0.204245	3.18388	2.40883	0.0214398	0.51289		ENSG00000125686	MED1	5469	0.191247	3.69437	2.25281	0.0422224	0.996545
AL845331.1	100509620	-0.634508	-0.905857	-2.40854	0.0214543	0.51289		ENSG00000203999	LINC01270	284751	-0.699723	-0.0978452	-2.2522	0.04227	0.996545
C3orf33	285315	0.326151	0.462082	2.40837	0.0214628	0.51289		ENSG00000153714	LURAP1L	NA	-0.613153	0.427753	-2.25206	0.0422804	0.996545
DYRK3	8444	-0.385733	-0.275505	-2.40733	0.0215151	0.51289		ENSG00000141279	NPEPPS	9520	0.139509	6.94161	2.25191	0.0422926	0.996545
SNHG6	641638	0.29762	6.12555	2.40669	0.021547	0.51289		ENSG00000100365	NCF4	4689	-0.896659	0.187293	-2.25178	0.0423026	0.996545
WDCP	80304	0.220491	2.15983	2.40565	0.0215996	0.51289		ENSG00000167772	ANGPTL4	51129	2.17884	0.615651	2.24984	0.0424542	0.996545
SLC25A25	114789	0.503026	5.27932	2.40552	0.021606	0.51289		ENSG00000134508	CABLES1	91768	-0.664819	0.290082	-2.24746	0.0426413	0.996545
TNKS	8658	0.178565	4.24824	2.40469	0.0216483	0.51289		ENSG00000099337	KCNK6	9424	-0.433287	0.56922	-2.24489	0.0428438	0.996545
MAMDC4	158056	-0.358712	2.45102	-2.40347	0.0217099	0.51289		ENSG00000074047	GLI2	2736	0.502579	0.12449	2.24285	0.0430051	0.996545
ARPC2	10109	0.179056	6.98073	2.40297	0.0217354	0.51289		ENSG00000152402	GUCY1A2	2977	-0.435082	2.07189	-2.24112	0.0431423	0.996545
RPSAP12	NA	0.243881	4.39896	2.4018	0.0217945	0.51289		ENSG00000137414	FAM8A1	NA	0.156426	4.2688	2.24111	0.0431432	0.996545
MIR1-1HG	128826	0.306538	8.4778	2.40037	0.0218675	0.51289		ENSG00000026297	RNASET2	8635	-0.325499	2.28739	-2.24046	0.0431953	0.996545
LIPE	3991	-0.681926	3.4707	-2.39788	0.0219949	0.51289		ENSG00000162734	PEA15	8682	-0.201872	5.12924	-2.2394	0.0432799	0.996545
FAM86JP	100125556	-0.719486	-1.20609	-2.39552	0.0221163	0.51289		ENSG00000170962	PDGFD	80310	-0.792453	1.17444	-2.23729	0.0434486	0.996545
RPL7AP31	NA	0.371023	0.687572	2.39486	0.0221505	0.51289		ENSG00000112200	ZNF451	26036	0.25141	3.20925	2.23718	0.0434574	0.996545
DDI2	84301	0.195726	5.21218	2.39478	0.0221545	0.51289		ENSG00000185947	ZNF267	10308	0.302913	1.52872	2.23656	0.0435069	0.996545
H1-10	8971	0.279274	6.17195	2.39448	0.02217	0.51289		ENSG00000063046	EIF4B	1975	0.229672	8.70132	2.23531	0.0436074	0.996545
WBP1L	54838	0.24428	5.00333	2.39372	0.0222092	0.51289		ENSG00000166024	R3HCC1L	27291	0.280149	1.99619	2.23415	0.0437008	0.996545
AC087741.1	NA	-0.468787	0.697563	-2.39356	0.0222175	0.51289		ENSG00000205572	SERF1B	8293	-0.317431	3.98589	-2.22872	0.0441397	0.996545
RNU1-1	26871	1.29227	0.321868	2.39335	0.0222283	0.51289		ENSG00000109113	RAB34	83871	-0.386326	2.19755	-2.22827	0.0441763	0.996545
AP3S2	10239	0.161788	4.69069	2.3933	0.0222311	0.51289		ENSG00000073849	ST6GAL1	6480	-0.330551	3.24817	-2.22825	0.044178	0.996545
RNU1-4	6060	1.29261	0.322074	2.39328	0.0222322	0.51289		ENSG00000173548	SNX33	257364	-0.470786	2.99848	-2.22787	0.0442091	0.996545
RNU1-3	26869	1.29261	0.322074	2.39328	0.0222322	0.51289		ENSG00000134779	TPGS2	25941	-0.277065	2.53267	-2.22712	0.0442699	0.996545
MARCHF7	64844	0.166546	5.40874	2.39328	0.0222323	0.51289		ENSG00000230561	CCDC192	728586	0.97711	0.0559585	2.22689	0.0442888	0.996545
STARD13	90627	-0.23669	2.23534	-2.39145	0.0223271	0.51289		ENSG00000168672	LRATD2	157638	-0.358311	1.6111	-2.22678	0.0442973	0.996545
TESC	54997	-0.280963	0.996077	-2.391	0.0223504	0.51289		ENSG00000140463	BBS4	585	0.258388	3.25043	2.22601	0.0443606	0.996545
MYO5C	55930	-0.365859	1.0761	-2.39081	0.0223605	0.51289		ENSG00000115561	CHMP3	51652	0.191766	4.89636	2.22437	0.0444942	0.996545
AP000533.2	NA	-0.401816	-0.355642	-2.39039	0.0223823	0.51289		ENSG00000242110	AMACR	23600	-0.66682	1.70086	-2.22398	0.0445265	0.996545
RPL36	25873	0.254773	6.79815	2.38955	0.0224262	0.51289		ENSG00000198060	MARCHF5	54708	-0.221068	4.28611	-2.22368	0.0445508	0.996545
DDX6	1656	0.127129	5.85706	2.38768	0.022524	0.51289		ENSG00000154930	ACSS1	84532	-0.377607	4.7004	-2.22242	0.0446547	0.996545
RAMACL	NA	0.209831	3.12856	2.38716	0.022551	0.51289		ENSG00000141753	IGFBP4	3487	-0.265532	5.54846	-2.22214	0.0446774	0.996545
SYF2	25949	0.216412	4.81875	2.38658	0.0225816	0.51289		ENSG00000171552	BCL2L1	598	-0.200318	4.10105	-2.21979	0.0448713	0.996545
RNVU1-18	26863	1.28851	0.303821	2.38368	0.0227345	0.51289		ENSG00000172301	COPRS	55352	-0.204988	3.80378	-2.21614	0.0451735	0.996545
RNVU1-29	NA	1.28851	0.303821	2.38368	0.0227345	0.51289		ENSG00000198270	TMEM116	89894	0.294621	1.82698	2.21314	0.0454229	0.996545
RPL41	6171	0.288291	8.95103	2.38335	0.0227521	0.51289		ENSG00000122694	GLIPR2	152007	-0.52756	2.29841	-2.21077	0.0456214	0.996545
YBX3	8531	0.182146	11.551	2.38169	0.02284	0.51289		ENSG00000101306	MYLK2	85366	0.371918	9.68008	2.20973	0.0457086	0.996545
UHRF2	115426	0.187668	3.51768	2.38143	0.0228535	0.51289		ENSG00000125485	DDX31	64794	0.310949	2.09554	2.2095	0.0457278	0.996545
H3-5	440093	0.367592	1.80879	2.38003	0.0229279	0.51289		ENSG00000186665	C17orf58	284018	-0.77577	1.37033	-2.20879	0.0457875	0.996545
SREBF1	6720	0.359168	5.7975	2.37955	0.0229536	0.51289		ENSG00000179820	MYADM	91663	-0.472068	4.37926	-2.20768	0.0458814	0.996545
MORC3	23515	0.189425	4.22028	2.37938	0.0229629	0.51289		ENSG00000072135	PTPN18	26469	-0.244568	3.44234	-2.2073	0.0459133	0.996545
BAHD1	22893	0.239438	3.56939	2.37833	0.0230191	0.51289		ENSG00000157613	CREB3L1	90993	-0.335537	1.44428	-2.20686	0.0459502	0.996545
CHMP3	51652	0.142171	4.90503	2.37622	0.0231319	0.51289		ENSG00000171314	PGAM1	5223	-0.249566	4.73974	-2.20634	0.045994	0.996545
GKAP1	80318	0.154856	4.84067	2.37602	0.0231428	0.51289		ENSG00000247092	SNHG10	283596	-0.32289	1.6336	-2.20592	0.0460302	0.996545
JMY	133746	0.201766	3.41335	2.37534	0.0231791	0.51289		ENSG00000033011	ALG1	56052	-0.3294	2.07655	-2.20573	0.0460456	0.996545
RRP15	51018	0.167225	4.32125	2.37524	0.0231847	0.51289		ENSG00000186654	PRR5	55615	-1.18228	-0.600333	-2.20371	0.0462168	0.996545
IMPA2	3613	0.187096	7.325	2.37387	0.0232583	0.51289		ENSG00000274070	CASTOR2	729438	0.389633	3.12398	2.20368	0.0462198	0.996545
FADS3	3995	-0.276301	4.38596	-2.37345	0.023281	0.51289		ENSG00000105879	CBLL1	79872	0.232489	4.43064	2.20316	0.0462634	0.996545
RAB12	201475	0.22214	7.03878	2.37328	0.0232902	0.51289		ENSG00000108828	VAT1	10493	-0.387713	4.38805	-2.20294	0.0462822	0.996545
AL391294.1	NA	0.438818	0.0432174	2.37309	0.0233006	0.51289		ENSG00000197016	ZNF470	388566	0.577153	0.618142	2.20205	0.0463581	0.996545
EOLA1	91966	-0.171038	3.93354	-2.37291	0.0233105	0.51289		ENSG00000157150	TIMP4	7079	-0.634644	2.1856	-2.20173	0.046385	0.996545
AC107075.1	NA	0.20874	2.85014	2.37217	0.0233504	0.51289		ENSG00000145743	FBXL17	64839	0.209692	5.55891	2.20102	0.0464457	0.996545
XRCC5	7520	0.128299	6.18176	2.37116	0.0234051	0.51289		ENSG00000248429	GASK1B-AS1	285505	0.737439	-0.872692	2.20067	0.0464757	0.996545
SNRPA	6626	0.191767	4.04456	2.36936	0.0235031	0.514308		ENSG00000239797	RPL21P39	NA	0.213164	4.03606	2.20061	0.0464805	0.996545
ZNF777	27153	0.207372	3.82755	2.36682	0.0236419	0.515506		ENSG00000088766	CRLS1	54675	-0.350795	3.36624	-2.20007	0.0465273	0.996545
SPTBN5	51332	-0.457231	-0.182099	-2.36496	0.0237435	0.516901		ENSG00000147679	UTP23	NA	0.22166	2.52169	2.19962	0.046565	0.996545
GEMIN4	50628	0.206346	3.17265	2.36257	0.0238753	0.51844		ENSG00000255052	FAM66D	112268389	-0.738174	-0.502755	-2.19765	0.0467337	0.996545
AC141586.1	652276	0.340006	0.607451	2.36153	0.0239329	0.518878		ENSG00000276023	DUSP14	11072	-0.447732	2.34599	-2.19712	0.0467797	0.996545
SLU7	10569	0.123862	4.99703	2.35981	0.0240284	0.518878		ENSG00000198205	ZXDA	7789	0.345102	1.77748	2.19703	0.0467869	0.996545
NCK1-DT	NA	0.211769	1.23959	2.35902	0.0240722	0.518878		ENSG00000179715	PCED1B	91523	-0.562817	-0.441556	-2.19627	0.046853	0.996545
RNU1-28P	NA	1.27469	0.316234	2.35892	0.0240778	0.518878		ENSG00000258289	CHURC1	91612	0.500888	5.22291	2.19523	0.0469416	0.996545
TRIOBP	11078	-0.178798	4.48529	-2.35651	0.0242124	0.518878		ENSG00000203280	KIAA1671-AS1	100128531	-0.666414	2.0333	-2.19396	0.0470519	0.996545
USP46-DT	NA	-0.358087	-1.33767	-2.35555	0.024266	0.518878		ENSG00000160991	ORAI2	80228	-0.592347	0.638963	-2.19354	0.047088	0.996545
SLC25A43	203427	-0.408749	0.465259	-2.35174	0.0244806	0.518878		ENSG00000133313	CNDP2	55748	-0.267673	3.95847	-2.1935	0.0470911	0.996545
PKN3	29941	-0.286762	2.10243	-2.3508	0.0245341	0.518878		ENSG00000214022	REPIN1	29803	0.224986	7.391	2.19278	0.0471534	0.996545
TMEM59L	25789	-0.58715	0.0957619	-2.35063	0.0245438	0.518878		ENSG00000103222	ABCC1	4363	-0.264796	4.30006	-2.19116	0.0472937	0.996545
RPL21P93	NA	0.256724	5.18303	2.3497	0.0245965	0.518878		ENSG00000006831	ADIPOR2	79602	0.232974	5.49467	2.19027	0.0473708	0.996545
SUZ12	23512	0.175959	2.82632	2.34853	0.0246629	0.518878		ENSG00000235254	TMEM185AP1	NA	-0.372393	0.0297663	-2.1896	0.0474293	0.996545
CEP170P1	NA	0.314896	0.528724	2.34839	0.0246706	0.518878		ENSG00000225338	RPL23AP18	NA	0.392731	0.543743	2.18911	0.0474718	0.996545
GNA13	10672	0.212489	4.42569	2.34697	0.0247519	0.518878		ENSG00000023171	GRAMD1B	57476	0.426344	1.58345	2.18875	0.0475037	0.996545
ST13P18	NA	0.240725	2.39714	2.34685	0.0247588	0.518878		ENSG00000180891	CUEDC1	404093	0.176004	6.6109	2.1884	0.0475335	0.996545
MYLIP	29116	0.208649	4.84086	2.34674	0.0247651	0.518878		ENSG00000155621	C9orf85	138241	0.377656	2.00761	2.18513	0.0478199	0.996545
SYBU	55638	-0.368123	0.949812	-2.34647	0.0247801	0.518878		ENSG00000182670	TTC3	7267	0.176296	5.7704	2.1845	0.0478752	0.996545
AC009065.4	106660606	-0.372005	-1.13081	-2.34538	0.0248428	0.518878		ENSG00000170260	ZNF212	7988	0.239166	2.54715	2.1834	0.0479715	0.996545
RPS23	6228	0.26459	8.81882	2.34466	0.024884	0.518878		ENSG00000178075	GRAMD1C	54762	-0.920542	-0.0630821	-2.1833	0.04798	0.996545
ZNF807P	NA	0.319125	0.0854726	2.34272	0.0249953	0.518878		ENSG00000106006	HOXA6	3203	0.635846	0.00774175	2.18243	0.048057	0.996545
TSPAN9	10867	-0.197857	3.98122	-2.34269	0.0249971	0.518878		ENSG00000259158	ADAM20P1	317760	0.614266	-0.72128	2.18074	0.0482056	0.996545
C20orf197	284756	0.576477	-0.810952	2.34026	0.0251376	0.518878		ENSG00000105325	FZR1	51343	0.180744	4.56183	2.17929	0.0483343	0.996545
TPPP	11076	-0.279046	3.87402	-2.33975	0.0251674	0.518878		ENSG00000147010	SH3KBP1	30011	-0.746964	3.35336	-2.17707	0.048531	0.996545
TLN2	83660	0.230033	5.24973	2.33955	0.0251789	0.518878		ENSG00000176171	BNIP3	664	0.232673	6.13441	2.17335	0.0488625	0.996545
CCDC117	150275	0.247154	4.06942	2.33919	0.0251997	0.518878		ENSG00000142675	CNKSR1	10256	0.191394	6.12096	2.17197	0.0489858	0.996545
BCKDHB	594	-0.313283	2.34612	-2.33759	0.0252923	0.518878		ENSG00000143751	SDE2	NA	0.250318	2.5054	2.17168	0.0490122	0.996545
ADAMTSL3	57188	-0.399742	1.40303	-2.3361	0.0253793	0.518878		ENSG00000236830	CBR3-AS1	100506428	-0.567514	0.540314	-2.17098	0.0490752	0.996545
TUFT1	7286	0.29176	1.23926	2.33609	0.0253801	0.518878		ENSG00000100241	SBF1	6305	0.197949	6.40517	2.16928	0.0492278	0.996545
RSPRY1	89970	0.175098	3.05176	2.33438	0.0254803	0.518878		ENSG00000149084	HSD17B12	51144	-0.23463	3.67896	-2.169	0.0492525	0.996545
P2RX6	9127	0.206458	5.57789	2.33427	0.0254864	0.518878		ENSG00000036054	TBC1D23	55773	0.240761	3.93806	2.16866	0.0492832	0.996545
FBXO28	23219	0.162203	3.90187	2.33317	0.0255511	0.518878		ENSG00000197283	SYNGAP1	8831	-0.44544	1.18526	-2.16832	0.0493145	0.996545
TSC2	7249	0.159699	5.81035	2.33294	0.0255648	0.518878		ENSG00000127191	TRAF2	7186	0.300035	2.56781	2.16784	0.0493572	0.996545
COBL	23242	0.201357	6.5413	2.33272	0.0255775	0.518878		ENSG00000066654	THUMPD1	55623	0.199965	4.22086	2.16657	0.0494723	0.996545
RNU1-27P	NA	1.2605	0.322	2.33213	0.0256125	0.518878		ENSG00000012171	SEMA3B	7869	-0.429602	3.27281	-2.16178	0.0499069	0.996545
SEC24B	10427	0.197396	4.11954	2.33205	0.0256167	0.518878		ENSG00000095574	IKZF5	64376	0.186739	3.20553	2.16089	0.0499885	0.996545
DDX23	9416	0.159914	5.3799	2.33124	0.0256647	0.518878
NOMO1	23420	0.221797	6.91424	2.33069	0.0256973	0.518878
ST13P13	NA	0.302867	0.819135	2.33032	0.0257187	0.518878
AC012306.2	NA	0.278757	2.0055	2.33013	0.0257302	0.518878
GALNS	2588	-0.30144	1.61215	-2.32981	0.0257494	0.518878
TOP2B	7155	0.139975	5.59825	2.32913	0.0257893	0.518878
GPR153	387509	-0.517447	0.667285	-2.32913	0.0257896	0.518878
FAM204A	63877	0.167042	4.46703	2.32744	0.0258896	0.518878
SURF6	6838	0.151028	4.79171	2.3265	0.0259456	0.518878
ADAMTS4	9507	-0.529533	-0.401209	-2.32622	0.0259622	0.518878
DIO3OS	64150	0.340006	2.89716	2.32475	0.0260499	0.518878
CSPG4	1464	-0.422884	3.8966	-2.32467	0.0260547	0.518878
CUEDC1	404093	0.178816	6.52504	2.32464	0.0260569	0.518878
PRKAR2A	5576	0.153464	6.58122	2.32448	0.0260661	0.518878
FILIP1	27145	0.191743	6.17473	2.32408	0.02609	0.518878
LACTB2	51110	-0.201839	3.25337	-2.32343	0.0261291	0.518878
ASAP2	8853	-0.353236	1.75685	-2.32023	0.0263218	0.518878
SUPT16H	11198	0.151825	4.20914	2.31993	0.0263398	0.518878
AC018521.5	102724532	0.168208	4.42586	2.31848	0.0264271	0.518878
SSRP1	6749	0.159061	5.46649	2.31821	0.0264437	0.518878
AC138932.2	NA	0.187426	3.29386	2.31775	0.0264719	0.518878
TBC1D23	55773	0.224576	4.04732	2.31765	0.0264779	0.518878
GTF2A1	2957	0.230387	3.62516	2.31759	0.0264815	0.518878
AC010342.1	NA	0.212642	2.84831	2.31644	0.0265511	0.518878
RNU1-2	26870	1.23466	0.343751	2.3164	0.0265538	0.518878
YPEL5	51646	0.195119	4.94266	2.3164	0.0265538	0.518878
SMAD6	4091	-0.563898	0.910435	-2.3163	0.0265598	0.518878
CNTN4	152330	-0.728643	-1.23404	-2.31604	0.0265755	0.518878
VIRMA	25962	0.148911	3.60058	2.31525	0.0266239	0.518878
SEC16A	9919	0.145595	4.73107	2.31489	0.0266458	0.518878
BACH1	571	0.331691	3.06369	2.31383	0.0267106	0.518878
TNPO3	23534	0.153291	4.96915	2.31358	0.0267258	0.518878
SERTAD2	9792	0.181606	3.47352	2.31349	0.0267314	0.518878
TPI1	7167	-0.217994	9.70091	-2.31291	0.0267669	0.518878
PAPPA	5069	0.510259	-1.11832	2.31151	0.0268524	0.518878
Z97634.1	100134368	-0.427748	0.487259	-2.31118	0.0268731	0.518878
PRR5L	79899	-0.553714	-1.01317	-2.30865	0.0270287	0.518878
ADGRA3	166647	0.218695	4.64506	2.30707	0.0271264	0.518878
GIMAP7	168537	-0.212381	3.37426	-2.30398	0.0273188	0.518878
ZFAND5	7763	0.264455	7.69712	2.30351	0.0273479	0.518878
GATD3A	8209	-0.260575	7.04957	-2.3032	0.0273674	0.518878
ZBTB26	57684	0.223386	1.77262	2.30267	0.0274006	0.518878
PAFAH2	5051	-0.219351	2.74488	-2.3024	0.0274175	0.518878
MT-TF	NA	0.44646	1.83804	2.30189	0.0274497	0.518878
HIF1AN	55662	0.105967	6.66617	2.30121	0.0274922	0.518878
ABLIM1	3983	-0.363388	4.92875	-2.30066	0.0275265	0.518878
RASSF7	8045	-0.545432	-0.474573	-2.29997	0.0275702	0.518878
AC007842.1	NA	-0.444094	-1.28401	-2.29898	0.0276328	0.518878
ARNT	405	0.158216	4.89859	2.29865	0.0276535	0.518878
SRF	6722	0.175805	6.54627	2.29813	0.027686	0.518878
RBMX	27316	0.17847	5.90581	2.29795	0.0276975	0.518878
GPR137B	7107	-0.563681	-0.966116	-2.29511	0.0278774	0.518878
HMGXB4	10042	0.195011	2.67473	2.29371	0.0279663	0.518878
MFAP3L	9848	-1.10419	1.5435	-2.2926	0.0280372	0.518878
TAF3	83860	0.161616	4.2026	2.29154	0.0281049	0.518878
CDNF	441549	0.135771	3.68545	2.29152	0.0281066	0.518878
ARHGEF37	389337	0.307378	4.68546	2.29084	0.0281501	0.518878
RNU6-33P	NA	0.464775	-1.44807	2.29049	0.0281727	0.518878
RBM34	23029	0.37757	-0.997247	2.2904	0.028178	0.518878
CKB	1152	-0.897444	4.96454	-2.28948	0.0282374	0.518878
TRIB1	10221	0.303799	5.47647	2.28923	0.0282531	0.518878
GLRX	2745	0.393116	4.88067	2.28872	0.028286	0.518878
GRPEL2	134266	0.16506	2.88537	2.28689	0.028404	0.518878
LINS1	55180	0.225749	1.68298	2.28494	0.0285303	0.518878
PTOV1	53635	0.168454	6.99869	2.28447	0.0285612	0.518878
FBXO36	130888	-0.486648	-1.1779	-2.28413	0.0285834	0.518878
ENPP1	5167	-0.346456	1.49427	-2.28379	0.0286056	0.518878
AP000936.3	NA	0.507	0.643486	2.2836	0.0286179	0.518878
SPRED1	161742	-0.272616	2.11765	-2.28348	0.0286257	0.518878
NUDT12	83594	0.192763	3.28119	2.28268	0.0286778	0.518878
SLC25A4	291	-0.243809	10.1317	-2.28218	0.0287104	0.518878
CCDC43	124808	0.124389	5.51911	2.28207	0.0287173	0.518878
EIF3LP2	NA	0.235731	1.37935	2.28206	0.0287178	0.518878
MOB3B	79817	0.476436	2.05818	2.28194	0.0287257	0.518878
CYP2U1	113612	-0.214254	2.05832	-2.28078	0.0288018	0.518878
TPI1P1	NA	-0.221265	6.27119	-2.2805	0.0288202	0.518878
EAF1	85403	0.183296	2.36832	2.28036	0.0288291	0.518878
AC111170.3	NA	-0.493161	-1.08354	-2.27877	0.0289332	0.518878
ZNF718	255403	-0.429229	0.0741109	-2.27861	0.0289438	0.518878
ABCB6	10058	0.232808	2.66584	2.27696	0.0290524	0.519726
RPSAP3	NA	0.330186	0.436868	2.27433	0.0292269	0.521473
CCDC136	64753	-0.489035	0.502477	-2.27409	0.0292423	0.521473
PTPRN2	5799	-0.320555	0.61038	-2.27207	0.0293768	0.52203
MCRS1	10445	-0.139668	5.48562	-2.2703	0.0294951	0.522133
FOXN3P2	NA	-0.377717	-1.34597	-2.26881	0.0295947	0.522133
PLCB1	23236	0.166032	3.68675	2.26878	0.0295965	0.522133
PSMC1	5700	0.12647	7.05541	2.26671	0.0297359	0.522133
TNNC2	7125	0.505945	12.1577	2.2662	0.0297698	0.522133
PARGP1	NA	0.275432	0.602338	2.26592	0.0297891	0.522133
RIC1	57589	0.21215	3.26273	2.26587	0.0297921	0.522133
GPR137C	283554	-0.356938	-0.588762	-2.26535	0.0298274	0.522133
DHX38	9785	0.158223	5.43051	2.26458	0.0298793	0.522133
TBC1D17	79735	0.155648	6.59211	2.26371	0.0299382	0.522133
USP30	84749	0.166529	3.33866	2.26308	0.0299811	0.522133
UBXN2A	165324	0.147288	4.15478	2.26301	0.0299861	0.522133
ACSS2	55902	0.15905	6.9151	2.2621	0.0300476	0.522133
ZBTB44	29068	0.200291	6.00788	2.26184	0.0300654	0.522133
LINC00685	NA	-0.512473	0.602938	-2.26118	0.0301106	0.522133
SPTY2D1	144108	0.193388	2.83055	2.26029	0.0301711	0.522647
OCEL1	79629	-0.246053	2.9058	-2.25818	0.0303153	0.524166
MTCO2P12	NA	-0.314791	9.45762	-2.25789	0.0303353	0.524166
TFDP1	7027	0.145522	5.30647	2.25765	0.0303515	0.524166
AC099499.2	NA	0.441522	-0.766654	2.25549	0.0305	0.52566
ALDH18A1	5832	-0.250891	1.66035	-2.25413	0.0305937	0.525787
AC104563.1	NA	0.230895	4.41192	2.25404	0.0306004	0.525787
THAP9-AS1	NA	-0.226735	2.89253	-2.25335	0.0306476	0.525898
H3-3B	3021	0.285686	7.2013	2.25125	0.0307932	0.526964
RPS3AP44	NA	0.32047	1.0145	2.25035	0.0308563	0.527024
TRAF3IP1	26146	0.219942	3.72466	2.25031	0.0308588	0.527024
MRPL16	54948	-0.140134	5.1529	-2.24727	0.031071	0.527455
NAPSB	256236	0.659977	-1.16259	2.24689	0.0310979	0.527455
PINK1	65018	-0.215689	8.68874	-2.24571	0.0311804	0.527455
RPL6P27	NA	0.168537	6.77428	2.24496	0.0312332	0.527455
EHHADH	1962	-0.54768	0.747285	-2.24476	0.0312472	0.527455
TAL1	6886	-0.347523	0.814045	-2.24431	0.0312791	0.527455
HINT3	135114	0.153967	6.56628	2.2441	0.0312936	0.527455
PPP1R1C	151242	-0.612223	0.50928	-2.24378	0.0313166	0.527455
SDHA	6389	-0.158442	6.34082	-2.24315	0.031361	0.527455
CHM	1121	0.188132	2.76148	2.24067	0.0315367	0.528158
DNALI1	7802	0.365436	0.558949	2.24029	0.0315633	0.528158
TMEM91	641649	-0.410054	0.531736	-2.23901	0.0316546	0.528557
INPP5A	3632	0.14547	5.87832	2.23886	0.0316654	0.528557
PLXNA1	5361	0.171245	4.34017	2.23593	0.0318746	0.531316
FABP5P7	NA	-0.268864	3.72504	-2.23552	0.0319039	0.531316
RPL24P8	NA	0.252698	2.28639	2.23523	0.0319247	0.531316
ASRGL1	80150	-0.344071	1.18524	-2.23423	0.031997	0.53182
ALDH1L1-AS2	100862662	-0.522722	1.60574	-2.23394	0.0320177	0.53182
RPS21	6227	0.34495	7.17663	2.23348	0.0320505	0.531843
AC090587.1	NA	0.504683	-0.0468407	2.23241	0.0321276	0.532047
KPNA3	3839	0.175642	7.19543	2.23226	0.0321387	0.532047
LSM5	23658	0.201839	3.92935	2.23201	0.0321569	0.532047
NUP133	55746	0.130527	4.16288	2.23023	0.0322853	0.533063
CDYL	9425	0.166288	3.43467	2.23004	0.0322995	0.533063
IPPK	64768	-0.157343	2.4061	-2.22923	0.0323578	0.533063
ANKRD46	157567	0.216792	5.13717	2.22787	0.0324569	0.533063
NDNF	79625	-0.389708	1.30766	-2.2278	0.0324619	0.533063
CCDC51	79714	-0.193237	2.83284	-2.2275	0.0324841	0.533063
RPL26P6	NA	0.348471	2.03387	2.22728	0.0324998	0.533063
MAPKAPK5	8550	0.138511	4.21133	2.22653	0.0325549	0.533063
RNF114	55905	0.162451	5.6792	2.2265	0.0325566	0.533063
AL158195.1	NA	0.739939	-1.08513	2.22595	0.032597	0.533063
RPL23AP42	NA	0.200133	7.43373	2.22554	0.0326267	0.533063
RNF212	285498	0.575403	-1.13185	2.22359	0.0327699	0.533063
F11R	50848	-0.334543	1.77014	-2.22303	0.0328112	0.533063
AC087633.2	NA	0.270099	1.50756	2.22284	0.0328252	0.533063
AC016582.2	NA	0.541423	-1.07181	2.22075	0.032979	0.533063
NT5C3AP1	NA	-0.280357	0.867347	-2.22071	0.0329821	0.533063
AP002807.1	NA	-0.468855	-0.812822	-2.22007	0.0330297	0.533063
AL035530.2	105378083	-0.305597	0.54396	-2.21975	0.0330533	0.533063
CLUHP3	100132341	-0.386524	0.113956	-2.21951	0.0330712	0.533063
AL162458.1	NA	-0.304457	0.582675	-2.21863	0.0331359	0.533063
EXOC3	11336	0.180888	5.82273	2.21764	0.0332098	0.533063
CCDC59	29080	0.167919	3.61737	2.21754	0.0332175	0.533063
SKIL	6498	0.316114	4.35823	2.21506	0.0334022	0.535346
EPC2	26122	0.179008	3.34588	2.21161	0.0336611	0.537417
RPS24P19	NA	0.279815	4.46017	2.21118	0.0336933	0.537417
NFYB	4801	0.162803	4.79149	2.21086	0.0337173	0.537417
AC012313.1	NA	-0.276978	0.937405	-2.20969	0.0338052	0.537442
SLC9A1	6548	-0.28978	2.78196	-2.20954	0.0338172	0.537442
AZIN1	51582	0.20659	5.44405	2.2095	0.03382	0.537442
CLCNKA	1187	-0.516343	-1.14075	-2.20882	0.0338714	0.537442
TMED5	50999	0.173206	5.34501	2.2084	0.0339029	0.537442
AC008438.1	NA	-0.328457	-0.0336043	-2.20787	0.0339431	0.537442
GSDMC	56169	0.836147	3.30608	2.20665	0.0340359	0.537442
MAP3K12	7786	-0.446963	1.38991	-2.20643	0.0340524	0.537442
MEOX2	4223	-0.370339	2.98664	-2.2058	0.0341005	0.537442
STYXL1	51657	-0.322483	1.93352	-2.2057	0.0341079	0.537442
ZNF740	283337	0.155772	3.75241	2.20554	0.0341205	0.537442
COX6A1P2	NA	-0.332561	1.26209	-2.20465	0.0341878	0.537442
USP25	29761	0.159248	6.13729	2.20389	0.0342461	0.537442
RNVU1-7	26864	1.25026	0.135564	2.20283	0.0343269	0.537442
MLIP	90523	0.23666	6.5936	2.20238	0.0343616	0.537442
C5orf63	401207	-0.211319	1.41422	-2.20227	0.03437	0.537442
MT1X	4501	0.40567	6.18226	2.20155	0.0344251	0.537442
AC093157.1	NA	-0.270621	0.821955	-2.20071	0.0344897	0.537442
NHSL1	57224	-0.671342	-0.439024	-2.19955	0.034579	0.537442
RBM33	155435	0.183393	4.73521	2.19906	0.0346166	0.537442
FABP5	2171	-0.249146	4.5265	-2.19905	0.0346178	0.537442
AC233968.1	NA	0.198182	3.43388	2.19876	0.0346403	0.537442
BRPF3	27154	0.190947	3.88982	2.19747	0.0347397	0.537442
SFRP2	6423	-0.895336	-0.000155214	-2.19658	0.0348091	0.537442
PGBD1	84547	-0.246786	0.907835	-2.19579	0.0348702	0.537442
AP000346.2	NA	-0.377528	-1.18335	-2.19516	0.0349191	0.537442
PKD1P3	NA	0.532757	0.723933	2.19496	0.0349346	0.537442
ESAM	90952	-0.201616	4.67154	-2.19307	0.0350818	0.537442
CEMIP2	23670	-0.197303	2.61675	-2.1913	0.0352202	0.537442
SPARC	6678	-0.272186	7.43203	-2.19022	0.0353051	0.537442
PSMB2	5690	0.165708	5.28441	2.19019	0.0353075	0.537442
NUP85	79902	0.168484	3.39035	2.18974	0.0353425	0.537442
CALM3	808	0.141434	7.6812	2.18937	0.035372	0.537442
RGS14	10636	-0.256505	2.69865	-2.18822	0.0354621	0.537442
AQP7P4	NA	-0.62889	0.333056	-2.18813	0.0354691	0.537442
PLEKHM2	23207	0.141724	6.94693	2.18769	0.0355041	0.537442
PES1	23481	0.154917	4.31152	2.1876	0.035511	0.537442
ATP5F1B	506	-0.205613	10.1623	-2.18492	0.0357236	0.537442
AC027575.2	NA	-0.404815	-0.0936896	-2.18478	0.0357348	0.537442
GYS1	2997	-0.174768	8.25678	-2.18351	0.0358355	0.537442
MYL6B	140465	-0.493837	7.53736	-2.18219	0.0359403	0.537442
KDM2A	22992	0.128079	5.41286	2.18115	0.0360236	0.537442
MIGA2	84895	-0.181916	4.29775	-2.18102	0.0360342	0.537442
SMG1P1	NA	0.26286	1.65461	2.18088	0.0360452	0.537442
RPS13	6207	0.253533	8.01945	2.1802	0.0360993	0.537442
MARF1	9665	0.139502	4.45795	2.18	0.0361158	0.537442
CNOT7	29883	0.154054	5.75211	2.17998	0.0361172	0.537442
RNU6-4P	NA	0.45661	-1.44316	2.17943	0.0361616	0.537442
PLAUR	5329	-0.498752	-0.240285	-2.17857	0.0362303	0.537442
AC091429.1	NA	0.3291	1.48823	2.17826	0.0362552	0.537442
PPP1R7	5510	0.131947	4.96933	2.17804	0.0362726	0.537442
SPOCK1	6695	-0.523338	1.53679	-2.1779	0.0362841	0.537442
ZDHHC24	254359	0.24022	2.43769	2.17555	0.0364738	0.537442
NMRK2	27231	-0.728621	5.59719	-2.17095	0.0368472	0.537442
COIL	8161	0.1477	3.12848	2.17038	0.0368933	0.537442
LSMEM1	286006	0.299219	5.39847	2.16907	0.0370007	0.537442
AL592114.1	NA	0.215335	4.88733	2.16878	0.0370245	0.537442
ATPSCKMT	134145	-0.254541	2.16014	-2.16874	0.0370277	0.537442
RPL10A	4736	0.228792	8.15573	2.16795	0.0370924	0.537442
AC087343.1	NA	0.266254	3.60595	2.16771	0.0371125	0.537442
LURAP1L	286343	-0.357263	0.489793	-2.16707	0.0371647	0.537442
FYN	2534	-0.249864	3.09224	-2.16677	0.0371898	0.537442
CCDC17	149483	-0.268587	1.02632	-2.16652	0.0372104	0.537442
RPL23A	6147	0.19199	8.48453	2.16646	0.0372148	0.537442
KLHL26	55295	0.172919	3.23143	2.16608	0.0372464	0.537442
NDUFB8	4714	-0.192137	4.29089	-2.16598	0.0372541	0.537442
MPI	4351	-0.10966	4.62946	-2.16591	0.0372603	0.537442
UBALD1	124402	0.160717	4.00899	2.16534	0.0373075	0.537442
MAP3K20	51776	0.169071	8.2864	2.16507	0.0373298	0.537442
MKRN1	23608	0.15651	5.68591	2.16418	0.037403	0.537442
RDH11	51109	-0.195119	2.4139	-2.16412	0.0374082	0.537442
AL590399.1	NA	-0.336062	-0.00676136	-2.16399	0.0374189	0.537442
AC008038.1	NA	0.197015	9.60407	2.16354	0.0374557	0.537442
DLC1	10395	-0.224552	2.98268	-2.16321	0.0374831	0.537442
RNA5-8SN1	106632260	1.1031	5.06821	2.1626	0.0375339	0.537442
CU634019.1	102724843	-0.893793	2.32829	-2.16188	0.0375934	0.537442
ABT1	29777	0.176752	3.91674	2.1615	0.0376249	0.537442
CHIC1	53344	-0.468578	1.41772	-2.16105	0.0376628	0.537442
E2F1	1869	0.374314	0.13518	2.16061	0.0376991	0.537442
NADK2	133686	0.150977	4.4222	2.15947	0.0377939	0.537442
SSBL3P1	NA	-0.276272	-0.058144	-2.15895	0.0378376	0.537442
ANKRD29	147463	-0.315875	1.4256	-2.15853	0.0378726	0.537442
AP2M1	1173	-0.100937	6.58784	-2.15754	0.0379556	0.537442
TMEM233	387890	0.276598	5.4256	2.15742	0.0379654	0.537442
5_8S_rRNA	NA	1.10186	5.06061	2.15701	0.0380002	0.537442
SEC14L1	6397	0.176771	6.55852	2.15619	0.0380688	0.537442
SELENOP	6414	0.20689	6.65994	2.15601	0.0380834	0.537442
EZH1	2145	0.166621	5.31348	2.15538	0.0381369	0.537442
EEF1D	1936	0.183609	8.36442	2.1549	0.0381767	0.537442
RAPGEF1	2889	0.146206	6.78544	2.15471	0.0381932	0.537442
FSTL1	11167	-0.534802	4.78999	-2.15466	0.0381968	0.537442
RPS3	6188	0.217569	8.33188	2.15383	0.0382674	0.537442
CU633904.1	102724951	-0.887968	2.35111	-2.15375	0.0382736	0.537442
PSMC1P3	NA	0.380909	-0.447888	2.15325	0.0383159	0.537442
CU633906.1	102724701	-0.893313	2.34464	-2.15273	0.0383602	0.537442
RFX3	5991	0.342315	1.60911	2.15259	0.0383715	0.537442
STAMBP	10617	0.140759	4.6169	2.15256	0.0383743	0.537442
RPL32P16	NA	0.253543	3.62824	2.15242	0.0383862	0.537442
FIGN	55137	-0.35358	0.96649	-2.15206	0.0384165	0.537442
QARS1	5859	-0.116558	6.8753	-2.15145	0.0384684	0.537442
ECSCR	641700	-0.345341	0.08327	-2.15129	0.0384823	0.537442
HSP90AB3P	NA	0.151774	3.69661	2.14987	0.0386026	0.537442
ZNF528-AS1	NA	-0.280818	0.95417	-2.14983	0.0386056	0.537442
NPR3	4883	-1.04909	-0.375094	-2.14982	0.0386063	0.537442
RNA5-8SN3	109910381	1.09652	5.071	2.14951	0.0386331	0.537442
ARIH1	25820	0.142328	5.78267	2.14859	0.0387113	0.537442
CAMK2N1	55450	-0.305304	2.253	-2.1483	0.0387364	0.537442
PHF10	55274	0.161054	5.88953	2.14826	0.0387396	0.537442
RAB21	23011	0.135829	6.1737	2.148	0.0387615	0.537442
POLR2J	5439	0.162894	5.62852	2.14745	0.0388086	0.537442
EMP1	2012	-0.410336	4.16739	-2.14743	0.0388099	0.537442
RNA5-8SN2	109864281	1.09552	5.06953	2.14709	0.0388396	0.537442
FAM131A	131408	-0.179915	3.41628	-2.14643	0.0388957	0.537442
HOXC-AS2	100874364	-0.316037	0.425439	-2.14635	0.0389025	0.537442
CPTP	80772	-0.226806	5.49684	-2.1455	0.0389751	0.537442
RPL41P5	NA	0.269229	6.48323	2.14491	0.039026	0.537442
MYL12AP1	NA	-0.524756	0.200826	-2.14457	0.0390553	0.537442
AL031729.1	NA	0.40736	0.522435	2.14426	0.0390822	0.537442
BMPER	168667	0.366987	1.48231	2.14394	0.0391094	0.537442
PHETA2	150368	-0.373677	0.703897	-2.14377	0.0391237	0.537442
AFAP1L2	84632	-0.444147	1.4849	-2.14299	0.0391911	0.537442
EEF1B2P6	NA	0.281871	3.31643	2.14229	0.0392514	0.537442
NRSN2	80023	-0.381564	0.652557	-2.14145	0.0393243	0.537503
TSTD2	158427	0.149323	3.72061	2.14089	0.0393724	0.537503
METTL16	79066	0.181428	3.57332	2.14074	0.0393853	0.537503
TMEM138	51524	-0.195286	1.95658	-2.14062	0.039396	0.537503
AC142472.1	NA	-0.30285	-0.375667	-2.13971	0.0394743	0.537681
RPSAP45	NA	0.247253	2.08725	2.13892	0.0395433	0.537681
ARMC7	79637	-0.193654	1.5599	-2.13864	0.0395674	0.537681
CR383656.1	NA	-0.270067	0.205344	-2.13805	0.0396184	0.537681
ACBD3	64746	0.170118	4.07304	2.13801	0.0396224	0.537681
RPL7P3	NA	0.306066	4.83236	2.13753	0.0396635	0.537681
UFD1	7353	0.168084	4.41579	2.13684	0.0397241	0.537681
COLCA2	120376	0.437316	-0.757634	2.13656	0.0397485	0.537681
TCEAL1	9338	0.205694	4.21664	2.13624	0.0397763	0.537681
ZFP30	22835	0.224986	1.48004	2.1354	0.0398497	0.537681
IDI2	91734	0.337527	6.63111	2.13444	0.0399338	0.537681
RPS15AP12	NA	0.300073	1.86931	2.1336	0.0400072	0.537681
MZT1	440145	0.196292	3.32599	2.1332	0.0400424	0.537681
AC092375.2	NA	-0.522844	-0.937414	-2.13267	0.0400889	0.537681
TMEM72-AS1	220980	-0.384175	-1.37045	-2.13257	0.0400975	0.537681
TFIP11	24144	0.192727	4.6209	2.13226	0.0401255	0.537681
SGCA	6442	0.153772	8.07831	2.13194	0.0401536	0.537681
NT5DC3	51559	-0.242257	2.87262	-2.13066	0.0402664	0.537681
CYCSP55	NA	-0.24722	3.29064	-2.13037	0.040292	0.537681
URB2	9816	0.202191	1.93075	2.12997	0.0403271	0.537681
KIFC3	3801	-0.303605	2.36459	-2.12923	0.0403927	0.537681
AL355377.4	NA	0.378444	-0.857419	2.12901	0.0404119	0.537681
SRP68	6730	0.105419	6.22192	2.1289	0.0404217	0.537681
ZNF624	57547	-0.327222	-0.931826	-2.12888	0.0404236	0.537681
AL354710.1	NA	0.349446	-0.793666	2.12842	0.0404639	0.537796
SLC25A35	399512	-0.374127	-0.0111474	-2.12685	0.0406034	0.539047
TSPAN17	26262	0.167957	4.96406	2.12665	0.0406216	0.539047
SCYL1	57410	0.12052	6.25023	2.12475	0.0407905	0.539773
FAM124B	79843	-0.802106	-0.449938	-2.12404	0.040854	0.539773
NDUFA4P1	NA	-0.319029	0.725979	-2.12363	0.0408909	0.539773
WNT4	54361	0.642569	1.92982	2.12295	0.0409511	0.539773
ERG	2078	-0.221374	2.96447	-2.12255	0.0409874	0.539773
GIMAP2	26157	-0.349063	0.816602	-2.12247	0.0409945	0.539773
TRIP10	9322	0.139033	8.19065	2.12184	0.0410513	0.539773
TFPI2	7980	-0.500025	0.21122	-2.12168	0.0410654	0.539773
UQCC1	55245	-0.134465	6.13237	-2.12106	0.0411207	0.539773
DBN1	1627	-0.306242	4.15889	-2.12068	0.0411555	0.539773
AC025171.4	NA	0.390588	0.709611	2.12032	0.0411876	0.539773
ZNF579	163033	0.188247	5.49547	2.11967	0.0412457	0.539773
USP32	84669	0.134315	4.28604	2.11964	0.0412492	0.539773
AC135977.1	NA	0.458476	1.08676	2.11822	0.0413774	0.540805
RPL22	6146	0.202465	7.26133	2.11806	0.0413919	0.540805
PLEKHF2	79666	0.22344	3.25126	2.11712	0.0414765	0.541486
CAP2	10486	0.161627	8.66606	2.11646	0.0415365	0.541486
MAFG	4097	0.249749	5.54574	2.11617	0.0415631	0.541486
MPC1	51660	-0.254323	6.16226	-2.11572	0.0416036	0.541486
AC016596.2	NA	0.264869	6.82212	2.11498	0.0416705	0.54194
SLC43A1	8501	0.260155	3.40436	2.11455	0.0417102	0.542041
ZNF561	93134	0.151082	3.07205	2.11226	0.0419186	0.543915
EIF3H	8667	0.136465	6.7539	2.1113	0.0420068	0.544097
SLC5A3	6526	-0.398172	1.03749	-2.11031	0.0420976	0.544097
SRRM3	222183	-0.477461	-1.35175	-2.11027	0.0421009	0.544097
ZZZ3	26009	0.162476	3.20376	2.10961	0.0421618	0.544097
AC024293.1	NA	0.252823	5.69465	2.10956	0.0421659	0.544097
SLC38A4	55089	0.448741	3.29711	2.10955	0.0421676	0.544097
TMEM18	129787	0.272963	3.42518	2.10903	0.042215	0.544097
NEK7	140609	0.175156	5.64625	2.1088	0.0422362	0.544097
RPL17P43	NA	-0.332409	-0.794902	-2.10837	0.0422758	0.544097
UQCC2	84300	-0.237767	4.85259	-2.10826	0.0422855	0.544097
E2F6	1876	0.168721	4.62523	2.10677	0.0424233	0.545043
HLF	3131	0.277725	2.63354	2.1057	0.0425224	0.54506
ATP9B	374868	0.210005	3.15403	2.10522	0.0425673	0.54506
CEBPZ	10153	0.123897	4.85297	2.10518	0.0425703	0.54506
AC034236.1	NA	0.225682	6.4361	2.10362	0.0427149	0.54506
SOX13	9580	0.355136	4.22883	2.10334	0.0427416	0.54506
COPS3	8533	0.106925	6.06063	2.10283	0.0427892	0.54506
STRADB	55437	0.142379	6.16782	2.10235	0.0428339	0.54506
AC093535.2	NA	-0.466057	0.296357	-2.10217	0.0428508	0.54506
C2orf68	388969	0.109218	5.24466	2.10029	0.0430258	0.546163
SDCBP2	27111	-0.363327	-0.77818	-2.09981	0.0430706	0.546308
FBXW5	54461	0.173027	7.52321	2.09948	0.0431016	0.546308
EFR3A	23167	0.190629	4.97251	2.09882	0.0431638	0.546688
AC009404.1	NA	-0.243006	1.02698	-2.09636	0.0433951	0.547495
CU633967.1	102724219	-0.831465	2.505	-2.09562	0.0434647	0.547495
NDST1	3340	-0.12911	5.00138	-2.09525	0.0434993	0.547495
AC124016.1	NA	0.269103	2.55059	2.09454	0.0435669	0.547495
EPS15L1	58513	0.214645	5.77692	2.09431	0.043589	0.547495
CPM	1368	-0.527169	1.20069	-2.0941	0.0436087	0.547495
LINC00963	NA	-0.331169	2.76224	-2.09349	0.0436659	0.547495
CKS2	1164	0.476158	-0.818519	2.09348	0.0436676	0.547495
NSA2P2	NA	0.48015	-1.47221	2.09335	0.0436795	0.547495
FP236241.1	102723360	-0.82751	2.43418	-2.09145	0.0438602	0.54818
NEURL1	9148	0.124163	6.92655	2.09036	0.0439637	0.548624
PPM1A	5494	0.149491	6.61769	2.08912	0.0440822	0.54905
C1QTNF12	388581	-0.438695	-1.10555	-2.08898	0.0440958	0.54905
RPS10P5	NA	0.560854	-0.592882	2.08873	0.0441195	0.54905
GMCL1	64395	0.173759	2.13217	2.08857	0.044135	0.54905
BX322234.1	NA	-0.381679	-0.616387	-2.08769	0.0442189	0.549185
SLC36A1	206358	-0.38415	1.56223	-2.08678	0.0443059	0.549185
FARSA	2193	-0.103722	4.70503	-2.08677	0.0443071	0.549185
SAMD10	140700	-0.561541	-0.57125	-2.08673	0.0443107	0.549185
SPDYE18	NA	0.281512	0.112676	2.08547	0.044432	0.549185
CGB8	94115	-0.446841	-0.853638	-2.08514	0.0444641	0.549185
FBXL7	23194	-0.346937	1.37818	-2.08497	0.0444806	0.549185
AL132656.2	NA	-0.385707	-1.43052	-2.08482	0.0444944	0.549185
GPT	2875	-0.289022	5.93968	-2.08416	0.0445588	0.549215
SOS2	6655	0.22888	5.74453	2.08406	0.0445685	0.549215
WWOX	51741	-0.282474	0.731012	-2.08379	0.044594	0.549215
RBKS	64080	0.202358	2.00081	2.08204	0.0447637	0.550362
MTDH	92140	0.167137	6.12755	2.08182	0.0447844	0.550362
MANSC1	54682	-0.321409	0.920394	-2.08088	0.0448763	0.551034
RRAD	6236	0.34291	7.95932	2.08026	0.0449357	0.551034
UBE2E3	10477	0.202323	6.16076	2.08023	0.0449392	0.551034
EFHD2	79180	-0.389549	2.24851	-2.07992	0.0449691	0.551034
PRC1-AS1	100507118	-0.46604	-0.912313	-2.0794	0.0450197	0.551256
CYTOR	112597	-0.46642	-0.351941	-2.079	0.0450589	0.551338
RPL4P5	NA	0.176731	4.81136	2.07821	0.0451354	0.551875
UBA6-AS1	NA	-0.326323	-0.0541205	-2.07731	0.0452236	0.552556
FOXJ2	55810	0.164378	4.66567	2.07696	0.045258	0.552577
PLAA	9373	0.129572	4.98819	2.07442	0.0455071	0.55346
FGF13	2258	0.202773	4.27897	2.07411	0.0455374	0.55346
KRT8P12	NA	-0.212644	2.6772	-2.07219	0.0457266	0.55346
DPH2	1802	-0.176924	4.21949	-2.07011	0.0459323	0.55346
MMACHC	25974	-0.234674	2.57514	-2.06902	0.0460404	0.55346
HEPH	9843	-0.647419	-0.672298	-2.06869	0.0460728	0.55346
LHFPL6	10186	-0.259447	4.22078	-2.06824	0.0461179	0.55346
GTF3C2	2976	0.156588	4.07747	2.06638	0.0463034	0.55346
CNST	163882	0.256683	4.53525	2.06607	0.0463343	0.55346
TIMM29	90580	0.164699	3.62439	2.06526	0.0464155	0.55346
RN7SL3	378707	0.873039	-0.917309	2.06517	0.0464244	0.55346
HSPA4L	22824	-0.387341	1.25757	-2.06499	0.0464424	0.55346
THRAP3	9967	0.158105	6.73848	2.06289	0.0466526	0.55346
ABCB9	23457	-0.358832	-0.116917	-2.06254	0.0466883	0.55346
C1RL	51279	-0.32756	1.87839	-2.06221	0.0467209	0.55346
ANXA11	311	-0.165194	7.05955	-2.06211	0.0467313	0.55346
AC107983.1	NA	0.41411	1.98758	2.0621	0.0467324	0.55346
RPL41P1	NA	0.255933	7.78797	2.06156	0.0467864	0.55346
IL18	3606	0.454116	1.99079	2.06152	0.0467904	0.55346
ATL2	64225	0.218094	5.51866	2.06106	0.0468363	0.55346
ZRANB3	84083	0.227528	1.17144	2.06069	0.0468742	0.55346
AL590062.1	NA	-0.421514	-1.41941	-2.06055	0.0468888	0.55346
C11orf68	83638	0.129912	5.25666	2.06019	0.0469248	0.55346
MED14OS	NA	0.386039	0.372452	2.06009	0.046935	0.55346
PRR34-AS1	NA	0.282052	3.46859	2.05983	0.0469607	0.55346
RPL41P2	NA	0.252798	6.49962	2.0594	0.0470046	0.55346
AC137932.2	NA	0.281361	1.78864	2.05921	0.0470237	0.55346
VAV2	7410	-0.313716	1.27836	-2.05913	0.047032	0.55346
UBOX5	22888	0.196889	3.51993	2.05865	0.0470801	0.55346
SFRP1	6422	-0.766109	0.4864	-2.05855	0.0470902	0.55346
CREBRF	153222	0.234931	2.60461	2.058	0.0471464	0.55346
INE1	8552	0.451971	-1.07062	2.05716	0.0472317	0.55346
NR1D2	9975	0.306155	5.30462	2.05665	0.0472834	0.55346
USP39	10713	0.0985419	5.08473	2.05665	0.0472837	0.55346
AP002490.1	100128494	-0.437733	-1.16573	-2.05643	0.0473051	0.55346
RPAP3	79657	0.123072	4.19028	2.05581	0.0473687	0.55346
SLC28A1	9154	-0.566112	-0.574417	-2.0558	0.0473696	0.55346
NRBP1	29959	0.117426	6.27945	2.0553	0.0474208	0.55346
RBMS1	5937	-0.189837	3.75947	-2.0545	0.0475022	0.55346
RPL32P18	NA	0.209487	3.94552	2.05389	0.0475649	0.55346
EHD2	30846	-0.271663	5.34328	-2.05319	0.0476357	0.55346
AC099560.2	NA	0.249922	4.62704	2.0525	0.0477063	0.55346
WDR43	23160	0.167831	3.64196	2.0522	0.0477377	0.55346
HMGCL	3155	-0.153454	5.13401	-2.05213	0.0477447	0.55346
RPL21P119	NA	0.211717	6.98726	2.05165	0.047794	0.55346
ADCY9	115	0.130374	6.02745	2.04956	0.0480087	0.55346
USP37	57695	0.202057	2.20696	2.04943	0.0480219	0.55346
AP005329.3	NA	-0.268032	1.13495	-2.04927	0.0480384	0.55346
DOCK6	57572	-0.21723	3.77987	-2.04905	0.048061	0.55346
PFKFB3	5209	0.437283	5.86739	2.04864	0.0481034	0.55346
LONRF1	91694	0.223894	4.58589	2.04857	0.0481108	0.55346
COCH	1690	-0.557023	-0.297509	-2.04845	0.0481232	0.55346
PLGRKT	55848	0.133997	3.97948	2.0478	0.0481905	0.55346
RPL7AP50	NA	0.299591	1.4786	2.04773	0.0481979	0.55346
NOC2L	26155	0.129596	5.83772	2.04744	0.0482273	0.55346
PFN1P1	NA	-0.266566	-0.393795	-2.04706	0.0482668	0.55346
AC068338.2	NA	-0.222941	0.513052	-2.0469	0.0482832	0.55346
USP36	57602	0.189865	4.04049	2.0468	0.0482939	0.55346
HGSNAT	138050	-0.175078	4.2473	-2.04674	0.0483	0.55346
TMEM254-AS1	NA	-0.31553	-0.0705401	-2.04639	0.0483366	0.553504
PPP2R5E	5529	0.124396	4.55165	2.04585	0.0483925	0.553771
AC090498.1	NA	0.254739	7.65815	2.0439	0.0485954	0.554655
CIR1	9541	0.174103	4.24531	2.04374	0.0486112	0.554655
NAMPTP1	NA	-0.187647	3.66362	-2.04369	0.0486171	0.554655
CAV2	858	-0.266045	4.05239	-2.04313	0.0486756	0.554655
SPG11	80208	0.124346	4.19558	2.04312	0.0486762	0.554655
SELENOW	6415	0.228946	9.09485	2.04275	0.048715	0.554655
CIRBP	1153	0.165752	7.86783	2.04085	0.0489133	0.555604
KCTD8	386617	-0.480436	0.166531	-2.03974	0.0490301	0.555604
ANKRD23	200539	0.229695	4.72549	2.03912	0.0490945	0.555604
PAQR6	79957	-0.464021	-0.466546	-2.03838	0.0491724	0.555604
SCARB2	950	0.183015	6.55579	2.03807	0.0492053	0.555604
RPL38	6169	0.26532	7.96918	2.03712	0.0493056	0.555604
RPL4	6124	0.15562	9.5287	2.03693	0.049325	0.555604
SMAP2	64744	-0.252719	2.54941	-2.03644	0.0493773	0.555604
TUSC2	11334	0.142367	4.84546	2.03627	0.0493949	0.555604
PSMD11	5717	0.107135	5.93265	2.03596	0.049428	0.555604
RPS3A	6189	0.199467	8.78432	2.03552	0.0494745	0.555604
HSPE1P2	NA	0.459138	-1.03371	2.03529	0.0494983	0.555604
ZNF433	163059	0.24531	1.58886	2.03493	0.0495363	0.555604
NPEPPSP1	NA	0.190779	3.7527	2.03422	0.0496116	0.555604
HDAC7	51564	-0.199723	4.7938	-2.03374	0.049663	0.555604
HMGN2	3151	0.181828	6.57009	2.03372	0.0496649	0.555604
UTP3	57050	0.14402	3.49665	2.03265	0.0497791	0.555604
NIPSNAP3B	55335	-0.181993	4.83186	-2.03258	0.0497866	0.555604
BST1	683	-0.405151	-0.234288	-2.03234	0.0498116	0.555604
HMGB3	3149	0.385736	1.42673	2.03144	0.0499077	0.555604
Z99129.4	NA	0.232013	3.69156	2.03124	0.0499289	0.555604
HNRNPH2	3188	0.126138	5.67602	2.03102	0.0499522	0.555604
AC079848.1	NA	0.303946	1.58243	2.03068	0.0499885	0.555604
