# Supplementary material for: Deep phenotyping of post-infectious myalgic encephalomyelitis/chronic fatigue syndrome
Source: Nat Commun. 2024 Feb 21;15:907. doi: 10.1038/s41467-024-45107-3 (PMC10881493; doi:10.1038/s41467-024-45107-3)
Supplement: Supplementary file 4 — Supplementary Data 1-24 [file 41467_2024_45107_MOESM4_ESM.zip › Individual Supplementary Data/Supplementary Data 2.xlsx]

## Sheet: Sheet1
Supplementary Data 2: Summary of screening and recruitment exclusions
Supplementary Data 2A: Criteria for exclusion after initial screening*	n
Total inquiries	484
Screened out after initial interview	267
Reasons for screen failure
Onset >5 years	176
Onset < 6 months	1
No infection	54
Too sick to travel	16
Not between ages of 18 and 60	16
Cannot pedal bicycle	4
Dropped Out/No Response	2
No formal diagnosis of ME/CFS	23
Unwillingness to have Lumbar Puncture	4
Unwillingness to have MRI	3
Autoimmune disorder	11
Had Cancer	8
Neurological Disorder	5
Concussion/Head Injury	11
Lyme diagnosis	24
Other Diseases	78
Supplementary Data 2B: Criteria for exclusion after review of medical records	n
Interviewed by Study Physician	217
Screened out after medical record review	146
Reason for Exclusion
Inflammatory disorder	8
Immunodeficiency	1
Medical sleeping disorder	4
Endocrine disorder	5
Cancer	1
Childhood epilepsy	1
Head injury	6
Hepatitis B	1
Psychosis	5
Severe Depression	2
Severe Anxiety	1
PTSD	2
Onset more than 5 years prior	46
No record of triggering infection	26
No diagnosis of ME/CFS	8
Fatigue not moderately severe	2
Fatigue prior to infection	7
Ongoing treatment for Lyme Disease	10
Excluded Medication Use	9
Dropped out/lost contact	13
MD did not support participation	1
Unwilling to have procedures	3
Cannot pedal bicycle	1
Under review when the pandemic closed the study	44
Supplementary Data 2C: Criteria for exclusion after in-person evaluation	n
In-person medical evaluation	27
Excluded after NIH evaluation	10
Withdrawn	2
Cancer	1
Atypical myositis	1
Primary biliary cholangitis	1
Parkinsonism	1
Excluded based on being adjudicated NOT Post-Infectious	4
Supplementary Data 2D: ME/CFS Criteria	n
Met 2015 Institute of Medicine Criteria	17
Met 1994 Fukuda Criteria	14
Reasons for Fukuda Exclusions (n=3)
1: No sore throat, lymph nodes, muscle pain, joint pain, or headaches.
2: No sore throat, lymph nodes, muscle pain, joint pain
3: No substantial impairment in short-term memory/concentration, sore throat, lymph nodes, muscle pain, multijoint pain
Met 2003 Canadian Consensus Criteria	9
Reasons for Canadian Consensus Exclusions (n=8)
1: No pain
2: No pain, No autonomic, no neuroendocrine, no immune
3: No neurocognitive, no immune
4: No neuroendocrine, no immune
5: No pain
6: No pain
7: No neuroendocrine, no immune
8: No neuroendocrine, no immune
* Some participants met multiple exclusionary criteria
