# Supplementary material for: Deep phenotyping of post-infectious myalgic encephalomyelitis/chronic fatigue syndrome
Source: Nat Commun. 2024 Feb 21;15:907. doi: 10.1038/s41467-024-45107-3 (PMC10881493; doi:10.1038/s41467-024-45107-3)
Supplement: Supplementary file 4 — Supplementary Data 1-24 [file 41467_2024_45107_MOESM4_ESM.zip › Individual Supplementary Data/Supplementary Data 20.xlsx]

## Sheet: Sheet1
Supplementary Data 20: Individual data and univariate lipidomics analysis
Lipid composition	HV	HV	HV	HV	HV	HV	HV	HV	HV	HV	HV	HV	HV	HV	HV	HV	HV	HV	PI-ME/CFS	PI-ME/CFS	PI-ME/CFS	PI-ME/CFS	PI-ME/CFS	PI-ME/CFS	PI-ME/CFS	PI-ME/CFS	PI-ME/CFS	PI-ME/CFS	PI-ME/CFS	PI-ME/CFS	PI-ME/CFS	PI-ME/CFS	PI-ME/CFS	p-value
DAG	18.5495	24.5425	30.4882	18.9339	161.092	23.3838	21.9696	18.6392	26.9178	37.4332	12.7986	36.6849	52.6035	24.0359	105.517	24.7014	45.5034	48.1907	27.7192	61.9036	48.9041	39.6065	70.9593	135.573	44.8741	40.0134	20.36	35.2178	19.5151	55.453	26.249	42.9789	32.6009	0.100441
TAG	682.418	1066.29	1508.84	741.712	6363.16	864.509	693.451	714.676	1878.09	1697.22	567.715	1284.8	3037.63	1010.39	4957.85	1464.46	2686.04	2436.31	997.381	3049.64	1990.47	1825.11	3997.66	6164.9	1715.63	2259.19	1276.16	1604.19	847.627	3343.17	1096.71	1698.17	1691.08	0.144774
FFA	611.987	656.407	452.831	1029.18	941.854	698.568	792.72	551.706	367.702	797.136	313.673	726.061	798.068	510.583	716.969	281	620.871	514.99	775.773	540.063	374.836	872.045	921.967	710.142	819.96	570.134	273.224	798.545	290.245	664.433	846.209	694.032	958.656	0.421087
CER	8.0522	9.2427	8.5582	10.3666	19.7792	8.2552	16.6516	5.754	5.6823	11.4362	6.6596	14.3947	11.936	6.3068	15.0129	8.1501	10.8595	9.5735	11.3019	13.6784	16.4432	13.2254	8.3318	16.6854	9.4738	11.7385	8.8482	9.7788	5.872	12.2859	10.7567	7.8235	6.6035	0.508701
HCER	3.6726	4.1362	2.9737	3.0884	2.1251	3.0412	9.9619	2.1582	1.9841	4.3077	3.3533	6.3414	3.096	3.782	2.5474	2.9323	3.0599	3.2952	3.654	3.4126	6.2546	4.5684	4.773	2.2367	2.9493	5.2158	3.3106	2.7751	2.6962	3.7322	4.962	2.9765	2.7081	0.508701
LPE	5.0629	7.1433	9.8648	5.2222	6.707	5.3336	3.654	9.0269	12.7537	8.6034	4.9906	8.388	7.2949	5.6665	8.3067	8.894	11.2538	11.9992	4.907	6.4205	6.2532	7.0773	4.2569	9.7542	7.9255	7.6017	7.7851	10.6672	4.7954	8.7076	8.2281	7.9747	7.1894	0.508701
DCER	0.313	0.7368	0.6229	0	0.5497	0.6747	4.5607	0	0	0	0.2358	1.7075	0.5287	0	0.4513	0	0	0.4986	0.6334	0.8379	3.8051	1.2812	0	0	0.4018	0.6576	0.3684	0	0.2578	0.6678	0.4751	0.3699	0	0.593231
CE	4187.33	5043.19	4760.7	4352.83	5349.18	4360.8	5438.33	3783.44	2704.77	4672.17	2895.47	4702.35	5924.73	2447.13	5232.91	4282.45	4511.15	3947.28	4510.98	6008.9	4879.51	5862.76	5479.43	5422.23	3990.6	4847.25	4097.37	4634.48	3116.52	4748.61	3924.79	3494.91	3425.63	0.65557
SM	1048.14	1232.31	1307.68	1381.33	1831.98	1043.08	1188.39	1132.12	1092.89	1352.49	794.418	1408.79	1751.19	960.668	1645.39	1230.04	1442.21	1115.47	1132.37	1397.68	1255.22	1348.9	1496.72	1574.04	1265.3	1229.65	1257.42	1521.83	872.136	1215.3	1136.97	1236.02	1153.22	0.681589
LCER	3.8723	3.4455	2.503	2.6856	1.7922	3.8363	10.1175	3.3062	2.1531	2.8916	3.2843	5.8178	2.8427	3.4266	1.9528	2.3386	2.876	2.9581	4.5208	3.8471	4.4684	4.9842	2.4984	1.6833	2.5882	4.4959	2.5165	2.6142	3.163	2.2722	4.3411	2.2094	3.327	0.816706
PE	125.913	167.801	136.74	79.9842	174.649	242.024	148.255	65.1944	132.419	102.142	158.687	194.338	166.792	96.5424	228.126	146.189	210.177	145.833	143.055	249.114	149.472	279.761	253.092	175.037	138.35	145.613	135.678	162.628	70.3338	172.864	125.284	139.948	76.9709	0.816706
LPC	354.055	367.222	527.493	277.753	372.601	408.59	244.843	380.245	312.467	349.085	286.342	381.583	355.1	243.398	331.12	277.631	284.719	339.141	313.426	419.944	312.547	395.715	232.581	434.137	401.52	294.265	313.397	347.119	286.835	315.296	315.543	339.185	244.422	0.92898
PC	2100.57	2592.95	2528.65	2117.16	3483.94	2141.11	2061.55	2035	1856.79	2295.4	1504.29	2837.28	3323.26	1387.46	3214.86	2313.98	2591.46	2298.93	2047.79	2611.5	2411.1	2636.06	3982.08	3217.19	2259.85	2259.3	2171.67	2607.34	1442.86	2408.29	2003.48	2040.17	2041.99	0.92898
