# Supplementary material for: Deep phenotyping of post-infectious myalgic encephalomyelitis/chronic fatigue syndrome
Source: Nat Commun. 2024 Feb 21;15:907. doi: 10.1038/s41467-024-45107-3 (PMC10881493; doi:10.1038/s41467-024-45107-3)
Supplement: Supplementary file 4 — Supplementary Data 1-24 [file 41467_2024_45107_MOESM4_ESM.zip › Individual Supplementary Data/Supplementary Data 21.xlsx]

## Sheet: Sheet1
Supplementary Data 21: Individual data and univariate analysis of stool metabolomics
Metabolites	HV	HV	HV	HV	HV	HV	HV	HV	HV	HV	HV	HV	HV	HV	HV	HV	HV	PI-ME/CFS	PI-ME/CFS	PI-ME/CFS	PI-ME/CFS	PI-ME/CFS	PI-ME/CFS	PI-ME/CFS	PI-ME/CFS	PI-ME/CFS	PI-ME/CFS	PI-ME/CFS	PI-ME/CFS	PI-ME/CFS	PI-ME/CFS	PI-ME/CFS	PI-ME/CFS	p-value
Hypoxanthine	0.1141	0.2435	0.2465	0.0666	0.0578	0.0353	0.0682	0.0428	0.0728	0.0971	0.2264	0.0284	0.0394	0.0128	0.0243	0.0903	0.2192	0.0683	0.0592	0.0171	0.0468	0.0331	0.0343	0	0	0	0.0293	0.0222	0.0442	0.0403	0.0825	0.0351	0.1342	0.0182639
Tyrosine	0.1332	0.2038	0.2267	0.1207	0.064	0.1697	0.4541	0.1317	0.1556	0.0888	0.1294	0.187	0.1635	0.0778	0.2233	0.0526	0.1532	0.0859	0.1729	0.3225	0.1939	0.4044	0.1127	0.2122	0.3311	0.1442	0.3577	0.4169	0.1545	0.5284	0.1952	0.135	0.6105	0.0253043
Phenylacetate	0.2024	0.1693	0.4592	0.4705	0.1094	0.223	0.1641	0.2048	0.3371	0.1999	0.1253	0.1083	0.103	0.3656	0.5007	0.0512	0.1221	0.0977	0.0554	0.2556	0.6468	0.234	0.238	0.4347	0.605	0.3137	0.2413	0.3503	0.4437	0.7056	0.3683	0.4627	0.3814	0.0279096
Threonine	0	0.0767	0.2149	0.0865	0.0621	0.2316	0.1507	0.0538	0.1021	0.0514	0.1088	0.183	0.1251	0.1497	0.2526	0.0372	0.1099	0.0521	0.0691	0.2854	0.3067	0.2679	0.1224	0.1269	0.3124	0.0123	0.2592	0.3182	0.1265	0.3787	0.1052	0.0985	0.5751	0.0445227
Methionine	0.159	0.1455	0.1275	0.1438	0.031	0.1293	0.1428	0.1031	0.047	0.0411	0.0675	0.1234	0.0945	0.0478	0.1129	0.0354	0.0965	0.0811	0.0833	0.1487	0.1312	0.2122	0.0753	0.1257	0.2213	0.1266	0.1794	0.2398	0.0876	0.2882	0.1036	0.0218	0.3422	0.0743135
Formate	0.015	0.6439	0.1047	0.0753	0.0171	0.0056	0.1722	0.0086	0.0117	0.0129	0.0314	0.0269	0.0165	0.0097	0.0051	0.0209	0.0154	0.0342	0.0208	0.0243	0.0505	0.0244	0.0192	0.0716	0.0258	0.0275	0.0195	0.0266	0.0293	0.0189	0.036	0.0241	0.0342	0.0870472
Leucine	0.2656	0.2288	0.1781	0.1053	0.0923	0.2129	0.439	0.1557	0.141	0.1101	0.0728	0.2956	0.1608	0.1129	0.2433	0.0363	0.1642	0.0994	0.0827	0.3232	0.2407	0.3813	0.1193	0.1665	0.3896	0.2211	0.3139	0.4401	0.184	0.4719	0.1351	0.1127	0.6663	0.0942346
Valine	0.2445	0.1655	0.1295	0.0889	0.0047	0.1435	0.2887	0.1081	0.1302	0.0789	0.0566	0.2012	0.1068	0.0802	0.2291	0.022	0.1017	0.0643	0.0551	0.2788	0.2051	0.2411	0.0679	0.1971	0.2465	0.1096	0.2865	0.2744	0.1379	0.3798	0.1047	0.0844	0.4892	0.118083
Nicotinate	0.0917	0.1619	0.127	0.1053	0.0584	0.0452	0.0891	0.0793	0.0862	0.0722	0.1348	0.0335	0.1293	0.0259	0.0509	0.062	0.0732	0.0946	0.0567	0.024	0.0522	0.056	0.03	0.1092	0.0431	0.0136	0.0536	0.0671	0.0679	0.0999	0.0872	0.0572	0.1072	0.146273
Ethanol	180.014	0.2219	0.5629	0.0669	0.1789	0.0948	0.5878	0.1228	0.1256	0.5782	0.2124	0.0915	0.8194	0.1329	0.0835	0.4338	0.057	0.234	0.154	0.2627	0.059	0.0799	0.1656	0.6207	0.11	0.1183	0.0522	0.1416	0.0953	0	0.128	0	0.3376	0.165454
Glutamate	1.13	1.8337	1.5546	1.025	0.7314	0.7387	0.28	0.5694	0.9971	1.303	0.5782	1.1443	0.9562	0.4818	0.7759	0.2209	0.802	0.5531	0.1806	0.4932	0.6616	0.8901	0.2247	0	1.1514	0.0089	0.9594	0.5608	0.9033	1.1638	0.9229	0.8508	1.0125	0.203901
3-Hydroxyisobutyrate	0.3029	0.1953	0.1295	0.2998	0.0832	0.2112	0.0916	0.2228	0.2555	0.0834	0.0994	0.2263	0.1194	0.2651	0.3041	0.0836	0.079	0.2149	0.1085	0.1657	0.456	0.0342	0.116	0.3035	0.3136	0.175	0.23	0.2416	0.3173	0.1497	0.2228	0.2692	0.2157	0.207355
N-Phenylacetylglycine	0.2019	0.0496	0	0.0391	0.0209	0.024	0.033	0.0305	0.0415	0.0165	0.0783	0.1136	0.1014	0.0493	0	0.0353	0.0202	0.132	0.0196	0.0989	0.2637	0.1084	0.031	0.0403	0.0907	0.0829	0.002	0.0346	0.0386	0.1082	0.0096	0.0344	0.0773	0.271873
Acetate	14.1732	7.4764	5.5241	9.6662	4.2123	7.2765	14.1101	8.192	12.8532	6.4408	24.8797	3.0698	11.0295	6.0666	7.1564	20.0938	3.7704	5.6745	13.8669	3.9672	5.4039	5.9003	3.6279	15.9855	7.9917	2.8392	4.5953	5.9878	10.693	5.6995	9.5145	12.2471	10.6243	0.292199
Isovalerate	0.5329	0.1606	0.3782	0.5567	0.1628	0.3655	0.1847	0.2657	0.5114	0.2027	0.1663	0.3671	0.1534	0.4323	0.4615	0.04	0.226	0.3491	0.0713	0.257	0.6631	0.3169	0.2351	0.5046	0.5166	0.2504	0.2301	0.3136	0.4991	0.3486	0.3562	0.501	0.3963	0.326477
Isobutyrate	0.7176	0.2001	0.5228	0.6932	0.1447	0.5727	0.345	0.3054	0.6815	0.2464	0.2144	0.4063	0.2712	0.5232	0.487	0.1856	0.2325	0.453	0.3274	0.287	0.7255	0.3071	0.2896	1.13	0.635	0.2814	0.3462	0.32	0.6035	0.3873	0.492	0.4165	0.298	0.344531
Malonate	0.3822	1.1196	0.9794	2.1051	0.6603	0.4642	0.4532	0.3767	0.4414	0.7237	0.3281	1.3886	1.5403	0.4472	1.3812	0.2617	0.2564	0.2953	0.2514	0.7152	0.3792	0.597	0.5047	0.5937	3.0221	0.3647	0.4018	0.2426	0.573	0.8244	0.7675	0.3371	0.453	0.344531
Phenylalanine	0.2216	0.1821	0.1554	0.2258	0.0564	0.1546	0.4199	0.0985	0.1184	0.0481	0.067	0.1909	0.0814	0.0596	0.1443	0.0258	0.1696	0.0871	0.1036	0.2356	0.1027	0.2406	0.0383	0.1515	0.2126	0.0576	0.2691	0.3443	0.0938	0.3864	0.0874	0.0848	0.521	0.363191
Isoleucine	0.1643	0.1579	0.109	0.0863	0.0714	0.0993	0.1412	0.0895	0.0966	0.076	0.0516	0.2051	0.0988	0.0596	0.1753	0.0171	0.0877	0.0288	0.0517	0.2128	0.1587	0.2241	0.0633	0.0848	0.3209	0.0858	0.2285	0.256	0.0805	0.3307	0.0826	0.0559	0.431	0.382453
Butyrate	2.1095	2.6067	1.9232	3.4306	0.7824	1.2312	3.7909	1.9877	3.2379	1.5002	5.9841	1.2476	2.3045	2.8761	0.9135	4.3395	0.9726	3.5488	2.344	0.8068	3.4903	0.8974	0.6361	3.2971	1.6124	0.7845	1.0438	0.9076	3.3227	1.4032	2.3771	2.5764	2.6737	0.422759
Propionate	3.6128	2.4505	2.2138	3.4553	1.3298	2.9789	2.6577	3.7038	3.8662	1.6951	3.7207	1.394	3.1284	1.4771	1.3506	7.2854	2.2007	2.2193	5.2918	1.5558	1.3547	1.8006	1.2204	5.7683	1.9524	0.8089	1.9442	1.7851	5.5317	2.7222	2.4007	2.295	2.8332	0.422759
Glycerol	0.4427	0.4138	0.7427	0.4276	0.5491	0.1894	0.5048	0.3063	0.4146	0.4216	1.053	0.5353	0.9477	0.4466	0.7721	0.7275	0.8269	1.5329	0.441	0.5055	1.4528	0.4445	0.6332	0.9429	0.6361	0.9004	0.7658	0.3825	0.293	0.3685	0.436	0.6169	0.6924	0.533435
Uracil	0.127	0.1622	0.2516	0.0607	0.0323	0.0348	0.0346	0.0428	0.0792	0.077	0.0845	0.0756	0.0792	0.0272	0.1473	0.052	0.062	0.0446	0.0381	0.061	0.082	0.0508	0.0392	0.2017	0.0353	0.0136	0.0595	0.0787	0.0764	0.1182	0.0721	0.0319	0.2236	0.576581
Lysine	0.2168	0.5417	0.8331	0.4458	0.2341	0.8892	0.6173	0.3127	0.2345	0.117	0.1995	0.7582	0.2933	0.1599	0.4588	0.1439	1.518	0.2285	0.4639	0.6101	0.3945	0.4573	0.2161	0.4437	0.6345	0	0.5334	0.8406	0.6625	1.5189	0.3128	0.0154	0.8024	0.581369
Glucose	0.3667	0.4404	0.706	0.3321	0.2041	3.7878	1.9998	1.8703	0.448	0.189	1.4626	1.3082	3.1256	0.1564	0.1918	3.9754	1.1051	0.656	1.476	2.2579	0.1634	0.1984	0.1169	2.7429	0.7936	0.8924	0.5876	4.8436	1.9613	4.4688	0.3743	0.8852	0.6965	0.68266
2-Hydroxyisovalerate	0.0782	0.0387	0.0818	0.049	0.095	0.0945	0.056	0.0393	0.0556	0.0719	0.0373	0.1015	0.0291	0.0646	0.0742	0.0116	0.0724	0.0481	0.033	0.0675	0.1079	0.0811	0.0443	0.0712	0.0567	0.0869	0.0524	0.0862	0.0945	0.0818	0.0341	0.0407	0.0701	0.732151
Valerate	0.9127	0.3919	0.5771	0.909	0.2316	0.6617	0.4673	0.5093	1.0454	0.3903	0.3335	0.3893	0.596	0.509	0.5232	0.5407	0.3003	0.7775	0.4063	0.3146	0.759	0.3222	0.2459	2.2535	0.4552	0.2335	0.3071	0.3439	0.6033	0.4937	0.608	0.645	0.5952	0.735626
3-Hydroxyisovalerate	0.0954	0.3033	0.2414	0.2211	0.117	0.1181	0.203	0.2889	0.2621	0.1592	0.2225	0.1143	0.1707	0.1313	0.1999	0.2324	0.2347	0.2767	0.212	0.1684	0.2675	0.2097	0.2386	0.2341	0.1448	0.2324	0.1081	0.2075	0.1119	0.1808	0.1839	0.2448	0.2257	0.745768
Alanine	0.2148	0.1641	0.1965	0.2023	0.1456	0.2432	0.5872	0.222	0.2284	0.1471	0.2378	0.241	0.1904	0.1857	0.1913	0.1015	0.0648	0.1516	0.1363	0.1766	0.2927	0.1797	0.1494	0.455	0.3259	0	0.1142	0.225	0.1893	0.2378	0.1107	0.1924	0.2486	0.773194
Galactose	0.1542	0.0724	0.2458	0.1082	0.0863	0.0571	0.1213	0.0516	0.1349	0.084	0.1238	0.0355	0.3138	0	0.0762	0.1811	0.0903	0.0141	0.1453	0.0075	0.0848	0.0996	0.0674	0.2262	0.3882	0.0441	0.0671	0.0548	0.1434	0.1556	0.0584	0.0963	0.1504	0.817345
Arginine	0.1212	0.212	0	0	0.029	0	0	0	0	0.023	0.0695	0.1779	0.2066	0.0498	0.0293	0.0798	0.0602	0.0198	0.0493	0.1442	0.0416	0.9288	0	0.2183	0	0	0.2063	0.6079	0	0.6943	0	0	0	0.838013
Aspartate	0.1971	0.3017	0.2992	0.3183	0	0.4303	0	0.203	0.164	0.1194	0.0641	0.3271	0.1732	0.2286	0.2503	0.0696	0.2624	0.1731	0.0696	0.1736	0.2504	0.2429	0.1915	0.1915	0.1224	0.3201	0.1378	0.2115	0.1266	0.5017	0.4105	0.0942	0.3121	0.857031
