# Supplementary material for: Deep phenotyping of post-infectious myalgic encephalomyelitis/chronic fatigue syndrome
Source: Nat Commun. 2024 Feb 21;15:907. doi: 10.1038/s41467-024-45107-3 (PMC10881493; doi:10.1038/s41467-024-45107-3)
Supplement: Supplementary file 4 — Supplementary Data 1-24 [file 41467_2024_45107_MOESM4_ESM.zip › Individual Supplementary Data/Supplementary Data 22.xlsx]

## Sheet: Sheet1
Supplementary Data 22: Negative Findings
Negative Findings	Measurement Type
Clinical Evaluation	Two independent physical exams
Neurological Evaluation	Detailed neurologist's exam
Lymph node enlargement	18 lymph node count
Hypermobility	Beighton score
Non-specific punctate brain lesions	Brain MRI
Brain inflammation	Brain MRI with gadolinium, clinical measures from lumbar puncture
Small fiber neuropathy	Two site skin biopsy (distal leg, distal thigh)
Neuronal injury	Plasma and cerebrospinal fluid tau, nFl, GFAP, UCHL1
Clinical laboratory measures	Standard clinical measurements of blood
Heavy metal toxicity	24 hour urine heavy metal measurements
Prior trauma events	Structured Clinical Interview - DSM 5
Body Mass	Dual-energy x-ray absorptiometry
Mitochondrial genetic abnormalities	Sequencing of mitochondrial genome and human mitochondrial control genes
Resting mitochondrial function	Mitochondrial flux assay
Orthostatic hypotension	Tilt table test
Muscle function	Electromyography
Resting energy expenditure	Indirect whole room calorimetry
Post-exercise energy expenditure	Indirect whole room calorimetry
Cognitive performance	Neurocognitive testing battery
NK cell function	51Cr release assay
Cell senescene	Plasma GDF-15 levels
Endoretroviral expression	Peripheral blood mononuclear cell RNA Sequencing
