# Supplementary material for: Deep phenotyping of post-infectious myalgic encephalomyelitis/chronic fatigue syndrome
Source: Nat Commun. 2024 Feb 21;15:907. doi: 10.1038/s41467-024-45107-3 (PMC10881493; doi:10.1038/s41467-024-45107-3)
Supplement: Supplementary file 4 — Supplementary Data 1-24 [file 41467_2024_45107_MOESM4_ESM.zip › Individual Supplementary Data/Supplementary Data 23.xlsx]

## Sheet: Sheet1
Supplementary Data 23: Data exclusions
Data Type	Excluded data
Recruitment	No excluded data
Demographics	No excluded data
Qualitative Interviews	No excluded data
Validity Testing	No excluded data
Physical Symptoms	1 HV excluded from CES-D R due to incomplete data.
Clinical Evaluation	No excluded data
Neurological Exam	No excluded data
Brain MRI	No excluded data
Neuron injury markers	16 of 39 of the plasma measures of UCHL1 had Coefficient of Variance scores ≥ 0.2, suggesting a technical issue with measurement. For this reason, the results of the UCHL1 analysis were excluded from the manuscript.
Small nerve fiber analysis	9 of 48 skin samples did not contain a sweat gland needed for measuring sweat gland nerve fiber density. These nine samples were not included in the analysis.
Clinical labs	No excluded data
Iron Plasma Spectroscopy	No excluded data
Psychological Outcomes	No excluded data
SCID-V	No excluded data
Medications	No excluded data
Body Composition	No excluded data
Mitochondrial Genetics	No excluded data
Muscle fiber analysis	1 set of samples were excluded due to poor quality of the tissue section across the entire area.
DHQII	No excluded data
Diet interview	No excluded data
Polysomnography	No excluded data
Heart rate variability	1 HV excluded due to file corruption during data import; 2 PI-ME/CFS excluded due to beta blocker use.
Orthostatic Challenge	No excluded data
Baroreflex function	No excluded data
Effort Measures	1 participant excluded due to invalid data.
Actigraphy	No excluded data
Grip Strength	No excluded data
Repetitive Grip – TMS	No excluded data
Repetitive Grip – fMRI	1 HV excluded due to rhythmic breathing yielding lots of head movement impacting the quality of 80% of fMRI data.
Cardiopulmonary exercise test	No excluded data
Chamber - respiratory exchange	No excluded data
Mitochondrial Flux Assay	No excluded data
Cortisol	No excluded data
Neuropsychological testing	No excluded data
CSF catechols	No excluded data
CSF metabolomics	No excluded data
Flow cytometry	No excluded data
RNA Seq – PBMCs	No excluded data
Somalogic	No excluded data
External Validations	No excluded data
NK cell	No excluded data
GDF-15	No excluded data
LIPS	No excluded data
Endogenous retroviral	No excluded data
RNA Seq – muscle	1 PI-ME/CFS participant excluded due to extreme outlying data compared to both the PI-ME/CFS and HV groups.
Lipidomics	No excluded data
Microbiome metagenomics	No excluded data
Stool nMRS	No excluded data
