# Supplementary material for: Deep phenotyping of post-infectious myalgic encephalomyelitis/chronic fatigue syndrome
Source: Nat Commun. 2024 Feb 21;15:907. doi: 10.1038/s41467-024-45107-3 (PMC10881493; doi:10.1038/s41467-024-45107-3)
Supplement: Supplementary file 4 — Supplementary Data 1-24 [file 41467_2024_45107_MOESM4_ESM.zip › Individual Supplementary Data/Supplementary Data 24.xlsx]

## Sheet: Sheet1
Supplementary Data 24: Abbreviations
Abbreviation	Phrase
3-D	Three dimensional
ACR	American College of Rheumatology
ADC	Apparent diffusion coefficient
ANA	Antinuclear antibody
APB	Abductor pollicis brevis
AT	Anaerobic threshold
ATPase	Adenosine triphosphatase
BAI	Beck Anxiety Inventory
BDI-II	Beck Depression Inventory –II
BMI	Body Mass Index
BOLD	Blood Oxygen Dependent
BP	Blood pressure
BVMT	Brief Visual Memory Test-Revised
CDC-SI	CDC Symptom Inventory
CE	cholesteryl ester
CER	Ceramide
CESD-R	Center for Epidemiologic Studies Depression Scale – Revised
CIDI-Trauma	Composite International Diagnostic Interview Trauma Section
CLIA	Clinical laboratory Improvement Amendments
COVID-19	Coronavirus disease 2019
CPAP	Continuous positive airway pressure
CPET	Cardiopulmonary exercise test
CRP	C-reactive protein
CTQ-SF	Childhood Trauma Questionnaire Short Form
CV	Coefficient of variation
DAG	Diacylglycerol
DCER	Dihydroceramide
DE	Differentially expressed
DHPG	(S)-3,5-Dihydroxyphenylglycine
DI	Dimitrov index
DMP	Differentially methylated positions
DNA	Deoxyribonucleacic acid
DOPA	Dihydroxyphenylalanine
DOPAC	3,4-Dihydroxyphenylacetic acid
DTI	Diffusion tensor imaging
DWI	Diffusion weighted imaging
EBV	Epstein-Barr Virus
ECG	Electrocardiogram
ECR	Extensor carpi radialis
EDTA	Ethylenediaminetetraacetic acid
EE	energy expenditure
EEfRT	Effort-expenditure for rewards task
ELISA	enzyme-linked immunoassay
EMG	Electromyography
EPI	Epinephrine
ESI	Ion mode electrospray ionization
ESR	Erythrocyte sedimentation rate
FA	Formic acid
FBS-r	Lees-Haley Fake Bad Scale
FCR	Flexor carpi radialis
FDR	False Discovery Rate
FFA	Free fatty acid
FLAIR	Fluid attenuated inversion recovery
fMRI	Functional magnetic resonance imaging
Fp-r	F-Psychopathology
F-r	Infrequency
Fs	Infrequent Somatic Response
GDF-15	Growth differentiation factor-15
GEE	Generalized Estimating Equations
GEO	Gene expression omnibus
HCER	Hexosylceramide
HESI-II	Heated electrospray ionization
HF	High frequency
HIV	Human Immunodeficiency Virus
HRV	Heart rate variability
HV	Healthy Volunteer
ICP/MS	Inductively-coupled plasma/mass spectrometry
IL-18 Rb	IL18 receptor accessory proteins
IQR	Interquartile ratio
K-r	Defensiveness
LCER	Lactosylceramide
LF	Low frequency
LIPS	Luciferase Immunoprecipitation Assay
LKT	Last known taxon
LPC	Lysophosphatidylcholine
LPE	Lysophosphatidylethanolamine
LPPL	Galectin-10
L-r	Lie
M1	Primary motor cortex
MASQ	Multiple Ability Self-Report Questionnaire
MCH	Mean corpuscular hemoglobin
MCS	Mental component score
MCV	Mean corpuscular volume
MDC	C-C motif chemokine
ME/CFS	Myalgic encephalomyelitis/chronic fatigue syndrome
MEP	Motor evoked potential
MFI	Multidimensional Fatigue Inventory
M-max	Maximal M wave
MPI2-RF	Minnesota Multiphasic Personality Inventory – 2 Restructured Form
MPQ	The McGill Pain Questionnaire
MP-RAGE	Magnetization prepared rapid acquisition gradient echo
MRI	Magnetic resonance imaging
mtDNA	Mitochondrial deoxyribonucleic acid
MVC	Maximal voluntary contraction
NCBI	National Center for biotechnology information
NFkB	Nuclear factor-κB
NFL	Neurofilament light chain
NGS-CNV	Next-generation sequencing with copy number variation calling
NIAMS	National Institute of Arthritis and Musculoskeletal and Skin Diseases
NIH	National Institutes of Health
NK	Natural killer
NMR	Nuclear magnetic resonance
NOESY	Nuclear Overhauser Effect Spectroscopy
NPS	Neuropathic Pain Scale
OR	Odds ratio
PBMC	Peripheral blood mononuclear cell
PC	Phosphatidylcholine
PCA	Principal component analysis
PCR	Polymerase Chain Reaction
PCS	Physical component score
PDS	Post-traumatic Stress Diagnostic Scale
PE	Phosphatidylethanolamine
PFPA	Perfluoropentanoic acid
pH	potential Hydrogen
PHQ-15	Patient Health Questionnaire - 15
PHTC	Proportion of Hard-Task Choices
PI-ME/CFS	Post-infectious myalgic encephalomyelitis/chronic fatigue syndrome
PLM	Periodic limb movement
PLSDA	Partial least square discriminant analysis
PROMIS	Patient-Reported Outcomes Measurement Information System
PSD	Polysymptomatic Distress Scale
PSQI	Pittsburgh Sleep Quality Index
Qt	Cardiac output
RBS	Response Bias Scale
RCF	Relative centrifugal force
RER	Respiratory exchange ratio
RIN	RNA integrity number
rMSSD	Root mean square of successive differences between normal heartbeats
rMT	Resting motor threshold
ROR	Relative odds ratio
RQ	Respiratory quotient
RV	Reverse phase
SARS-CoV-2	Severe acute respiratory syndrome coronavirus 2
SCID-V	Structured Clinical Interview - DSM V
SD	Standard deviation
SD1	Standard deviation of Poincaré plot of RR intervals perpendicular to the line-of-identity
SD2	Standard deviation of the Poincaré plot of RR intervals along the line-of-identity
SDNNi	Standard deviation of the average NN intervals for each 5 min segment of a 24 h HRV recording
SE	Standard Error
SF-36	Short form - 36 version 2
SLAMF7	Signaling Lymphocytic Activation Molecule Family-7
SM	Sphingomyelin
SPAQ	Sexual and Physical Abuse Questionnaire
SSRI	Serotonin reuptake inhibitor
SST	Serum separator tube
TAG	Triacyl glycerol
TMS	Transcranial magnetic stimulation
TOVA	Test of variables of attention
TPJ	Temporo-pariental junction
TRIN-r	True Response Inconsistency
tRNA	Transfer ribonucleacic acid
TSH	Thyroid stimulating hormone
UPLC	Ultra-performance liquid chromatography
UPLC-MC/MS	Ultrahigh Performance Liquid Chromatography-Tandem Mass Spectroscopy
VAS	Visual analogue scale
VCO2	Volume of oxygen exhaled by the body in 1 minute
VIP	Variable importance in prediction
VO2	Volume of oxygen consumed by the body in 1 minute
VRIN-r	Variable Response Inconsistency
WAIS	Wechsler Adult Intelligence Scale – Fourth Edition
WMT	Word memory test
