# Supplementary material for: Deep phenotyping of post-infectious myalgic encephalomyelitis/chronic fatigue syndrome
Source: Nat Commun. 2024 Feb 21;15:907. doi: 10.1038/s41467-024-45107-3 (PMC10881493; doi:10.1038/s41467-024-45107-3)
Supplement: Supplementary file 4 — Supplementary Data 1-24 [file 41467_2024_45107_MOESM4_ESM.zip › Individual Supplementary Data/Supplementary Data 3.xlsx]

## Sheet: Sheet1
Supplementary Data 3: List of research procedures
Research Procedure	Additional Details
Recruitment and Case Adjudication	Physician medical record review, expert adjudicator panel review
Life Narratives and Qualitative Interviews	Detailed physician medical history, structured interview by qualitative researcher
Performance Validity Testing	Administered by a neuropsychometrist
Patient Reported Outcome Measures	Battery of validated questionnaires adminsitered electronically
History and Physical Examinations	Two independent medical exams, neurological exam
Magnetic Resonance Imagine	Brain with gadolinium
Small fiber neuron density measurements	Skin from distal thigh and distal leg
Brain injury markers	Blood and cerebrospinal fluid
Clinical laboratory markers	Blood, urine, and cerebrospinal fluid
Sleep evaluation	Polysomnography
Heart rate variability	Twenty four hour Holter monitor
Orthostatic challenge	Provocative tilt table test
Baroreflex evaluation	Valsalva manuever
Catechol measurements	Blood and cerebrospinal fluid
Psychiatric evaluation	Structured clinical interview DSM 5
Body composition	Dual-energy X-ray absorptiometry
Mitochondrial function	Extracellular flux assay of peripheral blood mononuclear cells
Effort avoidance	Effort expenditure for rewards task
Actigraphy	Seven consecutive days at home
Grip strength testing	Dynamometer
Repetitive grip strength testing paradigm	Dynamometer, electromyography, electroencephalography, transcranial magnetic stimulation, functional magnetic resonance imaging
Cortisol	Salivary cortisol measurement
Cardiopulmonary exercise test	Cycle ergometer
Energy expenditure	Whole-room indirect calorimeter
Neuropsychological testing	Administered by a neuropsychometrist
RNA Sequencing	Peripheral blood mononuclear cells, muscle
Aptamer-based proteomics (SomaScan)	Blood and cerebrospinal fluid
Flow cytometry	Blood and cerebrospinal fluid
NK cell function	Chromium release assay
Growth Differentiation Factor - 15	Enzyme-linked immunoassay
Autoantibody discovery	Luciferase immunoprecipitation assay
Metabolomics	Cerebrospinal fluid ultra-performance liquid chromatography coupled tandem mass spectrometry, stool nuclear magnetic resonance spectroscopy
Lipidomics	Plasma differential mobility spectrometry
Microbiome	Stool metagenomic shotgun sequencing
