# Supplementary material for: Deep phenotyping of post-infectious myalgic encephalomyelitis/chronic fatigue syndrome
Source: Nat Commun. 2024 Feb 21;15:907. doi: 10.1038/s41467-024-45107-3 (PMC10881493; doi:10.1038/s41467-024-45107-3)
Supplement: Supplementary file 4 — Supplementary Data 1-24 [file 41467_2024_45107_MOESM4_ESM.zip › Individual Supplementary Data/Supplementary Data 4.xlsx]

## Sheet: Sheet1
Supplementary Data 4: Statistical methods
Data Type	Statistical Methods
Demographics	Means, Standard Deviations
Validity Testing	Means, Standard Deviations, Levine's Test, Two-Tailed T Tests, Normative Comparisons
Patient Reported Outcome Measures	Means, Standard Deviations, Mann Whitney U tests, Two-tailed T-tests
Body Composition	Means, Standard Deviations, Two-Tailed T Tests
Mitochondrial flux assay	Median, Confidence Intervals, Mann Whitney U Tests
Muscle Condition	Median, Confidence Intervals, Two-Tailed T Tests
Small fiber density measures	Means, Standard Deviations, Two-Tailed T Tests
Measures of Brain Injury	Means, Standard Deviations, Two-Tailed T Tests
Clinical Laboratory Measures	Means, Standard Deviations, Two-Tailed T Tests, Chi-Squared tests
Structured Clinical Interview - DSM V	Means, Standard Deviations, Two-Tailed T Tests
Dietary Evaluation	Means, Standard Deviations, Two-Tailed T Tests
Heart Rate Variability	Mann-Whitney U and Chi Square tests, Linear Mixed Models
Baroreflex function	Means, Standard Deviations, Two-Tailed T Tests
Effort-Expenditure for Rewards Task	Generalized Estimating Equations; Pearson's correlation coefficient
Actigraphy	Means, Standard Deviations, Two-Tailed T Tests
Grip Testing	Means, Standard Deviations, Two-Tailed T Tests, Pearson's correlation coefficient
Repetitive Grip Testing	Regression analysis; Pearson's correlation coefficient
Functional Brain Imaging with Repetitive Grip Task	Linear regression analysis; Pearson's correlation coefficient; t-test
Cardiopulmonary exercise test	Means, Standard Deviations, Two-Tailed T Tests, Pearson's correlation coefficient , Chi-Squared tests, linear regression
Cortisol	Means, Standard Deviations, Two-Tailed T tests, Mann Whitney U tests
Energy Expenditure and respiratory exchange	Means, Standard Deviations, Two-Tailed T Tests, Linear Regressions
Neuropsychological Testing	Means, Standard Deviations, Two-Tailed T Tests, Pearson's correlation coefficient
Cerebrospinal Fluid Catechols	Means, Standard Deviations. If Shapiro-Wilk test was significant, a Spearman's rank correlation was run, otherwise a Pearson's correlation was run; Linear Regressions
Metabolomics	Differential expression analysis, pathway enrichment analysis
Flow cytometry	Two-Tailed T tests
RNA sequence analysis	Differential expression analysis, pathway enrichment analysis
Aptamer-based proteomics	Partial Least Squares Discriminant Analysis
Natural Killer Cell function	Means, Standard Deviation, Two-Tailed T test
Growth differentiation factor-15	Means, Standard Deviation, Two-Tailed T test
Endogenous Retroviral analysis	Differential expression analysis
Lipidomics	Differential expression analysis, pathway enrichment analysis
Microbiome Shotgun Metagenomics	Ordination plots, Permanova, Mann-Whitney-Wilcoxon-U test
