# Supplementary material for: Deep phenotyping of post-infectious myalgic encephalomyelitis/chronic fatigue syndrome
Source: Nat Commun. 2024 Feb 21;15:907. doi: 10.1038/s41467-024-45107-3 (PMC10881493; doi:10.1038/s41467-024-45107-3)
Supplement: Supplementary file 4 — Supplementary Data 1-24 [file 41467_2024_45107_MOESM4_ESM.zip › Individual Supplementary Data/Supplementary Data 5.xlsx]

## Sheet: Sheet1
Supplementary Data 5: Participant demographics
Characteristic	HV (n=21)	ME/CFS (n=17)	p-value (Mann Whitney U)
Age [mean (SD)]	42.2 (13.5)	37.8 (14.7)	0.4
Sex [% males]	0.48	0.41	0.7
Race [% white]	0.86	0.88	-
[% asian]	0	0.06	-
[% multiracial]	0.14	0.06	-
Ethnicity [% Hispanic]	0.05	0.12	-
Education [% high school or less]	0.1	0	-
[% some college or college graduate]	0.52	0.59	-
[% advanced degree]	0.38	0.41	-
Marital Status [% single]	0.48	0.41	-
[% married or remarried]	0.38	0.53	-
[% divorced]	0.14	0.06	-
Any current tobacco use [%]	0.14	0	-
Any current marijuana use [%]	0.05	0.06	-
BMI [mean (SD)]	25.8 (3.4)	25.9 (5.3)	0.9
Beighton Score [mean (SD)]	0.6 (1.0)	1.4 (2.2)	0.1
Tender Points [# of 18 (SD)]	1 (1.6)	5.2 (4.3)	0.0002
Work/School disabilty [%]	0	0.76	-
Elapsed time since infection [# months (SD)]	0 months	33 (15) months	-
Met 2015 Institute of Medicine Criteria [%]	0	1	-
Met 1994 Fukuda Criteria [%]	0	0.82	-
Met 2003 Canadian Consensus Criteria [%]	0	0.53	-
