# Supplementary material for: Deep phenotyping of post-infectious myalgic encephalomyelitis/chronic fatigue syndrome
Source: Nat Commun. 2024 Feb 21;15:907. doi: 10.1038/s41467-024-45107-3 (PMC10881493; doi:10.1038/s41467-024-45107-3)
Supplement: Supplementary file 4 — Supplementary Data 1-24 [file 41467_2024_45107_MOESM4_ESM.zip › Individual Supplementary Data/Supplementary Data 6.xlsx]

## Sheet: Sheet1
Supplementary Data 6: Validity testing
Measure	HV			PI-ME/CFS			t-test
	N	Mean	SD	N	Mean	SD	t	df	p-value
WMT Immediate Recognition*	18	99.7	0.8	15	99.7	0.8	-1.85	18	0.08
WMT Delayed Recognition	17	99.1	1.5	15	99.1	1.5	-0.44	30	0.7
WMT Consistency*	17	99	1.6	15	99	1.6	-1.12	18	0.3
WMT Multiple Choice	17	96.8	5.3	15	96.8	5.3	0.14	30	0.9
WMT Paired Associates	17	95.9	6.9	15	95.9	6.9	0.05	30	0.9
WMT Free Recall	17	70.7	15.4	15	70.7	15.4	-0.27	30	0.8
WMT Long Delayed Free Recall	15	71.3	9.6	14	71.3	9.6	-0.8	27	0.4
B Test EScore	18	36.7	9.6	15	36.7	9.6	-0.34	31	0.7
Dot Test EScore	18	9.1	2.4	15	9.1	2.4	0.61	31	0.5
Note. *Equality of variance could not be assumed due to significant Levene's test
