# Supplementary material for: Deep phenotyping of post-infectious myalgic encephalomyelitis/chronic fatigue syndrome
Source: Nat Commun. 2024 Feb 21;15:907. doi: 10.1038/s41467-024-45107-3 (PMC10881493; doi:10.1038/s41467-024-45107-3)
Supplement: Supplementary file 4 — Supplementary Data 1-24 [file 41467_2024_45107_MOESM4_ESM.zip › Individual Supplementary Data/Supplementary Data 7.xlsx]

## Sheet: Sheet1
Supplementary Data 7: Patient reported outcome measures
	HV (n=21)	HV (n=21)	PI-ME/CFS (n=17)	PI-ME/CFS (n=17)
Patient Reported Outcome Measure	Mean	SD	Mean	SD	p-value (Mann-Whitney U)
SF-36 Physical Component Score	56.6861	3.1334	23.465	9.99403	6.94899e-11
SF-36 Mental Component Score	54.8115	3.67034	49.0567	6.75272	0.003
MFI-20: Total	29.9524	9.78507	77.2941	9.5116	1.70573e-07
MFI-20: Reduced Activity	6	2.42899	16.4118	3.02198	2.12018e-07
MFI-20: General Fatigue	6.33333	2.15252	18.5882	1.73417	1.39729e-07
MFI-20: Physical Fatigue	5.52381	2.37948	18.4118	1.54349	1.26101e-07
MFI-20: Mental Fatigue	6.85714	3.56771	13.2941	4.49673	0.0001
MFI-20: Reduced Motivation	5.2381	1.26114	10.5882	4.38832	0.00016
Brief Fatigue Inventory**	1.66667	2.43584	16.875	4.89728	3.08963e-07
Fatigue Catastrophizing Scale	13.1905	5.74995	21.0588	6.88722	6.5573e-05
McGill Pain Questionnaire	1.04762	3.54226	19.8824	15.9604	3.04339e-05
Multiple Ability Self-Report Qnr (MASQ): Attention	14.2857	4.7238	20.6471	4.09178	0.0005
Multiple Ability Self-Report Qnr (MASQ): Visual Memory	13.2857	3.08452	16.0588	4.308	0.09
Multiple Ability Self-Report Qnr (MASQ): Verbal Memory	15.0476	3.35375	20.8824	4.91022	0.0002
Multiple Ability Self-Report Qnr (MASQ): Visuoperceptual	9.90476	3.22343	13	4.09268	0.02
Multiple Ability Self-Report Qnr (MASQ): Language	12.5714	2.74903	18.9412	4.62967	4.01025e-05
Neuropathy Pain Scale: Unpleasant Overall	0.571429	1.66046	5.11765	3.42568	7.95007e-06
Neuropathy Pain Scale: Deep Severity	0.52381	1.6006	5.58824	3.50105	1.35178e-05
Neuropathy Pain Scale: Surface Severity	0.190476	0.679636	2.58824	2.47636	0.0001
Physical Symptoms (PHQ-15)	2	2.56905	11.5882	4.62411	7.2195e-07
Pittsburgh Sleep Quality Index (PSQI)	3.19048	2.54203	7.82353	3.41386	0.0001
PROMIS Emotional Distress - Anxiety	43.6905	8.48563	49.9588	4.89235	0.007
PROMIS Emotional Distress - Depression	42.319	8.10985	48.0588	6.39883	0.03
PROMIS Fatigue- Short Form	56.481	8.72999	66.3706	4.66272	1.54069e-06
PROMIS Global Health: Mental	57.2333	6.69241	45.9235	6.8207	6.73685e-05
PROMIS Global Health: Physical	61.3048	4.36881	33.8	7.30821	1.15699e-07
PROMIS Pain Behavior- Short	38.5714	8.37593	53.3412	9.78654	7.0729e-05
PROMIS Pain Intensity - Short Form 3a	39.6619	5.66229	56.1647	12.395	4.89695e-05
PROMIS Pain Interference- Short Form	42.3857	3.63666	58.9294	11.3495	3.74975e-05
PROMIS Sleep Disturbance- Short Form	40.4476	6.0467	55.3471	9.48414	1.72883e-05
PROMIS Sleep Related Impairment-Short Form*	39.9611	7.10196	61.2882	6.90108	1.03782e-06
Polysymptomatic Distress Scale	1.61905	1.62715	13.1765	7.15223	2.21858e-07
Beck Depression Inventory -II	2.09524	3.37498	12	4.56892	1.65091e-06
Beck Anxiety Inventory	1.90476	2.02249	7.82353	7.41818	0.007
Center for Epidemiologic Studies Depression Scale - R	1.5	1.9868	13.2941	6.43977	2.88152e-07
Childhood Trauma Questionnaire (CTQ)	39.0952	14.2159	35.7647	11.3001	0.3
Beliefs About Emotions Scale	15.1429	2.98807	13.9412	3.11188	0.2
* HV n = 18
** HV n = 20
*** PI-ME/CFS n = 16
