# Supplementary material for: Deep phenotyping of post-infectious myalgic encephalomyelitis/chronic fatigue syndrome
Source: Nat Commun. 2024 Feb 21;15:907. doi: 10.1038/s41467-024-45107-3 (PMC10881493; doi:10.1038/s41467-024-45107-3)
Supplement: Supplementary file 4 — Supplementary Data 1-24 [file 41467_2024_45107_MOESM4_ESM.zip › Individual Supplementary Data/Supplementary Data 8.xlsx]

## Sheet: Sheet1
Supplementary Data 8: Clinical blood cell laboratory evaluation
		HV		PI-ME/CFS
Test	Measure	Mean	SD	Mean	SD	p-value (Mann-Whitney)
CBC + Diff	WBC (K/uL)	5.9	1.5	6.1	1.2	0.3
	RBC (M/uL)	4.7	0.5	4.7	0.6	0.9
	HGB (g/dL)	14.3	1.4	13.7	1.9	0.6
	HCT (%)	42.6	4	41	4.9	0.5
	MCV (fL)	90	3.6	87.8	2.7	0.04
	MCH (pg)	30.2	1	29.3	1.5	0.05
	MCHC (g/dL)	33.6	0.7	33.4	1.1	0.6
	RDW (%)	12.5	0.4	12.6	0.8	0.9
	Platelets (K/uL)	246	43.7	232.2	54.2	0.4
	MPV (fL)	10.1	0.7	10.5	0.7	0.2
	Nucleated RBC (%)	0	0	0	0	1
	Neutrophils (%)	56.1	8.5	57.4	11.3	0.3
	Immature Granulocytes (%)	0.3	0.3	0.3	0.1	0.6
	Lymphocytes (%)	31.8	7.3	31.2	10.5	0.4
	Monocytes (%)	8.5	1.9	7.7	1.5	0.4
	Eosinophils (%)	2.5	1.5	2.7	1.5	0.6
	Basophils (%)	0.8	0.3	0.7	0.3	0.5
Quantitative Immunoglobulins	IgM (mg/dL)	123.3	63.8	101.9	41.8	0.3
	IgG (mg/dL)	948.8	147.1	953.2	165.6	0.9
	IgA (mg/dL)	186.2	67.2	163.4	96.7	0.2
	CSF IgG Index	0.5	0.1	0.5	0.08	0.9
	CSF IgG (mg/dL)	2.2	0.7	2.3	0.9	0.8
Lymphocyte Phenotyping (TBNK)	CD19 Proportion (%)	12.5	5.5	14.5	4.5	0.2
	CD3 Proportion (%)	76.1	7.6	73.9	6.7	0.3
	CD4/CD3 Proportion (%)	48.6	7.5	46.9	6.6	0.2
	CD8/CD3 Proportion (%)	24.7	5.2	24.4	5.7	0.9
	NK Cell Proportion (%)	10.5	3.2	10.8	5.02	0.8
Cerebrospinal Fluid	RBC Count (#/uL)*	8.7	17	10.5	29.6	0.5
	WBC Count (#/uL)	1	1.1	1.3	1.7	0.8
	IgG Index	0.48	0.1	0.51	0.08	0.4
	Glucose	62.6	3.6	62.5	4.6	0.9
	Protein	30.7	8.4	32.2	12.1	0.7
* excludes one HV sample with RBC count of 3985, WBC 2
