# Supplementary material for: Deep phenotyping of post-infectious myalgic encephalomyelitis/chronic fatigue syndrome
Source: Nat Commun. 2024 Feb 21;15:907. doi: 10.1038/s41467-024-45107-3 (PMC10881493; doi:10.1038/s41467-024-45107-3)
Supplement: Supplementary file 4 — Supplementary Data 1-24 [file 41467_2024_45107_MOESM4_ESM.zip › Individual Supplementary Data/Supplementary Data 9.xlsx]

## Sheet: Sheet1
Supplementary Data 9: Clinical laboratory evaluation and screening measurements
	HV		ME/CFS
Measure	Mean	SD	Mean	SD	p-value (Mann-Whitney)
Sodium (mmol/L)	140	1.82	140	2.2	0.6
Potassium (mmol/L)	4.2	0.3	4.1	0.4	0.3
Chloride (mmol/L)	101	2	102	2.2	0.6
CO2 Total (mmol/L)	25.7	2.2	24.8	2.4	0.4
Creatinine (mg/dL)	0.85	0.16	0.8	0.16	0.3
Estimated Glomerular Filtration Rate	96.7	12.9	102	17.1	0.1
Glucose (mg/dL)	92.1	9.3	93.6	20.1	0.7
Albumin (g/dL)	4.5	0.3	4.5	0.3	0.4
Calcium (mmol/L)	2.3	0.08	2.4	0.09	0.3
Magnesium (mmol/L)	0.9	0.07	0.9	0.07	0.5
Phosphorus (mg/dL)	3.5	0.5	3.4	0.5	0.6
Alkaline Phosphatase (U/L)	71.2	18.6	69.4	19.8	0.8
Bilirubin Total (mg/dL)	0.5	0.2	0.5	0.3	0.8
Bilirubin Direct (mg/dL)	0.1	0.03	0.1	0.03	>0.99
Creatine Kinase (U/L)	90.3	40.6	76.4	41.2	0.1
Cholesterol (mg/dL)	180	38.5	186	34.3	0.7
Triglycerides (mg/dL)	108	103	122	78.5	0.2
Iron (μg/dL)	113	44.8	97.9	38	0.3
Transferrin (mg/dL)	253	27.2	268	43.4	0.3
Transferrin Saturation (%)	32.1	13.5	26.6	10.9	0.2
C-Reactive Protein (mg/L)	3.3	6.9	1.4	2.2	0.2
Erythrocyte Sedimentation Rate (mm/hr)	7.4	6.1	10.1	11.9	0.6
Serum Folate (ng/mL)	17.5	11	15.4	7.2	0.7
Tryptase (ng/mL)	4.5	3.4	3.9	1.5	0.9
Vitamin B12 (pg/mL)	673	594	1013	1283	0.5
Vitamin D 25-Hydroxy Total (ng/mL)	29.6	10	30.5	12.6	0.8
D-Dimer (μg/mL FEU)	0.3	0.2	0.3	0.2	>0.99
Prothrombin Time (sec)	13.5	0.8	13.6	0.7	0.9
Partial Thromboplastin Time (sec)	31.9	2.7	32.5	4	0.8
Rheumatoid Factor (IU/mL)	11.7	2.5	11.1	2.5	0.4
BUN (mg/dL)	13.5	3	12.6	4.5	0.3
Alanine Aminotransferase (U/L)	18.6	7.1	49.4	129	0.8
Aspartate Aminotransferase (U/L)	19.5	4.01	34.1	65.2	0.3
High-density lipoprotein cholesterol (mg/dL)	59.4	18.4	50.2	8.4	0.2
Low-density lipoprotein cholesterol Calculated (mg/dL)	99.4	32.1	111	26.2	0.2
Ferritin (μg/L)	62.4	33.8	121	111	0.3
Thyroid Stimulating Hormone (μU/mL)	2.09	1.06	2.3	1.5	0.9
Triiodothyronine (ng/dL)	106	12.8	115	23.5	0.2
Antinuclear Antibodies (% with positive titer)	0.05	ˉ	0.235	ˉ	0.09
