# Supplementary material for: Deep phenotyping of post-infectious myalgic encephalomyelitis/chronic fatigue syndrome
Source: Nat Commun. 2024 Feb 21;15:907. doi: 10.1038/s41467-024-45107-3 (PMC10881493; doi:10.1038/s41467-024-45107-3)
Supplement: Supplementary file 6 — Source Data [file 41467_2024_45107_MOESM6_ESM.zip]

Archive with 183 entries (182 files):
- Figures Source Data Files 12.30.23/
- Figures Source Data Files 12.30.23/Figure 1A.xlsx
- Figures Source Data Files 12.30.23/Figure 1B.xlsx
- Figures Source Data Files 12.30.23/Figure 1C .xlsx
- Figures Source Data Files 12.30.23/Figure 2A frequency domain.xlsx
- Figures Source Data Files 12.30.23/Figure 2A HF.xlsx
- Figures Source Data Files 12.30.23/Figure 2A LF.xlsx
- Figures Source Data Files 12.30.23/Figure 2A SD1.xlsx
- Figures Source Data Files 12.30.23/Figure 2A SD2.xlsx
- Figures Source Data Files 12.30.23/Figure 2B.xlsx
- Figures Source Data Files 12.30.23/Figure 2C.xlsx
- Figures Source Data Files 12.30.23/Figure 2D.xlsx
- Figures Source Data Files 12.30.23/Figure 2E.xlsx
- Figures Source Data Files 12.30.23/Figure 2F.xlsx
- Figures Source Data Files 12.30.23/Figure 2G.xlsx
- Figures Source Data Files 12.30.23/Figure 2H.xlsx
- Figures Source Data Files 12.30.23/Figure 3A.xlsx
- Figures Source Data Files 12.30.23/Figure 3B.xlsx
- Figures Source Data Files 12.30.23/Figure 3C.xlsx
- Figures Source Data Files 12.30.23/Figure 3D.xlsx
- Figures Source Data Files 12.30.23/Figure 3E.xlsx
- Figures Source Data Files 12.30.23/Figure 4A Grip Force.xlsx
- Figures Source Data Files 12.30.23/Figure 4A NonFatigueBlocks.xlsx
- Figures Source Data Files 12.30.23/Figure 4B.xlsx
- Figures Source Data Files 12.30.23/Figure 4C.xlsx
- Figures Source Data Files 12.30.23/Figure 4D.nii
- Figures Source Data Files 12.30.23/Figure 4E.xlsx
- Figures Source Data Files 12.30.23/Figure 5A.xlsx
- Figures Source Data Files 12.30.23/Figure 5B.xlsx
- Figures Source Data Files 12.30.23/Figure 5C.xlsx
- Figures Source Data Files 12.30.23/Figure 5D.xlsx
- Figures Source Data Files 12.30.23/Figure 5E.xlsx
- Figures Source Data Files 12.30.23/Figure 5F.xlsx
- Figures Source Data Files 12.30.23/Figure 5G.xlsx
- Figures Source Data Files 12.30.23/Figure 5H.xlsx
- Figures Source Data Files 12.30.23/Figure 6A.xlsx
- Figures Source Data Files 12.30.23/Figure 6B.xlsx
- Figures Source Data Files 12.30.23/Figure 6C.xlsx
- Figures Source Data Files 12.30.23/Figure 6D.xlsx
- Figures Source Data Files 12.30.23/Figure 6E.xlsx
- Figures Source Data Files 12.30.23/Figure 6F.xlsx
- Figures Source Data Files 12.30.23/Figure 6G.xlsx
- Figures Source Data Files 12.30.23/Figure 6H.xlsx
- Figures Source Data Files 12.30.23/Figure 6I.xlsx
- Figures Source Data Files 12.30.23/Figure 6J.xlsx
- Figures Source Data Files 12.30.23/Figure 6K.xlsx
- Figures Source Data Files 12.30.23/Figure 7A.xlsx
- Figures Source Data Files 12.30.23/Figure 7B.xlsx
- Figures Source Data Files 12.30.23/Figure 7C.xlsx
- Figures Source Data Files 12.30.23/Figure 7D.xlsx
- Figures Source Data Files 12.30.23/Figure 7E.xlsx
- Figures Source Data Files 12.30.23/Figure 7F.xlsx
- Figures Source Data Files 12.30.23/Figure 8A.xlsx
- Figures Source Data Files 12.30.23/Figure 8B.xlsx
- Figures Source Data Files 12.30.23/Figure 8C.xlsx
- Figures Source Data Files 12.30.23/Figure 8D.csv
- Figures Source Data Files 12.30.23/Figure 8E.csv
- Figures Source Data Files 12.30.23/Figure 8F.csv
- Figures Source Data Files 12.30.23/Figure 8G.csv
- Figures Source Data Files 12.30.23/Figure 8H.csv
- Figures Source Data Files 12.30.23/Figure 8I.csv
- Figures Source Data Files 12.30.23/Figure 8J.csv
- Figures Source Data Files 12.30.23/Figure 8K.csv
- Figures Source Data Files 12.30.23/Figure 9A.csv
- Figures Source Data Files 12.30.23/Figure 9B.csv
- Figures Source Data Files 12.30.23/Figure 9C.csv
- Figures Source Data Files 12.30.23/Figure 9D.csv
- Figures Source Data Files 12.30.23/Figure 9E.csv
- Figures Source Data Files 12.30.23/Figure 9F.csv
- Figures Source Data Files 12.30.23/Figure 9G.csv
- Figures Source Data Files 12.30.23/Figure 9H.csv
- Figures Source Data Files 12.30.23/Figure 9I.csv
- Figures Source Data Files 12.30.23/Figure 9J.csv
- Figures Source Data Files 12.30.23/Figure 9K.csv
- Figures Source Data Files 12.30.23/Figure S10A.xlsx
- Figures Source Data Files 12.30.23/Figure S10B.xlsx
- Figures Source Data Files 12.30.23/Figure S10C.xlsx
- Figures Source Data Files 12.30.23/Figure S10D.xlsx
- Figures Source Data Files 12.30.23/Figure S11B.xlsx
- Figures Source Data Files 12.30.23/Figure S11C.xlsx
- Figures Source Data Files 12.30.23/Figure S12A.xlsx
- Figures Source Data Files 12.30.23/Figure S12B.xlsx
- Figures Source Data Files 12.30.23/Figure S12C.xlsx
- Figures Source Data Files 12.30.23/Figure S12D.xlsx
- Figures Source Data Files 12.30.23/Figure S12E.xlsx
- Figures Source Data Files 12.30.23/Figure S12F.xlsx
- Figures Source Data Files 12.30.23/Figure S12G.xlsx
- Figures Source Data Files 12.30.23/Figure S12H.xlsx
- Figures Source Data Files 12.30.23/Figure S12I.xlsx
- Figures Source Data Files 12.30.23/Figure S12J.xlsx
- Figures Source Data Files 12.30.23/Figure S12K.xlsx
- Figures Source Data Files 12.30.23/Figure S12L.xlsx
- Figures Source Data Files 12.30.23/Figure S12M.xlsx
- Figures Source Data Files 12.30.23/Figure S12N.xlsx
- Figures Source Data Files 12.30.23/Figure S12O.xlsx
- Figures Source Data Files 12.30.23/Figure S13A.xlsx
- Figures Source Data Files 12.30.23/Figure S13B.xlsx
- Figures Source Data Files 12.30.23/Figure S13C.xlsx
- Figures Source Data Files 12.30.23/Figure S13D.xlsx
- Figures Source Data Files 12.30.23/Figure S13E.xlsx
- Figures Source Data Files 12.30.23/Figure S14A.xlsx
- Figures Source Data Files 12.30.23/Figure S14B.xlsx
- Figures Source Data Files 12.30.23/Figure S15A.txt
- Figures Source Data Files 12.30.23/Figure S15B.txt
- Figures Source Data Files 12.30.23/Figure S15C.txt
- Figures Source Data Files 12.30.23/Figure S15D.txt
- Figures Source Data Files 12.30.23/Figure S16A.txt
- Figures Source Data Files 12.30.23/Figure S16B.txt
- Figures Source Data Files 12.30.23/Figure S16C.txt
- Figures Source Data Files 12.30.23/Figure S16D.txt
- Figures Source Data Files 12.30.23/Figure S17A.csv
- Figures Source Data Files 12.30.23/Figure S17B.csv
- Figures Source Data Files 12.30.23/Figure S17C.csv
- Figures Source Data Files 12.30.23/Figure S17D.csv
- Figures Source Data Files 12.30.23/Figure S17E.csv
- Figures Source Data Files 12.30.23/Figure S17F.csv
- Figures Source Data Files 12.30.23/Figure S17G.csv
- Figures Source Data Files 12.30.23/Figure S17H.csv
- Figures Source Data Files 12.30.23/Figure S17I.csv
- Figures Source Data Files 12.30.23/Figure S18A.csv
- Figures Source Data Files 12.30.23/Figure S18B.csv
- Figures Source Data Files 12.30.23/Figure S19A.xlsx
- Figures Source Data Files 12.30.23/Figure S19B.xlsx
- Figures Source Data Files 12.30.23/Figure S19C.xlsx
- Figures Source Data Files 12.30.23/Figure S1A.xlsx
- Figures Source Data Files 12.30.23/Figure S1B.xlsx
- Figures Source Data Files 12.30.23/Figure S1C.xlsx
- Figures Source Data Files 12.30.23/Figure S1D.xlsx
- Figures Source Data Files 12.30.23/Figure S1E.xlsx
- Figures Source Data Files 12.30.23/Figure S1F.xlsx
- Figures Source Data Files 12.30.23/Figure S1G.xlsx
- Figures Source Data Files 12.30.23/Figure S1H.xlsx
- Figures Source Data Files 12.30.23/Figure S1I.xlsx
- Figures Source Data Files 12.30.23/Figure S1J.xlsx
- Figures Source Data Files 12.30.23/Figure S1K.xlsx
- Figures Source Data Files 12.30.23/Figure S20A.xlsx
- Figures Source Data Files 12.30.23/Figure S20B.xlsx
- Figures Source Data Files 12.30.23/Figure S20C.xlsx
- Figures Source Data Files 12.30.23/Figure S20D.xlsx
- Figures Source Data Files 12.30.23/Figure S2A.xlsx
- Figures Source Data Files 12.30.23/Figure S2B.xlsx
- Figures Source Data Files 12.30.23/Figure S2C.xlsx
- Figures Source Data Files 12.30.23/Figure S2D.xlsx
- Figures Source Data Files 12.30.23/Figure S2E.xlsx
- Figures Source Data Files 12.30.23/Figure S2F.xlsx
- Figures Source Data Files 12.30.23/Figure S2G.xlsx
- Figures Source Data Files 12.30.23/Figure S3A.xlsx
- Figures Source Data Files 12.30.23/Figure S3B.xlsx
- Figures Source Data Files 12.30.23/Figure S3C.xlsx
- Figures Source Data Files 12.30.23/Figure S3D.xlsx
- Figures Source Data Files 12.30.23/Figure S4A.csv
- Figures Source Data Files 12.30.23/Figure S4B.csv
- Figures Source Data Files 12.30.23/Figure S4C.csv
- Figures Source Data Files 12.30.23/Figure S5E.xlsx
- Figures Source Data Files 12.30.23/Figure S5F.xlsx
- Figures Source Data Files 12.30.23/Figure S6A.xlsx
- Figures Source Data Files 12.30.23/Figure S6B.xlsx
- Figures Source Data Files 12.30.23/Figure S6C.xlsx
- Figures Source Data Files 12.30.23/Figure S6D.xlsx
- Figures Source Data Files 12.30.23/Figure S6E.xlsx
- Figures Source Data Files 12.30.23/Figure S6F.xlsx
- Figures Source Data Files 12.30.23/Figure S7B.xlsx
- Figures Source Data Files 12.30.23/Figure S7C.xlsx
- Figures Source Data Files 12.30.23/Figure S7D.xlsx
- Figures Source Data Files 12.30.23/Figure S7E.xlsx
- Figures Source Data Files 12.30.23/Figure S8B.xlsx
- Figures Source Data Files 12.30.23/Figure S8C.xlsx
- Figures Source Data Files 12.30.23/Figure S8D.xlsx
- Figures Source Data Files 12.30.23/Figure S8E.xlsx
- Figures Source Data Files 12.30.23/Figure S8F.xlsx
- Figures Source Data Files 12.30.23/Figure S8G.xlsx
- Figures Source Data Files 12.30.23/Figure S8H.xlsx
- Figures Source Data Files 12.30.23/Figure S8I.xlsx
- Figures Source Data Files 12.30.23/Figure S8J.xlsx
- Figures Source Data Files 12.30.23/Figure S8K.xlsx
- Figures Source Data Files 12.30.23/Figure S8L.xlsx
- Figures Source Data Files 12.30.23/Figure S9A.xlsx
- Figures Source Data Files 12.30.23/Figure S9B.xlsx
- Figures Source Data Files 12.30.23/Figure S9C.xlsx
- Figures Source Data Files 12.30.23/Figure S9D.xlsx
- Figures Source Data Files 12.30.23/Figure S9E.csv
- Figures Source Data Files 12.30.23/Figure S9F.csv
- Figures Source Data Files 12.30.23/Figure S9G.csv
