# Supplementary material for: Deep phenotyping of post-infectious myalgic encephalomyelitis/chronic fatigue syndrome
Source: Nat Commun. 2024 Feb 21;15:907. doi: 10.1038/s41467-024-45107-3 (PMC10881493; doi:10.1038/s41467-024-45107-3)
Supplement: Supplementary file 6 — Source Data [file 41467_2024_45107_MOESM6_ESM.zip › Figures Source Data Files 12.30.23/Figure 1A.xlsx]

## Sheet: Sheet1
	Parameter	n
	Total ME/CFS inquiries	484
	Screened out after initial interview	267
	Interviewed by Study Physician	217
	Did Not meet criteria	71
	Underwent Medical Record review	167
	Ineligible after Medical Record Review	75
	Total participants for In-person medical evaluation	48
	Excluded after NIH evaluation	10
	Withdrawn	2
	Alternate Diagnosis	4
	Excluded based on being adjudicated NOT Post-Infectious	4
	Adjudicated PI-ME/CFS	17
	Healthy Volunteers	21
