# Supplementary material for: Deep phenotyping of post-infectious myalgic encephalomyelitis/chronic fatigue syndrome
Source: Nat Commun. 2024 Feb 21;15:907. doi: 10.1038/s41467-024-45107-3 (PMC10881493; doi:10.1038/s41467-024-45107-3)
Supplement: Supplementary file 6 — Source Data [file 41467_2024_45107_MOESM6_ESM.zip › Figures Source Data Files 12.30.23/Figure 1B.xlsx]

## Sheet: Sheet1
Group	Birth Sex	Gender	Age	BMI
HV	0	0	41	24
HV	1	1	34	23.6
HV	0	0	55	24.2
HV	1	1	54	26.3
HV	1	1	53	30.6
HV	0	0	24	22.3
HV	1	1	19	27.9
HV	1	1	54	22.4
HV	0	0	21	22.9
HV	0	0	56	22.8
HV	0	0	35	24.4
HV	1	1	47	24.7
HV	1	1	56	26
HV	0	0	46	32.5
HV	1	1	55	34.9
HV	1	1	53	26.2
HV	1	1	24	22.5
HV	0	0	39	28.7
HV	0	0	36	24.1
HV	0	0	26	25
HV	1	1	59	25.9
PI/ME-CFS	1	1	22	19.4
PI/ME-CFS	0	0	48	25.7
PI/ME-CFS	1	1	36	37.5
PI/ME-CFS	0	0	45	28.4
PI/ME-CFS	1	1	22	19.4
PI/ME-CFS	0	0	52	33.4
PI/ME-CFS	1	1	60	28.7
PI/ME-CFS	0	0	59	24.9
PI/ME-CFS	1	1	24	26.8
PI/ME-CFS	1	1	43	20.2
PI/ME-CFS	1	1	19	22
PI/ME-CFS	0	0	36	31.8
PI/ME-CFS	1	1	26	19.6
PI/ME-CFS	0	0	43	30.5
PI/ME-CFS	1	1	60	26
PI/ME-CFS	1	1	19	22.1
PI/ME-CFS	0	0	29	24.6
