# Supplementary material for: Deep phenotyping of post-infectious myalgic encephalomyelitis/chronic fatigue syndrome
Source: Nat Commun. 2024 Feb 21;15:907. doi: 10.1038/s41467-024-45107-3 (PMC10881493; doi:10.1038/s41467-024-45107-3)
Supplement: Supplementary file 6 — Source Data [file 41467_2024_45107_MOESM6_ESM.zip › Figures Source Data Files 12.30.23/Figure 1C .xlsx]

## Sheet: Sheet1
Group	PROMIS Emo Distress	PROMIS Sleep Dis	PROMIS Fatigue	PROMIS Anxiety	PHQ-15	MASQ-L	MASQ VSP	MASQ-Verbal	MASQ- VSM	MASQ-Att
HV	33.5	30.5	33.1	40.4	0	10	8	13	9	9
HV	41.2	42.2	33.1	48.5	4	13	8	15	18	18
HV	42.3	42.2	33.1	47.3	0	12	12	14	14	12
HV	42.3	35.3	33.1	40.9	0	9	17	18	11	12
HV	50.2	47.9	41	49.3	0	20	16	21	18	20
HV	33.5	35.3	33.1	31.6	0	9	11	15	10	13
HV	33.5	38.1	33.1	31.6	0	13	9	14	12	9
HV	38	47.9	45.6	43.5	8	16	10	20	16	23
HV	33.5	35.3	33.1	31.6	1	12	6	8	8	8
HV	48.6	42.2	45.6	46.5	0	15	12	14	16	14
HV	45.2	38.1	41	46.2	3	15	11	17	15	17
HV	57.4	43.9	50.4	55.9	6	12	10	19	15	20
HV	52.3	49.1	42.8	58.4	4	15	15	18	15	21
HV	53.3	42.2	443	51.2	7	15	12	18	16	21
HV	41.3	53.4	33.1	39.7	4	10	8	13	12	12
HV	33.5	35.3	33.1	31.6	1	11	7	9	11	13
HV	33.5	40.4	33.1	40.2	0	13	8	14	16	11
HV	40.6	40.4	33.1	42.5	0	9	6	12	8	9
HV	38.7	43.9	33.1	43	0	11	7	12	13	8
HV	38.5	35.3	38.5	37.6	2	11	9	16	15	15
HV	57.8	30.5	41	60	2	13	6	16	11	15
PI-ME/CFS	50	46.7	67.5	50.7	5	11	14	15	18	17
PI-ME/CFS	47	57.2	69.8	49.9	13	15	10	19	14	19
PI-ME/CFS	54	51.3	67.5	50.1	10	21	10	18	14	21
PI-ME/CFS	57	51.3	64.3	54.4	4	25	15	23	21	25
PI-ME/CFS	54	45.3	64.3	52.3	14	21	14	22	18	20
PI-ME/CFS	55	67.4	61.3	49.9	17	24	16	18	16	25
PI-ME/CFS	43	58.1	77.8	47.2	13	21	15	20	21	20
PI-ME/CFS	36	46.7	62.3	44.1	7	18	8	20	16	15
PI-ME/CFS	47	62	59.4	50	11	15	24	16	26	15
PI-ME/CFS	49	55.3	63.3	50.7	7	16	9	18	15	16
PI-ME/CFS	32	43.9	64.3	40.6	8	21	14	25	22	20
PI-ME/CFS	54	47.9	65.3	52.8	9	17	11	23	18	23
PI-ME/CFS	57	56.2	65.3	52.7	22	19	14	23	17	21
PI-ME/CFS	37	51.3	63.3	43.5	14	29	18	34	30	31
PI-ME/CFS	64	74.1	69.8	56.2	14	21	11	24	24	24
PI-ME/CFS	38	68.7	68.6	44.3	14	13	10	22	14	19
PI-ME/CFS	79	61	74.2	59.9	15	15	8	12	15	20
