# Supplementary material for: Deep phenotyping of post-infectious myalgic encephalomyelitis/chronic fatigue syndrome
Source: Nat Commun. 2024 Feb 21;15:907. doi: 10.1038/s41467-024-45107-3 (PMC10881493; doi:10.1038/s41467-024-45107-3)
Supplement: Supplementary file 6 — Source Data [file 41467_2024_45107_MOESM6_ESM.zip › Figures Source Data Files 12.30.23/Figure 2A frequency domain.xlsx]

## Sheet: Sheet1
Group	avgHR	SDNNI	rMSSD	pNN50
HV	73.764	75.03	42.6033	16.8309
	75.0484	77.88	65.2214	29.4595
	67.3098	78.28	43.5263	17.7057
	70.9245	59.17	38.6118	8.83102
	83.024	29.63	17.1853	0.345281
	69.983	57.53	28.6941	5.28032
	61.9693	63.82	34.1277	10.2757
	90.8361	46.64	26.6916	3.81685
	73.4182	67.18	31.1243	6.76729
	68.1936	58.64	36.4166	7.14628
	70.1663	76.34	53.339	20.0794
	69.4563	87.32	61.3801	27.6296
	65.2608	81.27	51.1501	18.6838
	66.0007	72.92	38.6772	12.5171
	60.6768	96.91	56.152	26.0194
	70.9715	66.06	29.1344	5.40535
	71.2718	67.75	55.194	25.7192
	70.5529	69.09	39.6874	14.0648
	69.447	43.92	20.3169	1.52639
PI-ME/CFS	83.3584	63.75	33.0695	6.03716
	87.1572	64.45	38.4177	10.3455
	91.7493	41.55	19.8845	1.09982
	74.5227	65.28	42.2812	17.0806
	78.22	39.03	17.7556	0.537951
	77.7682	32.72	24.511	3.39493
	70.8951	52.35	24.7191	3.08393
	63.2554	56.28	31.3366	4.17942
	74.1756	70.95	38.3364	10.9969
	77.5025	61.25	25.111	3.13878
	58.0857	69.03	44.5146	17.2995
	72.0271	46.19	21.0161	1.08651
	81.2272	46.08	24.6228	3.65379
	49.1388	66.08	36.5478	7.37641
