# Supplementary material for: Deep phenotyping of post-infectious myalgic encephalomyelitis/chronic fatigue syndrome
Source: Nat Commun. 2024 Feb 21;15:907. doi: 10.1038/s41467-024-45107-3 (PMC10881493; doi:10.1038/s41467-024-45107-3)
Supplement: Supplementary file 6 — Source Data [file 41467_2024_45107_MOESM6_ESM.zip › Figures Source Data Files 12.30.23/Figure 2A HF.xlsx]

## Sheet: Sheet1
Group	HV	HV	HV	HV	HV	HV	HV	HV	HV	HV	HV	HV	HV	HV	HV	HV	HV	HV	HV	HV	PI-ME/CFS	PI-ME/CFS	PI-ME/CFS	PI-ME/CFS	PI-ME/CFS	PI-ME/CFS	PI-ME/CFS	PI-ME/CFS	PI-ME/CFS	PI-ME/CFS	PI-ME/CFS	PI-ME/CFS	PI-ME/CFS
High Frequency Power (ms2) per 5 minute segment	1457.36	76.966	1395.7	463.401	281.064	358.789	277.065	806.56	103.497	421.273	160.436	73.0483	413.134	1775.78	701.805	691.403	402.781	645.285	2348.23	29.1687	291.095	1696.39	330.541	151.573	108.699	234.944	106.3	107.747	169.815	653.767	121.793	207.55	253.037
	1593.08	83.4578	702.717	716.523	237.325	421.845	577.108	408.707	74.6522	346.435	145.771	153.881	491.114	2368.21	610.11	491.199	267.181	343.285	3539.8	26.5323	339.22	689.931	173.843	714.603	110.195	61.8593	143.051	129.932	101.692	153.056	122.308	123.939	153.323
	1425.84	100.954	631.079	640.407	232.793	263.404	543.513	94.9833	43.9704	962.897	155.881	56.9692	324.459	1292.6	466.433	743.053	271.852	244.016	2711.12	15.615	152.588	370.59	137.807	471.267	130.976	81.664	94.0528	84.924	47.3779	112.917	131.165	185.267	118.861
	1023.09	96.4575	762.238		232.603	207.285	303.171	181.452	34.2211	1737.95	323.57	90.3503	1557.65	1193.96	956.331	650.541	333.651	74.0344	3108.52	22.2248	160.118	35.5366	161.194	185.696	88.33	39.0439	21.6652	143.832	91.3401	359.126	142.474	311.749	94.8413
	524.686	105.311	905.113	1355.65	179.797	372.353	329.501	163.108	27.4032	1283.77	181.018	52.9441	1508.4	643.719	727.24	785.469	497.454	216.924	2590.74	29.7559	617.071	45.9726	200.282	288.47	138.611	69.5478	62.4572	95.3078	70.591	578.859	88.4524	127.817	79.3582
	583.421	81.5931	502.806	385.747	154.785	198.553	445.734	125.014	48.4799		101.964	70.9232	648.617	538.759	641.213	694.445	315.868	552.088	2816.31	53.9702	404.108	114.406	194.18	276.829	142.992	75.7266	138.228	150.929	135.109	185.628	91.598	164.358	101.29
	1208.06	102.31	400.784	187.221	273.008	378.74	821.914	265.382	36.5931		224.475	63.7299	559.76	642.491	641.733	1035.8	307.311	341.953	2548.17		174.421	565.318	312.484	218.953	99.9699	42.9859	44.1096	145.386	84.449	85.661	123.236	206.446	111.319
	832.517	120.839	552.584	110.904	224.482	400.571	519.726	198.985	30.2298	893.402	274.931	60.2459	956.812	843.318	618.681	980.799	381.651	442.618	2931.13	48.8925	341.086	1251.33	344.742	323.543	124.431	63.9175	88.1903	84.5551	139.434	85.1763	177.413	72.025	116.518
	743.895	76.038	393.29	190.12	215.731	208.978	374.166	128.073	27.1263	1446.88	291.454	29.5364	888.265	769.113	694.537	478.746	432.158	515.215	4102.36	27.2223	185.298	272.219	345.451	964.668	136.064	66.4797	190.505	199.768	88.0712	121.055	114.472	165.684	114.354
	1014.43	76.4562	561.63	213.491	248.352	329.962	224.746	113.318	28.5855	1232.29	173.996	26.0244	969.079	1149.12	428.027	587.121	239.619	476.903	3435.04	66.8939	420.563	61.696	389.764	657.035	162.264	57.9282	83.9946	114.59	120.525		79.4238	30.5507	102.675
	749.744	64.6469	255.678	216.903	51.7272	572.294	336.379	139.268	22.5706	1567.95	66.9266	51.0178	691.257	955.578	484.941	1061.03	394.582	707.049	5801.52	73.2449	226.172	359.584	330.171	884.556	357.822	24.7606	109.56	97.4092	158.374	190.622	116.643		169.805
	892.695	74.5507	49.321		73.4358	183.017	257.37	108.292	21.0375	1638.92	305.599	108.102	799.599	1085.24	118.168	609.96	311.05	462.848	5441.09		154.267	487.254	330.281	730.846	115.769	20.9095	174.376	71.2298	103.216	97.4143	92.5942		257.243
	1128.98	90.1104	153.526	328.838	66.8093	246.762	181.694	56.9567	20.3304	1344.04	155.484	101.087	796.195	909.056	101.031	740.035	211.416	383.365	3204.7		147.755	355.521	350.045	464.857	90.1346	25.8108	133.543	463.691	82.0001	172.539	107.587	93.3136	151.139
	909.783	79.3945	149.645	225.581	40.2921	198.626	215.147	48.0598	18.8714	1416.26	164.882	40.0723	311.481	1014.8	97.1655	590.362	638.084	653.146	3302.84	403.081	180.707	292.798	516.125	773.517	133.37		147.239	128.196	106.55	94.9719	107.147	71.3222	185.732
	2095.79	52.4974	129.413	100.743	47.1131	169.039	125.451	78.6857	20.5678	157.128	80.0604	65.4414	851.139	842.582	194.661	452.541	260.253	786.893		81.1201	152.433	163.915	286.304	310.568	194.659	65.4704	280.699	288.469	99.3821	88.1575	102.423	26.6599	793.493
	2200.08	45.775	182.499	203.239	23.9844	201.628	144.518	59.608	25.3741	404.471	205.89	34.0905	498.429	687.31	663.205	588.523	326.402	522.941	750.959		92.1164	830.306		913.054	150.384		157.863	178.81	195.742	92.3712	142.78	15.7642	250.774
	1732.25	59.3462	150.92	198.909	51.6461	119.545	122.093	51.1177	58.7249	616.836	224.857	60.1812	302.127	1519.69	1043.45	406.365	278.729	376.646	825.679	55.7367	154.417	518.83	267.411	760.336	104.751		208.74	127.249	133.931	170.935	93.3377	295.672	225.267
	1620.01	110.217	127.654	165.572	392.476	234.317	166.382	75.839	72.2646	812.714	338.808	64.4562	330.747	753.646	513.742	437.617	596.058	320.839	1278.92	47.9634	264.884	571.214	175.496	574.946	155.864	26.9977	152.659	136.942	248.655	112.536	117.139	32.0946	248.83
	1158.19	114.366	125.63	272.864	585.885	422.533	232.589	64.9696	47.7318	1872.83	162.555	52.2492	568.5	555.487	223.757	448.489	815.709	674.245	1343.63	167.179	274.018	1127.59	272.003	525.579	157.403	47.0136	390.815	82.2045	183.73	69.0347	124.136	41.6151	188.73
	1367.37	113.472	100.772	313.054	795.623	392.462	187.333	138.157	83.3225	1139.38	163.68	23.5217	279.229	226.21	253.973	589.713	253.669	440.586	1131.63	60.6713	204.743	1684.84	198.258	611.425	247.935	45.8273	194.515	194.118	226.343	208.283	96.323	14.844	193.1
	1168.6	80.6565	135.228	529.46	690.436	261.063	269.829	234.459	75.399	1716.93	105.734	38.8732	282.19	493.779	321.882	458.744	435.718	739.748	1733.11	63.8488	247.781	1242.02	234.221	589.781	193.178	33.1892	135.858	81.0427	177.99	253.687	135.679	19.4378	175.565
	1722.34	51.7763	218.076	382.962	762.268	253.537	218.854	117.867	70.6518	1202.72	139.93	30.4674	453.713	725.076	781.447	576.309	352.37	1026.88	680.14	58.7786	211.096	83.376	362.986	385.993	225.955	34.7224	243.195	120.759	243.001	269.825	140.385	21.3977	166.128
	1433.48	45.3902	139.892	326.578	885.144	295.454	250.697	112.576	90.4439	572.066	93.6667	27.1464	393.998	597.179	1102.46	577.295	172.067	587.009	1069.36	51.1735	276.819	136.442	758.814	622.02	189.931	62.9387	387.016	190.517	158.423	236.033	110.924	11.0251	249.078
	1869.96	61.6808	150.591	310.353	394.72	377.223	279.116	429.355	105.105	1637.9	116.699	33.4216	461.339	600.39	1160.96	335.435	328.967	289.414	1413.41	91.3364	92.5542	831.732	363.068	530.333	155.983	28.1614	285.09	77.1678	311.035	295.107	84.0243	13.7732	187.945
	929.985	87.6485	126.509	228.258	613.729	481.495	220.163	377.791	92.5147	2137.16	89.3966	39.9996	414.459	842.689	1195.51	668.682	321.029	175.493	983.191	83.7786	61.585	843.673	180.374	476.611	82.2563	30.8079	108.548	127.948	405.627	264.808	106.13	14.0569	155.064
	978.509	113.214	152.011	304.037	436.64	245.252	617.564	405.561	100.373	1139.85	243.836	47.5795	255.167	1145.68	687.664	584.29	228.291	159.138	1227.05	91.8986	248.741	588.72		386.018	116.336	28.4225	154.587	159.901	229.386	222.677	83.3392	13.6265	183.664
	1501.91	110.845	141.64	307.476	398.429	301.856	582.907	445.548	84.1601	1205.15	180.033	43.9484	268.544	975.972	565.409	499.491	730.99	103.307	1437.76	141.284	263.16	731.291	211.998	847.034	146.788	24.2933	158.629	67.4043	165.18	163.135	107.831	9.14494	135.529
	1174.13	82.8487	155.807	483.102	366.988	313.866	943.443	381.986	59.461	972.38	303.419	52.0489	540.195	1088.62	438.94	452.877	742.291	88.406	952.2	82.4187	82.4081	584.748	187.5	1056.24	156.253	24.4908	151.681	67.7392	207.952	156.835	142.143	19.7966	143.396
	1388.05	114.118	439.235	384.093	511.274	353.435	805.817	491.993	41.5854	1087.79	122.862	265.204	688.262	755.605	322.235	432.639	265.258	281.099	416.279	123.558	213.001	667.243	178.667	1321.32	294.751	25.9461	159.755	107.228	210.164	143.027	126.193	11.6433	122.209
	1118.89	148.542	291.571	395.392	1236.9	115.007	449.348	321.963	42.9609	856.139	177.367	219.124	690.16	695.344	235.555	358.4	259.444	247.41	575.871	160.561	253.627	1071.02	151.044	510.777	233.155	91.2813	268.06	90.4416	172.144	260.195	141.354	37.1923	89.4165
	1318.84	155.262	221.986	366.626	808.028	42.2942	553.81	1079.19	45.6797	892.384	80.6563	262.547	420.65		306.391	654.185	226.154	135.503	472.076	152.311	120.531	583.759	176.122	296.654	124.904	41.9887	214.731	82.0271	385.239	247.974	218.886	37.5334	134.021
	1258.82	135.803	253.475	287.593	1140.31	64.0402	366.316	490.872	49.9814	1136.89	91.7152	29.0996	400.283		265.689	442.646	243.677	187.235	561	152.592	194.385	386.127	201.033	2688.98	129.902	77.7466	327.529	97.7703	230.409	261.859	144.966	16.4104	92.4951
	1516.83	78.2624	300.968	174.72	445.25	76.4377	414.376	441.492	36.3794	1084.76	146.895	44.9733	558.509	445.163	1014.9	453.35	255.286	439.28	834.354	176.473	143.463	466.47	97.8305	1514.02	123.192	78.8607	375.754	113.614	194.111	245.661	190.098	15.7247	166.049
	1013.93	59.8156	333.515	149.247	238.338	66.5867	750.127	1428.02	52.9431	1821.94	99.2671	47.0375	714.445	1079.63	907.641	262.159	218.816	309.012	731.965	116.037	172.828	494.711	163.119	1794.03	196.93	28.5802	366.429	76.5994	91.9631	364.736	187.998	15.0957	141.641
	1216.64	122.366	278.369		954.643	128.191	526.08	552.582	62.1105	1525.71	96.3844	78.5746	694.86	1169.8	462.1	267.065	318.462	359.671	784.677	168.003	74.2198	535.417		1068.5	135.08	34.7573	252.844	114.36	160.528	372.709	168.791	19.5637	234.453
	1010.12	80.156	270.525	206.386	378.282	175.723	609.987	507.771	72.4978	1334.64	121.683	90.5071	693.764	1159.04	355.676	320.312	266.029	551.984	1198.29	98.7568	73.0365	666.82	227.33	1925.41	108.504	60.1291	373.701	103.116	124.793	274.761	152.103	18.238	180.679
	985.992	87.8671	388.815	137.405	75.1467	160.428	1033.57	621.82	67.9668	1864.19	105.241	188.766	516.296	587.383	361.56	584.352	319.789	382.594	1024.82	127.438	77.6077	546.958	203.047	1779.8	109.729	67.2725	751.995	127.535	88.411	204.399	147.679	31.5781	197.087
	818.827	98.739	275.487	150.511	359.677	430.33	1174.75	481.145	50.8985	1105	400.82	50.4485	404.16	1414.99	418.044	430.204	363.747	1842.2	232.681	129.903	40.2709	310.409	66.1836	1203.7		97.5675	837.82	197.894	149.931	414.738	118.36	30.4989	203.465
	1481.42	97.6287	386.741	451.442	307.559	157.186	1055.54	363.469	88.8061	557.148	261.729	32.781	409.83	639.729	207.716	268.711	287.184	447.792	287.445	128.456	220.943	300.983	66.9814	1095.45	27.2329		491.203	117.429	202.699	402.067	109.691	24.0092	199.626
	1271.01	125.917	532.071	423.922	339.914	174.11	754.132	388.128	49.0707	852.838	151.553	35.502	390.8		156.783	195.745	450.314	493.112	954.52	78.986	195.136	228.122	91.274	1553	40.3014		500.462	483.731	258.636	434.946	136.754	27.7917	324.861
	1270.7	139.898	410.853	331.815	207.928	93.1416	701.192	396.205	66.0238	793.126	267.459	61.1779	342.329	841.513	141.005	442.226	311.643	592.478	732.806	75.1901	249.016	160.601	75.0529	1533.59	47.8001	60.4265	463.264	165.624	198.719	518.87	129.739	21.9081	342.681
	917.603	126.565	105.575	231.878	242.55	75.71	1364.87	247.349	68.2332	2434.44	157.405	62.3033	604.622	665.967	347.817	540.944	426.074	582.321	760.614	104.099	885.864	155.267		810.946	51.6475	63.7128	319.217	163.275	218.684	337.427	175.507	34.5583	215.848
	1153.86	147.543	183.762	155.858	248.31	69.1851	1232.88	329.57	49.944	1650.86	229.606	73.1122	646.847	457.279	380.604	442.216	378.788	412.621	1310.98	59.2812	366.122	188.278		854.605	51.5057	49.683	284.107	205.743	151.428	512.947	134.398	25.2839	119.428
	1620.05	193.792	242.925	192.576	351.391	120.97	1624.73	222.538	62.3027	554.019	255.827	111.845	400.184	514.71	283.545	283.18	338.21	379.021	1105.92	99.8857	224.943	119.203	140.201	1570.21	19.8473	52.0107	244.972	133.636	240.995	682.741	170.939	41.687	193.312
	1005.61	245.894	192.617	102.644	247.995	68.8169	2016.52	338.208	57.4725	365.822	232.087	303.346	530.779	678.198	240.768	295.208	319.017	450.856	703.546	89.1892	210.929	130.857	158.303	1151.97	22.857	48.8205	313.115	103.728	117.136	380.115	156.711	48.4938	277.616
	1315.19	200.581	279.131	178.409	198.471	106.839	985.779	346.102	50.1085	701.143	251.99	113.652	595.911	610.839	194.334	312.621	390.016	503.642	865.117	67.1628	117.556	197.533	185.129	690.818	32.1717	48.3534	341.066	99.1759	142.87	213.943	172.739	37.4194	279.716
	1035.46	231.995	613.056	67.8451	132.634	73.5658	1486.02	261.665	46.5505	1800.19	219.526	86.6802	440.872	1257.75	317.576	370.52	457.742	817.641	2462.98	49.2402	43.4171	404.29	129.151	341.198	32.4096	52.9647	295.016	131.176	106.018	204.824	192.937	46.2574	483.451
	1014.65	98.6796	294.899	63.3126	205.944	57.2812	1863.08	281.125	49.1558	370.841	337.087	125.888	188.472	672.661	175.847	274.091	295.803	715.145	888.549	56.7318	40.6314	243.125	123.2	1009.89	39.8212	43.5757	341.097	103.291	103.523	388.619	267.141	24.2942	455.32
	1121.53	171.117	368.344	84.314	259.474	114.834	1382.29	257.176	44.7152	650.607	131.591	133.557	350.735	992.631	185.77	256.811	251.119	653.768	1794.01	59.6927	56.4354	311.592	176.923	1024.74	51.4655	39.32	466.87	312.844	102.702	274.222	141.215	17.4628	496.012
	1913.89	283.11	124.133	93.1907	399.836	49.5926	1794.43	209.493	40.7835	534.822	751.04	68.4676	665.763	942.782	262.309	205.431	514.208	514.028	868.675	67.7721	76.2866	1884.06	228.753	817.977	63.4756	41.4921	290.537	191.504	138.394	185.207	172.51	102.346	414.161
	1731.2	95.241	154.734	118.514	197.102	35.8186	1293.18	179.022	58.5641	1455.02	280.882	185.609	778.729	1140.87	153.2	390.207	674.133	466.713	2713.91	41.7638	170.027	900.622	235.06	960.295	53.3736	42.5077	453.789	145.496	116.243	226.201	120.53	32.0109	433.037
	1381.92	108.951	221.774	74.4593	507.249	83.4619	1576.39	776.485	73.6265	466.832	247.677	35.0808	616.009	1322.77	124.914	286.6	473.01	368.307	2454.44	35.5977	66.8889	3680.68	86.8779	1239.99	43.8644	50.6335	281.569	113.306	108.784	189.473	363.163	36.1085	450.491
	1832.06	44.0355	444.689	252.533	156.497	96.2847	1585.73	473.697	44.9367	1741.06	212.053	33.8042	287.264	774.337	136.633	238.456	682.179	498.094	1967.85	53.6904	448.714	3237.73		989.14	53.3501	57.2649	172.686	109.936	84.4306	432.724	214.457	56.1295	471.659
	1298.93	36.3438	548.655	544.898	119.793	62.3627	1808.2	462.531	38.2564	613.384	110.949	36.4296	407.044	788.371	57.1969	261.309	308.547	413.846	1537.99	33.233		560.102		1968.37	32.3241	71.7789	121.801	155.111	145.363	211.69	197.553	30.1699	379.989
	1271.28	37.4395	400.191		259.384	111.254	1286.96	406.052	46.6413	810.013	71.6563	23.1084	381.3	759.133	44.8376	436.703		634.981	1740.69	24.2069	221.316	863.571	201.288	239.081	29.1713	61.9473	171.212	136.167	78.4229	341.642	102.346	43.3139	391.29
	620.529	59.7996	270.189		310.93	146.465	1837.09	756.594	34.7239	518.988	118.867	31.5873	567.789	748.291	89.2146	330.426		437.583	1651.02	39.0385	162.266	261.141		843.736	50.4774	52.499	91.3435	145.531	97.5422	240.562	152.481	48.2063	426.578
	711.161	69.0841	305.514		225.889	116.74	686.226	495.61	67.753	1030.47	181.964	51.1029	271.315		62.9812	467.784		451.05	1931.25	75.7317	93.5085	388.768		1162.83	69.8473	60.9785	143.366	140.085	390.516	186.334	165.367	93.1927	408.802
	561.411	106.356	297.321		96.2919	107.365	732.697	301.104	47.9348	2148.35	102.714	65.0002	655.515	962.744	82.3147	639.474		501.101	2046.57	92.5847	167.729	1122.04		994.176	69.8545	61.9379	289.078	126.064	67.5087	139.541	142.708	37.0079	414.761
	1187.75	76.0849	370.572	431.285	134.78	107.802	475.547	51.6048	66.9785	478.787	107.188	46.8157	758.731	688.85	28.2031	573.58		711.116	2346.58	58.6595	174.575	961.066		868.78	45.3397	54.6507	197.456	218.005	71.2948	158.962	255.833	50.1827	284.003
	1186.59	117.77	375.948	487.819	140.49	137.899	188.104	148.082	48.4433	979.084	65.7533	58.8352	469.677	673.268	41.8957	454.788		537.52	1576.03	65.3156	119.559	923.002	405.084	903.917	45.2737	55.2111	135.142	145.857	56.2943	301.427	282.397	98.3313	224.394
	1028.39	124.759	387.985	553.522	197.733	116.733	366.364	75.529	30.3253	438.564	154.303	82.0673	554.094	826.289	50.4618	495.331	501.559	219.899	959.985	82.3658	119.912	976.766	327.362	878.939	54.3737	42.2413	99.2867	98.3195	66.6105	291.463	301.858	51.3694	274.564
	1214.68	168.655	465.303	600.326	238.173	165.69	155.219	370.953	48.3659	2615.81	94.9905	147.521	583.743	758.044	135.614	1033.69	222.419	769.181	1182.15	29.9635	94.4586	1324.85		711.461	49.0774	55.9635	67.9255	152.267	97.8124	229.147	265.918	74.4096	356.516
	1885.39	197.448	352.916	521.184	94.1726	298.818	144.496	429.181	62.3067	422.02	85.8892	47.8368	718.599	568.379	97.9086	854.103	392.671	571.305	2034.16	35.7181	177.049	1326.87		309.969	54.2045	48.1173	71.8269	123.316	139.206	333.169	324.268	16.7707	188.997
	884.478	106.546	128.319	415.635	266.219	160.085	105.948	571.9	50.6931	632.388	90.3772	83.7727	362.118	526.911	169.2	598.443	244.573	846.896	1282.76	44.3502	167.995	359.835	222.09	296.111	90.2058	64.5641	92.3477	191.624	86.5842	648.271	288.7	20.2509	165.399
	423.226	98.9665	174.534	361.915	203.259	218.98	161.055	519.672	59.2702	932.218	65.1764	70.3774	486.105	655.597	212.391	440.103	391.721	455.837	3162.79	69.9255	179.839	353.257		560.108	99.1908	41.4217	64.8683	116.826	105.099	817.98	439.647	32.0193	263.334
	819.395	181.803	148.436	569.975	251.533	237.031	931.627	499.626	49.8085	768.138	51.3874	85.5565	291.434	595.967	403.06	301.379	426.811	504.033	2427.02	74.7786	176.623	366.393	78.1446	538.88	74.7895	59.9541	179.786	121.034	83.4021	370.961	273.276	68.7807	240.605
	983.646	135.394	132.863		161.239	314.609	322.067	554.414	40.6969	751.988	60.0365	81.8122	558.658	631.723	315.162	518.074	236.196	520.428	1852.44	153.754	78.67	150.293		654.984	84.7811	42.6982	310.38	151.512	118.031	348.335	268.538	22.9407	165.595
	1278.01	119.646	125.131	633.444	179.538	166.754	273.58	460.041	43.1749	505.647	55.4792	69.0712	720.744	365.068	274.268	772.238	339.586	613.516	1826.16	23.0281	247.741	148.312		371.305	69.6651	47.9577	227.686	108.906	95.9463	349.512	211.017	22.0497	119.745
	1174.7	104.416	356.77	807.498	246.356	96.7699	236.901	388.402	57.7505	892.911	92.4186	50.8955	568.385	740.76	229.837	388.067	365.302	519.636	1759.5	30.1432	266.048	118.953		439.524	82.871	60.3788	203.801	123.577	112.582	364.395	453.19	54.0755	209.753
	1352.99	112.17	420.602	370.731	286.929	88.6416	374.742	457.438	40.854	762.786	61.6674	91.6876	262.483	585.44	549.47	308.567	501.911	605.105	1969.35	48.1464	195.057	139.68		458.898	77.2117	59.4499	199.942	116.104	243.778	371.272	236.192	23.6301	120.928
	1376.93	101.803	259.874	481.954	352.219	142.789	322.371	461.079	33.2868	525.013	178.752	48.4586	491.133	507.989	410.48	1084.29	361.416	399.137	2325.56	47.1299	50.2413	368.537		554.346	72.8867	51.397	154.542	81.2545	129.227	383.417	203.476	22.8345	127.351
	2130.3	86.6867	204.455	432.705	298.758	200.189	244.922	363.785	68.8807	758.701	81.0815	56.528	878.31	750.668	548.218	598.273	403.73	434.19	2182.61	24.0783	393.646	4030.53		655.955	49.6446	165.529	155.976	173.744	156.29	319.948	142.556	35.3013	100.527
	608.816	87.9107	251.817	578.127	1241.74	186.005	551.379	419.933	45.3626	761.518	26.4699	75.3642	359.241	605.233	508.502	320.186	378.576	684.25	3510.07	45.6183	332.846	1151.51		993.405	126.975	40.0708	189.381	114.424	401.47	216.366	151.694	112.283	91.7993
	1658.8	222.233		708.153	690.748	283.123	331.208	170.545	41.8228	1652.24	70.504	74.6745	284.996		446.055	237.369	278.025	1144.56		42.9895	86.0066	583.419		596.804	96.5885	30.3852	130.218	125.462	118.875	232.565	195.92	57.1877	104.164
	1453.08	234.513	255.703		642.784	315.741	690.357	557.958	37.9726	995.847	21.6828	48.4277	245.581	746.356	515.791	220.314	83.8898	753.641		78.6021	120.325	318.409		790.835	65.5605	119.375	102.064	119.35	201.852	531.849	203.956	34.6077	100.375
	1610.97	51.6435	338.103	350.151	309.951	158.737	345.23	368.861	112.385	633.952	34.48	86.4803	216.382	703.713	274.628	243.409	273.614	381.543	271.267	67.4336	123.687	1035.59		643.23	91.0988	33.636	84.6513	136.421	177.5	411.536	280.188	68.6358	146.123
	2816.26	193.585	324.776		390.532	111.278	828.909	741.359	89.8209	883.338	56.1189	53.1678	289.504	1134.22	591.267	224.448	232.88	917.293	455.067	36.72	115.524	490.974		626.183	70.6277	58.7997	128.765	93.2185	276.212	444.639	122.378	44.2951	127.111
	916.999	126.423	156.329		288.375	159.935	464.676	600.346	168.597	1343.95	57.8752	145.072	273.882	866.889	511.35	178.287	399.867	1358.55	1405.53	13.6673	171.776	460.974		900.079	112.968	128.054	130.554	96.4071	255.048	442.921	163.265	37.2421	156.914
	2017.57	150.068	468.005	245.961	300.214	234.182	623.8	643.098	149.121	1233.53	77.3782	48.3378	199.323	1110.88	330.77	182.71	280.679	523.016	320.555	16.478	131.383	556.335		882.793	142.386	128.912	85.5272	146.017	138.964	389.228	112.614	77.4455	103.767
	878.425	170.241	305.521	318.713	132.36	100.163	1297.29	617.854	55.8641	1527.85	84.162	239.981	85.0076	728.169	572.609	197.472	468.121	1249.92		26.1022	99.0533	420.945		1162.87	128.22	194.734	80.5282	176.154	235.004	280.489	135.83	66.5025	114.307
	1199.35	240.786	231.386	370.372	66.111	94.0245	1314.3	608.226	88.9658	1511.03	72.0204	86.2066	188.874	1143.91	372.858	141.276	418.315	587.211		25.0924	135.418	494.619	187.913	166.71	164.365	100.566	63.574	132.916	131.665	376.04	206.047	185.42	192.298
	1314.99	188.123	337.208	322.126	135.546	116.07	1310.91	704.437	114.258	1651.99	133.153	129.236	256.083	761.514	406.786	136.427	470.547	744.674		52.628	118.878	2366.68		1240.42	182.068	101.049	123.523	241.415	132.04	457.651	183.612	363.774	149.352
		177.952	412.984	416.193	165.799	97.0038	995.211	581.356	73.6056	1021.97	172.967	51.5014	377.727	1227.68	453.018	134.804	616.128	598.297	636.531	16.4725	115.112	2532.04		1226.03	51.7232	28.1132	81.6412	98.8674	131.652	305.906	200.389	92.4108	170.576
	660.587	165.497	882.72	245.038	145.31	82.8946	539.284	354.628	48.3578		51.2494	29.5854	313.853	1104.97	487.287	157.825	214.067	646.213	502.134	19.8634	208.258	1267.83		1478.38	82.3507	29.5901	130.029	120.859	163.009	533.517	186.026	100.729	188.82
	653.111	263.151	391.181	560.155	152.463	91.2261	220.22	166.488	47.8595	1437.67	97.5955	32.9674	648.705	1132.95	594.599	176.998	451.87	411.537		21.208	270.171	874.146		2010.92	83.798	76.5047	114.484	122.972	134.529	685.119	239.268	53.9633	366.328
	1230.65	357.724	420.083	574.95	160.376	95.2335	1185.84	499.754	24.4085	644.031	82.4338	61.9234	1347.7	1379.89	521.086	156.939	265.335	409.136		21.6469	212.84	1037.99		1984.15	64.3001	139.369	73.6405	172.971	80.3125	227.285	165.185	38.7129	296.514
	1353.51	319.269	368.983	247.954	135.638	168.786	701.562	162.782	26.8509	917.252	94.4346	119.359	958.975	321.599	395.97	145.67	387.213	918.489		28.8818	194.98	851.955	80.6855	2154.26	40.5904		118.433	116.114	120.77	182.034	205.711	217.424	184.653
	1135.21	186.345	350.451	393.458	130.648	112.273	1657.24	344.323	44.3593	905.926	123.205	38.5583	552.184	399.096	334.664	327.683	224.465	583.616		28.4994	185.154	566.536	60.1717	1336.04	22.6317	275.944	90.4858	127.482	162.03	324.126	127.98	56.1081	326.975
	2039.05	204.55	647.312	527.613	203.889	112.386	1975.63	550.062	70.3965	1152.61	96.3442	29.4276	444.024	1026.75	522.395	418.636	201.916	591.613	452.763	55.6852	112.405	716.486	97.5747	1057.05	15.3392	288.23	100.523	100.533	238.544	275.93	135.474	41.2093	223.28
	1302.87	245.384	126.111	255.591	234.08	113.629	1211.69	654.046	76.2279	795.179	104.801	33.796	218.299	918.997	538.298	404.464	224.75	987.841		126.668	134.078	1107.83	75.4344	741.62	18.758	39.8174	139.435	122.53	73.8425	140.201	145.872	79.5907	285.233
	1726.37	107.677	162.052	422.134	226.41	159.205	888.764	812.881	91.1327	755.402	89.4853	73.3023	139.672	708.759	529.342	365.302	193.427	966.306		106.806	196.443	637.896	85.0177	2307.17	50.894	37.6933	108.824	187.1	55.7787	134.829	149.515	58.2484	408.998
	2529.24	99.9951		521.096	244.877	121.126	579.779	364.016	65.0348	876.084	83.2882	56.5431	139.393	1361.63	375.906	201.857	398.63	1259.36		121.852	539.647	804.765	81.7407	1726.05	39.3678	73.8588	68.6613	125.249	68.8149	120.493	242.194	55.1698	420.074
	2220.18	140.798	198.798	346.262	271.656	95.5162	716.473	250.638	57.5617	907.232	97.9287	34.1439	181.08	793.653	544.822	91.7634	245.54	889.197		131.44	524.193	1016.37	74.134	1136.15	54.6983	36.3142	303.004	197.873	56.6611	102.705	220.057	46.7932	257.122
	1835.13	251.41	298.518	613.131	340.315	116.102	721.837	56.2772	25.2699	627.901	106.238	49.0595	197.868	976.13	516.202	239.995	253.232	620.769		120.001	159.007	147.157	82.7008	760.655	48.0653	56.7511	139.497	162.768	54.8486	152.569	223.971	81.306	244.493
	1969.34	210.3	331.087	473.965	139.184	82.1257	674.755	176.663	27.3515	1121.21	172.555	29.3638	212.988	737.303	492.936	237.609	422.72	1203.02		122.381	131.471	247.825	108.599	1828.07	55.0963	59.195	143.643	147.767	645.404	117.9	197.871	26.2779	447.048
	1442.19	295.795	195.784	343.399	339.835	73.4503	884.203	161.908	83.7443	794.163	122.906	46.9278	264.396	1442.23	728.878	186.446	383.998	933.077	1689.81	115.156	108.115	95.348	60.0196	868.652	45.2233	81.0524	98.1531	117.163	39.3774	100.676	211.434	29.6008	407.886
	1577.3	188.363	87.7956	325.746	266.986	71.5315	1209.54	55.7339	90.5923	536.842	139.76	46.092	457.936	982.453	577.48	180.294	313.311	790.454	1161.16	70.1562	304.019	187.213	64.1736	2060.6	33.2246	62.1807	107.011	393.691	34.9711	119.422	259.387	21.5752	513.539
	1001.93	215.036	126.739	249.139	169.15	123.507	420.73	120.659	82.3928	1008.58	153.484	150.06	217.616	1189.7	715.572	152.953	273.629	535.39	969.816	69.2544	90.9942	330.636	40.0911	1343.29	36.6318	97.5853	144.723	219.513	24.9846	209.104	258.448	58.6821	366.418
	1027.65	247.888		302.194	222.82	248.681	537.845	161.63	84.1492	842.061	186.527	90.5962	171.409	1169.42	765.618	106.547	322.991	517.252	690.526	33.9137	531.623	1489.24	42.9203	1678.28	33.7032	304.787	189.282	6015.73	19.5578	179.276	239.161	243.428	388.969
	1399.77	370.951		338.198	248.094	217.333	393.95	95.7724	87.8825	1474.76	217.553	111.19	216.14	934.433	548.6	286.444	252.768	641.633	93.1708	43.225	241.257	832.467	46.7431	1513.97	36.6693	236.794	168.117	511.183	18.2384	160.241	249.798	174.676	142.335
	1561.82	289.334		344.123	200.527	174.576	519.78	113.717	84.8352	931.738	150.588	73.4207	214.184	750.634	652.133	869.166	305.781	1060.66	412.905	62.1628		474.07	83.3827	2109.18	30.9028	78.4095	301.486	264.346	54.8626	235.525	219.876	90.6851	111.062
	1275.97	203.274		114.293	147.734	154.789	372.022	182.525	137.483	508.416	171.035	133.903	211.722	830.809	629.289	327.527	300.463	917.11	646.773	64.7338	420.528	292.68	164.474	1199.56	34.0276	152.447	224.827	409.746	52.8285	599.819	217.192	105.649	232.542
	1640.22	212.438		476.036	104.453	88.2468	247.063	66.3999	76.1215	622.227	97.312	98.2237	236.054	586.629	225.455	224.409	320.385	1111.61	566.273	68.9742	193.325	570.631	53.9255	447.151	112.442	238.992	331.321	197.66	26.4284	332.108	254.043		171.988
	1840.52	110.357		206.398	154.703	63.2683	258.356	137.872	107.741	934.603	60.8274	136.39	277.752	457.491	159.37	152.431	285.099	512.455	305.493	41.1964	118.004	495.182	72.3864	252.207	66.7586	53.4093	165.004	317.255	30.4943	419.067	217.911	575.828	241.224
	2309.3	258.964		211.301	130.011	276.65	328.425	267.242	77.3538	712.605	179.57	61.2398	159.946	971.077	237.959	315.062	264.109	442.94	494.68	28.6173	230.268	365.687	40.9175	322.16	75.9099	77.1671	177.007	273.6	21.2741	578.029	219.228	290.111	293.419
	1227.81	144.525	3.96636	155.386	43.2231	248.014	23.9397	334.476	78.3106	684.415	198.633	42.0564	78.9554	703.514	726.242	229.151	466.879	502.424	289.641	71.056	164.447	1253.68	36.2964	292.23	60.0847	53.0551	116.01	289.9	18.7432	426.199	208.021		272.037
	1911.93	242.599	30.3278	156.191	79.46	176.809	29.7785	201.865	84.901	759.615	59.7857	23.6837	116.984	479.966	1012.73	185.752	587.196	697.174	528.475	63.1815	305.34	516.096	41.2602	624.262	50.4029	65.7319	72.0155	360.901	31.6406	732.248	203.697	64.7828	278.481
	1463.05	637.536	34.8239	523.498	152.705	260.594	24.5435	332.758	102.835	854.57	86.9645	23.2413	146.058	806.724	598.618	179.222	509.29	876.637	636.876	172.354	423.898	390.916	40.788	717.136	43.4137	58.3771	86.7309	244.429	44.6388	453.283	458.198	49.0564	295.903
	1236.42	263.006	29.6071		95.1473	147.979	87.3638	303.766	88.0355	572.357	112.605	37.6835	188.193	728.289	835.824	154.874	307.243	457.52	433.18	75.3155	210.845	203.579	67.4959	529.555	113.689	69.9421	102.465	209.762	33.1294	418.027	320.025	121.154	234.383
	1679.14	277.567	31.0604	323.743	222.205	203.989	200.087	388.779	88.3379	484.501	206.384	24.3468	235.81	763.694	692.305	215.649	365.692	493.723	327.836	62.2701	263.893	457.967	53.9383	667.645	73.3224	65.0906	45.1531	250.814	30.5122	364.269	143.62	45.076	214.589
	2153.77	196.9	60.364	351.112	151.196	162.367	239.861	79.8227	72.8001	198.042	223.526	24.8772	230.622	660.156	815.886	211.702	241.901	470.263	320.952	46.5371	602.038	544.948	34.5521	562.369	79.8031	77.2642	56.7249	127.895	30.6603	246.563	187.766	43.9689	240.913
		171.526	64.0218	387.448	99.5618	161.809	541.061	147.667	61.6898	322.738	118.364	28.704	241.44	484.707	439.434	181.308	510.212	396.871	236.754	53.4238	801.166	720.978	45.177	930.679	61.9232	278.322	95.8973	291.943	21.2124	300.481	163.353	47.4966	132.559
	1588.78	302.065	316.742	294.652	118.636	248.856	757.368	98.4472	71.2812	500.797	109.657	44.0938	331.581	374.274	528.898	173.16	716.104	288.004	500.32	76.0362	248.456	526.483	63.5768	1045.68	59.1363	557.462	62.8542	419.047	38.7982	697.913	175.484	84.2796	353.284
		238.011	387.818	332.392	126.736	287.243	412.662	184.741	81.468	523.218	260.626	31.5297	316.508	793.851	189.59	308.474	900.546	1323.89	427.895	44.6398		384.127	116.69	409.526	48.6749	76.5085	87.243	125.841	47.7217	544.813	172.008	83.418	175.952
		195.974	237.408	213.193	139.603	158.909	775	138.424	67.2904	548.556	284.275	27.6811	462.583	792.165	168.642	154.47	395.46	581.846	283.463	67.4037		182.823	113.847	2203.99	63.103	60.8684	158.196	106.932	50.4125	367.8	165.172	314.012	218.971
	1840.43	302.124	212.523	380.106	163.983	288.509	1725.29	309.607	58.42	432.531	169.48	63.3956	211.262	626.183	201.213	395.02	367.356	615.372	148.231	22.4776		186.484	71.4426	1587.7	84.746	53.3581	417.881	105.194	36.994	558.385	166.042	251.699	201.189
	1802.88	359.488	142.221	348.763	209.336	286.238	1945.95	48.8793	85.9666	450.678	215.753	61.6686	252.826	532.868	157.698	642.264	587.773	623.217	404.546	35.1475	894.935	1768.64	67.6603	1276.41	85.4091	69.2214	254.275	99.2199	26.4259	259.719	228.08	150.057	133.2
	1389.46	244.603	186.496	215.419	209.084	322.862	1371.12	173.265	80.8885	403.34	200.696	35.4065	252.673	566.911	310.262	511.868	876.82	540.747	483.181	28.5992	409.554	477.301	120.951	819.041	48.3148	177.45	245.931	110.588	48.2132	181.797	165.358	60.7827	131.531
	1784.64	289.672	97.8378	167.009	244.96	613.012	1114.58	154.389	69.3197	1580.81	258.787	27.6143	294.068	923.693	249.582	295.693	457.265	226.541	322.51	54.9722	166.471	937.648	157.298	1287.08	46.8507	342.819	130.378	187.204	100.538	822.184	157.99	211.66	155.341
	3184.12	253.896	114.362	286.753	231.503	229.313	769.027	223.842	53.5266	708.942	181.338	26.5023	280.178		272.08	697.982	828.687	318.655	342.085	39.2672	364.13	365.93	157.525	787.19	59.2824	64.3261	206.697	117.69	64.9595	342.795	166.532	75.1501	181.697
	3467.36	179.267	108.251	929.3	218.306	150.775	1212.19	234.288	67.3011	369.78	221.262	30.4757	143.261	319.344	152.96	934.515	556.062	773.316	374.941	34.7293	753.376	399.02	61.2993	927.272	51.6444	56.904	331.79	157.725	98.8353	302.713	220.368	135.736	264.496
	2268.87	230.307	150.096	248.131	229.738	93.0037	961.362	187.426	66.6239	324.153	194.77	41.396	253.187	354.859	96.0043	667.03	583.357	565.982	543.512	117.342	376.442	407.845	123.715	935.479	35.1649	36.3671	157.267	137.363	105.415	360.738	159.054	114.184	231.601
	1994.88	68.787	183.395	229.493	245.02	113.216	1284.48	256.034	44.9322	385.175	238.295	64.0796	331.621	616.865	114.836	601.102	807.006	345.65	869.196	40.007	184.741	199.067	106.92	764.834	51.1614	23.3107	83.3817	134.225	151.574	256.458	169.552	60.05	234.196
	2066.82	59.5952	283.832	553.009	88.9035	92.8351	1019.65	294.839	46.5129	1340.08	224.028	57.553	298.688	421.351	127.402	721.268	481.461	653.936	541.296	28.5734	496.308	1475.24	31.5161	806.603	30.7444	30.3227	131.928	230.203	84.2321	205.664	168.488	41.2593	164.692
	1431.62	222.207	181.78	347.794	93.6358	154.017	1519.97	307.201	25.2549	632.23	279.714	81.7337	309.289	429.056	78.0741	550.799	622.37	407.266	928.9	67.7862	837.51	654.074	67.5818	438.642	40.3355	40.4855	80.8783	142.846	80.8341	185.648	165.092	192.019	143.047
	2055.7	231.855	136.169	171.713	165.036	130.678	1376.05	311.091	42.0253	627.486	108.156	149.793	570.792	790.346	64.5804	458.68	556.116	442.575	876.583	38.7943	1246.65	215.654	69.3063	741.213	50.2073	47.7811	79.3089	72.4303	64.9822	432.521	230.558	133.373	171.769
	2299.74	239.153	232.947	396.706	165.123	179.352	860.39	223.072	25.9181	590.899	82.72	83.2381	436.128	595.314	73.6387	628.637	616.457	508.273	1225.66	35.4797	1295.32	111.477	91.6685	684.84	38.0011	41.822	99.2129	152.155	153.53	424.31	157.362	247.981	248.667
	2056.1	35.7374	414.341	303.552	246.237	224.567	410.213	265.976	38.4532	411.653	148.558	86.3185	513.363	800.059	79.9521	509.836	405.854	400.073	1212.81	33.5797	1399.67	211.756	38.629	1453.89	45.5586	34.7757	83.0409	70.3231	92.1797	472.559	159.429	57.6213	206.108
	2139.98	25.8275	173.973	268.132	225.31	268.282	281.98	160.17	46.855	761.467	116.102	83.3456	301.471	751.284	105.796	593.593	361.298	535.231	387.752	24.1681	1110.33	165.647	67.5309	1048.19	44.2992	38.6549	106.268	128.485	98.3052	437.662	268.742	87.7564	322.44
	2481.77	31.3096	111.847	213.951	134.318	275.466	293.414	193.597	42.8257	405.963	264.846	60.7446	268.036	1021.81	64.1537	260.332	427.56	695.103	202.662	49.0994	1502.4	180.887	127.367	921.555	40.3989	42.8505	82.6724	83.4862	107.86	486.098	238.504	43.274	450.816
	2408.89	71.2818	158.755	386.107	111.881	338.087	172.142	229.071	34.1631	891.609	115.524	84.0432	229.655	628.022	75.2045	241.562	296.874	761.068	236.624	45.7084	1212.64	167.574	80.4778	846.55	31.131	70.5091	94.0993	103.007	138.786	291.27	163.253	25.5245	273.016
	1822.61	127.482	244.836	284.253	294.483	193.653	217.498	258.872	23.5835	383.397	146.095	81.8079	138.291	712.699	129.784	272.223	266.611	899.785	300.066	41.9828	1093.86	71.6816	62.2162	696.032	44.7712	50.2577	60.1027	77.8527	95.9051	287.594	183.974	25.0068	251.078
	1973.7	172.518	25.3065	289.675	396.863	150.635	188.721	313.198	63.9138	342.029	94.4199	93.2229	234.823	604.387	170.513	491.453	320.206	654.428	218.852	40.1129	416.493	247.928	61.7872	1279.86	39.8348	38.4502	93.2439	62.6294	61.2058	244.858	111.09	19.65	164.054
	941.29	171.095	39.0687	359.911	245.938	358.456	335.537	201.326	80.8745	328.399	122.188	51.1393	227.632		126.553	451.743	963.613	567.564	530.377	39.582	510.381	68.2437	116.465	934.955	26.2875	43.7756	321.804	71.3171	51.9984	248.933	306.538	69.2552	227.547
	1122.7	98.3813	90.0034	467.099	398.319	195.64	200.677	285.837	80.7433	344.196	184.85	151.113	290.299	511.467	213.452	381.408	366.066	680.975	616.874	142.493	889.804	94.3132	95.024	757.129	60.2642	32.3273	39.7942	94.4936	80.8279	237.3	261.324	35.3053	375.76
	974.105	115.294	128.768	508.5	143.512	242.149	595.966	237.866	67.6791	410.017	80.6679	88.774	245.971	422.315	228.204	618.496	765.704	467.066	953.259	106.771	329.328	264.322	105.354	849.1	64.8509	56.515	10.2113	101.174	75.4554	281.11	193.632	30.5046	260.924
	1086.79	107.505	96.7922	362.071	114.01	134.369	922.289	320.381	53.7899	1116.96	161.628	61.8303	448.934	359.53	195.159	517.044	790.135	566.596	331.865	129.045	152.761	229.588	78.9247	860.299	63.6106	53.7973	8.84353	72.366	98.6852	390.211	214.336	31.7698	308.354
	1427.49	77.9046	61.8364	489.813	212.768	97.4774	1199.64	391.057	24.1367		87.0687	48.6815	402.403	425.187	155.839	437.036	726.608	431.376	252.953	161.739	784.702	268.39	37.7538	657.596	51.4201	70.1653	45.3018	87.0737	177.428	406.477	225.805	27.0267	211.601
	1727.35	84.2493	64.404	597.621	186.614	50.639	222.875	432.997	22.8862	1540.59	117.655	39.9499	254.556	551.663	306.323	615.329	571.352	987.085	220.282	80.0502	874.101	202.647	33.1422	442.452	44.4981	85.77	92.0665	185.457	83.8962	286.651	211.693	92.9432	254.671
	1736.23	63.5966	37.805	508.305	333.793	442.942	808.967	441.726	29.726	479.18	82.6235	74.6839	290.203	522.294	217.985	470.714	489.205	407.84	133.847	15.2451	853.583	255.929	25.1597	586.841	61.7675	397.335	104.833	162.023	110.791	521.902	230.717	31.0624	311.909
	2320.12	86.6671	108.298	395.173	174.081	267.024	1122.37	556.73	31.47	478.091	118.238	52.8124	422.418	589.311	142.29	392.653	416.519	344.825	345.759	63.9073	742.706	217.439	34.3231	725.289	45.4782	358.763	79.4349	138.303	80.6655	139.073	178.574	90.7774	308.938
	2404.52	87.04	300.249	257.279	341.7	129.417	679.916	348.444	38.6916	582.287	172.231	36.3211	256.231	472.721	149.007	314.779	338.449	631.437	635.323	78.81	426.703	410.631	54.3863	494.952	46.3954	108.092	205.505	122.866	102.35	227.843	172.66	66.0496	313.332
	2734.68	89.3836	17.4949	177.912	298.675	111.425	988.745	504.96	36.6896	430.525	176.162	35.5726	322.121	414.735	168.37	816.848	387.997	336.02	302.117	47.5136	875.907	311.402	58.7973	1482.06	40.9186	143.589	179.08	135.306	59.4421	226.562	134.269	102.949	380.58
	2181.8	159.07	48.8949	203.56	316.84	99.0878	917.158	604.315	47.4722	382.7	169.217	26.9247	387.106	577.341	316.718	612.394	799.387	422.844	443.402	77.342	767.567	237.236	53.1269	1214.31	34.4225	109.413	68.7731	86.3535	52.8824	410.714	171.973	33.1924	201.963
	2476.73	130.054	21.8012	304.141	257.374	74.1311	1527.05	265.768	40.0455	569.216	159.162	38.7839	256.081	540.615	667.132	372.706	444.728	454.949	605.625	41.1356		291.284	41.9178	1218.8	39.7231	115.957	215.704	121.984	47.3805	643.138	163.648	12.949	203.559
	3354.94	69.4385	219.206	280.177	356.355	196.946	885.275	204.566	43.1335	351.689	64.5251	51.2331	295.701	389.861	571.489	392.151	451.521	672.315	310.287	195.888	145.168	369.771	43.8977	305.095	42.6025	61.9648	159.636	182.003	73.9063	720.386	99.2395	33.7845	227.869
	3461.33	102.362	410.973		249.616	257.045	966.243	329.993	46.4108	643.001	126.541	52.4012	405.098	892.201	828.562	401.566	379.727	415.982	280.92	83.8697		578.725	38.2936	873.947	29.3179	33.6587	98.4522	174.072	80.4768	546.244	128.459	61.8301	229.463
	2959.28	59.9976	199.844		997.893	60.9204	1600.28	288.206	70.892	1555.04	320.348	57.9843	303.004	671.547	936.09	381.944	457.046	526.139	712.906	72.8127		116.627	31.6048	763.551	32.303	35.9315	101.142	217.643	84.5342	713.534	208.041	56.3694	284.255
	2882.3	233.725	137.031	169.319	340.672	58.7865	1312.23	256.11	83.5727	333.837	246.79	27.1082	273.782	547.189	642.348	499.49	350.949	587.725	77.9275	146.274	119.932	224.605	32.9121		36.9797	34.9304	184.017	197.615	74.4982	1263.89	120.845	51.09	507.057
	2742.77	142.486	214.69	229.228	646.873	165.467	1155.66	368.341	66.1968	485.055	322.854	31.7751	317.423	455.351	425.646	537.915	520.93	669.043	164.825	43.3075		192.986	43.3368	937.779	20.7311	61.1072	264.991	210.453	55.519	399.091	67.826	55.2257	240.822
	3532.26	216.924	278.029	248.324	328.291	93.6911	1143.67	845.458	73.8095	1326.92	514.299	25.1113	175.064	550.451	539.611	384.728	396.061	604.364	312.301	34.921	51.3937	137.958	22.595	936.746	22.2682	70.9338	283.927	341.861	83.2441	932.326	91.4287	50.8525	752.503
	2882.72	115.54	249.064	319.551	118.283	120.026	1307.18	745.734	149.431	415.909	227.426	30.3421	210.433	394.099	260.91	376.124	306.223	758.311	208.417	114.54	175.617	378.28	36.471	1464.42	30.6955	55.5285	170.474	141.711	48.8134	897.723	81.6768	53.8734	169.883
	2270.93	227.015	261.458	357.574	405.072	147.192	1135.42	1576.89	76.9488		352.269	62.1719	364.872	480.127	351.368	263.033	569.472	1226.78		50.4096	258.835	218.168	24.9456	1749.29	34.0628	64.4655	140.528	214.175	62.8636	427.725	72.4989	53.0892	400.277
	2862.03	491.184	263.79	274.763		133.897	1364.71	287.884	102.588	991.439	828.368	36.2643	223.763	492.611	287.387	356.611	324.585	946.62		67.4733	67.6973	328.722	23.0055	1656.33	34.2077	38.4734	185.848	195.555	40.2538	307.838	81.3321	86.9364	324.348
	2856.68	411.837	477.899	359.78	870.826	225.531	1124.87	139.565	140.372	621.487	677.005	34.2312	202.351	578.313	353.207	459.275	381.693	771.329		65.722	183.981	318.16	48.0226	1796.61	21.4758	66.6453	131.231	140.417	53.3491	472.014	76.141	33.6424	348.142
	3158.76	468.78	206.367	677.77	1568.28	178.833	985.841	268.473	123.221	574.413	558.16	33.9619	153.567	852.997	317.121	825.705	374.425	658.325		58.3151		424.24	54.6745	937.612	31.1633	66.8511	173.279	212.683	96.2072	608.079	75.2223	67.4877	233.462
	3112.46	530.807	205.625	642.744	620.254	128.123	1272.9	1313.49	89.4016	431.644	894.827	29.8066	389.706	286.925	197.771	253.441	277.571	569.108		60.3456		481.167	119.254	869.513	87.9935	69.1208	192.96	167.021	67.6918	629.09	76.8913	52.2426	373.017
	2512.86	590.831	244.533	331.994	1749.14	87.6817	901.329	1440.53	63.8232	1359.89	478.399	30.329	408.918	381.954	305.366	489.36	560.505	594.02	158.97	83.7518		549.509	81.6872	945.069	37.8596		198.729	311.715	54.5465	340.807	79.4924	110.058	199.398
	3328.41	319.178	323.816	413.07	200.15	73.5749	631.918	1277.83	110.84	942.342	1617.19	52.0904	320.663	438.019	277.627	341.723	385.429	689.84	574.821			460.93	50.1233	711.725	37.4223	108.911	252.259	244.852	90.3013	491.798	106.302	86.1881	192.485
	2654.02	319.453	298.764	320.832	129.181	329.028	589.401	1384.69	113.769	804.234	1308.95	83.95	136.695	604.9	303.274	471.81	546.08	720.525	567.627	258.246		508.41	61.3311	1200.79	118.698	82.6636	310.575	137.968	54.1101	354.93	63.2864	54.9484	235.32
	3330.32	344.352	448.212	691.147	204.029	80.2618	568.074	1005.22	97.1409	643.243	470.959	108.672	298.414	580.28	364.657	125.992	1302.69	441.858	543.978	194.844		718.136	30.5361	665.652	47.853	143.735	145.11	126.173	128.636	352.207	74.3903	104.19	116.624
	5228.41	378.996	367.591		193.791	61.7456	1235	691.432	145.258	614.848	666.244	93.4017	232.745	388.256	223.724	228.376	355.405	401.618	515.681	288.9		326.235	37.3224	1526.87	42.0376	106.383	99.1019	163.47	110.576	406.113	84.364	98.9091	152.39
	2866.82	483.526	587.34	1308.54	724.582	95.7253	649.744	679.932	67.0479	813.556	291.054	175.179	255.311	991.07	201.359	163.648	304.867	256.99	591.663	283.934		301.808	49.4478	1106.81	48.7774	88.5131	91.9154	91.1045	104.732	631.489	57.3938	155.994	183.48
	2436.27	390.278	583.727		617.523	49.0264	696.524	830.669	78.8391	1083.63	272.815	121.014	56.0303	554.728	266.167	174.644	373.41	219.452	408.082	320.512		291.33	34.8687	693.988	34.3633	56.8026	131.787	108.133	128.702	416.616	72.7449	207.867	356.426
	2981.29	412.641	264.439		530.983	57.7007	629.276	200.662	72.0324	1469.46	276.973	60.069	106.324	486.349	266.314	158.802	689.264	231.705	158.112			387.94	31.876	1083.68	46.3929	77.7223	378.761	87.1114	93.111	398.243	147.424	246.671	193.407
	3301.82	305.125	405.317	473.543	373.218	66.6477	376.772	388.372	66.3267	1313.56	486.366	57.5844	238.549	665.177	241.387	157.036	638.712	230.863	223.331	194.308		225.211	71.7336	989.884	49.2678	95.1408	77.2255	100.767	161.257	383.902	337.591	121.157	187.79
	2101.1	399.071	184.753	768.141	156.579	54.2926	684.117	528.619	58.9327	1294.27	618.139	53.4441	199.713	414.054	288.808	240.44	668.597	1008.95	292.922	181.66	657.874	155.455	130.367	1401.47	49.2461	179.384	188.356	108.602	131.891	442.987	166.188	104.544	214.82
	1576.81	246.385	262.211	586.447	551.067	204.286	1169.34	405.648	50.9909	1119.51	486.241	43.5313	186.878	524.955	294.556	246.563	500.718	426.964	127.332	345.57	376.229	207.417	131.327	1696.41	112.763	157.775	204.239	114.524	232.058	470.836	194.13	124.462	172.476
	1440.34	129.821	187.996	883.652	183.071	111.494	878.527	245.298	63.493	899.119	928.282	36.378	275.643	579.574	317.546	224.219	540.109	853.964	161.162	311.057	245.885	303.989	101.988	1069.37	96.9452	100.376	224.852	107.941	168.043	513.155	166.215	183.703	130.56
	1890.23	151.866	181.751	633.534	145.698	49.9686	1217.62	398.088	84.7303	727.535	485.657	38.0202	372.558	504.51	314.804	410.386	613.148	646.512	98.4785	110.915	90.904	372.695	65.2853	599.593	78.1374	98.0213	193.516	106.8	108.924	344.073	117.288	124.093	121.485
	1323.73	349.774	283.616	557.442	119.119	69.2495	1054.54	414.463	90.4354	694.679	454.933	50.8568	314.254	413.19	176.568	490.007	414.859	373.371	334.424	131.929	83.4833	172.918	72.2619	456.711	84.363	95.345	155.355	183.582	178.791	179.841	119.636	262.069	220.91
	2463.3	376.465	230.691	774.948	57.8272	74.1343	1851.22	259.864	40.0239	1537.57	409.477	51.2689	279.06	380.119	377.649	379.418	539.594	386.23	211.766	104.191		334.054	58.832	882.109	54.5305	83.2087	133.246	156.983	110.261	504.176	130.395	222.479	203.148
	3512.37	301.789	311.526	526.796	155.927	98.8567	1469.41	74.8738	55.9604		910.827	69.2114	282.188	1145	169.762	122.41	637.848	541.942	296.492	93.2532		209.669	74.9052	740.753	43.0059	116.927	213.765	166.063	351.055	716.728	135.32	84.4088	213.647
	3531.01	161.218	319.354	607.088	672.684	86.6724	1493.79	126.342	55.9512	1554.21	1173.5	57.3222	289.865	1305.62	257.175	133.773	866.376	470.716	337.714	215.002	84.8028	142.092	73.2691	530.34	42.8495	105.602	143.958	67.2254	150.333	909.935	122.575	49.0669	209.598
	2685.37	416.749	656.629	527	213.296	123.112	1874.71	155.359	35.3645	1479.94	876.549	69.6914	1129.19	1808.88	376.614	176.553	759.366	1024	275.252	540.965		154.762	73.6669	1773.31	32.4295	91.3867	226.186	50.9819	127.593	615.052	151.629	325.226	304.951
	2541.21	460.754	497.505	539.31	226.932	164.222	613.168	140.748	62.1118	1391.27	467.948	59.6798	879.474	1008.4	444.251	115.997	1256.92	1062.95	155.793	465.866			154.239	1115.34	33.723	91.4637	95.871	62.429	151.34	443.419	109.809	307.379	128.055
	3680.44	496.415	534.928	574.155	153.35	129.901	533.826	1010.44	88.4422	1811.1	1208.56	50.642	964.997	1269.71	395.32	85.4432	781.545	1635.39	479.556	492.9		106.359	299.081	1308.59	64.6997	64.3353	104.065	96.6523	273.833	509.582	94.1381	198.723	402.014
	4126.83	436.584	385.429	574.729	308.44	232.436	476.638	592.007	96.3258	916.442	643.287	46.4041	324.545	1480.87	357.906	147.282	598.961	694.515	249.127	331.798		154.017	112.715	1354.64	68.8285	33.4911	324.502	109.609	467.214	555.229	156.702	335.857	254.825
	3951.67	511.82	322.917	782.383	342.311	184.045	1508.19	608.727	128.003	905.504	729.527	83.3849	1007.07	1215.1	140.481	287.168	360.42	594.622	438.663	411.8	348.641	170.801	262.372		73.8058	124.851	155.414	97.677	788.034	896.157	304.566	251.271	298.144
	2966.62	327.542	217.378	1201.02	278.648	127.118	3253.17	436.091	178.323	782.921	864.039	182.334	1082.7	1176.81	127.885	98.9366	787.87	425.247	603.287	327.01	148.303	252.471	181.345	691.215	83.096	142.229	187.786	140.619	758.734	612.814	245.189	120.248	418.27
	3226.09	268.551	422.16	1162.56	394.851	337.389	2173.38	656.735	220.011	1469.71	841.138	60.5193	1360.61	772.712	368.074	142.104	580.463	460.276	1119.22	283.875	91.8528	221.884	137.522	979.276	144.811	292.842	167.429	110.52	570.225	804.3	223.983	176.633	548.193
	1479.04	371.46	136.914	1020.57	373.781	117.075	2227.26	332.191	131.634		555.794	49.5965	1358.62	930.826	652.252	78.4858	770.777	709.518	476.501	77.6803	105.501	159.331	196.941	1094.98	119.491	57.7627	214.505	95.2448	968.489	547.823	191.069	213.693	463.032
	1474.02	298.94	289.488	762.376	327.727	87.2478	1484.79	1176.2	137.398	1623.96	712.168	98.7553	1098.11	751.965	455.301	75.6668	469.852	1038.58	406.333	181.742	336.183	102.138	169.227	843.164	116.604	42.1055	296.537	90.4513	758.043	677.854	175.79	131.048	583.52
	2118.48	91.4585	319.779	425.309	200.055	88.2004	1930.78	1396.43	85.4618		673.958	77.9281	872.061	759.299	423.291	86.1343	756.909	1391.08	332.23	157.462	122.479	308.965	179.233	1120.18	103.184	39.4419	245.185	132.391	1342.41	487.322	184.123	103.826	408.13
	2746.44	398.499	222.614	331.9	235.681	62.7441	2201.07	1467.54	115.906		1253.87	150.616	1131.11	402.434	375.602	132.598	596.42	1166.51	503.193	418.616	115.457	289.112	220.068	1892.13	103.039	36.0145	258.068	161.677	475.893	305.174	197.586	105.639	341.093
	1432.99	492.003	517.142	340.114	185.614	61.8017	2343.96	1823.66	187.68		640.889	134.324	1166.39	477.702	478.988	98.806	783.403	497.331	277.049	437.418		239.783	179.147		180.645	40.4985	322.889	186.547	881.544	625.341	193.127	189.537	230.496
	1787.66	762.541	312.662	324.844	223.868	80.2853	1737.99	1209.18	259.469		740.062	214.931	888.853	406.438	487.438	108.721	939.773	940.456	860.034	485.109		383.487	151.546	1695.53		43.4981	599.207	173.706	1068.74	305.628	154.537	113.737	266.721
	1410.52	569.844	294.73	404.915	287.446	87.3125	3760.19	1229.92	147.008		664.918	125.222	1112.23	413.556	370.626	168.846	1414.75	837.103	653.542	496.69		274.063	109.393	1377.23		43.5771	138.828	132.987	523.335	750.299	148.943	181.493	197.429
		440.144	179.102	287.525	174.424	126.651	2817.51	1228.6	111.647	743.63	334.866	91.3559	1118.68	373.646	498.39	144.621	452.861	628.189	624.565	820.242		182.707	111.333	1031.2		39.0105	67.9427	286.612	738.124	865.074	211.101	307.416	201.763
	1320.54	307.771	186.508	146.984	517.143	130.252	2043.81	1559.02	71.0903	1033.25	384.377	81.5818	1287.68	780.235	410.872	165.603	1251.73	609.637	1560.95	210.857	434.03	312.35	119.136	686.167	135.678	50.3579	161.059	530.366	1383.33	1085.5	187.87	107.301	366.626
	1089.86	336.058	216.111	139.354	91.9628	137.975	2050.52	1511.91	91.5884	1827.86	456.092	127.924	1967.7	481.255	358.42	282.02	1514.97	905.332	496.99	433.609	429.35	392.062	148.5	716.279	70.7356	103.529	84.0627	243.158	1135.4	852.401	225.162	126.851	392.17
	847.741	494.481	164.004	111.391	137.969	49.2837	3642.36	1174.87	100.156	2473.13	419.579	142.391	1379.95	676.583	422.169	166.428	2729.24	449.5	817.272	275.687		336.921	213.87	769.477	69.5184	249.672	84.8654	209.707	567.82	893.892	220.678	128.658	321.549
	956.477	536.201	172.531	267.719	160.122	48.9005	2801.63	1359.32	80.7521	2647.26	496.133	106.04	1774.89	1197.16	384.174	209.189	2570.78	325.867	1083.89	311.104		264.648	379.563		82.8784	403.929	78.308	473.123	124.669	659.875	185.426	196.498	253.19
	841.457	559.363	186.385	322.929	786.186	71.2131	4132.44	1797.98	86.6461	1895.18	235.999	102.152	2562.27	440.304	140.22	334.72	1858.82	1356.73	830.198	361.648	3120.81	192.748	230.777		92.4112		81.7677	258.636	256.258	650.49	200.496	150.619	461.421
	1584	747.053	272.267	109.193	359.036	143.683	4339.97	461.553	65.7366	3248.43	275.502	103.311	2033.57	547.61	288.946	255.354	1583.5	2278.5	662.375	272.949	208.21	346.303	159.227	475.019	101.714	134.622	104.805	693.837	32.5893	570.083	116.516	289.904	360.405
	488.009	557.881	154.069	81.0961	1043.68	169.653	2682.34		58.364	1751.49	384.371	87.7151	806.316	492.994	499.167	283.619	1591.65	1121.9	527.561	129.542	958.691	327.3	108.915	417.233	154.082		443.347	350.122	39.9475	2053.42	106.254	142.905	528.245
	435.886	422.151	131.118	158.817	819.261	120.111	1835.68	1414.05	56.7606	2411.61	517.504	93.8235	1021.11	581.174	669.573	208.875	890.136	861.867	985.178	834.393	1557.7	354.774	160.208	379.282	102.576	108.234	238.622	88.1884	75.6218	579.723	134.014	270.674	585.643
	537.403	743.283	159.694	206.494	654.457	145.503	1768.68	1531.06	44.1641	2407.47	245.087	65.4915	928.391	669.284	563.399	430.108	951.904	570.145	1371.01	1420.65	524.287	576.429	71.1246	377.123	127.061		282.577		61.6469	321.201	184.415	414.89	429.085
	656.358	954.596	135.355		472.978	221.815	1632.3	1861.37	46.9211	2274.12	253.689	72.1003	1007.67	418.977	424.603	338.086	554.144	618.819	517.616	1288.86	514.415	586.501	61.2904	463.975		75.498	286.048		52.3325	314.909	150.745	257.954	3165.41
	438.583	656.098	270.583		389.865	402.797	1090.42	1478.53	37.58	2951.6	118.813	56.1386	1301.21	452.792	381.292	341.305	664.059	297.167	640.297	1500.24		85.1615	69.1959	746.72	131.413	77.9174	277.803	2490.26	80.5973	540.259	132.479	235.925	2243.3
	351.495	90.9362	257.084		255.803	344.855	2833	1314.81	37.654	2735.11	72.6721	71.2908	1688.35	837.033	343.139	272.837	772.697	774.13	1006.12	1055.52		117.884	49.091	549.731	120.444	106.738	188.577	1246.95	147.491	556.313	204.815	323.653	5361.7
	460.719	307.649	238.074		155.634	214.064	3083.77	1117.84	21.3145	1720.5	75.0984	84.041	660.442	528.074	266.011	560.037	826.574	705.64	523.656	1381.39		171.244	106.793	516.201	110.175	94.2201	158.764	364.248	171.413	565.753	148.951	668.062	5146.2
	559.358	303.27	245.641		887.902	237.332	2874.91	1614.22	56.8311	686.483	87.19	36.8734	933.56	615.446	371.884	736.541	1005.56	569.485	643.498	1182.76	180.998	156.16	71.436	431.945	162.062	166.274	104.732	148.332	198.888	968.743	209.902	455.89	4931.23
	962.575	311.234	141.304		511.909	258.386	3237.43	1355.44	78.7608	814.229	128.009	52.2633	1078.14	394.84	354.094	1328.67	1142.46	623.198	1833.84	1101.51	187.277	203.332	35.8715	724.579	180.112	105.681	610.905	263.146	239.01	1539.88	174.738	319.293	2563.29
	659.451	266.871	95.613		382.662	220.866		1249.75	58.8217	471.551	122.718	55.933	1566.92	387.165	424.211	2819.28	645.333	603.915	312.703	947.531	596.294	346.795	36.0318	861.533	214.539	164.661	238.65	939.863	171.944	781.382	161.781		3517.15
	921.634	344.641	108.958	379.741	211.555	615.143		1271.67	112.202	797.56	355.035	103.473	3053.07	570.553	392.966	814.052	224.035	783.835	802.976	328.435	137.915	209.061	36.7967	696.592	170.451	127.316	205.183	480.885	248.627	638.53	117.493	381.571	1661
	641.756	360.155	101.229	332.626	200	196.975	3068.88	1177.18	82.3243	3695.55	285.919	60.1479	2039.19	731.981	263.954	1487.36	403.016	981.12	767.357	274.462	409.382	180.99	31.1679	671.84	173.287	33.6034	231.71	98.6333	249.395	601.538	147.118	653.768	3806.88
	704.868	305.954	124.609	336.419	160.347	127.268	2659.83	993.024	108.705	4803.85	67.3992	92.8515	1897.69	1083.33	259.619	1043.6	520.037	1066.88	313.531	317.388	335.348	204.517	36.3679	715.991	66.097	45.4507	361.659	269.356	616.578	579.082	191.513	783.86	4600.35
	669.204	110.601	155.099	300.975	186.226	559.066	2719.9	1108.13	120.554	2961.47	250.591	81.1721	1377.56	1138.76	114.829	892.127	413.52	1315.26	629.394	284.972	173.944	271.96	32.9146	781.112	106.837	54.3616	174.433	273.012	964.593	620.705	151.897	620.296	333.596
	1406.57	67.7064	173.909		174.415	254.82	2798.04	1398.07	91.5999		157.555	53.3864	1154.55	1088.5	62.2118	541.324	484.31	1061.33	617.809	409.253	584.86	511.85	38.3416	651.72	145.531	51.9459	169.796	259.707	867.141	574.831	139.749	635.431	871.172
	1100.54	106.684	158.026		40.9109	227.964	2302.22	2323.87	89.5348	3009.57	81.1802	38.8043	691.352	591.348	90.2311	1120.88	472.351	1318.55	377.44	471.971	133.139	1000.87	243.263	700.295	122.524	37.7096	186.664	270.314	423.73	385.86	127.903	617.759	1128.73
	509.546	265.614	395.751		74.8527	314.409	3740.25	2866.7	217.83	5082.92	52.6313	90.9494	572.468	471.738	109.003	750.407	871.697	1943.86	699.002	815.723	146.875	2687.49	136.13	716.293	168.407	41.3855	243.183	174.2	583.09	184.214	123.696	458.51	151.351
	1407.37	144.179	196.077	1082.84	127.099	162.695	4877.42	3498.3	187.407	3800.14	53.2105	81.8399	668.288	639.237	113.727	651.473	1046.27	855.869	309.483	513.272	78.9695	697.355	111.209	668.09	176.198	75.9221	160.657	156.991	789.044	214.236	178.885	143.014	205.751
	582.533	152.371	143.45	778.146	188.721	783.575	2645.62	3083.55	102.881	3210.75	382.362	86.2925	402.839	524.467	97.6749	1286.52	1442.77	750.645	406.205	344.642	133.964	704.854	53.6419	635.546	181.368	44.4084	246.596	183.669	508.713	251.025	142.318	146.262	216.127
	517.17	168.137	140.451	392.603	207.985	101.135	577.43	4066.07	144.04	4138.93	483.25	91.1261	1040.19	613.516	167.626	478.377	747.29	487.522	1130.39	383.655	90.5511	1139.1	98.5286	648.729	155.981	64.4343	197.753	153.541	171.478	870.097	182.444	660.691	390.335
	1239.65	296.142	646.446	551.648	253.158	108.675	2156.65	3040.05	129.884	2480.15	320.264	75.5782	908.558	593.698	181.507	756.843	1596.04	583.788	381.357	575.098	64.0641	779.038	141.938	663.624	195.361	80.0854	295.958	153.89	156.788	2149.02	183.945	213.548	250.522
	1835.22	604.011	374.444	437.124	251.989	179.844	2658.22	2496.37	117.281	1828.88	254.193	70.0909	1392.74	731.575	552.781	723.774	1513.92	666.013	490.707	696.799	122.769	713.251	70.8022	521.971	216.9	53.1157	715.301	223.664	182.004	1264.77	119.597	34.9009	184.641
	1121.53	118.566	726.668	346.116	280.975	336.723	3042.35	2956.47	115.868	1478.95	315.455	65.3589	1845.06	581.97	551.682	680.484	1389.07	793.215	267.23	512.583	170.115	99.7086	142.339	643.424	180.613	73.2132	186.339	167.184	86.0335	1119.29	122.1	69.8049	208.998
	945.214	340.237	348.476	615.509	220.616	516.463	3281.61	2848.58	160.254	3381.21	99.7988	71.1414	1504.25	410.383	579.16	1008.4	1146.17	1173.72	357.37		161.951	115.192	85.0461	524.243	150.497	96.1971	193.782	262.851	67.9381	1219.94	159.471		151.125
	1419.01	256.331	243.875		198.906	144.928	2285.83	2493.08	165.02	1313.92	71.7591	68.2873	907.173	534.91	680.774	600.029	1397.93	669.906	512.223	1131.61	129.772	248.334	107.714	523.864	134.635	385.12	101.236	137.773	119.791	509.548	124.429		201.489
	528.602	231.389	424.646	608.628	303.474	93.3058	3038.8	3271.88	89.3585	2088.7	97.0198	64.2563	1127.03	585.986	961.626	388.63	1043.13	1772.9	384.049	385.769	189.405	682.715	72.6843	812.899	202.545	77.0961	243.941	189.802	575.953	1278	133.688	139.622	161.179
	732.997	188.449	1427.23	809.162	410.601	412.494	2239.5	3341.13	65.0148	1846.09	416.513	89.4614	908.687	627.683	576.971	1082.01	784.213	1644.76	357.171	817.794	103.256	667.745	73.1158	872.7	166.003	32.4812	235.015	112.183	582.033	931.017	108.239	92.048	262.139
	775.44	564.876	379.855	921.42	216.99	199.666	2347.15	3684.53	98.2263		173.061	131.292	935.008	733.497	362.155	1445.63	1439.5	1597.88	277.057	856.157	133.141	1925.73	60.1756	929.58	201.645	65.4003	216.909	109.686	818.892	748.063	142.482	154.046	214.768
	1022.58	221.36	252.655	813.776	274.345	270.122	1773.42	2815.29	69.4256	2741.82	235.463	80.4061	854.489	792.064	348.599	478.627	1206.87	1497.07		578.658	587.565	1327.48	76.3581	337.545	232.091	59.4249	207.193	144.832	1369.32	761.664	122.967	244.454	271.823
	856.261	596.709	252.047	685.792	360.601	164.059	1547.94	2688.76	104.44	2395.92	243.491	60.8042	1136.67	1465.24	438.142	332.818	1555.28	1771.57	849.817	432.241	375.744	671.458	52.1777	302.474	175.811	69.8943	308.138	56.2396	641.753	1614.09	113.629	179.955	1039.27
	1185.49	935.309	276.958	393.846	722.422	645.765	1851.16	3917.78	94.4469	2125.6	114.421	87.5653	720.776	776.803	636.793	610.953	1520.18	1456.51	793.613	341.933	84.5734	867.969	57.6903	482.625	123.729	103.593	340.567	231.156	364.159	1863.37	113.239	442.002	525.487
	1677.93	692.648	568.015	509.797	996.512	299.182	2359.71	2160.1	109.559	2410.55	100.633	104.752	1029.75	919.604	532.212	615.821	1251.65	1195.85	634.073	320.106	33.4522	1000.29	144.596		78.9038	88.3517	312.154	491.162	515.33	1339.54	98.6358	391.509	279.064
	1570.31	761.197	208.872	519.976	272.223	334.12	2592	694.463	131.461	1471.5	133.035	105.149	894.984	795.409	455.561	494.041	910.777	956.372	462.752	364.77	129.391	440.665	232.775		232.114	82.6645	299.012	992.757	585.114	1641.52	78.2275	328.114	345.129
	1937.59	942.688	209.587	210.911	604.721	95.1478	2686.56	1006.57	151.346	1651.26	137.965	252.89	778.489	410.369	413.007	599.261	739.096	1327.25	304.864	427.242	90.765	382.895	57.9583		166.594	414.616	393.329	1406.33	520.384	2331.59	81.3501	152.32	695.931
	2180.7	961.079	1445.61	463.307	390.403	214.459	2312.83	2087.28	111.329	6491.36	110.818	186.091	1033.22	1000.68	441.472	498.776	823.133	1232.61	293.12	484.852	84.24	256.655	64.8388		207.959	100.915	333.24	1526.03	399.471	2581.92	100.648	392.371	222.866
	1766.27	259.144	975.666	547.567	358.256	68.0344	2414.31	2420.72	186.038	1226.27	144.973	160.13	548.951	1019.2	319.895	336.318	1011.84	3695.5	247.862	320.199	526.279	998.602	116.255		174.241	52.3473	260.413	1526.89	653.839	2678.58	102.253	665.365	199.673
	280.157	743.866	1184.99	536.262	365.899	87.9012	1889.69	2087.22	143.518	1093.77	135.483	69.1005	1105.43	1156.2	324.705	564.405	1154.38	1380.41	393.49	228.709	521.055	830.143	501.598		200.177	53.7963	183.11	1456.65	439.794	1681.54	87.8669	239.024	175.8
	559.932	1193.1	217.793	607.481	443.317	67.3445	2716.71	3505.96	67.8106	981.317	73.2612	40.6948	836.485	1112.82	363.732	775.966	1332.72	717.502	494.796	590.088	496.39	1080.65	236.795		163.034	78.5986	258.945	1191.95	689.913	1471.1	104.939	287.113	269.716
	1053.58	947.453	87.5937	907.45	304.309	307.127	4864.08	4796.72	72.3942	1238.65	116.51	39.4849	455.684	975.224	256.139	554.57	948.427	156.821	519.114	543.83	457.051	102.913	156.757		150.892	70.0736	269.397	297.413	546.519	1142.06	108.97	278.947	248.047
	619.046	657.092	193.103	863.281	225.001	559.112	3432.8	1849.98	94.8435	1082.55	99.9046	32.8427	553.49	1181.06	215.622	423.441	1029.83	198.722	674.71	448.205	192.417	61.474	106.732		156.23		147.157	273.407	223.637	1622.68	122.655	347.673	742.563
	1141.32	700.688	143.059	655.72	205.669	115.334	3798.59	1915.2	55.3862	850.876	79.4548	33.5285	562.002	877.251	404.08	652.03	932.361	603.231	1379.88	551.578	338.939	55.3209	190.887		186.359	75.6827	137.823	210.96	150.798	2592.23	83.3357	220.226	595.235
	1669.45	360.539	117.52	830.51	283.076	260.939	2651.5	1566.12	54.8535	750.839	239.143	100.056		859.121	183.17	812.97	1152.33	583.654	1990.66	541.809	239.071	460.77	161.321		180.118	113.887	164.227	230.384	107.499	2830.87	84.595	210.401	365.726
	1033.38	202.296	164.529	775.259	265.262	517.409	4153.92	1600.63	69.2111	1016.99	186.794	106.379		711.404	372.491	443.731	1056.41	820.494	1111.56	631.228	190.371	390.415	129.399		157.226		405.534	267.077	156.146	2553.26	93.6448	287.209	235.762
	1499.05	116.651	201.194		324.74	158.055	3308.5	1540.75	78.5932	1126.83	420.582	105.459	357.579	778.617	462.631	419.259	1428.08	576.956	1113.95	314.11	133.258	250.849	56.2986		164.742		72.3701	276.769	316.158	1257.57	100.692	569.501	454.809
	668.46	234.853	359.773	682.568	311.131	116.197	2935.21	1802.24	74.5063	2134.34	247.492	157.549	624.26	1005.95	391.102	850.828	1533.38	643.967	757.778	1149.11	154.481	477.507	59.1371		187.095		102.625	690.481	346.086	1678.21	107.029	608.396	601.486
	874.283	260.064	257.275	641.77	183.317	134.95	2364.73	1842.79	124.709	1152.87	212.882	113.55	742.144	647.899	386.102	780.368	920.538	949.872	847.607	548.983	128.962	812.5	78.8371	674.354	101.845		108.005	462.168	151.026	1155.25	114.417	219.911	1640.65
	1548.18	545.409	339.365	1016.49	238.242	119.616	3020.19	2132.41	123.056	1108.48	296.511	130.936		817.827	304.231	608.878	1157.3	723.425	736.103	970.086	109.621	488.665	69.688	531.884	63.977	226.112	86.0944	302.664	112.048	1464.54	99.1941	93.6725	723.027
	3162.55	471.208	867.071	840.312	178.73	103.143	1644.64	1361.77	200.484	1966.75	125.691	79.4186	4277.96	745.49	652.128	868.121	379.721	564.892	1458.24	781.998	196.07	421.581	77.2531	204.826	55.5097	229.904	84.7213	192.079	115.717	992.387	86.7162	124.508	496.397
	1494.65	623.953	1117.81	356.624	701.411	316.987	2057.23	1469.98	174.742	1467.2	449.212	134.21		819.663	432.228	741.978	1029.57	487.652	1772.94	853.123	175.477	480.724	143.74	391.027	95.3853	92.0165	94.6108	235.87	178.811	1357.74	84.6783	242.957	238.621
	1001.67	665.808	728.65	404.386	659.868	136.033	1843.71	1328.71	220.78	4203.74	40.3187	119.948		719.155	617.188	670.043	799.212	550.37	3129.2	743.359	372.228	394.044	289.936	587.62	140.954	35.4584	87.3997	240.231	127.765	1407.48	73.9959	331.027	193.035
	1745.13	473.837	682.869	567.211	558.293	63.4622	1773.97	1234.34	131.461	2713.2	283.286	155.455		717.23	546.283	587.246	487.097	483.555		205.84	251.848	323.191	131.824	632.72	255.911	281.082	536.105	223.258	116.567	1127.57	77.2121	277.942	569.518
	1126	495.876	653.57	632.745	489.65	95.0358	2369.09	913.286	197.654	1213.66	206.985	131.123		1075.81	501.274	479.771	1221.05	807.481		169.44	200.37	306.566	222.983	1027.42	152.456	114.882	365.495	222.205	345.676	1384.27	89.0727	426.165	261.63
	1137.52	692.219	666.155	360.517	539.688	125.847	2358.79	1770.93	169.516	1249.1	72.9033	122.207		822.809	352.659	582.018	1529.16	757.034		356.898	251.738	250.693	135.699	514.072	232.524	46.3461	300.857	85.5931	109.833	1222.65	131.609	1382.9	135.594
	2055.72	758.168	962.226	318.786	511.359	87.2901		4638.65	195.323	1623.75	119.442	158.662		1143.03	385.02	926.51	1095.59	848.886		130.79	217.547	687.697	369.454	615.854	141.103	82.6215	207.679	191.05	395.959	1752.85	53.5386	2613.6	464.898
	791.448	237.553	3111.47	294.821	498.536	130.988		2727.76	151.684	1020.93	205.534	143.928	2747.1	1114.82	160.975	772.758	1325.74	365.701		229.095	221.365	269.286	115.923	1087.77	191.612	64.3916	744.093	50.5359	322.945	1201.03	47.423	326.264	355.255
	909.027	122.757	275.121	338.91	1405.35	449.836		1226.97	128.315	1042.72	169.175	99.5516	3188.12	1186.92	132.373	477.165	1295.53	244.156		152.479	154.966	73.0923	130.483	624.552	154.275	49.6494	483.056	120.634	440.33	1919.64	94.0625	539.406	375.445
	1211.95	492.711	243.828	300.696	806.097	256.622	4777.74	1169.19	83.8226	838.039	312.956	98.2715	4104.97	1346.23	300.363	618.071	1155.72	316.688	2293.09	105.226	225.397	199.611	78.7141	1091.16	97.463	313.206	287.58	117.273	759.864	1464.24	108.205	212.767	366.722
	946.303	1156.04	228.062	392.834	410.971	388.848	3507.94	643.413	158.757	1592.49	302.654	148.063		1474.83	163.336	1010.59	1100.4	388.752	2060.58	95.6117	98.985	554.659	50.0614	523.858	163.661	45.1845	211.699	168.165	894.634	2303.78	131.418	201.95	432.342
	1369.45	1034.57	315.022	614.365	591.294	277.431	3424.46	2233.01	129.188	2684.08	156.98	282.561		1415.55	180.366	362.603	562.048	409.274	1187.47	77.3147	155.097	528.825	363.816	787.776	263.088	37.2736	278.501	154.468	359.957	2929.93	98.7624	49.7273	293.218
	2195.32	601.806	367.771	710.176	215.337	279.483	3725.08	1198.01	151.926	1686.36	86.7651	275.803		1659.98	228.46	770.683	610.958	329.328	2653.11	105.969	482.505	361.263	129.023	409.979	166.883	38.6358	340.94	268.222	632.425	3134.86	106.363	41.7793	931.233
	1090.89	615.408	2293.48	287.306	928.921	542.945	2982.99	799.209	185.187	3929.15	135.163	309.827		1295.96	182.747	543.67	491.958	281.892	2429.32	141.576	185.518	536.86	118.793	535.843	183.485	111.02	191.493	398.312	601.139	1745.24	111.014	519.555	424.451
	1026.52	427.157	326.594	657.714	661.985	287.288	2524.28	768.634	131.735	1709.87	62.9585	152.671	3660.04	768.057	279.868	622.333	411.668	345.531	1771.67	149.988	258.392	1429.95	83.3145		205.027	95.0215	226.957	250.273	778.166	2145.23	70.171	782.461	552.888
	784.803	239.744	1636.13	621.885	932.518	377.456	2901.38	545.618	120.093	1617.78	151.298	123.609	1632.09	506.886	1279.85	490.88	609.336	286.38	2021.05	140.563	422.751	612.532	161.559		149.871	71.7637	414.893	346.766	797.785	2706.13	94.7859	606.107	422.133
	1070.48	383.762	960.414	685.464	579.379	309.042		3981.28	133.814	989.783	238.401	122.301	1971.33	702.595	539.577	668.622	409.566	406.079	1624.66	345.212	154.602	1859.1	182.877		246.756	85.9829	214.776	292.602	285.883	1600.67	114.497	1982	307.966
	1830.43	580.005	249.134	404.114	685.88	754.912	1887.37	2585.43	142.411	1097.17	176.087	167.981	1573.15	658.712	416.465	773.423	715.366	271.442	2883.31	141.415	149.079	715.755	95.3344		146.15	102.853	164.445	375.346	175.542	1869.8	86.5807	1338.56	279.284
	510.975	614.983	275.565	502.947	439.953	416.759	2601.6	2037.91	180.952	902.008	326.915	139.854	2050.17	1985.25	451.426	698.586	844.952	375.048	961	151.598	258.414	508.384	116.656		173.488	62.3345	155.671	294.039	281.212	1000.3	111.814	1003.19	279.126
	855.53	408.479	313.239	555.589	419.909	507.393	2704.69	2294.14	186.969	1470.23	173.13	138.106	2267	1234.27	583.354	628.714	188.073	328.184	413.807	91.6286	128.775	231.816	99.5092		160.177	60.9596	543.826	190.003	185.136	1268.63	139.843	201.672	320.509
	1662.43	327.738	164.278	389.363	553.25	165.589	4406.05	1943.69	179.291	2732.55	223.529	174.958		1175.49	589.65	524.292	346.497	214.999	804.52	117.973	83.0221	343.803	73.3765		296.468	75.9842	180.231	269.601	169.935	1025.86	98.9061	106.559	409.84
	1222.1	308.247	242.78	1081.51	614.632	308.698	4036.7	1258.81	142.119	2746.95	308.035	291.545		939.66	898.932	537.139	384.834	166.525	1434.16	127.078	209.457	185.11	76.965		261.953	962.312	204.68	352.373	194.293	1415.22	117.361	107.823	416.52
	1039.78	471.387	123.691	610.889	386.984	144.819	5176.05	1008.29	191.838	4737.67	245.827	171.958	2231.78	947.041	831.033	738.85	395.092	232.178	930.86	75.2093	207.594	99.9601	197.787		242.364	78.2272	361.91	152.416	203.515	1133.58	119.758	318.494	578.487
	903.195	456.196	190.233	784.498	427.149	208.381	2631.06	1730.36	142.103	3492.07	87.1753	75.0841		927.553	502.617	660.163	1117.09	433.93	826.749	237.54	198.307	74.2821	177.969		126.776	179.851	338.895	132.002	313.464	3314.63	122.134	204.05	765.063
	510.826	241.192	188.269	726.271	559.569	219.686	2235.45	641.502	221.7	3168.08	294.64	82.8794	1110.2	1480.17	767.009	458.234	603.288	393.718	1110.03	174.826	233.659	304.625	98.9615		80.0408	51.0797	267.174	146.149	261.883	1529.58	171.893	1016.52	617.191
	439.649	66.3195	204.422	463.709	608.539	191.707	3451.33	685.204	223.999	3025.42	139.878	209.848	2830.68	1301.87	605.999	540.075	314.786	828.211	1381.22	129.999	87.9769	208.593	255.334		63.5369	116.215	802.564	239.803	340.686	1479.3	150.858	1462.83	185.309
	1476.35	60.8198	136.565	827.437	613.005	519.094	3016.8	1744.72	155.22	5476.26	274.385	122.82		1157.61	740.745	879.447	562.837	1352.36	1962.71		191.509	162.995	63.6943		24.1139	60.144	260.764	205.621	271.689	2413.13	148.426	1566.46	1181.94
	780.551	155.51	93.966	314.736	855.595	215.987	677.845	3620.08	166.893	1672.73	208.051	123.969	4053.23	1658.61	465.424	689.52	349.028	1474.06	1331.07		222.434	427.297	57.9068		63.7622	332.365	174.158	352.911	193.611	1898.71	160.903	953.549	893.079
	1118.37	218.001	1487.35	205.156	1297.03	218.154	2705.61	1841.96	387.216	1888.83	488.183	455.68		1951.61	227.739	756.521	465.912	949.956	2199.04		208.162	605.496	165.077		172.672		251.555	405.428	204.869	2540.9	218.054	251.206	560.258
	1055.6	246.593	273.766	197.772	412.622	164.711	4171.73	2159.1	283.885	652.931	600.73	348.976		1616.34	335.219	707.31	439.65	905.185	1338.44	145.968	79.7074	577.082	50.1058		126.98		60.8581	338.18	255.651	1902.43	250.99	681.925	1900.79
	1183.43	239.698	207.145	361.031	529.013	332.506	2944.34	1258.56	117.464	833.686	532.684	322.875		1400.42	463.206	599.324	572.344	1007.2	1123.81		259.984	24.7077	180.597		103.549		21.8089	294.053	341.924	2465.35	170.978	1023.25	794.254
	298.672	219.099	267.891	268.985	499.144	177.892	3072.46	803.8	132.907	1450.74	348.6	280.138		1216.44	449.179	276.043	529.79	1076.35	1186.55		108.272	77.3527	178.553		99.6571	108.838	36.5907	245.614	519.658	1708.14	189.055	752.536	453.792
	1291.91	102.795	793.485		261.725	361.969	3037.13	547.899	130.619	1300.7	320.742	238.173	1269.83	773.36	694.694	305.67	1065.44	676.78	1068.81		269.187	190.369	237.551		76.5471	85.0821	362.787	173.277	331.358	1032.85	131.49	534.377	512.903
	561.452	114.869	834.405	422.014	221.427	448.301	3663.82	1005.77	78.2442	1546.25	309.948	244.816	996.754	858.594	397.467	579.113	681.995	1102.86	1223.01		39.7716	403.534	189.779		39.7909	122.684	202.237	225.065	90.326	847.154	111.981	1718.18	497.298
	939.498	67.4173	481.557	524.811	388.401	241.274		1797.53	122.574	1214.61	387.389	437.123	1234.46	1441.63	315.054	627.337	182.057	1047.98	2862.88		243.332	1216.8	95.454		24.5575	91.357	172.733	311.683	32.6055	751.998	107.348	594.411	216.302
	998.949	23.7928	460.463	1168.46	335.439	616.329		1753.42	97.9525	740.82	227.492	175.873		1017.96	415.639	595.225	179.032	777.708	1565.1		261.63	702.97	105.288		17.5232	106.888	168.655	176.885	425.092	970.122	120.537	845.805	335.903
	1193.81	44.4885	882.54	671.441	501.329	702.983	493.227	2486.5	91.3882	831.871	355.631	200.388	3428.97	1152.07	432.618	718.002	340.445	1036.03	1419.88		283.304	1108.06	119.882		21.351	74.864	221.663	176.315	172.332	1040.96	123.946	1056.82	258.064
	1133	52.1073	768.933	675.827	169.333	561.123		965.552	104.91	1398.48	937.711	188.972	1990.19	1338.59	488.496	817.666	487.872	298.715	784.492		206.583	2097.37	291.611		47.2309	91.3539	223.745	115.743	115.318	1487.03	165.415	902.638	333.51
	1852.77	59.9269	1209.82	458.792	69.814	399.428	1162.98	283.037	89.5825	2132.85	387.965	268.475	2932.47	175.529	277.174	561.019	386.233	619.073	1461.08		132.606	2951.77	525.043		100.196	96.3387	330.563	170.573	115.038	2832.94	86.6723	1362.7	428.501
	566.702	64.9126	1506.88	646.923	107.191	452.713	3013.75	210.84	52.0986		400.688	296.216	1952.17	704.378	185.632	594.11	422.47	926.065	1805.64		111.731	1466.54	165.454		89.9275	114.195	237.372	268.94	119.157	2141.04	202.15	952.844	269.311
	613.226	69.0673	518.141	999.27	80.6033	412.98	4098.91	754.786	83.1901		894.048	209.709	2416.56	1123.18	202.16	395.717	368.571	795.919	2798.06	115.907	72.1079	1017.41	140.112		99.4547	106.035	317.646	153.115	91.5151	1169.88	126.844	371.973	168.717
	1737.18	56.2773	621.596	1075.24	355.437	580.904		794.943	97.31	1020.37	806.738	215.342	815.51	1155.27	75.7578	812.888	180.606	480.719	3494.38	68.553	125.436	847.904	106.446		61.1015	91.9924	315.882	93.4746	140.897	448.178	84.0305	390.306	339.167
	1942.83	45.7211	670.817	973.159	116.559	442.142	386.776	468.553	129.071	718.725	573.807	68.9307	1792.2	1614.51	555.988	584.257	336.885	543.537	2049.2	90.11	59.2256	2763.75	136.641		66.0435	263.348	334.555	56.5617	144.62	242.057	87.349	45.0248	360.17
	1707.33	43.3944	1030.41		228.143	171.036	381.092	1098.45	129.658	976.155	225.873	40.6945	1283.67	1197.16	262.009	439.508	183.528	748.066	2027.13	50.1658	188.612	496.796	111.883		101.805	92.3654	641.949	47.1583	165.89	180.403	164.527	169.653	454.567
	1478.12	15.434	1585.63	472.348	307.867	404.105	241.808	356.797	84.3663	1448.15	221.977	72.3091	385.619	1057.61	810.803	453.373	419.426	685.539	1820.02	120.067	253.395	1479.39	106.629		151.486	110.672	717.57	43.6012	226.053	97.5144	106.593	532.236	303.377
	1425.53	94.3764	1442.23	860.299	214.041	194.463	299.682	1091.11	88.9451	530.772	294.902	55.7174	368.486	1051.15	850.116	506.452	371.466	801.182	1735.71	56.3851	90.7562	897.085	135.475		143.058		168.371	109.129	136.455	179.902	127.49	612.368	213.534
