# Supplementary material for: Deep phenotyping of post-infectious myalgic encephalomyelitis/chronic fatigue syndrome
Source: Nat Commun. 2024 Feb 21;15:907. doi: 10.1038/s41467-024-45107-3 (PMC10881493; doi:10.1038/s41467-024-45107-3)
Supplement: Supplementary file 6 — Source Data [file 41467_2024_45107_MOESM6_ESM.zip › Figures Source Data Files 12.30.23/Figure 2A LF.xlsx]

## Sheet: Sheet1
Group		HV	HV	HV	HV	HV	HV	HV	HV	HV	HV	HV	HV	HV	HV	HV	HV	HV	HV	HV	HV	PI-ME/CFS	PI-ME/CFS	PI-ME/CFS	PI-ME/CFS	PI-ME/CFS	PI-ME/CFS	PI-ME/CFS	PI-ME/CFS	PI-ME/CFS	PI-ME/CFS	PI-ME/CFS	PI-ME/CFS	PI-ME/CFS
Low frequency power (ms2) per 5 minute segment		131.04	329.3	2027.06	818.919	892.504	696.296	903.64	1483.96	349.544	2021.65	831.398	406.075	929.665	2962.53	1040.5	1562.23	884.883	2178.08	4165.71	131.04	538.385	1882.56	1154.04	326.394	1227.36	533.268	419.208	483.155	1359.78	2807.24	144.271	763.328	647.198
		71.4092	257.487	1862.38	2341.16	1078.03	227.005	1270.86	1475.47	524.702	1663.91	694.989	675.237	951.011	3684.4	534.629	1334.32	519.231	1156.25	3967.35	71.4092	547.977	1612.61	857.315	758.09	1013.9	153.436	654.926	195.881	1412.72	612.133	301.47	702.539	1690.23
		64.8094	288.601	1896.39	1160.17	1571.44	926.702	1430.64	687.248	166.522	3354.26	1054.02	565.216	1014.95	2478.17	860.809	878.371	1070.89	1761.64	2676.32	64.8094	403.8	832.277	744.117	512.526	506.774	182.711	711.769	259.292	447.522	1032.01	228.14	384.2	313.39
		76.0731	191.249	1071.89		1532.12	308.614	689.436	786.606	168.948	6053.7	1377.59	1095.08	3374.32	2801.75	1011.11	964.285	564.395	802.023	3954.78	76.0731	429.628	183.426	839.234	726.347	816.642	67.7131	135.584	426.56	862.541	1505.83	759.521	1053.47	94.3771
		116.477	187.13	1828.68	3143.25	720.49	1664.18	653.669	1024.63	75.8384	3188.49	1262.01	760.034	3620.47	2730.32	522.817	1118.05	1526.51	1574.08	2832.42	116.477	961.127	215.735	677.732	483.552	1305.9	241.906	438.754	688.184	630.548	2633.67	533.695	514.096	175.108
		221.771	220.982	1036.95	3045.08	703.999	361.938	827.607	636.997	176.48		645.669	345.004	3604.22	3069.85	942.064	1843.05	382.399	2448.43	3211.72	221.771	607.174	1020.16	446.252	668.068	759.05	231.395	381.077	566.77	855.401	881.328	376.896	990.15	164.637
			231.915	614.12	1004.5	1074.36	1298.13	839.085	1122.09	267.894		979.114	469.986	1691.4	1710.35	463.608	4289.25	576.597	980.237	3265.12		427.328	1533.46	867.432	380.391	832.09	224.179	75.9394	468.098	781.545	357.663	590.977	1220.02	1143.48
		177.518	286.349	1107.91	332.166	1500.44	1031.33	786.944	970.563	182.448	2215.39	1557.53	369.389	2195.15	1728.28	594.636	3943.98	659.61	1078.72	4910.06	177.518	849.183	1397.52	1198.57	1086.04	1037.9	185.123	360.108	253.006	1000.53	789.12	824.4	1316.89	1072.05
		71.8924	439.279	1612.99	932.042	939.474	925.059	820.06	1068.07	126.414	6296.62	1158.77	189.193	1548.71	1391.68	536.915	5040.34	984.1	772.324	3126.1	71.8924	441.387	1126.96	901.544	1051.41	757.056	264.323	466.627	940.703	753.929	1085.04	382.687	838.611	150.223
		318.907	314.263	1647.36	750.584	1417.82	1844.25	463.392	490.751	148.59	2410.88	1246.71	130.964	2399.53	2065.52	639.177	5334.95	566.52	890.32	4577.48	318.907	1427.43	681.632	1421.86	952.258	949.599	206.595	160.813	475.727	693.386		642.834	165.644	278.333
		402.855	199.813	796.239	914.796	190.651	2208.19	935.056	525.98	105.795	3413.56	553.145	335.428	3091.84	1764.98	1984	3141.71	1046.17	2569.27	9635.71	402.855	1040.06	1450.18	989.445	670.339	1292.45	95.1864	733.68	894.75	1455.82	834.471	239.969		439.121
			280.865	171.605		303.173	603.33	953.286	653.302	76.9805	5212.34	1175.7	280.51	2324.95	910.09	1180.7	2556.75	528.692	1937.1	11763.7		1002.13	2612.94	1291.8	737.496	521.728	71.8537	627.938	390.647	1343.84	721.179	365.095		1060.76
			198.278	249.498	1290.32	166.72	415.957	690.773	282.907	117.301	5807.03	1230.23	371.741	2527.4	1138.75	1029.79	1293.82	444.052	1317.36	3348.6		542.881	1314.85	1134.88	1010.36	334.638	64.1244	459.662	1858.91	1009.96	777.767	502.889	443.964	1497.79
		1112.9	185.947	416.522	648.114	143.09	652.935	563.308	263.847	71.6877	4303.77	1058.92	311.93	787.877	2361.16	852.366	1978.88	914.216	2046.1	6697.55	1112.9	794.523	824.756	1680.94	597.413	695.386		573.788	616.97	1080.07	687.175	253.795	252.63	1155.8
		1092.97	132.557	476.219	857.889	166.189	529.894	287.901	418.891	70.5491	2231.73	641.166	570.852	2615.69	2495.01	1339.03	2251.99	455.132	2808.18		1092.97	602.716	1321.11	747.065	747.602	535.638	117.277	708.986	751.366	983.059	753.545	233.726	192.89	1466.32
			197.611	487.356	1046.96	42.239	958.655	342.259	569.331	154.343	2291.54	1016.78	195.302	992.925	1220.8	2053.05	2117.11	499.991	2564.48	3204.4		1166.63	1644.28		1568.11	1509.88		480.916	613.723	809.932	769.539	363.818	247.506	1965.66
		297.445	158.242	496.672	905.16	190.63	616.583	549.233	404.477	272.76	2713.35	1139.94	320.038	1180.66	3619.25	1318.43	2561.17	311.454	2338.06	3943.99	297.445	647.84	622.265	632.805	1975.13	387.216		500.18	631.626	1427.91	664.176	399.792	350.371	842.078
		490.887	164.302	570.988	351.749	1757.17	1072.89	424.994	509.063	363.341	3973.67	1191.44	742.256	937.977	2706.94	2101.42	1610.95	2635.43	2337.97	6199.63	490.887	153.758	1028.9	574.29	1567.41	1124.25	139.87	778.895	571.166	1168.52	401.143	401.103	272.402	763.032
		317.832	245.452	836.678	938.183	3455.86	771.742	592.255	529.032	318.901	5091.26	723.523	233.923	1901.81	1411.68	1487.74	2289.22	1916.75	1387.87	4361.61	317.832	269.159	1482.47	528.162	1121.32	1130.19	161.858	631.706	402.778	1709.26	403.96	345.143	211.337	889.633
		683.011	251.967	503.627	960.987	3229.89	340.414	733.673	327.101	515.902	2131.18	1715.77	179.974	1567.75	468.087	1381.75	1574.26	630.022	933.717	2604.66	683.011	285.934	864.665	545.694	870.615	545.405	216.307	864.421	460.022	1043.41	919.412	257.566	87.9701	862.477
		1881.44	192.455	673.847	1318.74	2740.79	826.082	721.746	1173.38	208.44	3976.78	1200.81	191.776	1175.03	1201.56	1790.1	2175.22	1689.6	1881.41	4190.68	1881.44	187.249	1639.56	529.006	1774.84	803.809	169.701	632.923	347.06	1310.01	963.269	354.876	86.7438	466.724
		1150.19	338.761	766.077	880.342	3102.1	433.453	1999.5	778.714	264.415	2021.45	501.366	168.671	2384.05	1830.84	2746.44	1915.87	1090.08	2196.74	1724.72	1150.19	165.983	870.255	453.827	838.051	704.505	84.4332	439.235	591.512	1384.12	939.486	507.91	83.2074	709.949
		523.384	233.017	641.804	579.843	1959.75	871.919	990.587	644.221	332.155	1487.46	420.946	105.216	1455.8	1306.75	1628.86	1219.86	889.823	2449.07	3364.86	523.384	619.851	545.54	1153.73	1268.04	807.188	205.633	715.562	523.864	993.043	947.627	217.152	63.6415	1081.46
		483.821	312.55	935.758	526.865	1908.94	1370.61	1374.72	726.188	230.793	4893.91	512.4	111.188	2106	1817.23	723.05	1610.52	788.319	2023.6	5140.75	483.821	474.175	2045.44	1055.25	749.705	627.308	108.721	501.399	314.109	1678.8	1269.59	326.979	37.7546	1271.84
		547.468	369.885	806.153	1184.3	1583.96	1368.89	1331.34	779.053	243.398	3056.56	426.595	539.835	1577.49	1491.8	621.846	1812.71	468.459	757.211	2249.1	547.468	111.762	2361.22	344.519	945.32	643.849	105.599	285.137	571.312	1855.75	386.384	413.986	37.4278	864.851
		971.551	674.782	951.893	926.409	2166.07	802.727	1962.34	686.616	163.372	3466.19	1709.38	373.833	1087.25	3427.05	1721.89	2266.96	501.762	668.058	3396.67	971.551	627.604	1924.42		693.203	737.722	70.1054	567.702	505.747	2053.58	153.849	247.014	54.5465	1008.28
		1259.43	562.628	483.397	836.643	2737.16	217.873	934.83	1430	345.464	3242.18	723.648	465.731	804.559	1833.65	1151.9	1975.88	1597	984.238	3838.53	1259.43	1131.93	1760.63	563.547	759.402	448.338	148.862	309.755	251.381	2663.06	325.842	397.634	36.8283	926.608
		773.424	412.039	428.722	615.776	2262.37	916.987	2487.67	1174.17	199.367	4794.7	1398.95	324.515	2289.56	2869.26	1351.49	1338.87	1987.26	1068.53	1408.31	773.424	314.379	1663.21	400.815	1102.07	497.265	99.8231	361.819	421.268	2023.96	304.636	325.648	105.676	770.836
		984.49	290.757	1881.89	766.012	2392.51	611.765	1963.35	1247.62	86.1763	2836.43	568.758	494.207	2144.33	1495.33	847.488	960.04	1338.04	824.645	1465.05	984.49	848.069	1587.28	413.728	732.532	487.693	100.072	394.811	238.82	1553.4	238.736	478.277	55.8892	261.141
		1120.43	307.409	872.046	989.455	2109.48	841.464	1497.19	1310.58	201.787	1493.54	545.316	315.327	2109.4	1421.21	1317.71	1369.71	895.68	1079.59	1856.48	1120.43	788.175	1860.96	386.123	898.39	787.931	189.551	900.431	256.49	1700.3	542.636	279.917	101.055	241.312
		725.735	641.138	1021.53	1400.56	2254.62	231.978	1452.02	1749.16	195.036	4151.17	549.908	397.894	1864.92		913.874	2239.69	996.322	669.948	1356.79	725.735	224.871	1481.1	493.814	551.391	707.368	244.833	353.9	285.495	3234.55	207.306	541.921	146.789	378.114
		874.321	687.844	527.546	1736.02	1869.93	416.222	788.86	1872.05	229.638	3243.82	368.289	81.1745	1726.2		1214.75	2144.22	1089.19	644.712	2415.51	874.321	484.904	1238.78	284.495	1166.91	917.543	183.398	481.777	179.907	2479.56	437.862	419.739	142.002	366.49
		1037.59	643.074	655.504	947.105	1526.54	300.229	1333.06	730.873	86.9558	3729.42	433.451	640.255	1441.88	1429.28	1455.98	2532.16	521.612	1680.08	3074.5	1037.59	245.063	1348.83	260.046	967.691	586.914	366.017	731.086	367.076	2424.8	912.297	587.076	103.523	637.601
		816.84	478.818	668.312	465.436	837.835	323.396	2124.33	1191.74	232.676	6161.55	335.371	291.814	1102.11	1323.34	539.445	1506.45	294.877	681.807	1349.48	816.84	616.856	1441.16	319.78	1903.63	650.368	242.037	1231.82	197.966	633.279	528.806	489.076	88.0326	692.624
		1253.44	422.208	883.447		1305.79	913.788	1417.21	556.48	373.693	3774.21	515.926	243.385	1538.15	1141.8	1602.22	622.161	823.365	508.22	1878.43	1253.44	159.628	2076.3		1315.83	592.953	287.724	575.163	524.19	927.979	543.379	538.446	145.056	1109.49
		390.51	498.032	1087.84	466.511	1585.98	460.186	1389.75	564.38	308.909	850.727	729.82	200.511	1785.33	1907.77	979.489	1400.97	1431.93	824.917	2641.67	390.51	104.378	2237.74	367.345	1549.38	495.089	273.038	1092.15	511.035	761.001	1097.46	454.774	67.5338	493.93
		371.196	613.164	427.096	204.008	342.298	946.425	1654.17	656.773	330.961	1792.7	1475.08	466.245	1203.42	1960.01	925.869	3578.69	437.263	3144.45	2894.14	371.196	198.871	1868.72	231.441	1824.25	484.787	157.593	1472.66	577.608	488.125	1045.21	471.404	189.173	783.596
		644.886	653.523	1164.12	148.263	1163.29	1177.9	2643.95	1089.23	370.832	942.744	1269.98	424.482	1445.25	2654.78	826.345	1705.1	1214.98	1674.86	1311.3	644.886	93.444	1293.85	112.301	1679.75		468.992	1420.65	454.136	1005.3	1161.02	714.536	412.093	1357.29
		887.27	310.619	1113.15	223.759	693.178	555.184	2812.23	1852.61	261.337	614.185	1236.76	192.02	1358.74	2293.44	2007.67	1034.08	582.67	1427.76	1465.11	887.27	2177.77	1216.51	215.543	1187.97	81.6893		2184.77	624.693	1583.79	1072.45	422.823	260.916	457.271
		482.475	287.975	943.161	235.967	740.77	385.767	1856.42	1173.96	74.3605	548.375	398.356	273.21	802.833		2276.03	953.729	1012.65	2899.03	1994.87	482.475	700.684	1196.72	198.286	1450.34	262.676		893.339	1498.27	1233.53	1603.73	631.771	143.905	1669.3
		592.345	323.741	1066.12	476.608	683.524	512.335	3101.28	952.201	169.948	469.802	1299.38	885.863	1794.2	1283.49	1282.49	1951.87	817.397	1664.99	1708.15	592.345	827.237	882.142	206.089	1638.35	104.965	253.178	831.748	64.8209	2033.18	811.218	474.02	267.099	1649.65
		637.681	636.388	404.942	746.995	941.256	383.649	3401.94	1469.76	236.421	6397.84	1374.86	469.824	3111.41	858.358	1015.67	2193.53	683.647	1301.63	2373.03	637.681	566.957	1095.52		1608.58	256.774	80.1509	1262.29	532.717	2444.86	1559.66	652.78	200.276	1230.68
		410.579	442.993	616.549	290.831	872.676	303.342	3662.15	1372.93	168.366	3788.37	1160.83	556.242	925.143	1574.97	1020.47	2199.71	962.986	1348.5	4411.51	410.579	257.501	765.56		2349.49	464.785	122.98	1206.84	551.35	1332.52	765.871	415.727	119.237	495.55
		435.942	682.972	618.057	301.096	1161.47	323.097	4250.46	1363.87	277.018	2921.61	1724.01	488.191	1041.55	1385.03	1262.01	813.772	614.788	1090.72	1945.9	435.942	162.512	563.131	302.49	1794.8	114.074	97.6129	585.431	316.26	1212.18	1473.8	477.324	196.384	1324.3
		647.859	610.025	701.875	237.377	1168	404.426	4021.19	1420.61	124.447	910.658	538.081	1505.88	687.753	884.694	1206.05	2112.09	2055.3	629.079	1868.81	647.859	1717.4	742.203	256.594	1831.74	75.0875	72.1664	676.988	313.069	1554.44	1400.93	400.234	198.162	749.849
		606.153	918.674	951.765	534.063	770.062	274.118	2242.07	1553.4	154.179	1833.3	468.072	442.105	758.142	987.988	1168.9	1801.25	1092.16	1463.95	1544.48	606.153	608.306	1069.69	614.53	1253.59	202.741	102.568	791.699	315.399	1101.87	657.004	852.523	465.907	165.195
		594.83	544.581	1391.57	362.951	840.427	356.085	1854.98	1694.91	86.5218	1673.21	1165.74	302.185	524.341	1445.06	1328.76	1509.6	1180.7	532.798	3477.92	594.83	127.143	1300.71	252.162	493.333	139.604	139.255	732.95	478.809	396.525	1546.66	517.893	384.436	126.716
		386.287	624.765	1513.28	330.753	1032.08	237.566	2532.35	872.01	110.312	427.436	1619.9	205.241	927.088	2946.91	1457.86	1965.3	1279.59	750.277	2491.84	386.287	121.767	1054.82	460.818	496.216	202.702	185.86	736.974	453.494	1089.14	963.962	863.434	370.247	582.831
		365.652	729.795	1551.87	311.66	1503.18	385.714	3580.78	1241.64	69.8895	1657.78	2109.39	413.05	812.545	2238.06	1199.14	2963.55	1127.46	731.351	2521.61	365.652	73.7369	1502.29	917.251	464.473	285.032	114.984	503.506	1111.23	765.221	725.626	1023.49	289.65	2728.77
		390.039	856.873	423.13	291.364	1186.25	413.82	2863	600.876	63.7583	737.026	3167.06	322.723	1364.97	1983.17	933.443	1444.05	1189.59	1080.6	3735.31	390.039	274.895	3679.93	680.838	789.153	216.68	172.095	902.87	665.253	1895.95	593.729	364.367	228.952	1190.36
		204.109	179.63	694.171	445.246	880.198	187.384	4747.51	716.978	174.515	2230.24	916.038	432.335	1206	2368.49	732.742	2272.28	702.357	1016.54	5396.69	204.109	634.132	1791.82	580.741	876.352	113.045	177.666	825.538	379.275	953.042	1150.47	399.176	227.578	1256.66
		436.768	170.571	1323.68	416.63	1730.16	523.181	3166.56	1329.05	205.323	911.681	1553.89	232.219	830.993	2861.96	593.565	2264.07	1201.69	1665.93	2735.35	436.768	170.951	2312.19	157.316	990.282	209.363	272.316	958.639	347.194	742.497	966.766	3740.32	203.722	1355.7
		167.273	94.514	1432.96	771.369	1363.89	942.527	3082.16	1977.66	147.648	2671.79	1149.34	240.625	1131.7	1008.63	529.271	1179.62	1429.4	1226.92	2298.42	167.273	512.337	1717.87		1295.74	296.203	369.319	822.221	386.044	728.519	1329.64	627.445	253.718	1738.2
		170.034	25.0953	1417.97	345.187	738.932	374.582	3416.86	1576.81	143.909	1062.25	743.073	256.585	1124.76	1306.81	202.279	1071.02	1099.7	479.256	2689.98	170.034		659.489		1812.97	186.002	246.319	828.448	578.796	1053.22	659.909	642.378	219.199	1324.23
		169.319	257.01	1174.85		752.1	1000.74	2692.8	1781.02	166.545	622.654	352.02	110.018	1795.31	1542.58	154.981	1270.68		2226.85	1972	169.319	757.101	2753.24	538.83	728.929	109.028	357.995	583.494	432.193	555.992	1106.69	257.375	134.308	1623.52
		197.666	259.595	1347.21		778.033	748.002	3197.88	1556.73	128.923	1392.28	813.659	212.511	1358.72	1900.11	300.405	892.931		774.343	4734.18	197.666	441.61	1112.18		917.776	468.229	223.816	615.501	776.172	969.656	1518.51	137.455	369.987	1496.77
		635.99	473.984	2250.94		1064	533.583	947.009	1637.91	309.736	1802.1	673.127	580.711	1545.49		362.961	3563.87		782.188	5124.62	635.99	155.455	1749.29		808.498	500.418	371.973	466.79	256.658	2175.05	507.427	681.63	442.394	1743.64
		304.767	452.271	1271.18		746.479	274.341	2165.19	1017.98	251.978	2660	971.186	643.296	1333.7	1628.67	244.364	1740.51		1160.88	3819.62	304.767	397.305	775.529		932.236	599.065	266.954	565.865	809.908	514.303	219.068	460.484	229.689	1005.72
		255.356	567.367	1145.45	299.246	356.048	237.435	1118.06	307.823	126.487	1044.2	592.584	437.4	1174.36	803.239	98.4962	1387.48		1371.46	6914.71	255.356	105.606	936.78		1698.27	373.748	257.805	328.976	1401.05	1027.26	632.106	719.108	372.232	1092.99
		919.754	358.279	1163.6	354.601	673.129	357.619	965.439	401.24	168.933	884.288	865.923	378.516	1190.93	1283.17	72.0403	2956.8		907.644	4124.24	919.754	100.437	1485.93	1029.17	1277.31	204.832	150.009	245.255	622.897	644.501	1625.71	787.754	328.341	1681.96
		637.639	549.569	1342.01	215.795	1463.74	503.256	904.412	657.621	93.721	1079.61	931.314	525.524	2389.83	1594.73	105.088	1664.27	1166.07	665.946	1278.83	637.639	61.149	1151.95	848.486	1656.76	546.061	111.073	238.84	611.203	875.461	2419.1	605.994	421.883	1348.92
		394.036	677.318	1321.69	611.446	1597.85	556.496	1130.44	1919.21	386.435	2526.09	430.493	905.193	1762.58	1558.76	606.474	1443.22	746.563	1296.79	2160.86	394.036	90.4122	1798.28		1538.98	393.703	108.588	221.558	554.235	466.201	918.097	510.485	435.982	1154.55
		369.482	642.977	1385.09	339.065	915.996	858.107	486.466	1910.39	329.634	1797.89	483.022	792.743	1097.24	1849.18	839.989	1925.18	757.519	2220.9	1918.49	369.482	173.247	3604.33		941.557	288.197	99.6458	167.563	656.416	916.106	1598.77	825.365	147.385	863.613
		780.347	421.167	456.156	320.118	573.171	226.558	703.275	4294.77	230.616	3021.16	414.602	425.208	1240.76	2399.84	1238.85	1609.9	441.497	536.361	2186.34	780.347	125.793	356.168	605.539	840.532	439.769	196.326	155.191	311.425	873.153	785.516	888.854	139.129	1286.35
		267.755	223.073	490.159	344.79	1047.23	419.105	1204.96	2381.25	613.077	3275.12	319.334	584.207	1782.85	2068.25	873.304	1622.73	411.5	573.046	6000.49	267.755	215.877	677.605		759.985	585.729	114.85	80.6156	390.461	1025.18	3742.8	1301.4	141.179	1775.48
		573.959	381.364	458.608	1309.23	998.967	444.332	1704.33	3152.69	190.277	2755.95	318.332	808.035	1635.66	1639.04	885.947	1517.05	370.913	1447.8	4978.17	573.959	156.376	515.503	348.312	870.466	138.523	148.884	234.263	349.145	995.65	1280	1147.45	222.638	356.308
		1137.24	297.286	643.084		570.439	896.166	895.334	2835.82	268.34	2454.84	384.735	331.85	2120.57	2312.12	657.374	1133.75	1892.72	545.492	2482.82	1137.24	91.4936	136.078		1944.43	142.263	146.845	788.989	310.279	455.538	1773.74	744.59	145.593	588.022
		130.839	271.157	449.786	446.544	664.372	603.682	741.973	1838.92	137.635	1910.35	263.744	306.371	1282.91	1949.58	622.055	2725.9	317.958	805.018	2655.93	130.839	234.922	118.33		2042.85	103.295	211.718	1094.11	303.028	308.779	1001.98	539.154	142.005	218.801
		211.409	346.638	862.631	409.459	1061.06	378.06	562.363	1519.57	196.084	1825.6	516.984	117.889	2672.3	1929.83	1835.97	1404.85	693.534	1972.21	2017.05	211.409	425.189	124.243		3220.18	195.171	231.567	427.647	228.539	507.187	421.388	546.326	293.33	349.004
		263.013	352.565	902.812	674.957	1143.04	358.515	948.152	2216.01	241.147	3087.09	427.079	923.166	998.155	2351.81	976.302	2170.65	1370.8	1993.1	1821.87	263.013	1023.42	212.788		1861.36	461.891	200.347	808.727	828.613	774.843	829.119	151.819	148.902	358.884
		208.494	547.196	713.665	579.333	1223.32	404.087	798.032	2562.64	90.0005	1922.09	994.816	263.172	1922.87	1633.69	473.126	1960.89	1118.26	685.738	2951.15	208.494	326.779	783.364		1833.85	343.899	342.962	760.768	524.902	493.114	677.44	365.789	164.21	146.264
		150.255	324.508	830.044	342.272	485.915	460.04	765.354	2598.42	291.397	1962.44	461.683	226.984	1516.43	1157.16	606.984	1647.24	975.878	1047.76	2458.85	150.255	564.947	5011.27		1243.75	241.379	463.367	551.794	302.497	1168.52	1165.13	440.362	256.458	143.159
		113.488	259.776	726.358	345.137	2028.23	823.466	1096.97	1668.15	318.033	1616.05	205.952	540.557	1485.81	1390.9	250.781	1274.24	1380.75	1773.21	2070.13	113.488	475.05	1062.49		1868.18	330.013	180.882	550.711	478.195	2426.74	948.31	145.985	338.809	115.283
		395.152	439.667		414.855	1533.14	1028.34	1910.39	1088.63	295.183	3352.16	161.647	198.45	877.494		330.594	1325.04	473.357	1862.58		395.152	150.963	853.168		1555.41	284.398	110.171	600.211	626.01	543.848	506.761	333.527	364.368	94.6949
		827.589	628.083	1448.37		1302.97	893.157	1933.09	910.496	199.183	972.871	270.016	185.52	1112.91	1838.5	357.987	748.601	315.111	3264.56		827.589	80.1787	1478.94		1795.87	400.435	171.037	829.272	478.067	716.65	228.287	971.543	193.301	83.2991
		928.034	295.092	1264.35	1218.07	897.48	588.503	2852.99	1478.37	374.755	1107.68	302.257	448.083	687.455	978.412	303.529	505.484	1196	1628.39	1598.85	928.034	51.8883	1746.84		2512.33	272.708	189.195	361.604	178.428	521.128	144.309	828.156	269.2	131.325
		233.151	922.37	988.607		1550.06	660.755	3005.58	657.584	151.64	1006.83	293.296	139.212	926.323	2815.52	422.562	668.749	681.113	1272.27	1311.72	233.151	134.679	1964.35		2046.53	143.77	304.595	670.622	583.742	621.673	1283.25	195.725	476.715	703.128
		141.55	531.218	1087.57		1500.03	603.366	2314.2	1537.67	269.089	3537.73	265.578	592.498	1066.44	1254.54	978.687	288.521	833.153	2361.97	3333.23	141.55	173.177	3182.9		1298.71	360.375	381.218	541.766	415.94	394.359	770.307	523.777	374.936	419.292
		259.374	533.954	1098.12	537.236	1090.5	561.127	1902.23	1758.97	207.763	3804.54	481.771	368.743	1083.8	1911.49	844.838	683.161	434.486	860.886	1543.21	259.374	87.6193	2634.76		1333.64	481.397	205.113	389.182	641.243	473.537	2557.25	453.547	321.153	297.724
		245.767	615.537	996.878	747.167	725.611	280.601	1635.43	1812.93	138.5	6011.6	439.844	1503.41	407.382	1708.28	872.112	474.802	787.401	2396.81		245.767	72.8917	2185.38		1780.57	442.706	411.52	398.2	945.031	1155.98	1423.83	519.299	226.05	697.128
		309.101	497.966	819.627	1083.49	241.666	218.106	1358.12	1253.97	130.853	3766.92	511.527	239.561	633.683	2421.21	425.705	657.846	313.917	901.953		309.101	117.004	1380.15	741.535	801.528	246.347	306.143	359.151	675.378	359.589	1090.11	629.666	595.06	1262.29
		252.823	708.928	1175.74	532.513	240.775	295.459	1655.21	1395.8	166.238	6131.02	937.414	421.331	1116.7	1060.07	413.62	601.125	2154.71	2014.04		252.823	113.987	2658.58		1650.11	833.139	250.199	628.775	806.55	466.215	1105.2	637.769	816.256	1232.78
		89.1449	589.436	1033.2	1846.14	553.869	235.144	2561.03	2201.9	482.724	3590.95	598.191	254.123	785.092	2582.39	474.517	498.313	4296.65	2078.38	1810.68	89.1449	153.725	2278.73		1431.13	643.041	150.974	494.711	385.459	434.664	612.106	466.667	357.7	992.073
		177.049	519.55	1830.53	1460.88	450.581	302.382	2739.49	1409.96	151.682		360.776	237.089	1799.04	1218.65	590.458	454.942	1613.62	1683.97	1039.63	177.049	192.616	3513.62		1253.85	525.618	140.871	426.743	279.068	825.227	1242.93	785.331	360.688	806.474
		244.007	766.653	1141	1320.21	594.546	106.155	1407	1134.35	86.8321	2549.42	625.86	176.977	702.167	1726.43	1025.66	985.61	836.525	1305.24		244.007	165.125	2515.7		1410.2	1093.58	447.488	596.322	647.232	547.166	1432.84	739.827	294.488	1462.51
		178.078	1607.85	1410.05	3045.06	509.952	254.134	2914.43	1784.09	38.1806	1419.41	207.781	476.103	892.175	2114.26	389.852	644.507	552.303	1913.44		178.078	148.364	4363.1		1233.27	270.288	216.972	540.888	795.702	378.876	830.744	705.744	307.483	560.129
		268.289	1906.37	1226.56	1708.34	869.495	506.753	916.132	802.929	80.9485	2455.31	555.069	786.21	2441.05	655.567	575.958	491.822	1507.89	2532.48		268.289	184.487	1764.39	380.465	1231.33	390.952		879.449	340.954	690.116	525.328	651.701	656.041	736.699
		159.474	661.743	1589.63	1273.64	560.899	228.142	1065.32	1374.3	264.267	3013.74	429.896	117.977	1103.43	1146.01	450.774	1899.95	851.031	1816.34		159.474	200.447	2198.94	183.798	1613.33	123.727	460.606	329.709	688.896	1035.16	1251.75	478.639	505.076	1770.76
		246.434	433.754	1356.78	544.123	1127.91	484.022	1792.6	1719	383.34	2146.08	567.058	387.476	1793.91	1812.57	456.017	2535.91	645.124	2127.86	1059.72	246.434	131.957	3227.51	270.026	1781.68	103.697	307.969	500.622	312.486	774.876	1551.74	313.589	404.356	132.665
		128.435	497.959	1058.69	1471.14	1221.94	335.624	2204.67	2809.94	583.129	1527.78	524.822	391.693	1123.49	958.962	369.01	2968.85	581.788	2348.52		128.435	148.551	3743.38	217.257	1589.67	125.888	147.103	560.233	624.984	279.992	883.374	419.012	352.319	698.413
		315.723	490.304	868.136	610.876	818.816	305.53	2674.79	3396.53	455.591	2324.56	371.226	745.208	1116.45	1108.85	530.621	2022.02	987.381	1752.7		315.723	200.652	1410.78	490.488	2139.13	681.571	178.909	594.51	226.028	308.951	1096.98	275.733	212.737	358.354
		146.748	800.583		1027.15	553.527	394.798	2366.81	2588.16	575.382	2684.18	310.955	308.104	793.095	1573.76	995.216	1736.89	1032.79	2115.06		146.748	1969.09	1694.72	445.628	1750.74	492.849	281.687	566.821	646.392	444.725	527.173	806.349	252.554	1191.29
		368.364	693.931	950.68	518.403	994.458	335.633	1962.64	1256.95	220.837	4192.92	774.468	382.123	1465.3	1855.52	791.628	987.041	1502.68	1276.14		368.364	694.355	2584.09	322.308	916.278	462.189	173.14	909.798	530.011	307.642	659.167	1246.72	114.278	955.061
		87.3309	1060.35	663.493	476.255	774.899	374.904	1985.08	273.602	70.9314	2159.88	503.945	735.462	1204.79	1569.09	967.901	1890.3	694.367	2433.41		87.3309	675.417	739.884	353.739	1119.11	557.828	225.043	665.151	598.088	352.744	536.113	657.511	386.974	173.826
		82.7069	694.057	955.162	284.99	858.5	114.722	1414.28	958.912	83.0853	3960.49	960.554	185.263	721.53	1090.46	534.523	1083.22	792.786	1934.38		82.7069	612.334	1183.01	324.147	1420.3	518.866	187.946	298.485	452.138	1527.86	560.023	510.415	228.825	864.839
		565.225	893.089	591.058	358.724	492.153	92.2259	1732.1	950.69	252.257	2743.6	768.441	435.373	685.979	4530.27	1369.29	1294.3	913.26	1665.27	3210.38	565.225	159.288	374.083	264.981	1377.6	527.44	234.867	356.541	341.732	288.919	431.221	435.305	164.322	949.018
		215.921	601.956	297.326	617.631	1036.99	119.804	3898.52	503.319	226.392	1989.74	929.004	319.753	2110.57	831.997	516.306	1137.68	780.763	580.303	4018.77	215.921	785.997	1046.58	275.572	1404.27	307.719	330.549	253.3	618.223	239.938	621.556	586.812	106.929	733.493
		452.019	414.554	539.004	1046.52	968.981	458.891	1725.79	788.387	305.421	2710.67	952.737	330.532	1276.24	1327.72	768.379	1191.14	875.861	537.57	1216.3	452.019	247.568	1573.38	156.686	1268.14	408.884	386.368	199.412	590.641	291.749	716.693	625.14	232.909	413.688
		134.468	205.815		582.041	950.035	494.722	1355.37	724.197	249.009	3003	1021.27	472.032	970.238	2121.08	1122.98	546.762	689.045	843.597	1871.85	134.468	2300.8	2128.75	196.87	1898.84	733.22	388.193	372.923	1125.62	237.733	559.651	730.012	610.349	487.837
		369.699	542.28		1284.07	748.978	712.248	2333.61	410.994	92.0312	2139.02	1037.34	297.872	725.176	1615.98	625.864	1476.95	582.03	835.479	1062.61	369.699	409.712	2341.25	173	2016.34	830.71	322.859	378.265	511.031	243.73	563.376	1008.1	528.989	1205.99
		494.082	643.644		1041.1	1075.45	265.288	1672.24	322.14	127.566	2558.38	946.677	272.559	839.103	1789.56	1142.9	3974.06	826.415	2112.82	1593.45	494.082		1980.56	265.236	1816.32	258.318	284.673	328.327	884.664	415.123	1202.63	544.996	198.277	714.692
		880.391	392.07		274.226	991.307	759.115	960.002	886.622	102.892	1467.37	1118.36	945.541	340.633	1454.42	1040.15	2018.25	778.569	2245.62	1506.43	880.391	168.061	1325.56	558.634	1602.52	230.308	261.086	428.517	470.861	375.17	1495.29	822.296	302.723	625.421
		985.851	502.952		2445.54	726.231	1238.69	585.544	378.139	96.1595	1042.02	464.225	717.057	363.337	1631.61	1310.03	1301.78	1185.98	3845.29	1845.23	985.851	87.051	2180.89	211.962	2353.04	1123.88	294.734	1613.14	676.889	260.301	1477.56	887.946		812.063
		218.886	723.698		766.884	573.787	1157.66	830.828	870.761	348.903	3045.87	302.392	1006.17	378.52	1114.16	775.938	1196.27	619.621	656.512	1722.87	218.886	127.672	3009.59	230.402	620.214	452.11	279.332	793.603	552.707	341.012	2178.21	478.878	835.181	1091.32
		311.945	987.822		671.411	526.579	1147.67	1164.07	1237.46	290.217	1681.73	1165.3	772.062	625.455	1960.58	1218.89	1592.61	1287.96	553.615	1441.82	311.945	201.477	1994.98	118.558	695.652	588.385	299.703	368.584	771.245	160.7	843.134	590.192	865.718	1058.96
		919.251	813.455	4.20658	472.944	188.455	538.717	116.372	2051.27	233.746	1112.71	752.759	229.791	857.838	917.852	554.172	1016.09	843.217	1775.68	1399.3	919.251	129.653	2953.97	164.836	794.198	319.474	166.829	375.254	1768.07	402.637	651.541	517.3		1039.35
		320.016	619.534	42.0641	456.22	740.408	388.158	98.7413	1138.98	111.352	4115.84	213.215	163.185	1397.95	885.147	681.834	643.111	284.112	1474.62	1648.4	320.016	465.207	2463.33	187.132	1275.89	150.44	217.117	362.296	622.831	503.443	1190.23	848.271	322.022	315.18
		569.159	929.863	162.664	828.747	817.719	465.484	167.589	1261.83	115.193	2778.93	373.55	131.931	368.595	1931.48	856.083	1597.1	687.805	1715.07	2205.82	569.159	770.21	2075.11	232.107	1363.19	440.209	228.512	302.399	711.701	218.071	865.462	1218.22	418.882	1699.13
		583.735	719.309	102.11		335.695	193.398	326.87	1767.85	56.9459	1666.1	508.814	205.993	438.957	2461.26	787.842	1238.25	1922.74	362.22	1420.38	583.735	86.9497	1116.23	263.669	1378.11	350.76	215.583	159.868	561.907	264.101	636.785	722.287	535.113	831.613
		230.146	911.881	158.889	572.059	1127.01	378.186	1690.46	1787.56	329.933	1981.75	796.314	50.5805	701.587	1948.91	650.181	1076.7	1069.75	811.488	1290.09	230.146	128.418	2094.82	196.799	1537.11	153.001	246.053	153.822	540.24	283.463	647.122	255.312	448.035	649.349
		321.792	454.579	241.598	700.808	826.083	199.53	1577.56	451.613	130.315	1602.57	1014.97	137.392	1311.29	1926.73	478.268	1360.92	1234.07	413.791	1440.27	321.792	618.195	1612.54	188.387	1112.33	199.554	264.67	417.193	359.067	342.83	443.607	578.337	371.193	813.677
		298.508	603.998	360.001	1566.69	446.731	442.435	1455.28	1544.87	159.302	1642.92	347.054	198.372	972.121	1785.14	885.983	1614.69	1181.7	1777.49	1579.43	298.508	1488.77	2745.4	98.287	1310.58	152.845	596.902	441.524	1307.34	389.804	567.895	771.107	234.299	588.578
		547.063	686.261	630.293	385.579	777.384	352.746	1081.59	593.15	156.005	1821.82	335.655	149.068	746.373	1003.35	1805.44	1316.04	473.094	2460.92	1149.98	547.063	653.824	1841.55	211.83	1199.01	98.8118	555.507	244.486	513.188	643.447	1179.02	621.233	596.087	721.392
		215.286	993.409	746.427	262.988	544.138	739.151	1039.44	824.418	173.827	2771.96	1039.1	150.394	3123.55	1602.13	1027.61	1176.77	722.414	1629.54	1352.22	215.286		1115.44	546.583	941.089	143.67	229.492	272.514	331.255	503.603	431.687	464.237	364.438	2300.19
		165.503	847.935	875.378	321.982	784.281	571.725	1013.25	964.879	314.449	1332.49	726.323	127.824	739.566	2147.69	315.932	1018.64	425.152	1614.44	963.014	165.503		717.479	591.029	1554.55	490.807	253.469	634.285	1058.24	394.771	1456.72	597.199	621.04	1605.4
		175.39	928.915	557.195	534.366	810.158	572.33	1121.97	1231.68	158.692	1524.27	804.061	810.292	536.815	1329.25	991.551	1937.91	802.2	562.649	602.154	175.39		829.705	173.27	1423.36	774.381	159.189	1017.99	995.232	730.382	1430.9	794.665	967.178	796.873
		127.381	769.348	502.777	709.993	1172.65	837.417	1700.61	324.894	352.691	1308.72	736.63	876.825	1482.32	789.144	359.464	3408.03	1305.41	2317.48	1534.1	127.381	1206.49	2296.97	611.457	1199.38	592.351	162.459	305.554	378.909	264.685	441.596	988.832	828.201	550.869
		96.1976	897.374	1174.27	281.714	1416.13	719.811	2712.85	887.023	348.799	1257.34	591.964	386.622	1419.29	1173.34	1105.01	1355.08	827.908	2391.87	1997.2	96.1976	492.455	1189.99	502.15	1013.27	247.673	220.066	356.578	570.402	396.303	1532.23	261.086	288.539	554.178
		116.51	727.088	910.904	338.184	911.377	733.946	3350.13	308.47	436.485	3272.87	1186.89	271.015	1427.91	2267.91	1778.39	1957.14	134.513	647.015	937.064	116.51	458.826	1481.6	767.32	1066.18	111.69	393.398	507.067	587.018	486.076	1658.34	251.713	690.44	327.542
		131.183	581.164	754.612	406.715	1275.8	693.147	1147.16	803.509	155.161	1701.71	500.759	181.121	1495.55		1842.58	2066.09	204.406	1138.07	1200.17	131.183	472.695	1040.95	301.692	931.486	343.899	288.716	496.557	236.82	551.115	371.18	368.216	434.918	626.347
		256.791	560.297	501.851	2777.74	894.926	938.156	2680.74	330.423	218.061	1201.06	1050.54	99.9924	620.058	453.866	738.527	3710.45	209.366	2697.45	1149.92	256.791	1211.56	1318.97	114.144	675.607	285.15	345.453	980.506	328.942	1081.44	338.886	923.265	326.877	1135.01
		349.951	1190.2	457.399	1731.06	1047.44	855.855	1825.45	582.414	190.973	1853.94	463.594	114.888	611.161	1304.1	358.383	2363.6	239.49	1899.39	2070.11	349.951	929.422	870.246	423.571	1037.33	209.509	474.148	544.641	624.418	964.85	546.1	648.485	312.294	1337.35
		220.454	214.613	686.446	1480.61	1254.29	1282.07	2153.49	340.238	53.7808	1687.2	1448.18	536.908	1551.22	2385.28	371.592	2417.28	1261.51	2193.22	2197.4	220.454	437.163	746.508	472.054	848.06	533.429	199.336	438.756	534.724	305.021	427.515	539.665	288.723	1782.59
		353.7	263.532	923.032	1305.14	608.954	660.827	1742.23	667.17	119.889	2608.94	1235.66	307.891	1672.68	1603.75	371.476	2428.32	1218.26	1353.77	2047.82	353.7	952.313	2319.23	152.86	691.781	310.487	229.489	490.698	758.771	1184.62	345.654	752.484	255.592	1036.42
		655.398	593.723	555.261	611.614	639.572	295.383	2701.25	865.749	29.8945	2311.23	921.894	571.8	1557.12	803.998	187.388	2440.58	1748.76	438.642	1991.43	655.398	628.422	1351.72	264.683	1434.69	225.527	193.379	537.994	687.454	590.731	326.378	768.843	260.886	754.004
		370.178	637.157	466.843	1027.65	489.065	451.05	2920.97	1117.9	123.035	1633.8	860.98	581.838	1670.12	2795.2	182.621	1193.99	2739.06	1027.53	2185.56	370.178	244.564	475.785	347.104	693.319	236.218	255.739	341.039	318.264	671.888	839.546	1024.48	689.429	1122.95
		276.239	821.75	1212.18	899.878	621.026	593.004	1491.01	643.13	54.7362	2383.69	665.538	149.868	1342.84	768.671	158.114	1933.43	879.419	900.83	3463.97	276.239	143.194	331.991	586.38	1226.62	174.027	169.965	348.076	411.197	504.907	2522.47	642.722	767.708	1700.72
		318.199	125.719	1613.3	614.779	909.868	396.186	1064.95	608.962	117.024	1744.18	822.177	355.993	2381.7	1275.52	176.56	1200.42	1264.27	559.023	3548.58	318.199	283.977	753.3	318.466	1363.84	198.815	294.739	233.495	617.465	1122.95	1013.57	561.215	342.797	343.535
		277.055	32.7903	666.658	825.678	1459.01	754.871	1115.53	715.476	145.866	2971.04	467.203	310.646	1998.3	1364.28	268.031	3119.15	1527.77	791.5	2001.17	277.055	645.347	808.903	183.185	1416.08	321.765	209.749	175.366	1114.28	786.295	305.224	1263.75	1038.77	1057.02
		331.987	161.472	406.814	1497.74	827.629	380.74	602.195	842.573	141.189	2870.74	981.644	294.707	1575.09	1140.45	157.709	1404.4	1592.37	1205.63	1850.26	331.987	686.336	756.465	287.804	573.687	109	133.958	229.759	384.105	605.23	382.567	1655.72	236.8	1054.95
		486.542	292.44	535.383	1009.99	731	1013.64	597.086	902.087	289.994	1998.31	318.901	693.52	878.08	1065.58	141.27	888.803	196.774	1540.58	846.29	486.542	512.375	1051.96	366.152	662.995	329.746	164.3	98.1195	650.873	679.579	878.862	830.066	144.776	487.113
		260.843	194.955	894.503	1139.89	747.81	291.56	638.614	659.965	92.4172	1994.82	401.596	565.302	544.377	1981.88	256.777	964.16	388.055	737.418	1143.32	260.843	510.081	502.778	292.252	479.939	354.308	210.658	115.565	267.792	755.374	209.169	882.547	218.828	501.26
		259.45	68.824	102.472	1546.75	1503.17	735.355	629.016	834.401	151.078	1404.69	391.428	562.003	777.207	1326.13	323.593	2170.82	786.874	1381.95	887.965	259.45	217.252	1243.48	342.806	910.093	309.438	161.741	93.7043	346.402	619.593	847.379	511.441	99.8378	286.041
		153.428	121.21	176.213	302.067	1068.48	860.948	2180.03	1565.23	134.779	669.957	587.629	620.899	976.206		373.739	1341.74	1255.69	534.199	2321.1	153.428	320.358	177.531	414.756	1089.77	89.4549	154.323	531.711	415.572	354.703	515.176	671.428	486.166	1022.99
		228.15	288.359	377.285	1027.49	1015.54	557.85	866.05	1716.79	72.3181	1180.03	1271.25	899.682	2552.85	902.321	759.856	1341.07	690.457	662.041	2480.76	228.15	1262.3	484.178	344.907	1746.57	421.899	111.06	158.419	354.212	593.652	381.001	468.263	184.685	1350.36
		406.207	372.722	539.839	1178.67	1013.17	590.766	1973.51	1991.7	85.6337	1056.85	658.622	395.422	1235.95	2608.18	901.183	2813.44	324.641	981.316	2552.48	406.207	452.854	852.228	343.42	1675.74	501.575	163.536	27.1132	332.993	508.417	528.201	642.755	74.0979	362.245
		817.341	294.68	395.798	989.96	734.866	222.115	2972.36	1025.36	206.667	2876.31	454.431	233.397	1182.81	1072.86	568.032	2954.12	516.404	1206.75	1191.42	817.341	132.945	545.093	212.105	1412.64	216.928	264.413	52.3183	283.117	372.389	862.121	504.803	184.823	1925.26
		884.044	381.042	306.842	836.005	899.409	275.038	1875.76	398.689	85.1485		929.52	296.957	1867.71	795.85	732.437	2208.86	443.55	1040.14	812.23	884.044	1714.39	728.768	149.588	1441.52	180.628	330.874	290.479	491.268	1244.25	790.639	1911.2	176.804	860.966
		190.311	268.013	308.156	711.912	969.048	172.957	1471.74	1675.07	42.1491	2911.06	1152.52	468.558	1693.58	1135.45	883.757	1992.48	655.083	2015.22	774.341	190.311	1404.73	588.024	99.056	1513.42	273.65	83.4593	606.167	721.229	794.845	598.337	749.25	531.976	330.755
		97.3999	255.266	222.97	671.745	1189.92	633.842	3365.58	521.586	120.106	907.279	454.826	773.375	1236.91	632.955	911.518	2728.69	938.265	328.413	512.037	97.3999	653.701	709.545	106.926	1667.74	500.546	421.202	367.019	360.396	558.976	1758.15	755.914	180.892	353.381
		302.532	229.506	305.568	1166.13	993.118	508.874	3268.58	986.222	101.993	2068.93	1069.1	452.351	2153.4	929.73	835.283	1668.24	452.719	1112.51	832.932	302.532	1875.84	500.754	109.877	1891.16	402.173	362.697	306.3	344.466	525.64	986.966	437.451	490.515	1441.06
		385.09	219.559	592.331	1306.22	1121.61	226.177	1175.52	1190.65	134.395	1830.32	931.026	150.19	983.854	1433.1	604.16	1223.59	954.554	1027.82	1779.48	385.09	1080.32	2310.02	297.084	1055.27	276.354	234.763	458.068	310.938	1328.6	850.693	686.115	398.681	2243.39
		276.825	139.626	128.116	805.851	1431.97	279.936	1724.65	1451.72	177.675	706.665	1436.18	227.091	946.451	576.805	805.548	3567.41	750.378	1071.83	1233.91	276.825	1711.41	1775.19	344.793	2605.94	164.219	212.358	133.899	757.652	538.088	1056.83	86.1446	419.308	1137.48
		195.953	417.575	218.426	612.838	1776.05	246.206	4702.76	1333.47	163.769	942.99	1443.1	169.256	1030.52	771.735	978.948	1525.54	1119.71	879.041	1128.61	195.953	2329.34	1280.19	194.278	1603.44	127.613	256.644	250.498	376.834	728.679	939.796	216.739	150.466	222.698
		331.822	243.003	213.921	922.762	1570.11	158.37	3242.84	819.456	117.919	1619.64	1173.15	214.947	1514.51	1514.8	1884.05	3761.96	544.901	725.246	2063.84	331.822		968.357	166.93	1021.55	230.687	252.297	441.734	752.328	781.35	937.512	203.148	92.9652	375.945
		500.212	126.683	320.893	550.924	943.369	496.89	2228.7	621.656	234.32	1013.43	916.326	599.779	1046.51	1654.34	2116	2664.32	437.671	1880.91	1391.35	500.212	681.288	1269.18	209.994	710.838	150.145	127.263	714.765	1371.82	539.533	913.72	155.327	209.778	715.162
		426.899	469.225	543.51		1290.27	596.445	1739.21	886.172	200.136	2725.8	747.936	248.532	1133.58	1660.52	1951.47	2735.33	495.179	589.051	1082.93	426.899		1085.17	153.569	1433.64	173.467	146.725	537.405	894.868	237.921	1141.72	124.52	497.457	299.085
		487.241	403.164	584.761		1653.82	415.58	2519.14	2183.69	51.656	3202.56	870.704	709.535	1067.32	2185.94	988.98	2715.88	535.143	593.033	2309.91	487.241		330.429	135.263	1609.85	86.0532	108.565	154.368	620.809	818.169	635.757	122.592	542.16	1305.07
		605.662	1206.01	720.713	328.07	1495.92	501.4	1221.68	2246.91	90.3754	582.765	907.189	166.92	1186.02	1024.76	876.857	2205.09	240.831	1229.52	657.438	605.662	376.486	997.568	133.427		159.042	87.9149	1056.95	1150.15	494.498	1764.91	312.601	620.592	1555.04
		232.948	322.331	594.718	900.815	920.446	470.592	1875.98	1364.57	347.231	566.575	1048.26	106.85	1483.21	627.32	640.23	3547.63	587.71	1852.52	879.805	232.948		1363.79	56.2414	1436.3	95.2507	147.526	511.909	497.271	515.276	1963.3	115.332	714.99	1388.72
		136.669	213.812	549.338	716.554	1282.66	245.089	2262.65	1807.55	252.863	1843.67	1517.87	176.054	1110.29	915.042	1180.84	1033.43	366.014	2245.39	992.491	136.669	113.108	568.748	93.1298	1776.51	76.8477	113.264	725.768	1206.87	859.795	1144.16	224.055	467.166	519.84
		340.583	685.065	995.712	476.357	530.6	530.326	2147.9	2691.66	240.913	1258.96	1228.48	283.537	857.473	1343.32	363.203	997.937	531.221	3667.46	929.642	340.583	258.469	1605.49	145.374	1962.96	162.549	130.245	721.63	424.6	374.481	474.742	65.8781	333.454	1106.74
		234.455	1172.65	971.645	1222.78	655.355	561.433	2081.95	2262.11	80.7848		1360.35	237.659	1768.64	1357.37	759.985	1170.44	714.682	4027.46		234.455	465.203	1323.95	166.991	1519.46	211.231	125.361	717.631	395.507	543.412	770.48	60.1391	282.167	632.635
		281.611	198.699	978.379	373.178		958.607	2162.99	1221.56	90.1205	1606.09	2439.33	119.352	1810.42	1282.52	466.327	1396.19	531.349	2479.23		281.611	201.879	1061.87	92.5448	1765.4	74.6658	163.669	706.348	1096.84	556.843	463.866	266.508	167.82	153.636
		198.861	349.783	1375.7	1085.17	641.672	503.826	2197.89	724.072	139.055	556.821	2368.77	161.988	1200.66	1374.51	684.272	787.688	502.412	1757.63		198.861	627.404	1660.15	350.383	1058.44	74.0289	240.083	333.77	1143.66	139.601	1864	475.61	139.358	176.357
		165.025	1075.98	662.756	1700.28	1117.2	748.541	1968.84	1213.55	126.79	997.435	1529.75	109.474	1501.5	2552.1	501.802	1336.76	795.545	1721.8		165.025		1640.26	519.208	1737.81	146.253	164.217	266.86	280.256	1089.76	661.093	250.777	383.402	181.781
		254.97	207.95	1359.8	1521.12	1606.57	459.081	2301.89	916.519	189.391	850.436	2993.14	136.564	2109.21	1093.15	515.691	580.41	1613.53	2582.4		254.97		1126.37	200.053	1563.17	993.589	203.395	197.568	240.352	767.524	123.084	89.4351	446.445	1675.11
		217.302	148.728	1000.14	1150.83	1010.71	181.055	1399.75	1468.14	222.445	2959.31	1509.66	155.839	658.855	1260.12	865.969	761.475	1281.83	1015.87	783.665	217.302		1880.5	293.257	1544.5	178.688		210.293	692.622	539.178	1521.73	529.721	672.463	209.016
			826.835	1116.74	938.766	504.808	207.519	1697.67	1485.67	287.839	3178.4	2422.81	213.317	986.337	1352.45	500.335	552.658	593.485	3048.32	1271.33			1663.29	105.486	940.844	105.406	253.198	288.76	1067.73	580.122	1034.75	344.387	782.757	106.419
		556.36	316.092	814.505	773.9	500.455	673.695	1513.96	1504.32	109.138	2696.76	1658.02	833.636	864.012	1718.13	648.22	1124.46	2295.76	1149.24	1199.85	556.36		2405.56	86.6937	897.19	332.705	164.434	201.005	1381.2	377.606	1936.34	211.347	532.166	563.198
		255.284	372.507	1368.91	1533.18	376.953	179.734	2237.85	1336.49	159.705	2454.62	1449.29	691.982	1747.86	1656.45	644.528	611.253	4125.3	2082.97	2043.69	255.284		1517.71	100.548	746.607	108.536	195.946	163.742	873.246	681.349	2422.07	353.702	421.797	237.21
		730.638	2389.09	971.078		655.167	60.6464	4114.25	1138.23	166.77	1478.03	1935.17	204.5	1184.49	1299.07	280.278	548.02	1096.66	965.635	1374.69	730.638		531.168	133.07	1635.56	149.89	43.6567	130.134	566.208	727.936	2090.99	225.038	504.512	359.656
		522.55	531.414	889.549	2514.82	698.874	530.338	1968.57	769.851	211.733	1527.94	1219.64	830.651	1360.02	3023.75	450.482	466.356	607.085	570.577	4001.59	522.55		1126.69	122.455	1128.68	126.936	100.39	230.965	356.363	623.211	2770.32	148.039	577.107	264.198
		1025.52	2161.24	795.048		1228.18	455.773	1748.73	1128.02	110.618	2617.4	2579.66	423.662	249.317	2041.06	497.624	783.631	1158.14	231.13	2331.18	1025.52		605.649	66.6021	1099.22	58.5374	66.7255	626.924	271.158	935.704	364.486	315.839	316.801	1501.14
			2332.84	1559.21		480.149	251.05	1148.34	1101.17	113.413	2560.12	1436.29	418.403	555.017	1239.47	334.028	483.031	826.9	225.05	688.04			1488.4	77.3298	1104.74	166.072	94.1902	807.76	359.825	890.599	1375.06	424.477	547.381	485.877
		838.678	2241.2	1632.48	2195.34	412.666	472.995	1102.13	822.878	78.8037	4943.2	570.399	540.258	1028.67	2328.08	733.917	550.947	1001.47	442.449	584.789	838.678		1133.79	386.781	864.41	79.9096	83.2478	158.289	368.171	1096.62	594.281	654.536	446.075	964.686
		1484.67	2055.07	1118.99	1157.52	539.14	326.46	1578.81	810.712	72.0862	7192.22	2189.81	239.103	770.77	1855.55	604.112	908.752	420.301	2478.95	844.796	1484.67	1412.9	412.412	499.416	1074.48	150.482	91.6088	869.671	503.824	710.557	255.187	636.771	220.517	705.788
		826.858	1573.47	1035.03	2269.29	542.346	439.933	2547.48	1126.18	71.6067	1716.04	1797.32	231.587	896.081	981.017	523.018	707.124	443.513	843.167	554.32	826.858	872.468	481.521	354.392	1308.28	468.717	57.6222	456.621	296.528	1468.45	1306.08	319.65	267.614	565.964
		783.225	766.305	624.881	1845.35	390.222	710.121	1469.54	965.814	114.897	2855.04	2334.1	265.021	664.553	1520.29	362.771	1804.84	1225.57	1791.31	870.456	783.225	844.057	728.992	185.356	2198.56	180.199	58.2524	497.903	611.899	904.236	935.264	381.325	578.297	417.83
		910.492	507.296	949.703	2015.22	403.49	228.233	1938.47	996.336	149.742	1060.54	1145.31	323.682	1010.45	1760.12	454.289	1443.92	887.454	1258.1	311.159	910.492	179.111	1199.63	135.567	1403.98	268.216	149.341	324.643	761.392	245.7	1053.24	597.432	423.375	304.856
		627.197	381.409	1196.2	1512.65	423.901	279.384	1745.04	823.574	162.101	2269.97	1228.39	278.787	1689.01	1939.77	963.261	1130.2	544.232	675.262	1294.2	627.197	322.901	523.542	154.092	601.432	633.798	57.8203	597.718	859.369	386.57	728.462	339.072	1612.97	207.431
		497.092	996.935	920.972	1575.28	234.915	863.304	2241.19	1184.02	44.1757	3766.64	1192.03	259.098	763.6	1138.68	1362.36	2184.26	626.862	1111.4	521.756	497.092		2118.07	117.721	1049.66	189.661	187.351	259.705	643.045	949.366	910.513	592.851	768.962	150.032
		350.474	335.51	1177.95	966.073	313.074	299.1	1529.67	782.045	65.6259		3005.43	209.951	1091.8	1204.9	1144.51	506.694	831.204	944.303	950.851	350.474		677.147	74.8936	1082.46	140.948	105.553	247.041	697.576	1345.46	602.667	288.165	578.132	223.745
		368.705	694.716	1033.69	762.65	368.822	189.744	1733.04	1211.86	55.2067	714.566	2228.52	226.904	1198.76	3990.56	1375.68	991.241	883.579	268.766	865.206	368.705	223.109	305.632	153.063	1248.25	141.138	180.708	245.028	320.938	537.975	420.58	331.315	236.411	182.41
		1018.48	291.174	755.892	1432.91	703.103	472.152	2245.05	1101.64	49.6384	3263.85	1858.67	349.704	6228.36	1732.06	523.209	1198.46	2878.86	2427.23	1456.97	1018.48		568.383	418.697	1861.37	276.916	97.1032	708.477	528.991	890.391	1275.68	314.348	1154.21	1885.92
		719.096	815.848	955.076	666.988	209.818	258.085	4258.37	802.128	70.715	3769.75	1856.85	353.578	5302.15	2310.25	552.803	808.784	2188.69	5276.26	370.09	719.096			1082.77	1192.64	91.6895	183.549	288.317	659.125	538.205	1011.33	236.101	1107.51	277.28
		1143.6	243.041	1454.36	713.434	318.542	507.875	1724.36	2117.37	238.575	2381.75	4147.55	157.6	2940.57	1024.66	567.263	919.553	509.757	3627.54	1722.87	1143.6		427.628	1123.77	2257.79	437.886	145.879	595.58	442.657	1524.22	1825.72	360.222	685.115	2634.48
		530.246	290.431	730.642	618.023	768.033	353.111	2571.23	940.704	137.529	587.094	2884.18	156.845	1510.39	2292.05	1529.89	831.241	1431.22	953.342	1668.26	530.246		613.022	736.858	1878.79	149.404	133.868	404.694	475.001	1068.3	718.96	853.548	590.511	4084.37
		848.551	580.476	892.641	706.324	790.063	557.033	4133.85	1305.78	137.015	501.197	3108.48	211.223	1390.5	2433.86	447.049	3094.22	974.59	462.371	825.618	848.551	626.487	480.908	742.501		107.821	543.012	260.528	422.059	1260.77	967.934	994.737	421.997	2593.51
		665.663	1248.74	1031.97	600.789	636.151	232.64	4252.18	1106.38	364.336	552.403	3560.71	1236.38	473.711	2588.79	1059.37	941.244	1495.88	358.887	1960.24	665.663	306.276	1760.05	293.456	992.616	133.793	293.924	136.225	423.227	1359.63	881.239	555.888	351.099	1698.24
		434.798	1320.34	650.191	728.142	1438.45	415.09	1663.24	2122.24	134.043	2377.72	2362.51	624.182	832.514	1950.15	928.038	1379.73	932.55	287.88	1606.43	434.798	264.418	856.74	239.703	998.948	219.001	411.288	141.758	332.622	1177.26	610.334	355.733	410.156	3041.74
		222.696	749.263	297.529	351.576	629.5	248.8	3336.44	926.489	65.9021		2342.17	437.432	430.331	1080.03	1099.8	389.432	1605.2	2180.63	2414.52	222.696	509.232	851.737	376.929	820.142	298.731	147.788	130.223	329.834	1528.28	765.305	216.091	675.369	2481.96
		393.09	1193.59	903.762	454.63	601.087	350.323	1233.69	1791.49	232.753	3107.62	2478.28	602.138	873.575	2062.96	665.988	778.707	242.181	4028.41	1544.29	393.09	681.091	686.355	349.65	175.388	72.0306	72.1711	2435.22	445.5	669.9	623.873	140.893	459.481	3271.27
		645.461	385.9	2165.08	1859.65	412.018	733.729	1159.8	3467.69	23.3957		3180.32	350.216	764.397	1489.38	302.917	360.308	2236.32	6208.66	1051.86	645.461	212.863	910.657	288.748	628.051	56.0638	149.97	1383.35	264.313	1143.02	319.514	444.943	751.858	1870.15
		699.764	1320.6	717.639	1616.38	595.806	450.05	2197.48	1095.92	244.367		529.25	703.529	441.482	432.761	181.039	653.136	623.055	1373.85	1378.68	699.764	198.987	1370.38	308.529	1914.87	91.6718	122.446	767.077	306.349	1013.02	294.843	877.11	460.721	1944.52
		1079.78	903.221	1520.44	824.467	573.118	232.017	2567.63	1215.73	208.604		1096.97	973.585	711.772	413.756	401.666	646.734	1365.6	611.885	900.82	1079.78		1422.98	341.99		65.3308	136.691	255.802	363.516	683.637	2459.03	276.975	505.323	607.269
		2501.77	471.193	773.39	1597.68	630.369	444.222	1025.77	1244.53	67.5728		2365.45	1155.53	604.495	467.568	930.083	559.963	1618.4	2730.75	2213.09	2501.77		1264.53	496.65	783.596		193.092	1878.89	757.039	1963.01	1326.73	203.96	637.99	671.228
		2067.84	2121.57	460.861	1615.22	1063.36	283.768	3914.62	3400.51	234.42		1309.73	566.087	690.474	553.585	202.916	1285.68	493.319	4272.25	3175.98	2067.84		410.246	184.373	505.32		139.109	351.047	690.866	1617.77	694.804	149.711	649.28	339.438
		1653.08	314.41	192.923	859.912	324.848	281.527	2291.13	1329.54	83.7929	881.995	2671.3	964.06	472.198	435.165	179.62	1108.7	835.77	3535.32	2446.66	1653.08		228.295	361.663	596.184		146.104	483.821	1427.98	1255.72	296.585	444.124	761.293	1965.5
		793.09	380.402	419.396	903.145	1304.84	445.677	1131.01	1474.84	94.0786	1497.14	715.01	387.899	5565.02	2319.99	341.801	1435.73	970.206	2454.6	3375.49	793.09	364.774	266.741	166.145	508.209	85.4123	192.465	589.202	546.241	1466.69	232.474	308.56	713.526	793.349
		980.132	1701.86	1091.61	563.318	587.372	294.404	3113.5	1262.31	117.101	2669.48	1521.27	605.247	4235.74	1487.16	190.087	2156.73	246.718	3772.47	2047.36	980.132	808.996	245.914	235.816	289.07	241.056	158.893	690.256	515.702	1154.75	196.422	152.459	497.78	3267.65
		638.399	240.927	779.965	699.592	524.577	224.525	3664.34	1250.86	84.9702	2117.46	2830.13	484.714	2498.27	1387.47	208.269	1387.16	231.696	1290.29	3710.82	638.399		240.398	318.179	200.852	136.57	338.006	237.296	512.315	1095.46	185.905	107.904	519.039	566.381
		397.784	224.452	308.928	643.373	518.699	174.704	2403.01	3881.14	112.77	577.312	1624.95	715.706	2000.89	5076.62	245.922	1326.1	219.953	425.545	4593.43	397.784		1081.84	740.329		281.646	665.039	642.34	1073.64	1501.35	63.5866	80.4459	947.355	298.154
		705.955	280.393	212.184	866.91	609.478	264.533	2896.1	8538.98	88.5934	1467.63	2074.93	572.104	6887.47	482.392	262.719	1609.33	205.351	3781.18	2309.61	705.955	1957.93	99.4306	373.363		286.357		372.054	747.821	1427.64	128.56	85.1352	914.439	1644.76
		658.08	236.489	1257.56	493.858	745.889	265.552	2496.6	1890.51	72.2058	2604.3	1472.6	533.485	870.534	523.619	785.901	1342.06	1651.88	8521.45	2701.68	658.08	415.821	236.483	237.05	231.316	270.82	158.154	157.75	1648.17	329.644	136.096	381.324	998.257	1076.32
		359.842	199.471	180.907	418.756	880.282	601.592	1102.95		85.5325	1275.68	1446.94	547.615	309.167	899.769	671.208	864.07	989.913	1507.97	1875.13	359.842	1447.44	294.513	166.875	400.532	419.501		2264.63	1915.76	327.74	3491.36	203.027	477.734	2176.64
		1234.44	283.627	364.217	977.895	471.007	477.68	876.784	4718.83	50.3373	2589.98	1373.88	523.337	633.907	2503.91	1216.76	1227.81	1524.83	1877.39	4113.4	1234.44	2100.22	283.645	236.924	300.152	110.899	222.982	727.352	238.183	525.313	1350.02	102.896	614.809	1236.69
		3410.74	4012.52	234.52	741.2	568.171	469.846	2029.11	2301.38	38.0262	2465.38	2299.16	369.431	416.575	1650.49	1577.54	2351.86	1196.13	1330.87	3300.35	3410.74	404.123	1103.67	92.4292	314.516	175.604		360.733		367.528	360.3	178.275	1961.26	319.843
		2158.91	2904.12	158.765		493.583	229.215	1826.4	2513.15	110.712	559.684	2336.85	324.818	537.05	542.455	905.355	1402.87	695.954	1481.53	1526.15	2158.91	1461.17	1382.83	206.9	792.387		81.0744	321.803		394.043	443.119	96.9128	897.174	2221.19
		1657.09	2382.73	890.035		279.687	390.485	901.774	4087.19	231.972	1129.05	731.535	295.03	3120.53	592.597	529.021	2908.3	1219.5	1144.76	3263.89	1657.09		269.836	258.632	1222.42	85.5689	74.0308	454.328	489.483	633.048	779.015	184.589	1013.15	2164.62
		1455.54	322.251	1217.82		112.426	94.8024	4194.31	2904.36	111.136	4350.97	304.887	178.492	3204.25	2907.43	1499.08	1341.71	1194.02	1782.09	1872.64	1455.54		170.374	350.59	1503.76	86.6147	230.36	137.143	2880.46	665.284	919.844	355.687	1455.92	6246.65
		779.977	679.643	661.013		762.603	115.31	4357.31	1563.53	127.184	6345.99	225.034	387.314	2198.2	1169.95	985.984	2966.71	1462.61	742.405	1401.7	779.977		333.219	748.163	1144.92	117.835	61.0443	66.8435	597.838	614.868	804.871	493.445	1352.51	7832.53
		995.306	1872.11	765.777		883.501	232.402	864.771	1058.83	383.683	1534.49	286.276	356.358	1822.94	2761.34	834.536	2980.8	1418.97	968.31	1604.18	995.306	549.519	185.418	295.531	991.972	101.926	454.545	48.4434	116.693	290.235	3304.78	854.519	602.667	10194
		655.123	652.185	822.357		828.769	321.466	2040.8	1914	279.642	2447.52	419.146	475.585	2579.87	840.382	801.46	2161.66	1131.96	499.33	3536.67	655.123	644.435	630.468	139.137	1619.91	258.749	246.782	2448.82	192.38	555.649	5601.98	517.508	523.501	4470.42
		849.995	341.422	554.018		500.733	663.352		2647.48	38.8949	1195.45	544.546	478.004	1084.24	591.592	498.826	5232.8	1528.29	584.173	1437.99	849.995	2076.3	255.213	124.675	758.747	353.104	475.086	1517.06	611.652	271.067	4717.3	192.009		13108.9
		1343.1	3096.12	272.871	1442.35	113.105	829.672		2166.24	70.5503	4689.58	2377.61	602.038	2708.98	3320.4	907.771	993.84	1738.81	643.781	2208.31	1343.1	1761.2	124.678	115.773	922.277	162.154	252.868	345.724	417.896	144.348	934.565	144.594	1798.6	4841.58
		1999.66	1046.1	447.455	1226.37	431.044	141.677	2606.88	5628.99	60.5165	2345.97	3617.46	246.887	1248.59	2587.17	148.961	1503.18	1145.15	939.209	1655.74	1999.66	1465.74	239.705	107.717	857.428	785.384	293.092	571.032	67.0029	391.84	1124.01	281.971	1285.27	9750.71
		1207.09	595.334	527.491	947.282	135.453	123.52	5101.93	3547.88	43.3416	1722.15	204.035	392.103	4300.21	3942.74	458.541	583.232	972.879	3301.52	1323.59	1207.09	475.084	165.583	146.32	123.657	196.169	219.829	336.593	449.224	1547.01	788.281	147.788	987.666	7027.84
		825.481	515.102	583.468	1086.33	179.365	1763.75	3767.7	8204.04	82.2466	1510.94	3458.24	288.018	760.085	2951.21	549.73	605.963	1345.91	649.027	2263.15	825.481	268.4	322.339	123.277	102.969	393.446	302.805	118.318	912.26	1826.13	337.896	133.799	456.327	983.88
		1658.28	659.711	437.976		615.829	303.819	3893.58	4168.13	66.4167		1937.84	284.626	794.814	3846.94	185.758	549.393	981.911	850.71	2110.54	1658.28	1128.6	1629.9	120.886	240.519	365.048	256.395	491.895	1109.11	2313.72	460.656	50.1297	365.765	1480.4
		1344.8	554.869	328.017		157.989	208.69	3032.4	6911.75	119.789	2264.2	1422.08	109.559	856.462	1003.79	857.533	487.115	977.781	2117.94	1865.8	1344.8	572.048	969.092	960.302	594.413	234.771	121.424	464.637	1096.84	3574.05	2206.35	69.2402	648.52	3337.34
		2356.12	2005.21	501.738		706.888	72.7967	3727.96	4715.26	320.549	5046.79	381.259	397.042	288.155	416.723	598.477	503.776	1798	6244.04	2803.65	2356.12	493.277	3984.31	582.135	1587.71	406.34	73.7448	652.717	564.33	1325.89	603.712	63.1968	4210.6	713.226
		997.405	1390.45	467.516	2416.06	296.138	521.108	5420.71	7152.9	82.3238	2317.13	243.054	358.733	506.947	2373.27	1028	617.55	1734.6	1057.23	1608.1	997.405	259.586	1515.25	454.21	1398.19	214.286	449.132	453.289	235.319	2387.24	538.962	88.7655	344.802	192.708
		732.52	1093.19	240.554	2336.32	128.528	741.161	5033.55	5439.62	149.127	1225.56	1448.46	311.538	275.668	1150.71	439.119	2362.43	4551.51	742.074	1966.46	732.52	416.767	257.766	273.886	1445.25	61.1109	168.671	714.341	740.506	3176.4	440.275	58.8257	1108.75	439.965
		675.42	797.985	130.621	2199.8	133.895	156.31	1366.12	5098.74	339.574	4526.08	4118.75	330.953	3946.01	1105.89	861.026	1016.17	2154.88	470.64	1855.38	675.42	364.076	1392.64	450.531	860.425	457.797	65.2199	810.388	1408.52	1678.18	3344.23	113.299	2820.69	1646.1
		835.432	2962.09	3901.41	1623.07	376.253	200.208	3230.76	1742.89	137.639	1628.17	4428.58	426.147	3477.1	1372.27	327.829	707.464	5101.87	491.285	1301.68	835.432	154.466	1437.23	260.474	233.058	247.301	81.3768	1307.54	1912.59	685.233	3016.95	385.74	450.819	2195.48
		309.578	2822.88	401.491	1208.65	808.859	140.255	4154.38	4101.06	40.7572	2187.09	916.129	220.057	2105.58	976.645	325.963	1537.38	2809.46	720.558	1886.18	309.578	429.912	1168.53	273.084	728.899	124.227	63.2621	1364.76	1076.88	374.086	1724.26	90.8255	140.117	1778.8
		288.303	770.03	1120.76	1198.24	876.468	129.096	2810.76	1849.69	50.4068	2772.69	2217.98	177.429	3669.57	631.047	266.35	3331.38	3602.39	417.046	590.12	288.303	725.875	460.36	674.438	318.957	78.3528	39.5986	567.2	630.558	324.198	1237.77	164.106	274.392	624.148
			645.843	211.478	1789.64	262.797	403.618	2692.61	1941.13	136.304	9046.22	461.392	149.292	2474.55	914.271	643.132	2169.54	4268.17	4605.39	906.982		466.875	309.984	211.184	178.057	91.3799	70.5063	799.871	962.181	535.908	2315.51	134.039		471.221
		2063.7	670.955	1130.78		324.967	216.015	1422.56	3431.8	106.203	2838.95	290.335	196	1485.38	1839.49	614.523	1063.93	1519.09	3393.18	1530.61	2063.7	370.576	625.64	271.865	194.5	101.923	670.809	193.869	817.988	299.791	1843.12	152.369		206.818
		1958.16	456.027	1717.86	1551.32	892.415	175.345	2275.5	5764.93	395.072	6227.63	307.947	247.522	2644.79	1151.5	974.878	780.415	199.354	3159.1	945.095	1958.16	468.122	1810.78	78.4907	1919.61	63.7829	348.045	410.793	604.729	1269.4	2734.53	132.694	455.33	262.921
		1108.99	231.499	2644.34	4434.31	1447.85	1085.63	702.126	3273.25	55.173	2014.8	1895.6	509.348	787.979	2811.72	801.282	4005.63	132.093	1798.6	1239.47	1108.99	274.442	477.537	155.707	1300.54	103.32	329.631	322.266	292.597	896.913	1400.15	123.615	209.931	428.264
		519.733	504.458	535.766	1947.58	618.577	245.998	2231.29	3754.44	114.62		367.527	1186.92	2506.12	2737.35	197.419	5663.09	670.58	1372.14	988.924	519.733	493.205	1226.55	102.537	2719.47	100.454	449.666	782.66	329.728	878.685	527.221	101.246	166.577	748.747
		324.175	936.32	443.303	1602.46	745.263	333.505	1208.89	2688.67	55.6147	2479.77	988.713	824.089	2367.79	4193.43	485.668	1892.14	207.591	1536.63		324.175	1083.26	1327.96	97.7285	804.674	129.473	1070.92	554.363	467.653	1199.99	266.081	396.451	1363.62	1051.46
		158.026	3865.34	162.659	1728.35	882.326	382.64	967.794	4386.39	276.161	4342.48	1461.83	633.183	2726.65	3205.43	709.416	1671.3	108.034	632.009	1109.32	158.026	1062.19	811.486	117.447	1163.46	816.727	289.202	933.161	377.344	1795.55	548.913	430.344	577.883	3659.46
		214.419	2151.28	165.375	1570.73	2197.98	2319.92	1249.66	10909.3	554.275	3397.72	1213.9	866.412	1801.71	2307.56	584.888	1771.51	166.59	828.912	1993.03	214.419	1109.17	1825.48	99.1692	632.111	1570.83	400.05	1090.14	602.548	450.128	2211.57	309.828	635.723	4149.37
		172.459	1154.74	891.153	1493.21	1290.25	1113.81	1351.86	4218.26	158.456	3970.67	1296.66	771.958	3063.39	2778.12	413.407	1947.58	214.417	2145.7	2796.47	172.459	275.712	655.206	373.588		538.522	408.491	406.616	1005.97	1972.3	532.778	580.981	268.548	795.457
		829.638	3581.06	341.105	2012.86	877.005	374.728	2264.14	2088.12	241.453	3331.79	636.283	1050.39	2103.33	2844.46	321.615	2400.54	837	2390.05	1239.75	829.638	601.158	271.616	1671.32		552.029	122.021	400.869	1007.13	748.846	906.189	128.436	335.842	1430.17
		450.355	788.393	142.72	668.077	965.107	200.515	7404.3	4758.77	295.399	4368.55	1076.04	1788.89	2114.79	1365.33	220.737	2612.39	1852.77	2513.06	697.272	450.355	450.283	247.983	302.34		500.315	325.563	1077.91	399.742	785.434	1261.92	142.435	148.215	2373.26
		818.246	2194.05	2728.83	2494.1	338.293	490.613	1505.22	8248.92	334.482	9648.25	1387.15	1019.48	2315.08	2244.74	268.717	1864.76	6362.9	1832.16	1239.73	818.246	458.635	137.886	222.005		746.988	575.749	2227.53	185.04	973.168	1838.23	119.658	1775.26	389.474
		1138.19	1101.33	476.673	1537.34	331.097	296.837	1672.36	6595.92	290.298	1223.46	1099.49	973.768	2203.78	2986.04	930.127	671.084	3803.16	7572.26	976.49	1138.19	343.183	988.996	322.724		408.701	201.074	1034.71	101.359	643.745	2918.4	73.6151	653.385	317.821
		972.935	1616.8	6698	1527.53	464.556	167.146	795.513	4579.25	374.564	1305.2	249.651	274.977	1490.33	3395.32	543.098	2397.48	4962.04	3402.07	998.111	972.935	660.907	1104.87	572.937		428.712	181.276	808.775	86.67	478.045	738.685	93.8089	440.45	164.122
		1185.99	2301.44	807.763	1185.8	768.421	412.145	4532.29	8777.73	249.816	2657.15	359.697	186.956	931.945	3677.87	1230.54	3424.7	1033.58	787.001	1549.25	1185.99	423.243	1220.11	608.538		457.79	211.234	1366.18	149.816	615.094	1418.77	126.852	294.334	288.47
		622.053	1598.32	318.345	1486.6	439.842	1248.16	6541.34	6586.3	310.292	1780.31	960.541	123.47	557.915	1971.68	829.203	2279.59	2245.94	184.802	1176.68	622.053	798.283	342.055	363.055		185.411	137.818	1321.92	252.629	1013.08	2227.72	180.245	220.166	116.122
		1291.75	490.786	1298.18	1851.49	625.874	1299.3	3401.63	5589.7	386.06	1237.23	287.147	217.93	430.531	2553.7	976.806	1412.35	223.052	326.985	1354.22	1291.75	823.416	224.469	286.397		268.505		1695.62	102.81	524.222	3844.28	47.5944	596.933	2495.62
		1441.96	915.137	856.288	1496.47	608.419	243.464	4626.01	1183.33	375.095	882.948	349.093	321.107	378.541	1105.11	2120.73	2648.19	2808.48	1050.15	4042.06	1441.96	914.254	235.723	243.726		81.9702	248.372	412.297	127.365	1167.91	3647.1	71.5261	110.443	4872.78
		1350.72	738.501	544.958	1767.03	1283.03	171.788	2168.37	1286.72	320.261	1663.21	3023.8	400.583		990.167	690.927	3311.14	290.839	1054.58	6425.22	1350.72	706.607	1168.53	409.784		110.173	498.185	874.19	135.374	289.034	2596.73	54.5712	283.971	852.48
		1119.9	1332.9	315.767	2011.95	1405.17	261.406	3265.12	3015.77	418.212	1189.28	793.891	394.033		1382.17	1037.71	2122.89	200.431	1423.52	4283.61	1119.9	725.581	600.118	245.914		122.11		2678.96	92.0692	608.372	1590	55.8556	185.746	1125.28
		483.595	341.94	484.101		733.204	267.984	1966.01	2619.19	416.548	1514.96	2083.05	170.466	313.367	2877.24	812.774	2268.88	417.88	2646.12	4791.79	483.595	1133.04	186.28	134.734		126.252		225.708	168.138	982.45	1212.57	77.028	671.355	2504.21
		2187.48	805.821	1127.1	1536.21	665.945	124.712	1154.69	1288.82	419.118	5067.98	1896.02	322.765	359.576	3840.25	364.424	3222.8	287.234	921.422	4013.54	2187.48	873.477	368.529	86.2968		428.039		284.854	134.36	1381.14	2615.94	110.787	2530.62	3495.73
		1088.48	937.395	386.707	2854.11	283.847	266.867	1161.66	3050.89	258.169	1387.04	1521.57	300.991	429.422	1314.01	450.04	2414.84	288.511	1807.5	3718.03	1088.48	467.487	1675.69	177.358	3182.03	364.182		145.958	480.755	1859.92	577.3	62.6196	1137.68	2494.31
		943.551	1085.63	470.703	1963.99	530.827	1224.07	2103.99	4467.87	90.7185	2825.12	1349.36	557.497		3771.84	437.656	2303.81	2005.24	1387.59	3270.34	943.551	1035.48	181.053	116.755	3700.44	169.411	1003.98	156.045	176.576	832.095	583.01	85.5069	799.117	4229.13
		729.842	1272.68	3402.63	1938.7	850.22	873.221	3261.66	2842.68	97.0152	5167.37	1200.56	167.447	4191.74	1108.7	410.762	1511.65	2371.58	1592.15	4928.02	729.842	773.824	230.972	92.9289	222.172	147.986	393.419	114.557	190.748	954.557	476.928	78.3216	305.343	581.108
		443.026	1570.97	2164.53	2044.36	570.839	1126.26	1807.99	3888.69	166.556	3217.87	1714.3	627.422		2223.05	211.701	2396.81	3448.32	1124.22	2098.63	443.026	426.865	690.758	475.556	1750.24	503.546	430.154	161.266	226.882	1068.37	387.819	62.624	1589.95	977.159
		1340.41	2352.63	693.163	560.321	472.139	346.725	1111.53	3554.01	283.854	7525.78	226.642	525.218		1071.59	294.524	1922.34	1920.31	506.557	2508.44	1340.41	737.344	244.123	815.296	1281.8	414.282	333.074	149.137	104.057	1892.15	343.281	479.16	1414.66	394.549
		1087.2	882.613	319.619	1856.26	509.397	290.876	1206.22	3640.59	288.86	5901.62	1172.75	599.474		1864.19	268.228	1060.49	1450.79	2073.67		1087.2	963.534	227.539	501.325	1858.4	1183.41	1524.89	3628.83	254.787	2349.05	376.006	349.991	504.816	1879.45
		932.916	1919.72	210.114	1077.44	903.364	520.122	1735.34	3835.77	245.457	1290.82	1127.23	1007.89		3230.61	305.212	675.55	3747.9	1861.71		932.916	932.249	210.695	629.692	1801.99	1088.36	523.313	1126.37	521.631	840.857	267.144	430.992	635.208	1110.26
		907.42	2097.62	308.541	625.033	789.921	524.246	2248.14	4445.99	300.335	1050.15	434.224	550.178		2139.66	475.062	1134.31	1780.45	1441.44		907.42	1362.83	226.978	259.724	1078.13	608.495	257.98	323.371	232.386	1044.79	3095.04	564.089	3790.1	302.323
		340.437	5170.91	347.872	847.934	728.89	560.247		10238.9	388.847	3877.83	934.981	642.844		4809.38	1401.74	1125.85	2321.96	1174.25		340.437	918.784	2422.47	859.297	1463.04	391.415	861.449	518.122	564.496	1650.71	1045.86	177.61	4698.01	1517.45
		447.663	683.075	5792.64	663.432	914.582	923.501		5258.96	228.43	1708.55	996.019	1057.51	3717.91	2391.64	266.16	1595.78	4595.61	718.369		447.663	1957.28	752.45	341.913	3031.35	444.718	273.723	1891.61	236.302	1025.42	3719.37	142.079	610.722	654.072
		419.983	277.923	1371.87	532.031	3399.57	446.227		4214.74	201.471	1090.17	556.629	814.615	3530.7	5260.14	529.118	510.543	1375.98	431.659		419.983	712.63	248.042	531.685	1742.02	363.989	212.072	1919.78	126.325	1056.75	7189.99	224.402	873.095	1177.95
		334.687	669.478	200.713	730.005	717.463	364.655	7960.26	3241.71	137.21	1060.51	1897.74	911.092	5211.84	2994.38	1273.93	1064.57	583.668	595.238	4150.11	334.687	701.595	675.292	238.138	2065.04	206.797	1022.25	360.577	207.521	2433.78	2323.21	501.837	1070.79	523.198
		366.913	1685.53	513.476	1399.9	1243.8	958.975	4200.03	4309.59	634.844	5423.45	840.465	1539.37		3210.19	889.176	2403.27	1505.33	2120.38	2980.5	366.913	242.922	626.959	266.316	1183.38	1080.23	450.581	1121.67	1202.37	1657.49	8036.36	442.895	953.127	1148.49
		232.065	644.257	414.237	1251.17	1913.49	732.404	3683.52	3995.85	214.486	6401.67	763.874	1920.36		3999.16	749.595	1258.17	3211.66	1144.83	1244.68	232.065	164.234	517.121	943.401	1717.65	379.456	106.661	549.916	444.112	1773.04	9220.12	135.578	289.627	303.135
		343.949	267.506	280.763	3373.42	869.896	307.318	8219.19	4789.39	197.194	2010.88	404.536	2315.06		3383.92	1636.97	2487.83	838.515	814.792	3121.49	343.949	878.538	366.692	480.285	591.948	302.726	71.8167	684.88	275.179	1163.22	3788.45	223.374	241.545	1525.59
		430.89	2461.66	3241.09	1157.33	1375.11	1442.9	4125.48	4952.06	353.943	4325.2	802.771	2761.75		4262.7	2099.96	2775.58	327.926	669.427	1841.07	430.89	538.437	301.516	245.681	407.546	180.088	966.631	581.017	143.201	1226.79	6063.55	218.054	1098.47	560.882
		695.36	541.764	572.272	2744.03	2184.29	403.682	3158.37	4811.28	141.648	2602.43	572.742	761.475	3163.24	1131.05	1173.91	4011.43	234.099	1220.29	2205.07	695.36	981.63	1527.47	195.227		478.953	196.64	808.54	499.446	1711.68	4068.14	229.158	2526.62	2208.8
		1092.54	1200.15	3819.82	1730.43	1569.93	201.794	3139.86	2457.03	349.972	5576.35	900.259	1314.29	2366.04	894.217	3085.53	1527.38	260.953	614.547	2459	1092.54	924.744	276.027	664.518		200.583	164.719	312.238	238.547	1796.28	3525.84	434.543	1271.77	379.049
		1005.99	841.446	5110	1974.38	1214.22	120.183		4516.5	215.893	1779.73	1299.3	974.244	1690.8	1086.66	586.159	2726.69	227.304	2374.26	2527.03	1005.99	426.777	2416.53	421.219		545.545	156.91	917.36	164.38	2169.74	1654.72	450.55	1946.92	395.861
		373.787	1454.31	430.572	336.365	1459.93	461.11	1893.25	4973.88	355.726	2581.21	853.07	1632.22	896.815	1583.42	646.991	1293.4	3061.84	546.143	6938.77	373.787	448.509	436.911	274.896		104.515	188.214	362.267	275.581	315.772	1523.88	348.354	1688.8	300.693
		356.426	802.668	2128.6	797.815	718.1	517.548	1589.59	2830.38	181.503	4374.35	1247.31	1824.47	1624.52	4826.84	297.233	1740.23	2901.39	1075.15	1789.41	356.426	1233.35	2035.1	161.607		149.559	127.017	811.865	1052.18	1599.11	494.909	535.955	1990.53	398.645
		341.698	1007.78	2042.04	1549.76	753.995	1214.83	1867.09	1984.81	177.556	5999.52	1252.91	1964.68	1195.51	4252.41	325.394	1385.47	1477.56	1450.72	929.416	341.698	778.17	304.486	144.978		98.0153	166.549	1610.55	191.569	239.395	2124.97	599.31	427.59	297.655
		695.34	896.84	524.005	830.084	463.928	2610.87	4942.68	2018.96	117.704	4138.91	1331.2	2366.97		2510.4	871.493	1233.62	2477.78	558.229	1760.93	695.34	409.658	999.85	123.063		1134.18	82.9872	577.868	880.347	633.342	1492.06	392.079	245.917	482.081
		529.347	875.212	500.765	2398.23	628.684	761.301	4767.45	1102.13	122.34	1191.01	1097.71	1984.79		2357.44	562.825	690.554	1240.25	707.433	1742.02	529.347	976.375	696.353	89.8879		599.456	982.351	367.967	1214.09	1174.68	1074.15	357.015	318.005	417.04
		207.289	1052.15	349.015	2337.7	407.85	350.491	6895.24	1985.15	76.8635	2958.63	1469.46	1519.62	3363.81	1216.63	398.304	1839.31	1136.98	578.166	1402.26	207.289	544.637	270.892	923.657		616.521	529.674	590.747	209.733	1304.79	2329.88	184.658	614.246	3136.04
		1099.64	639.986	348.251	2369.5	1741.3	1309.44	2794.37	694.231	83.9127	3605.31	323.047	408.456		3036.53	258.666	1642.41	1976.07	2685.55	585.765	1099.64	512.573	323.664	744.93		396.277	391.842	1387.08	204.562	558.921	2653.3	214.771	655.361	4121.58
		272.306	815.088	684.22	2010.21	1931.82	864.105	3371.82	3097.53	125.355	2530.37	1444.83	710.971	5986.49	3270.05	265.473	811.074	496.119	1505.01	1260.72	272.306	1130.69	501.905	457.129		338.255	185.802	554.344	532.873	692.891	2880.16	497.323	3708.51	1992.2
		286.279	646.945	1250.24	1156.31	790.115	1226.87	5824.47	903.505	159.091	2480.23	1026.69	1873.22	6212.85	3768.41	484.474	1942.29	1009.88	2958.71	1245.98	286.279	271.029	293.191	735.033		579.854	216.312	867	626.729	613.187	1510.54	400.477	4531.23	1098.15
			358.855	620.675	2230.51	1927.7	1244.72	3518.95	3657.28	76.0564	12159	1567.73	597.218		4480.27	366.227	2822.87	941.796	729.887	7407.07		514.042	298.933	370.394		290.442	164.633	121.139	251.786	475.921	3395.49	110.69	1815.15	3202.35
			93.514	619.181	1489.47	2000.61	867.269	923.202	4804.32	297.085	1462.98	1381.26	494.352	6569.68	3918.57	1100.65	1957.62	643.206	3188.78	2396.97		350.727	1044.67	247.803		392.034	251.37	106.464	1283.12	433.284	2737.58	226.564	1662.7	2009.93
			270.633	6256.44	1042.75	3007.75	896.295	3284.1	2305.86	101.86	6373.73	1586.59	2298.8		4410.46	551.043	2829.79	983.571	2485.26	2532.08		750.429	852.363	787.075		2442.9		617.105	547.446	1047.28	2216.88	144.664	212.875	679.223
		794.45	482.413	302.606	586.28	695.708	523.006	3286.58	2876.65	56.2121	5692.91	1502.19	867.723		3537.9	1305.96	1730.12	696.145	1360.87	1820.76	794.45	173.491	1411.75	382.533		1481.32		519.957	244.323	668.393	5661.26	157.177	663.629	4500.42
			478.816	394.882	1016.08	1632.85	1131.43	2810.54	1207.13	39.2773	2184.69	3270.76	575.011		4142.79	1291	1245.52	1330.26	2298.22	1234.32		735.186	240.746	656.073		436.14		92.7149	789.952	925.142	5858.14	576.146	899.813	2814.65
			560.588	1521.55	1826.98	1844.2	663.795	4511.44	2390.82	240.877	4463.87	1425.72	771.111		2307.58	1500.77	1579.52	1493.87	1095.73	1429		395.998	548.049	636.841		306.591	158.558	247.391	258.888	988.158	1349.44	568.759	464.012	874.538
			402.507	1189.38		1823.15	1597.83	3191.51	1812.95	292.626	2910.99	2157.99	718.416	2186.69	835.769	1991.61	1453.34	1608.23	4205.9	981.693		761.03	633.792	1236.56		521.589	196.226	925.747	426.045	397.267	2006.55	307.717	333.769	3123.84
			503.112	693.406	1048.12	1094.27	1232.24	1800.49	1849.15	180.129	3840.32	2485.09	2297.28	1991.19	1277.19	1437.36	3472.8	1003.68	1691.05	1820.37		192.847	967.984	149.621		306.644	118.364	387.509	240.584	230.063	729.567	330.662	4831.89	3461.37
			500.18	501.868	2100.02	1346.74	568.753		1886.28	168.028	3061.63	2844.8	2270.26	2844.7	3900.51	1224.06	1738.88	1013.3	2046.91	5611.97		662.574	1296.54	126.21		359.696	68.7522	418.408	645.992	279.863	2268.2	511.522	1310.21	856.999
			175.02	387.063	2180.79	1881.13	269.818		1434.42	92.462	3024.2	2617.52	446.172		3239.39	712.197	3174.42	1139.56	4329.28	3199.02		717.369	255.927	211.29		154.171	302.236	521.761	326.877	851.746	1778.61	268.514	3508.08	994.966
			663.658	534.38	1353.82	1166.86	299.544	4390.89	970.204	327.046	1395.9	1155.64	270.054	5346.3	2832.42	742.827	1638.85	1107.2	4256.04	3226.14		602.475	728.77	173.348		177.919	140.496	392.884	381.623	1012.27	560.95	408.195	2243.1	4577.26
			314.657	2277.51	1035.87	1685.07	994.75		2259.13	214.08	5642.1	3174.18	168.237	2259.62	4196.61	685.044	3574.85	1552.81	1049.05	1749.25		534.133	2259.73	2090.61		252.893	321.058	361.276	247.293	2425.13	3789.54	290.684	2514.35	397.411
			452.719	3868.11	592.82	463.253	991.522	2787.46	1587.09	515.897	4127.35	2414.02	164.551	3427.33	812.921	467.921	3444.58	424.976	2886.53	3890.04		311.595	799.128	1989.99		572.337	250.059	348.292	202.993	546.173	3101.42	433.603	3108.88	1876.8
			459.875	3129.97	1683.69	748.439	411.201	3444.63	1390.75	245.327		2089.51	523.77	2746.77	1664.6	676.566	2834.41	834.691	3312.99	4403.36		227.581	3005.86	1295.78		495.655	154.114	882.234	658.467	658.359	3126.17	886.861	628.107	1598.93
		482.684	391.621	1647.15	2630.41	690.414	199.046	2484.21	1513.57	403.147		3082.07	251.974	1656.49	1914.01	906.443	2128.66	792.602	2247.38	5673.78	482.684	318.399	2157.33	900.861		554.911	312.33	600.083	753.175	1152.04	3604.15	612.699	1040.09	323.589
		360.834	325.773	1865.5	4166.89	758.035	1061.85		1088.31	140.397	2552.47	2534.81	1501.82	3311.23	2434.96	718.411	2923.83	1131.97	1524.79	6157.05	360.834	1146.49	2930.86	230.438		833.635	437.097	559.1	591.908	905.06	2283.92	575.886	1099.51	632.442
		1032.28	254.751	1341.62	2123.53	596.834	1624.15	865.835	1836.56	639.662	3224.24	1217.43	531.385	2163.07	2733.02	1182.32	1130.49	659.597	805.705	3515.09	1032.28	194.2	1225.67	634.97		484.501	322.487	481.346	226.003	1443.79	1474.11	481.144	145.567	377.977
		808.918	365.288	3442.9		1091.66	417.06	876.424	1271.94	112.831	1940.74	1060.85	270.064	2618.51	1818.44	1789.08	441.634	448.009	1475.16	3859.86	808.918	460.225	1165.7	246.492		797.747	282.428	1308.55	208.434	1686.23	803.813	641.323	748.219	550.099
		450.055	49.3843	3062.22	1444.78	748.83	1019.97	1135.09	2223.62	117.364	4364.78	2182.68	237.249	2298.66	2283.9	2680.58	486.873	774.819	1575	4035.16	450.055	576.88	3545.57	602.168		1007.38	346.69	1902.47	276.633	1073.21	701.387	306.145	1388.43	1299.33
		549.422	706.076	2539.07	1674.13	770.257	1352.04	1215.02	1169.28	322.947	2511.47	1444.31	559.094	2032.43	1420.29	1662.52	1119.06	558.947	3904.04	2333.71	549.422	297.261	3072.76	639.163		1553.75		457.879	343.188	1188.12	1588.18	422.233	1752.18	1114.95
