# Supplementary material for: Deep phenotyping of post-infectious myalgic encephalomyelitis/chronic fatigue syndrome
Source: Nat Commun. 2024 Feb 21;15:907. doi: 10.1038/s41467-024-45107-3 (PMC10881493; doi:10.1038/s41467-024-45107-3)
Supplement: Supplementary file 6 — Source Data [file 41467_2024_45107_MOESM6_ESM.zip › Figures Source Data Files 12.30.23/Figure 2A SD1.xlsx]

## Sheet: Sheet1
Group	HV	HV	HV	HV	HV	HV	HV	HV	HV	HV	HV	HV	HV	HV	HV	HV	HV	HV	HV	HV	PI-ME/CFS	PI-ME/CFS	PI-ME/CFS	PI-ME/CFS	PI-ME/CFS	PI-ME/CFS	PI-ME/CFS	PI-ME/CFS	PI-ME/CFS	PI-ME/CFS	PI-ME/CFS	PI-ME/CFS	PI-ME/CFS	PI-ME/CFS
SD1 (msec) over 60 minutes	39.1359	14.1273	29.9172	25.2818	20.9108	22.6639	25.6943	22.8872	10.4871	38.4564	17.4083	12.6269	36.187	35.412	26.0789	35.5183	21.428	24.4891	69.3087	12.1921	20.5363	26.5394	16.3694	23.8235	15.7125	18.2174	13.3362	14.9643	15.4909	13.7743	20.0903	13.7702	15.4964	15.517
	45.3219	13.185	16.9958	18.8896	26.243	20.7704	19.7635	16.9378	10.5286	39.2109	16.8469	10.6801	24.2314	27.442	29.1665	28.9941	21.8142	27.5793	46.3551	15.446	22.9812	29.2749	16.2131	24.8866	15.1406	11.5397	18.3476	17.1867	18.2707	17.6407	18.2036	12.702	10.0669	19.5553
	47.9125	15.4162	20.3772	18.246	35.3052	18.4585	29.3445	39.4453	10.7197	39.6282	16.3302	14.7081	30.2908	30.2272	28.9775	28.1099	20.1741	19.4379	33.398	15.9937	17.3711	29.389	13.3604	28.448	14.6676	10.2712	18.6216	13.5915	24.3799	20.0784	20.0032	13.6661	8.57392	16.5743
	46.5412	16.6263	21.4146	16.4754	21.8784	17.236	41.8036	34.554	10.4615	37.0197	19.2557	17.2997	26.9106	28.2627	24.1942	26.5051	23.315	29.1732	36.9543	14.0296	21.5429	19.048	13.1057	34.7757	11.0765	11.5843	23.9914	18.2154		17.7594	26.3956	14.8399	9.54908	20.8815
	48.3094	16.2807	21.5158	27.6503	19.4976	15.0561	40.5456	35.3971	10.0458	31.7634	17.2111	17.1714	28.2781	29.4416	16.6623	25.4666	24.5525	27.0996	50.1529	11.7409	23.6713	40.9201		30.7541	10.45	10.9102	18.1905	17.1227		15.4368	20.4922	16.3116	10.3452	26.4623
	39.8621	16.0255	18.9898	37.254	19.598	17.9016	21.3665	35.2356	10.516	29.8741	13.1898	13.9601	28.1959	23.3322	21.8425	29.5335	23.5363	27.9837	50.8817	10.9795	16.6514	30.2184		26.0638	11.5227	11.0252	14.5867	15.9879	18.8238	14.5466	25.4873	18.0152	9.84932	18.1869
	42.8344	18.3676	22.8807	27.3085	24.304	17.3817	35.6378	40.4556	13.008	33.2082	12.5189	14.142	19.9142	30.733	26.3423	18.6607	23.9256	33.0247		10.2769	15.1335	36.0187		28.0701	12.8548	21.2469	13.9483	16.1324		16.7203	25.2671	15.8782	12.5047	15.954
	48.4658	20.6575	20.3741	29.5096	18.309	14.6599	39.6695	27.8188	12.1776	30.8264	14.0192	11.3583	24.2532	28.952	28.309	20.5791	20.8278	32.1477		12.0857	18.9354	26.9331	11.8106	37.5803	10.524	17.2973	14.6242	16.5072	25.0962	13.6355	18.6132	16.4037	11.8712	23.3832
	45.6215	20.7589		24.724	17.829	18.2077	23.8361	17.414	13	33.3601	15.9661	12.9583	18.4044	28.0699	28.1006	20.6318	22.0807	31.7733	27.7262	12.9939	22.8007	29.7123	10.9519	36.4	10.9728	24.9517	16.8499	40.7952	22.1958	9.77721	24.0482	18.2944	16.0289	21.2561
	51.8859	21.3209	15.283	26.4893	18.6759	21.8441	35.3578	20.4517	12.4319	26.0239	17.5122	10.8933	21.5272	26.1599	25.0088	22.9592	27.4518	27.5175	23.0465	10.9282	33.1329	30.0506	12.6265	30.9779	10.8951	20.4246	16.357	18.0379	24.1523	11.6573	26.4315	16.2913	13.6643	19.3651
	55.5273	15.6864	16.6606	23.2823	18.424	19.7493	34.3978	30.1868	11.4959	27.1636	17.0088	12.7542	22.6523	25.788	16.2298	28.5303	27.0769	29.2968	31.7671	10.8958	44.4615	24.333	11.8479	30.155	9.93696	11.58	13.4795	14.7532	19.2248	15.2115	24.1211	16.6445	12.3075	20.9763
	50.7619	15.8679	12.3059	22.7694	21.1403	20.764	33.202	38.7007	11.2097	25.09	15.8527	12.6711	23.1238	23.803	20.5476	28.9474	28.9279	26.9365	27.0205	13.0282	29.3026	19.975	10.5696	27.7225	10.2791	21.8803	12.5845	13.9934	14.5013	13.9646	21.9265	16.4207	10.6395	21.6466
	62.8572	18.5601	20.0791	20.1512	44.9683	18.3352	43.8885	31.926	12.6746	28.0533	24.7042	10.8115	21.65	27.5512	30.084	26.0644	24.1169	33.062	20.1297	12.2104		19.4542	9.76343	32.2803	9.21419	18.9083	17.1844	16.8351	18.216	12.0539	33.5121	12.0762	10.7045	23.3652
	62.7295	26.2644	27.5722	29.0243	54.6472	16.2552	36.4098	41.0593	11.8962	35.8747	32.7189	12.8558	19.3849	25.9093	22.6507	19.8483	28.7712	26.098	24.4378	22.0278		24.4219	10.6132	32.5092	10.5175	15.4411	18.2447	15.3177	24.3326	15.0074	28.0945	12.9876	14.3476	18.8936
	60.042	21.8551	26.3074	34.1358	24.2851	15.7665	45.2652	28.0862	11.8692	36.0375	35.6175	12.1512	30.5927	31.3027	22.8197	20.7753	32.3804	33.4168	22.1764	26.1783	16.5008	17.9965	13.2327	32.7107	10.6851	15.0447	18.274	14.378	27.3808	20.7085	30.1906	14.6772	17.6096	21.6011
	41.9362	23.7478	19.8264	28.688	29.013	16.293	60.6002	44.4234	13.4984	44.4699	33.7721	15.1687	42.2942	26.6017	23.4566	18.2088	37.746	36.6437	32.5048	26.9814		18.8578	12.9045	33.4155	12.7125	18.1996	18.8894	19.3787	32.7089	30.3168	32.4065	15.607	15.4855	25.5871
	28.4979	28.321	16.8671		34.4176	20.6851	61.1149	47.0641	10.3467	56.053	20.9713	12.7612	45.3463	27.4229	23.0125	27.7049	38.4132	34.9853	36.6995	39.7739	25.6306	19.3851	12.1012	23.8509	13.2206	28.6689	17.7034	54.8748	34.051	14.8816	33.4273	15.0859	23.0994	57.3069
	32.7313	21.1486	15.3797	23.1967	16.4639	24.1557	63.2419	59.8574	12.2733	63.835	19.4311	12.5897	44.5727	30.6521	17.6718	37.4489	30.316	37.9476	28.2378	29.6751	20.6369	28.8023	11.4689	27.9301	14.618	15.437	19.2651	24.2518	39.8472	25.0706	32.0473	14.9254	29.5952	49.3825
	38.2468	26.0853	21.0072	25.3952	23.5927	24.3543	58.8516	65.0036	12.1203	57.4703	17.5361	13.8911	42.3388	31.4491	26.9528	33.1848	39.7699	41.5181	28.9553	25.2439	18.5331	29.4148	12.0688	25.2258	15.5716	11.5103	19.1619	21.0897	31.173	22.5984	40.5809	14.1114	16.8691	20.4539
	40.5839	28.6935	21.5262	26.2179	23.9117	22.0661	65.4631	58.2199	12.1472	42.3375	17.6818	14.2928	31.2761	34.9726	23.0075	31.3534	36.8293	35.0275	34.6289	25.5043	27.2111	23.1	12.9081		15.2458	12.2111	20.9974	35.1948	28.5782	21.1296	53.4238	12.3985	21.3717	24.1218
	42.8923	28.1079	26.0078	23.5637	27.8778	18.1115	58.3728	54.7245	15.1268	47.4646	17.0081	16.6646		35.9983	22.8108	32.2585	35.6034	29.4784	49.9857	20.4486	19.3917	22.1516	14.0567	23.2386	14.0183	12.6135	19.6814	20.5995	33.5022	19.4865	44.6507	12.3281	25.3928	26.5928
	37.4949	25.9787	22.268	25.9826	29.4871	25.1066	66.2044	52.6513	15.0816	50.7428	17.9184	22.6799	64.6781	38.6771	24.8477	32.0405	28.5036	23.4426	47.3337	15.4915	18.4689	28.146	12.7723	28.069	15.7143	12.0894	21.2905	21.749	36.214	24.149	54.4614	12.8253	26.1761	24.8024
	34.5436	18.7602	21.9397	24.6334	30.424	19.3481	63.6001	46.5792	14.9243	55.6957	23.4617	20.5115		39.1719	25.7523	31.7533	26.2224	35.3615	44.4268		17.689	19.0722	14.5986		12.9271	22.4598	16.443	18.1346	45.8739	18.2758	52.1375	14.5735	34.2309	34.5957
	44.5805	12.2467	38.097	30.4685	20.8725	27.2773	41.5052	42.9819	13.5493	38.6428	29.5198	15.3358	54.8623	34.6272	24.7419	32.0738	20.879	33.7558	54.3299		16.696	42.5043	13.9204		12.1063	21.725	19.638	15.1938	20.6495	15.2044	37.7989	13.6642	30.8312	22.8369
