# Supplementary material for: Deep phenotyping of post-infectious myalgic encephalomyelitis/chronic fatigue syndrome
Source: Nat Commun. 2024 Feb 21;15:907. doi: 10.1038/s41467-024-45107-3 (PMC10881493; doi:10.1038/s41467-024-45107-3)
Supplement: Supplementary file 6 — Source Data [file 41467_2024_45107_MOESM6_ESM.zip › Figures Source Data Files 12.30.23/Figure 2A SD2.xlsx]

## Sheet: Sheet1
Group	HV	HV	HV	HV	HV	HV	HV	HV	HV	HV	HV	HV	HV	HV	HV	HV	HV	HV	HV	HV	PI-ME/CFS	PI-ME/CFS	PI-ME/CFS	PI-ME/CFS	PI-ME/CFS	PI-ME/CFS	PI-ME/CFS	PI-ME/CFS	PI-ME/CFS	PI-ME/CFS	PI-ME/CFS	PI-ME/CFS	PI-ME/CFS	PI-ME/CFS
SD2 (msec) over 60 minutes	54.1752	62.5885	197.332	135.197	130.961	111.595	101.491	99.5715	79.1449	215.556	145.542	96.9468	156.201	180.614	193.999	220.56	87.0786	176.074	143.617	54.1752	70.6761	234.645	86.5514	121.027	100.046	66.9914	192.207	141.787	93.874	100.635	132.119	94.1553	187.022	138.064
	103.967	110.248	77.1362	112.152	227.219	145.743	94.8668	86.0894	85.7308	192.426	129.97	59.4024	126.067	187.38	253.641	136.025	114.251	155.831	216.56	103.967	108.944	176.673	82.3793	89.5894	109.797	34.8719	144.305	151.347	92.6213	142.705	85.7138	42.1856	104.06	127.433
	80.5655	114.045	116.723	119.693	166.145	270.872	125.765	101.719	76.1529	161.136	97.4817	100.029	150.384	153.288	181.011	142.5	107.598	114.4	122.55	80.5655	62.268	101.14	48.1451	122.186	58.618	35.1607	93.8111	55.1713	248.062	115.972	65.8141	55.5879	43.6742	84.3814
	89.9222	123.269	140.547	80.3886	114.881	146.274	148.601	92.836	41.1453	101.24	127.32	105.336	111.717	122.772	162.331	140.447	118.689	147.532	129.724	89.9222	100.756	76.6192	53.8281	109.567	90.4804	68.005	158.319	126.469		121.948	124.364	92.9305	58.365	132.976
	81.027	164.164	151.474	97.6265	123.978	88.4811	166.866	115.115	61.9605	149.913	151.425	66.0171	123.541	166.438	155.772	143.331	96.831	125.684	160.243	81.027	82.6293	168.456		118.52	67.56	48.2336	198.893	100.694		134.556	97.7107	126.72	75.0117	93.1226
	80.7265	70.4437	144.897	73.6499	88.4323	95.5661	97.5077	98.2136	59.5994	174.891	64.597	102.449	148.812	110.612	221.543	165.105	126.128	159.405	109.926	80.7265	70.0937	146.122		94.2839	99.6505	45.5118	134.25	103.472	75.1552	104.799	145.705	131.363	85.6507	134.13
	46.2496	115.851	128.709	123.42	185.449	102.734	166.5	97.0256	88.8016	199.32	77.1751	72.4255	106.802	125.902	88.3722	108.426	117.966	161.453		46.2496	54.4711	206.395		94.4246	95.2506	63.6034	63.7223	76.7228		143.013	129.933	114.231	75.8241	105.058
	65.3085	122.75	147.79	89.166	115.937	61.7329	169.519	117.807	85.5761	146.614	64.4566	70.7131	156.098	146.781	100.708	126.463	89.3119	137.824		65.3085	91.9188	156.663	51.1201	107.094	58.8563	65.8022	105.999	107.319	225.9	152.632	101.6	75.831	91.7196	124.172
	95.7933	123.703		83.0888	123.612	97.4768	154.337	85.0705	47.3542	142.983	136.787	107.571	146.877	103.951	221.082	95.4897	97.0188	100.945	126.801	95.7933	160.187	149.179	47.1292	134.715	77.2859	62.5371	141.837	121.047	92.0852	75.0906	161.018	101.534	138.998	123.052
	52.9127	110.766	156.151	78.2712	118.561	118.529	184.81	93.0738	65.7014	169.173	90.6285	61.57	124.913	124.522	196.916	129.834	126.465	173.501	83.1005	52.9127	477.034	163.016	61.1673	111.111	90.9584	73.3152	168.923	125.494	80.4775	71.1316	155.491	101.825	82.267	79.2765
	68.4764	163.712	93.1869	99.7326	99.2614	103.018	165.581	54.2725	58.1357	134.985	147.038	57.6801	128.499	130.607	79.3112	102.615	158.757	121.794	128.623	68.4764	111.899	168.159	61.6226	105.789	83.6003	54.2369	111.647	132.53	98.8164	92.5658	103.196	101.002	86.7733	130.813
	84.9331	87.242	95.228	130.314	98.6104	102.314	165.098	91.4381	79.0368	164.184	95.8463	117.522	102.153	142.422	96.5844	98.9898	104.621	112.358	109.602	84.9331	115.307	163.618	47.2325	89.3839	66.2975	60.869	196.802	67.8583	51.6488	109.788	185.194	105.769	90.4771	90.9173
	76.9414	112.029	193.188	119.205	141.479	110.309	122.016	128.106	64.7711	178.04	181.958	71.1	100.684	132.672	141.685	126.66	73.8713	154.262	115.387	76.9414		114.843	61.728	111.06	31.3026	52.0834	95.7372	152.426	72.124	85.6265	148.094	68.2193	65.2996	147.095
	98.9353	103.014	146.016	113.72	89.3124	91.3461	131.022	91.8844	57.5683	171.967	187.212	80.5836	150.013	92.4736	87.2147	140.269	137.9	97.1936	131.138	98.9353		108.815	48.3681	114.026	115.282	66.4996	118.885	67.1869	82.9945	104.122	147.312	81.5126	103.296	93.6768
	90.5927	111.254	107.285	104.742	73.2712	130.273	157.712	139.376	39.698	202.457	144.075	55.9421	171.64	155.444	182.718	94.682	167.416	113.676	84.5917	90.5927	79.8186	82.5638	74.5508	138.096	51.2585	81.8772	73.765	119.798	109.692	132.033	177.905	85.143	138.144	105.397
	93.9472	109.714	149.789	157.556	94.1989	100.53	145.922	117.383	69.4879	122.497	143.054	107.118	103.664	114.796	106.92	81.6527	133.135	145.644	95.2825	93.9472		90.1737	48.6805	153.395	42.0868	110.979	90.2287	118.608	104.762	100.472	140.176	59.4958	76.9157	222.503
	82.3114	168.49	83.9713		129.367	200.857	144.438	150.262	47.8191	156.894	97.7683	89.3264	112.66	107.198	108.11	129.632	105.89	124.598	131.699	82.3114	206.508	70.9826	54.2116	161.359	49.808	113.859	80.3882	192.961	117.35	149.461	107.743	78.7988	159.174	128.38
	102.687	105.6	101.842	138.707	56.0413	124.117	215.363	179.262	37.7495	241.976	130.022	100.826	119.292	112.043	138.054	100.48	161.825	114.889	118.143	102.687	80.9801	108.38	52.9255	93.9356	65.6542	89.3271	81.0244	80.367	100.98	156.369	122.209	46.1293	146.653	163.614
	111.448	141.776	106.873	126.259	89.1886	93.7796	128.954	154.306	67.1704	151.671	89.7888	67.6122	119.11	129.313	135.169	132.549	109.095	180.009	113.191	111.448	75.087	96.1069	51.8781	111.623	126.774	73.3602	169.225	194.869	130.232	118.594	196.934	64.4351	74.7246	123.666
	93.3953	129.73	106.001	142.61	86.4434	100.457	179.348	156.027	86.6822	135.349	112.619	133.521	76.2241	136.864	125.393	98.9432	98.001	139.903	120.002	93.3953	76.8139	92.9767	53.9913		69.1236	45.9488	102.424	68.38	115.094	166.788	105.724	30.1843	111.83	122.159
	151.784	139.464	111.354	84.0361	122.944	142.137	357.224	159.292	55.8912	121.4	104.941	106.716		147.801	98.1292	91.3977	114.241	109.989	210.941	151.784	71.1766	93.1823	68.2681	106.665	80.2685	73.6186	82.421	92.5738	104.315	110.748	137.485	91.5041	118.693	190.479
	59.308	121.317	151.244	90.4623	102.007	90.8212	180.513	199.27	56.3388	223.063	163.903	102.639	154.934	119.299	120.238	140.758	215.367	95.6781	138.18	59.308	84.1828	90.5362	51.1617	95.2289	77.6894	56.8249	98.5137	121.865	132.525	158.376	172.43	68.3998	209.048	83.5502
		138.029	113.38	96.7404	149.884	118.299	186.976	164.487	49.0445	245.528	121.526	164.233		125.76	190.29	115.347	136.823	210.118	124.646		61.6648	108.069	84.0508		158.666	119.587	285.548	98.4542	133.007	124.965	159.649	75.6725	108.514	191.348
		111.92	210.23	154.018	131.115	97.285	255.195	187.672	60.5134	185.204	177.877	134.285	214.731	205.471	186.018	136.897	125.657	158.115	154.506		72.5735	203.208	69.7436		106.044	108.012	105.171	137.04	136.651	152.917	309.253	160.023	151.374	121.202
