# Supplementary material for: Deep phenotyping of post-infectious myalgic encephalomyelitis/chronic fatigue syndrome
Source: Nat Commun. 2024 Feb 21;15:907. doi: 10.1038/s41467-024-45107-3 (PMC10881493; doi:10.1038/s41467-024-45107-3)
Supplement: Supplementary file 6 — Source Data [file 41467_2024_45107_MOESM6_ESM.zip › Figures Source Data Files 12.30.23/Figure 2B.xlsx]

## Sheet: Sheet1
Group	SDNN Index (msec)
HV	75.03
HV	77.88
HV	78.28
HV	59.17
HV	29.63
HV	57.53
HV	63.82
HV	46.64
HV	67.18
HV	58.64
HV	76.34
HV	87.32
HV	81.27
HV	72.92
HV	96.91
HV	66.06
HV	67.75
HV	69.09
HV	43.92
PI-ME/CFS	63.75
PI-ME/CFS	64.45
PI-ME/CFS	41.55
PI-ME/CFS	65.28
PI-ME/CFS	39.03
PI-ME/CFS	32.72
PI-ME/CFS	52.35
PI-ME/CFS	56.28
PI-ME/CFS	70.95
PI-ME/CFS	61.25
PI-ME/CFS	69.03
PI-ME/CFS	46.19
PI-ME/CFS	46.08
PI-ME/CFS	66.08
