# Supplementary material for: Deep phenotyping of post-infectious myalgic encephalomyelitis/chronic fatigue syndrome
Source: Nat Commun. 2024 Feb 21;15:907. doi: 10.1038/s41467-024-45107-3 (PMC10881493; doi:10.1038/s41467-024-45107-3)
Supplement: Supplementary file 6 — Source Data [file 41467_2024_45107_MOESM6_ESM.zip › Figures Source Data Files 12.30.23/Figure 2C.xlsx]

## Sheet: Sheet1
Group	rMSSD (msec)
HV	42.6033
HV	65.2214
HV	43.5263
HV	38.6118
HV	17.1853
HV	28.6941
HV	34.1277
HV	26.6916
HV	31.1243
HV	36.4166
HV	53.339
HV	61.3801
HV	51.1501
HV	38.6772
HV	56.152
HV	29.1344
HV	55.194
HV	39.6874
HV	20.3169
PI-ME/CFS	33.0695
PI-ME/CFS	38.4177
PI-ME/CFS	19.8845
PI-ME/CFS	42.2812
PI-ME/CFS	17.7556
PI-ME/CFS	24.511
PI-ME/CFS	24.7191
PI-ME/CFS	31.3366
PI-ME/CFS	38.3364
PI-ME/CFS	25.111
PI-ME/CFS	44.5146
PI-ME/CFS	21.0161
PI-ME/CFS	24.6228
PI-ME/CFS	36.5478
