# Supplementary material for: Deep phenotyping of post-infectious myalgic encephalomyelitis/chronic fatigue syndrome
Source: Nat Commun. 2024 Feb 21;15:907. doi: 10.1038/s41467-024-45107-3 (PMC10881493; doi:10.1038/s41467-024-45107-3)
Supplement: Supplementary file 6 — Source Data [file 41467_2024_45107_MOESM6_ESM.zip › Figures Source Data Files 12.30.23/Figure 2D.xlsx]

## Sheet: Sheet1
Group	pNN50 (%)
HV	16.8309
HV	29.4595
HV	17.7057
HV	8.83102
HV	0.345281
HV	5.28032
HV	10.2757
HV	3.81685
HV	6.76729
HV	7.14628
HV	20.0794
HV	27.6296
HV	18.6838
HV	12.5171
HV	26.0194
HV	5.40535
HV	25.7192
HV	14.0648
HV	1.52639
PI-ME/CFS	6.03716
PI-ME/CFS	10.3455
PI-ME/CFS	1.09982
PI-ME/CFS	17.0806
PI-ME/CFS	0.537951
PI-ME/CFS	3.39493
PI-ME/CFS	3.08393
PI-ME/CFS	4.17942
PI-ME/CFS	10.9969
PI-ME/CFS	3.13878
PI-ME/CFS	17.2995
PI-ME/CFS	1.08651
PI-ME/CFS	3.65379
PI-ME/CFS	7.37641
