# Supplementary material for: Deep phenotyping of post-infectious myalgic encephalomyelitis/chronic fatigue syndrome
Source: Nat Commun. 2024 Feb 21;15:907. doi: 10.1038/s41467-024-45107-3 (PMC10881493; doi:10.1038/s41467-024-45107-3)
Supplement: Supplementary file 6 — Source Data [file 41467_2024_45107_MOESM6_ESM.zip › Figures Source Data Files 12.30.23/Figure 2E.xlsx]

## Sheet: Sheet1
Natural Log High Frequency Power (ms2) per 5 minute segment	HV	HV	HV	HV	HV	HV	HV	HV	HV	HV	HV	HV	HV	HV	HV	HV	HV	HV	HV	HV	PI-ME/CFS	PI-ME/CFS	PI-ME/CFS	PI-ME/CFS	PI-ME/CFS	PI-ME/CFS	PI-ME/CFS	PI-ME/CFS	PI-ME/CFS	PI-ME/CFS	PI-ME/CFS	PI-ME/CFS	PI-ME/CFS
	7.28438	4.34336	7.24115	6.13859	5.63858	5.88273	5.62425	6.69278	4.63954	6.04328	5.07789	4.29112	6.02377	7.48199	6.55366	6.53872	5.99839	6.46969	7.76142	3.3731	5.67365	7.43626	5.80073	5.02106	4.68858	5.45935	4.66627	4.67978	5.13471	6.48275	4.80233	5.33537	5.53353
	7.37343	4.42434	6.55495	6.57441	5.46943	6.04464	6.35803	6.013	4.31284	5.84769	4.98204	5.03618	6.19668	7.76989	6.41364	6.19685	5.58792	5.83856	8.17183	3.27836	5.82665	6.53659	5.15815	6.57173	4.70225	4.12486	4.9632	4.86701	4.62195	5.0308	4.80654	4.81979	5.03255
	7.26251	4.61466	6.44743	6.4621	5.45015	5.57369	6.29805	4.5537	3.78352	6.86995	5.04909	4.04251	5.78216	7.16441	6.14511	6.61077	5.60526	5.49724	7.90512	2.74823	5.02774	5.9151	4.92585	6.15543	4.87502	4.40261	4.54386	4.44176	3.85816	4.72665	4.87646	5.2218	4.77795
	6.93058	4.5691	6.63626		5.44933	5.3341	5.7143	5.20099	3.53284	7.46046	5.77942	4.50369	7.35093	7.08503	6.8631	6.4778	5.8101	4.30453	8.0419	3.10121	5.07591	3.57056	5.08261	5.22411	4.48108	3.66469	3.07571	4.96864	4.51459	5.88367	4.95916	5.7422	4.5522
	6.2628	4.65691	6.80806	7.21204	5.19183	5.91984	5.79758	5.09441	3.31066	7.15756	5.1986	3.96924	7.3188	6.46726	6.58926	6.66628	6.2095	5.37955	7.8597	3.39303	6.42498	3.82805	5.29972	5.66459	4.93167	4.24201	4.13448	4.55711	4.2569	6.36106	4.48247	4.8506	4.37397
	6.36891	4.40174	6.2202	5.95518	5.04204	5.29105	6.09972	4.82843	3.88115		4.62462	4.2616	6.47484	6.28927	6.46336	6.54311	5.75533	6.31371	7.94318	3.98843	6.00168	4.73976	5.26879	5.6234	4.96279	4.32713	4.92891	5.01681	4.90608	5.22375	4.51741	5.10205	4.61799
	7.09677	4.62801	5.99342	5.23229	5.6095	5.93685	6.71164	5.58117	3.59986		5.41376	4.15465	6.32751	6.46535	6.46417	6.94293	5.72786	5.83467	7.84313		5.16147	6.33739	5.74455	5.38886	4.60487	3.76087	3.78668	4.97939	4.43615	4.4504	4.8141	5.33004	4.7124
	6.72445	4.79445	6.31461	4.70866	5.4138	5.99289	6.2533	5.29323	3.40883	6.79504	5.61652	4.09843	6.86361	6.73734	6.42759	6.88837	5.94451	6.09271	7.98314	3.88962	5.83213	7.13196	5.8428	5.77933	4.82375	4.15759	4.4795	4.4374	4.93759	4.44472	5.17848	4.27701	4.75804
	6.6119	4.33123	5.97455	5.24765	5.37403	5.34223	5.9247	4.8526	3.3005	7.27717	5.67488	3.38562	6.78927	6.64524	6.54325	6.17117	6.06879	6.24458	8.31932	3.30404	5.22197	5.60661	5.84485	6.87178	4.91312	4.1969	5.24968	5.29716	4.47815	4.79625	4.74033	5.11008	4.7393
	6.92208	4.33672	6.33084	5.3636	5.51485	5.79898	5.41497	4.7302	3.3529	7.11663	5.15903	3.25903	6.87635	7.04675	6.05919	6.37523	5.47905	6.16731	8.14178	4.20311	6.04159	4.12222	5.96554	6.48774	5.08922	4.0592	4.43075	4.74136	4.79186		4.3748	3.41939	4.63157
	6.61973	4.16894	5.54392	5.37945	3.94598	6.34965	5.81824	4.9364	3.11665	7.35752	4.2036	3.93217	6.53851	6.86232	6.18403	6.967	5.97783	6.5611	8.66587	4.29381	5.42129	5.88495	5.79961	6.78509	5.88003	3.20925	4.69647	4.57892	5.06496	5.25029	4.75912		5.13465
	6.79425	4.31148	3.89835		4.29641	5.20958	5.55051	4.68483	3.04631	7.40179	5.72227	4.68307	6.68411	6.98956	4.77211	6.41339	5.73995	6.1374	8.60173		5.03869	6.18878	5.79995	6.5942	4.7516	3.0402	5.16121	4.26591	4.63682	4.57897	4.52823		5.55002
	7.02907	4.50104	5.03387	5.79557	4.20184	5.50843	5.20232	4.04229	3.01212	7.20343	5.04654	4.61598	6.67984	6.81241	4.61542	6.6067	5.35383	5.94899	8.07237		4.99555	5.87358	5.85806	6.14173	4.5013	3.25079	4.89443	6.13922	4.40672	5.15063	4.6783	4.53597	5.0182
	6.81321	4.37443	5.00826	5.41868	3.69616	5.29142	5.37132	3.87245	2.93765	7.25578	5.10523	3.69069	5.74134	6.92245	4.57642	6.38074	6.45847	6.4818	8.10254	5.99914	5.19688	5.67948	6.24635	6.65095	4.89312		4.99206	4.85356	4.66861	4.55358	4.67421	4.26721	5.22431
	7.64769	3.96076	4.86301	4.61257	3.85255	5.13013	4.83192	4.36546	3.02373	5.05706	4.38278	4.18115	6.74658	6.73647	5.27126	6.11488	5.56166	6.66809		4.39593	5.02673	5.09935	5.65705	5.7384	5.27125	4.1816	5.63728	5.66459	4.59897	4.47912	4.62911	3.28316	6.67644
	7.69625	3.82374	5.20674	5.31438	3.17741	5.30642	4.9734	4.08779	3.23373	6.00258	5.32734	3.52902	6.21146	6.53278	6.49708	6.37762	5.78813	6.25947	6.62135		4.52305	6.72179		6.8168	5.01319		5.06173	5.18632	5.2768	4.52581	4.9613	2.75774	5.52455
	7.45717	4.08339	5.01675	5.29284	3.94442	4.78369	4.80478	3.93413	4.07286	6.4246	5.41547	4.09736	5.71085	7.32626	6.95029	6.00725	5.63024	5.93131	6.71621	4.02064	5.03966	6.25158	5.58879	6.63376	4.65159		5.34109	4.84615	4.89733	5.14128	4.53622	5.68925	5.41729
	7.39019	4.70245	4.84932	5.1094	5.97248	5.45668	5.11428	4.32861	4.28033	6.70038	5.82543	4.16599	5.80135	6.62492	6.24172	6.08134	6.39034	5.77094	7.15377	3.87044	5.57929	6.34776	5.16761	6.35428	5.04898	3.29575	5.02821	4.91956	5.51606	4.72327	4.76336	3.46869	5.51677
	7.05462	4.73941	4.83334	5.60897	6.37312	6.04627	5.44927	4.17392	3.8656	7.53521	5.09102	3.95602	6.343	6.31985	5.41056	6.10588	6.70406	6.51359	7.20313	5.11906	5.61319	7.02784	5.60581	6.2645	5.05881	3.85044	5.96823	4.40921	5.21347	4.23461	4.82138	3.72846	5.24031
	7.22064	4.73156	4.61286	5.74638	6.67912	5.97244	5.23289	4.92839	4.42272	7.03824	5.09791	3.15792	5.63203	5.42147	5.53723	6.37964	5.53603	6.08811	7.03142	4.10547	5.32175	7.42943	5.28957	6.41579	5.51317	3.82488	5.27051	5.26846	5.42205	5.3389	4.56771	2.69759	5.26321
	7.06356	4.3902	4.90696	6.27186	6.53732	5.56476	5.59779	5.45728	4.32279	7.44829	4.66092	3.66031	5.64258	6.20209	5.77418	6.12849	6.07699	6.60631	7.45767	4.15652	5.51255	7.12449	5.45626	6.37975	5.26361	3.50223	4.91161	4.39498	5.18173	5.5361	4.91029	2.96722	5.16801
	7.45144	3.94693	5.38485	5.94794	6.6363	5.53551	5.38841	4.76955	4.25776	7.09234	4.94114	3.41666	6.11746	6.58628	6.66115	6.35664	5.86468	6.93428	6.5223	4.07378	5.35232	4.42336	5.89436	5.95582	5.42033	3.54739	5.49386	4.7938	5.49307	5.59778	4.94439	3.06328	5.11276
	7.26786	3.8153	4.94087	5.78867	6.78575	5.68851	5.52424	4.72362	4.50473	6.34925	4.53974	3.30124	5.97634	6.39222	7.0053	6.35835	5.14788	6.37504	6.97482	3.93522	5.62336	4.9159	6.63176	6.43297	5.24666	4.14216	5.95846	5.24974	5.06527	5.46397	4.70884	2.40017	5.51777
	7.53367	4.12197	5.01457	5.73771	5.97818	5.93284	5.63163	6.06228	4.65496	7.40117	4.7596	3.5092	6.13413	6.39758	7.057	5.81543	5.79596	5.66786	7.25376	4.51455	4.52779	6.72351	5.89459	6.2735	5.04975	3.33795	5.6528	4.34598	5.7399	5.68734	4.43111	2.62272	5.23615
	6.83517	4.47333	4.84032	5.43048	6.41955	6.1769	5.39437	5.93434	4.52737	7.66723	4.49308	3.68887	6.02698	6.7366	7.08633	6.50531	5.77153	5.1676	6.8908	4.42818	4.12042	6.73776	5.19503	6.1667	4.40984	3.42777	4.68719	4.85163	6.00544	5.579	4.66466	2.64311	5.04384
	6.88603	4.72928	5.02395	5.71715	6.07911	5.50228	6.42578	6.00527	4.60889	7.03865	5.49649	3.8624	5.54192	7.04375	6.5333	6.3704	5.43062	5.06977	7.11237	4.52069	5.51641	6.37795		5.95588	4.75648	3.34718	5.04076	5.07455	5.43541	5.40572	4.42292	2.61201	5.21311
	7.31449	4.70813	4.95329	5.7284	5.98753	5.70995	6.36803	6.0993	4.43272	7.09436	5.19314	3.78302	5.59301	6.88343	6.33755	6.21359	6.5944	4.63771	7.27084	4.95077	5.57276	6.59481	5.35658	6.74174	4.98899	3.1902	5.06657	4.21071	5.10703	5.09458	4.68057	2.2132	4.90919
	7.06829	4.41702	5.04862	6.18023	5.90533	5.74897	6.84954	5.94539	4.08532	6.87975	5.71511	3.95218	6.29193	6.99267	6.08436	6.11562	6.60974	4.48194	6.85878	4.41181	4.41168	6.37118	5.23378	6.96247	5.05148	3.1983	5.02178	4.21566	5.33731	5.05519	4.95683	2.98551	4.96561
	7.23565	4.73723	6.08503	5.95089	6.23691	5.8677	6.69186	6.19846	3.72775	6.9919	4.81106	5.5805	6.53417	6.62752	5.77528	6.0699	5.5807	5.63871	6.03136	4.81671	5.3613	6.50315	5.18552	7.18639	5.68613	3.25602	5.07364	4.67496	5.34789	4.96304	4.83781	2.45473	4.80573
	7.02009	5.00087	5.67528	5.97988	7.12037	4.745	6.1078	5.77444	3.76029	6.75243	5.17822	5.38964	6.53692	6.54441	5.46194	5.88165	5.55854	5.51105	6.35588	5.07867	5.53586	6.97636	5.01757	6.23593	5.45171	4.51395	5.59121	4.5047	5.14833	5.56143	4.95127	3.6161	4.49331
	7.18451	5.04511	5.40262	5.90434	6.6946	3.74465	6.31682	6.98397	3.82165	6.7939	4.3902	5.57043	6.0418		5.72486	6.48339	5.42122	4.90899	6.15714	5.02593	4.79191	6.36949	5.17118	5.69256	4.82754	3.7374	5.36939	4.40705	5.95386	5.51333	5.38855	3.62523	4.89799
	7.13793	4.91121	5.53527	5.66155	7.03905	4.15951	5.9035	6.19618	3.91165	7.03605	4.51869	3.37073	5.99217		5.58233	6.09277	5.49584	5.23237	6.32972	5.02777	5.26984	5.95617	5.30347	7.89692	4.86678	4.35345	5.79158	4.58262	5.43986	5.56781	4.9765	2.79791	4.52716
	7.32438	4.36007	5.707	5.16319	6.09864	4.33648	6.02677	6.09016	3.594	6.98912	4.98972	3.80607	6.32527	6.09844	6.92255	6.11666	5.54238	6.08514	6.72666	5.17317	4.96607	6.14519	4.58324	7.32252	4.81374	4.36768	5.92894	4.73281	5.26843	5.50395	5.24754	2.75523	5.11229
	6.92159	4.09127	5.80969	5.0056	5.47369	4.19851	6.62024	7.26405	3.96922	7.50766	4.59781	3.85094	6.57151	6.98437	6.81085	5.56895	5.38823	5.73338	6.59573	4.75391	5.1523	6.20397	5.09448	7.49222	5.28285	3.35271	5.9038	4.33859	4.52139	5.89917	5.23643	2.71441	4.9533
	7.10385	4.80702	5.62895		6.86134	4.85352	6.26545	6.3146	4.12892	7.33021	4.56834	4.36405	6.54371	7.06459	6.13578	5.58749	5.7635	5.88519	6.66527	5.12398	4.30703	6.28305		6.97401	4.90587	3.54839	5.53277	4.73935	5.07847	5.9208	5.12866	2.97368	5.45726
	6.91782	4.38397	5.60036	5.32975	5.93564	5.16891	6.41344	6.23003	4.28356	7.19641	4.80142	4.50543	6.54213	7.05535	5.87402	5.76929	5.5836	6.31352	7.08865	4.59266	4.29096	6.50252	5.4264	7.56289	4.68679	4.09649	5.92346	4.63585	4.82666	5.6159	5.02456	2.90351	5.19672
	6.89365	4.47583	5.9631	4.92293	4.31944	5.07785	6.94078	6.43265	4.21902	7.53058	4.65626	5.24051	6.24668	6.37568	5.89043	6.3705	5.76766	5.94698	6.93227	4.84763	4.35167	6.30437	5.31344	7.48426	4.69801	4.20875	6.62273	4.84839	4.482	5.32008	4.99504	3.45246	5.28365
	6.70787	4.59248	5.61854	5.01404	5.88521	6.06455	7.06881	6.17617	3.92983	7.0076	5.99351	3.92095	6.00181	7.25488	6.03559	6.06426	5.89646	7.51871	5.44967	4.86679	3.69563	5.73789	4.19243	7.09316		4.58054	6.7308	5.28773	5.01017	6.02765	4.77373	3.41769	5.31549
	7.30075	4.58117	5.95776	6.11245	5.72867	5.05743	6.9618	5.8957	4.48645	6.32283	5.56731	3.48985	6.01574	6.46104	5.33617	5.59363	5.66012	6.10433	5.66103	4.85559	5.3979	5.70705	4.20441	6.99892	3.30442		6.19686	4.76583	5.31172	5.99662	4.69767	3.17844	5.29645
	7.14757	4.83562	6.27678	6.04955	5.82869	5.15969	6.62557	5.96133	3.89326	6.74857	5.02094	3.56959	5.9682		5.05486	5.27681	6.10995	6.20074	6.86121	4.36927	5.2737	5.42988	4.51387	7.34794	3.69639		6.21553	6.18153	5.55542	6.07522	4.91819	3.32474	5.7834
	7.14732	4.94091	6.01824	5.80458	5.33719	4.53412	6.55278	5.98193	4.19001	6.67598	5.58897	4.11379	5.83577	6.7352	4.9488	6.09182	5.74186	6.38431	6.59688	4.32002	5.51752	5.07892	4.31819	7.33537	3.86703	4.10143	6.1383	5.10972	5.29189	6.25165	4.86552	3.08685	5.8368
	6.82176	4.84075	4.65942	5.44621	5.49121	4.32691	7.21881	5.5108	4.22293	7.79747	5.05882	4.13201	6.4046	6.50124	5.85168	6.29332	6.05461	6.36702	6.63413	4.64534	6.78656	5.04515		6.6982	3.94444	4.15439	5.76587	5.09544	5.38763	5.82135	5.16768	3.54265	5.37458
	7.05087	4.99412	5.21364	5.04895	5.51468	4.23679	7.11711	5.79779	3.9109	7.40905	5.43636	4.292	6.47211	6.12529	5.94176	6.0918	5.93698	6.02253	7.17853	4.08229	5.90297	5.23792		6.75064	3.94169	3.90566	5.64935	5.32663	5.02011	6.24017	4.9008	3.23017	4.78272
	7.39021	5.26679	5.49275	5.26049	5.8619	4.79554	7.3931	5.4051	4.132	6.3172	5.5445	4.71711	5.99192	6.2436	5.64737	5.64608	5.82367	5.93759	7.00843	4.60403	5.41585	4.78083	4.94308	7.35897	2.98807	3.95145	5.50115	4.89512	5.48478	6.52612	5.14131	3.73019	5.26431
	6.91335	5.5049	5.2607	4.63127	5.51341	4.23145	7.60913	5.82366	4.05131	5.90215	5.44711	5.71487	6.27435	6.51944	5.48383	5.68768	5.76524	6.11115	6.55613	4.49076	5.35152	4.87411	5.06451	7.04923	3.12926	3.88815	5.74657	4.64177	4.76334	5.94047	5.05441	3.88144	5.62624
	7.18174	5.30122	5.63168	5.18408	5.29064	4.67133	6.89343	5.84673	3.91419	6.55271	5.52939	4.73314	6.39009	6.41483	5.26958	5.74499	5.96619	6.22187	6.76287	4.20712	4.76691	5.28591	5.22105	6.53788	3.47109	3.87854	5.83208	4.59689	4.96193	5.36571	5.15178	3.62219	5.63378
	6.9426	5.44672	6.41846	4.21723	4.88759	4.29818	7.30386	5.56707	3.84054	7.49565	5.39147	4.46223	6.08875	7.13708	5.76072	5.91491	6.1263	6.70642	7.80913	3.89671	3.77085	6.00213	4.86098	5.83246	3.47846	3.96963	5.68703	4.87654	4.66361	5.32215	5.26237	3.83422	6.18095
	6.9223	4.59188	5.68663	4.14808	5.3276	4.04797	7.52999	5.6388	3.89499	5.91577	5.82034	4.83539	5.23895	6.51124	5.16961	5.61346	5.68969	6.57249	6.78959	4.03834	3.70454	5.49358	4.81381	6.9176	3.6844	3.7745	5.83217	4.63755	4.63979	5.9626	5.58778	3.19024	6.121
	7.02245	5.14235	5.90902	4.43455	5.55866	4.74349	7.23149	5.54976	3.80031	6.47791	4.87969	4.89453	5.86003	6.90036	5.22451	5.54834	5.52593	6.48275	7.49221	4.08921	4.0331	5.7417	5.17571	6.93219	3.94091	3.67173	6.14605	5.74571	4.63184	5.61394	4.95028	2.86007	6.2066
	7.55689	5.64584	4.82136	4.53465	5.99106	3.90384	7.49244	5.34469	3.70828	6.28193	6.62146	4.22636	6.50093	6.84884	5.56952	5.32511	6.24263	6.24228	6.76697	4.21615	4.3345	7.54118	5.43264	6.70683	4.15066	3.7255	5.67173	5.25491	4.93011	5.22147	5.15046	4.62836	6.02625
	7.45657	4.55641	5.04171	4.77503	5.28372	3.57847	7.16486	5.18751	4.07012	7.28278	5.63793	5.22364	6.65766	7.03955	5.03175	5.96668	6.51343	6.14571	7.90615	3.73203	5.13596	6.80309	5.45984	6.86724	3.97732	3.74969	6.11763	4.98015	4.75569	5.42142	4.7919	3.46608	6.07082
	7.23123	4.6909	5.40166	4.31025	6.229	4.42439	7.36289	6.65478	4.299	6.14597	5.51212	3.55765	6.42326	7.18749	4.82762	5.65809	6.15912	5.90892	7.80565	3.57228	4.20303	8.21085	4.4645	7.12286	3.7811	3.92461	5.64038	4.7301	4.68936	5.24425	5.89485	3.58653	6.11034
	7.5132	3.785	6.09738	5.53154	5.05304	4.56731	7.3688	6.16057	3.80526	7.46225	5.35683	3.52058	5.6604	6.65201	4.9173	5.47418	6.52529	6.21079	7.5847	3.98323	6.10639	8.08263		6.89684	3.97688	4.04769	5.15148	4.6999	4.43593	6.0701	5.36811	4.02766	6.15626
	7.16929	3.59302	6.30747	6.3006	4.78577	4.13297	7.50009	6.13671	3.64431	6.41899	4.70907	3.59538	6.00892	6.66997	4.0465	5.56571	5.73187	6.02549	7.33823	3.50354		6.32812		7.58496	3.47581	4.27359	4.80239	5.04414	4.97924	5.35512	5.286	3.40685	5.94014
	7.14778	3.62273	5.99194		5.55831	4.71182	7.16004	6.00648	3.84249	6.69705	4.27188	3.1402	5.94359	6.63218	3.80305	6.07925		6.45359	7.46204	3.18664	5.39959	6.76108	5.30474	5.4768	3.37318	4.12628	5.1429	4.91388	4.36212	5.83376	4.62836	3.76847	5.96945
	6.43057	4.091	5.59912		5.73957	4.98679	7.51594	6.62883	3.54743	6.25188	4.77801	3.45276	6.34175	6.61779	4.49104	5.80038		6.08127	7.40915	3.66455	5.08924	5.56506		6.73784	3.92153	3.96079	4.51463	4.98039	4.58028	5.48298	5.02704	3.87549	6.0558
	6.5669	4.23532	5.722		5.42004	4.75995	6.53121	6.20579	4.21587	6.93777	5.20381	3.93384	5.60328		4.14284	6.14801		6.11158	7.56592	4.3272	4.53805	5.96298		7.05861	4.24631	4.11052	4.9654	4.94225	5.96747	5.22754	5.10817	4.53467	6.01323
	6.33045	4.66679	5.69481		4.56738	4.67624	6.59673	5.70746	3.86984	7.67246	4.63195	4.17439	6.48542	6.86979	4.41055	6.46065		6.21681	7.62392	4.52812	5.12235	7.02291		6.90191	4.24641	4.12613	5.66669	4.83679	4.21226	4.93836	4.9608	3.61113	6.0277
	7.07981	4.33185	5.91505	6.06677	4.90364	4.6803	6.16447	3.94361	4.20437	6.17126	4.67458	3.84622	6.63165	6.53502	3.33943	6.3519		6.56684	7.76071	4.07175	5.16235	6.86804		6.76709	3.81418	4.00096	5.28552	5.38452	4.26682	5.06866	5.54453	3.91567	5.64899
	7.07884	4.76873	5.92945	6.18994	4.94514	4.92652	5.237	4.99776	3.88039	6.88662	4.18591	4.07474	6.15205	6.51214	3.73518	6.11983		6.28697	7.36267	4.17923	4.78381	6.82763	6.00409	6.80674	3.81273	4.01116	4.90633	4.98263	4.03059	5.70853	5.64331	4.58834	5.41341
	6.93575	4.82638	5.96097	6.3163	5.28692	4.75989	5.90363	4.32452	3.41198	6.08351	5.03892	4.40754	6.31734	6.71694	3.92122	6.20523	6.21772	5.39317	6.86692	4.41117	4.78676	6.88425	5.79107	6.77872	3.99588	3.7434	4.59801	4.58822	4.19886	5.67491	5.70996	3.93904	5.61518
	7.10224	5.12786	6.14269	6.39747	5.473	5.11012	5.04484	5.91608	3.87879	7.86933	4.55378	4.99397	6.36946	6.63074	4.90981	6.94089	5.40456	6.64533	7.07509	3.39998	4.54816	7.18906		6.56732	3.8934	4.0247	4.21841	5.02563	4.58305	5.43436	5.58319	4.30959	5.87638
	7.54189	5.28548	5.86623	6.2561	4.54513	5.69984	4.97325	6.06188	4.13207	6.04505	4.45306	3.86779	6.5773	6.34279	4.58403	6.75005	5.97297	6.34792	7.61784	3.57566	5.17643	7.19058		5.73647	3.99276	3.87364	4.27426	4.81475	4.93596	5.80865	5.78157	2.81964	5.24173
	6.785	4.66857	4.85452	6.02981	5.58432	5.07571	4.66294	6.34896	3.92579	6.4495	4.50399	4.42811	5.89197	6.26703	5.13108	6.39433	5.49951	6.74158	7.15677	3.79212	5.12394	5.88564	5.40308	5.69073	4.50209	4.16766	4.52556	5.25554	4.46112	6.47431	5.66539	3.0082	5.10836
	6.04791	4.59478	5.16212	5.89141	5.31448	5.38898	5.08175	6.2532	4.08211	6.83757	4.1771	4.25387	6.18643	6.48555	5.35843	6.08701	5.97055	6.12214	8.05921	4.24743	5.19206	5.8672		6.32813	4.59705	3.72381	4.17236	4.76069	4.6549	6.70684	6.08597	3.46634	5.57342
	6.70857	5.20292	5.00015	6.34559	5.52758	5.46819	6.83693	6.21386	3.90819	6.64397	3.93939	4.44918	5.67482	6.39018	5.99909	5.70837	6.05634	6.22264	7.79442	4.31453	5.17402	5.90371	4.35856	6.28949	4.31468	4.09358	5.19177	4.79607	4.42367	5.9161	5.61048	4.23092	5.48316
	6.89127	4.90819	4.88932		5.08289	5.75133	5.77476	6.31791	3.70615	6.62272	4.09495	4.40443	6.32554	6.44845	5.75309	6.25012	5.46466	6.25465	7.52426	5.03535	4.36526	5.01259		6.48461	4.44007	3.75416	5.7378	5.02067	4.77095	5.85317	5.59299	3.13291	5.10955
	7.15306	4.78454	4.82936	6.45117	5.19039	5.11652	5.61159	6.13132	3.76526	6.22584	4.01601	4.23514	6.58028	5.90008	5.61411	6.64929	5.82773	6.41921	7.50997	3.13672	5.51239	4.99932		5.91703	4.2437	3.87032	5.42797	4.69049	4.56379	5.85654	5.35194	3.0933	4.78537
	7.06877	4.64838	5.87709	6.69394	5.50678	4.57234	5.46764	5.96204	4.05613	6.79449	4.52633	3.92977	6.3428	6.60768	5.43737	5.96118	5.90073	6.25313	7.47278	3.40596	5.58368	4.77873		6.08569	4.41728	4.10064	5.31715	4.81686	4.72368	5.89824	6.11631	3.99038	5.34593
	7.21008	4.72002	6.04169	5.91548	5.65923	4.4846	5.92624	6.12564	3.71001	6.63698	4.12176	4.51839	5.57019	6.37236	6.30895	5.73194	6.21842	6.4054	7.58546	3.87425	5.27329	4.93935		6.12883	4.34655	4.08513	5.29802	4.75449	5.49626	5.91693	5.46465	3.16252	4.79519
	7.22761	4.62304	5.5602	6.17785	5.86425	4.96137	5.7757	6.13357	3.50516	6.26342	5.186	3.88071	6.19672	6.23046	6.01733	6.98868	5.89003	5.98931	7.75172	3.85291	3.91684	5.90954		6.31779	4.28891	3.93958	5.04046	4.39759	4.86157	5.94912	5.31555	3.12827	4.84695
	7.66402	4.4623	5.32035	6.07006	5.69963	5.29926	5.50094	5.89656	4.23238	6.63161	4.39545	4.03474	6.778	6.62096	6.30667	6.39405	6.00075	6.07348	7.68828	3.18131	5.97545	8.30165		6.48609	3.90489	5.10915	5.0497	5.15759	5.05171	5.76816	4.95973	3.56392	4.61042
	6.41152	4.47632	5.5287	6.35979	7.12427	5.22577	6.31242	6.0401	3.81469	6.63531	3.27601	4.32233	5.88399	6.40561	6.23147	5.7689	5.93642	6.52832	8.16339	3.82031	5.80768	7.04883		6.90114	4.84399	3.69065	5.24376	4.73991	5.99513	5.37697	5.02186	4.72102	4.51961
	7.41385	5.40373		6.56266	6.53777	5.64588	5.80275	5.139	3.73344	7.40989	4.25567	4.31314	5.65248		6.10044	5.46962	5.62771	7.04278		3.76095	4.45442	6.36891		6.39159	4.57046	3.41396	4.86921	4.832	4.77807	5.44917	5.2777	4.04634	4.64596
	7.28144	5.45751	5.54401		6.46581	5.75492	6.53721	6.32428	3.63686	6.90359	3.07652	3.88007	5.50363	6.6152	6.2457	5.39505	4.4295	6.62492		4.3644	4.7902	5.76334		6.67309	4.18297	4.78227	4.6256	4.78206	5.30754	6.27636	5.3179	3.54408	4.60892
	7.38459	3.94436	5.82335	5.85836	5.73641	5.06725	5.84421	5.91042	4.72193	6.45197	3.54038	4.45992	5.37704	6.55637	5.61542	5.49474	5.61172	5.94422	5.6031	4.21114	4.81775	6.94272		6.4665	4.51194	3.5156	4.43854	4.91575	5.17897	6.0199	5.63546	4.22881	4.98445
	7.94317	5.26571	5.78313		5.96751	4.71203	6.72011	6.60849	4.49782	6.78371	4.02747	3.97345	5.66817	7.0337	6.38227	5.41365	5.45052	6.82143	6.12044	3.60332	4.74947	6.19639		6.43964	4.25742	4.07414	4.85799	4.53495	5.62117	6.09726	4.80711	3.79087	4.84506
	6.82111	4.83963	5.05196		5.66426	5.07477	6.14134	6.39751	5.12751	7.20337	4.05829	4.97723	5.6127	6.76491	6.23705	5.18339	5.99113	7.21418	7.24817	2.615	5.14619	6.13334		6.80248	4.7271	4.85245	4.87179	4.56858	5.54145	6.09339	5.09538	3.61744	5.0557
	7.60965	5.01109	6.14848	5.50517	5.7045	5.4561	6.43583	6.4663	5.00476	7.11764	4.3487	3.87821	5.29492	7.01291	5.80142	5.2079	5.63721	6.25961	5.77005	2.80203	4.87812	6.32137		6.78309	4.95854	4.85913	4.44883	4.98373	4.93421	5.96416	4.72396	4.34957	4.64215
	6.77813	5.13722	5.72202	5.76429	4.88553	4.6068	7.16803	6.42625	4.02292	7.33162	4.43274	5.48056	4.44274	6.59053	6.3502	5.2856	6.14873	7.13084		3.26202	4.59566	6.0425		7.05865	4.85375	5.27163	4.38861	5.17136	5.4596	5.63654	4.9114	4.19724	4.73889
	7.08954	5.48391	5.44409	5.91451	4.19134	4.54356	7.18106	6.41055	4.48825	7.32054	4.27695	4.45675	5.24108	7.04221	5.9212	4.95072	6.03623	6.37538		3.22256	4.90837	6.20379	5.23598	5.11626	5.10209	4.61081	4.1522	4.88972	4.88026	5.9297	5.3281	5.22262	5.25905
	7.18158	5.2371	5.8207	5.77494	4.90931	4.75419	7.17848	6.5574	4.73846	7.40974	4.8915	4.86164	5.5455	6.63531	6.00829	4.91579	6.1539	6.61295		3.96325	4.77809	7.76924		7.12321	5.20438	4.61561	4.81643	5.48652	4.88311	6.12611	5.21282	5.89653	5.0063
		5.18152	6.02341	6.03115	5.11078	4.57475	6.90295	6.36536	4.29872	6.92949	5.1531	3.94161	5.93417	7.11289	6.11593	4.90382	6.42346	6.39409	6.45603	2.80169	4.74591	7.83678		7.11153	3.94591	3.33624	4.40233	4.59378	4.88016	5.72328	5.30026	4.52624	5.13918
	6.49313	5.10895	6.78301	5.50142	4.97887	4.41757	6.29024	5.87107	3.87863		3.9367	3.38728	5.74892	7.00758	6.18885	5.06149	5.36629	6.47113	6.21887	2.98888	5.33878	7.14506		7.2987	4.41099	3.38744	4.86776	4.79463	5.09381	6.27949	5.22589	4.61244	5.24079
	6.48175	5.57273	5.96917	6.32821	5.02692	4.51334	5.39463	5.11492	3.86827	7.27078	4.58083	3.49552	6.47498	7.03258	6.38789	5.17614	6.11339	6.0199		3.05438	5.59905	6.77325		7.60635	4.42841	4.33735	4.74044	4.81195	4.90178	6.52959	5.47759	3.9883	5.90353
	7.1153	5.87976	6.04045	6.35428	5.07752	4.55633	7.0782	6.21412	3.19493	6.46775	4.412	4.1259	7.20615	7.22976	6.25591	5.05586	5.58099	6.01405		3.07486	5.36054	6.94504		7.59295	4.16356	4.93713	4.29919	5.15312	4.38592	5.4262	5.10707	3.65617	5.69209
	7.21046	5.76604	5.91075	5.51325	4.90999	5.12863	6.55331	5.09241	3.2903	6.82138	4.54791	4.78214	6.86586	5.77331	5.98134	4.98135	5.95897	6.82273		3.36321	5.2729	6.74753	4.39056	7.6752	3.70353		4.77435	4.75457	4.79389	5.20419	5.32647	5.38185	5.21848
	7.03457	5.2276	5.85922	5.97497	4.8725	4.72093	7.41291	5.84158	3.79232	6.80896	4.81385	3.65217	6.31388	5.9892	5.81313	5.79205	5.41372	6.36924		3.34988	5.22119	6.33954	4.0972	7.19747	3.11935	5.6202	4.50519	4.84798	5.08778	5.78113	4.85187	4.02728	5.78988
	7.62024	5.32081	6.47283	6.26836	5.31758	4.72194	7.58864	6.31003	4.25414	7.04979	4.56793	3.38193	6.09588	6.93416	6.25842	6.037	5.30785	6.38285	6.11537	4.01971	4.72211	6.57436	4.58062	6.96324	2.73041	5.66376	4.61038	4.61049	5.47456	5.62015	4.90878	3.71867	5.40843
	7.17233	5.50283	4.83716	5.54358	5.45566	4.73294	7.09977	6.48318	4.33373	6.67857	4.65206	3.52034	5.38586	6.82328	6.28841	6.00256	5.41499	6.89552		4.84157	4.89842	7.01016	4.32326	6.60884	2.93162	3.6843	4.9376	4.80835	4.30193	4.94307	4.98273	4.3769	5.65331
	7.45378	4.67914	5.08792	6.04532	5.42235	5.07019	6.78983	6.70058	4.51232	6.62725	4.49407	4.29459	4.9393	6.56351	6.27163	5.90072	5.2649	6.87348		4.67101	5.28037	6.45817	4.44286	7.74378	3.92975	3.62948	4.68973	5.23164	4.02139	4.904	5.00739	4.06472	6.01371
	7.83567	4.60512		6.25593	5.50076	4.79683	6.36265	5.8972	4.17492	6.77546	4.42231	4.035	4.9373	7.21644	5.92934	5.30756	5.98803	7.13835		4.80281	6.29092	6.69055	4.40355	7.45359	3.67295	4.30216	4.22919	4.8303	4.23142	4.79159	5.48974	4.01041	6.04043
	7.70534	4.94733	5.29229	5.8472	5.60454	4.5593	6.57434	5.52401	4.05286	6.8104	4.58424	3.53058	5.19894	6.67665	6.30046	4.51921	5.50346	6.79032		4.87855	6.26186	6.924	4.30587	7.0354	4.00183	3.59221	5.71375	5.28762	4.03709	4.63186	5.39389	3.84574	5.54955
	7.51487	5.52708	5.69883	6.41858	5.82987	4.75447	6.5818	4.03029	3.22961	6.44238	4.66568	3.89303	5.2876	6.8836	6.2465	5.48062	5.53431	6.43096		4.7875	5.06895	4.9915	4.41523	6.63418	3.87256	4.03867	4.93804	5.09233	4.00458	5.02762	5.41152	4.39822	5.49919
	7.58545	5.34854	5.80238	6.16113	4.9358	4.40825	6.51435	5.17424	3.30877	7.02216	5.15072	3.37976	5.36124	6.603	6.20038	5.47062	6.04671	7.09259		4.80714	4.87879	5.51272	4.68766	7.51101	4.00908	4.08084	4.96733	4.99564	6.46988	4.76984	5.28761	3.26873	6.10267
	7.27392	5.68967	5.27701	5.83889	5.82846	4.29661	6.78469	5.08703	4.42777	6.67729	4.81142	3.84861	5.57745	7.27395	6.59151	5.22814	5.95064	6.83849	7.43237	4.74628	4.6832	4.55753	4.09467	6.76694	3.81161	4.3951	4.58653	4.76357	3.67319	4.61191	5.35391	3.3878	6.01099
	7.36347	5.23837	4.47501	5.78612	5.58719	4.27014	7.09799	4.02059	4.50637	6.2857	4.93992	3.83064	6.12673	6.89005	6.35867	5.19459	5.7472	6.67261	7.05718	4.25072	5.71709	5.23225	4.16159	7.63075	3.50329	4.13005	4.67293	5.97557	3.55452	4.78266	5.55832	3.07154	6.24133
	6.90968	5.37081	4.84213	5.51801	5.13079	4.8163	6.04199	4.79297	4.4115	6.9163	5.0336	5.01104	5.38273	7.08146	6.57308	5.03013	5.61177	6.283	6.87711	4.23779	4.5108	5.80102	3.69115	7.20288	3.60092	4.58073	4.97482	5.39141	3.21826	5.34283	5.5547	4.07214	5.90378
	6.93503	5.51298		5.71107	5.40636	5.51617	6.28757	5.08531	4.43259	6.73585	5.22857	4.50641	5.14405	7.06427	6.64068	4.66859	5.77763	6.24853	6.53745	3.52382	6.27593	7.30602	3.75934	7.42553	3.51759	5.71961	5.24324	8.70213	2.97337	5.18892	5.47714	5.49482	5.9635
	7.24407	5.91607		5.82363	5.51381	5.38143	5.97623	4.56197	4.476	7.29625	5.38244	4.71124	5.37592	6.83994	6.30737	5.65754	5.53247	6.46402	4.53443	3.76642	5.48586	6.72439	3.84467	7.32249	3.60194	5.46719	5.12466	6.23673	2.90353	5.07668	5.52065	5.16293	4.95819
	7.35361	5.66758		5.841	5.30095	5.16236	6.25341	4.73371	4.44071	6.83705	5.01455	4.29621	5.36684	6.62092	6.48025	6.76753	5.72287	6.96664	6.02322	4.12976		6.16136	4.42344	7.65406	3.43085	4.36194	5.70872	5.57726	4.00483	5.46182	5.39306	4.50739	4.71009
	7.15147	5.31455		4.73876	4.99541	5.04207	5.91895	5.20689	4.9235	6.2313	5.14187	4.89711	5.35527	6.7224	6.44459	5.79157	5.70532	6.82123	6.47199	4.17028	6.04151	5.67908	5.10275	7.08971	3.52717	5.02682	5.41533	6.01554	3.96705	6.39663	5.38078	4.66012	5.44907
	7.40258	5.35865		6.16549	4.64874	4.48014	5.50964	4.1957	4.33233	6.43331	4.57792	4.58725	5.46406	6.37439	5.41812	5.41347	5.76952	7.01357	6.33908	4.23373	5.26437	6.34674	3.9876	6.1029	4.72244	5.47643	5.80309	5.28655	3.27444	5.80546	5.5375		5.14742
	7.5178	4.70372		5.32981	5.04151	4.14739	5.55434	4.92632	4.67973	6.84012	4.10804	4.91552	5.62673	6.12576	5.07123	5.02671	5.65284	6.23921	5.72193	3.71835	4.77072	6.20493	4.28202	5.53025	4.20108	3.97798	5.10597	5.75971	3.41754	6.03803	5.38409	6.35581	5.48573
	7.7447	5.55669		5.35328	4.86762	5.62275	5.79431	5.58815	4.34839	6.56893	5.19057	4.1148	5.07484	6.87841	5.4721	5.75277	5.57636	6.09343	6.20391	3.35401	5.43924	5.90178	3.71156	5.77505	4.32955	4.34597	5.17619	5.61167	3.05749	6.35962	5.39011	5.67026	5.6816
	7.11298	4.97346	1.37785	5.04592	3.76637	5.51349	3.17554	5.81256	4.36068	6.52857	5.29146	3.73901	4.36888	6.55609	6.58788	5.43438	6.14607	6.21944	5.66864	4.26347	5.10259	7.13384	3.59172	5.67754	4.09576	3.97133	4.75368	5.66953	2.93083	6.05491	5.33764		5.60594
	7.55587	5.49141	3.41206	5.05108	4.37525	5.17507	3.39379	5.3076	4.44149	6.63281	4.09077	3.16479	4.76203	6.17372	6.9204	5.22441	6.37536	6.54704	6.27	4.14601	5.72143	6.24629	3.7199	6.43657	3.92005	4.18558	4.27688	5.8886	3.45444	6.59612	5.31663	4.17104	5.62935
	7.28828	6.45761	3.5503	6.26053	5.02851	5.56297	3.20045	5.80742	4.63313	6.7506	4.4655	3.14593	4.984	6.69298	6.39462	5.18863	6.23302	6.77609	6.45658	5.14955	6.04949	5.96849	3.70839	6.57527	3.77077	4.06692	4.46281	5.49893	3.7986	6.11652	6.1273	3.89297	5.69003
	7.11998	5.57218	3.38802		4.55543	4.99707	4.47008	5.71626	4.47774	6.34976	4.72389	3.62922	5.23747	6.5907	6.72842	5.04261	5.72764	6.12582	6.07115	4.32169	5.35112	5.31606	4.21207	6.27204	4.73347	4.24767	4.62952	5.34598	3.50042	6.03555	5.7684	4.79706	5.45696
	7.42604	5.62606	3.43594	5.77995	5.4036	5.31807	5.29875	5.96301	4.48117	6.18312	5.32974	3.1924	5.46303	6.63817	6.54003	5.37365	5.90179	6.20198	5.79251	4.13148	5.57554	6.1268	3.98784	6.50376	4.29487	4.17578	3.81006	5.52471	3.41813	5.89789	4.96717	3.80835	5.36873
	7.67498	5.2827	4.10039	5.8611	5.01858	5.08986	5.48006	4.37981	4.28772	5.28848	5.40953	3.21395	5.44078	6.49248	6.70427	5.35518	5.48853	6.15329	5.77129	3.84025	6.40032	6.30069	3.54247	6.33216	4.37956	4.34723	4.03821	4.85121	3.42297	5.50762	5.2352	3.78348	5.48444
		5.14473	4.15922	5.95958	4.60078	5.08642	6.29353	4.99496	4.12212	5.77684	4.77376	3.35703	5.48662	6.18354	6.08549	5.2002	6.23483	5.98361	5.46702	3.97826	6.68607	6.58061	3.81059	6.83591	4.12589	5.62878	4.56328	5.67656	3.05458	5.70539	5.09592	3.86066	4.88703
	7.37072	5.71064	5.75809	5.68579	4.77606	5.51687	6.62985	4.58952	4.26663	6.2162	4.69736	3.78632	5.80387	5.92499	6.2708	5.15422	6.57383	5.66298	6.21525	4.33121	5.51526	6.26622	4.15225	6.95242	4.07984	6.32339	4.14082	6.03798	3.65837	6.54809	5.16755	4.43414	5.86727
		5.47231	5.96054	5.80631	4.84211	5.66033	6.02263	5.21895	4.40021	6.26	5.56309	3.45093	5.75735	6.6769	5.24486	5.73164	6.803	7.18833	6.05888	3.79863		5.95097	4.75952	6.015	3.88516	4.3374	4.4687	4.83502	3.86539	6.30044	5.14754	4.42386	5.17021
		5.27798	5.46978	5.3622	4.93881	5.06833	6.65286	4.93032	4.20902	6.30729	5.64994	3.32075	6.13683	6.67477	5.12778	5.04	5.98005	6.36621	5.64708	4.2107		5.20852	4.73485	7.69803	4.14477	4.10871	5.06383	4.6722	3.92024	5.90754	5.10699	5.74943	5.38894
	7.51775	5.71084	5.35905	5.94045	5.09976	5.66473	7.45315	5.7353	4.06766	6.06965	5.13273	4.14939	5.3531	6.43964	5.30436	5.97894	5.90633	6.42223	4.99877	3.11252		5.22834	4.26889	7.37004	4.43966	3.97703	6.0352	4.65581	3.61076	6.32505	5.11224	5.52823	5.30425
	7.49714	5.88468	4.95739	5.85439	5.34394	5.65682	7.57351	3.88935	4.45396	6.11075	5.37414	4.12178	5.5327	6.27827	5.06068	6.465	6.37634	6.43489	6.00277	3.55955	6.79675	7.47797	4.2145	7.15181	4.44745	4.23731	5.53841	4.59734	3.27435	5.5596	5.4297	5.01102	4.89186
	7.23667	5.49964	5.22841	5.37258	5.34274	5.77723	7.22338	5.15483	4.39307	5.99978	5.30179	3.5669	5.5321	6.3402	5.73742	6.23807	6.7763	6.29295	6.18039	3.35338	6.01507	6.16815	4.79538	6.70813	3.87774	5.17869	5.50505	4.70581	3.87563	5.20289	5.10811	4.10731	4.87924
	7.48697	5.66875	4.58331	5.11805	5.5011	6.41838	7.01623	5.03947	4.23873	7.36569	5.55601	3.31833	5.68381	6.82838	5.51979	5.68932	6.12526	5.42293	5.77613	4.00683	5.11482	6.84337	5.05814	7.16013	3.84697	5.8372	4.87044	5.2322	4.61054	6.71196	5.06253	5.35498	5.04562
	8.06593	5.53693	4.73937	5.65862	5.44459	5.43509	6.64513	5.41094	3.98018	6.56377	5.20036	3.27723	5.63543		5.6061	6.54819	6.71984	5.76411	5.83506	3.67039	5.89751	5.90244	5.05958	6.66847	4.08231	4.16397	5.33125	4.76806	4.17376	5.83713	5.11519	4.31949	5.20234
	8.15115	5.18887	4.68445	6.83443	5.3859	5.01579	7.10018	5.45655	4.20918	5.91291	5.39935	3.41693	4.96466	5.76627	5.03017	6.84003	6.32088	6.65069	5.92677	3.54758	6.62456	5.98901	4.11577	6.83225	3.94438	4.04137	5.8045	5.06086	4.59346	5.71279	5.3953	4.91071	5.57783
	7.72704	5.43942	5.01128	5.51396	5.43694	4.53264	6.86835	5.23338	4.19906	5.78121	5.27182	3.72318	5.53413	5.87172	4.56439	6.50283	6.3688	6.33856	6.29805	4.76509	5.93076	6.01089	4.81798	6.84106	3.56005	3.59367	5.05794	4.92263	4.65791	5.88815	5.06924	4.73781	5.44501
	7.59834	4.23101	5.21164	5.43587	5.50134	4.7293	7.15811	5.54531	3.80515	5.9537	5.47351	4.16013	5.80399	6.42465	4.74351	6.39877	6.69333	5.84543	6.76757	3.68906	5.21895	5.29364	4.67208	6.63966	3.93499	3.14891	4.42343	4.89952	5.02108	5.54697	5.13316	4.09518	5.45616
	7.63376	4.08758	5.64838	6.31538	4.48755	4.53082	6.92722	5.68643	3.83973	7.20048	5.41177	4.05271	5.6994	6.04347	4.84735	6.58101	6.17683	6.48301	6.29397	3.35247	6.2072	7.29657	3.4505	6.69283	3.42571	3.4119	4.88226	5.43896	4.43358	5.32624	5.12686	3.71988	5.10408
	7.26657	5.40361	5.2028	5.85161	4.53941	5.03707	7.32645	5.7275	3.22902	6.44925	5.63377	4.40347	5.73428	6.06159	4.35766	6.31137	6.43353	6.00947	6.834	4.21636	6.73043	6.48322	4.21334	6.08368	3.69723	3.70094	4.39295	4.96177	4.3924	5.22385	5.1065	5.2576	4.96317
	7.62837	5.44611	4.9139	5.14583	5.10617	4.87274	7.22697	5.74009	3.73827	6.44172	4.68357	5.00925	6.34702	6.67247	4.16791	6.12835	6.32098	6.09261	6.77603	3.65827	7.12822	5.37368	4.23854	6.60829	3.91616	3.86663	4.37335	4.28262	4.17411	6.06963	5.4405	4.89315	5.14615
	7.74055	5.4771	5.45081	5.98319	5.10669	5.18935	6.75739	5.40749	3.25494	6.38165	4.41546	4.42171	6.07794	6.38909	4.29917	6.44355	6.42399	6.23102	7.11123	3.56896	7.16651	4.71382	4.51818	6.52919	3.63762	3.73342	4.59727	5.0249	5.0339	6.05046	5.05855	5.51335	5.51612
	7.62857	3.5762	6.02669	5.71555	5.50629	5.41417	6.01668	5.5834	3.64944	6.02018	5.00098	4.45804	6.24098	6.68469	4.38143	6.23409	6.00599	5.99165	7.1007	3.51392	7.24399	5.35544	3.654	7.282	3.819	3.54892	4.41933	4.2531	4.52374	6.15816	5.0716	4.05389	5.3284
	7.66855	3.25144	5.1589	5.59148	5.41748	5.59204	5.64184	5.07623	3.84706	6.63525	4.75447	4.423	5.70867	6.62178	4.66151	6.38619	5.8897	6.2827	5.96037	3.18503	7.01241	5.10986	4.21259	6.95482	3.79097	3.65467	4.66596	4.85581	4.58808	6.08145	5.59375	4.47457	5.77592
	7.81673	3.44393	4.71713	5.36575	4.90021	5.61846	5.68159	5.26578	3.75714	6.00626	5.57915	4.10668	5.59112	6.92933	4.16128	5.56196	6.05809	6.54406	5.31154	3.89385	7.31482	5.19787	4.84707	6.82606	3.6988	3.75772	4.41489	4.42468	4.68084	6.18641	5.47439	3.76755	6.11106
	7.78692	4.26664	5.06736	5.95611	4.71744	5.8233	5.14832	5.43403	3.53115	6.79303	4.74948	4.43133	5.43658	6.44257	4.32021	5.48712	5.69331	6.63472	5.46647	3.82228	7.10056	5.12142	4.38798	6.74117	3.4382	4.25574	4.54435	4.6348	4.93293	5.67425	5.0953	3.23964	5.60953
	7.50802	4.84798	5.50059	5.64986	5.68522	5.26607	5.38219	5.55634	3.16055	5.94907	4.98425	4.40437	4.92936	6.56906	4.86587	5.60662	5.58579	6.80216	5.704	3.73726	6.99747	4.27223	4.13062	6.5454	3.80157	3.91716	4.09605	4.35482	4.56336	5.66155	5.21479	3.21915	5.52576
	7.58766	5.1505	3.23106	5.66876	5.98359	5.01486	5.24027	5.74683	4.15754	5.8349	4.54775	4.53499	5.45883	6.40421	5.13881	6.19737	5.76896	6.48376	5.38839	3.6917	6.03187	5.51314	4.1237	7.15451	3.68474	3.64936	4.53522	4.13723	4.11424	5.50068	4.71034	2.97808	5.10019
	6.84725	5.14222	3.66532	5.88586	5.50508	5.88181	5.81573	5.30492	4.3929	5.79423	4.80556	3.93455	5.42773		4.84066	6.11311	6.87069	6.34135	6.27359	3.67837	6.23516	4.22309	4.75759	6.8405	3.2691	3.77908	5.77394	4.26714	3.95121	5.51718	5.72534	4.2378	5.42736
	7.02349	4.58885	4.49985	6.14654	5.98725	5.27628	5.3017	5.65542	4.39128	5.84121	5.21954	5.01802	5.67091	6.23728	5.36341	5.94387	5.90281	6.52353	6.42466	4.9593	6.791	4.54662	4.55413	6.62953	4.09874	3.47591	3.68372	4.54853	4.39232	5.46933	5.56576	3.56403	5.92895
	6.88152	4.74748	4.85802	6.23146	4.96642	5.48955	6.39018	5.47171	4.21478	6.0162	4.39034	4.48609	5.50521	6.04575	5.43024	6.42729	6.6408	6.14647	6.85989	4.67069	5.79705	5.57717	4.65732	6.74418	4.17209	4.03451	2.32349	4.61684	4.32354	5.63874	5.26596	3.41788	5.56423
	6.99098	4.67754	4.57257	5.89184	4.73629	4.90059	6.82686	5.76951	3.98509	7.01837	5.08529	4.12439	6.10688	5.8848	5.27382	6.24813	6.6722	6.33965	5.80473	4.86016	5.02888	5.43628	4.36849	6.75728	4.15278	3.98522	2.17969	4.28174	4.59194	5.96669	5.36754	3.45852	5.73125
	7.26367	4.35549	4.12449	6.19402	5.3602	4.57962	7.08978	5.96885	3.18374		4.4667	3.8853	5.99745	6.05253	5.04883	6.08001	6.58839	6.06698	5.5332	5.08598	6.6653	5.59244	3.63109	6.48859	3.94003	4.25085	3.81335	4.46675	5.17857	6.00753	5.41967	3.29682	5.3547
	7.45434	4.43378	4.16518	6.39296	5.22904	3.92472	5.40661	6.07073	3.13053	7.33992	4.76775	3.68763	5.53952	6.31294	5.72464	6.42216	6.34801	6.89476	5.39491	4.38265	6.7732	5.31146	3.50081	6.09233	3.79545	4.45167	4.52251	5.22282	4.42958	5.65826	5.35514	4.53199	5.53997
	7.45947	4.15256	3.63244	6.23108	5.81052	6.09344	6.69576	6.09069	3.39202	6.17208	4.41429	4.31326	5.67058	6.25823	5.38443	6.15425	6.19278	6.01087	4.8967	2.72426	6.74944	5.5449	3.22524	6.37475	4.12338	5.98478	4.65237	5.08774	4.70765	6.25748	5.44119	3.436	5.74271
	7.74938	4.46207	4.68488	5.97932	5.15952	5.58734	7.0232	6.32208	3.44903	6.1698	4.7727	3.96675	6.04599	6.37895	4.95786	5.97293	6.03193	5.84304	5.84574	4.15743	6.6103	5.38192	3.53582	6.58657	3.81723	5.88266	4.37494	4.92945	4.39031	4.935	5.185	4.50841	5.73314
	7.78511	4.46637	5.70461	5.55016	5.83393	4.86304	6.52197	5.85348	3.65562	6.36696	5.14884	3.5924	5.54608	6.15851	5.00399	5.75187	5.82437	6.448	6.45413	4.36704	6.05609	6.0177	3.99611	6.20446	3.8372	4.68298	5.32547	4.81109	4.6284	5.42866	5.15132	4.19041	5.74726
	7.91377	4.49294	2.86191	5.18129	5.69935	4.71335	6.89644	6.22448	3.60249	6.06501	5.1714	3.57157	5.77493	6.02764	5.12616	6.70545	5.961	5.81717	5.71081	3.86102	6.77526	5.74109	4.0741	7.30119	3.71158	4.96696	5.18783	4.90754	4.085	5.42302	4.89985	4.63423	5.9417
	7.68791	5.06935	3.88967	5.31596	5.7584	4.59601	6.82128	6.4041	3.86014	5.94725	5.13118	3.29304	5.9587	6.35843	5.75801	6.41738	6.68384	6.047	6.09448	4.34824	6.64323	5.46905	3.97268	7.10193	3.53871	4.69513	4.23081	4.45845	3.96807	6.0179	5.14734	3.50232	5.30808
	7.8147	4.86795	3.08197	5.71749	5.55053	4.30584	7.3311	5.58263	3.69002	6.34426	5.06993	3.658	5.54549	6.29271	6.50299	5.92079	6.09746	6.12019	6.40626	3.71687		5.6743	3.73571	7.10562	3.68193	4.75322	5.37391	4.80389	3.85821	6.46636	5.09772	2.56102	5.31596
	8.11819	4.24044	5.39001	5.63542	5.87593	5.28293	6.7859	5.32089	3.7643	5.86275	4.16705	3.93639	5.68935	5.96579	6.34824	5.97165	6.11262	6.51073	5.7375	5.27754	4.97789	5.91288	3.78186	5.72062	3.75191	4.12657	5.0729	5.20403	4.3028	6.57979	4.59754	3.52	5.42877
	8.14941	4.62852	6.01853		5.51992	5.54925	6.87341	5.79907	3.83753	6.46615	4.84057	3.95893	6.00413	6.79369	6.71969	5.99537	5.93945	6.03064	5.63807	4.42926		6.36083	3.64528	6.77302	3.3782	3.51627	4.58957	5.15947	4.38797	6.30307	4.85561	4.12439	5.43574
	7.9927	4.09431	5.29754		6.90565	4.10957	7.37793	5.66368	4.26116	7.34926	5.76941	4.06017	5.71375	6.50958	6.84171	5.94527	6.12478	6.26556	6.56935	4.28789		4.75898	3.45331	6.63798	3.47516	3.58162	4.61653	5.38286	4.43716	6.57023	5.33774	4.03193	5.64987
	7.96634	5.45414	4.92021	5.13179	5.83092	4.07391	7.17948	5.54561	4.42572	5.81065	5.50854	3.29984	5.61233	6.30479	6.46513	6.21359	5.86064	6.37626	4.35578	4.98548	4.78693	5.41434	3.49384		3.61037	3.55336	5.21503	5.28632	4.31078	7.14195	4.79451	3.93359	6.22862
	7.91672	4.95924	5.36919	5.43472	6.47215	5.10877	7.05243	5.90901	4.19263	6.18426	5.7772	3.45868	5.76024	6.12107	6.05361	6.2877	6.25561	6.50585	5.10489	3.76833		5.26262	3.769	6.84351	3.03163	4.11263	5.5797	5.34926	4.01672	5.98919	4.21695	4.01143	5.48406
	8.16969	5.37955	5.62773	5.51473	5.7939	4.54	7.042	6.73988	4.30149	7.19062	6.2428	3.22332	5.16515	6.31074	6.29085	5.95254	5.98157	6.40418	5.74397	3.55309	3.93952	4.92695	3.11773	6.84241	3.10316	4.26175	5.64872	5.8344	4.42178	6.83768	4.51556	3.92893	6.62341
	7.96649	4.74962	5.51771	5.76692	4.77308	4.78771	7.17563	6.61437	5.00684	6.03047	5.42682	3.41254	5.34917	5.9766	5.56418	5.92992	5.72431	6.63109	5.33954	4.74093	5.16831	5.93564	3.59652	7.28922	3.42411	4.0169	5.13858	4.95379	3.88801	6.79986	4.40277	3.98664	5.13511
	7.72795	5.42501	5.56627	5.87934	6.00406	4.99174	7.03476	7.36321	4.34314		5.8644	4.1299	5.89955	6.17405	5.86183	5.57228	6.34471	7.11215		3.92018	5.55619	5.38526	3.2167	7.46697	3.52821	4.16613	4.94541	5.36679	4.14097	6.05848	4.28357	3.97197	5.99216
	7.95929	6.19682	5.57515	5.61591		4.89707	7.2187	5.66256	4.63072	6.89916	6.71946	3.59083	5.41059	6.19972	5.66083	5.87664	5.78255	6.8529		4.21173	4.21505	5.79521	3.13573	7.41236	3.53245	3.64997	5.22493	5.27584	3.69521	5.72958	4.39854	4.46518	5.78182
	7.95741	6.02063	6.1694	5.88549	6.76944	5.41846	7.02543	4.93853	4.9443	6.43212	6.51768	3.53314	5.31001	6.36012	5.86706	6.12965	5.94462	6.64812		4.18543	5.21483	5.76255	3.87167	7.49366	3.06692	4.19938	4.87696	4.94462	3.97686	6.15701	4.33259	3.51579	5.85261
	8.05794	6.15013	5.32966	6.51881	7.35774	5.18645	6.8935	5.59275	4.81398	6.35335	6.32465	3.52524	5.03414	6.74876	5.75928	6.71624	5.92539	6.4897		4.06586		6.0503	4.0014	6.84334	3.43924	4.20247	5.1549	5.3598	4.5665	6.41031	4.32045	4.21194	5.45302
	8.04317	6.2744	5.32605	6.46575	6.43013	4.85299	7.14905	7.18044	4.49314	6.0676	6.79663	3.39473	5.96539	5.65922	5.28711	5.53513	5.62608	6.34407		4.10009		6.17622	4.78125	6.76793	4.47726	4.23586	5.26248	5.11812	4.21496	6.44427	4.34239	3.9559	5.92162
	7.82918	6.38153	5.49935	5.80512	7.46688	4.47371	6.80387	7.27276	4.15612	7.21516	6.17044	3.4121	6.01352	5.9453	5.72151	6.1931	6.32884	6.38691	5.06871	4.42786		6.30902	4.4029	6.85126	3.63389		5.29194	5.74209	3.99905	5.83131	4.37566	4.701	5.2953
	8.11025	5.76575	5.78018	6.02362	5.29907	4.2983	6.44876	7.15292	4.70809	6.84837	7.38844	3.95298	5.77039	6.08226	5.62628	5.834	5.95436	6.53646	6.35406			6.13325	3.91449	6.56769	3.62227	4.69054	5.53046	5.50066	4.50315	6.19807	4.66629	4.45653	5.26002
	7.88383	5.76661	5.69966	5.77092	4.86121	5.79614	6.37911	7.23323	4.73417	6.68989	7.17698	4.43022	4.91776	6.40506	5.71464	6.15658	6.30277	6.57998	6.34146	5.55391		6.23129	4.11629	7.09074	4.77658	4.41478	5.73843	4.92702	3.99102	5.87192	4.14767	4.00639	5.46095
	8.11082	5.84166	6.10527	6.53835	5.31826	4.38529	6.34225	6.91296	4.57616	6.46652	6.15477	4.68833	5.69848	6.36351	5.89896	4.83622	7.17218	6.09099	6.29891	5.2722		6.57666	3.41891	6.50077	3.86813	4.96797	4.97749	4.83765	4.85698	5.86422	4.30933	4.64622	4.75895
	8.56186	5.93753	5.90697		5.26678	4.12302	7.11883	6.53877	4.97851	6.42138	6.50166	4.53691	5.44994	5.96167	5.41041	5.43099	5.87326	5.9955	6.24549	5.66608		5.78762	3.61959	7.33098	3.73857	4.66705	4.59615	5.09663	4.7057	6.00663	4.43514	4.5942	5.02644
	7.96096	6.18111	6.3756	7.17667	6.58559	4.56148	6.47658	6.52199	4.20541	6.70141	5.67351	5.16581	5.54248	6.89879	5.30509	5.09772	5.71988	5.54904	6.38294	5.64874		5.70979	3.90092	7.00924	3.88727	4.48315	4.52087	4.51201	4.65141	6.44808	4.04994	5.04982	5.2121
	7.79822	5.96686	6.36943		6.42572	3.89236	6.5461	6.72223	4.36741	6.98807	5.60879	4.79591	4.02589	6.31848	5.58412	5.16275	5.92268	5.39113	6.01147	5.76992		5.67446	3.55159	6.54246	3.53699	4.03958	4.88119	4.68336	4.8575	6.03217	4.28696	5.3369	5.87613
	8.00011	6.02258	5.57761		6.27473	4.05527	6.44457	5.30162	4.27712	7.29265	5.62392	4.09549	4.66649	6.18693	5.58468	5.06766	6.53562	5.44546	5.0633			5.96085	3.46185	6.98812	3.83715	4.35314	5.9369	4.46719	4.53379	5.98706	4.99332	5.50805	5.2648
	8.10223	5.72072	6.00467	6.16024	5.92216	4.19942	5.93164	5.96196	4.19459	7.1805	6.18696	4.05325	5.47457	6.50005	5.4864	5.05647	6.45945	5.44182	5.40866	5.26945		5.41704	4.27296	6.89759	3.89727	4.55536	4.34673	4.61281	5.083	5.95039	5.82184	4.79709	5.23533
	7.65022	5.98914	5.21902	6.64397	5.05356	3.99439	6.52813	6.27027	4.0764	7.1657	6.42671	3.97864	5.29688	6.026	5.66576	5.48247	6.50518	6.91667	5.67991	5.20214	6.48901	5.04636	4.87036	7.24528	3.89683	5.18953	5.23834	4.68769	4.88198	6.09354	5.11312	4.6496	5.3698
	7.36316	5.50689	5.56915	6.37408	6.31186	5.31952	7.0642	6.00549	3.93165	7.02064	6.1867	3.77348	5.23046	6.26331	5.68547	5.50762	6.21604	6.0567	4.84679	5.8452	5.9302	5.33473	4.87769	7.43627	4.72529	5.06117	5.31929	4.74078	5.44699	6.15451	5.26853	4.824	5.15026
	7.27263	4.86615	5.23642	6.78406	5.20987	4.71397	6.77825	5.50247	4.15093	6.80142	6.83334	3.59396	5.6191	6.36229	5.76062	5.41262	6.29177	6.74989	5.08241	5.73998	5.50486	5.71699	4.62485	6.97483	4.57415	4.60892	5.41544	4.68158	5.12422	6.24058	5.11328	5.21332	4.87183
	7.54446	5.023	5.20264	6.45131	4.98153	3.91139	7.10465	5.98667	4.43947	6.58966	6.1855	3.63812	5.92039	6.22359	5.75195	6.0171	6.41861	6.47159	4.58984	4.70877	4.5098	5.92076	4.17877	6.39625	4.35847	4.58519	5.26536	4.67096	4.69065	5.84085	4.76463	4.82103	4.79979
	7.18821	5.85729	5.64762	6.32336	4.78013	4.23772	6.96086	6.02698	4.50464	6.54345	6.12015	3.92901	5.7502	6.02391	5.17371	6.19442	6.02794	5.92257	5.81241	4.88226	4.42465	5.15282	4.2803	6.12405	4.43513	4.5575	5.04571	5.21266	5.18622	5.19208	4.78445	5.56861	5.39776
	7.80926	5.93083	5.44108	6.6528	4.05746	4.30588	7.5236	5.56016	3.68948	7.33796	6.01488	3.93708	5.63143	5.94049	5.93397	5.93864	6.29082	5.95643	5.35548	4.64622		5.8113	4.07469	6.78232	3.99876	4.42135	4.8922	5.05614	4.70285	6.22293	4.87057	5.40483	5.31394
	8.16405	5.70973	5.74148	6.26681	5.04939	4.59367	7.29262	4.3158	4.02464		6.81435	4.23717	5.64257	7.04316	5.1344	4.80738	6.4581	6.29516	5.69202	4.53532		5.34553	4.31622	6.60767	3.76134	4.76155	5.36488	5.11237	5.86094	6.5747	4.90764	4.43567	5.36433
	8.16934	5.08276	5.7663	6.40867	6.51128	4.46214	7.30907	4.83899	4.02448	7.34872	7.06774	4.04869	5.66941	7.17443	5.54976	4.89615	6.76432	6.15425	5.8222	5.37065	4.44033	4.95647	4.29414	6.27352	3.75769	4.65968	4.96952	4.20805	5.01285	6.81337	4.80873	3.89319	5.34519
	7.89557	6.03249	6.48712	6.2672	5.36268	4.8131	7.53621	5.04574	3.56571	7.29976	6.77599	4.24408	7.02925	7.50046	5.93122	5.17362	6.63248	6.93147	5.61769	6.29335		5.04189	4.29955	7.4806	3.47907	4.5151	5.42136	3.93147	4.84884	6.42171	5.02144	5.78452	5.72015
	7.8404	6.13286	6.20961	6.29029	5.42465	5.10122	6.41864	4.94697	4.12894	7.23797	6.14836	4.08899	6.77932	6.91612	6.09639	4.75357	7.13642	6.9688	5.04853	6.1439			5.0385	7.01692	3.51818	4.51594	4.563	4.13403	5.01953	6.09452	4.69874	5.72808	4.85246
	8.21079	6.20741	6.28213	6.3529	5.03272	4.86677	6.28007	6.91814	4.48235	7.50169	7.09719	3.92478	6.87213	7.14655	5.9797	4.44785	6.66127	7.39963	6.17286	6.20031		4.66682	5.70071	7.1767	4.16976	4.16411	4.64502	4.57112	5.61252	6.23359	4.54476	5.29191	5.99649
	8.32526	6.07898	5.95436	6.3539	5.73153	5.44861	6.16676	6.38352	4.56774	6.8205	6.46659	3.83739	5.78242	7.30039	5.88027	4.99235	6.3952	6.54321	5.51796	5.80453		5.03706	4.72486	7.21129	4.23162	3.51128	5.78229	4.69692	6.14679	6.31938	5.05434	5.81669	5.54058
	8.28189	6.23797	5.7774	6.66234	5.83572	5.21518	7.31866	6.41137	4.85206	6.80849	6.5924	4.42347	6.9148	7.10258	4.94508	5.66007	5.88727	6.38793	6.08373	6.02054	5.85404	5.1405	5.56976		4.30144	4.82712	5.04609	4.58167	6.66954	6.79812	5.71889	5.52653	5.69758
	7.99518	5.79162	5.38164	7.09093	5.62995	4.84512	8.08738	6.07785	5.1836	6.66303	6.76162	5.20584	6.98722	7.07056	4.85113	4.59448	6.66933	6.05267	6.40239	5.78999	4.99926	5.5313	5.2004	6.53845	4.42	4.95744	5.2353	4.94605	6.63165	6.41806	5.50203	4.78956	6.03613
	8.07903	5.59304	6.04538	7.05838	5.97851	5.82124	7.68404	6.48728	5.39368	7.29282	6.73476	4.10296	7.21569	6.64991	5.90828	4.95656	6.36383	6.13183	7.02038	5.64853	4.52019	5.40216	4.92378	6.88681	4.97543	5.67963	5.12056	4.7052	6.34603	6.68997	5.41157	5.17407	6.30663
	7.29915	5.91744	4.91935	6.92812	5.92367	4.76281	7.70853	5.80571	4.88002		6.3204	3.90392	7.21423	6.83607	6.48043	4.36292	6.6474	6.56459	6.16647	4.3526	4.65872	5.07098	5.2829	6.99849	4.78324	4.05634	5.36833	4.55645	6.87574	6.30595	5.25264	5.36454	6.1378
	7.29575	5.70024	5.66812	6.63644	5.79218	4.46875	7.30303	7.07005	4.92288	7.39262	6.56831	4.59264	7.00135	6.62269	6.12096	4.32634	6.15242	6.94561	6.00717	5.20259	5.81766	4.62633	5.13124	6.73716	4.75879	3.74018	5.69217	4.50481	6.63074	6.51893	5.16929	4.87557	6.36908
	7.65845	4.51589	5.76763	6.05282	5.29859	4.47961	7.56568	7.24167	4.44807		6.51317	4.35579	6.77086	6.6324	6.04806	4.45591	6.62924	7.23783	5.80583	5.05919	4.80794	5.73323	5.18869	7.02124	4.63651	3.67483	5.50201	4.88576	7.20222	6.18893	5.2156	4.64271	6.01159
	7.91806	5.9877	5.40544	5.80483	5.46248	4.13906	7.6967	7.29135	4.75278		7.13399	5.01473	7.03095	5.99753	5.92853	4.88732	6.39095	7.06177	6.22097	6.03695	4.7489	5.66682	5.39394	7.54546	4.63511	3.58392	5.55322	5.0856	6.16519	5.72088	5.28617	4.66002	5.83216
	7.26752	6.19849	6.24832	5.82928	5.22367	4.12393	7.7596	7.5086	5.23474		6.46286	4.90026	7.06167	6.16899	6.17168	4.59316	6.66365	6.20926	5.6242	6.08089		5.47974	5.1882		5.19654	3.70126	5.77731	5.22868	6.78168	6.4383	5.26335	5.24459	5.44023
	7.48866	6.63666	5.74512	5.78335	5.41106	4.38559	7.46048	7.0977	5.55864		6.60673	5.37032	6.78993	6.00743	6.18916	4.68878	6.84564	6.84636	6.75697	6.18437		5.94931	5.02089	7.43575		3.77272	6.39561	5.15736	6.97424	5.72237	5.04043	4.73389	5.5862
	7.25172	6.34536	5.68606	6.00368	5.66103	4.46949	8.23223	7.1147	4.99049		6.49966	4.83009	7.01413	6.02479	5.91519	5.12899	7.25471	6.72995	6.48241	6.20797		5.61336	4.69494	7.22783		3.77453	4.93324	4.89025	6.26022	6.62047	5.00356	5.20122	5.28538
		6.0871	5.18796	5.66131	5.16149	4.84143	7.94361	7.11363	4.71534	6.61154	5.81373	4.51476	7.01991	5.92331	6.21138	4.97411	6.11558	6.44284	6.43706	6.7096		5.20788	4.71253	6.93848		3.66383	4.21867	5.65813	6.60411	6.76281	5.35234	5.7282	5.30709
	7.1858	5.72936	5.22847	4.99032	6.24832	4.86947	7.62257	7.35181	4.26395	6.94046	5.95162	4.40161	7.1606	6.6596	6.01828	5.10959	7.13228	6.41286	7.35305	5.35118	6.07311	5.74413	4.78027	6.53112	4.91029	3.91916	5.08177	6.27357	7.23225	6.9898	5.23575	4.67564	5.90434
	6.99381	5.81728	5.37579	4.93702	4.52138	4.92707	7.62585	7.32113	4.5173	7.5109	6.12269	4.85143	7.58462	6.1764	5.8817	5.64198	7.32315	6.8083	6.20857	6.07214	6.06227	5.97142	5.00058	6.57407	4.25895	4.63986	4.43156	5.49371	7.03474	6.74806	5.41682	4.84301	5.9717
	6.74258	6.20351	5.09989	4.71304	4.92703	3.89759	8.20039	7.06892	4.60673	7.81324	6.03925	4.95858	7.22981	6.51706	6.0454	5.11456	7.91178	6.10814	6.70597	5.61927		5.81985	5.36537	6.64571	4.24159	5.52015	4.44107	5.34571	6.3418	6.79558	5.39671	4.85716	5.77315
	6.86326	6.28451	5.15057	5.58994	5.07593	3.88979	7.93796	7.21474	4.39138	7.88128	6.20684	4.66381	7.48149	7.08771	5.9511	5.34324	7.85197	5.78649	6.98831	5.74013		5.5784	5.93902		4.41737	6.00124	4.36065	6.15935	4.82566	6.49205	5.22266	5.28065	5.53414
	6.73514	6.3268	5.22782	5.77743	6.66719	4.26568	8.32662	7.49442	4.46183	7.54707	5.46383	4.62646	7.84865	6.08747	4.94321	5.81329	7.52769	7.21283	6.72166	5.89067	8.04585	5.26138	5.44145		4.52625		4.40388	5.55542	5.54619	6.47773	5.3008	5.01476	6.13431
	7.36771	6.61614	5.60678	4.69312	5.88342	4.96761	8.37562	6.1346	4.18566	8.08593	5.6186	4.63774	7.61755	6.30556	5.66624	5.54265	7.36739	7.73127	6.49583	5.60928	5.33855	5.84731	5.07033	6.16336	4.62217	4.90247	4.6521	6.54224	3.48398	6.34578	4.75803	5.66955	5.88723
	6.19033	6.32415	5.0374	4.39563	6.9505	5.13376	7.89444		4.0667	7.46822	5.95161	4.47409	6.69248	6.2005	6.21294	5.64763	7.37253	7.02278	6.26826	4.864	6.86557	5.79088	4.69057	6.03365	5.03748		6.09435	5.85828	3.68757	7.62726	4.66583	4.96218	6.26956
	6.07738	6.04536	4.8761	5.06775	6.7084	4.78842	7.51517	7.25421	4.03884	7.78805	6.24902	4.54142	6.92864	6.36505	6.50664	5.34173	6.79137	6.7591	6.89282	6.7267	7.35096	5.87148	5.07647	5.93828	4.6306	4.68429	5.47488	4.47948	4.32574	6.36255	4.89794	5.60092	6.37271
	6.28675	6.61108	5.07326	5.33027	6.48381	4.98019	7.47799	7.33372	3.78791	7.78633	5.50161	4.18192	6.83345	6.50621	6.33399	6.06404	6.85846	6.34589	7.2233	7.25887	6.26204	6.35685	4.26443	5.93257	4.84467		5.64395		4.12142	5.77207	5.21719	6.02801	6.06166
	6.48671	6.86129	4.9079		6.15905	5.40185	7.39775	7.52907	3.84847	7.72935	5.53611	4.27806	6.9154	6.03782	6.05115	5.8233	6.31742	6.42781	6.24923	7.16151	6.24303	6.37417	4.11562	6.13983		4.32411	5.65616		3.95762	5.75228	5.01559	5.55278	8.06004
	6.08355	6.48631	5.60058		5.9658	5.99843	6.99432	7.2988	3.62647	7.9901	4.77755	4.02782	7.17105	6.11543	5.94356	5.83278	6.49837	5.6943	6.46193	7.31338		4.44455	4.23694	6.61569	4.87835	4.35565	5.62691	7.82014	4.38946	6.29205	4.88642	5.46351	7.7157
	5.86219	4.51016	5.5494		5.54441	5.84313	7.94909	7.18145	3.62844	7.91393	4.28596	4.26677	7.43151	6.72986	5.83813	5.60887	6.64989	6.65174	6.91385	6.96179		4.7697	3.89368	6.30943	4.79118	4.67037	5.23951	7.12846	4.99377	6.32133	5.32211	5.77967	8.58704
	6.13279	5.72896	5.47258		5.0475	5.36627	8.03391	7.01915	3.05939	7.45037	4.3188	4.4313	6.49291	6.26924	5.58354	6.328	6.71729	6.55911	6.26084	7.23085		5.14309	4.67089	6.2465	4.70207	4.54563	5.06742	5.89784	5.14407	6.33816	5.00361	6.50438	8.54601
	6.32679	5.71462	5.50387		6.78886	5.46946	7.96378	7.38661	4.04008	6.53158	4.46809	3.60749	6.839	6.42235	5.91858	6.60197	6.91329	6.34473	6.46692	7.0756	5.19848	5.05088	4.2688	6.0683	5.08798	5.11364	4.6514	4.99945	5.29274	6.876	5.34664	6.12225	8.50334
	6.86961	5.74055	4.95091		6.23815	5.55445	8.08254	7.21188	4.36642	6.70224	4.8521	3.95629	6.98299	5.97848	5.86956	7.19193	7.04094	6.43486	7.51417	7.00444	5.23259	5.31484	3.57994	6.58559	5.19358	4.66043	6.41494	5.57271	5.4765	7.33946	5.16329	5.76611	7.84905
	6.49141	5.58677	4.56031		5.94715	5.39756		7.1307	4.07451	6.15603	4.80989	4.02415	7.35687	5.95885	6.05023	7.94424	6.46977	6.40343	5.74525	6.85386	6.39073	5.84873	3.5844	6.75871	5.36849	5.10389	5.475	6.84573	5.14717	6.66106	5.08624		8.16541
	6.82615	5.8425	4.69096	5.93949	5.35448	6.42185		7.14809	4.7203	6.68156	5.87222	4.63931	8.0239	6.34661	5.97372	6.70202	5.4118	6.6642	6.68832	5.79434	4.92664	5.34262	3.60541	6.5462	5.13845	4.84667	5.3239	6.17563	5.51595	6.45917	4.76638	5.9443	7.41517
	6.46421	5.88653	4.61739	5.80702	5.29832	5.28308	8.02907	7.07088	4.41067	8.21489	5.65571	4.09681	7.62031	6.59575	5.57577	7.30476	5.99898	6.88869	6.64295	5.61481	6.01465	5.19844	3.43939	6.51002	5.15495	3.51463	5.44549	4.59141	5.51904	6.39949	4.99124	6.48275	8.24457
	6.55801	5.72343	4.82518	5.81836	5.07734	4.8463	7.88602	6.90075	4.68864	8.47717	4.21063	4.531	7.54839	6.9878	5.55921	6.95043	6.2539	6.97249	5.7479	5.76013	5.81517	5.32065	3.59369	6.57367	4.19112	3.81663	5.8907	5.59603	6.42418	6.36144	5.25496	6.66423	8.43389
	6.50609	4.70593	5.04407	5.70703	5.22696	6.32627	7.90835	7.01043	4.7921	7.99344	5.52382	4.39657	7.22807	7.0377	4.74345	6.79361	6.02471	7.18179	6.44476	5.65239	5.15873	5.60565	3.49392	6.66072	4.6713	3.99566	5.16154	5.60951	6.87171	6.43086	5.0232	6.4302	5.80993
	7.24891	4.21518	5.15853		5.16144	5.54056	7.93667	7.24285	4.51743		5.05977	3.97756	7.05146	6.99255	4.13055	6.29402	6.18273	6.96728	6.42618	6.01433	6.37137	6.23803	3.64654	6.47961	4.98039	3.9502	5.1346	5.55956	6.7652	6.35408	4.93985	6.4543	6.76984
	7.00356	4.66988	5.06276		3.7114	5.42919	7.74163	7.75099	4.49463	8.00955	4.39667	3.65853	6.53865	6.3824	4.50237	7.02187	6.15772	7.18429	5.93341	6.15692	4.89139	6.90863	5.49414	6.5515	4.80831	3.62991	5.22931	5.59958	6.0491	5.95548	4.85127	6.4261	7.02884
	6.23352	5.58204	5.98078		4.31552	5.7507	8.22691	7.96092	5.38371	8.53364	3.96331	4.5103	6.34996	6.15642	4.69138	6.62062	6.77044	7.57243	6.54965	6.70407	4.98958	7.89636	4.91361	6.57409	5.12638	3.72293	5.49381	5.1602	6.36834	5.2161	4.81783	6.12798	5.0196
	7.24948	4.97106	5.27851	6.98734	4.84497	5.09188	8.49237	8.16003	5.23329	8.24279	3.97426	4.40476	6.50472	6.46028	4.7338	6.47924	6.95298	6.75212	5.7349	6.24081	4.36906	6.54729	4.71141	6.50442	5.17161	4.32971	5.07927	5.05619	6.67082	5.36708	5.18674	4.96294	5.32667
	6.36739	5.02632	4.96599	6.65691	5.24027	6.66387	7.88066	8.03384	4.63357	8.07426	5.94637	4.45774	5.99854	6.26238	4.58164	7.1597	7.27432	6.62093	6.00686	5.8425	4.89757	6.55799	3.98233	6.45448	5.20053	3.79343	5.50775	5.21314	6.23188	5.52555	4.95806	4.9854	5.37587
	6.24837	5.12478	4.94486	5.9728	5.33747	4.61646	6.35859	8.31043	4.97009	8.32819	6.18053	4.51224	6.94716	6.41921	5.12173	6.1704	6.61645	6.18934	7.03031	5.94974	4.50591	7.03799	4.59035	6.47501	5.04974	4.16565	5.28702	5.03397	5.14445	6.7686	5.20644	6.49329	5.967
	7.12258	5.69084	6.47149	6.31291	5.53401	4.68836	7.67631	8.01963	4.86664	7.81608	5.76915	4.32517	6.81186	6.38637	5.2013	6.62916	7.37528	6.36954	5.94374	6.35454	4.15988	6.65806	4.95539	6.49772	5.27485	4.38309	5.69022	5.03624	5.05489	7.67277	5.21464	5.36386	5.52355
	7.51492	6.40359	5.92544	6.08022	5.52939	5.19209	7.88541	7.82259	4.76457	7.51146	5.53809	4.24979	7.23903	6.5952	6.31496	6.58448	7.32246	6.50131	6.19585	6.5465	4.8103	6.56983	4.25989	6.25761	5.37944	3.97247	6.5727	5.41015	5.20403	7.14265	4.78413	3.55251	5.21841
	7.02245	4.77547	6.58847	5.84677	5.63826	5.81926	8.02039	7.99175	4.75245	7.29909	5.75402	4.17989	7.52027	6.36642	6.31297	6.5228	7.23639	6.67609	5.58811	6.23946	5.13647	4.60225	4.95821	6.4668	5.19635	4.29338	5.22757	5.11909	4.45474	7.02045	4.80484	4.2457	5.34232
	6.85141	5.82964	5.85357	6.42245	5.39642	6.247	8.09609	7.95458	5.07676	8.12599	4.60316	4.26467	7.31605	6.01709	6.36158	6.91612	7.04418	7.06794	5.87877		5.08729	4.7466	4.44319	6.26196	5.01395	4.5664	5.26673	5.57159	4.2186	7.10656	5.07186		5.01811
	7.25772	5.54647	5.49666		5.29283	4.97623	7.73448	7.82127	5.10606	7.18077	4.27331	4.22372	6.81033	6.2821	6.52323	6.39698	7.24275	6.50714	6.23876	7.0314	4.86578	5.51478	4.67948	6.26123	4.90257	5.95355	4.61746	4.92561	4.78575	6.23353	4.82374		5.30574
	6.27024	5.4441	6.05126	6.41121	5.7153	4.53588	8.01922	8.09312	4.49266	7.64429	4.57492	4.16288	7.02734	6.3733	6.86863	5.96263	6.94998	7.48037	5.95077	5.95524	5.24389	6.52608	4.28612	6.70061	5.31096	4.34505	5.49693	5.24598	6.35603	7.15305	4.89551	4.93894	5.08252
	6.59714	5.23883	7.26349	6.696	6.01762	6.02222	7.71401	8.11406	4.17462	7.52082	6.03192	4.49381	6.812	6.44203	6.35779	6.98658	6.66468	7.40535	5.87822	6.70661	4.63721	6.50391	4.29205	6.77159	5.112	3.48066	5.45965	4.72014	6.36653	6.83628	4.68435	4.52231	5.56887
	6.65343	6.33661	5.93979	6.82592	5.37985	5.29664	7.76096	8.2119	4.58727		5.15364	4.87743	6.84055	6.59782	5.89207	7.2763	7.27205	7.37643	5.62422	6.75245	4.89141	7.56306	4.09727	6.83473	5.30651	4.18053	5.37948	4.69762	6.70795	6.61749	4.95922	5.03725	5.36956
	6.93008	5.39979	5.53202	6.70168	5.61439	5.59887	7.48066	7.94282	4.24026	7.91638	5.46155	4.38709	6.7505	6.67464	5.85392	6.17092	7.09579	7.31126		6.36071	6.37599	7.19103	4.33543	5.8217	5.44713	4.08471	5.33365	4.97557	7.22207	6.63551	4.81192	5.49903	5.60515
	6.75257	6.39143	5.52962	6.53057	5.88777	5.10023	7.34468	7.89684	4.64861	7.78152	5.49508	4.10766	7.03586	7.28977	6.08254	5.8076	7.34941	7.47962	6.74502	6.06898	5.92891	6.50945	3.95466	5.712	5.16941	4.24698	5.73055	4.02962	6.4642	7.38653	4.73294	5.19271	6.94627
	7.07791	6.84088	5.62387	5.97596	6.58261	6.47044	7.52357	8.27328	4.54804	7.66181	4.73989	4.47238	6.58033	6.65519	6.45644	6.41502	7.32658	7.2838	6.6766	5.83461	4.43762	6.76616	4.05509	6.17924	4.81809	4.64047	5.83061	5.44309	5.89759	7.53014	4.7295	6.09131	6.26433
	7.42532	6.54052	6.34215	6.23401	6.90426	5.70105	7.76629	7.67791	4.69646	7.78761	4.61148	4.6516	6.93708	6.82394	6.27704	6.42296	7.13222	7.08661	6.45216	5.76865	3.51012	6.90804	4.97395		4.36823	4.48132	5.7435	6.19677	6.24481	7.20008	4.59143	5.97001	5.63144
	7.35903	6.63489	5.34172	6.25378	5.60662	5.8115	7.86018	6.54314	4.87871	7.29404	4.89061	4.65538	6.79681	6.67886	6.12153	6.20262	6.8143	6.86315	6.13719	5.89927	4.86284	6.08828	5.45007		5.44723	4.41479	5.70048	6.90049	6.37181	7.40338	4.35962	5.79336	5.84392
	7.5692	6.84874	5.34514	5.35144	6.40477	4.55543	7.89602	6.91431	5.01957	7.40929	4.927	5.53296	6.65735	6.01706	6.02347	6.3957	6.60543	7.19087	5.71987	6.05735	4.50827	5.94776	4.05972		5.11556	6.02735	5.97465	7.24874	6.25457	7.75431	4.39876	5.02599	6.54525
	7.6874	6.86806	7.27629	6.13839	5.96718	5.36812	7.74623	7.64362	4.71249	8.77823	4.70789	5.22623	6.94043	6.90844	6.09012	6.21216	6.71312	7.11689	5.68058	6.18384	4.43367	5.54773	4.1719		5.33734	4.61428	5.80886	7.33042	5.99014	7.85629	4.61163	5.97221	5.40657
	7.47662	5.55739	6.88312	6.30548	5.88125	4.22001	7.78917	7.79182	5.22595	7.11173	4.97655	5.07598	6.30801	6.92678	5.76799	5.81806	6.91953	8.21487	5.51287	5.76894	6.26583	6.90636	4.75578		5.16044	3.9579	5.56227	7.33099	6.48286	7.89304	4.62745	6.50034	5.29668
	5.63535	6.61186	7.07749	6.28462	5.90236	4.47621	7.54417	7.64359	4.96646	6.99738	4.90885	4.23556	7.00799	7.05289	5.78292	6.33577	7.05132	7.23014	5.97506	5.43245	6.25586	6.7216	6.2178		5.2992	3.9852	5.21009	7.28389	6.08631	7.42747	4.47582	5.47656	5.16935
	6.32781	7.08431	5.38355	6.40932	6.09428	4.20982	7.90718	8.16222	4.21672	6.8889	4.29403	3.7061	6.72921	7.01465	5.89642	6.65411	7.19498	6.57578	6.20414	6.38027	6.20736	6.98532	5.4672		5.09396	4.36435	5.55662	7.08335	6.53657	7.29376	4.65338	5.65988	5.59737
	6.95995	6.85378	4.47271	6.81064	5.71804	5.72726	8.48963	8.47569	4.28213	7.12177	4.75798	3.67592	6.1218	6.88267	5.54572	6.31819	6.8548	5.05511	6.25212	6.29864	6.12479	4.63388	5.0547		5.01656	4.24955	5.59619	5.69512	6.30357	7.04059	4.69107	5.63102	5.51362
	6.42818	6.48782	5.26322	6.76074	5.41611	6.32635	8.14113	7.52293	4.55223	6.98708	4.60422	3.49173	6.31624	7.07417	5.37353	6.04841	6.93715	5.29191	6.51428	6.10525	5.25966	4.11861	4.67032		5.05133		4.9915	5.61096	5.41003	7.39184	4.80938	5.85126	6.61011
	7.03994	6.55206	4.96326	6.48573	5.32627	4.74783	8.24238	7.55758	4.01433	6.74627	4.37519	3.5124	6.3315	6.77679	6.00161	6.48009	6.83772	6.4023	7.22975	6.31278	5.82582	4.01315	5.25168		5.22768	4.32655	4.92597	5.35167	5.01594	7.86027	4.42288	5.39466	6.38896
	7.42025	5.8876	4.76661	6.72204	5.64571	5.56429	7.88288	7.35636	4.00467	6.62119	5.47706	4.60573		6.75591	5.21042	6.70069	7.04954	6.36931	7.59622	6.29491	5.47676	6.1329	5.08339		5.19361	4.73521	5.10125	5.43975	4.67748	7.94834	4.43788	5.34902	5.90188
	6.94059	5.30973	5.10308	6.6532	5.58072	6.24883	8.33181	7.37815	4.23716	6.9246	5.23001	4.66701		6.56724	5.92021	6.09522	6.96263	6.70991	7.01352	6.44767	5.24898	5.96721	4.8629		5.05768		6.0052	5.58754	5.05079	7.84513	4.53951	5.66021	5.46282
	7.31259	4.75919	5.30427		5.78302	5.06294	8.10425	7.34002	4.36428	7.02716	6.04164	4.65832	5.87936	6.65752	6.13693	6.03849	7.26408	6.35777	7.01567	5.74974	4.89228	5.52485	4.03067		5.10438		4.28179	5.62318	5.75624	7.13694	4.61206	6.34476	6.11988
	6.50498	5.45896	5.88547	6.52586	5.74021	4.75529	7.98453	7.49678	4.31088	7.66591	5.51138	5.05974	6.43657	6.91369	5.96897	6.74621	7.33523	6.46765	6.63039	7.04674	5.04007	6.16858	4.07986		5.23162		4.63108	6.53739	5.84669	7.42548	4.6731	6.41083	6.3994
	6.7734	5.56093	5.55014	6.46423	5.21122	4.90491	7.76842	7.51904	4.82598	7.05001	5.36074	4.73225	6.60954	6.47374	5.9561	6.65977	6.82496	6.85633	6.74242	6.30807	4.85952	6.70012	4.36738	6.51376	4.62345		4.68217	6.13593	5.01745	7.05207	4.73985	5.39322	7.40285
	7.34484	6.30154	5.82708	6.92411	5.47329	4.78429	8.01307	7.66501	4.81264	7.01075	5.69208	4.87471		6.70665	5.71779	6.41162	7.05385	6.584	6.60137	6.87738	4.69703	6.19168	4.24403	6.27643	4.15852	5.42103	4.45544	5.71262	4.71893	7.2893	4.59708	4.5398	6.58345
	8.05913	6.1553	6.76512	6.73377	5.18588	4.63611	7.40528	7.21654	5.30073	7.58414	4.83383	4.37473	8.36123	6.61404	6.48024	6.76633	5.93944	6.33663	7.28499	6.66185	5.27847	6.04401	4.34709	5.32216	4.01656	5.43766	4.43937	5.25791	4.75115	6.90011	4.46264	4.82437	6.20738
	7.30965	6.43608	7.01913	5.87668	6.55309	5.75886	7.62911	7.293	5.16331	7.29111	6.10749	4.89941		6.70889	6.06895	6.60932	6.9369	6.1896	7.4804	6.7489	5.16751	6.17529	4.96801	5.96878	4.55792	4.52197	4.54977	5.46328	5.18633	7.21358	4.43886	5.49288	5.47488
	6.90942	6.501	6.59119	6.00237	6.49204	4.9129	7.51953	7.19197	5.39717	8.34373	3.69682	4.78706		6.57808	6.42517	6.50734	6.68363	6.31059	8.04853	6.61118	5.91951	5.97646	5.66966	6.37608	4.94843	3.56836	4.47049	5.4816	4.8502	7.24955	4.30401	5.8022	5.26287
	7.46458	6.16086	6.5263	6.34073	6.32488	4.15045	7.48097	7.1183	4.87871	7.90588	5.64646	5.04636		6.5754	6.30314	6.37544	6.18846	6.18117		5.3271	5.52882	5.77824	4.88147	6.45003	5.54483	5.63864	6.28433	5.40833	4.75847	7.02782	4.34656	5.62741	6.34479
	7.02643	6.20633	6.48245	6.45007	6.19369	4.55425	7.77026	6.81705	5.28652	7.1014	5.33265	4.87614		6.98083	6.21715	6.17331	7.10746	6.69392		5.1325	5.30017	5.72543	5.4071	6.9348	5.02688	4.7439	5.90125	5.4036	5.8455	7.23293	4.48945	6.05483	5.56693
	7.0366	6.5399	6.50152	5.88754	6.29099	4.83507	7.7659	7.47926	5.13295	7.13018	4.28913	4.80572		6.71272	5.8655	6.3665	7.33248	6.62941		5.87745	5.52839	5.52423	4.91044	6.24236	5.44899	3.83614	5.70663	4.4496	4.69896	7.10878	4.87984	7.23194	4.90967
	7.62838	6.63091	6.86925	5.76452	6.23707	4.46924		8.44218	5.27465	7.39249	4.78283	5.06677		7.04144	5.9533	6.83143	6.99905	6.74392		4.87359	5.38242	6.53335	5.91203	6.42301	4.94949	4.41427	5.33599	5.25254	5.98131	7.469	3.9804	7.86849	6.14182
	6.67386	5.47039	8.04285	5.68637	6.21168	4.8751		7.91124	5.0218	6.92847	5.32561	4.96931	7.9183	7.01645	5.08125	6.64997	7.18972	5.90182		5.43414	5.39981	5.59577	4.75292	6.99189	5.25547	4.16498	6.61217	3.92268	5.77748	7.09093	3.85911	5.78771	5.87284
	6.81237	4.81021	5.61721	5.82573	7.24804	6.10888		7.1123	4.85449	6.94959	5.13093	4.60068	8.06719	7.07912	4.88562	6.16786	7.16667	5.49781		5.02703	5.04321	4.29172	4.87124	6.43703	5.03874	3.90499	6.18013	4.79276	6.08752	7.55989	4.54396	6.29047	5.92811
	7.09999	6.19992	5.49646	5.7061	6.6922	5.5476	8.47172	7.06406	4.4287	6.73106	5.74606	4.58773	8.31995	7.20506	5.70499	6.4266	7.05248	5.75792	7.73766	4.65611	5.41786	5.29637	4.36582	6.995	4.57947	5.74686	5.6615	4.76451	6.63314	7.28909	4.68403	5.3602	5.9046
	6.85256	7.05276	5.42962	5.97339	6.01852	5.96319	8.16279	6.46679	5.06737	7.37305	5.71259	4.99764		7.2963	5.09581	6.91829	7.00343	5.96294	7.63074	4.5603	4.59497	6.31835	3.91325	6.26122	5.0978	3.81075	5.35516	5.12495	6.79641	7.74231	4.87839	5.30802	6.06922
	7.22216	6.94174	5.75264	6.42059	6.38231	5.62557	8.1387	7.71111	4.86127	7.89509	5.05612	5.6439		7.25528	5.19499	5.89331	6.33159	6.01439	7.07958	4.34788	5.04405	6.27066	5.89665	6.66921	5.57249	3.61829	5.62942	5.03998	5.88599	7.98273	4.59272	3.90656	5.68092
	7.69408	6.39994	5.90746	6.56551	5.3722	5.63294	8.22284	7.08842	5.02339	7.43033	4.4632	5.61969		7.41456	5.43136	6.64728	6.41503	5.79706	7.88349	4.66315	6.17899	5.88961	4.85999	6.01611	5.11729	3.65418	5.83171	5.59181	6.44956	8.05034	4.66686	3.7324	6.83651
	6.99475	6.42229	7.73783	5.66055	6.83402	6.29701	8.00068	6.68362	5.22137	8.27618	4.90648	5.73601		7.16701	5.2081	6.29834	6.19839	5.64152	7.79537	4.95284	5.22315	6.28574	4.77738	6.28384	5.21213	4.70971	5.25485	5.98724	6.39883	7.46465	4.70966	6.25297	6.0508
	6.93393	6.05715	5.78872	6.48877	6.49524	5.66049	7.83371	6.64461	4.88079	7.44417	4.14248	5.02829	8.20523	6.64386	5.63432	6.43348	6.02022	5.84508	7.47968	5.01056	5.55448	7.26539	4.42262		5.32314	4.5541	5.42476	5.52255	6.65694	7.671	4.25094	6.66244	6.31516
	6.66543	5.47957	7.40009	6.43276	6.83789	5.93345	7.97294	6.30192	4.78827	7.38881	5.01925	4.81713	7.39762	6.22829	7.1545	6.1962	6.41237	5.65732	7.61137	4.94566	6.04678	6.4176	5.08487		5.00978	4.27338	6.02802	5.84865	6.68184	7.90328	4.55162	6.40706	6.04532
	6.97586	5.95002	6.86736	6.5301	6.36196	5.73348		8.28936	4.89645	6.89749	5.47395	4.80648	7.58647	6.55478	6.29079	6.50522	6.0151	6.00655	7.39305	5.84416	5.04085	7.52785	5.20882		5.5084	4.45415	5.36959	5.67881	5.65558	7.37817	4.74055	7.59186	5.72999
	7.5123	6.36304	5.51799	6.0017	6.5307	6.6266	7.54294	7.85765	4.95872	7.00049	5.17098	5.12385	7.36084	6.49029	6.0318	6.65083	6.57279	5.60375	7.96669	4.9517	5.00448	6.57334	4.55739		4.98463	4.6333	5.10258	5.92785	5.16788	7.53359	4.46108	7.19935	5.63223
	6.23632	6.42159	5.61882	6.22049	6.08667	6.03251	7.86388	7.61968	5.19823	6.80462	5.7897	4.9406	7.62568	7.5935	6.11241	6.54906	6.73928	5.92705	6.86797	5.02123	5.55456	6.23124	4.75923		5.15611	4.13252	5.04775	5.68371	5.63911	6.90805	4.71684	6.91094	5.63166
	6.75172	6.01244	5.74697	6.32003	6.04004	6.22929	7.90274	7.73811	5.23094	7.29318	5.15404	4.92802	7.72621	7.11823	6.36879	6.44368	5.23683	5.79357	6.0254	4.51774	4.85806	5.44595	4.60025		5.07628	4.11021	6.29863	5.24704	5.22109	7.14569	4.94052	5.30664	5.76991
	7.41603	5.79221	5.10156	5.96451	6.31581	5.10951	8.39073	7.57235	5.18901	7.91299	5.40954	5.16455		7.06944	6.37953	6.26205	5.84787	5.37063	6.69025	4.77046	4.41911	5.84007	4.2956		5.69194	4.33053	5.19424	5.59694	5.13542	6.93329	4.59417	4.6687	6.01577
	7.10833	5.7309	5.49216	6.98611	6.42102	5.73236	8.30318	7.13792	4.95666	7.91825	5.73021	5.67519		6.84552	6.80121	6.28626	5.95281	5.11515	7.26833	4.8448	5.34452	5.22095	4.34335		5.56816	6.86934	5.32145	5.86469	5.26937	7.25504	4.76526	4.68049	6.03194
	6.94677	6.15568	4.81779	6.41492	5.95838	4.97548	8.5518	6.91601	5.25665	8.4633	5.50463	5.14725	7.71056	6.85334	6.72267	6.60509	5.97912	5.44751	6.83611	4.32028	5.33558	4.60477	5.28719		5.49044	4.35962	5.8914	5.02661	5.31574	7.03314	4.78547	5.7636	6.36042
	6.80594	6.12292	5.24825	6.66504	6.05713	5.33937	7.87514	7.45608	4.95656	8.15825	4.46792	4.31861		6.83255	6.21983	6.49249	7.01848	6.07288	6.7175	5.47034	5.28982	4.30787	5.18161		4.84242	5.19213	5.82569	4.88282	5.74769	8.1061	4.80512	5.31837	6.63996
	6.23603	5.48559	5.23787	6.58792	6.32717	5.3922	7.7122	6.46381	5.40132	8.06088	5.68576	4.41739	7.0123	7.29991	6.6425	6.12738	6.4024	5.97563	7.01214	5.16379	5.45386	5.71908	4.59473		4.38254	3.93339	5.5879	4.98463	5.5679	7.33275	5.14687	6.92414	6.42518
	6.08598	4.19448	5.32019	6.13926	6.41106	5.25597	8.14651	6.52972	5.41164	8.0148	4.94077	5.34638	7.94827	7.17155	6.40688	6.29171	5.75189	6.71927	7.23072	4.86752	4.47707	5.34038	5.54257		4.15162	4.75544	6.68781	5.47982	5.83096	7.29932	5.01634	7.28813	5.22202
	7.29733	4.10791	4.9168	6.71833	6.41837	6.25208	8.01195	7.46435	5.04484	8.60818	5.61453	4.81072		7.05411	6.60766	6.77929	6.33299	7.20961	7.58208		5.25493	5.09372	4.1541		3.18279	4.09674	5.56362	5.32603	5.60466	7.78868	5.00009	7.35657	7.07492
	6.66	5.04671	4.54293	5.75173	6.7518	5.37522	6.51892	8.19425	5.11735	7.42221	5.33778	4.82003	8.30727	7.41374	6.14295	6.536	5.85515	7.29577	7.19374		5.40463	6.05748	4.05883		4.15516	5.80623	5.15996	5.86622	5.26585	7.54893	5.0808	6.86019	6.79467
	7.01963	5.3845	7.30475	5.32377	7.16783	5.3852	7.90308	7.51858	5.95898	7.54371	6.19069	6.12179		7.57641	5.4282	6.62873	6.144	6.85642	7.69577		5.33831	6.40605	5.10641		5.1514		5.52766	6.00494	5.32237	7.84027	5.38474	5.52627	6.3284
	6.96187	5.50774	5.61227	5.28711	6.02253	5.10419	8.33609	7.67745	5.64857	6.48147	6.39815	5.855		7.38792	5.81478	6.56147	6.08598	6.80814	7.19926	4.98339	4.37836	6.35798	3.91414		4.84403		4.10855	5.82358	5.54381	7.55088	5.52541	6.52492	7.55002
	7.07617	5.47938	5.33342	5.88896	6.27101	5.80666	7.98764	7.13772	4.76614	6.72586	6.27793	5.77727		7.24453	6.13817	6.3958	6.34974	6.91493	7.02448		5.56062	3.20711	5.19627		4.64005		3.08232	5.68376	5.83459	7.81009	5.14153	6.93073	6.6774
	5.69935	5.38952	5.59058	5.59465	6.21289	5.18118	8.03023	6.68935	4.88965	7.27983	5.85393	5.63528		7.10368	6.10742	5.62056	6.27248	6.98133	7.07881		4.68465	4.34838	5.18489		4.60174	4.68986	3.59979	5.50376	6.25317	7.44316	5.24204	6.62345	6.11764
	7.16388	4.63273	6.67643		5.56729	5.89156	8.01867	6.30609	4.87228	7.17066	5.77064	5.473	7.14664	6.65074	6.54347	5.72251	6.97115	6.51735	6.9743		5.5954	5.24896	5.47038		4.33791	4.44362	5.89382	5.15489	5.8032	6.94008	4.87893	6.2811	6.24009
	6.33053	4.74379	6.72672	6.04504	5.40009	6.10547	8.20626	6.91351	4.35983	7.34359	5.7364	5.50051	6.9045	6.7553	5.98511	6.3615	6.52502	7.00566	7.10907		3.68315	6.00026	5.24586		3.68364	4.80961	5.30944	5.41639	4.50342	6.74188	4.71833	7.44902	6.20919
	6.84535	4.2109	6.17702	6.26304	5.96204	5.48593		7.49417	4.80872	7.10218	5.95943	6.08022	7.11839	7.27353	5.75274	6.44148	5.20432	6.95462	7.95958		5.49443	7.10398	4.55864		3.20102	4.51478	5.15175	5.74199	3.48448	6.62273	4.67608	6.38757	5.37668
	6.9067	3.16938	6.13223	7.06344	5.81544	6.42378		7.46932	4.58448	6.60776	5.42711	5.16976		6.92556	6.02982	6.38894	5.18757	6.65635	7.35571		5.56693	6.55531	4.6567		2.86352	4.67178	5.12786	5.1755	6.05231	6.87742	4.79195	6.74029	5.81682
	7.08491	3.79523	6.7828	6.50943	6.21726	6.55533	6.20097	7.81863	4.51512	6.72368	5.87389	5.30025	8.14002	7.04932	6.06985	6.57647	5.83025	6.94315	7.25832		5.64652	7.01036	4.78651		3.0611	4.31567	5.40116	5.17227	5.14942	6.9479	4.81985	6.96302	5.55321
	7.03263	3.95331	6.645	6.51594	5.13187	6.32994		6.8727	4.6531	7.24314	6.84344	5.2416	7.59598	7.19937	6.19133	6.70645	6.19005	5.69949	6.66504		5.3307	7.64844	5.67542		3.85505	4.51474	5.41051	4.75137	4.74769	7.30454	5.10845	6.80532	5.80967
	7.52444	4.09312	7.09822	6.1286	4.24583	5.99003	7.05874	5.64558	4.49516	7.66521	5.96092	5.59276	7.9836	5.1678	5.62464	6.32975	5.95644	6.42822	7.28693		4.88738	7.99016	6.26348		4.60712	4.56787	5.8008	5.13916	4.74526	7.94907	4.46213	7.21722	6.06029
	6.33983	4.17304	7.3178	6.47223	4.67461	6.11526	8.01094	5.3511	3.95314		5.99318	5.69109	7.5767	6.55732	5.22376	6.38706	6.04612	6.83094	7.49867		4.7161	7.29066	5.1087		4.499	4.73791	5.46963	5.59449	4.78044	7.66905	5.30901	6.85945	5.59587
	6.41873	4.23508	6.25025	6.90703	4.38954	6.0234	8.31848	6.62643	4.42113		6.79576	5.34572	7.7901	7.02392	5.30906	5.9807	5.90963	6.6795	7.93668	4.75279	4.27816	6.92501	4.94244		4.5997	4.66377	5.76094	5.03119	4.5165	7.06465	4.84296	5.91882	5.12823
	7.46002	4.03029	6.43229	6.9803	5.87335	6.36458		6.67827	4.5779	6.92792	6.693	5.37223	6.70381	7.05209	4.32754	6.70059	5.19632	6.17528	8.15891	4.22761	4.83179	6.74277	4.66764		4.11254	4.52171	5.75537	4.53769	4.94803	6.10519	4.43118	5.96693	5.82649
	7.5719	3.82256	6.5085	6.88055	4.7584	6.09163	5.95784	6.14965	4.86036	6.57748	6.35229	4.2331	7.4912	7.38679	6.32075	6.37034	5.81974	6.2981	7.6252	4.50103	4.08135	7.92434	4.91736		4.19031	5.57348	5.8128	4.03533	4.97411	5.48917	4.46991	3.80721	5.88658
	7.44269	3.77033	6.93771		5.42997	5.14187	5.94304	7.00165	4.8649	6.88362	5.41997	3.70609	7.15747	7.08771	5.56838	6.08566	5.21237	6.61749	7.61438	3.91533	5.23969	6.20818	4.71746		4.62306	4.52575	6.46451	3.85351	5.11133	5.19519	5.10307	5.13376	6.11935
	7.29853	2.73658	7.36873	6.15772	5.72967	6.00167	5.48814	5.87717	4.43517	7.27804	5.40257	4.28095	5.95485	6.96377	6.69803	6.11672	6.03889	6.5302	7.5066	4.78805	5.53495	7.29939	4.66936		5.0205	4.70657	6.57587	3.77508	5.42077	4.58	4.66901	6.27709	5.71498
	7.2623	4.54729	7.27394	6.75728	5.36617	5.27024	5.70272	6.99495	4.48802	6.27433	5.68664	4.02029	5.9094	6.95764	6.74537	6.22743	5.91746	6.68609	7.45917	4.0322	4.50818	6.79915	4.90879		4.96325		5.12617	4.69253	4.91599	5.19241	4.84803	6.41733	5.3638
