# Supplementary material for: Deep phenotyping of post-infectious myalgic encephalomyelitis/chronic fatigue syndrome
Source: Nat Commun. 2024 Feb 21;15:907. doi: 10.1038/s41467-024-45107-3 (PMC10881493; doi:10.1038/s41467-024-45107-3)
Supplement: Supplementary file 6 — Source Data [file 41467_2024_45107_MOESM6_ESM.zip › Figures Source Data Files 12.30.23/Figure 2F.xlsx]

## Sheet: Sheet1
Group	HV	HV	HV	HV	HV	HV	HV	HV	HV	HV	HV	HV	HV	HV	HV	HV	HV	HV	HV	HV	PI-ME/CFS	PI-ME/CFS	PI-ME/CFS	PI-ME/CFS	PI-ME/CFS	PI-ME/CFS	PI-ME/CFS	PI-ME/CFS	PI-ME/CFS	PI-ME/CFS	PI-ME/CFS	PI-ME/CFS	PI-ME/CFS
lnLow Frequency Power (ms2) per 5 minute interval	4.8755	5.79697	7.61434	6.70798	6.79403	6.54577	6.80643	7.30247	5.85663	7.61167	6.72311	6.00654	6.83482	7.9938	6.94746	7.35387	6.78545	7.6862	8.33464	4.8755	6.28857	7.54039	7.05103	5.78811	7.11262	6.27902	6.03837	6.18034	7.21508	7.93996	4.9717	6.63769	6.47265
	4.26843	5.55097	7.52961	7.7584	6.98289	5.42497	7.14745	7.29673	6.26283	7.41693	6.5439	6.51506	6.85753	8.21186	6.28157	7.19618	6.25235	7.05293	8.28585	4.26843	6.30623	7.38561	6.75381	6.6308	6.92156	5.03328	6.48452	5.27751	7.25327	6.41695	5.70867	6.5547	7.43262
	4.17145	5.66505	7.54771	7.05633	7.35975	6.83163	7.26588	6.5327	5.11513	8.11799	6.96037	6.33721	6.92259	7.81527	6.75787	6.77807	6.97624	7.474	7.8922	4.17145	6.00092	6.72417	6.6122	6.23935	6.22806	5.2079	6.56775	5.55796	6.10373	6.93927	5.42996	5.95116	5.74745
	4.33169	5.25358	6.97718		7.33441	5.73209	6.53587	6.66773	5.12959	8.70842	7.22809	6.99859	8.12395	7.938	6.91881	6.87139	6.33575	6.68714	8.28268	4.33169	6.06292	5.21181	6.73249	6.58803	6.7052	4.21528	4.90959	6.05575	6.75988	7.3171	6.63269	6.95984	4.5473
	4.7577	5.2318	7.51135	8.05301	6.57993	7.41709	6.4826	6.93208	4.3286	8.0673	7.14046	6.63336	8.19436	7.91218	6.25923	7.01934	7.33074	7.36143	7.94889	4.7577	6.86811	5.37405	6.51875	6.18116	7.17465	5.48855	6.08394	6.53406	6.44659	7.87614	6.27983	6.24241	5.1654
	5.40165	5.39808	6.94404	8.02128	6.55678	5.89147	6.71854	6.45676	5.17321		6.47029	5.84356	8.18986	8.02938	6.84807	7.51918	5.94646	7.8032	8.07456	5.40165	6.40881	6.92772	6.10088	6.50439	6.63207	5.44413	5.943	6.33995	6.75157	6.78143	5.93197	6.89786	5.10375
		5.44637	6.42019	6.91225	6.97948	7.16868	6.73231	7.02295	5.59059		6.88665	6.1527	7.43331	7.44445	6.13904	8.36387	6.35714	6.88779	8.09105		6.05755	7.33528	6.76554	5.9412	6.72394	5.41244	4.32994	6.14868	6.66127	5.87959	6.38178	7.10662	7.04184
	5.17907	5.65721	7.01023	5.80563	7.31351	6.93861	6.66816	6.87788	5.20646	7.70318	7.35086	5.91185	7.69401	7.45488	6.38795	8.27995	6.49165	6.98353	8.49904	5.17907	6.74428	7.24245	7.08888	6.9903	6.94496	5.22102	5.8864	5.53341	6.90829	6.67092	6.71466	7.18302	6.97733
	4.27517	6.08514	7.38585	6.83738	6.84532	6.82986	6.70938	6.97361	4.83956	8.74777	7.05511	5.24277	7.34518	7.23827	6.28584	8.52523	6.89173	6.6494	8.04754	4.27517	6.08992	7.02728	6.80411	6.95789	6.62944	5.57717	6.14553	6.84663	6.6253	6.98937	5.94722	6.73175	5.01212
	5.7649	5.75023	7.40693	6.62085	7.25688	7.51983	6.13857	6.19594	5.00119	7.78775	7.12826	4.87492	7.78303	7.63314	6.46018	8.58203	6.33951	6.79158	8.4289	5.7649	7.26363	6.52449	7.25972	6.85884	6.85604	5.33076	5.08024	6.16484	6.54159		6.46589	5.10984	5.62882
	5.99858	5.29738	6.6799	6.8187	5.25044	7.69993	6.84061	6.26526	4.6615	8.13551	6.31562	5.81541	8.03652	7.47589	7.59287	8.05252	6.9529	7.85138	9.17323	5.99858	6.94704	7.27944	6.89714	6.50778	7.16429	4.55584	6.59807	6.79654	7.28332	6.7268	5.48051		6.08478
		5.63788	5.1452		5.7143	6.40246	6.85992	6.48204	4.34355	8.55878	7.06962	5.63661	7.75145	6.81354	7.07387	7.84649	6.27041	7.56895	9.37277		6.90988	7.86823	7.16379	6.60326	6.25715	4.27463	6.44244	5.96781	7.20329	6.58089	5.90016		6.96674
		5.28967	5.51945	7.16265	5.11632	6.03058	6.53781	5.64512	4.76475	8.66682	7.11496	5.9182	7.83495	7.03768	6.93711	7.16535	6.09594	7.18339	8.1163		6.29689	7.18148	7.03428	6.91806	5.81305	4.16083	6.13049	7.52775	6.91767	6.65643	6.22037	6.09574	7.31174
	7.01472	5.22546	6.03194	6.47407	4.96348	6.48148	6.33383	5.57537	4.27232	8.36725	6.965	5.74278	6.66934	7.76691	6.74802	7.59029	6.81807	7.62369	8.8095	7.01472	6.67774	6.71509	7.42711	6.39261	6.54447		6.35226	6.42482	6.98478	6.53259	5.53653	5.53193	7.05255
	6.99666	4.88701	6.16588	6.75447	5.11312	6.27268	5.66262	6.03761	4.25631	7.71053	6.46329	6.34713	7.86928	7.82205	7.1997	7.71957	6.12059	7.94029		6.99666	6.40145	7.18623	6.61615	6.61687	6.28346	4.76454	6.56384	6.62189	6.89067	6.62479	5.45415	5.26212	7.29051
		5.2863	6.189	6.95365	3.74334	6.86553	5.83557	6.34446	5.03918	7.73698	6.92439	5.27455	6.90065	7.10726	7.62708	7.65781	6.21459	7.84951	8.07228		7.06187	7.40506		7.35762	7.31978		6.17569	6.41954	6.69695	6.64579	5.89665	5.51143	7.58358
	5.69523	5.06413	6.20793	6.80811	5.25034	6.42419	6.30852	6.0026	5.60859	7.90594	7.03873	5.76844	7.07383	8.19402	7.1842	7.84822	5.74125	7.75708	8.27995	5.69523	6.47364	6.43337	6.45016	7.58839	5.95898		6.21497	6.4483	7.26397	6.49855	5.99094	5.85899	6.73587
	6.19621	5.1017	6.34737	5.86292	7.47146	6.97811	6.05207	6.23257	5.89534	8.28744	7.08292	6.60969	6.84373	7.90357	7.65037	7.38458	7.8768	7.75704	8.73224	6.19621	5.03538	6.93625	6.35313	7.35718	7.02488	4.94072	6.65788	6.34768	7.06349	5.99432	5.99422	5.60728	6.6373
	5.76152	5.5031	6.72944	6.84394	8.14783	6.64865	6.38394	6.27105	5.76488	8.53528	6.58413	5.45499	7.55056	7.25254	7.30501	7.73597	7.55839	7.23553	8.3806	5.76152	5.5953	7.30147	6.2694	7.02226	7.03014	5.08672	6.44842	5.99839	7.44382	6.00132	5.84396	5.35346	6.79081
	6.52651	5.5293	6.22184	6.86796	8.0802	5.83016	6.59806	5.79027	6.24592	7.66443	7.44762	5.19281	7.3574	6.14865	7.23111	7.36154	6.44576	6.83917	7.86506	6.52651	5.65576	6.76234	6.30206	6.7692	6.30153	5.3767	6.76206	6.13127	6.95025	6.82373	5.55128	4.477	6.75981
	7.53979	5.25986	6.513	7.18443	7.916	6.71669	6.58167	7.06764	5.33965	8.28823	7.09075	5.25633	7.06905	7.09138	7.49003	7.68489	7.43225	7.53978	8.34062	7.53979	5.23244	7.40218	6.271	7.48146	6.68936	5.13404	6.45035	5.8495	7.17779	6.87033	5.87177	4.46296	6.14574
	7.04768	5.82529	6.64128	6.78031	8.03984	6.07178	7.60065	6.65764	5.57752	7.61157	6.21734	5.12795	7.77656	7.51253	7.91806	7.55793	6.994	7.69473	7.45282	7.04768	5.11189	6.76879	6.11772	6.73108	6.5575	4.43596	6.08504	6.38268	7.23282	6.84533	6.2303	4.42134	6.56519
	6.26032	5.45111	6.46428	6.36276	7.58057	6.7707	6.8983	6.46804	5.8056	7.30482	6.0425	4.65601	7.28331	7.1753	7.39564	7.10649	6.79102	7.80347	8.12114	6.26032	6.42948	6.30178	7.05076	7.14523	6.69356	5.32609	6.57307	6.26123	6.90077	6.85396	5.3806	4.15327	6.98607
	6.18172	5.74476	6.84136	6.26694	7.5543	7.22301	7.226	6.58781	5.44152	8.49575	6.23911	4.71122	7.65255	7.50507	6.58348	7.38431	6.6699	7.61263	8.54496	6.18172	6.16158	7.62337	6.96154	6.61968	6.44144	4.68878	6.2174	5.74974	7.42584	7.14645	5.7899	3.63111	7.14822
	6.3053	5.91319	6.69227	7.07691	7.36769	7.22175	7.19394	6.65808	5.4947	8.02505	6.05584	6.29126	7.36359	7.30774	6.43269	7.50258	6.14945	6.62964	7.71828	6.3053	4.71637	7.76694	5.84215	6.85152	6.46746	4.65964	5.65297	6.34794	7.52604	5.95683	6.02583	3.62241	6.76256
	6.87889	6.51439	6.85845	6.83132	7.68067	6.68801	7.58189	6.53177	5.09603	8.15081	7.44389	5.92381	6.9914	8.13946	7.45118	7.72619	6.21813	6.50438	8.13055	6.87889	6.44191	7.56238		6.54132	6.60357	4.25	6.3416	6.22604	7.62734	5.03597	5.50944	3.99905	6.916
	7.13841	6.33262	6.18084	6.7294	7.91468	5.38391	6.84037	7.26543	5.84489	8.084	6.58431	6.14361	6.69029	7.51407	7.04917	7.58877	7.37588	6.89187	8.25284	7.13841	7.03168	7.47343	6.33425	6.63253	6.10555	5.00302	5.73578	5.52697	7.88723	5.78641	5.98553	3.60627	6.83153
	6.65083	6.02112	6.06081	6.42288	7.72417	6.82109	7.8191	7.06832	5.29515	8.47527	7.24347	5.78233	7.73611	7.96181	7.20896	7.19958	7.59451	6.97404	7.25015	6.65083	5.7506	7.41651	5.9935	7.00495	6.20912	4.6034	5.89114	6.04327	7.61281	5.71912	5.78582	4.66038	6.64748
	6.89212	5.67249	7.54003	6.6412	7.7801	6.41635	7.58241	7.12899	4.4564	7.9503	6.34346	6.20295	7.67058	7.3101	6.74228	6.86697	7.19896	6.71495	7.28964	6.89212	6.74296	7.36978	6.02521	6.59651	6.18969	4.60589	5.97841	5.47571	7.3482	5.47536	6.17019	4.02337	5.56506
	7.02147	5.72818	6.77084	6.89715	7.6542	6.73514	7.31134	7.17822	5.30721	7.3089	6.30137	5.75361	7.65416	7.25926	7.18365	7.22236	6.79758	6.98434	7.52644	7.02147	6.66972	7.52885	5.95615	6.8006	6.66941	5.24466	6.80287	5.54709	7.43856	6.29644	5.63449	4.61566	5.48609
	6.58718	6.46324	6.92905	7.24463	7.72073	5.44664	7.28071	7.46689	5.27318	8.33115	6.30975	5.98619	7.53097		6.81769	7.71409	6.90407	6.5072	7.21288	6.58718	5.41552	7.30054	6.20216	6.31244	6.56155	5.50058	5.86901	5.65422	8.08164	5.3342	6.29512	4.989	5.9352
	6.77345	6.53356	6.26824	7.45935	7.53366	6.03122	6.67059	7.53479	5.43651	8.08451	5.90887	4.3966	7.45368		7.10229	7.67053	6.99319	6.4688	7.78967	6.77345	6.18395	7.12188	5.65072	7.06211	6.8217	5.21166	6.17748	5.19244	7.81584	6.0819	6.03963	4.95584	5.90397
	6.94466	6.46626	6.4854	6.85341	7.33076	5.70455	7.19523	6.59424	4.4654	8.22401	6.07178	6.46187	7.2737	7.26493	7.28344	7.83683	6.25692	7.4266	8.0309	6.94466	5.50152	7.207	5.56086	6.87491	6.37488	5.90268	6.59453	5.90557	7.7935	6.81597	6.37515	4.6398	6.45771
	6.70544	6.17132	6.50475	6.14297	6.73082	5.77888	7.66121	7.08317	5.44965	8.72608	5.81524	5.67612	7.00498	7.18791	6.29054	7.31751	5.68656	6.52475	7.20747	6.70544	6.42464	7.2732	5.76763	7.55152	6.47754	5.48909	7.11624	5.28809	6.45091	6.27062	6.19252	4.47771	6.54049
	7.13365	6.0455	6.78383		7.17457	6.8176	7.25644	6.32163	5.92344	8.23595	6.24596	5.49464	7.33834	7.04036	7.37914	6.4332	6.7134	6.23091	7.53819	7.13365	5.07284	7.63834		7.18222	6.38512	5.662	6.35465	6.26185	6.83301	6.29781	6.28869	4.97712	7.01166
	5.96745	6.21066	6.99195	6.14528	7.36896	6.13163	7.23688	6.33573	5.73305	6.74609	6.5928	5.30087	7.48736	7.55369	6.88703	7.24492	7.26678	6.71528	7.87917	5.96745	4.64802	7.71322	5.9063	7.34561	6.20474	5.60961	6.99591	6.23644	6.63464	7.00076	6.1198	4.21263	6.20239
	5.91673	6.41863	6.05701	5.31816	5.83568	6.85269	7.41106	6.48734	5.802	7.49148	7.29647	6.14471	7.09292	7.58071	6.83073	8.18275	6.08054	8.0534	7.97044	5.91673	5.29266	7.53301	5.44433	7.50892	6.18371	5.06001	7.29482	6.3589	6.19057	6.95197	6.15572	5.24266	6.66389
	6.46907	6.48238	7.05972	4.99899	7.05901	7.07149	7.88003	6.99323	5.91575	6.84879	7.14675	6.05087	7.27604	7.88412	6.71701	7.44138	7.10249	7.42348	7.17877	6.46907	4.53736	7.16538	4.72118	7.4264		6.15059	7.25887	6.1184	6.91304	7.05706	6.57163	6.02125	7.21324
	6.78815	5.73857	7.01495	5.41057	6.54129	6.3193	7.94173	7.52435	5.56581	6.4203	7.12025	5.2576	7.21431	7.73781	7.60473	6.94127	6.36762	7.26386	7.28969	6.78815	7.68605	7.10374	5.37316	7.08	4.40292		7.68926	6.43726	7.36757	6.9777	6.04695	5.5642	6.12528
	6.17893	5.66287	6.84924	5.46369	6.60769	5.95523	7.5264	7.06814	4.30893	6.30696	5.98735	5.61024	6.68815		7.73019	6.86038	6.92033	7.97213	7.59834	6.17893	6.55206	7.08734	5.28971	7.27955	5.57092		6.79497	7.31207	7.11764	7.38009	6.44853	4.96915	7.42016
	6.38409	5.77994	6.97179	6.16669	6.52726	6.23898	8.03957	6.85878	5.13549	6.15231	7.16964	6.78656	7.49231	7.15734	7.15656	7.57654	6.70613	7.41758	7.44317	6.38409	6.71809	6.78235	5.32831	7.40145	4.65363	5.53409	6.72353	4.17163	7.61736	6.69854	6.16125	5.58762	7.40832
	6.45784	6.45581	6.00374	6.61606	6.84722	5.94973	8.1321	7.29285	5.46561	8.76372	7.22611	6.15236	8.04283	6.75502	6.9233	7.69327	6.52744	7.17137	7.77192	6.45784	6.34028	6.99898		7.38311	5.5482	4.38391	7.14068	6.27799	7.80175	7.35223	6.48124	5.2997	7.11532
	6.01757	6.09355	6.42414	5.67274	6.77156	5.71486	8.2058	7.2247	5.12614	8.23969	7.05689	6.3212	6.82995	7.36199	6.92802	7.69608	6.87004	7.20675	8.39197	6.01757	5.55102	6.64061		7.76195	6.14158	4.81202	7.09576	6.31237	7.19483	6.64101	6.03003	4.78111	6.20567
	6.07751	6.52645	6.42658	5.70743	7.05744	5.77795	8.35478	7.21808	5.62408	7.97989	7.45241	6.19071	6.94846	7.23348	7.14046	6.70168	6.42128	6.99459	7.57348	6.07751	5.09075	6.33351	5.71205	7.49265	4.73685	4.58101	6.37235	5.75656	7.10017	7.2956	6.16819	5.28007	7.18864
	6.47367	6.4135	6.55376	5.46965	7.06304	6.00247	8.29933	7.25884	4.82388	6.81417	6.28801	7.31713	6.53343	6.78524	7.09511	7.65543	7.62818	6.44426	7.53306	6.47367	7.44857	6.60962	5.5475	7.51302	4.31865	4.27897	6.51765	5.74642	7.34887	7.24489	5.99205	5.28909	6.61987
	6.40713	6.82293	6.85832	6.28051	6.64647	5.61356	7.71516	7.3482	5.03812	7.51387	6.14862	6.09155	6.63087	6.89567	7.06382	7.49624	6.99591	7.28889	7.34245	6.40713	6.41068	6.97512	6.42086	7.13377	5.31193	4.63053	6.67418	5.75384	7.00476	6.48769	6.7482	6.14399	5.10713
	6.38827	6.30002	7.23819	5.89427	6.73391	5.87517	7.52563	7.43538	4.4604	7.4225	7.06111	5.71104	6.26214	7.27591	7.192	7.3196	7.07387	6.27814	8.15419	6.38827	4.84531	7.17066	5.53007	6.20118	4.93881	4.93631	6.59708	6.1713	5.98274	7.34385	6.24977	5.95178	4.84195
	5.95658	6.43738	7.32204	5.80137	6.93933	5.47044	7.8369	6.7708	4.70331	6.0578	7.39012	5.32418	6.83205	7.98851	7.28473	7.5834	7.15429	6.62044	7.82078	5.95658	4.80211	6.96112	6.133	6.20701	5.31174	5.22499	6.60255	6.11698	6.99315	6.87105	6.76092	5.91417	6.3679
	5.90168	6.59276	7.34722	5.74191	7.31534	5.9551	8.18334	7.12419	4.24692	7.41323	7.65415	6.02357	6.70017	7.71336	7.08936	7.99414	7.02773	6.59489	7.83265	5.90168	4.3005	7.31475	6.82138	6.1409	5.6526	4.74479	6.2216	7.01322	6.64016	6.58703	6.93097	5.66867	7.91161
	5.96625	6.75329	6.04768	5.67457	7.07855	6.02543	7.95962	6.39839	4.1551	6.60262	8.06056	5.77679	7.21889	7.59245	6.83888	7.27521	7.08136	6.98527	8.22559	5.96625	5.61639	8.21065	6.52332	6.67096	5.37842	5.14805	6.80558	6.50017	7.54747	6.38642	5.89816	5.43351	7.08201
	5.31865	5.1909	6.54272	6.09863	6.78015	5.23316	8.46537	6.57505	5.16201	7.70987	6.82006	6.0692	7.09507	7.77001	6.59679	7.72854	6.55444	6.92416	8.59354	5.31865	6.45226	7.49099	6.36431	6.77577	4.72778	5.17991	6.71603	5.93826	6.85966	7.04792	5.9894	5.42749	7.13621
	6.0794	5.13915	7.18817	6.0322	7.45597	6.25993	8.0604	7.19222	5.32459	6.81529	7.34852	5.44768	6.72262	7.95926	6.38615	7.72492	7.09149	7.41814	7.91401	6.0794	5.14138	7.74595	5.05825	6.89799	5.34407	5.60696	6.86551	5.84988	6.61002	6.87396	8.22693	5.31676	7.21207
	5.11963	4.54875	7.2675	6.64817	7.2181	6.84856	8.03339	7.58967	4.99483	7.8905	7.04695	5.48324	7.03147	6.91635	6.2715	7.07295	7.26501	7.11227	7.73998	5.11963	6.23898	7.44884		7.16684	5.69105	5.91166	6.71201	5.95595	6.59101	7.19266	6.44166	5.53622	7.46061
	5.136	3.22268	7.25698	5.84409	6.60521	5.92581	8.13648	7.36316	4.96918	6.96815	6.61079	5.54746	7.02533	7.17535	5.30965	6.97636	7.00279	6.17223	7.89729	5.136		6.49146		7.50272	5.22576	5.50663	6.71955	6.36095	6.9596	6.4921	6.46518	5.38998	7.18859
	5.13179	5.54912	7.06889		6.62287	6.90849	7.89834	7.48494	5.11527	6.43399	5.86369	4.70064	7.49293	7.34121	5.0433	7.14731		7.70834	7.5868	5.13179	6.6295	7.92053	6.2894	6.59158	4.6916	5.88052	6.36903	6.06887	6.32075	7.00913	5.55054	4.90014	7.39235
	5.28658	5.55912	7.20579		6.65677	6.61741	8.07024	7.35034	4.85921	7.2387	6.70154	5.35899	7.2143	7.54967	5.70513	6.79451		6.65201	8.46256	5.28658	6.09043	7.01407		6.82195	6.14896	5.41083	6.42244	6.65437	6.87694	7.32549	4.9233	5.91347	7.31106
	6.45518	6.16117	7.7191		6.96979	6.27961	6.85331	7.40117	5.73572	7.49671	6.51193	6.36425	7.3431		5.89429	8.1786		6.6621	8.54181	6.45518	5.04636	7.46697		6.69518	6.21544	5.91882	6.14588	5.54774	7.68481	6.22935	6.52449	6.0922	7.46373
	5.71955	6.11428	7.1477		6.61537	5.61437	7.68026	6.92557	5.52934	7.88608	6.87852	6.46661	7.19571	7.39552	5.49866	7.46193		7.05693	8.24791	5.71955	5.9847	6.65354		6.83759	6.39537	5.58708	6.33836	6.69692	6.24281	5.38938	6.13228	5.43672	6.91346
	5.54266	6.34101	7.04355	5.70127	5.87507	5.46989	7.01935	5.72953	4.84014	6.95101	6.38449	6.08085	7.06848	6.68865	4.59002	7.23525		7.22363	8.84141	5.54266	4.65972	6.84245		7.43736	5.92358	5.5522	5.79599	7.24498	6.93465	6.44906	6.57801	5.91952	6.99667
	6.82411	5.88131	7.05928	5.87099	6.51194	5.87947	6.87258	5.99456	5.1295	6.78478	6.7638	5.93626	7.08249	7.15709	4.27723	7.99186		6.81085	8.32464	6.82411	4.60953	7.30379	6.93651	7.15251	5.32219	5.01069	5.5023	6.43438	6.46848	7.3937	6.66919	5.79405	7.42772
	6.45777	6.30913	7.20193	5.37433	7.28875	6.2211	6.80729	6.48863	4.54032	6.98435	6.8366	6.26439	7.77898	7.37446	4.6548	7.41714	7.06139	6.50121	7.1537	6.45777	4.11331	7.04921	6.74345	7.41262	6.30273	4.71019	5.4758	6.41543	6.77475	7.79115	6.40687	6.04473	7.20706
	5.97644	6.51814	7.18667	6.41583	7.37641	6.32166	7.03036	7.55967	5.95696	7.83443	6.06493	6.80815	7.47453	7.35165	6.40766	7.27463	6.61548	7.16765	7.67826	5.97644	4.50438	7.49458		7.33888	5.9756	4.68757	5.40068	6.31759	6.14462	6.8223	6.23536	6.0776	7.05147
	5.9121	6.46611	7.23352	5.82619	6.82001	6.75473	6.18717	7.55506	5.79798	7.49437	6.18006	6.6755	7.00055	7.5225	6.73339	7.56277	6.63005	7.70567	7.5593	5.9121	5.15472	8.18989		6.84754	5.66364	4.60162	5.12136	6.4868	6.82013	7.37699	6.71583	4.99305	6.76113
	6.65974	6.04303	6.12284	5.76869	6.35118	5.423	6.55575	8.36515	5.44075	8.0134	6.02732	6.05258	7.12348	7.78316	7.12194	7.38393	6.09017	6.28481	7.68999	6.65974	4.83464	5.8754	6.40612	6.73404	6.08625	5.27978	5.04465	5.74116	6.77211	6.66634	6.78993	4.9354	7.15956
	5.59007	5.4075	6.19473	5.84294	6.9539	6.03812	7.0942	7.77538	6.41849	8.09411	5.76624	6.37026	7.48597	7.63446	6.77228	7.39186	6.01981	6.35097	8.6996	5.59007	5.37471	6.51856		6.6333	6.37286	4.74363	4.38969	5.96733	6.93262	8.22759	7.17119	4.95003	7.48183
	6.35256	5.94375	6.1282	7.17719	6.90672	6.09657	7.44093	8.05601	5.24848	7.92152	5.76309	6.69461	7.3998	7.40187	6.78666	7.32452	5.91597	7.2778	8.51282	6.35256	5.05227	6.24514	5.8531	6.76903	4.93104	5.00317	5.45644	5.85549	6.9034	7.15461	7.0453	5.40555	5.8758
	7.03636	5.69469	6.46627		6.34641	6.79813	6.7972	7.95009	5.59225	7.80581	5.95255	5.80468	7.65944	7.74592	6.48825	7.03328	7.54577	6.30169	7.81715	7.03636	4.51627	4.91323		7.57272	4.95768	4.98937	6.67075	5.73747	6.12148	7.48085	6.61283	4.98081	6.37676
	4.87397	5.6027	6.10877	6.10154	6.49884	6.40305	6.60931	7.51693	4.92461	7.55504	5.57498	5.7248	7.15688	7.57537	6.43303	7.91055	5.76192	6.69086	7.88455	4.87397	5.45925	4.77348		7.6221	4.63759	5.35525	6.99769	5.71383	5.73263	6.90973	6.29	4.95586	5.38816
	5.3538	5.84828	6.75999	6.01484	6.96702	5.93505	6.33215	7.32619	5.27854	7.50966	6.24801	4.76974	7.8907	7.56519	7.51533	7.24769	6.5418	7.58691	7.60939	5.3538	6.05253	4.82224		8.07719	5.27387	5.44487	6.0583	5.43171	6.22888	6.04355	6.30322	5.6813	5.85508
	5.5722	5.86524	6.80551	6.51465	7.04145	5.88197	6.85451	7.70346	5.48541	8.03499	6.05697	6.82781	6.90591	7.76294	6.88377	7.68278	7.22315	7.59745	7.50762	5.5722	6.93091	5.3603		7.52907	6.13533	5.30005	6.69546	6.71975	6.65266	6.72036	5.02269	5.00329	5.883
	5.33991	6.30481	6.57041	6.36188	7.10932	6.00163	6.68215	7.84879	4.49981	7.56117	6.90256	5.57281	7.56158	7.3986	6.15936	7.58116	7.01953	6.5305	7.98995	5.33991	5.78928	6.6636		7.51417	5.84035	5.83762	6.63433	6.26321	6.20074	6.51832	5.90206	5.10115	4.98542
	5.01234	5.78231	6.72148	5.83561	6.18603	6.13131	6.64034	7.86266	5.67469	7.58194	6.13488	5.42488	7.32411	7.05372	6.4085	7.40686	6.88334	6.95441	7.80745	5.01234	6.33673	8.51944		7.12589	5.48637	6.13852	6.31317	5.71207	7.0635	7.06059	6.0876	5.54697	4.96396
	4.7317	5.55982	6.58804	5.84394	7.61492	6.71352	7.0003	7.41947	5.76215	7.38774	5.32764	6.2926	7.30371	7.23771	5.52458	7.1501	7.23038	7.48055	7.63537	4.7317	6.16342	6.96837		7.53272	5.79913	5.19784	6.31121	6.17002	7.79431	6.85468	4.9835	5.82544	4.74739
	5.97927	6.08602		6.02793	7.33507	6.9357	7.55506	6.99267	5.6876	8.11736	5.08541	5.29054	6.77707		5.80089	7.1892	6.15985	7.52972		5.97927	5.01703	6.74896		7.34949	5.65037	4.70204	6.39728	6.43937	6.29867	6.22804	5.80972	5.89816	4.55066
	6.71852	6.44267	7.2782		7.17241	6.79476	7.56687	6.81399	5.29423	6.88025	5.59848	5.22316	7.01474	7.51671	5.8805	6.61821	5.75292	8.09088		6.71852	4.38426	7.29908		7.49324	5.99255	5.14188	6.72055	6.16975	6.57459	5.4306	6.87889	5.26425	4.42244
	6.83307	5.68729	7.14231	7.10502	6.79959	6.37758	7.95612	7.2987	5.92627	7.01002	5.71128	6.10498	6.533	6.88593	5.71548	6.22552	7.08674	7.39535	7.37704	6.83307	3.94909	7.46556		7.82897	5.6084	5.24278	5.89055	5.18419	6.256	4.97196	6.7192	5.59546	4.87767
	5.45169	6.82695	6.8963		7.34605	6.49338	8.00823	6.48857	5.02151	6.91456	5.68118	4.936	6.83122	7.9429	6.04634	6.50541	6.52373	7.14856	7.1791	5.45169	4.9029	7.58292		7.6239	4.96821	5.71898	6.50821	6.36946	6.43241	7.15715	5.27671	6.16692	6.55554
	4.95265	6.27517	6.9917		7.31324	6.40252	7.74682	7.33802	5.59504	8.17124	5.58191	6.38435	6.97208	7.13452	6.88621	5.66477	6.72522	7.76725	8.1117	4.95265	5.15431	8.06555		7.16912	5.88714	5.94337	6.29483	6.03054	5.97726	6.64679	6.26107	5.92676	6.03857
	5.55827	6.28031	7.00135	6.28644	6.99439	6.32995	7.55078	7.47248	5.3364	8.24395	6.17747	5.9101	6.98822	7.55564	6.73915	6.52673	6.07416	6.75796	7.34162	5.55827	4.473	7.87655		7.19567	6.17669	5.32356	5.96405	6.46341	6.16023	7.84669	6.1171	5.77192	5.69617
	5.50438	6.42249	6.90463	6.61629	6.58701	5.63693	7.39966	7.5027	4.93087	8.70145	6.08642	7.31549	6.00975	7.44324	6.77092	6.1629	6.66874	7.78189		5.50438	4.28898	7.68954		7.48469	6.09291	6.01986	5.98695	6.85122	7.05271	7.26111	6.25248	5.42076	6.54697
	5.73367	6.21053	6.70885	6.98794	5.48755	5.38498	7.21386	7.13407	4.87407	8.23401	6.2374	5.47881	6.45155	7.79202	6.05375	6.48897	5.74913	6.80456		5.73367	4.76221	7.22995	6.60872	6.68652	5.50674	5.72405	5.88374	6.51527	5.88496	6.99403	6.44519	6.38866	7.14068
	5.53269	6.56375	7.06965	6.27761	5.48386	5.68853	7.41168	7.24122	5.11342	8.72112	6.84312	6.04342	7.01813	6.96609	6.02495	6.3988	7.67541	7.6079		5.53269	4.73608	7.88555		7.4086	6.7252	5.52226	6.44377	6.69277	6.14465	7.00779	6.45798	6.70473	7.11703
	4.49026	6.37917	6.94041	7.52085	6.31693	5.4602	7.84816	7.69707	6.17944	8.18617	6.39391	5.53782	6.6658	7.85647	6.1623	6.21123	8.36559	7.63934	7.50146	4.49026	5.03516	7.73137		7.26622	6.46621	5.01711	6.20397	5.95444	6.07457	6.4169	6.14562	5.8797	6.8998
	5.17643	6.25296	7.51236	7.28679	6.11054	5.71169	7.91553	7.25132	5.02179		5.88826	5.46843	7.49501	7.1055	6.3809	6.12017	7.38624	7.42891	6.94662	5.17643	5.2607	8.1644		7.13397	6.26457	4.94784	6.05618	5.63146	6.71566	7.12523	6.66611	5.88801	6.69267
	5.4972	6.64203	7.03966	7.18554	6.3878	4.6649	7.24922	7.03381	4.46398	7.84362	6.43913	5.17602	6.55417	7.45381	6.93309	6.89326	6.72926	7.17414		5.4972	5.1067	7.83031		7.25148	6.99721	6.10365	6.39078	6.47271	6.30475	7.26742	6.60642	5.68524	7.28791
	5.18222	7.38265	7.25138	8.02128	6.23432	5.53786	7.97743	7.48666	3.64233	7.258	5.33649	6.16563	6.79366	7.65646	5.96577	6.46849	6.3141	7.55666		5.18222	4.99967	8.38094		7.11743	5.59949	5.37977	6.29321	6.67923	5.93721	6.72232	6.55925	5.72842	6.32817
	5.59207	7.55295	7.11197	7.44328	6.76791	6.22802	6.82016	6.68827	4.39381	7.80601	6.31909	6.66722	7.80018	6.4855	6.35603	6.19812	7.31847	7.83695		5.59207	5.21758	7.47556	5.9414	7.11585	5.96858		6.7793	5.83175	6.53686	6.26402	6.47959	6.48622	6.60218
	5.07188	6.49488	7.37125	7.14963	6.32954	5.42997	6.97103	7.2257	5.57696	8.01094	6.06354	4.77049	7.00618	7.04404	6.11097	7.54958	6.74645	7.50458		5.07188	5.30055	7.69573	5.21384	7.38605	4.81808	6.13254	5.79821	6.53509	6.94231	7.1323	6.17095	6.22471	7.47916
	5.5071	6.07248	7.21287	6.29918	7.02812	6.18213	7.49142	7.4495	5.94892	7.6714	6.34046	5.95965	7.49215	7.5025	6.12253	7.83831	6.46944	7.66287	6.96576	5.5071	4.88248	8.07947	5.59852	7.48531	4.64148	5.73	6.21585	5.74456	6.6527	7.34713	5.74808	6.0023	4.88783
	4.85543	6.21052	6.96478	7.29379	7.10819	5.81599	7.69833	7.94092	6.36841	7.33157	6.26306	5.97048	7.0242	6.86585	5.91082	7.99593	6.36611	7.76154		4.85543	5.00093	8.22774	5.38108	7.37128	4.83539	4.99113	6.32835	6.43773	5.63476	6.78375	6.0379	5.86454	6.54881
	5.75486	6.19502	6.76635	6.41489	6.70786	5.72205	7.89163	8.13051	6.12159	7.75128	5.91681	6.61366	7.01791	7.01108	6.27405	7.61185	6.89506	7.46891		5.75486	5.30157	7.2519	6.1954	7.66815	6.5244	5.18688	6.38774	5.42066	5.73318	7.00032	5.61943	5.36006	5.88152
	4.98872	6.68534		6.93454	6.31631	5.97837	7.7693	7.8587	6.35503	7.89513	5.73965	5.73044	6.67594	7.36122	6.90296	7.45985	6.94002	7.65684		4.98872	7.58533	7.43527	6.09948	7.46779	6.2002	5.6408	6.34004	6.47141	6.09746	6.26753	6.69252	5.53163	7.08279
	5.90907	6.54237	6.85718	6.25075	6.9022	5.81602	7.58205	7.13645	5.39742	8.34115	6.65218	5.94574	7.28982	7.52592	6.67409	6.89471	7.31501	7.15159		5.90907	6.54298	7.85713	5.77551	6.82032	6.13597	5.1541	6.81322	6.2729	5.72894	6.49098	7.12827	4.73863	6.86178
	4.4697	6.96636	6.49752	6.16595	6.65273	5.92667	7.59342	5.61168	4.26171	7.67781	6.22247	6.6005	7.09406	7.35825	6.87513	7.54449	6.543	7.79705		4.4697	6.51533	6.60649	5.86856	7.02029	6.32405	5.41629	6.50001	6.39374	5.86574	6.28435	6.48846	5.95836	5.15805
	4.4153	6.54255	6.86188	5.65246	6.75519	4.74251	7.25438	6.8658	4.41987	8.28412	6.86751	5.22177	6.58137	6.99436	6.28138	6.98769	6.67555	7.56754		4.4153	6.41728	7.07582	5.7812	7.25862	6.25165	5.23616	5.69872	6.11399	7.33162	6.32798	6.23522	5.43296	6.76254
	6.33722	6.79469	6.38191	5.88255	6.19879	4.52424	7.45709	6.85719	5.53045	7.91702	6.64436	6.0762	6.53085	8.41854	7.22205	7.16573	6.81702	7.41774	8.07415	6.33722	5.07071	5.92448	5.57966	7.2281	6.26804	5.45902	5.87645	5.83403	5.66615	6.06662	6.07605	5.10183	6.85543
	5.37491	6.40018	5.69483	6.42589	6.94407	4.78586	8.26835	6.22122	5.42227	7.59576	6.83411	5.76755	7.65472	6.72383	6.2467	7.03675	6.66027	6.36355	8.29873	5.37491	6.66695	6.95329	5.61885	7.24727	5.72919	5.80076	5.53458	6.42685	5.48038	6.43223	6.3747	4.67217	6.59782
	6.11372	6.0272	6.28972	6.95322	6.87625	6.12881	7.45344	6.66999	5.72169	7.90495	6.85934	5.8007	7.15167	7.19122	6.64428	7.08267	6.77521	6.28706	7.10357	6.11372	5.51169	7.36098	5.05424	7.14531	6.01343	5.95679	5.29537	6.38121	5.67589	6.57465	6.43798	5.45065	6.02511
	4.90132	5.32698		6.36654	6.8565	6.204	7.21183	6.58506	5.51749	8.00737	6.9288	6.15705	6.87754	7.65968	7.02374	6.30401	6.53531	6.73767	7.53468	4.90132	7.74101	7.66329	5.28255	7.549	6.59745	5.9615	5.92137	7.02609	5.47115	6.32731	6.59306	6.41403	6.18998
	5.91269	6.29578		7.15779	6.61871	6.56843	7.75517	6.01858	4.52213	7.6681	6.94442	5.69666	6.58641	7.3877	6.43913	7.29773	6.36652	6.728	6.96848	5.91269	6.01546	7.75844	5.15329	7.60904	6.72228	5.77722	5.9356	6.23643	5.49606	6.33395	6.91583	6.27097	7.09506
	6.2027	6.46715		6.94803	6.9805	5.58082	7.42192	5.77499	4.84864	7.84713	6.85296	5.60785	6.73233	7.48973	7.04132	8.28754	6.7171	7.65578	7.37366	6.2027		7.59114	5.58062	7.50457	5.55419	5.65134	5.79401	6.78521	6.02858	7.09227	6.30078	5.28966	6.57185
	6.78037	5.97144		5.61395	6.89902	6.63215	6.86694	6.78742	4.63368	7.29123	7.01962	6.85176	5.83081	7.28236	6.94712	7.60998	6.65746	7.71674	7.3175	6.78037	5.12433	7.18959	6.32549	7.37934	5.43942	5.56485	6.06033	6.15456	5.92738	7.31008	6.7121	5.71282	6.43842
	6.89351	6.2205		7.80202	6.58787	7.12181	6.37254	5.93526	4.56601	6.94892	6.14037	6.57516	5.89533	7.39732	7.1778	7.17149	7.07832	8.2546	7.52036	6.89351	4.46649	7.68749	5.35641	7.76346	7.02454	5.68607	7.38594	6.51751	5.56184	7.29815	6.78891		6.69958
	5.38855	6.58437		6.64234	6.35226	7.05416	6.72242	6.76937	5.85479	8.02154	5.71172	6.9139	5.93627	7.01585	6.65407	7.08696	6.42911	6.48694	7.45175	5.38855	4.84947	8.00956	5.43983	6.43006	6.11393	5.6324	6.67658	6.31483	5.83192	7.68626	6.17145	6.72765	6.99514
	5.74283	6.8955		6.50938	6.2664	7.04549	7.05968	7.12082	5.67063	7.42758	7.06073	6.64906	6.43848	7.58099	7.1057	7.37313	7.16082	6.31647	7.27366	5.74283	5.30567	7.59839	4.7754	6.54485	6.37738	5.70279	5.90967	6.64801	5.07954	6.73713	6.38045	6.76356	6.96505
	6.82356	6.70129	1.43665	6.15898	5.23886	6.28919	4.75679	7.62621	5.45423	7.01456	6.62375	5.43717	6.75442	6.82204	6.31748	6.92372	6.73722	7.48194	7.24373	6.82356	4.86486	7.99091	5.10495	6.67733	5.76668	5.11697	5.9276	7.47764	5.99804	6.47934	6.24862		6.94635
	5.76837	6.42897	3.73919	6.12298	6.6072	5.96141	4.5925	7.03789	4.7127	8.3226	5.3623	5.09488	7.24276	6.78575	6.52479	6.46632	5.64937	7.29616	7.40756	5.76837	6.14248	7.80927	5.23181	7.1514	5.01357	5.38044	5.89246	6.43428	6.22147	7.08191	6.7432	5.77462	5.75314
	6.34416	6.83504	5.09169	6.71991	6.70652	6.14308	5.12152	7.14032	4.74661	7.92982	5.92305	4.88228	5.9097	7.56604	6.75237	7.37594	6.53351	7.44721	7.69885	6.34416	6.64666	7.63777	5.4472	7.21758	6.08725	5.43159	5.71175	6.56766	5.38482	6.76326	7.10515	6.03759	7.43787
	6.36945	6.57829	4.62605		5.8162	5.26475	5.78956	7.47752	4.0421	7.41824	6.23208	5.32784	6.0844	7.80843	6.6693	7.12145	7.56151	5.89225	7.25868	6.36945	4.46533	7.01771	5.57469	7.22847	5.8601	5.37334	5.07435	6.33134	5.57633	6.45643	6.58242	6.28248	6.72337
	5.43871	6.81551	5.06821	6.34924	7.02733	5.93539	7.43276	7.4886	5.79889	7.59174	6.67999	3.92357	6.55334	7.57502	6.47725	6.98165	6.97518	6.69887	7.16247	5.43871	4.85529	7.64722	5.28218	7.33766	5.03044	5.50555	5.0358	6.29201	5.64708	6.47253	5.54249	6.10487	6.47597
	5.77391	6.11937	5.48728	6.55223	6.7167	5.29596	7.36364	6.11283	4.86995	7.37936	6.92261	4.92284	7.17877	7.56358	6.17017	7.21592	7.11807	6.02536	7.27259	5.77391	6.4268	7.38557	5.2385	7.01422	5.29609	5.57849	6.03355	5.88351	5.83723	6.09494	6.36016	5.91672	6.70156
	5.6988	6.40357	5.88611	7.35672	6.10196	6.09229	7.28295	7.3427	5.0708	7.40423	5.84948	5.29015	6.87948	7.48725	6.7867	7.3869	7.07471	7.48296	7.36482	5.6988	7.30571	7.91768	4.58789	7.17823	5.02942	6.39175	6.09023	7.17575	5.96564	6.34194	6.64783	5.4566	6.37771
	6.30456	6.53126	6.44619	5.95475	6.65593	5.86575	6.98619	6.38545	5.04989	7.50759	5.81608	5.0044	6.61523	6.9111	7.49856	7.18238	6.15929	7.80829	7.0475	6.30456	6.48284	7.51836	5.35579	7.08925	4.59322	6.31988	5.49916	6.24064	6.46684	7.07244	6.43171	6.39039	6.58118
	5.37197	6.90114	6.6153	5.57211	6.2992	6.6055	6.94643	6.71468	5.15806	7.92731	6.94611	5.01326	8.04672	7.37909	6.93499	7.07052	6.5826	7.39605	7.2095	5.37197		7.017	6.30369	6.84704	4.96752	5.43587	5.60769	5.80289	6.22179	6.0677	6.1404	5.89836	7.74075
	5.10899	6.7428	6.77466	5.77449	6.66477	6.34866	6.92092	6.872	5.75082	7.19481	6.588	4.85066	6.60606	7.67215	5.75553	6.92622	6.05245	7.38674	6.87007	5.10899		6.57574	6.38186	7.34894	6.19605	5.53524	6.4525	6.96436	5.97831	7.28394	6.39225	6.4314	7.38113
	5.16701	6.83402	6.32292	6.28108	6.69723	6.34972	7.02284	7.11614	5.06697	7.32927	6.68968	6.69739	6.28565	7.19237	6.89927	7.56937	6.68736	6.33266	6.40051	5.16701		6.72107	5.15485	7.26077	6.65206	5.07009	6.92558	6.90298	6.59357	7.26606	6.67792	6.87438	6.6807
	4.84719	6.64554	6.22015	6.56525	7.06702	6.73032	7.43874	5.7835	5.86559	7.17681	6.60209	6.77631	7.30137	6.67095	5.88461	8.13389	7.17427	7.74824	7.3357	4.84719	7.09547	7.73935	6.41585	7.08956	6.3841	5.09042	5.72213	5.9373	5.57854	6.0904	6.89652	6.71926	6.3115
	4.5664	6.79947	7.06841	5.64089	7.25569	6.57899	7.90575	6.78787	5.8545	7.13675	6.38345	5.95745	7.25791	7.06761	7.00761	7.21161	6.7189	7.77983	7.5995	4.5664	6.1994	7.0817	6.2189	6.92093	5.51211	5.39393	5.87655	6.34634	5.98218	7.33448	5.56485	5.66483	6.31749
	4.75798	6.58905	6.81444	5.82359	6.81496	6.59844	8.11675	5.73163	6.07875	8.09342	7.0791	5.60217	7.26397	7.72661	7.48346	7.57924	4.90166	6.47237	6.84275	4.75798	6.12867	7.30088	6.6429	6.97184	4.71573	5.97482	6.22864	6.37505	6.18636	7.41357	5.52829	6.53733	5.79162
	4.8766	6.36503	6.6262	6.00811	7.15133	6.54124	7.04504	6.68899	5.04446	7.43939	6.21612	5.19916	7.31025		7.51892	7.63342	5.32011	7.03709	7.09022	4.8766	6.15845	6.94789	5.70941	6.83678	5.84035	5.66544	6.2077	5.4673	6.31194	5.91669	5.90867	6.07516	6.43991
	5.54826	6.32847	6.2183	7.92939	6.79674	6.84392	7.89385	5.80037	5.38478	7.09096	6.95706	4.60509	6.42981	6.1178	6.60466	8.21891	5.34408	7.90006	7.04744	5.54826	7.09966	7.18461	4.73746	6.51561	5.65301	5.84486	6.88807	5.79588	6.98605	5.82566	6.82792	5.78958	7.0344
	5.85779	7.08188	6.12556	7.45649	6.95411	6.7521	7.50958	6.36718	5.25213	7.52507	6.13901	4.74396	6.41536	7.17327	5.8816	7.76794	5.47851	7.54929	7.63536	5.85779	6.83456	6.76878	6.04872	6.94441	5.34476	6.16152	6.30013	6.43682	6.87197	6.3028	6.47464	5.74394	7.19844
	5.39569	5.36884	6.53153	7.30021	7.13432	7.15623	7.67484	5.82964	3.98492	7.43082	7.27807	6.28583	7.3468	7.77707	5.9178	7.7904	7.14007	7.69312	7.69503	5.39569	6.08031	6.61541	6.15709	6.74295	6.27933	5.29499	6.08394	6.28175	5.72038	6.05799	6.29095	5.66547	7.48582
	5.86845	5.57417	6.82766	7.17407	6.41174	6.49349	7.46292	6.50304	4.78657	7.8667	7.11936	5.72975	7.42218	7.3801	5.91749	7.79496	7.10518	7.21065	7.62453	5.86845	6.85889	7.74899	5.02953	6.53927	5.73814	5.43585	6.19583	6.6317	7.07718	5.84544	6.62338	5.54358	6.94353
	6.48524	6.38641	6.31944	6.4161	6.4608	5.68827	7.90147	6.7636	3.39768	7.74553	6.82643	6.34879	7.35059	6.6896	5.23318	7.79999	7.46666	6.08368	7.59661	6.48524	6.44321	7.20913	5.57853	7.26871	5.41844	5.26465	6.28785	6.53299	6.38136	5.78806	6.64489	5.56408	6.6254
	5.91398	6.45702	6.14599	6.93503	6.19249	6.11158	7.97967	7.01921	4.81247	7.39867	6.75807	6.36619	7.42065	7.93566	5.20741	7.08506	7.91537	6.93491	7.68963	5.91398	5.49948	6.16497	5.84963	6.54149	5.46476	5.54416	5.832	5.76288	6.51009	6.73286	6.93194	6.53586	7.02371
	5.62127	6.71144	7.10018	6.80226	6.43137	6.3852	7.30721	6.46635	4.00253	7.7764	6.5006	5.00976	7.20254	6.64466	5.06332	7.56705	6.77926	6.80332	8.15017	5.62127	4.9642	5.80511	6.37397	7.11202	5.15921	5.13559	5.85242	6.01907	6.22437	7.83299	6.46571	6.64341	7.43881
	5.76268	4.83405	7.38603	6.42126	6.8133	5.98188	6.97068	6.41176	4.76238	7.46404	6.71196	5.87491	7.77557	7.15111	5.17366	7.09043	7.14225	6.32619	8.1743	5.76268	5.64889	6.62446	5.76352	7.21806	5.29238	5.68609	5.45316	6.42562	7.02371	6.92124	6.3301	5.83714	5.83929
	5.62421	3.49013	6.50228	6.71621	7.28551	6.62655	7.01708	6.57295	4.98269	7.99667	6.14676	5.73865	7.60005	7.21838	5.5911	8.04532	7.33156	6.67393	7.60149	5.62421	6.46979	6.69568	5.2105	7.25565	5.77382	5.34591	5.16688	7.01596	6.66733	5.72104	7.14184	6.94579	6.96321
	5.8051	5.08433	6.00835	7.31171	6.71857	5.94212	6.40058	6.73646	4.9501	7.96233	6.88923	5.68598	7.36207	7.03918	5.06075	7.24737	7.37298	7.09476	7.52308	5.8051	6.53137	6.62866	5.66228	6.35208	4.69135	4.89753	5.43703	5.95092	6.40561	5.9469	7.41199	5.46721	6.96125
	6.18732	5.67826	6.28298	6.91769	6.59441	6.9213	6.39206	6.80471	5.66986	7.60006	5.76488	6.54178	6.77774	6.97128	4.95067	6.78988	5.28206	7.33992	6.74086	6.18732	6.23906	6.95841	5.90305	6.49677	5.79832	5.10169	4.58619	6.47831	6.52147	6.77863	6.7215	4.97519	6.1885
	5.56392	5.27277	6.79627	7.03869	6.61715	5.67525	6.4593	6.49219	4.52631	7.59831	5.99545	6.33736	6.29964	7.5918	5.54821	6.87126	5.96115	6.60315	7.0417	5.56392	6.23457	6.22015	5.67762	6.17366	5.87017	5.35024	4.74983	5.59021	6.62721	5.34314	6.78281	5.38829	6.21713
	5.55856	4.23155	4.62959	7.34391	7.31533	6.60035	6.44416	6.72671	5.01779	7.24757	5.9698	6.33151	6.65571	7.19002	5.77949	7.68286	6.66807	7.23125	6.78893	5.55856	5.38106	7.12567	5.83716	6.81355	5.73476	5.086	4.54014	5.8476	6.42906	6.74215	6.23723	4.60355	5.65613
	5.03323	4.79752	5.17169	5.71065	6.97399	6.75803	7.68709	7.35579	4.90363	6.50721	6.3761	6.43117	6.88367		5.92356	7.20172	7.13544	6.28077	7.7498	5.03323	5.76944	5.17914	6.02769	6.99372	4.49373	5.03905	6.2761	6.02965	5.87128	6.24451	6.50941	6.18655	6.93048
	5.43	5.66421	5.933	6.93488	6.92318	6.32409	6.76394	7.44821	4.28107	7.0733	7.14775	6.80204	7.84497	6.80497	6.63313	7.20122	6.53735	6.49533	7.81632	5.43	7.14069	6.18245	5.84327	7.46541	6.04477	4.71007	5.06524	5.86989	6.38629	5.9428	6.14903	5.21865	7.20813
	6.00686	5.92083	6.29127	7.07214	6.92084	6.38142	7.58757	7.59674	4.45008	6.96304	6.49015	5.97995	7.11959	7.86641	6.80371	7.94216	5.78272	6.88889	7.84482	6.00686	6.11557	6.74785	5.83895	7.42401	6.21775	5.09704	3.30002	5.80812	6.2313	6.26948	6.46576	4.30539	5.89232
	6.70606	5.68589	5.9809	6.89766	6.59969	5.40319	7.99711	6.9328	5.33111	7.96426	6.11905	5.45274	7.07564	6.97808	6.34218	7.99096	6.24689	7.09569	7.0829	6.70606	4.88994	6.30096	5.35708	7.25322	5.37956	5.57751	3.95735	5.64586	5.91994	6.7594	6.22417	5.2194	7.56282
	6.78451	5.94291	5.72633	6.72864	6.80174	5.61691	7.53677	5.98818	4.4444		6.83467	5.69359	7.53247	6.67941	6.59638	7.70023	6.09481	6.94711	6.69978	6.78451	7.44681	6.59135	5.00788	7.27345	5.19644	5.80174	5.67153	6.19699	7.12629	6.67284	7.55549	5.17504	6.75805
	5.24866	5.59104	5.73061	6.56795	6.87631	5.15304	7.2942	7.42361	3.74121	7.97627	7.04971	6.14966	7.4346	7.03478	6.78418	7.59713	6.48476	7.60848	6.65201	5.24866	7.2476	6.37677	4.59569	7.32213	5.61185	4.42436	6.40715	6.58096	6.67815	6.39415	6.61907	6.2766	5.80138
	4.57883	5.54231	5.40704	6.50988	7.08164	6.4518	8.12136	6.25687	4.78838	6.81045	6.11991	6.65076	7.12037	6.4504	6.81511	7.91158	6.84403	5.79427	6.2384	4.57883	6.48265	6.56462	4.67214	7.41922	6.2157	6.04311	5.90541	5.8872	6.32611	7.47201	6.62793	5.1979	5.86755
	5.71219	5.43593	5.72217	7.06144	6.90085	6.2322	8.09211	6.89388	4.6249	7.63479	6.97458	6.11446	7.67481	6.83489	6.72777	7.41953	6.11527	7.01437	6.72495	5.71219	7.53681	6.21612	4.69936	7.54495	5.99688	5.89357	5.72457	5.842	6.26462	6.89464	6.08096	6.19546	7.27314
	5.95348	5.39162	6.38407	7.1749	7.02252	5.42132	7.06946	7.08226	4.90078	7.51225	6.83629	5.0119	6.89148	7.26759	6.40384	7.10954	6.86124	6.93519	7.48408	5.95348	6.98501	7.74501	5.69401	6.96155	5.62168	5.45858	6.12702	5.73959	7.19188	6.74605	6.53105	5.98816	7.71575
	5.62339	4.93897	4.85294	6.6919	7.2668	5.63456	7.45278	7.28051	5.17996	6.56056	7.26974	5.42535	6.85272	6.3575	6.69152	8.17959	6.62058	6.97712	7.11794	5.62339	7.44507	7.48166	5.84294	7.86555	5.1012	5.35828	4.89708	6.63022	6.28802	6.96303	4.45603	6.03861	7.03657
	5.27788	6.03446	5.38645	6.4181	7.48215	5.50617	8.4559	7.19554	5.09845	6.84906	7.27455	5.13141	6.93781	6.64864	6.88648	7.3301	7.02083	6.77883	7.02875	5.27788	7.75334	7.15476	5.26929	7.37991	4.84901	5.54769	5.52345	5.9318	6.59123	6.84566	5.37869	5.01373	5.40581
	5.8046	5.49307	5.36561	6.82737	7.3589	5.06493	8.0842	6.70864	4.77	7.38996	7.06745	5.37039	7.32285	7.32304	7.54118	8.2327	6.3006	6.58651	7.63233	5.8046		6.8756	5.11757	6.92908	5.44106	5.53061	6.09071	6.62317	6.66102	6.84323	5.31394	4.53223	5.92944
	6.21503	4.84169	5.77111	6.3116	6.84946	6.20837	7.70917	6.43239	5.45669	6.9211	6.82037	6.39656	6.95322	7.41116	7.65729	7.8877	6.08147	7.53951	7.23803	6.21503	6.52399	7.14613	5.34708	6.56644	5.0116	4.84625	6.57195	7.22389	6.2907	6.81752	5.04553	5.34605	6.57251
	6.05655	6.15108	6.29805		7.1626	6.39099	7.46118	6.78691	5.299	7.91052	6.61732	5.51557	7.03314	7.41489	7.57634	7.91401	6.20492	6.37851	6.98742	6.05655		6.98949	5.03415	7.26797	5.15599	4.98856	6.28675	6.79668	5.47194	7.0403	4.82447	6.20951	5.70073
	6.18876	5.99934	6.3712		7.41084	6.02968	7.83167	7.68877	3.94461	8.07171	6.7693	6.56461	6.9729	7.6898	6.89667	7.90687	6.28253	6.38525	7.74496	6.18876		5.80039	4.90722	7.3839	4.45497	4.68735	5.03934	6.43102	6.70707	6.45482	4.80886	6.29556	7.17401
	6.40632	7.09507	6.58024	5.79323	7.31049	6.2174	7.10798	7.71731	4.50397	6.36778	6.81035	5.11752	7.07836	6.93222	6.77634	7.69853	5.48409	7.11438	6.48835	6.40632	5.93088	6.90532	4.89356		5.06917	4.47637	6.96314	7.04765	6.20354	7.47586	5.74493	6.43067	7.34926
	5.45082	5.77558	6.38809	6.8033	6.82486	6.15399	7.53689	7.2186	5.84999	6.33961	6.95489	4.67143	7.30196	6.44146	6.46183	8.17403	6.37623	7.5243	6.7797	5.45082		7.21802	4.02965	7.26982	4.55651	4.99401	6.23815	6.20913	6.2447	7.58238	4.74781	6.57227	7.23614
	4.91756	5.3651	6.30871	6.57445	7.15669	5.50162	7.72429	7.49973	5.53285	7.51951	7.32506	5.17079	7.01238	6.81897	7.07398	6.94064	5.90267	7.71664	6.90022	4.91756	4.72834	6.34344	4.53399	7.48241	4.34183	4.72972	6.58723	7.09579	6.75669	7.04243	5.41189	6.14668	6.25352
	5.83066	6.52951	6.90346	6.16617	6.27401	6.27349	7.67225	7.89791	5.48443	7.13804	7.11353	5.64734	6.75399	7.2029	5.89496	6.90569	6.27518	8.20726	6.8348	5.83066	5.55478	7.38118	4.97931	7.58221	5.09098	4.86942	6.58151	6.05115	5.92554	6.16277	4.18781	5.80951	7.00918
	5.45726	7.06702	6.87899	7.10889	6.48518	6.33049	7.64106	7.72405	4.39179		7.2155	5.47084	7.47797	7.21331	6.6333	7.06513	6.57184	8.30089		5.45726	6.14247	7.18838	5.11794	7.32611	5.35295	4.8312	6.57596	5.98017	6.29787	6.64701	4.09666	5.6425	6.44989
	5.64053	5.29179	6.8859	5.92205		6.86548	7.67925	7.10789	4.50115	7.38156	7.79948	4.78207	7.50131	7.15658	6.14489	7.2415	6.27542	7.81571		5.64053	5.30767	6.96778	4.52769	7.47613	4.31302	5.09785	6.56011	7.00019	6.32228	6.1396	5.5854	5.12289	5.03458
	5.29261	5.85731	7.22672	6.9895	6.46408	6.22223	7.69525	6.58489	4.93487	6.32224	7.77012	5.08752	7.09063	7.22585	6.52836	6.6691	6.21942	7.47172		5.29261	6.44159	7.41467	5.85903	6.96455	4.30446	5.48098	5.81045	7.04199	4.93879	7.53048	6.1646	4.93705	5.17251
	5.1061	6.98099	6.49641	7.43855	7.01858	6.61813	7.5852	7.1013	4.84253	6.90519	7.33286	4.69569	7.31422	7.84467	6.2182	7.198	6.67903	7.45112		5.1061		7.40261	6.2523	7.46038	4.98534	5.10119	5.58672	5.6357	6.99371	6.49389	5.52457	5.94908	5.2028
	5.54115	5.3373	7.21509	7.3272	7.38186	6.12923	7.74149	6.82058	5.24382	6.74575	8.00408	4.91679	7.65407	6.99682	6.24551	6.36373	7.38618	7.85647		5.54115		7.02676	5.29858	7.35447	6.90132	5.31515	5.28608	5.48211	6.64317	4.81287	4.49351	6.10132	7.42364
	5.38129	5.00212	6.90789	7.04824	6.91841	5.1988	7.24405	7.29175	5.40468	7.99271	7.31964	5.04882	6.4905	7.13896	6.76385	6.63526	7.15604	6.9235	6.66398	5.38129		7.53929	5.68105	7.34245	5.18564		5.3485	6.54048	6.29005	7.3276	6.27235	6.51095	5.34241
		6.71761	7.01817	6.84457	6.22418	5.33522	7.43701	7.30362	5.6624	8.06413	7.79268	5.36278	6.894	7.20967	6.21528	6.31474	6.38601	8.02235	7.14782			7.41655	4.65857	6.84678	4.65782	5.53417	5.6656	6.97329	6.36324	6.94191	5.84177	6.66282	4.66738
	6.32142	5.75603	6.70258	6.65144	6.21552	6.51278	7.32248	7.3161	4.69261	7.89981	7.41338	6.7258	6.76159	7.44899	6.47423	7.02506	7.73882	7.04685	7.08995	6.32142		7.78554	4.46238	6.79927	5.80726	5.10251	5.30333	7.23071	5.93385	7.56855	5.3535	6.27696	6.33363
	5.54238	5.92026	7.22177	7.3351	5.93212	5.19148	7.71327	7.1978	5.07333	7.80573	7.27883	6.53956	7.46614	7.41243	6.46852	6.41551	8.32489	7.64155	7.62251	5.54238		7.32495	4.61064	6.61554	4.68708	5.27784	5.09829	6.77222	6.52407	7.79238	5.86845	6.04453	5.46895
	6.59392	7.77867	6.87841		6.48489	4.10506	8.32221	7.03723	5.11662	7.29847	7.56795	5.32057	7.07707	7.1694	5.63578	6.30631	7.00003	6.87279	7.22598	6.59392		6.27508	4.89087	7.39974	5.0099	3.77636	4.86856	6.33896	6.59021	7.64539	5.41627	6.22359	5.88515
	6.25872	6.27554	6.79071	7.82996	6.54947	6.27351	7.58506	6.6462	5.35533	7.33168	7.10631	6.72221	7.21525	8.01425	6.11032	6.14495	6.40867	6.34665	8.29445	6.25872		7.02704	4.80774	7.0288	4.84369	4.60906	5.44227	5.87595	6.43488	7.92672	4.99748	6.35803	5.5767
	6.93296	7.67844	6.6784		7.11329	6.122	7.46665	7.02822	4.70608	7.86993	7.85541	6.04894	5.51872	7.62123	6.20984	6.66394	7.05457	5.44298	7.75413	6.93296		6.4063	4.19874	7.00235	4.06967	4.20059	6.44083	5.6027	6.8413	5.89849	5.75523	5.75827	7.31398
		7.75484	7.35193		6.1741	5.52565	7.04608	7.00413	4.73104	7.84781	7.26982	6.03645	6.319	7.12244	5.81123	6.18008	6.71768	5.41632	6.53385			7.30545	4.34808	7.00736	5.11242	4.54532	6.69427	5.88562	6.79189	7.22625	6.05086	6.30515	6.18596
	6.73183	7.71477	7.39785	7.69409	6.02264	6.15908	7.005	6.71281	4.36696	8.50577	6.34634	6.29205	6.93602	7.7528	6.5984	6.31164	6.90922	6.09233	6.37125	6.73183		7.03333	5.95786	6.76205	4.3809	4.42182	5.06442	5.90855	6.99999	6.38735	6.48393	6.10049	6.8718
	7.30295	7.62806	7.02018	7.05403	6.28998	5.78831	7.36443	6.69791	4.27786	8.88075	7.69157	5.47689	6.64739	7.52594	6.40376	6.81207	6.04097	7.81559	6.73909	7.30295	7.2534	6.02202	6.21344	6.97959	5.01385	4.51753	6.76812	6.22223	6.56605	5.54199	6.45641	5.39598	6.55931
	6.71763	7.36104	6.94219	7.72722	6.2959	6.08662	7.84286	7.02659	4.27119	7.44777	7.49405	5.44496	6.79803	6.88859	6.25962	6.56121	6.09473	6.73717	6.31774	6.71763	6.77133	6.17695	5.8704	7.17647	6.15	4.05391	6.12385	5.69214	7.29196	7.17479	5.76723	5.58954	6.33853
	6.66342	6.64158	6.43756	7.52042	5.96671	6.56544	7.2927	6.87297	4.74404	7.95684	7.75538	5.57981	6.49912	7.32665	5.89377	7.49822	7.11116	7.4907	6.76902	6.66342	6.73822	6.59166	5.22228	7.69556	5.19406	4.06479	6.2104	6.41657	6.80709	6.84083	5.94365	6.36009	6.03507
	6.81399	6.22909	6.85615	7.60849	6.00015	5.43037	7.56965	6.90408	5.00891	6.96654	7.04343	5.77976	6.91815	7.47314	6.11873	7.27512	6.78836	7.13736	5.7403	6.81399	5.18801	7.08977	4.90947	7.24706	5.59179	5.00623	5.78273	6.63515	5.50411	6.95963	6.39264	6.04826	5.71984
	6.44126	5.94387	7.08691	7.32162	6.0495	5.63259	7.46454	6.71365	5.08822	7.72752	7.11346	5.63045	7.4319	7.57033	6.87032	7.03015	6.29938	6.5151	7.16565	6.44126	5.77735	6.26062	5.03755	6.39931	6.45173	4.05734	6.39312	6.7562	5.95731	6.59094	5.82621	7.38583	5.3348
	6.20877	6.90469	6.82543	7.36219	5.45923	6.76077	7.71476	7.07667	3.78817	8.23394	7.08342	5.55721	6.63804	7.03762	7.21697	7.68903	6.44073	7.01338	6.2572	6.20877		7.65826	4.76832	6.95622	5.24524	5.23299	5.55955	6.46621	6.85579	6.81401	6.38494	6.64504	5.01085
	5.85929	5.81565	7.07153	6.87324	5.74644	5.70078	7.33281	6.66191	4.18397		8.00817	5.34687	6.99558	7.09415	7.04273	6.22791	6.72288	6.85045	6.85736	5.85929		6.51789	4.31607	6.98699	4.94839	4.65921	5.50955	6.54761	7.20449	6.40136	5.66353	6.3598	5.41051
	5.91	6.5435	6.94089	6.6368	5.91031	5.24567	7.45763	7.09991	4.01109	6.57168	7.70909	5.42453	7.08904	8.29169	7.2267	6.89896	6.78398	5.59384	6.76297	5.91	5.40766	5.72238	5.03085	7.1295	4.94974	5.19688	5.50137	5.77125	6.28781	6.04163	5.80307	5.46557	5.20625
	6.92607	5.67392	6.6279	7.26746	6.5555	6.1573	7.71648	7.00456	3.90477	8.09066	7.52762	5.85709	8.73687	7.45707	6.25998	7.08879	7.96515	7.79451	7.28412	6.92607		6.3428	6.03715	7.52907	5.62371	4.57577	6.56312	6.27097	6.79166	7.15123	5.7505	7.05117	7.54217
	6.57799	6.70423	6.86179	6.50277	5.34624	5.55329	8.35664	6.68727	4.25866	8.23477	7.52664	5.8681	8.57587	7.74511	6.315	6.69553	7.69106	8.57097	5.91375	6.57799			6.98728	7.08392	4.51841	5.21248	5.66406	6.49091	6.28824	6.91902	5.46426	7.00987	5.62503
	7.04193	5.49323	7.28232	6.57009	5.76375	6.23024	7.45261	7.65793	5.47468	7.77559	8.33027	5.06006	7.98636	6.93212	6.34082	6.82389	6.23393	8.19631	7.45175	7.04193		6.05825	7.02444	7.72214	6.08196	4.98278	6.38954	6.09279	7.32924	7.50973	5.88672	6.52959	7.87644
	6.27334	5.67137	6.59392	6.42653	6.64383	5.86678	7.85214	6.84663	4.92384	6.37518	7.967	5.05526	7.32013	7.7372	7.33295	6.72292	7.26628	6.85997	7.41953	6.27334		6.4184	6.6024	7.53839	5.00666	4.89686	6.00313	6.16332	6.97382	6.57781	6.7494	6.38099	8.31492
	6.74353	6.36385	6.79418	6.56007	6.67211	6.32263	8.32696	7.17455	4.92009	6.217	8.04189	5.35291	7.23742	7.79723	6.10267	8.03729	6.88202	6.13637	6.71613	6.74353	6.44013	6.17568	6.61002		4.68047	6.29713	5.56271	6.04514	7.13948	6.87516	6.90248	6.045	7.86077
	6.50078	7.12989	6.93922	6.39824	6.45544	5.44949	8.35519	7.00884	5.89808	6.31428	8.17772	7.11994	6.1606	7.85895	6.96543	6.8472	7.31047	5.88301	7.58082	6.50078	5.72449	7.4731	5.68173	6.90034	4.89629	5.68332	4.91431	6.04791	7.21497	6.78133	6.32057	5.86107	7.43735
	6.07488	7.18564	6.47727	6.5905	7.27132	6.02849	7.41652	7.66023	4.89816	7.7739	7.76748	6.43644	6.72445	7.57566	6.83307	7.22964	6.83792	5.66254	7.38177	6.07488	5.57753	6.75313	5.4794	6.9067	5.38908	6.01929	4.95412	5.80701	7.07094	6.41401	5.87418	6.01654	8.02018
	5.40581	6.61909	5.69551	5.86243	6.44493	5.51665	8.11266	6.8314	4.18817		7.75883	6.08092	6.06455	6.98474	7.00288	5.96469	7.38101	7.68737	7.78926	5.40581	6.2329	6.74728	5.93206	6.70948	5.69954	4.99578	4.86925	5.79859	7.3319	6.64027	5.3757	6.51526	7.8168
	5.97404	7.08472	6.80657	6.11948	6.39874	5.85886	7.11777	7.4908	5.44998	8.04161	7.81532	6.40049	6.77259	7.6319	6.50127	6.65763	5.48969	8.30113	7.34232	5.97404	6.5237	6.53139	5.85693	5.167	4.27709	4.27904	7.79779	6.0992	6.50713	6.43595	4.948	6.1301	8.09293
	6.46996	5.95558	7.68021	7.52814	6.02107	6.59814	7.05601	8.15124	3.15255		8.06474	5.85855	6.63909	7.30611	5.71346	5.88696	7.71259	8.7337	6.95831	6.46996	5.36065	6.81417	5.66555	6.44262	4.02649	5.01043	7.23226	5.57713	7.04143	5.7668	6.09795	6.62255	7.53377
	6.55074	7.18584	6.57597	7.38794	6.38992	6.10936	7.69507	6.99935	5.49867		6.27146	6.55611	6.09014	6.07019	5.19871	6.48179	6.43463	7.22537	7.22888	6.55074	5.29324	7.22284	5.73182	7.55741	4.51821	4.80767	6.64259	5.72472	6.9207	5.68644	6.77663	6.13279	7.57277
	6.98451	6.80597	7.32676	6.71474	6.35109	5.44681	7.85074	7.1031	5.34044		7.00031	6.88099	6.56776	6.02528	5.99562	6.47194	7.21935	6.41654	6.80331	6.98451		7.26051	5.83478		4.17946	4.91772	5.5444	5.89582	6.52743	7.80752	5.62393	6.2252	6.40897
	7.82476	6.15527	6.65078	7.37631	6.4463	6.09632	6.9332	7.12652	4.21321		7.76872	7.05232	6.40439	6.14755	6.83527	6.32787	7.3892	7.91233	7.70215	7.82476		7.14246	6.20789	6.66389		5.26317	7.53844	6.62941	7.58224	7.19048	5.31792	6.45832	6.50911
	7.63426	7.65991	6.1331	7.38723	6.96919	5.64816	8.27247	8.13168	5.45711		7.17757	6.33875	6.53738	6.31642	5.31279	7.15904	6.20116	8.3599	8.06337	7.63426		6.01676	5.21696	6.22519		4.93526	5.86092	6.53795	7.3888	6.54363	5.00871	6.47586	5.82729
	7.41039	5.7507	5.26229	6.75683	5.78336	5.64023	7.7368	7.19259	4.42835	6.78219	7.89032	6.87115	6.1574	6.07572	5.19084	7.01094	6.72835	8.17056	7.80248	7.41039		5.43064	5.89071	6.39055		4.98432	6.18172	7.26402	7.13547	5.69233	6.0961	6.63502	7.5835
	6.67594	5.94123	6.03881	6.80588	7.17384	6.09959	7.03087	7.29631	4.54413	7.31131	6.5723	5.96075	8.62426	7.74932	5.83423	7.26943	6.87751	7.80572	8.12429	6.67594	5.89928	5.58628	5.11286	6.23089	4.44749	5.25991	6.37877	6.30306	7.29076	5.44878	5.73192	6.57022	6.67626
	6.88769	7.43948	6.99541	6.33384	6.37566	5.68495	8.0435	7.1407	4.76304	7.88964	7.3273	6.40564	8.35131	7.30463	5.24748	7.67635	5.50825	8.23548	7.62431	6.88769	6.69579	5.50498	5.46305	5.66667	5.48503	5.06823	6.53706	6.24553	7.05164	5.28026	5.0269	6.21016	8.09183
	6.45896	5.48449	6.65925	6.5505	6.26259	5.41399	8.2064	7.13158	4.4423	7.65797	7.94808	6.18356	7.82336	7.23524	5.33883	7.23502	5.44543	7.16262	8.21901	6.45896		5.4823	5.76261	5.30257	4.91683	5.82306	5.46931	6.23894	6.99893	5.22523	4.68125	6.25198	6.33927
	5.98591	5.41366	5.73311	6.46672	6.25132	5.16309	7.78448	8.26388	4.72535	6.35838	7.39323	6.57327	7.60135	8.5324	5.50501	7.19	5.39342	6.05337	8.43238	5.98591		6.98642	6.60709		5.64065	6.49985	6.46512	6.97881	7.31412	4.1524	4.38759	6.85367	5.69761
	6.55955	5.63619	5.35745	6.76494	6.4126	5.57797	7.97112	9.0524	4.48406	7.29141	7.63768	6.34932	8.83746	6.17876	5.57108	7.38357	5.32472	8.23779	7.74483	6.55955	7.57964	4.59946	5.92255		5.65724		5.91904	6.61716	7.26378	4.8564	4.44424	6.81831	7.40535
	6.48933	5.4659	7.13693	6.20225	6.61458	5.58181	7.82268	7.5446	4.27952	7.86492	7.29479	6.27943	6.76911	6.26076	6.66683	7.20196	7.40967	9.05034	7.90163	6.48933	6.03025	5.46588	5.46827	5.44378	5.60146	5.06357	5.06101	7.40742	5.79801	4.91336	5.94365	6.90601	6.9813
	5.88566	5.29567	5.19798	6.03729	6.78024	6.39958	7.00575		4.4489	7.15123	7.2772	6.30557	5.73388	6.80214	6.50908	6.76165	6.89762	7.31852	7.53643	5.88566	7.27756	5.68532	5.11724	5.99279	6.03907		7.72517	7.55787	5.79222	8.15805	5.31334	6.16905	7.68554
	7.11837	5.64766	5.89775	6.8854	6.15487	6.16894	6.77626	8.45932	3.91875	7.85941	7.22539	6.26023	6.4519	7.82561	7.10395	7.11299	7.32964	7.53764	8.322	7.11837	7.6498	5.64772	5.46774	5.70429	4.70862	5.40709	6.58941	5.47304	6.26399	7.20788	4.63372	6.42131	7.12019
	8.13468	8.29718	5.45754	6.60827	6.34242	6.1524	7.61535	7.74126	3.63828	7.8101	7.7403	5.91197	6.03207	7.40883	7.36362	7.76296	7.08685	7.19359	8.10178	8.13468	6.00172	7.0064	4.52644	5.75103	5.16823		5.88814		5.9068	5.88694	5.18333	7.58134	5.76783
	7.67736	7.97388	5.06743		6.20169	5.43466	7.5101	7.82929	4.70693	6.32737	7.75656	5.78327	6.28609	6.2961	6.80833	7.24627	6.54528	7.30083	7.3305	7.67736	7.28699	7.23189	5.33224	6.67505		4.39537	5.77394		5.97646	6.09384	4.57381	6.79925	7.7058
	7.41282	7.776	6.79126		5.63367	5.96739	6.80436	8.31561	5.44662	7.02913	6.59515	5.68708	8.04576	6.38451	6.27103	7.97533	7.10619	7.04295	8.09068	7.41282		5.59781	5.55541	7.10859	4.44932	4.30448	6.11882	6.19335	6.45055	6.65803	5.21813	6.92082	7.68
	7.28313	5.77533	7.10481		4.7223	4.5518	8.34148	7.97397	4.71076	8.37815	5.71994	5.18455	8.07223	7.97502	7.31261	7.2017	7.08508	7.48554	7.53511	7.28313		5.138	5.85962	7.31572	4.46147	5.43964	4.92103	7.9657	6.50021	6.8242	5.87405	7.2834	8.7398
	6.65926	6.52157	6.49377		6.63674	4.74762	8.37961	7.3547	4.84563	8.75558	5.41625	5.95924	7.69539	7.06472	6.89364	7.99521	7.28798	6.6099	7.24544	6.65926		5.8088	6.61762	7.04309	4.76928	4.1116	4.20235	6.39332	6.42141	6.69068	6.20141	7.20972	8.96604
	6.90305	7.53482	6.64089		6.78389	5.44847	6.76247	6.96492	5.94982	7.33595	5.65695	5.87594	7.5082	7.92347	6.72688	7.99995	7.25769	6.87555	7.38037	6.90305	6.30904	5.22261	5.68877	6.8997	4.62425	6.1193	3.8804	4.75955	5.67069	8.10313	6.75054	6.40137	9.22956
	6.48482	6.48033	6.71217		6.71994	5.77289	7.6211	7.55695	5.63351	7.80283	6.03822	6.16455	7.85549	6.73386	6.68643	7.67863	7.03171	6.21327	8.17094	6.48482	6.46837	6.44646	4.93546	7.39012	5.55586	5.50851	7.80336	5.25947	6.32014	8.63087	6.24902	6.26054	8.40524
	6.74523	5.83312	6.3172		6.21607	6.49731		7.88137	3.66086	7.08628	6.29995	6.16962	6.98863	6.38282	6.21226	8.5627	7.3319	6.3702	7.271	6.74523	7.63834	5.5421	4.82571	6.63167	5.86676	6.1635	7.32453	6.41616	5.60237	8.45899	5.25754		9.48105
	7.20274	8.0379	5.609	7.27403	4.72832	6.72103		7.68075	4.25633	8.4531	7.77385	6.40032	7.90433	8.10784	6.81099	6.90158	7.46096	6.46736	7.69998	7.20274	7.47375	4.82574	4.75164	6.82685	5.08855	5.53287	5.84564	6.03523	4.97223	6.84008	4.97393	7.49476	8.485
	7.60073	6.95282	6.10358	7.11182	6.06621	4.95355	7.86591	8.63569	4.10292	7.76045	8.19353	5.50893	7.12977	7.85832	5.00369	7.31534	7.04329	6.84504	7.41201	7.60073	7.29011	5.47941	4.67951	6.75394	6.66617	5.68049	6.34745	4.20474	5.97085	7.02466	5.6418	7.15872	9.1851
	7.09597	6.38912	6.26813	6.8536	4.90863	4.8164	8.53737	8.1741	3.76911	7.45133	5.31829	5.97153	8.36642	8.27963	6.12805	6.36859	6.88026	8.10214	7.1881	7.09597	6.16349	5.10947	4.9858	4.81752	5.27898	5.39285	5.81887	6.10752	7.34408	6.66985	4.99578	6.89534	8.85763
	6.71597	6.24437	6.36899	6.99056	5.18942	7.4752	8.23422	9.01238	4.40972	7.32049	8.14851	5.66302	6.63343	7.98997	6.30943	6.40682	7.20483	6.47547	7.72451	6.71597	5.59248	5.7756	4.81443	4.63442	5.97495	5.71309	4.77338	6.81592	7.50995	5.82274	4.89634	6.12321	6.8915
	7.41353	6.4918	6.08216		6.42297	5.71643	8.26708	8.33522	4.19595		7.56933	5.65118	6.67811	8.25503	5.22444	6.30881	6.8895	6.74607	7.6547	7.41353	7.02873	7.39628	4.79485	5.4828	5.90003	5.54672	6.19827	7.01131	7.74661	6.13265	3.91461	5.90199	7.30007
	7.204	6.31873	5.79307		5.06252	5.34085	8.01711	8.84098	4.78574	7.72498	7.25988	4.69646	6.75281	6.91153	6.75406	6.1885	6.88529	7.6582	7.53145	7.204	6.34922	6.87636	6.86725	6.38757	5.45861	4.79929	6.14126	7.00019	8.18145	7.69909	4.23758	6.47469	8.11293
	7.76477	7.6035	6.21808		6.56087	4.28767	8.22362	8.45856	5.77003	8.52651	5.94348	5.98404	5.6635	6.03242	6.39439	6.22213	7.49443	8.73938	7.93868	7.76477	6.20107	8.29012	6.3667	7.37005	6.00719	4.30061	6.48114	6.33564	7.18984	6.4031	4.14625	8.34536	6.5698
	6.90516	7.23738	6.14743	7.78989	5.69083	6.25596	8.59798	8.87527	4.41066	7.74809	5.49328	5.88258	6.22841	7.77202	6.93537	6.42576	7.45853	6.96341	7.38281	6.90516	5.55909	7.32334	6.11856	7.24293	5.36731	6.10732	6.11653	5.46094	7.7779	6.28965	4.486	5.84297	5.26118
	6.59649	6.99686	5.48294	7.75633	4.85615	6.60822	8.52388	8.60146	5.0048	7.11116	7.27826	5.74152	5.6192	7.04813	6.08477	7.76745	8.42322	6.60945	7.58399	6.59649	6.03253	5.55205	5.61271	7.27604	4.11269	5.12795	6.57136	6.60733	8.0635	6.0874	4.07458	7.01099	6.08669
	6.51533	6.68209	4.8723	7.69612	4.89706	5.05184	7.21973	8.53675	5.82769	8.41761	8.3233	5.80198	8.28046	7.00841	6.75812	6.92379	7.67549	6.15409	7.52585	6.51533	5.89736	7.23896	6.11043	6.75743	6.12643	4.17776	6.69751	7.25029	7.42546	8.11499	4.73003	7.94474	7.40616
	6.72795	7.99365	8.26909	7.39207	5.93026	5.29936	8.08047	7.4633	4.92464	7.39521	8.39583	6.05478	8.15395	7.22422	5.79249	6.56169	8.53736	6.19702	7.17141	6.72795	5.03998	7.27047	5.5625	5.45129	5.51061	4.39909	7.17591	7.55621	6.52976	8.012	5.95516	6.11107	7.69415
	5.73521	7.94551	5.99519	7.09726	6.69563	4.94346	8.33192	8.319	3.70763	7.69033	6.82016	5.39388	7.65235	6.88412	5.78679	7.33784	7.94075	6.58003	7.54231	5.73521	6.06358	7.0635	5.60978	6.59154	4.82211	4.14729	7.21873	6.98182	5.92449	7.45255	4.50894	4.94248	7.48369
	5.66401	6.64643	7.02177	7.08861	6.7759	4.86056	7.94121	7.52277	3.92013	7.92757	7.70435	5.17857	8.20783	6.44738	5.58481	8.11114	8.18935	6.0332	6.38033	5.66401	6.58738	6.13201	6.51388	5.76506	4.36122	3.67879	6.34071	6.44661	5.78135	7.12107	5.10051	5.61456	6.43639
		6.47056	5.35412	7.48977	5.57138	6.00047	7.89827	7.57103	4.91489	9.1101	6.13425	5.0059	7.81381	6.81813	6.46635	7.68227	8.35894	8.43498	6.81012		6.14606	5.73652	5.35273	5.1821	4.51503	4.2557	6.68445	6.8692	6.28396	7.74739	4.89813		6.15533
	7.63226	6.5087	7.03066		5.78372	5.37535	7.26021	8.14084	4.66535	7.95119	5.67104	5.27811	7.30343	7.51724	6.42085	6.96973	7.32587	8.12952	7.33342	7.63226	5.91506	6.43877	5.60531	5.27043	4.62421	6.50848	5.26718	6.70685	5.70308	7.51921	5.02631		5.33184
	7.57976	6.12255	7.44884	7.34686	6.79393	5.16676	7.72995	8.65955	5.97907	8.73675	5.72993	5.5115	7.88035	7.04882	6.88231	6.65983	5.29508	8.05804	6.85129	7.57976	6.14873	7.50151	4.36298	7.55988	4.15549	5.85233	6.01809	6.40478	7.1463	7.91371	4.88804	6.12102	5.57185
	7.0112	5.44458	7.88018	8.39713	7.27784	6.98992	6.55411	8.09354	4.01047	7.60827	7.54729	6.23313	6.66947	7.94155	6.68621	8.29546	4.88351	7.49477	7.12244	7.0112	5.61474	6.16864	5.04798	7.17054	4.63783	5.79798	5.77538	5.6788	6.79896	7.24433	4.81717	5.34678	6.05974
	6.25331	6.22348	6.2837	7.57434	6.42742	5.50532	7.71034	8.23069	4.74162		5.9068	7.07912	7.82649	7.91475	5.28533	8.64173	6.50814	7.22413	6.89662	6.25331	6.20092	7.11196	4.63022	7.90819	4.6097	6.10851	6.6627	5.79827	6.77843	6.26762	4.61755	5.11545	6.6184
	5.78128	6.84196	6.09425	7.3793	6.61374	5.80966	7.09745	7.8968	4.01845	7.81592	6.8964	6.71428	7.76971	8.34127	6.18553	7.54546	5.33557	7.33735		5.78128	6.98773	7.1914	4.58219	6.69044	4.86347	6.97627	6.31782	6.14773	7.09007	5.5838	5.98255	7.2179	6.95793
	5.06276	8.2598	5.09166	7.45492	6.78256	5.9471	6.87502	8.38626	5.62098	8.3762	7.28745	6.45076	7.91083	8.0726	6.56444	7.42136	4.68245	6.4489	7.0115	5.06276	6.96809	6.69887	4.76598	7.05916	6.70531	5.66713	6.83858	5.93316	7.49307	6.30794	6.06459	6.35937	8.20507
	5.36793	7.67382	5.10822	7.3593	7.69529	7.74929	7.13063	9.29737	6.31766	8.13086	7.10159	6.76436	7.49649	7.74395	6.37142	7.47959	5.11554	6.72011	7.59741	5.36793	7.01136	7.5096	4.59683	6.44906	7.35936	5.99159	6.99406	6.40117	6.10953	7.70146	5.73602	6.45476	8.33071
	5.15016	7.05163	6.79252	7.30869	7.16259	7.01554	7.20924	8.34718	5.06547	8.28669	7.16755	6.64893	8.02728	7.92953	6.02443	7.57434	5.36792	7.67122	7.93611	5.15016	5.61936	6.48495	5.92315		6.28883	6.01247	6.00787	6.91371	7.58695	6.27811	6.36472	5.59303	6.67892
	6.72099	8.18341	5.83219	7.60731	6.77651	5.9262	7.72495	7.64402	5.48667	8.11126	6.45564	6.95691	7.65128	7.95313	5.77336	7.78345	6.72982	7.77907	7.12266	6.72099	6.39886	5.60439	7.42137		6.3136	4.80419	5.99363	6.91486	6.61853	6.80925	4.85543	5.81664	7.26555
	6.11004	6.67	4.96089	6.5044	6.87224	5.30089	8.90982	8.46775	5.68833	8.38219	6.98104	7.48935	7.65671	7.21915	5.39697	7.86802	7.52444	7.82926	6.54718	6.11004	6.10988	5.51336	5.71155		6.21524	5.78556	6.98278	5.99082	6.66624	7.14039	4.95889	4.99866	7.77202
	6.70716	7.6935	7.91163	7.82168	5.82391	6.19566	7.31669	9.01784	5.81258	9.17453	7.235	6.92704	7.7472	7.71634	5.59366	7.53089	8.75824	7.51325	7.12265	6.70716	6.12825	4.92643	5.4027		6.61605	6.35567	7.70865	5.22057	6.88056	7.51656	4.78463	7.4817	5.9648
	7.03719	7.00428	6.16683	7.33781	5.80241	5.69318	7.42199	8.79421	5.67091	7.10944	7.0026	6.88117	7.69793	8.0017	6.83532	6.50889	8.24359	8.93225	6.88396	7.03719	5.83826	6.89669	5.7768		6.01298	5.30367	6.94188	4.61867	6.4673	7.97879	4.29885	6.48217	5.76149
	6.88032	7.3882	8.80956	7.3314	6.14108	5.11887	6.67899	8.42929	5.92576	7.17411	5.52006	5.61669	7.30675	8.13015	6.29729	7.78218	8.50957	8.13214	6.90586	6.88032	6.49361	7.00749	6.35078		6.06079	5.20002	6.69552	4.46211	6.1697	6.60487	4.54126	6.0878	5.10061
	7.07834	7.74129	6.69427	7.07817	6.64434	6.02138	8.41898	9.07997	5.52073	7.88501	5.88526	5.23087	6.83727	8.21009	7.11521	8.13877	6.94078	6.66823	7.34553	7.07834	6.04795	7.1067	6.41106		6.12641	5.35297	7.21977	5.00941	6.42178	7.25755	4.84302	5.68471	5.66459
	6.43303	7.37671	5.76314	7.30425	6.08642	7.12943	8.7859	8.79275	5.73751	7.48454	6.8675	4.816	6.32421	7.58664	6.72046	7.73175	7.71688	5.21929	7.07045	6.43303	6.68246	5.83497	5.89455		5.22257	4.92593	7.18684	5.53192	6.92075	7.70873	5.19432	5.39438	4.75464
	7.16375	6.19601	7.16872	7.52374	6.43915	7.16958	8.13201	8.62868	5.95599	7.12063	5.65999	5.38417	6.06502	7.8453	6.88429	7.25301	5.4074	5.78991	7.21098	7.16375	6.71346	5.41374	5.65738		5.59287		7.4358	4.63289	6.26192	8.25434	3.86272	6.3918	7.82229
	7.27376	6.81907	6.75261	7.31087	6.41086	5.49497	8.43945	7.07609	5.92718	6.78327	5.85534	5.77177	5.93632	7.0077	7.65951	7.88163	7.9404	6.95668	8.30451	7.27376	6.81811	5.46266	5.49604		4.40636	5.51493	6.02174	4.84705	7.06297	8.20169	4.27006	4.7045	8.49142
	7.2084	6.60462	6.30071	7.47705	7.15698	5.14626	7.68173	7.15985	5.76914	7.41651	8.01427	5.99292		6.89787	6.53803	8.10505	5.67277	6.9609	8.76799	7.2084	6.56047	7.0635	6.01563		4.70205	6.21097	6.7733	4.90804	5.66655	7.86201	3.99951	5.64887	6.74815
	7.02099	7.19511	5.755	7.60686	7.24792	5.56608	8.09105	8.01161	6.03599	7.0811	6.67695	5.97644		7.23141	6.94477	7.66053	5.30047	7.26089	8.36255	7.02099	6.58697	6.39713	5.50498		4.80492		7.89318	4.52254	6.41079	7.37149	4.02277	5.22438	7.02579
	6.18125	5.83463	6.18229		6.59742	5.59093	7.58376	7.87062	6.032	7.32315	7.64159	5.13854	5.74738	7.96459	6.70045	7.72704	6.03519	7.88085	8.47466	6.18125	7.03266	5.22725	4.9033		4.83828		5.41924	5.12478	6.89005	7.1005	4.34417	6.5093	7.82573
	7.6905	6.69186	7.02741	7.33707	6.50121	4.82601	7.05158	7.16149	6.03815	8.5307	7.54751	5.77692	5.88492	8.25329	5.89832	8.07801	5.6603	6.82592	8.29743	7.6905	6.77248	5.90952	4.45779		6.05922		5.65198	4.90052	7.23067	7.86938	4.70761	7.83622	8.1593
	6.99254	6.8431	5.95767	7.95652	5.64844	5.58675	7.05761	8.02319	5.55362	7.23493	7.3275	5.70708	6.06244	7.18084	6.10934	7.78939	5.66473	7.4997	8.22095	6.99254	6.14737	7.42398	5.17817	8.06527	5.89765		4.98332	6.17536	7.52829	6.35836	4.13708	7.03674	7.82177
	6.84965	6.98991	6.15423	7.58273	6.27444	7.10994	7.65159	8.40467	4.50776	7.94631	7.20738	6.32346		8.23532	6.08143	7.74232	7.60352	7.23532	8.09265	6.84965	6.94262	5.19879	4.76008	8.21621	5.13233	6.91173	5.05014	5.17375	6.72395	6.3682	4.4486	6.68351	8.34975
	6.59283	7.14888	8.1323	7.56977	6.74549	6.77219	8.08999	7.9525	4.57487	8.55012	7.09055	5.12066	8.34087	7.01094	6.01801	7.32096	7.77131	7.37284	8.50269	6.59283	6.65134	5.44229	4.53183	5.40345	4.99712	5.97488	4.74108	5.25095	6.86125	6.16737	4.36082	5.72144	6.36494
	6.09363	7.35945	7.67996	7.62284	6.34711	7.02666	7.49997	8.26583	5.11533	8.07648	7.44676	6.44162		7.70664	5.35517	7.7819	8.14564	7.02485	7.64904	6.09363	6.05647	6.53779	6.16448	7.46751	6.22167	6.06414	5.08306	5.42443	6.97389	5.96054	4.13715	7.37146	6.88465
	7.20073	7.76329	6.54126	6.32851	6.15727	5.84853	7.01349	8.17583	5.64846	8.92609	5.42337	6.26381		6.9769	5.68536	7.5613	7.56024	6.22764	7.82742	7.20073	6.60306	5.49767	6.70355	7.15602	6.02655	5.80837	5.00487	4.64494	7.54547	5.83855	6.17203	7.25464	5.97774
	6.99136	6.78289	5.76713	7.52632	6.23323	5.6729	7.09524	8.1999	5.66594	8.68298	7.0671	6.39605		7.53058	5.59184	6.96648	7.27987	7.63708		6.99136	6.87061	5.42732	6.21726	7.52747	7.07615	7.32968	8.19667	5.54043	7.76177	5.9296	5.85791	6.22419	7.53874
	6.83831	7.55994	5.34765	6.98234	6.80613	6.25406	7.45896	8.25213	5.50312	7.16304	7.02751	6.91561		8.08043	5.72101	6.51553	8.22895	7.52925		6.83831	6.8376	5.35041	6.44523	7.49665	6.99243	6.26018	7.02675	6.25696	6.73442	5.58779	6.06609	6.45395	7.01235
	6.81061	7.64856	5.73185	6.4378	6.67193	6.26196	7.71786	8.39976	5.7049	6.95669	6.07356	6.31024		7.6684	6.16345	7.03378	7.48462	7.2734		6.81061	7.21732	5.42485	5.55962	6.98298	6.41099	5.55288	5.7788	5.4484	6.95157	8.03756	6.33521	8.24015	5.7115
	5.83023	8.5508	5.85183	6.7428	6.59152	6.32838		9.23395	5.96318	8.26303	6.84053	6.4659		8.47832	7.24547	7.02629	7.75017	7.06839		5.83023	6.82305	7.79254	6.75611	7.28827	5.96977	6.75862	6.25021	6.33593	7.40896	6.95259	5.17959	8.45489	7.32479
	6.10404	6.5266	8.66434	6.49743	6.81847	6.82817		8.56769	5.43123	7.4434	6.90377	6.96367	8.22092	7.77973	5.5841	7.37512	8.43286	6.57698		6.10404	7.57931	6.62333	5.83456	8.01676	6.09744	5.61212	7.54518	5.46511	6.93285	8.22131	4.95638	6.41464	6.48322
	6.04021	5.62734	7.22393	6.2767	8.1314	6.10083		8.34634	5.30564	6.99409	6.3219	6.70272	8.16925	8.56791	6.27121	6.23547	7.22693	6.06764		6.04021	6.56896	5.5136	6.27605	7.4628	5.89712	5.35693	7.55997	4.83886	6.96295	8.88045	5.41344	6.77204	7.07153
	5.8132	6.5065	5.30188	6.59305	6.57572	5.89895	8.98222	8.08386	4.92151	6.9665	7.54842	6.81464	8.55869	8.00449	7.14986	6.97033	6.36933	6.38896	8.33089	5.8132	6.55336	6.51515	5.47285	7.63291	5.33174	6.92976	5.88771	5.33523	7.7972	7.7507	6.21827	6.97615	6.25996
	5.90512	7.42984	6.2412	7.24416	7.12592	6.86586	8.34285	8.3686	6.45338	8.59849	6.73396	7.33913		8.07409	6.7903	7.78459	7.31677	7.65935	7.99985	5.90512	5.49274	6.44088	5.58468	7.07613	6.98493	6.11054	7.02257	7.09205	7.41306	8.99173	6.09333	6.85975	7.0462
	5.44702	6.4681	6.02644	7.13183	7.55669	6.59633	8.21162	8.29301	5.36824	8.76431	6.6384	7.56027		8.29384	6.61953	7.13741	8.07454	7.04301	7.12663	5.44702	5.10129	6.24828	6.84949	7.44871	5.93874	4.66965	6.30977	6.09608	7.48045	9.12914	4.90955	5.66859	5.71418
	5.84049	5.58914	5.63751	8.12368	6.76837	5.72788	9.01423	8.47416	5.28419	7.60633	6.00274	7.74719		8.12679	7.4006	7.81917	6.73163	6.70293	8.04607	5.84049	6.77826	5.90452	6.17438	6.38342	5.71283	4.27412	6.52924	5.61742	7.05894	8.23971	5.40885	5.48705	7.33014
	6.06585	7.80859	8.08366	7.05387	7.22629	7.27441	8.32494	8.50756	5.86914	8.37221	6.68807	7.92362		8.35766	7.64967	7.92862	5.79279	6.50642	7.5181	6.06585	6.28867	5.70882	5.50403	6.01015	5.19345	6.87382	6.36478	4.96425	7.11216	8.71005	5.38474	7.00167	6.32951
	6.54443	6.29483	6.34961	7.91718	7.68905	6.00063	8.05781	8.47872	4.95334	7.8642	6.35043	6.63526	8.05935	7.0309	7.0681	8.2969	5.45574	7.10684	7.69851	6.54443	6.88921	7.33137	5.27417		6.1716	5.28138	6.69523	6.2135	7.44523	8.31094	5.43441	7.83464	7.7002
	6.99626	7.0902	8.24796	7.45613	7.35879	5.30725	8.05193	7.80671	5.85785	8.62629	6.80268	7.18105	7.76897	6.79595	8.03448	7.33131	5.56434	6.42089	7.80751	6.99626	6.82952	5.6205	6.49906		5.30123	5.10424	5.74377	5.47457	7.49348	8.16787	6.0743	7.14817	5.93766
	6.91373	6.73512	8.53896	7.58801	7.10186	4.78902		8.41549	5.37478	7.48422	7.16958	6.88166	7.43296	6.99086	6.37359	7.91084	5.42629	7.77244	7.8348	6.91373	6.05626	7.79009	6.04315		6.30178	5.05567	6.8215	5.10218	7.68236	7.41139	6.11047	7.574	5.98106
	5.92369	7.28229	6.06511	5.8182	7.28615	6.13364	7.54605	8.51196	5.87416	7.85602	6.74884	7.3977	6.79885	7.36734	6.47233	7.16503	8.02677	6.30288	8.84488	5.92369	6.10593	6.07973	5.61639		4.64933	5.23758	5.89238	5.61888	5.75502	7.32901	5.85322	7.43177	5.70609
	5.87613	6.68794	7.66322	6.68188	6.57661	6.2491	7.37123	7.94817	5.20127	8.38351	7.12874	7.50904	7.39296	8.48195	5.69452	7.46177	7.97294	6.98022	7.48964	5.87613	7.11749	7.6183	5.08517		5.00769	4.84432	6.69933	6.95862	7.3772	6.20437	6.28405	7.59615	5.98807
	5.83393	6.91551	7.6217	7.34585	6.62539	7.10236	7.53214	7.59328	5.17928	8.69943	7.13322	7.58309	7.08633	8.35524	5.78504	7.23379	7.29815	7.27981	6.83456	5.83393	6.65695	5.71862	4.97658		4.58512	5.11529	7.38433	5.25525	5.47811	7.66151	6.39578	6.05817	5.69594
	6.5444	6.79888	6.2615	6.72153	6.13973	7.86744	8.50566	7.61034	4.76817	8.32819	7.19384	7.76937		7.8282	6.77021	7.11771	7.81512	6.32477	7.4736	6.5444	6.01532	6.90761	4.8127		7.03366	4.41869	6.35935	6.78032	6.45101	7.30791	5.97146	5.50499	6.17811
	6.27164	6.77447	6.21614	7.78249	6.44363	6.63503	8.46957	7.005	4.8068	7.08256	7.00098	7.59327		7.76533	6.33297	6.53749	7.12307	6.56164	7.4628	6.27164	6.88385	6.54586	4.49856		6.39602	6.88995	5.90799	7.10175	7.06875	6.97928	5.87778	5.76207	6.03318
	5.33411	6.95859	5.85512	7.75692	6.0109	5.85934	8.83859	7.59345	4.34203	7.99248	7.29265	7.32622	8.12083	7.10384	5.98721	7.51715	7.03613	6.35986	7.24584	5.33411	6.30012	5.60172	6.82834		6.42409	6.27226	6.38139	5.34584	7.1738	7.75357	5.21851	6.4204	8.05072
	7.00274	6.46145	5.85292	7.77044	7.46238	7.17736	7.93536	6.54281	4.42978	8.19016	5.7778	6.01239		8.01847	5.55554	7.40392	7.58886	7.89564	6.37292	7.00274	6.23944	5.77971	6.61329		5.98211	5.97086	7.23496	5.32087	6.32601	7.88356	5.36957	6.48519	8.32399
	5.60693	6.7033	6.52828	7.60599	7.56622	6.76169	8.12321	8.03836	4.83115	7.83612	7.27575	6.56663	8.69726	8.09256	5.58151	6.69836	6.20681	7.31656	7.13944	5.60693	7.03059	6.21841	6.12497		5.8238	5.22468	6.31779	6.27828	6.54087	7.9656	6.20924	8.21839	7.59699
	5.65697	6.47226	7.13109	7.05299	6.67218	7.11222	8.66982	6.80628	5.06948	7.81611	6.9341	7.53541	8.73438	8.23441	6.18306	7.57163	6.91758	7.99251	7.12768	5.65697	5.60223	5.68082	6.59992		6.36278	5.37672	6.76504	6.44051	6.41867	7.32022	5.99266	8.41875	7.00138
		5.88292	6.43081	7.70999	7.56409	7.12667	8.16592	8.20447	4.33147	9.40582	7.35738	6.39228		8.40744	5.90325	7.94551	6.84779	6.59289	8.91019		6.2423	5.70022	5.91457		5.6714	5.10372	4.79694	5.52858	6.16525	8.1302	4.70673	7.50392	8.07164
		4.53811	6.4284	7.30617	7.60121	6.76535	6.82785	8.47727	5.69402	7.28823	7.23075	6.20325	8.79022	8.27348	7.00366	7.57948	6.46647	8.06739	7.78196		5.86001	6.95146	5.51263		5.97135	5.52693	4.6678	7.15705	6.07139	7.91483	5.42303	7.4162	7.60585
		5.60076	8.74137	6.94961	8.00895	6.79827	8.09685	7.74321	4.6236	8.75994	7.36934	7.74014		8.39173	6.31181	7.94796	6.89119	7.81813	7.8368		6.62065	6.74801	6.66832		7.80094		6.42504	6.30526	6.95396	7.70386	4.97442	5.3607	6.52095
	6.67765	6.1788	5.71243	6.3738	6.54493	6.25959	8.0976	7.96438	4.02913	8.64698	7.31468	6.76587		8.17129	7.1747	7.45595	6.54556	7.21588	7.50701	6.67765	5.15612	7.25258	5.94681		7.30069		6.25375	5.49849	6.50488	8.6414	5.05737	6.49772	8.41193
		6.17132	5.97859	6.92371	7.39808	7.03124	7.94113	7.096	3.67065	7.68923	8.09278	6.35439		8.32912	7.16317	7.1273	7.19313	7.73989	7.11828		6.60012	5.48374	6.48627		6.07796		4.52953	6.67197	6.82995	8.67559	6.35636	6.80219	7.94259
		6.32899	7.32748	7.51042	7.5198	6.49797	8.41437	7.77939	5.48428	8.40377	7.26243	6.64783		7.74395	7.31373	7.36488	7.30912	6.99918	7.26473		5.98141	6.30636	6.45652		5.72551	5.06612	5.51097	5.5564	6.89584	7.20744	6.34346	6.13991	6.7737
		5.99771	7.08118		7.50832	7.3764	8.06825	7.50271	5.67889	7.97625	7.67693	6.57705	7.69014	6.72835	7.5967	7.28162	7.38289	8.34424	6.88928		6.63467	6.45172	7.12009		6.25688	5.27927	6.8306	6.05454	5.98461	7.60417	5.72918	5.81045	8.04682
		6.22081	6.54162	6.95476	6.99784	7.11659	7.49581	7.52248	5.19367	8.25331	7.81806	7.73948	7.59649	7.15242	7.27056	8.15272	6.91143	7.43311	7.5068		5.2619	6.87522	5.0081		5.72569	4.77376	5.95974	5.48307	5.43835	6.59245	5.8011	8.48299	8.14942
		6.21497	6.21834	7.6497	7.20545	6.34345		7.54236	5.12413	8.0267	7.95325	7.72765	7.95321	8.26886	7.10993	7.461	6.92096	7.62409	8.63266		6.49613	7.16745	4.83795		5.88526	4.23051	6.03646	6.47079	5.6343	7.72674	6.23739	7.17794	6.75344
		5.1649	5.95859	7.68744	7.53963	5.59775		7.26852	4.5268	8.0144	7.86998	6.1007		8.08314	6.56835	8.06288	7.0384	8.37316	8.0706		6.57559	5.54489	5.35323		5.03806	5.71121	6.25721	5.78958	6.74729	7.48358	5.5929	8.16282	6.90271
		6.49777	6.28111	7.21068	7.06207	5.70226	8.38729	6.87751	5.7901	7.24129	7.05241	5.59862	8.58416	7.94889	6.61046	7.40175	7.00959	8.35609	8.07904		6.40105	6.59136	5.1553		5.18133	4.94518	5.97351	5.94443	6.91995	6.32963	6.01174	7.71561	8.42886
		5.75148	7.73084	6.943	7.42956	6.90249		7.72273	5.36635	8.63801	8.06281	5.12538	7.72295	8.34203	6.52948	8.18168	7.34782	6.95564	7.46694		6.28065	7.723	7.64521		5.53297	5.77162	5.88964	5.51058	7.79364	8.24	5.67224	7.82977	5.98497
		6.11527	8.26052	6.38489	6.13827	6.89924	7.93289	7.36966	6.24591	8.32539	7.78905	5.10322	8.13954	6.70063	6.1483	8.14456	6.05203	7.96781	8.26617		5.74171	6.68352	7.59588		6.34973	5.5217	5.85304	5.31317	6.30294	8.03962	6.07213	8.04202	7.53732
		6.13095	8.04878	7.42874	6.61799	6.01908	8.14457	7.2376	5.50259		7.64469	6.26105	7.91818	7.41734	6.51703	7.94959	6.72706	8.10561	8.39012		5.42751	8.00832	7.16687		6.20588	5.03769	6.78246	6.48991	6.48975	8.04757	6.78769	6.44271	7.37709
	6.17936	5.9703	7.4068	7.8749	6.53729	5.29354	7.81771	7.32223	5.9993		8.03336	5.52933	7.41245	7.55695	6.80953	7.66325	6.67532	7.71752	8.64361	6.17936	5.76331	7.67663	6.80335		6.31881	5.74406	6.39707	6.6243	7.04929	8.18984	6.41787	6.94706	5.77947
	5.88842	5.7862	7.53129	8.33493	6.63073	6.96777		6.99238	4.94447	7.84482	7.83787	7.31444	8.10507	7.79769	6.57704	7.98065	7.03172	7.32961	8.72535	5.88842	7.04446	7.98305	5.43998		6.7258	6.08015	6.32633	6.38335	6.808	7.73365	6.35591	7.00262	6.44959
	6.93953	5.54029	7.20163	7.66083	6.39164	7.39274	6.76369	7.51565	6.46094	8.07845	7.1045	6.27549	7.67928	7.91316	7.07523	7.0304	6.49163	6.69172	8.16482	6.93953	5.26889	7.11124	6.45358		6.18312	5.77606	6.17659	5.42055	7.27503	7.29581	6.17617	4.98064	5.93483
	6.6957	5.90069	8.14407		6.99545	6.03323	6.77585	7.1483	4.72589	7.57082	6.96683	5.59866	7.87036	7.50573	7.48946	6.09048	6.10481	7.29652	8.25839	6.6957	6.13172	7.06108	5.50733		6.68179	5.64342	7.17667	5.33962	7.43025	6.68937	6.46353	6.6177	6.3101
	6.10937	3.89963	8.0269	7.27571	6.61851	6.92753	7.03446	7.70689	4.76528	8.38132	7.68831	5.46911	7.74008	7.73364	7.89379	6.188	6.65263	7.36201	8.3028	6.10937	6.35763	8.17345	6.40054		6.9151	5.84843	7.55091	5.62269	6.97841	6.55306	5.72406	7.23593	7.16961
	6.30887	6.55972	7.83955	7.42305	6.64672	7.20937	7.10252	7.06414	5.77749	7.82862	7.27539	6.32632	7.61699	7.25862	7.41609	7.02024	6.32606	8.26977	7.75521	6.30887	5.69461	8.03033	6.46016		7.34842		6.12661	5.83828	7.08012	7.37034	6.04556	7.46862	7.01656
