# Supplementary material for: Deep phenotyping of post-infectious myalgic encephalomyelitis/chronic fatigue syndrome
Source: Nat Commun. 2024 Feb 21;15:907. doi: 10.1038/s41467-024-45107-3 (PMC10881493; doi:10.1038/s41467-024-45107-3)
Supplement: Supplementary file 6 — Source Data [file 41467_2024_45107_MOESM6_ESM.zip › Figures Source Data Files 12.30.23/Figure 2G.xlsx]

## Sheet: Sheet1
Time of day	Interval Number (5 minutes)	HV	HV	HV	HV	HV	HV	HV	HV	HV	HV	HV	HV	HV	HV	HV	HV	HV	HV	HV	HV	PI-ME/CFS	PI-ME/CFS	PI-ME/CFS	PI-ME/CFS	PI-ME/CFS	PI-ME/CFS	PI-ME/CFS	PI-ME/CFS	PI-ME/CFS	PI-ME/CFS	PI-ME/CFS	PI-ME/CFS	PI-ME/CFS
	1	113.156	84.4176	60.1158	63.0256	65.7651	57.8451	92.2514	71.797	79.0077	78.1725	78.9159	69.7039	64.1187	63.4311	54.7512	54.9222	76.282	67.6438	56.9649	113.156	91.8019	70.7624	91.8461	73.0196	81.0103	86.713	77.1874	68.1555	80.1816	58.2641	69.377	62.2749	45.8057
	2	100.349	75.4239	61.0509	62.3932	66.7861	54.0563	83.6658	75.2312	78.5305	74.964	82.9474	71.1444	65.9519	62.5107	54.6833	54.1803	84.3094	75.1883	55.0143	100.349	87.0589	72.3096	99.2205	95.3508	81.7191	88.0272	79.5302	64.3397	91.6251	63.4628	69.2881	61.315	49.6015
	3	101.388	73.6147	69.4786	61.7467	68.2462	53.8983	74.7152	81.7702	86.4856	75.1484	87.8254	69.5267	65.3728	67.5307	54.4937	54.1774	82.0202	84.8221	54.1043	101.388	89.6514	85.0652	106.155	80.0672	80.0792	77.2161	90.4426	63.4033	91.5094	66.6278	66.9185	61.6619	47.6273
	4	100.431	72.1089	70.8812	64.9608	67.5125	53.2088	76.9684	82.905	92.024	68.7176	70.1828	68.6575	64.976	69.4941	54.0084	54.6541	80.496	104.751	53.5721	100.431	88.7307	147.762	101.505	78.6486	80.4293	79.4917	106.868	62.6882	94.3031	64.0134	70.5706	68.7474	49.1258
	5	99.5637	73.5425	69.2767	61.879	65.5624	55.1718	76.7321	84.539	91.9043	63.0287	77.7904	68.0603	59.0524	74.685	54.743	53.6475	80.3014	105.497	54.3604	99.5637	86.7729	149.236	99.2656	87.9546	94.0343	82.0946	99.6208	68.5821	95.9101	58.5128	73.7885	85.5516	48.2893
	6	102.72	72.9886	74.9377	63.1506	67.5824	52.1194	73.6998	83.9082	90.3176	73.2086	73.9579	67.6907	63.3901	78.9487	57.5183	54.1182	76.0923	79.6981	54.0422	102.72	85.6991	122.87	99.7647	84.8386	92.7855	84.8457	102.142	66.7213	86.9358	63.5636	79.0865	72.375	49.4592
	7	104.991	74.532	80.7016	69.2565	67.1161	52.6303	74.1305	88.2159	87.1138	67.2782	76.4169	67.0489	65.7575	83.2597	57.785	57.4629	76.5061	73.5149	53.9326	104.991	85.551	111.852	97.844	83.7869	82.3871	85.5425	124.622	60.3844	88.122	68.0816	80.1541	68.5178	49.9662
	8	101.838	72.1887	68.5192	75.362	72.5962	52.3008	72.6151	82.6344	89.0696	58.0941	87.2865	70.4937	67.4665	75.9879	55.5104	60.5818	78.8958	75.8276	54.0873	101.838	84.299	72.0375	97.5116	88.7698	81.566	87.1727	111.604	76.9136	89.558	69.0468	78.5395	76.0654	52.4711
	9	102.266	71.0778	65.5624	74.9359	65.7576	53.7484	74.6778	86.0493	95.5154	60.8054	69.8437	75.4865	63.6564	62.0901	55.3586	72.1729	77.4897	74.0193	54.8218	102.266	89.3443	90.8769	92.8532	84.9264	81.4431	86.6382	78.0553	81.4293	100.736	68.7623	74.1266	76.7031	50.9496
	10	101.565	73.6384	68.1326	76.1848	71.2922	52.9697	77.4789	92.0863	97.8612	57.1727	78.587	77.6566	64.4235	63.5324	55.1828	71.4888	74.7611	71.5627	54.3943	101.565	88.3035	132.165	93.6635	76.5601	79.3711	88.0004	72.1448	66.2173	101.749	73.7869	75.9384	89.6863	51.3652
	11	99.6654	74.5845	80.8305	76.2981	83.0706	53.8213	82.0983	89.3302	99.6363	54.2424	88.9768	78.2736	67.6141	65.8662	59.5628	72.8203	78.4373	71.5851	54.248	99.6654	91.6621	117.852	93.7853	76.4169	73.8462	88.443	72.8019	70.0225	92.0996	74.9742	79.896	88.5588	52.0895
	12	99.3532	74.258	96.4518	69.7854	82.3015	53.7804	78.6566	92.1696	94.6099	58.6275	74.3602	77.1205	72.8937	67.186	80.1894	61.7737	77.9067	71.9176	58.5961	99.3532	95.7252	91.0142	94.7472	77.8405	90.3955	88.1244	74.0163	76.6487	86.0314	73.1604	81.1014	93.1149	54.9142
	13	114.703	73.6806	90.3341	66.4534	94.053	53.3417	82.124	92.6096	96.9243	67.0243	68.4499	81.2536	70.1744	66.807	81.0058	63.6331	80.2543	75.086	50.9178	114.703	92.2384	98.1233	96.0818	78.8082	85.9195	88.6874	73.9888	68.7556	92.8709	71.6653	80.3331	84.4891	60.4094
	14	87.7961	73.1066	85.3379	72.8461	88.4867	53.7063	79.3545	95.3603	101.51	62.1714	71.6075	72.1127	75.4865	70.3734	80.6549	64.2046	82.5439	73.5119	52.019	87.7961	91.6195	93.2826	94.8797	85.3557	86.0583	88.7897	77.1101	74.223	93.6878	69.0885	80.4042	84.0669	60.2962
9AM	15	91.5701	75.0665	89.3117	82.5107	84.5003	55.4469	80.3791	93.4974	103.924	73.1179	71.8636	72.8558	74.32	73.5494	77.5038	65.4568	77.8201	74.6583	70.7724	91.5701	90.3059	96.2602	98.0545	79.2476	73.7769	89.1904	73.2809	73.2514	85.684	71.5453	81.1071	86.6938	54.0616
	16	86.6626	76.2596	80.4377	75.7616	90.7244	54.9885	79.9459	93.1079	101.779	72.3808	87.3818	72.7545	79.2885	65.5488	64.0342	68.4361	78.4083	78.0888	74.9426	86.6626	99.9405	89.9185	115.101	85.0214	73.3465	89.3512	71.1815	68.9489	79.5488	70.1838	81.5575	90.4025	51.5908
	17	102.767	74.1537	82.6344	71.0287	93.2631	57.9957	81.3228	96.04	90.1015	70.4495	81.4254	78.4004	77.9391	69.524	58.9824	69.8923	75.986	83.6892	72.4992	102.767	113.297	76.5482	113.557	81.3016	92.268	88.1812	71.2297	80.3108	82.8271	67.607	81.0295	93.6963	50.7815
	18	97.0207	74.5146	83.1508	67.9305	77.1698	56.1532	79.2967	92.6821	88.837	67.6247	70.6442	74.3497	79.8999	80.8084	58.4428	70.1186	79.7943	80.9034	68.0517	97.0207	85.5866	81.7787	97.6904	79.1629	85.3867	88.5756	85.1286	73.1543	84.2809	66.7027	81.383	106.423	52.0705
	19	94.1098	72.381	82.3743	66.3254	63.8902	65.0212	81.4552	92.0466	85.7509	60.3131	67.1825	72.5056	83.4652	98.8055	67.3264	68.1361	82.4206	78.415	72.3387	94.1098	83.963	77.1657	98.947	78.7139	79.0806	88.9806	76.6205	80.853	75.5135	69.0611	80.621	103.097	53.7748
	20	84.0482	70.4386	80.5916	64.2174	65.4236	54.6313	81.1113	92.1007	85.369	58.2182	70.6847	75.5646	76.3841	102.081	67.3509	68.482	74.6706	66.2172	61.1753	84.0482	81.3525	77.0321	96.4446	78.951	76.1706	90.9356	71.5503	91.3232	79.7787	70.9849	79.7543	106.413	55.4549
	21	88.0092	82.5957	82.399	66.3181	63.6995	54.82	80.1336	83.0736	89.0608	58.9351	74.9631	74.7766	77.2121	96.7223	64.9696	66.6438	74.4782	69.7562	62.4309	88.0092	82.4558	80.5099	95.4913	81.1118	74.9142	89.9918	77.952	71.6163	80.7706	66.2621	81.3703	104.619	55.7361
	22	89.2465	88.7188	82.8299	65.6048	61.5043	51.2748	94.8718	82.076	84.9017	62.3576	70.6133	74.4116	74.7961	85.8503	65.2856	71.1635	77.4269	65.2238	64.0835	89.2465	83.2	107.512	95.9295	79.6585	75.9107	87.9704	91.6808	68.3424	68.9497	65.2344	80.7201	107.125	55.4346
	23	92.0801	88.4664	79.6921	65.4921	57.2418	53.244	93.341	88.4	86.1148	65.8044	71.8974	75.9209	72.4377	74.8534	49.7055	64.6269	72.6016	69.6791	67.0047	92.0801	84.2039	126.239	97.88	87.0986	75.6	90.6225	64.6236	66.8697	75.8751	62.6294	80.3791	106.632	55.0143
	24	95.5057	86.1906	81.2042	65.0984	64	49.5923	90.7527	77.2535	83.7695	70.66	73.1086	75.3764	72.0263	77.3491	47.0676	67.5583	73.6806	81.7617	67.5936	95.5057	87.9573	98.2812	97.6298	82.9209	76.8999	88.7699	64.2335	66.3689	73.3542	63.6531	82.3914	105.786	57.1613
	25	91.9684	78.3347	82.4043	69.9726	63.4909	51.1121	95.7601	76.9559	81.9537	65.7957	72.1202	77.8067	78.9096	75.5803	47.395	67.8829	72.5898	83.4435	65.2068	91.9684	91.162	84.9175	97.7569	81.9573	78.8041	86.5081	67.4074	69.4325	76.2477	64.5446	84.4572	104.274	59.3112
	26	88.3724	75.5056	83.2347	81.3473	67.4248	56.5783	85.141	76.392	82.1059	64.5731	81.2624	76.7599	76.612	77.7979	52.4988	72.8614	72.5698	82.5031	64.0555	88.3724	87.8503	88.4461	97.9227	80.2472	78.1105	86.2155	65.2136	67.7788	72.045	64.5429	84.0657	105.636	59.0308
	27	85.2488	69.6726	82.047	74.752	62.7464	51.9783	73.3274	76.1247	83.8961	65.0949	68.2391	76.3007	72.6795	72.3319	57.128	66.9965	75.1409	87.9496	65.6833	85.2488	86.8085	85.6929	96.5067	93.9307	75.3059	86.2966	64.7359	69.5957	75.9723	66.1793	83.5826	107.857	54.9171
	28	86.1072	70.8028	93.8378	65.9132	70.848	53.7119	77.2926	75.7803	85.8971	66.7283	66.8244	77.7164	70.0401	78.7198	57.093	63.023	82.6804	90.8237	70.2626	86.1072	92.5301	84.5833	99.7904	80.5314	74.6794	86.3394	63.6929	67.607	73.9653	66.0206	83.0476	109.678	54.9742
	29	83.7041	68.8072	72.4755	64.42	66.5446	53.3583	89.8025	75.3491	87.7497	67.2663	70.5229	78.8042	67.0035	95.6485	60.997	64.6539	70.442	93.4726	69.9967	83.7041	88.6107	82.5376	97.9008	78.1996	74.2183	85.1241	63.4694	66.0241	75.2941	67.5754	82.7145	106.262	55.9223
	30	82.7163	72.0826	71.6433	67.0319	59.6435	73.8617	78.9289	75.3882	90.5367	68.4705	72.1202	86.7061	64.6472	75.6109	61.7196	65.5659	70.3612	82.6129	68.1573	82.7163	86.2764	80.2042	98.6272	77.4282	73.6422	85.9042	64.2985	70.0613	74.5961	66.2207	81.864	107.068	57.3522
	31	81.1071	73.2725	78.1302	69.1597	60.1436	84.1412	79.1132	69.5638	90.9716	70.9608	76.0179	81.5947	67.0882	77.7423	64.2938	67.9948	72.2781	90.0833	68.4357	81.1071	85.2845	80.2954	100.75	84.1787	76.111	85.7077	64.1964	68.4107	73.7079	65.0102	81.8341	100.274	59.6093
	32	81.3334	73.5081	77	73.5006	60.5166	80.0794	77.4686	71.955	90.064	69.0626	74.7479	74.8886	66.2759	79.3112	67.7083	66.0585	73.6904	83.174	71.8694	81.3334	88.174	90.3694	98.0189	97.0915	75.7724	85.3425	60.7779	66.8383	73.3847	64.7056	80.2084	99.5008	57.615
	33	82.6011	72.4263	72.6826	69.2683	63.7535	84.9778	76.8959	77.0803	102.654	70.2489	74.3419	75.168	65.5761	86.8788	56.0951	68.787	75.4607	80.4042	70.9774	82.6011	86.8352	84.9468	98.3942	71.6934	75.6552	85.0031	60.7842	66.8209	75.1374	63.933	80.121	100.284	58.9908
	34	82.7871	84.873	73.7962	70.0054	74.0193	82.4988	77.2818	65.234	100.047	71.0542	71.4	70.6257	63.5768	80.7991	50.7498	69.3098	71.5939	76.7359	69.4449	82.7871	84.9682	83.2248	99.9662	71.4372	74.4294	84.1298	60.7462	67.386	84.9194	62.9836	79.0641	99.1032	56.9959
	35	84.5372	88.8122	72.9825	74.5608	70.7216	75.081	79.896	68.7284	88.9444	73.4476	71.4409	70.0693	68.7325	68.9544	54.3302	67.4422	70.9097	74.4526	72.1891	84.5372	89.9561	87.5754	100.346	72.2075	72.7554	88.4297	64.2947	64.9121	84.8398	62.0481	78.9027	98.7405	56.155
	36	82.4	83.089	76.8124	70.8809	74.6836	65.7931	76.4828	70.3817	90.7669	65.4735	70.8258	63.3406	68.5393	66.7687	54.2925	69.515	77.4552	73.8423	72.0888	82.4	89.7766	87.7205	99.627	75.8973	74.2116	89.4439	64.8957	64.3966	82.1026	65.4375	79.5172	99.2067	54.3614
	37	78.8246	78.6943	76.7519	67.2487	93.6829	65.1323	71.0259	68.2462	88.9993	66.819	82.7569	62.3592	72.6042	73.8656	54.2933	68.0823	66.8627	81.8333	71.3107	78.8246	90.3529	85.422	97.7998	73.3465	73.4203	88.8677	78.8837	65.4819	89.0979	64.9961	80.5216	95.5194	54.9784
	38	84.7177	86.3828	75.302	66.7669	83.8008	65.3047	66.8816	71.6725	89.6086	66.9255	72.5547	76.1707	66.9686	80.8659	56.3091	65.0065	71.3438	68.8007	82.3535	84.7177	91.8565	87.514	99.0385	70.8443	83.8634	87.6836	55.1351	66.8472	83.8008	66.2139	77.396	90.3148	51.7623
	39	92.1067	71.3605	76.1088	66.2451	79.4538	65.0645	70.4404	75.3372	92.024	64.2761	68.5714	71.7664	67.9681	76.0254	61.997	63.7162	66.6451	72.1428	83.9263	92.1067	98.9918	87.5544	98.9251	76.1969	102.314	84.2365	56.1304	71.4129	75.1174	72.5371	77.8662	89.9171	53.153
	40	86.6722	70.3011	74.6515	66.7844	76.78	64.5345	68.4285	76.1802	87.9099	63.0558	70.4661	71.4745	70.0255	78.5408	70.1242	64.6418	66.6542	84.3668	70.375	86.6722	105.496	90.5387	96.8288	74.5689	96.4553	82.3487	69.3126	71.3449	73.9197	64.7899	78.0447	93.1166	59.2562
	41	87.9174	68.9832	72.5584	67.3861	76.5721	72.1962	67.1825	73.6077	86.409	61.7646	68.7964	72.5669	68.1645	79.6134	73.5732	64.7078	70.1425	82.1251	69.9019	87.9174	96.9206	93.0374	99.4902	73.4804	101.243	83.1803	57.8824	61.1841	75.0195	65.2374	77.6971	92.4	49.9948
	42	83.4087	69.0193	88.0092	70.5935	73.1066	78.4542	77.9229	75.7724	88.7248	62.136	68.3032	71.7626	67.8971	80.695	66.3521	64.521	68.2988	72.3322	72.083	83.4087	83.4433	93.6536	102.557	73.9834	91.8488	79.5385	61.5808	61.8742	74.1382	63.6108	78.1186	94.7351	54.2169
	43	92.5253	66.8476	87.4048	69.0794	73.0744	79.4248	64.2368	74.9766	88.5723	61.7773	75.7895	73.8462	64.5496	79.313	58.2303	66.3862	77.3168	75.7381	74.3311	92.5253	82.5419	91.5933	102.627	76.5388	91.0315	77.0956	61.9649	62.6033	70.6037	65.0029	88.9305	94.3949	54.0789
	44	89.967	66.7548	86.5604	70.7694	73.3618	77.3829	71.5615	75.7329	90.0141	62.4175	69.76	70.9404	62.4796	73.4	60.025	61.4064	64.1566	77.4121	70.7338	89.967	85.5243	89.1951	94.4295	75.2076	100.223	75.6197	62.8033	60.5401	84.7868	54.9857	79.84	92.5591	54.1944
	45	86.061	66.6555	95.5486	71.4438	76.1587	82.9592	66.7209	75.2823	89.9452	59.7556	66.5896	78.5959	61.942	71.623	63.5735	62.5349	61.8804	74.8557	72.9034	86.061	93.3312	91.2936	92.4971	70.9926	94.0343	76.3877	61.6353	59.9813	78.8739	59.7485	76.392	98.8886	52.6823
	46	86.8498	80.7189	82.5871	70.7891	77.5758	85.2711	69.7165	79.8457	88.3264	64.854	68.0638	83.2824	63.9367	69.7927	62.698	65.8824	72.3604	73.1219	71.3703	86.8498	94.6341	88.089	93.7516	76.1526	92.1263	76.257	66.5592	61.4512	80.7359	61.22	74.0881	93.2818	50.9981
	47	90.0375	68.5251	85.0787	74.0967	83.9542	86.182	63.9234	81.1551	86.3191	62.2779	69.2701	80.2173	63.36	71.6875	67.6071	60.7399	66.0103	74.3303	66.6521	90.0375	92.4359	83.3639	95.8443	84.466	92.2691	76.2	62.6955	63.3637	74.5689	61.7738	71.4819	100.602	50.0202
	48	97.7309	78.0888	83.6799	79.6697	81.4971	86.1455	64.1109	83.9432	89.7496	60.0939	68.3531	83.1125	70.3156	73.1836	66.8955	62.7045	66.7007	68.9256	68.9077	97.7309	87.0091	91.1841	100.678	89.1736	93.2331	76.9724	59.8369	73.8539	74.3355	65.6238	72.6579	101.673	49.3465
	49	91.5241	72.347	81.2857	77.4529	70.0109	84.4711	63.1408	76.6239	87.6137	60.8637	82.9447	84.1234	67.2795	89.4108	70.1849	68.0547	67.8849	67.2949	67.8272	91.5241	84.1183	89.544	102.195	78.8781	101.005	73.284	59.7098	71.037	77.4807	67.4879	72.4907	104.649	53.1778
	50	94.5367	66.9372	74.2165	75.9311	73.019	84.8796	62.1392	83.5782	86.1776	59.2309	76.8845	79.295	63.7095	71.4771	68.4254	70.2659	69.2809	68.1397	67.4718	94.5367	82.9339	84.9425	97.2616	79.0329	82.5763	74.5263	62.4292	62.1814	75.6228	72.8162	70.3158	101.131	51.6054
	51	90.7465	99.2722	77.1879	78.1278	74.5728	86.8271	63.4331	82.4515	88.3678	57.585	64.7924	81.8962	57.621	69.0351	66.9115	68.8717	65.234	71.6	66.5508	90.7465	83.2124	76.2318	94.1984	77.3315	81.3322	73.1524	63.9353	63.9265	76.6439	71.1598	69.7709	90.3906	54.2085
	52	104.059	97.5154	76.9239	74.4242	75.8893	85.1058	65.976	71	92.4722	61.2542	66.7861	75.7172	66.9465	95.0566	75.3921	69.108	62.5739	70.3833	65.0273	104.059	83.7245	84.4287	93.4682	79.9916	82.4706	72.0274	62.6434	59.473	76.7239	70.681	76.2834	88.7803	55.9156
	53	110.73	99.8057	87.5684	73.9565	79.0481	82.2192	62.9804	72.781	93.2204	68.5677	75.25	76.7281	65.6939	69.1385	75.6778	66.0206	67.4004	82.5612	64.3988	110.73	83.8586	69.477	95.6114	73.577	83.2439	72.5322	73.8384	58.9351	91.1335	67.3159	77.5271	87.1864	55.1483
	54	96.7411	113.15	63.2386	69.4855	82.3871	78.9851	61.7538	74.7611	96.8858	64.1102	86.1686	78.171	66.6534	68.8933	78.3715	65.9064	68.8908	68.0213	64.7788	96.7411	77.8976	75.6907	97.051	75.1877	87.2454	74.6761	78.5514	62.2573	82.6646	70.0884	69.33	85.24	53.5916
	55	96.4	100.091	66.0961	68.4973	74.5961	76.0457	62.2681	74.0424	94.3509	60.6831	85.7196	80.5594	65.4375	72.5627	83.8708	64.8101	64.5378	69.5529	63.99	96.4	78.2719	83.6265	96.6448	72.6649	85.4935	71.8765	79.4952	59.271	73.8423	69.7229	69.495	86.2225	54.2
	56	96.8807	87.4784	66.2447	67.7946	69.0756	75.8395	65.966	74.3342	88.8463	62.2292	78.8	81.0438	68.346	71.4573	83.3466	61.1777		77.1799	71.5174	96.8807	74.8819	91.0806	95.085	90.9538	84.556	72.7583	99.5918	63.1244	73.1352	68.3715	69.6435	92.1191	53.2499
	57	100.653	82.424	67.4597	74.6153	69.8691	74.2486	73.1333	75.6276	92.7372	55.1914	74.9444	80.7346	68.4571	72.3472	81.0298	66.5421		70.1963	68.4	100.653	76.261	106.577	93.6881	84.5142	81.9793	72.3017	99.364	61.6032	77.5394	67.1406	74.6988	89.3314	53.1412
	58	105.792	79.6373	83.8489	70.9962	79.6589	75.7183	72.6643	85.6714	94.9335	66.7145	80.6153	76.756	65.8995	75.8095	86.1944	63.1005		68.2782	61.8097	105.792	76.4398	77.208	96.5693	75.3531	82.676	76.309	71.9619	61.3598	92.2865	64.4941	86.0807	87.8141	52.8248
	59	104.616	81.6551	79.7253	67.3507	82.8196	82.3463	73.1133	86.4135	99.8388	63.9297	83.6047	79.5865	63.1375	85.2827	100.466	60.3616		67.0594	63.4185	104.616	75.6591	78.2278	94.4262	82.0126	84.8	71.4734	68.3182	66.3803	92.5664	62.2703	85.6918	86.989	53.6755
	60	98.8911	86.4312	80.8295	66.7257	85.9247	76.6145	82.688	91.538	88.6739	60.7863	78.0447	81.5947	65.5283	85.2837	99.1201	66.2911		63.4612	66.417	98.8911	76.5123	84.4856	95.7598	78.1227	80.1666	73.4076	68.8366	66.0103	91.8957	61.8967	73.4382	83.1913	53.0288
	61	94.8445	81.1338	71.8337	67.6959	76.204	72.1979	84.1143	88.4046	86.8362	62.4554	83.8437	83.8055	71.0589	75.665	99.0929	73.7575	67.3684	79.7322	64.5008	94.8445	77.8365	78.9536	94.542	76.7001	80.639	76.1229	68.6286	70.6096	89.2418	69.3404	71.259	81.5432	54.124
	62	92.5807	82.0007	68.4356	67.5824	73.4317	69.5769	79.5207	82.4301	87.2909	70.0887	73.5885	75.9534	65.4454	81.1118	86.3034	73.7021	85.5365	82.5871	64.8851	92.5807	77.3114	75.7262	90.5817	77.7012	81.6468	72.9924	73.4689	75.7313	90.259	68.0837	83.2417	79.0408	56.852
	63	96.5397	74.6722	69.3025	66.6025	77.0555	70.3226	90.0452	77.5475	88.5815	62.0744	74.6973	67.326	61.7125	82.4377	81.1071	69.8701	83.2766	81.8422	63.6226	96.5397	77.598	81.9839	86.4424	78.7394	80.5174	72.7924	72.6606	73.3438	85.7921	64.7865	69.6539	95.0704	56.6034
	64	99.1653	74.2464	83.3863	66.3819	79.4397	66.3971	95.3576	75.7724	87.4046	66.5838	75.3451	68.7928	67.0944	83.0902	79.6439	63.8712	69.7344	61.9162	63.4014	99.1653	77.606	78.673	96.513	83.5131	77.2551	71.9775	73.4661	67.8849	81.9019	62.2736	67.7435	90.6004	58.2789
	65	104.956	71.9124	86.5414	66.3019	72.6514	64.8601	99.485	77.0361	87.8764	64.7395	78.9536	66.8627	66.3878	83.1257	74.7121	62.7373	69.1856	67.7349	60.5781	104.956	77.4565	80.6714	100.931	87.5918	77.9706	72.7242	72.5698	66.0585	82.2686	58.2655	73.6691	96.541	59.4941
	66	113.007	72.0986	89.1257	66.5743	70.4253	69.1096	86.5878	75.6828	88.3632	77.0886	78.9892	66.9756	72.3168	85.0699	64.3129	63.4247	68.6463	73.9644	61.1355	113.007	77.1558	80.941	99.8755	83.2379	77.3656	71.5329	72.2157	68.0603	84.1168	62.8221	78.0048	91.2918	50.1478
	67	88.6508	71.7121	88.4322	73.2691	71.0702	69.1874	80.579	77.715	91.1858	64.9107	79.5627	65.4273	67.9628	81.7626	61.1809	63.5988	74.32	68.4823	61.5089	88.6508	76.5555	81.3703	101.829	78.8739	74.8741	71.6597	78.9991	65.7042	88.8463	71.0701	73.447	94.4481	52.7181
	68	96.9798	71.9349	100.835	65.567	69.7637	67.7422	84.2527	74.6544	98.2512	64.2712	80.6756	63.4033	63.3769	82.1857	60.2189	62.3488	73.0516	68.9292	61.645	96.9798	75.5331	81.5189	96.256	79.9916	75.996	72.3661	91.9205	63.9029	77.6485	68.9231	83.9456	92.2096	52.3673
	69	102.875	71.2928	74.3045	65.3975	67.6317	73.0681	83.4304	74.2541	93.2097	65.383	76.764	64.9324	61.5423	81.8853	61.1888	65.034	66.3344	68.3644	61.6139	102.875	75.2706	81.7574	105.961	82.5031	75.729	73.6115	70.1425	65.6666	75.9288	61.5159	85.2755	85.7517	49.922
	70	105.249	72.2791	76.0021	66.9272	69.8473	70.6626	83.678	75.9802	91.0474	76.7436	78.8698	65.8137	81.7651	80.3418	68.292	64.3149	72.3205	78.2727	61.6427	105.249	80.1708	80.3623	104.258	81.6128	76.0396	74.3033	72.7334	64.7966	74.8624	59.0893	70.8634	94.0241	49.2205
	71	99.5809	71.6896	77.6181	64.8291	68.2025	68.6973	84.2132	75.2785	99.5585	60.8256	74.8312	67.9823	72.2376	82.82	58.5634	77.6707	72.1691	72.8607	61.3625	99.5809	87.1634	90.8237	100.636	80.6698	97.2692	75.0743	70.3194	65.7061	73.4546	57.5788	68.7289	88.6632	49.0128
	72	101.205	71.3114	78.5514	65.1811	68.878	70.5543	83.661	75.3373	93.004	63.7594	77.3154	64.8913	66.6347	95.5084	58.0091	60.8858	70.5543	71.5292	61.8949	101.205	77.0287	83.2937	98.8277	81.2207	92.0096	72.7507	87.9036	64.1933	75.4629	64.9285	71.0296	84.2947	49.3027
	73	98.6051	70.2439	75.2823	64.9315	62.0593	70.1583	81.5024	76.4407	89.1225	63.0565	84.466	65.8446	75.0508	85.9636	57.0624	63.2923	74.9827	79.8032	61.6076	98.6051	77.7878	69.054	101.97	79.2974	79.9749	77.1034	81.8798	65.4614	86.4315	58.5208	71.4223	92.8684	50.1869
	74	99.0619	71.0814	83.3477	64.886	65.8086	73.5074	82.9036	83.387	95.6249	69.8976	84.8806	64.2528	73.6307	89.9335	55.7884	68.8673	83.5782	68.5822	66.2994	99.0619	79.7211	69.4434	93.0909	76.9679	74.1923	83.9224	87.1339	67.9929	93.3745	59.9593	71.259	88.644	50.7418
	75	94.9703	70.5764	76.5601	68.2071	68.739	78.6213	78.1919	76.0753	98.3898	62.8115	85.4133	65.0644	74.9171	84.4305	56.9259	65.1389	83.6388	59.8846	92.1117	94.9703	75.6907	112.724	97.6908	80.8927	78.0226	84.468	82.5526	67.0952	82.5328	54.1523	74.1421	86.5352	51.0824
	76	93.3174	84.9834	78.0431	72.3071	61.8612	73.9712	89.7719	74.3303	91.2043	60.5155	85.4222	65.3932	75.1374	71.6079	57.994	61.2402	85.9537	83.0173	93.8411	93.3174	74.1266	98.5077	99.7223	76.4	78.729	85.2706	86.9222	65.4955	74.7269	53.1917	74.8562	86.3286	50.8622
	77	99.376	80.5426	77.3496	72.0938	65.2599	68.5967	87.3729	72.1511	84.728	60.6695	83.3696	65.2204	77.208	73.5584	53.4501	64.4992	82.4043	71.9199	90.5774	99.376	74.8585	111.735	97.4796	76.6599	78.2244	85.7643	86.698	64.7315	71.3034	64.1738	67.8318	86.4901	50.8928
	78	99.54	73.8807	82.9343	66.8034	66.6395	67.2977	77.7042	72.725	82.3957	74.857	88.5476	64.0534	77.0924	71.1898	53.8919	67.193	77.5575	61.3873	87.3673	99.54	71.4809	95.8649	98.2178	77.227	77.5394	86.0269	86.9487	63.9002	69.5558	63.1626	76.9479	86.7774	49.9948
	79	100.774	82.8314	78.0471	65.0256	72.4415	75.7754	85.5113	73.3198	82.4043	60.7107	93.1261	65.0475	77.5394	72.3096	61.6162	70.4771	77.5535	76.4358	83.8725	100.774	72.8379	95.7241	100.174	76.9656	72.0375	83.8393	88.7096	64.2402	79.2596	63.9401	82.7095	88.5195	52.1946
	80	99.9844	72.8086	74.5807	66.2878	78.355	75.2624	66.5965	72.7697	82.1487	70.4157	83.6614	64.6168	79.44	72.1691	57.4564	71.8374	75.4786	69.3408	86.6567	99.9844	74.1313	97.8878	101.637	77.873	72.1465	90.5289	90.7593	63.9967	84.8088	63.2066	83.0173	88.8787	49.4335
	81	99.3379	67.8225	74.4039	65.8527	84.5617	72.6169	68.8717	72.8379	80	67.5772	82.2757	63.6464	78.5714	73.7001	55.6493	71.5292	75.6118	64.7966	85.0755	99.3379	73.316	93.6488	100.38	74.4078	72.924	92.8936	85.6199	69.6066	70.9034	64.4215	77.2241	88.1079	54.0986
	82	95.94	68.8502	84.915	66.7594	81.3585	73.1352	68.4716	71.8075	79.5959	72.5585	80.7009	64.6674	68.0674	72.3464	56.4412	75.5692	78.4858	66.8418	87.1407	95.94	72.8266	96.5642		86.8058	74.7066	90.4969	85.2125	62.7314	69.9781	64.9987	75.4983	75.7076	58.0484
	83	100.9	68.1432	72.03	66.4776	88.4773	72.8987	71.1778	72.4943	81.038	66.2	79.8579	71.6284	67.2841	73.9109	55.6962	73.0723	79.5792	71.6373	84.6332	100.9	73.6734	70.5139		79.2867	92.4043	89.642	88.8081	66.0103	68.9964	66.5686	68.2436	95.9521	53.9489
	84	102.816	65.4557	71.7621	78.2177	76.6319	71.3003	78.3182	75.3334	96.2346	76.3979	84.3253	70.6161	71.3926	77.3022	57.0633	72.3698	86.5982	69.6617	85.5986	102.816	71.8749	80.1011		73.5425	88.2574	87.559	90.3624	63.8466	75.3961	63.6924	68.5571	85.8799	53.0193
	85	102.568	65.5058	71.4782	64.6836	76.3863	72.1835	92.1424	86.8643	95.8449	64.4316	79.8083	70.8074	68.1621	71.0145	55.6464	75.7842	80.3688	73.7882	86.689	102.568	71.5043	81.4769		69.2	79.4	84.5806	88.765	63.5206	77.8122	61.9912	69.5855	80.3431	52.2829
	86	106.946	62.3091	72.9939	59.5239	74.4504	72.589	85.8158	84.4704	98.5949	63.0559	74.8312	72.1578	58.0454	79.8532	57.0743	74.3071	73.3313	76.8161		106.946	71.7104	79.2661		70.8258	79.3819	85.3244	87.5328	69.7198	75.8316	64.7326	69.1136	81.0321	50.9761
	87	102.563	64.7258	69.2252	59.6902	75.7144	67.6466	71.3591	88.4922	107.949	68.11	76.2795	74.5203	64.0876	94.9229	57.5139	72.5701	80.6917	75.0632	88.8084	102.563	70.7853	83.661	105.708	72.2339	84.4505	86.8317	90.7438	65.0003	75.9881	67.9929	71.2891	79.2458	51.0212
	88	99.9234	63.1348	79.6397	60.6859	83.9605	68.1801	68.1538	80.2753	93.3215	74.5534	75.7448	80.7243	72.1699	86.8331	56	71.2293	73.646	75.3882	81.1268	99.9234	71.0481	89.9104	104.251	71.9386	85.5911	87.2359	86.5091	70.7474	71.7738	68.1858	67.5725	85.5334	56.249
	89	102.305	64.0965	87.5677	62.219	84.6314	69.2638	66.3451	73.534	90.6914	71.0807	76.9202	75.8237	71.2705	74.5961	56.4647	79.6415	77.1598	77.9838	83.9017	102.305	72.1061	89.3305	103.264	71.47	85.8626	92.6215	87.6923	61.5936	70.8708	65.1935	68.1326	91.9531	50.7868
	90	93.5269	65.1525	90.2188	63.5261	70.8782	67.4773	70.6971	74.1266	85.1686	65.2589	75.1609	73.488	76.3205	73.4542	54.2141	74.6415	77.0201	69.6653	85.525	93.5269	73.7344	89.1092	98.3691	73.973	85.2444	88.9828	85.0563	65.0474	69.4941	72.5735	70.2805	89.3307	51.1653
	91	94.6838	67.0673	87.9688	66.4214	71.5353	68.5533	69.9457	72.0188	85.0936	69.1208	76.6839	76.0772	76.848	69.6218	54.265	78.1796	74.8936	70.407	87.4146	94.6838	71.9663	93.4104	102.821	77.884	89.3396	84.7819	83.1046	61.0127	69.8835	73.6153	69.6	94.9888	48.2377
	92	92.7014	79.6498	87.3321	62.335	71.193	68.0686	74.7948	75.2941	86.582	66.3417	75.8381	76.6	78.8123	71.2551	55.0264	85.2178	76.0713	69.5095	88.2155	92.7014	70.6294	95.0384	103.297	71.9588	87.2408	82.3228	84.0993	60.81	72.1193	74.0424	69.6649	89.5257	52.2992
	93	91.8278	75.42	84.8235	59.9492	73.3274	69.495	75.6591	82.7552	91.686	64.2938	76.4358	76.2993	80.3842	73.6462	58.3544	87.3503	72.9127	70.8353	85.5295	91.8278	74.9766	91.1697	102.692	72.2188	86.2809	83.6601	84.919	59.6373	72.5962	74.7027	69.8364	97.8344	50.7586
	94	89.8328	69.2288	82.5312	61.1807	71.4819	66.4848	77.2282	91.7809	103.67	70.2439	75.9067	76.3443	72.3171	71.3375	53.9574	83.2742	73.1257	73.3313	93.9281	89.8328	80.8463	123.085	108.476	74.7753	85.7866	84.8377	69.6316	62.908	71.8037	76.0535	68.7928	98.9097	49.5264
	95	90.1032	65.5079	96.1932	61.851	77.8136	67.3792	71.8952	88.5568	106.3	70.2037	71.1668	77.2644	73.1982	72.4301	52.9504	74.5281	75.8751	65.903		90.1032	77.8162	103.336	99.7948	78.6779	85.4445	83.2414	72.7847	62.6784	71.2557	70.1461	69.7346	98.1767	50.3292
	96	89.5254	67.4703	81.7413	62.9741	75.8124	68.11	72.7053	84.9558	102.427	63.4264	70.5119	82.3314	68.7606	71.656	51.5235	75.1017	76.0356	63.8299	70.2398	89.5254	78.0488	119.36	98.0868	70.2476	84.4	78.6246	72.0601	59.6788	106.372	70.356	68.1135	97.8008	53.2079
	97	111.575	69.1604	92.9181	62.6649	77.1711	67.8332	64.7552	97.0736	89.6	62.3201	72.3054	76.0176	67.5332	71.0025	52.7313	77.0327	74.8651	65.2204	71.2966	111.575	81.5703	110.734	97.2152	76.6996	84.1227	80.7073	71.6261	59.6049	100.741	69.84	67.7929	94.602	48.8025
	98	113.936	67.4	99.9391	66.3262	70.1525	68.0323	86.0195	92.5832	85.0177	64.0432	74.7572	74.5138	72.763	72.172	52.2681	78.8739	75.6907	65.67	65.9228	113.936	80.1931	111.064	97.2	70.7252	87.3454	77.5575	71.508	57.6962	96.7093	72.2715	65.9313	91.784	48.977
	99	107.881	63.5855	113.941	67.3756	71.1296	69.1543	87.662	85.0044	83.7651	63.4364	67.249	67.9575	71.0889	71.9011	51.9594	75.3215	74.2967	65.9485	76.3593	107.881	80.8555	103.702	97.3594	74.311	86.7729	82.0462	68.5037	63.7128	89.3535	73.5563	69.8509	85.9701	49.3666
	100	101.349	63.663	133.85	68.476	71.5814	66.6653	79.8865	85.0936	84.0131	62.7967	68.7713	66.8278	81.4028	73.082	52.093	76.988	76.5123	64.9459	88.7368	101.349	70.3943	82.2425	98.7691	71.3025	86.0672	86.6527	66.3244	56.3384	88.5954	71.4745	68.1326	80.4979	53.0387
	101	105.029	64.2033	140.545	65.1263	73.0314	67.0132	85.7858	86.9773	85.7553	60.332	67.3264	66.6104	80.5792	76.2318	51.6601	76.7597	72.8038	64.4504	86.9177	105.029	71.6752	107.382	100.221	70.2902	85.7205	86.0879	68.7463	59.7907	87.1728	69.2327	67.4527	76.9245	56.7063
	102	98.0258	64.563	146.571	66.7321	82.115	72.0589	88.604	88.5401	84.0832	58	69.8947	72.0225	70.3319	74.0772	53.1376	74.4015	74.1691	69.7891	71.9962	98.0258	68.0112	101.579	106.635	68.9706	85.6893	85.6535	66.8642	62.0585	88.4276	73.4605	68.3502	72.3849	54.4681
	103	94.8545	65.6927	146.943	67.6796	82.3143	74.2068	97.8458	96.9899	84.468	57.636	75.8538	71.4717	66.8627	75.2706	63.8865	76.9603	75.5692	70.189	77.4413	94.8545	70.2354	105.069	99.7688	71.6127	86.182	86.618	66.2	59.7195	83.8393	70.0596	68.9605	81.992	52.778
	104	91.3141	71.5341	152.296	66.953	76.6879	77.6629	102.412	92.9129	87.0408	63.5025	74.0193	79.5337	68.4785	74.4116	76.6882	76.3563	71.4578	67.0559	74.6755	91.3141	73.1868	94.4346	101.869	82.8302	92.4118	85.7703	76.587	59.1384	84.884	71.9916	67.393	71.5703	54.0394
	105	93.2834	76.3192	153.909	68.7098	79.0783	73.5006	105.623	82.1155	84.9238	59.9405	82.0229	87.4775	71.6795	82.7147	64.4269	72.4831	81.8228	67.5051	78.9604	93.2834	71.6037	110.063	96.395	88.4422	83.8323	79.2604	84.1777	60.8571	84.5076	67.8633	67.8247	66.8329	54.8086
	106	95.0376	68.1336	141.604	67.084	88.8572	66.1739	107.622	83.0702	88.4092	57.0989	79.2231	78.5877	94.2602	74.4931	55.5123	74.8897	76.1696	68.3644	76.8202	95.0376	70.9741	88.4996	96.8135	85.031	79.5917	78.2285	80.8983	67.1161	91.0656	59.2438	68.8251	99.7035	50.0965
	107	91.6048	74.0051	135.633	69.2963	94.1936	64.7033	108.555	84.4968	83.0357	69.6347	89.1067	75	84.6309	72.5924	49.7689	76.5156	68.2142	68.0709	78.5609	91.6048	71.2371	88.0586	96.02	85.8984	79.7792	79.958	83.7396	60.1477	86.4559	56.3179	78.3427	96.2238	49.2359
	108	90.4902	70.0384	120.707	68.7348	84.8	63.6986	108.434	85.2044	83.1342	59.2396	83.1264	74.8468	72.532	73.0796	52.9449	73.1868	72.0638	64.7124	75.645	90.4902	71.5181	92.5711	94.4672	86.2324	87.7417	78.3837	88.0459	56.8785	86.3619	58.8537	71.1185	83.9913	50.1713
	109	89.1367	67.083	111.559	68.4223	77.0408	62.6906	109.491	82.744	85.36	56.8785	79.542	74.1421	70.0316	77.4962	53.3361	74.4155	78.2285	62.9344	77.8284	89.1367	72.5622	108.619	93.9321	80.4633	89.3881	79.4	90.6944	58.1697	89.2604	55.1148	74.6757	84.908	52.8937
	110	87.9627	68.8108	109.158	71.1867	77.4177	62.5196	97.2485	82.5246	83.2347	66.5896	79.6955	74.139	68.8852	76.6035	50.9841	75.6118	72.5251	65.1525	77.1125	87.9627	73.4306	113.525	90.9953	82.3914	75.5338	76.796	90.0094	58.4478	88.6693	63.9107	67.0812	88.5106	48.9632
	111	88.9114	67.3368	110.41	67.6234	78.8781	63.023	89.368	91.8613	81.5405	76.3395	74.4914	74.6717	67.6775	76.6315	51.7515	75.0195	76.8	64.7899	77.6043	88.9114	72.6345	93.8752	92.2384	83.3077	76.115	75.4082	93.844	59.524	87.3727	65.9794	67.1119	84.3385	49.7404
	112	91.3319	79.0929	108.32	67.8627	92.8298	64.4369	76.204	93.3854	90.8521	74.2059	74.9014	74.0193	70.6822	92.999	54.6427	77.0843	76.2057	71.7216	79.5123	91.3319	67.0419	91.0901	93.561	80.9307	75.0749	75.9033	85.4729	60.5685	88.7076	64.9797	66.8035	83.9694	50.726
	113	94.6458	72.8771	106.165	66.8195	84.2149	64.3643	73.2191	93.6732	95.8452	78.0496	73.9001	71.3554	67.6564	75.7341	54.8887	76.9519	69.0072	89.5539	78.0902	94.6458	73.1505	90.341	93.9902	75.66	75.9956	79.4351	90.6782	71.3332	84.5409	61.4993	73.2969	83.4652	51.1171
	114	90.8722	72.8797	82.6789	67.2826	80.5853	72.8077	73.8192	95.3639	93.4195	71.0979	73.9502	70.8332	73.9155	79.6438	69.218	79.6572	69.3228	69.8509	80.5327	90.8722	74.0363	106.363	102.016	78.4339	75.5371	83.5832	77.9339	63.3121	81.429	57.406	71.0481	82.2656	52.1548
	115	92.5614	70.6526	76.9527	68.6078	77.5211	65.5699	72.7129	94.3853	88.5723	66.0373	70.0693	70.8443	72.5079	77.9124	68.8482	79.8042	71.2005	66.95	77.3235	92.5614	75.7895	115.535	95.9799	88.419	78.2571	74.043	82.8302	66.6486	83.6345	64.6985	76.3602	82.8909	52.3074
	116	100.5	70.538	80.6252	68.5088	69.1784	66.8141	72.0788	85.4976	96.8757	63.9299	70.719	70.1525	65.458	73.368	67.3439	71.2195	67.8798	63.3518	81.0211	100.5	74.7082	128.277	92.8839	70.9536	80.8337	75.2274	97.9908	71.1185	87.4592	61.1446	75.667	77.0327	52.2381
	117	95.7501	65.4136	86.1481	73.1469	74.7321	62.5715	68.4609	95.7496	86.2135	65.0373	71.9236	73.1199	69.0992	73.0914	66.3654	68.936	75.3179	67.4104	79.8457	95.7501	75.125	83.6436	92.0719	73.0682	81.5607	76.1969	68.4178	69.0144	87.4547	56.2762	73.9653	85.0781	51.705
	118	97.7171	67.3544	76.9239	65.7015	71.7141	71.2693	67.4808	88.6046	84.7118	65.5454	71.2297	77.6896	77.196	75.2984	63.4694	64.5227	68.4787	70.7585	75.5929	97.7171	76.2488	88.7572	92.8643	71.8309	79.1608	73.4737	65.761	69.9854	84.0438	63.4678	69.2397	93.1959	51.8865
	119	94.9604	71.9687	84.6088	66.6801	72.0939	59.5769	69.6024	80.1833	85.9642	76.3696	72.5852	72.8672	68.5212	77.0818	64.7427	68.507	62.7209	80.6278	79.0016	94.9604	78.1098	81.4	98.3008	79.9405	77.2724	73.3874	65.2374	66.8088	86.5549	58.6614	68.3715	84.6509	51.3465
	120	95.9101	72.2452	83.2303	66.6866	68.5179	60.6822	64.9763	82.7293	86.9547	60.9588	77.9675	71.5054	72.3997	79.227	69.238	75.4322	61.9291	82.4336	79.2193	95.9101	77.6162	82.529	92.1046	69.5601	92.9312	81.8916	67.3614	63.9933	79.8208	53.2475	68.2427	86.6656	51.5261
	121	99.0774	72.6991	83.4455	67.0171	69.2072	66.0961	65.0746	80.3163	86.9864	64.3072	72.9506	69.3119	84.7669	90.3529	68.5037	59.9906	61.3936	72.8531	77.0643	99.0774	73.2671	93.3452	91.7529	74.6611	95.995	72.4679	66.4032	64.8338	78.5673	56.356	76.4398	90.6878	52.7341
	122	99.432	70.1875	81.1786	74.7985	69.3288	68.6544	67.1294	79.8249	87.7223	74.0507	71.3896	67.7294	75.9897	94.2294	77	65.9408	60.5862	70.0986	75.5253	99.432	71.0651	93.8267	90.8271	74.2938	79.4869	76.1229	62.7201	65.061	77.7312	56.7656	79.6424	81.9616	54.4113
	123	100.581	84.5886	76.4199	68.3195	69.9235	70.0981	64.7798	81.7064	86.4135	69.6798	71.7664	66.1277	79.382	89.1439	77.5838	65.0949	62.2811	86.024	73.3074	100.581	72.6185	118.182	91.5142	76.2318	82.3314	80.776	80.3968	63.5272	76.2119	57.7339	79.3902	85.4712	57.543
	124	97.552	94.099	76.8041	64.9128	81.1958	67.7942	63.3967	80.9831	88.0459	76.5073	80.4483	68.4963	67.9186	96.1099	76.5402	65.5913	62.8688	67.2631	75.8849	97.552	70.4034	88.1208	93.1031	76.396	92.4414	81.4636	83.8055	64.3317	75.9147	58.2243	74.015	84.444	55.9796
	125	96.2702	73.9923	76.8519	68.9677	80.928	71.7282	64.323	80.6823	89.8281	65.2749	88.0413	67.5789	69.0749	75.0541	76.6961	65.9376	71.3114	66.9268	79.7373	96.2702	70.6239	79.1986	97.2936	77.7737	95.7491	80.9476	85.7116	66.4277	76.4797	58.2756	75.9701	82.0727	55.8465
	126	96.6604	70.4753	74.4659	67.0913	78.0739	74.8636	65.8618	79.0329	91.1335	69.5356	88.6107	67.0909	67.2946	79.1007	77.762	65.6974	73.2212	69.6726	66.0482	96.6604	64.4017	82.8573	101.247	88.1391	90.0047	84.1205	74.9259	72.5471	78.8452	57.3494	73.7996	84.1548	56.7823
	127	99.1394	72.4906	76.1445	67.5843	74.2348	67.6625	67.7517	80.4042	89.2837	67.4893	93.0533	66.5396	65.0543	75.4963	81.7702	64.03	68.0035	68.5464	65	99.1394	65.8366	89.3724	100.341	74.744	85.8631	79.9871	78.1044	71.2637	77.6688	66.3317	69.2593	76.76	54.8629
	128	97.1646	85.5292	80.812	65.3075	70.6552	72.3179	78.6492	80.0292	92.3183	70.2902	90.2988	66.0103	68.861	74.4924	78.4531	65.4307	70.9923	69.5023	69.3294	97.1646	65.4236	91	103.384	72.8182	94.5249	80.6563	72.0413	84.8879	75.255	58.5817	70.2073	79.9441	51.9054
	129	92.0801	97.1366	77.0401	67.198	69.3083	69.8769	78.078	82.1444	92.1344	69.8036	70.719	65.1695	68.9282	75.7126	81.617	67.2065	69.9272	68.3167	72.8949	92.0801	64.3553	88.836	104.162	75.2153	89.9485	81.1684	71.0926	77.016	79.1773	58.2091	74.7323	78.1837	52.5121
	130	92.2889	111.301	75.3882	65.6393	76.5294	64.7599	81.1098	81.7872	88.9861	68.7248	71.7888	63.8532	73.3093	76.0778	81.8298	67.3292	81.6381	67.8199	75.3098	92.2889	64.4833	94.2035	102.898	75.4462	84.5321	81.7366	72.2715	75.302	76.9719	56.8355	80.1875	78.8781	52.0861
	131	102.789	87.6336	76.0158	70.9166	72.4868	64.0302	85.4048	81.4382	93.3319	73.7797	71.5416	63.3538	70.7006	77.6042	82.9223	67.4	67.2455	69.3213	77.1638	102.789	63.98	117.704	94.7852	75.5574	93.9315	83.0803	74.4	75.6482	71.8727	57.1048	81.6893	83.252	47.5262
	132	92.3856	78.0528	77.9043	67.2559	71.688	65.54	87.2773	80.5329	100.042	72.8668	70.3817	62.6695	72.7136	80.5552	77.0562	65.6137	69.1064	66.5515	75.7262	92.3856	65.2623	130.375	96.4754	74.5224	86.7899	83.6041	71.7345	69.0216	80.5048	55.5359	78.306	92.1664	49.0128
	133	91.6955	76.6439	104.591	69.7926	69.283	70.2947	86.7368	80.1249	104.74	68.2854	72.0188	63.6929	70.6589	82.8568	77.5879	64.6505	72.5474	68.0496	78.0041	91.6955	66.9094	110.528	102.28	76.0575	81.0971	82.6809	71.6896	68.853	94.916	56.4325	88.4986	103.229	49.1539
	134	94.7378	77.8905	112.516	66.3878	69.6782	78.0778	91.6334	81.6809	88.0183	68.2178	71.2297	64.8473	71.4979	87.6892	75.6158	65.6736	72.2979	70.1124	71.9813	94.7378	67.312	137.858	101.947	74.4226	79.8254	81.9494	76.8686	69.0864	89.9344	58.0454	88.3414	97.4937	49.6275
	135	105.69	80.6672	98.2405	68.0743	70.378	65.0642	90.6248	81.1014	84.8	69.9781	80.4273	68.5108	73.7806	85.7728	70.9483	68.3644	67.9948	69.8655	70.9077	105.69	67.0848	135.724	99.2362	76.3424	80.8992	81.9184	98.203	66.7097	84.9248	59.7471	79.0739	99.5441	49.4789
	136	93.473	88.4526	95.7878	67.5387	78.4815	66.2452	81.6424	82.7914	84.2878	68.7606	78.2	62.8229	72.2031	85.8032	70.4367	63.418	67.456	68.8143	76.8841	93.473	71.466	90.5131	97.4629	78.0681	83.5363	84.1426	111.399	66.819	82.9395	59.4	74.1151	99.2039	49.017
	137	94.6373	80.6647	91.481	66.965	77.1657	65.4064	76.7239	75.4157	84.1036	70.3833	80.3381	63.2494	67.1539	113.611	70.5229	64.1303	67.5125	70.0395	73.1678	94.6373	74.5553	85.5292	96.7613	76.8549	82.9007	82.0626	123.523	64.5008	78.3428	57.9721	72.4113	100.217	49.7611
	138	93.4726	84.2299	89.8608	66.2139	77.396	69.6525	65.2714	76.0594	94.5114	98.9541	80.4461	71.0222	70.5786	84.919	68.296	65.2	67.5965	67.7199	75.2351	93.4726	76.6247	87.8834	97.3037	77.6392	78.6492	82.6497	120.063	65.4943	74.1498	55.9854	71.226	98.028	52.0434
	139	105.523	80.1165	94.3116	66.6451	75.9939	71.5043	81.6427	71.785	102.243	77.8209	77.9432	77.1518	72.7905	80.6	68.9713	65.0577	67.8615	73.881	81.2984	105.523	70.367	87.4547	98.8	79.1511	77.6931	83.1929	85.454	65.4307	75.0156	57.206	71.9925	98.4346	51.2374
	140	117.298	72.5322	96.8641	66.349	74.5787	78.0647	82.0253	74.2569	101.137	69.3782	79.3298	74.9415	72.1624	77.8636	70.5302	68.2178	69	64.2034	78.8493	117.298	71.9288	85.547	99.6935	86.5687	80.8273	83.3919	85.5515	67.572	76.784	57.2956	71.6934	107.803	51.0319
	141	101.952	74.1584	99.0831	68.142	74.4771	73.5804	72.1202	76.5076	100.921	66.4305	80.1377	75.5614	76.752	79.0671	67.8813	67.1855	72.0911	70.7216	73.1771	101.952	71.0889	86.4495	98.7331	82.6462	86.923	83.1299	82.5828	63.4612	78.0861	72.5637	71.9625	100.849	51.2214
	142	96.19	73.6307	93.0749	78.8246	74.3161	68.6715	69.6907	75.4275	98.1642	70.6023	84.5428	75.8949	66.5838	78.843	75.3215	66.2241	71.1725	64.8203	76.5974	96.19	76.4488	90.3245	102.481	79.8416	83.116	96.8273	79.5948	64.4959	85.8671	75.8222	74.4659	79.0288	49.7456
	143	109.08	75.8237	110.92	82.5349	73.1429	69.6206	68.9425	74.8	94.9802	64.3933	77.8608	78.1959	71.0811	75.9879	74.7191	65.3728	81.4134	63.0555	78.0528	109.08	74.7271	94.7901	108.2	85.7794	81.2296	84.9843	70.2989	64.7865	89.4512	80.7273	75.3333	92.8065	53.0996
	144	96.6352	73.4	107.929	81.043	72.3432	66.9662	76.8522	72.5284	92.1616	66.4063	79.0718	74.7338	70.4532	74.8651	74.1614	63.8	69.2163	66.6778	75.7104	96.6352	77.1253	92.4674	96.9313	71.2569	80.0792	85.8844	70.547	64.4369	92.4337	72.3499	76.4876	104.657	48.3258
	145	111.959	72.4793	116.552	78.0306	70.1051	67.8381	67.2809	74.4427	96.7209	66.5536	80.0646	74.532	71.4269	78.1905	66.7511	70.0182	66.1343	66.0589	83.4043	111.959	96.1222	97.6712	95.2809	69.2525	79.233	86.7277	72.1108	66.9129	94.3327	54.5063	76.0476	105.343	47.8025
	146	108.415	72.6568	118.31	77.3433	70.4367	71.5353	75.1252	83.3783	92.7179	65.2646	87.1498	76.5243	74.0727	91.1132	61.1329	69.7708	66.1861	76.0376	82.2512	108.415	117.336	118.633	97.1265	72.9642	78.8287	87.8346	68.4218	65.3191	86.2966	52.4623	77.5573	102.899	48.1799
	147	95.7277	72.7773	81.0718	82.4482	69.4615	74.1517	70.0811	76.5595	89.2186	65.8343	87.8993	77.6907	73.6301	78.3345	53.032	70.2952	67.1714	63.6066	78.4245	95.7277	116.541	101.934	96.2797	80.5666	80.0585	87.6236	69.0351	83.0075	76.2477	52.9394	74.7533	99.154	48.7695
	148	94.3565	74.1313	83.5748	79.0731	70.5928	80.2268	68.4823	76.2848	84.4484	71.4513	73.5362	80.422	71.1185	81.7752	50.9859	71.2738	68.7893	64.3096	73.7808	94.3565	95.0982	87.5276	98.8051	79.5374	79.0206	85.5475	66.4457	67.7683	78.0244	50.8609	71.0926	92.5446	47.3334
	149	108.66	78.3018	82.1369	70.278	66.1205	76.3688	67.9096	75.8	83.4783	63.8935	66.2587	79.1835	72.2226	72.377	53.2862	73.4563	69.1172	64.7315	94.3117	108.66	98.6842	95.1901	99.9093	77.9468	78.7559	84.5596	76.445	71.5901	84.6864	50.7234	76.2848	90.2941	51.3477
	150	102.618	67.6643	73.1295	67.4936	77.9391	72.3141	69.9854	73.8924	85.4176	63.7668	65.4989	75.3296	73.711	74.2282	52.6466	71.1564	67.2035	68.4621	93.4236	102.618	89.6041	106.058	102.437	79.1017	80.1291	82.0093	63.7568	63.6298	83.6305	61.2668	78.8041	87.9603	54.0676
	151	92.7224	65.9725	71.6805	66.4537	70.5785	68.8861	68.5072	71.7701	84.697	63.0854	64.7663	72.2758	73.1868	72.4302	53.9747	72.4375	71.559	69.4108	95.2598	92.7224	91.2942	108.502	102.283	77.6703	79.5461	80.9684	63.4213	60.7178	84.3534	56.5794	78.5918	90.8353	61.7579
	152	92.7807	67.853	71.5888	65.7034	72.215	66.8647	65.2748	70.073	90.2248	82.6779	65.7623	75.6166	75.3731	83.7547	54.5335	72.2979	67.393	74.1545	94.7618	92.7807	90.8011	102.838	104.346	73.9551	79.9917	83.488	65.0611	66.5603	84.4417	52.4382	79.5035	91.0569	64.7739
	153	94.2478	70.1791	72.3319	69.3606	77.2091	67.8381	67.4281	61.4544	82.7871	92.5146	64.1666	73.5387	71.7813	77.2737	57.3701	75.0164	68.4999	63.5504	92.7881	94.2478	88.3843	109.238	101.901	72.4337	80.5706	82.6329	67.9415	62.055	85.0886	53.8906	80.5497	91.4333	49.5756
	154	93.6146	62.7216	72.7016	67.7588	69.1196	64.445	69.0684	72.3247	81.9829	63.5026	62.711	71.4809	73.8385	76.8909	57.0989	75.298	68.142	60.5482	90.38	93.6146	91.0151	108.717	102.179	71.4023	79.1443	77.7253	67.9894	66.0877	84.0701	60	82.2128	93.0773	47.6174
	155	92.4819	62.6644	71.6075	66.985	68.5386	68.1858	66.2138	80.7579	81.7364	60.3089	61.0823	71.8578	73.7575	72.1165	58.8429	83.2781	70.0657	63.8836	93.7095	92.4819	90.1428	106.806	109.588	70.0253	80.7748	79.987	64.6955	79.4151	82.17	59.9244	81.953	92.8522	47.5604
	156	94.0294	61.7968	73.3295	72.7211	68.4586	69.9421	70.1645	78.8822	81.6936	63.069	59.825	70.2329	76.165	75.7344	59.2216	77.1317	70.5375	64.7393	94.5189	94.0294	89.4005	107.679	118.565	68.7006	80.8042	82.8087	65.8458	63.1441	86.5144	60.8027	80.1541	92.6201	48.1348
	157	95.9101	61.1784	77.4686	73.9943	66.6221	67.595	68.6393	64.6842	82.6387	64.1408	60.8	69.76	72.2414	77.1184	60.6474	69.5891	81.6038	60.8822	97.01	95.9101	92.2381	102.261	101.621	72.9552	80.631	81.0153	68.0715	63.092	88.1724	56.4323	79.5379	86.9358	51.8483
	158	108.584	61.7775	74.4504	65.7277	75.5034	69.2419	70.4955	65.3898	82.17	69.0794	67.727	70.0438	71.6486	78.1502	64.2561	67.674	75.0844	60.7399	97.7379	108.584	95.3242	108.976	95.2546	74.4275	95.8927	79.6596	69.4136	61.416	96.2255	56.5117	79.2785	84.1781	46.9811
9PM	159	107.181	63.0197	75.7724	64.5919	75.6709	68.2702	72.532	64.7124	81.1831	64.9662	62.4094	68.0638	67.9363	78.4212	60.2942	70.7917	70.953	61.6505	86.8419	107.181	94.6702	100.618	94.3312	76.052	102.618	79.7351	66.0792	63.5476	94.1186	57.3733	79.4828	84.7266	47.2
	160	97.7147	61.7389	73.2993	64.9787	80.8632	70.4624	78.5141	65.1356	81.1522	62.1399	55.8952	72.82	80.8042	77.5553	60.2494	71.6149	68.9185	60.0532	71.0555	97.7147	92.6005	93.3284	97.3064	74.8758	91.7728	78.4403	65.8446	64.7112	80.3958	67.4786	81.8721	85.2754	47.075
	161	89.13	62.1871	70.0213	67.972	78.3184	67.8879	74.4078	66.6451	79.7377	64.9319	57.3254	74.4084	75.1335	79.8017	57.9933	75.6699	70.4908	60.128	75.0256	89.13	93.1291	91.9735	100.054	73.5502	77.1719	81.9369	66.5282	61.1332	84.0263	61.9581	78.8328	97.2721	47.3059
	162	88.3451	65.0136	69.9275	69.3141	78.8246	68.6107	81.2454	67.9096	78.0983	58.36	58.8682	64.3732	68.2996	80.2527	60.0125	83.661	76.7109	61.0095	81.0685	88.3451	95.6055	83.1747	100.947	80.5283	76.82	79.2534	67.9806	62.1035	77.7012	60.2147	77.8892	88.4998	46.8414
	163	86.8959	60.981	70.2659	66.5218	77.7671	73.8423	86.6935	67.6352	85.1819	59.4465	59.5427	63.3849	69.6689	83.8418	61.5904	84.345	79.097	59.6964	88.5291	86.8959	91.0991	89.0523	98.2768	72.1423	76.3483	76.6919	66.63	63.7005	78.8768	58.8122	76.9559	77.2755	46.323
	164	86.5262	63.2593	70.0978	65.6935	74.2068	79.6016	74.3549	68.4285	90.8722	57.9879	72.1503	68.1858	88.1082	79.07	61.267	87.7051	80.3061	60.9365	89.2279	86.5262	90.0531	87.6456	98.8927	72.185	76.6399	76.0693	74.5027	63.0098	81.1366	58.2122	78.0406	73.7654	48.5545
	165	96.551	61.9645	76.0198	67.5447	75.6907	79.6249	74.6078	75.251	82.3115	80.833	78.9014	70.7179	93.4443	80.4346	62.7739	90.3294	66.1002	62.7347	87.8137	96.551	90.9749	90.4514	103.195	84.2068	77.5899	78.0813	83.0829	62.3201	79.233	57.1041	79.7751	76.0622	47.9649
	166	95.7573	64.1566	90.6611	69.4066	71.5851	81.0076	75.1487	71.7029	81.5873	61.2096	59.0154	68.4321	75.167	83.7677	62.6489	96.8757	67.9026	62.6261	82.7052	95.7573	92.1436	90.0157	99.774	72.5182	75.7803	78.8546	69.6181	62.9377	78.0325	56.1065	78.0528	76.8921	46.2915
	167	86.4322	61.6344	85.6535	64.9008	75.7132	76.3232	74.1652	71.0555	80.1583	64.0167	59.8874	69.2649	72.4641	86.2135	59.8468	86.1551	68.8933	63.9294	84.0832	86.4322	88.7799	90.9905	97.7135	69.4181	76.4291	82.4988	71.877	64.9662	78.5795	55.4925	71.252	79.9417	46.5636
	168	88.8899	66.9965	72.7953	74.2949	75.2863	76.2861	72.943	72.8759	79.2413	60.103	57.797	69.0741	73.7719	79.338	57.63	78.7549	71.559	61.7743	80.821	88.8899	80.6815	92.248	94.0971	71.7888	76.8583	88.3928	61.7651	65.3455	78.3015	56.5088	70.5617	80.3518	46.9271
	169	91.4361	76.0575	71.7813	59.6426	75.7014	75.6112	71.1371	72.5094	77.6786	61.6321	57.555	69.1928	68.757	80.914	58.8682	92.1085	65.9711	66.2826	83.4087	91.4361	96.8677	92.837	96.0702	70.5325	78.0902	96.9768	63.6823	64.0334	79.8	52.5945	70.4017	82.8005	46.5442
	170	89.1265	69.335	69.5783	64.898	72.8152	76.9285	69.6911	72.8114	77.3087	60.0063	57.2	71.4112	68.2427	81.5408	57.2537	78.7909	67.8898	64.7382	82.3957	89.1265	93.5377	90.933	92.2769	69.9095	77.2616	99.2966	61.9484	69.9599	76.6319	69.1779	72.4075	97.7088	46.9072
	171	100.593	67.6219	71.2223	69.202	74.8468	79.8669	69.8145	73.6772	75.9486	67.8088	58.9509	70.0766	67.9505	84.4796	62.7151	76.4239	58.7755	65.7555	81.7021	100.593	98.4209	92.037	92.5229	80.2729	79.1667	100.511	63.1835	78.9671	70.8583	70.9417	73.358	86.2045	46.3812
	172	91.707	61.0506	67.8974	65.6195	81.9701	78.5491	68.232	72.8569	77.5112	72.2361	58.4884	67.3262	66.8731	95.8285	61.7157	79.3279	58.7022	62.7183	78.1756	91.707	102.55	91.4431	92.1199	88.1332	78.0948	91.6425	64.4275	64.7416	82.6387	60.6569	71.6112	85.5404	45.5549
	173	92.2065	61.0796	62.1871	63.2335	74.9444	71.8599	67.5507	80.488	78.9301	60.6073	58.4731	66.2207	68.0374	93.6996	65.5181	81.1878	58.7223	61.8483	78.7672	92.2065	92.0605	91.2185	91.5666	77.952	75.486	90.3338	59.8878	61.6707	89.2645	54.5517	72.8455	84.6608	45.5431
	174	82.4969	65.9519	72.9537	64.0101	71.226	69.2001	66.4242	80.3842	77.6364	53.6714	57.2507	67.193	67.4595	71.9238	69.3336	79.7287	59.6622	61.2447	77.7052	82.4969	95.1508	94.0646	92.6772	77.96	75.5764	89.1066	59.6622	62.7471	76.1643	53.2888	72.4075	105.009	45.5644
	175	81.79	64.6424	71.466	64.6622	73.7247	77.2513	66.0172	77.1678	78.1146	55.6434	58.1758	66.6681	74.7245	68.8319	65.2379	76.9119	63.154	61.3744	76.6722	81.79	104.046	95.0604	96.3254	89.1473	78.2408	89.1336	58.7175	66.2379	76.984	55.012	71.6917	90.43	45.4426
	176	80.4503	61.9549	69.122	70.7336	72.8341	65.9323	74.4906	77.5249	79.4538	53.5526	58.1485	67.0514	74.0965	74.2953	60.334	79.1423	63.5528	60.4346	77.8933	80.4503	101.365	100.561	108.436	70.4382	78.2979	82.807	59.9969	63.5868	77.259	57.1464	70.5522	69.6435	45.581
	177	81.4533	62.2282	69.869	68.9969	70.8295	65.1632	80.5006	69.3783	77.3879	59.9968	57.6421	67.7447	74.7299	74.0856	57.116	78.0317	60.679	57	79.4671	81.4533	89.5179	89.0696	101.691	69.542	77.3046	82.0427	62.9672	65.0237	86.5586	66.972	72.9215	75.7657	48.4909
	178	84.9276	62.4701	69.3747	66.4424	72.7848	61.1607	80.0587	59.9938	76.2715	52.6329	57.3851	66.3862	67.733	73.7044	58.0127	77.6164	61.0255	57.3313	77.762	84.9276	104.173	90.6029	90.4351	68.4205	75.1213	82.9179	60.1812	65.6771	71.6934	55.1292	70.378	76.9096	49.5549
	179	82.0831	61.1045	69.4253	62.931	71.2408	62.2746	76.8482	62.872	76.261	51.8697	56.7508	65.3864	64.9446	75.0314	76.9889	74.1382	86.9682	57.9668	75.113	82.0831	97.2152	87.5609	94.484	69.8401	73.2512	82.0941	58.5923	63.81	71.2037	53.8541	78.0439	80.2585	46.2771
	180	82.7249	59.9311	69.1712	62.9008	74.5788	62.7837	59.2154	62.4163	77.8243	51.981	63.3176	66.1481	57.6811	72.4413	77.884	76.6275	74.3174	58.8828	72.8718	82.7249	89.9953	87.5242	91.7468	91.9527	73.5302	84.4687	58.6764	61.3425	70.1598	52.7181	67.6855	87.9389	45.1175
	181	86.3191	64.7393	71.0516	63.0342	71.5329	63.6475	56.9881	63.5107	78.8328	51.942	61.5346	69.7855	56.4559	70.468	67.7436	74.0347	59.9906	58.2546	70.8065	86.3191	94.0392	89.8186	89.0109	72.4433	72.2933	102.478	59.0739	60.5843	72.0654	52.6492	65.1254	81.8173	44.9555
	182	93.3598	63.9599	70.062	63.2183	73.9692	63.9662	55.4087	64.4436	79.3298	51.6347	54.7174	72.8038	56.3384	68.802	60.097	74.311	60.0094	57.6529	69.4506	93.3598	93.496	92.6536	89.4236	68.5893	72.015	96.8711	59.2067	61.137	70.0328	53.2777	64.6337	77.0876	44.2623
	183	91.7609	60.474	69.1712	65.0326	73.0609	70.5507	55.6174	61.3758	79.904	52.8352	54.7886	67.8955	55.6203	64.6269	56.9852	74.7012	57.624	60.3717	69.2361	91.7609	95.2916	90.6124	89.7355	68.1017	70.8443	83.5465	63.224	61.3936	70.8517	54.2169	65.5693	80.8189	44.0505
	184	103.328	65.8583	73.5088	72.1473	71.9438	68.1954	54.2559	58.5634	75.0827	50.8653	59.7595	63.5206	55.5673	63.1151	56.0481	72.7924	60.6189	56.9126	70.8929	103.328	91.6525	89.7725	89.8362	65.8868	70.6381	76.7281	64.0732	60.9302	70.0511	54.5318	66.7896	81.999	45.562
	185	85.2842	64.4571	63.6133	68.7375	71.94	72.0514	55.6058	57.63	72.9596	50.7254	55.5012	62.9278	56.2169	63.2636	56.0657	73.8385	57.573	56.4235	69.9056	85.2842	92.378	92.4399	89.3443	64.5664	71.3003	77.106	61.4769	58.8061	72.8482	54.6199	64.9493	79.7874	43.7658
	186	90.7897	65.3882	58.5634	67.6042	69.4941	70.0803	52.3199	56.1912	76.4129	50.4352	54.4028	61.9033	56.5001	65.8251	53.3055	71.9251	61.4961	63.3835	72.66	90.7897	91.6198	85.3738	88.3448	64.4038	70.8599	78.5795	60.2534	59.922	70.9145	59.744	69.6036	85.1651	41.5114
	187	90.7676	61.2511	73.3797	67.9413	77.1638	73.514	52.078	56.3501	78.4041	49.9581	59.4712	69.0885	56.5205	66.5515	53.9214	71.9386	61.1745	62.594	71.7682	90.7676	91.9043	86.7247	87.4551	63.0452	71.0715	78.9342	61.7226	59.431	72.4377	59.0769	70.2256	83.2888	41.9179
	188	86.4837	59.4124	60.8127	69.1782	71.1889	67.9222	53.5226	56.9008	83.0313	49.6675	56.6265	68.5893	55.7132	66.8697	55.2518	70.0255	60.8158	57.1583	70.0598	86.4837	93.9008	82.3739	87.2773	61.1356	69.9851	75.8316	64.3765	65.2306	73.6147	50.4791	68.2854	82.2682	41.4389
	189	93.4291	61.9096	59.04	77.7583	71.7664	67.5055	51.5758	54.9199	77.6081	51.4477	58.6122	71.2148	55.7651	66.5411	56.0672	68.7893	70.6872	58.5055	69.5203	93.4291	105.824	78.1308	86.5985	60.4238	69.305	75.986	67.3227	69.6608	71.3414	49.7844	68.1007	78.0788	44.0532
	190	81.2381	61.4897	58.3787	80.8335	71.9962	70.6253	50.9231	54.4895	75.1961	52.0786	62.0711	65.7966	59.2679	69.4849	56.1795	74.2646	58.7991	58.7969	69.0432	81.2381	88.4163	78.8986	86.5352	60.8494	69.6389	76.6569	66.993	67.8389	69.335	48.884	66.6	76.5963	41.8938
	191	84.1627	72.6454	59.6559	82.611	78.2442	71.3867	55.0803	54.4723	72.9582	52.6361	58.4244	63.9332	56.547	75.0923	57.1375	68.8538	59.04	55.9107	66.9059	84.1627	86.2441	79.9917	85.6759	61.6386	71.656	76.0872	65.921	60.7576	68.2747	48.8942	66.1792	77.253	57.0743
	192	84.6734	63.7295	59.0769	85.1015	81.9334	80.4262	57.0832	54.5545	72.0864	47.6248	59.2494	63.0621	56.4441	74.1825	57.3821	67.8424	61.105	55.7362	68.5464	84.6734	84.8533	80.7744	83.4479	63.7814	72.5133	74.8234	65.4648	59.2093	77.341	48.8803	65.5522	79.7896	45.5518
	193	85.9388	61.9873	60.6601	84.2006	75.0234	87.4848	56.5323	54.5591	71.6821	46.9584	59.8722	63.6	55.9272	73.0946	57.4928	69.3892	61.9419	57.7399	74.6995	85.9388	89.0622	84.4704	81.1958	64.5191	73.1314	83.0361	64.9746	61.1162	85.1113	48.6076	65.9416	77.0358	43.6885
	194	84.6176	60.7139	60.639	67.5316	73.6228	86.8484	56.2527	58.8131	72.2908	47.4423	61.4064	64.6101	56.5873	64.9522	61.5423	67.7824	62.8753	58.6214	64.1542	84.6176	86.8407	80.3339	84.5646	64.0489	71.5379	88.8492	64.6674	57.4209	77.4686	48.9821	66.6799	76.8704	43.1641
	195	89.4392	61.1968	59.0831	73.0723	71.9937	87.322	54.8836	62.7045	72.015	47.7773	68.921	66.8731	52.1946	67.1049	67.6176	65.1867	66.4035	57.9267	67.9875	89.4392	85.8594	81.2899	85.3867	65.5189	71.9297	82.5465	63.3077	55.5156	74.4465	49.0536	67.7823	72.1635	42.3625
	196	90.0142	61.3968	58.4244	89.7984	59.6746	86.9645	52.9972	63.5702	72.4264	47.3189	60.7678	68.3929	54.3302	68.2071	61.9226	64.5059	64.9251	54.6491	67.015	90.0142	98.3093	82.0307	86.7413	66.8519	70.8126	78.7681	65.6518	63.3154	75.3804	51.2216	65.9656	80.9693	43.2023
	197	84.2713	60.9778	59.1385	83.3727	58.911	73.5408	51.408	62.5935	73.1162	47.2148	62.8135	69.8908	55.7971	69.5086	61.2032	65.0848	67.7189	56.6649	66.4796	84.2713	87.7603	81.9488	85.7907	67.9096	69.8841	78.5285	67.5843	56.5264	72.0751	49.8234	65.1186	97.7493	42.5313
	198	79.759	61.2819	57.9909	74.6599	60.2691	68.8208	52.0705	56.1678	73.4574	48.0424	61.2606	72.1587	56.1532	69.6612	59.8156	64.5194	65.8309	57.4778	66.5307	79.759	87.0317	81.9751	87.125	68.4463	70.3548	77.3245	64.4168	55.5531	70.389	49.2308	65.2816	74.3252	42.4974
	199	79.3364	56.4059	61.0161	82.2563	61.3553	63.6732	50.028	55.478	74.2619	46.5722	63.0263	70.6884	56.5794	69.0265	60.1938	60.0094	69.6839	58.6122	68.1752	79.3364	83.5929	76.453	87.7817	69.1172	69.7404	77.0154	63.1123	55.1565	69.9126	49.2026	64.9222	73.5328	42.6136
	200	79.6879	55.0631	58.5391		62.7869	61.6109	50.922	55.8029	76	46.6663	64.0334	69.6326	56.2305	70.8406	59.903	62.1935	70.1508	66.6681	68.6325	79.6879		78.4328	86.9819	91.8195	68.608	70.6535	62.1676	57.4748	69.1152	49.3871	64.4941	82.598	42.7134
	201	82.3871	82.6474	60.3556	81.1311	63.5589	59.3639	50.6707	55.8116	73.5081	46.6194	65.7247	68.2604	55.889	74.4521	65.095	68.2568	68.9246	61.1114	66.1136	82.3871		81.6595	93.264	80.3716	68.2914	70.3824	61.9646	59.1261	69.3928	48.8702	65.2374	70.3803	43.4068
	202	82.8216	62.1068	56.3384	78.3212	71.4325	59.8504	54.1423	55.2676	75.4826	53.033	66.8174	68.4432	56.0496	65.7198	57.0773	68.9277	66.497	60.6515	64.8338	82.8216		80.2084	91.5153	65.4352	67.9231	68.1432	62.8396	58.536	65.0407	50.4605	60.9524	66.9308	43.7385
	203	83.5044	57.8925	57.5042	75.8164	62.4651	58.6826	49.6388	55.3625	76.4279	53.2585	68.2925	73.1809	57.7669	68.1716	56.5176	70.6663	66.0961	62.6065	69.0396	83.5044	92.4012	76.7241	84.7412	67.0464	67.1493	66.6243	65.0711	56.6413	63.8233	50.5104	61.317	150.246	45.0234
	204	84.1868	56.2623	61.4	76.3257	62.6587	60.8286	51.1545	55.5335	77.5394	53.4529	68.9174	79.4136	58.2516	67.8071	56.9067	64.8882	65.7657	60.8349	77.0631	84.1868	86.4341	76.8816	85.5955	67.9203	68.3908	69.73	66.5788	55	63.6228	46.0696	61.4608	165.736	45.1553
	205	84.3868	57.3164	62.5093	72.4436	64.956	60.3478	50.6779	55.832	76.6839	57.8121	69.6145	72.6947	54.4752	66.9791	56.8622	58.8901	65.7658	61.2192	79.8531	84.3868	90.5206	76.2	86.0432	67.0987	64.9173	72.9247	62.8283	57.2597	63.3439	45.6976	62.9574	136.968	45.5596
	206	87.6022	56.6767	61.3553	81.1523	67.4351	70.0252		56.2176	74.1537	67.5413	70.084	70.1828	53.4195	70.5764	56.626	55.658	85.5386	60.4598	73.06	87.6022	98.7183	73.6614	86.1346	63.322	66.4778	81.0881	62.8396	56.5118	62.6587	49.712	63.2626	76.972	46.0864
	207	89.657	57.7429	61.6225	84.6404	68.5001	59.2803	51.5328	58.2091	73.5234	53.699	66.1208	74.2696	52.1783	68.3395	56.3056	51.3203	71.665	59.4434	66.8697	89.657	87.2909	74.173	86.0834	61.4815	67.6127	73.2491	61.7351	54.107	61.8872	48.9414	62.872	74.2239	44.8678
	208	82.9387	61.7927	60.927	82.258	68.8136	60	52.8892	60.2463	73.6153	45.8143	65.0203	67.2704	56.2084	71.5939	57.3522	51.2825	70.4127	59.3722	68.5037	82.9387	85.1463	75.3059	86	62.6653	68.4428	68.9282	61.8186	54.5772	61.5025	49.485	62.1159	63.8728	44.9625
	209	83.7949	63.7602	61.0191	81.6934	69.4694	59.4104	49.177	60.8666	73.3107	46.3397	67.8939	62.7111	53.375	70.3099	58.3453	53.4445	70.8554	56.6354	74.1313	83.7949	84.0131	75.1365	86.3415	61.755	69.5891	67.8	62.7688	54.4709	74.4039	48.7797	61.5615	65.4738	46.2217
	210	81.8986	63.0958	61.6707	84.0719	71.037	60.5007	49.0799	59.0954	73.8999	47.1241	69.5891	68.2223	53.4975	73.032	64.9522	53.6615	64.664	56.8342	71.7158	81.8986	82.5914	78.6174	85.2977	61.0573	67.2666	66.7513	62.7869	55.2777	67.9257	48.8178	62.3396	65.1525	44.6
	211	81.3646	63.4744	61.0284	82.1577	72.8379	57.8463	50.6316	56.8579	73.5923	47.5012	64.0367	69.658	54.3066	65.5659	64.1199	54.5915	62.8262	57.9267	70.1744	81.3646	88.6277	74.9914	86.4498	63.2494	66.8139	66.9088	63.7694	55.9156	71.2111	52.6222	62.2185	66.8711	44.6256
	212	78.8642	61.8677	64.9601	76.1603	71.7925	58.0302	57.0952	57.3404	75.0508	50.0657	65.0746	64.6944	55.6667	65.0746	62.4749	54.6313	63.6	58.4579	71.6089	78.8642	89.3395	72.5322	84.4066	61.0318	67.2844	67.1189	63.3472	56.2733	67.5718	52.0977	61.5904	67.3719	45.9809
	213	78.6445	58.2665	62.9476	67.478	71.1444	61.8193	56.2498	55.3481	73.4	47	66.4658	66.8711	56.0234	66.0761	63.5437	55.2604	63.0591	55.632	70.2366	78.6445	89.7953	70.2183	80.5678	63.6178	67.2315	66.0688	63.4876	56.1678	68.0319	52.1159	61.0509	78.0298	42.411
	214	80.4335	59.1664	57.9146	66.3587	69.218	70.6192	58.5403	52.8909	73.6115	47.1764	66.3723	77.5819	56.8326	66.0964	61.6289	56.2097	58.7449	56.9691	71.3703	80.4335	89.7626	67.7965	89.7112	66.3347	64.9199	66.1404	63.1249	56.6819	71.5665	50.9788	61.2383	83.9159	42.2022
	215	83.7607	58.1758	58.1304	67.5707	69.4832	59.1603	64.4201	51.5597	74.3419	48.8407	70.7936	70.6847	59.124	66.8348	77.2333	55.3913	64.1169	57.3492	75.7288	83.7607	87.1047	71.2037	84.512	63.332	65.0165	66.629	62.5642	57.594	76.9403	52.9142	60.6316	75.9996	42.4088
	216	76.5013	58.8031	57.1583	69.6303	68.5929	65.2136	62.0291	51.5019	72.6757	47.5579	64.8236	67.6907	55.533	67.8763	62.3675	55.7484	61.9903	57.4982	74.2696	76.5013	87.8732	65.2505	81.7618	61.2947	65.6273	65.2473	67.1599	59.3019	72.566	51.4751	61.3393	68.3123	44.814
	217	74.7518	56.5411	54.9128	68.1801	69.7673	60.8337	60.2534	52.2245	71.9663	47.7801	64.6472	66.922	54.6	67.9611	61.3777	54.8257	58.8835	56.9674	64.8784	74.7518	88.9074	74.9219	81.4297	61.5776	65.0745	65.1559	66.2843	57.567	63.1282	49.4309	62.895	74.848	44.9859
	218	77.4387	70.8591	57.7309	65.8596	68.4392	61.6021	59.7207	52.7314	72.0075	49.4747	65.665	66.8348	55.6262	67.0244	59.1322	55.4412	61.848	56.7448	67.2135	77.4387	90.3742	78.6082	82.7384	63.2033	65.4236	65.3455	70.02	56.0467	65.6734	51.0883	63.8769	74.0694	42.846
	219	85.3047	66.3931	57.4689	67.1232	67.652	59.3136	55.1914	52.7067	72.4943	50.3119	65.3864	66.7513	54.8542	68.1539	60	54.9144	62.9246	57.8945	65.3319	85.3047	92.0314	75.7961	81.4219	62.5674	65.6016	64.4343	84.3799	55.452	72.7136	50.7427	64.4571	83.6694	42.0197
	220	84.6364	58.2698	58.4964	65.9563	67.8793	57.4778	53.9522	52.4492	72.0939	51.038	65.5522	66.3447	55.3466	68.6463	59.0369	55.0799	60.2942	60.2533	65.0678	84.6364	91.6382	74.6911	81.8298	62.6588	66.1859	63.98	64.9966	56.626	65.5079	55.236	64.0434	129.576	42.4686
	221	76.8496	57.8301	63.8728	66.4607	67.179	59.2005	53.7568	53.439	74.8507	52.0482	65.7657	66.0172	58.5484	70.3927	59.8112	56.4676	63.7195	69.9272	67.8283	76.8496	91.9448	76.6573	82.2214	63.4694	65.8599	63.8556	61.6418	54.6797	67.8947	61.0991	63.6607	131.943	42.3537
	222	69.5783	58.6184	57.3196	68.7905	65.0474	62.8976	54.1605	52.8413	77.7959	51.0568	69.8036	63.1447	57.9838	65.4819	56.1737	56.2234	65.4716	58.8491	68.1007	69.5783	91.143	70.4752	83.0909	68.2883	65.2378	64.7711	61.2692	54.3103	63.6853	46.9492	64.9455	127.867	42.3823
	223	69.6653	58.2243	55.6406	84.943	65.7232	61.3502	54.1944	52.9008	76.0653	47.4208	65.9142	64.2618	54.6912	69.036	57.6243	55.4087	66.5446	59.7129	74.0883	69.6653	90.1953	72.4452	83.7738	68.0799	64.9582	72.0263	64.0837	54.2672	63.0242	47.6387	64.3397	127.898	42.0855
	224	71.2293	59.1446	56.453	66.1225	67.1965	58.9382	52.9862	52.7945	75.3686	47.6033	66.8766	65.2306	55.6435	64.4403	53.2502	59.9055	62.2909	62.042	78.5432	71.2293	91.4476	69.1107	84.422	63.0427	64.7463	69.8837	64.4153	59.3329	64.0167	47.6025	66.9059	82.7831	41.7391
	225	73.607	64.8975	56.8859	68.2172	67.9646	58.2152	52.6741	52.913	76.5395	47.6743	68.8323	64.7112	55.1856	70.9155	52.5066	65.0509	62.2573	59.7307	72.3168	73.607	83.5565	70.6895	84.512	71.4028	67.509	66.6513	61.0955	76.0792	64.563	47.7901	65.6564	68.368	43.191
	226	74.1575	59.878	57.4269	69.6774	62.9147	62.9978	53.2527	53.9382	74.2608	48.5217	66.3689	67.218	56.5441	68.1326	51.0564	56.6502	63.1019	57.1138	67.8132	74.1575	98.154	71.7382	84.5868	70.173	68.7642	67.1371	60.8603	77.0723	65.6205	50.4804	64.1002	65.285	46.0073
	227	75.9209	56.9792	57.5012	66.4332	63.2461	64.2259	52.9843	53.3223	69.238	48.1057	67.8672	63.2	58.2394	73.0876	50.5947	57.2477	63.4496	57.7369	65.7267	75.9209	103.919	68.8346	84.1097	68.3565	90.6756	66.5431	60.8859	60.8254	60.927	49.6854	64.6438	63.9634	44.4347
	228	77.6081	59.258	56.3729	67.2465	69.0273	62.3059	52.6411	63.046	67.2984	48.4252	69.128	62.9147	56.7085	71.3612	51.4035	57.6	64.3732	54.0817	74.6602	77.6081	94.0971	70.3319	83.3259	72.9174	66.0964	64.9855	62.0129	54.9885	62.7536	47.5826	69.0633	67.3334	44.1448
	229	73.4038	55.934	57.093	70.4513	61.8677	64.4214	56.8414	65.6445	67.2	57.4415	70.211	61.6972	55.6493	76.274	52.4656	57.1762	70.3231	58.4405	79.2272	73.4038	91.3905	71.6619	79.6539		62.8723	64.4634	61.8226	54.6199	62.5089	47.0049	67.4105	71.6709	44.7796
	230	73.8231	57.2807	61.4865	68.9027	60.1468	65.8966	48.1173	57.9306	67.2806	56.5895	65.6581	72.8949	59.1639	77.8023	53.0138	57.7128	67.4176	54.4596	80.6592	73.8231	95.1338	72.0488	82.29		65.3626	63.5728	60.9365	54.3688	63.2989	46.5806	67.249	76.2524	44.5073
	231	79.6608	62.7837	56.8042	68.2522	61.4256	62.3858	48.8942	55.4346	67.8707	50.2105	65.3558	82.1273	58.2273	67.021	53.4334	56.0525	66.0654	53.7624	79.5759	79.6608	90.6189	77.2656	79.5296		63.6365	66.7121	57.963	54.0338	63.6277	46.5564	66.5203	66.1965	44.2645
	232	77.8162	62.2844	55.8109	65.322	62.0901	57.0475	49.5664	58.2061	67.9681	49.7737	65.3259	74.9014	57.9653	65.4602	53.6519	56.0994	65.0576	55.4671	77.824	77.8162	83.5652	70.3487	82.5613		64.0199	66.8209	58.4448	53.2222	64.4101	46.9658	66.5109	66.7321	44.5443
	233	73.6347	62.0846	55.3021	68.8935	60.8571	57.6751	54.3197	56.6768	71.7365	50.3206	66.6104	69.3567	57.0156	65.9684	57.1399	55.9796	64.6674	56.7359	75.37	73.6347	83.4391	78.2673	85.5044		65.8412	66.3275	59.8218	53.8112	63.9132	47.1779	66.2482	66.9094	44.3769
	234	72.1286	58.3879	61.4096	75.2981	61.6642	59.5191	52.6768	51.9271	68.3929	50.7498	66.6438	70.4367	56.6186	63.4678	58.2756	55.3366	66.548	65.711	73.0952	72.1286	86.3528	74.3419	84.8976		66.3347	65.5635	58.6244	56.3062	66.1483	49.904	66.3798	66.8731	44.4695
	235	72.7507	58.7449	62.0938	61.2333	62.9115	66.7551	54.7857	54.88	68.1539	50.9958	65.5126	70.0146	56.4091	63.6986	61.1841	56.3648	65.2714	64.6269	70.2756	72.7507	86.015	77.7255	82.2369		65.7095	65.107	57.1608	56.2322	65.2272	47.5208	65.9656	65.7418	45.6857
	236	75.0078	59.6839	56.5705	61.5196	67.1259	58.7469	56.1668	55.4115	69.0252	50.5079	66.2379	71.5925	56.7508	62.3006	61.9	55.8407	67.9557	64.5664	70.8547	75.0078	86.8011	80.9771	80.3707		64.2661	66.9064	57.642	56.5882	70.8111	48.2662	65.9245	66.7791	46.1615
	237	73.0495	61.8387	58.3727	67.4217	66.4961	57.2806	54.4	55.2633	68.9928	50.9273	67.2389	70.2536	57.3355	63.5305	60.7494	56.4676	65.7658	59.0523	70.4771	73.0495	87.0453	75.7302	81.2688		63.3967	66.111	58.0877	57.2149	68.6288	46.4339	66.6486	66.6938	45.5336
	238	72.3322	65.0135	58.3848	60.8462	68.0567	57.7896	53.1308	55.0996	68.6894	50.5368	63.3187	65.689	55.8647	64.4235	63.2669	54.743	65.4375	60.5212	68.2543	72.3322	89.2372	72.2602	82.2482		63.6398	65.1275	58.0333	58.8062	68.5929	45.8119	66.3447	65.7213	43.3842
	239	74.3394	67.908	57.9427	60.4098	63.5239	57.9608	53.5702	54.9001	68.7463	50.0104	64.0901	64.9493	56.1546	64.7124	59.0308	55.2403	66.8192	60.9873	68.3103	74.3394	91.2428	70.8102	82.0846		64.8135	65.4727	61.5989	59.1754	72.7621	46.912	66.314	71.2355	43.7612
	240	72.3134	66.922	58.6935	62.1548	61.7447	57.412	52.5836	54.7772	76.584	50.1534	62.3546	63.9967	55.6319	64.898	57.3015	55.0881	65.0373	61.1178	70.5082	72.3134	95.61	71.0222	82.7871		65.3123	65.307	58.2397	59.1385	91.2095	47.1411	66.2757	76.5297	44.495
	241	70.9034	66.3417	57.397	59.918	63.0424	57.2328	52.1783	54.7972	80.7093	49.8942	62.3104	63.8565	54.9144	64.902	56.8697	54.4142	65.3634	59.4854	73.5411	70.9034	90.3529	73.5555	83.0769	65.5749	67.9238	65.6642	58.6061	59.5396	70.345	46.6243	66.3758	62.941	43.2293
	242	69.335	62.8295	57.4269	59.461	63.6	58.2915	52.9036	55.2403	74.2762	49.8104	63.1737	64.5126	53.9218	70.9543	62.0683	54.7169	67	60.736	72.6781	69.335	88.0918	69.9454	82.7612	63.706	63.2428	66.3963	58.8224	58.2212	72.1887	47.1951	66.5653	63.7303	49.1539
	243	69.353	63.0391	58.083	61.4514	75.6946	56.2565	54.8085	56.1211	71.2037	50.2917	68.3253	64.5041	47.7677	63.4562	57.3314	55.3452	70.3723	60.2244	74.2919	69.353	89.8783	70.3759	83.013	64.5047	62.7967	68.1148	58.8736	58.4934	71.4	46.6049	66.6577	60.9524	46.8171
	244	71.374	60.3761	57.5108	58.6135	62.2941	55.0293	59.4495	56.5207	70.4955	50.3942	67.6546	64.1504	48.1724	63.674	56.6059	54.1182	69.2851	60.5799	59.0338	71.374	84.7868	71.1407	83.2	62.3805	62.9016	68.8836	59.0277	58.2759	70.433	46.8708	66.4623	59.7129	46.1591
	245	71.6051	60.0469	61.765	62.678	58.2061	53.4557	54.7658	57.01	69.8654	49.1918	66.0138	68.7779	50.6056	61.13	56.9526	57.7308	67.8757	60.9397	56.2792	71.6051	81.6638	70.9446	81.3837	64.5204	64.4985	66.6478	60.3521	58.2334	72.8569	46.8342	68.0177	57.0654	45.0869
	246	84.6004	61.9194	55.7477	62.5387	59.2273	54.8856	54.0028	61.0032	70.3502	51.2993	68.3032	61.6715	51.2772	63.2758	56.9792	55.6608	73.1639	63.674	55.0275	84.6004	84.9381	72.5815	80.3852	67.4957	64.5277	66.3913	63.3216	59.0432	74.2425	46.5418	67.172	56.9377	47.4296
	247	109.649	61.5154	56.0379	59.1053	59.7907	57.5349	54.1492	59.1572	70.6405	49.8104	68.0808	59.6	50.8838	64.6067	57.1071	55.8291	68.7893	59.5907	55.4076	109.649	87.3727	73.8539	81.8088	65.8769	66.5967	65.1777	59.1046	58.5709	67.4457	46.7659	64.8101	57.0475	55.6812
	248	86.8625	60.496	56.2857	60.1635	59.117	57.6811	54.9054	58.0091	71.9775	49.5006	64.8236	58.3939	53.9702	70.0036	58.8376	55.9971	66.6903	58.6519	55.2357	86.8625	88.9297	73.8154	79.2578	67.4041	68.4554	64.6546	58.8368	59.5969	70.149	49.498	65.6787	59.5158	45.6356
	249	75.6828	58.2273	56.073	60	60.3969	57.7323	54.0539	58.4903	71.2111	49.0588	65.1186	60.0751	53.1902	71.9109	61.7168	55.3453	68.5356	58.6	55.4391	75.6828	89.2281	76.8563	83.6975	70.0361	66.4892	63.6154	60.2565	59.2525	69.9708	46.4524	70.6748	59.6009	44.8561
	250	74.635	67.7436	55.9003	61.2139	58.9325	61.3936	53.9676	55.1483	71.1629	50.3534	66.9639	56.0058	53.2028	65.7452	56	55.8436	66.5873	62.4944	55.4504	74.635	89.7449	82.2917	79.3174	66.2702	66.4069	63.2033	58.7327	62.5804	70.9889	49.7173	73.0914	57.9578	48.7888
	251	75.0396	68.9113	52.507	60.2877	60.2502	68.6978	54.5507	60.6949	72.9544	50.4597	67.1462	62.0291	50.6211	68.3959	58.8184	56.1433	64.5429	66.5525	55.5323	75.0396	94.8744	75.837	82.6603	64.6188	65.5742	62.1359	61.9159	64.0534	70.9889	42.8312	70.9852	59.0185	46.3037
	252	81.5915	59.4854	54.2311	61.4433	58.1473	57.8078	56.5932	58.5847	76.7081	50.7533	66.7112	57.7609	50.5737	69.3523	61.095	55.7332	65.4591	65.3286	60.8218	81.5915	86.2539	78.3021	84.7647	64.4638	65.0169	62.5056	61.0191	63.1507	74.346	43.3548	72.3661	65.7374	44.5698
	253	77.3248	57.8633	55.066	58.5982	61.317	55.6725	56.3821	59.4031	75.4629	53.3305	68.5895	64.8169	50.1791	64.0235	62.0711	55.1627	69.6726	65.3796	55.8	77.3248	85	78.8929	84.4944	64.1139	64.4425	64.1297	62.374	64.3263	70.4386	45.3386	72.5587	67.647	44.7325
	254	78.8657	59.4775	54.546	59.1639	63.8244	61.5226	54.2869	60.6654	74.7416	54.0223	69.1424	61.7421	52.8937	62.1764	59.3722	62.4228	60.354	62.5629	56.0672	78.8657	84.9425	69.0324	83.5401	66.2069	65.0678	61.0796	60.7557	60.5519	72.8114	45.3939	68.5393	75.3769	44.6372
	255	78.5918	61.3457	54.8657	60.5742	66.1311	55.9515	57.9051	58.4843	75.1804	48.0723	67.4105	59.0615	51.9786	63.7594	58.9382	64.9493	57.7669	60.9429	56.7114	78.5918	85.6759	70.2622	81.0321	66.7809	66.8088	60.0157	61.6096	56.0204	70	43.65	68.6286	86.1663	43.718
	256	77.3154	61.7479	60.1107	58.8615	63.9767	55.3938	55.8476	59.9906	74.5087	48.501	68.6395	59.0677	53.9578	67.4285	58.3453	57.8121	58.8144	61.1046	57.7246	77.3154	85.3422	70.5486	80.6504	65.3626	65.7794	60.7431	59.5987	53.5087	74.9836	45.3858	68.3139	80.3716	43.6773
	257	75.3568	61.2032	56.4237	61.1824	60.6885	53.5638	57.6631	60.0125	75.6512	49.605	68.7683	60.4662	51.367	60.3812	57.9177	59.7471	58.6	61.0255	58.7798	75.3568	83.4435	72.8695	81.1988	62.9541	65.1932	61.2702	62.0417	53.1198	70.5816	43.5773	70.1014	66.6949	45.581
	258	78.2904	69.7235	62.337	60.1641	61.1141	54.3245	56.5207	73.9232	75.7842	51.9859	68.6748	61.3042	52.3509	61.5808	57.8489	58.0261	57.8543	60.889	60.2621	78.2904	85.885	69.2	79.5741	64.7769	65.776	59.8031	58.1758	51.6027	72.3277	45.8076	69.2505	68.7975	44.4904
	259	77.0784	59.9657	63.2754	58.188	62.7504	54.4865	53.5164	56.2681	75.6197	52.321	68.0283	61.584	51.5168	62.7183	55.1082	59.9969	57.567	60.7455	60.8067	77.0784	82.4898	70.2929	79.5782		65.0949	61.9097	62.225	52.0651	75.4452	45.8573	67.158	53.6798	44.4509
	260	75.7829	60.1436	51.5275	56.7488	59.7627	55.5911	57.3974	52.3801	74.5922	53.2194	64.664	60.1159	51.9217	63.2099	54.4567	56.738	61.855	59.7596	67.5383	75.7829	82.4472	70.9219	78.9645		63.8835	60.5388	59.3908	54.0817	64.4403	47.1411	65.0983	53.2444	44.9649
	261	75.4436	56.9216	52.9406	58.423	60.6854	55.9008	54.9232	50.6549	71.4734	52.3655	73.9744	59.6	52.5234	64.3698	53.9438	57.1435	66.5057	59.1384	62.2681	75.4436	87.4097	75.6431	80.4587		64.691	60.6862	65.739	56.2932	69.5885	47.81	63.4843	57.1303	45.2938
	262	78.0279	59.8437	54.383	58.7156	60.4441	54.6142	55.1425	55.1033	71.5776	62.3465	91.5633	57.6948	52.6027	62.5584	54.2085	55.321	90.4812	58.9043	63.1803	78.0279	95.2893	72.5018	80.0625		65.0746	60.5433	61.1413	54.9485	65.761	48.1925	66.107	62.0517	45.2188
	263	77.9685	65.399	54.366	58.6444	58.7633	56.6064	54.5733	56.6797	71.7008	58.5024	84.3601	58.3824	53.7162	64.2134	56.1737	55.6087	70.9446	62.2541	64.6674	77.9685	98.1489	73.1371	81.4078		70.7702	60.7709	57.9668	57.0049	63.367	48.3245	68.5499	62.9639	45.3551
	264	77.4282	58.1272	56.8207	60.1982	58.9212	53.6671	53.5386	56.9348	72.5773	49.5358	62.6555	56.7084	53.3932	60.9079	59.9686	56.1007	69.7417	65.4375	59.3382	77.4282	95.4547	73.6077	81.8763		67.207	60.3692	57.8904	55.0086	63.4975	47.995	65.903	65.1017	45.4782
	265	78.2	57.3821	60.2032	61.8056	59.8437	53.6547	54.8571	59.8842	72.6757	46.8879	63.3472	59.878	53.3977	62.0449	55.2963	56.506	70.7733	66.5861	56.7823	78.2	92.774	77.4686	84.8342		67.1685	60.5079	58.8359	54.4454	64.6337	48.9898	65.84	60.7905	47.7342
	266	77.0311	58.0484	60.4126	62.5578	61.1682	57.0505	52.7807	56.2498	73.8154	49.0306	65.3395	58.7633	54.4579	62.8393	56.0191	55.8981	78.943	60.2031	57.0714	77.0311	92.3615	77.7514	74.9718		69.6254	72.0649	60.0223	55.3481	60.5842	47.5876	64.7078	63.8033	43.0426
6AM	267	73.0402	60.1155	58.7144	58.9686	60.8698	55.4404	50.8609	59.8908	73.2741	47.1853	67.3579	61.6844	55.0861	61.5443	56	56.3056	65.6496	61.2032	57.2716	73.0402	86.3529	75.9486	76.4757		71.3183	73.6062	65.3687	58.7266	61.8	48.3899	63.4397	60.332	50.931
	268	77.6452	75.7025	58.4426	60.8345	58.6397	58.1243	51.6916	60.7773	73.6537	47.4296	66.1139	58.0696	53.5206	66.7861	56.8592	56.7675	66.1723	87.9466	57.9065	77.6452	92.128	73.4536	76.9479		82.3862	72.3034	61.861	55.1062	61.4673	44.8094	64.3744	58.6847	46.6024
	269	94.2469	69.7782	58.8675	62.5177	58.5726	58.441	57.4735	59.4434	73.5234	49.5889	65.7452	55.5075	54.8278	68.5643	57.627	57.9578	65.7829	59.2154	61.7589	94.2469	87.2182	74	80.0333		97.9377	73.3849	60.6822	57.1405	63.8067	44.4023	64.0334	60.3623	47.2541
	270	98.6644	61.2883	58.7908	63.1639	60.0126	56.0467	63.0097	54.2	75.0704	53.9028	65.6137	55.7627	50.8702	66.0224	59.0585	53.4529	65.0644	63.0296	56.5941	98.6644	83.6784	75.2313	83.7833		96.1166	74.5961	61.6578	54.0704	63.7668	44.37	63.0986	59.6659	45.8597
	271	97.905	59.0369	59.5413	65.3377	57.9207	55.5133	65.1425	55.1005	71.5478	58.0113	63.0723	58.1818	50.3022	65.4133	62.9574	53.9607	71.7305	61.5764	53.3668	97.905	85.5065	75.5581	79.2578		81.0422	74.441	66.1476	56.0438	71.2733	44.6139	61.9871	66.9984	44.5559
	272	99.2474	57.6631	55.5913	67.7765	62.4276	56.6443	58.1596	57.2539	71.8674	66.4374	65.6222	54.2559	50.9052	63.2456	65.1932	54.743	73.4306	64.5598	52.611	99.2474	87.3137	75.1723	80.0126		77.9026	80.4958	93.5803	54.3151	69.2577	44.8935	62.5935	62.527	44.5768
	273	97.0641	58.5208	57.2089	66.9662	57.4	57.2325	56.5912	58.5311	74.7338	59.765	65.0609	57.4778	50.7904	64.2544	60.0563	54.9288	75.692	62.6065	53.2115	97.0641	85.0052	80.8716	80.6925		78.5795	86.8412	110.095	57.8603	63.8404	49.3636	63.6939	62.3156	43.2631
	274	108.542	59.8686	56.9037	64.3281	59.8499	55.9252	58.6306	62.439	76.7359	56.8948	67.1119	57.573	68.9157	61.9452	58.2786	60.7431	66.8441	58.3635	53.4418	108.542	85.556	87.5407	79.1484		87.5099	83.3823	114.9	58.3332	64.0567	48.2327	63.8076	60.8507	46.213
	275	98.3342	66.445	66.4786	62.7531	68.8978	56.9144	57.1748	70.6014	74.9064	62.4768	64.1032	58.0696	72.6857	61.3936	56.8652	60.8795	66.3347	66.1827	53.2055	98.3342	88.6231	73.1238	78.4618		90.6129	70.2314	81.2066	55.8494	64.3732	48.86	66.1862	63.5768	44.3062
	276	111.682	62.1003	55.3297	65.407	68.939	61.6641	54.3972	64.9658	75.5174	55.6992	65.9828	70.0832	60.6452	62.1392	83.1959	56.6502	69.3819	69.8835	53.0111	111.682	91.2005	71.6688	79.4192		100.083	66.055	65.3489	54.4567	70.6994	49.6052	66.1723	63.887	45.8072
	277	111.64	76.3431	54.1098	60.9651	62.9967	56.1854	65.8824	55.9311	74.9961	59.2342	68.6647	70.3849	57.4209	64.5887	56.8829	58.1484	89.0633	60.3919	57.4103	111.64	89.1396	79.1474	79.8877		97.9151	66.5965	67.045	56.3355	79.7585	52.5094	68.6962	65.0256	43.8493
	278	118.271	96.2054	54.9115	58.7808	62.4653	53.0719	75.561	55.2733	74.8546	60.7937	80	57.8935	56.4408	62.2994	57.3821	60.4709	93.037	59.4899	55.3383	118.271	85.3156	72.5584	79.9749		99.5533	67.9339	65.9382	55.8495	77.7514	49.5355	67.6775	68.5125	43.0943
	279	108.169	91.4715	54.4497	59.4578	59.4837	53.8007	86.627	55.2662	76.2795	59.5893	79.8749	56.1942	52.1511	63.5735	57.5018	55.9097	91.3201	68.9282	57.612	108.169	85.9343	72.5622	80.3129		95.4348	70.0759	63.9799	55.0566	96.2121	50.3895	66.1311	57.2179	43.009
	280	105.216	86.418	60.352	59.9969	66.2103	53.6643	89.3166	63.3176	74.7766	60.5324	63.4794	57.1108	53.4445	65.4853	57.8516	55.8582	81.4796	75.1296	60.5212	105.216	88.8981	74.9131	80.5637		98.9536	70.0766	62.6457	59.0769	87.8993	49.701	65.3184	54.4852	44.6651
	281	110.822	83.7096	58.9616	57.5718	74.0656	52.7863	83.3132	74.9532	75.5646	67.9437	66.8348	59.1692	50.7973	83.4826	57.6661	57.2417	69.8874	72.3507	61.8969	110.822	88.0367	70.1645	81.536		79.545	70.7945	62.4113	58.9939	91.6803	43.8457	79.8269	56.1327	43.4371
	282	113.115	76.4358	56.3762	59.3752	73.7424	53.9095	57.6721	77.0575	72.5358	81.6852	69.505	59.4403	54.2771	91.7498	59.1201	53.9438	71.559	68.4129	56.9952	113.115	89.0603	76.7225	84.3624		77.6544	72.8653	64.2194	63.5808	100.223	44.542	84.8806	55.9399	45.4805
	283	96.7952	75.8775	73.6268	58.4076	73.7232	54.1721	52.7505	73.1619	76.848	65.5043	65.0575	63.1	52.8826	67.2338	61.4464	55.4491	74.6932	62.5968	60.7621	96.7952	92.6119	74.4671	85.7588		84.0657	72.3613	63.8599	64.2669	86.9767	46.3662	72.2182	56.6731	47.6745
	284	95.9839	80.5426	67.5121	59.5365	68.5071	54.8253	64.1157	60.2439	75.6512	60.3566	65.8789	61.7775	56.3291	65.2072	73.5532	54.5631	86.002	73.0451	54.9685	95.9839	97.9162	75.215	78.5227		97.4364	70.5028	61.1051	71.7158	91.7524	56.7715	78.6738	57.3404	44.498
	285	93.6033	82.0427	80.273	66.4706	68.4036	54.7822	80.5943	67.3684	75.1374	59.7721	67.0927	69.0315	58.9936	68.3274	70.5543	56.4676	81.9857	73.0723	54.8257	93.6033	100.136	71.1446	79.4427		88.2575	80.1189	61.3266	65.9382	75.8837	68.0339	90.5168	65.542	44.3676
	286	93.5326	92.9307	65.5693	72.1012	75.1623	54.546	87.9228	71.2743	73.1333	59.4589	69.6503	69.542	55.7937	64.6188	68.575	55.1292	84.6132	68.3352	57.4046	93.5326	91.6711	91.1186	79.7698		87.3592	85.191	59.3112	66.3827	79.3962	73.5342	89.9685	64.4724	44.6209
	287	94.8727	99.2672	62.6686	68.5103	66.5896	54.2556	85.4767	74.4465	73.4508	62.2259	84.0465	68.9472	67.379	64.6389	66.2344	55.4614	81.7576	69.1172	58.0363	94.8727	87.7726	97.2534	79.6507		81.0607	83.0858	61.9718	67.7823	95.6606	70.297	73.9499	67.6412	45.8406
	288	102.12	87.5825	61.3808	75.8214	71.5976	55.4757	92.2459	69.4326	79.2826	67.2569	65.897	70.3591	69.11	66.9686	55.321	54.9116	79.4956	70.9506	58.4213	102.12	87.6969	75.6709	81.6849		81.5099	83.1747	60.0031	64.8811	77.8568	71.6426	70.1014	59.5535	46.4339
