# Supplementary material for: Deep phenotyping of post-infectious myalgic encephalomyelitis/chronic fatigue syndrome
Source: Nat Commun. 2024 Feb 21;15:907. doi: 10.1038/s41467-024-45107-3 (PMC10881493; doi:10.1038/s41467-024-45107-3)
Supplement: Supplementary file 6 — Source Data [file 41467_2024_45107_MOESM6_ESM.zip › Figures Source Data Files 12.30.23/Figure 2H.xlsx]

## Sheet: Sheet1
Group	Baroslope (ms/Hg)
HV	4.27
HV	6.18
HV	6.27
HV	6.06
HV	6.14
HV	8.68
HV	6.61
HV	3.98
HV	5.17
HV	6.74
HV	5.88
HV	2.22
HV	4.26
HV	4.01
HV	7.82
HV	3.22
HV	11.41
HV	5.65
HV	4.57
PI-ME/CFS	6.56
PI-ME/CFS	2.22
PI-ME/CFS	3.67
PI-ME/CFS	5.93
PI-ME/CFS	0.39
PI-ME/CFS	3.8
PI-ME/CFS	5.87
PI-ME/CFS	6.47
PI-ME/CFS	1.1
PI-ME/CFS	3.31
PI-ME/CFS	6.31
PI-ME/CFS	5.1
PI-ME/CFS	4.35
PI-ME/CFS	2.27
PI-ME/CFS	2.86
PI-ME/CFS	3.68
