# Supplementary material for: Deep phenotyping of post-infectious myalgic encephalomyelitis/chronic fatigue syndrome
Source: Nat Commun. 2024 Feb 21;15:907. doi: 10.1038/s41467-024-45107-3 (PMC10881493; doi:10.1038/s41467-024-45107-3)
Supplement: Supplementary file 6 — Source Data [file 41467_2024_45107_MOESM6_ESM.zip › Figures Source Data Files 12.30.23/Figure 3A.xlsx]

## Sheet: EEfRT_Full_Data
ID	Age	Sex_Male_is_1	Valid Data_is_1	Trial	Trial_Difficulty_Hard_is_1	Choice_Time	Recorded_Presses	Required_Presses	Successful_Completion_Yes_is_1	Reward_Granted_Yes_is_1	Value_of_Reward	Probability_of_Reward	Completion_Time	Button_Press_Rate
HV A	54	0	1	-1	1	2.3895	90	98	0	1	1.78	0.5	21.0157	4.2825
HV A	54	0	1	-2	0	3.9517	30	30	1	0	2.68	0.12	6.3685	4.7107
HV A	54	0	1	-3	1	0.81736	69	98	0	0	3.58	0.5	21.0004	3.2857
HV A	54	0	1	-4	0	3.9185	30	30	1	1	4.12	0.88	5.9219	5.0659
HV A	54	0	1	1	1	0.45119	98	98	1	0	3.04	0.12	20.2048	4.8503
HV A	54	0	1	2	0	1.8249	30	30	1	0	1.42	0.5	6.1543	4.8746
HV A	54	0	1	3	1	2.6026	79	98	0	0	2.86	0.5	21.0204	3.7583
HV A	54	0	1	4	1	1.7498	98	98	1	1	3.22	0.88	20.6873	4.7372
HV A	54	0	1	5	0	1.5626	30	30	1	0	1.78	0.12	6.0054	4.9955
HV A	54	0	1	6	1	1.123	97	98	0	1	1.96	0.88	21.002	4.6186
HV A	54	0	1	7	0	1.6225	30	30	1	0	2.68	0.5	5.8889	5.0943
HV A	54	0	1	8	1	1.4707	96	98	0	1	1.78	0.88	21.0012	4.5712
HV A	54	0	1	9	0	0.52441	30	30	1	1	2.14	0.5	6.2217	4.8218
HV A	54	0	1	10	0	2.0518	30	30	1	1	2.5	0.12	5.6732	5.288
HV A	54	0	1	11	1	2.4759	95	98	0	0	3.94	0.5	21.0008	4.5236
HV A	54	0	1	12	0	1.0786	30	30	1	1	2.32	0.5	5.7387	5.2276
HV A	54	0	1	13	0	1.8383	30	30	1	0	2.14	0.12	5.7561	5.2119
HV A	54	0	1	14	1	1.1258	97	98	0	1	1.42	0.88	21.0024	4.6185
HV A	54	0	1	15	0	1.6401	30	30	1	0	3.04	0.88	5.7059	5.2577
HV A	54	0	1	16	0	1.1378	30	30	1	0	1.24	0.12	5.6386	5.3204
HV A	54	0	1	17	1	2.7907	91	98	0	1	3.58	0.88	21.0018	4.333
HV A	54	0	1	18	0	0.72956	30	30	1	0	2.32	0.12	5.3891	5.5668
HV A	54	0	1	19	1	2.5829	98	98	1	1	4.12	0.5	20.5216	4.7755
HV A	54	0	1	20	1	2.6983	98	98	1	0	4.12	0.12	19.1075	5.1289
HV A	54	0	1	21	0	2.1943	30	30	1	1	2.5	0.5	5.6218	5.3363
HV A	54	0	1	22	1	2.0677	98	98	1	0	3.94	0.12	18.8419	5.2012
HV A	54	0	1	23	0	0.74317	30	30	1	0	3.22	0.12	5.756	5.212
HV A	54	0	1	24	1	1.6826	98	98	1	1	4.12	0.88	18.7915	5.2151
HV A	54	0	1	25	0	2.1056	30	30	1	1	2.68	0.88	5.7558	5.2121
HV A	54	0	1	26	0	2.3888	30	30	1	0	3.4	0.5	5.706	5.2577
HV A	54	0	1	27	0	1.5021	30	30	1	1	2.5	0.88	5.3066	5.6533
HV A	54	0	1	28	1	1.4427	98	98	1	0	3.76	0.5	17.8765	5.482
HV A	54	0	1	29	0	1.4128	30	30	1	1	1.78	0.5	5.6718	5.2893
HV A	54	0	1	30	0	1.6172	30	30	1	0	1.42	0.12	5.7561	5.2119
HV A	54	0	1	31	1	1.3197	98	98	1	0	3.04	0.5	17.6608	5.549
HV A	54	0	1	32	1	1.6364	98	98	1	1	3.4	0.88	18.7419	5.2289
HV A	54	0	1	33	0	3.2068	30	30	1	0	3.22	0.5	5.6892	5.2732
HV A	54	0	1	34	0	1.0898	30	30	1	1	1.24	0.88	5.44	5.5147
HV A	54	0	1	35	1	1.1652	98	98	1	0	3.58	0.12	17.8786	5.4814
HV A	54	0	1	36	1	1.2979	98	98	1	0	3.76	0.12	18.4091	5.3234
HV A	54	0	1	37	1	1.6275	98	98	1	1	3.76	0.88	18.5924	5.271
HV A	54	0	1	38	0	1.949	30	30	1	1	2.14	0.88	5.6228	5.3354
HV A	54	0	1	39	1	1.8172	98	98	1	1	3.58	0.5	17.6266	5.5598
HV A	54	0	1	40	0	1.596	30	30	1	0	1.6	0.88	5.523	5.4318
HV A	54	0	1	41	0	0.7308	30	30	1	0	2.86	0.12	5.3568	5.6004
HV A	54	0	1	42	1	0.94727	98	98	1	0	2.68	0.12	17.3802	5.6386
HV A	54	0	1	43	0	1.6444	30	30	1	1	1.24	0.5	5.3901	5.5658
HV A	54	0	1	44	0	1.6831	30	30	1	0	1.96	0.5	5.539	5.4161
HV B	53	0	1	-1	0	1.6398	30	30	1	1	1.78	0.5	5.6857	5.2764
HV B	53	0	1	-2	0	5	30	30	1	0	2.68	0.12	5.6866	5.2756
HV B	53	0	1	-3	1	1.547	98	98	1	0	3.58	0.5	18.2082	5.3822
HV B	53	0	1	-4	0	1.0483	30	30	1	1	4.12	0.88	5.2231	5.7437
HV B	53	0	1	1	0	0.59165	30	30	1	0	3.04	0.12	5.5224	5.4324
HV B	53	0	1	2	0	1.0706	30	30	1	0	1.42	0.5	5.3406	5.6173
HV B	53	0	1	3	0	0.89241	30	30	1	0	2.86	0.5	5.2065	5.7621
HV B	53	0	1	4	1	1.2731	98	98	1	1	3.22	0.88	18.1261	5.4066
HV B	53	0	1	5	0	0.75106	30	30	1	0	1.78	0.12	5.6054	5.3519
HV B	53	0	1	6	1	1.9273	98	98	1	1	1.96	0.88	20.0216	4.8947
HV B	53	0	1	7	1	1.3799	98	98	1	0	2.68	0.5	18.4926	5.2994
HV B	53	0	1	8	0	2.2282	30	30	1	1	1.78	0.88	6.0881	4.9276
HV B	53	0	1	9	1	1.556	98	98	1	1	2.14	0.5	19.9054	4.9233
HV B	53	0	1	10	0	0.70803	30	30	1	1	2.5	0.12	5.7555	5.2124
HV B	53	0	1	11	1	1.284	98	98	1	0	3.94	0.5	19.1734	5.1112
HV B	53	0	1	12	1	1.5985	98	98	1	1	2.32	0.5	19.6891	4.9774
HV B	53	0	1	13	0	1.1374	30	30	1	0	2.14	0.12	6.0212	4.9824
HV B	53	0	1	14	0	0.93553	30	30	1	1	1.42	0.88	5.4893	5.4652
HV B	53	0	1	15	0	0.61079	30	30	1	0	3.04	0.88	5.2061	5.7624
HV B	53	0	1	16	0	0.60051	30	30	1	0	1.24	0.12	5.9215	5.0663
HV B	53	0	1	17	0	2.4957	30	30	1	1	3.58	0.88	6.7031	4.4756
HV B	53	0	1	18	0	1.3959	30	30	1	0	2.32	0.12	6.4036	4.6848
HV B	53	0	1	19	1	1.6184	98	98	1	1	4.12	0.5	20.8698	4.6958
HV B	53	0	1	20	0	0.93319	30	30	1	0	4.12	0.12	6.9688	4.3049
HV B	53	0	1	21	0	1.4319	30	30	1	1	2.5	0.5	6.4543	4.6481
HV B	53	0	1	22	0	0.36877	27	30	0	0	3.94	0.12	7.0017	3.8562
HV B	53	0	1	23	0	0.86766	30	30	1	0	3.22	0.12	6.7197	4.4645
HV B	53	0	1	24	0	0.94804	30	30	1	1	4.12	0.88	6.6369	4.5202
HV B	53	0	1	25	0	1.2433	30	30	1	1	2.68	0.88	6.1044	4.9145
HV B	53	0	1	26	1	1.3906	98	98	1	0	3.4	0.5	20.5206	4.7757
HV B	53	0	1	27	0	0.86111	30	30	1	1	2.5	0.88	5.3731	5.5834
HV B	53	0	1	28	0	1.372	30	30	1	0	3.76	0.5	6.5534	4.5778
HV B	53	0	1	29	1	1.0915	96	98	0	1	1.78	0.5	21.0856	4.5529
HV B	53	0	1	30	0	0.88786	30	30	1	0	1.42	0.12	6.2713	4.7837
HV B	53	0	1	31	0	0.85605	30	30	1	0	3.04	0.5	6.0715	4.9411
HV B	53	0	1	32	0	0.69865	30	30	1	1	3.4	0.88	7.0357	4.264
HV B	53	0	1	33	1	0.33289	98	98	1	0	3.22	0.5	20.8367	4.7032
HV B	53	0	1	34	0	0.79692	30	30	1	1	1.24	0.88	6.3041	4.7588
HV B	53	0	1	35	0	1.575	30	30	1	0	3.58	0.12	6.67	4.4977
HV B	53	0	1	36	0	0.78076	30	30	1	0	3.76	0.12	5.6891	5.2732
HV B	53	0	1	37	0	0.55082	30	30	1	1	3.76	0.88	5.9382	5.0521
HV B	53	0	1	38	0	1.0332	30	30	1	1	2.14	0.88	5.6557	5.3044
HV B	53	0	1	39	1	2.2403	98	98	1	1	3.58	0.5	20.5043	4.7795
HV B	53	0	1	40	0	1.1913	30	30	1	0	1.6	0.88	6.2714	4.7836
HV B	53	0	1	41	0	1.2914	30	30	1	0	2.86	0.12	5.7556	5.2123
HV B	53	0	1	42	0	0.92065	30	30	1	0	2.68	0.12	5.7552	5.2127
HV B	53	0	1	43	0	1.0676	30	30	1	1	1.24	0.5	6.4867	4.6249
HV B	53	0	1	44	0	0.41775	30	30	1	0	1.96	0.5	6.4037	4.6848
HV B	53	0	1	45	1	5	85	98	0	1	1.6	0.12	21.1025	4.028
HV B	53	0	1	46	0	3.6098	30	30	1	1	2.86	0.88	5.938	5.0522
HV B	53	0	1	47	0	1.0141	30	30	1	1	2.32	0.88	5.9051	5.0804
HV B	53	0	1	48	0	1.2947	30	30	1	0	3.4	0.12	6.3205	4.7465
HV B	53	0	1	49	1	2.4486	98	98	1	1	3.94	0.88	20.3051	4.8264
HV B	53	0	1	50	0	1.2738	30	30	1	0	1.96	0.12	6.985	4.2949
HV C	24	1	1	-1	0	5	30	30	1	1	1.78	0.5	6.9664	4.3064
HV C	24	1	1	-2	0	5	30	30	1	0	2.68	0.12	6.7673	4.4331
HV C	24	1	1	-3	1	1.9166	98	98	1	0	3.58	0.5	19.8706	4.9319
HV C	24	1	1	-4	1	3.1488	98	98	1	1	4.12	0.88	21.0361	4.6587
HV C	24	1	1	1	0	1.6592	30	30	1	0	3.04	0.12	6.554	4.5774
HV C	24	1	1	2	0	1.7403	30	30	1	0	1.42	0.5	6.4369	4.6606
HV C	24	1	1	3	1	1.752	98	98	1	0	2.86	0.5	19.9392	4.9149
HV C	24	1	1	4	1	1.6235	98	98	1	1	3.22	0.88	19.1241	5.1244
HV C	24	1	1	5	0	1.5009	30	30	1	0	1.78	0.12	6.1709	4.8616
HV C	24	1	1	6	0	1.7433	30	30	1	1	1.96	0.88	6.5036	4.6128
HV C	24	1	1	7	1	2.9626	98	98	1	0	2.68	0.5	19.7225	4.9689
HV C	24	1	1	8	1	2.2777	98	98	1	1	1.78	0.88	20.6694	4.7413
HV C	24	1	1	9	0	1.2896	30	30	1	1	2.14	0.5	6.0046	4.9961
HV C	24	1	1	10	0	1.227	30	30	1	1	2.5	0.12	5.9552	5.0377
HV C	24	1	1	11	1	1.4686	98	98	1	0	3.94	0.5	19.7557	4.9606
HV C	24	1	1	12	0	1.9907	30	30	1	1	2.32	0.5	6.2206	4.8227
HV C	24	1	1	13	0	1.2551	30	30	1	0	2.14	0.12	5.8885	5.0947
HV C	24	1	1	14	1	1.751	98	98	1	1	1.42	0.88	19.8052	4.9482
HV C	24	1	1	15	1	1.6985	98	98	1	0	3.04	0.88	20.4879	4.7833
HV C	24	1	1	16	0	0.93577	30	30	1	0	1.24	0.12	5.7553	5.2126
HV C	24	1	1	17	1	2.2958	98	98	1	1	3.58	0.88	20.3365	4.8189
HV C	24	1	1	18	0	0.98655	30	30	1	0	2.32	0.12	6.1213	4.9009
HV C	24	1	1	19	1	2.7325	98	98	1	1	4.12	0.5	19.2235	5.0979
HV C	24	1	1	20	0	0.89164	30	30	1	0	4.12	0.12	5.9882	5.0099
HV C	24	1	1	21	0	1.5112	30	30	1	1	2.5	0.5	5.672	5.2891
HV C	24	1	1	22	0	1.3754	30	30	1	0	3.94	0.12	5.2067	5.7618
HV C	24	1	1	23	0	1.2855	30	30	1	0	3.22	0.12	5.4393	5.5154
HV C	24	1	1	24	1	1.3042	98	98	1	1	4.12	0.88	19.2732	5.0848
HV C	24	1	1	25	0	2.0317	30	30	1	1	2.68	0.88	6.1044	4.9145
HV C	24	1	1	26	1	2.9599	98	98	1	0	3.4	0.5	19.4233	5.0455
HV C	24	1	1	27	0	1.6401	30	30	1	1	2.5	0.88	6.2042	4.8354
HV C	24	1	1	28	0	1.3696	30	30	1	0	3.76	0.5	6.6033	4.5432
HV C	24	1	1	29	0	1.0604	30	30	1	1	1.78	0.5	6.1707	4.8617
HV C	24	1	1	30	0	1.1782	30	30	1	0	1.42	0.12	5.6558	5.3043
HV C	24	1	1	31	1	2.1228	98	98	1	0	3.04	0.5	20.0884	4.8784
HV C	24	1	1	32	1	2.0037	98	98	1	1	3.4	0.88	19.6727	4.9815
HV C	24	1	1	33	0	1.0562	30	30	1	0	3.22	0.5	5.6422	5.317
HV C	24	1	1	34	0	1.3883	30	30	1	1	1.24	0.88	5.4562	5.4983
HV C	24	1	1	35	0	1.2095	30	30	1	0	3.58	0.12	5.955	5.0377
HV C	24	1	1	36	0	2.3424	30	30	1	0	3.76	0.12	5.4727	5.4818
HV C	24	1	1	37	1	1.7854	98	98	1	1	3.76	0.88	19.5893	5.0027
HV C	24	1	1	38	0	1.2273	30	30	1	1	2.14	0.88	5.639	5.3201
HV C	24	1	1	39	0	1.0391	30	30	1	1	3.58	0.5	5.6225	5.3357
HV C	24	1	1	40	0	1.3886	30	30	1	0	1.6	0.88	4.8573	6.1762
HV C	24	1	1	41	0	0.82186	30	30	1	0	2.86	0.12	5.2566	5.7071
HV C	24	1	1	42	0	2.9238	30	30	1	0	2.68	0.12	5.0573	5.932
HV C	24	1	1	43	0	3.4394	30	30	1	1	1.24	0.5	5.3396	5.6184
HV C	24	1	1	44	0	1.8987	30	30	1	0	1.96	0.5	6.5698	4.5664
HV C	24	1	1	45	0	3.5509	30	30	1	1	1.6	0.12	6.6535	4.5089
HV C	24	1	1	46	0	3.0902	30	30	1	1	2.86	0.88	6.0046	4.9961
HV C	24	1	1	47	0	2.5777	30	30	1	1	2.32	0.88	5.0737	5.9128
HV C	24	1	1	48	0	1.8433	30	30	1	0	3.4	0.12	6.4534	4.6487
HV D	19	0	1	-1	0	1.9309	30	30	1	1	1.78	0.5	5.2359	5.7297
HV D	19	0	1	-2	0	2.5088	30	30	1	0	2.68	0.12	4.9546	6.055
HV D	19	0	1	-3	1	1.1529	98	98	1	0	3.58	0.5	19.0059	5.1563
HV D	19	0	1	-4	1	0.97963	98	98	1	1	4.12	0.88	18.6412	5.2572
HV D	19	0	1	1	0	0.62596	30	30	1	0	3.04	0.12	4.9243	6.0922
HV D	19	0	1	2	0	0.66328	30	30	1	0	1.42	0.5	4.8741	6.155
HV D	19	0	1	3	1	1.3492	98	98	1	0	2.86	0.5	19.5065	5.024
HV D	19	0	1	4	1	0.55111	98	98	1	1	3.22	0.88	19.8389	4.9398
HV D	19	0	1	5	0	1.6219	30	30	1	0	1.78	0.12	4.6247	6.4869
HV D	19	0	1	6	1	0.55044	98	98	1	1	1.96	0.88	19.7224	4.969
HV D	19	0	1	7	1	2.3767	98	98	1	0	2.68	0.5	18.7917	5.2151
HV D	19	0	1	8	1	0.71367	98	98	1	1	1.78	0.88	19.5238	5.0195
HV D	19	0	1	9	0	1.3218	30	30	1	1	2.14	0.5	5.2571	5.7066
HV D	19	0	1	10	1	2.1788	98	98	1	1	2.5	0.12	18.1761	5.3917
HV D	19	0	1	11	1	2.6591	98	98	1	0	3.94	0.5	19.3072	5.0758
HV D	19	0	1	12	0	1.8453	30	30	1	1	2.32	0.5	4.8076	6.2402
HV D	19	0	1	13	0	0.93346	30	30	1	0	2.14	0.12	4.974	6.0313
HV D	19	0	1	14	1	1.3073	98	98	1	1	1.42	0.88	19.3734	5.0585
HV D	19	0	1	15	1	0.79796	98	98	1	0	3.04	0.88	20.5539	4.7679
HV D	19	0	1	16	0	1.1678	30	30	1	0	1.24	0.12	4.6248	6.4867
HV D	19	0	1	17	1	1.1141	98	98	1	1	3.58	0.88	20.4376	4.7951
HV D	19	0	1	18	0	1.1991	30	30	1	0	2.32	0.12	5.5065	5.4481
HV D	19	0	1	19	1	1.127	98	98	1	1	4.12	0.5	20.105	4.8744
HV D	19	0	1	20	0	2.3443	30	30	1	0	4.12	0.12	4.8908	6.1339
HV D	19	0	1	21	0	0.90046	30	30	1	1	2.5	0.5	4.758	6.3052
HV D	19	0	1	22	0	2.1015	30	30	1	0	3.94	0.12	4.9411	6.0715
HV D	19	0	1	23	1	1.801	98	98	1	0	3.22	0.12	19.8057	4.9481
HV D	19	0	1	24	1	1.2178	98	98	1	1	4.12	0.88	19.473	5.0326
HV D	19	0	1	25	1	1.5657	98	98	1	1	2.68	0.88	20.7868	4.7145
HV D	19	0	1	26	0	1.176	30	30	1	0	3.4	0.5	4.708	6.3721
HV D	19	0	1	27	1	0.70583	98	98	1	1	2.5	0.88	21.0201	4.6622
HV D	19	0	1	28	0	2.4946	30	30	1	0	3.76	0.5	4.7745	6.2833
HV D	19	0	1	29	0	0.99273	30	30	1	1	1.78	0.5	4.9907	6.0112
HV D	19	0	1	30	0	1.4614	30	30	1	0	1.42	0.12	5.0741	5.9124
HV D	19	0	1	31	0	1.0094	30	30	1	0	3.04	0.5	4.8746	6.1543
HV D	19	0	1	32	1	1.4026	98	98	1	1	3.4	0.88	19.4236	5.0454
HV D	19	0	1	33	0	1.2154	30	30	1	0	3.22	0.5	5.257	5.7066
HV D	19	0	1	34	0	1.5869	30	30	1	1	1.24	0.88	5.5729	5.3832
HV D	19	0	1	35	0	1.1389	30	30	1	0	3.58	0.12	5.174	5.7982
HV D	19	0	1	36	0	0.66555	30	30	1	0	3.76	0.12	5.1575	5.8168
HV D	19	0	1	37	1	1.749	98	98	1	1	3.76	0.88	19.0745	5.1378
HV D	19	0	1	38	1	2.9939	98	98	1	1	2.14	0.88	20.7041	4.7334
HV D	19	0	1	39	0	1.2284	30	30	1	1	3.58	0.5	5.2072	5.7613
HV D	19	0	1	40	0	1.7612	30	30	1	0	1.6	0.88	4.8912	6.1334
HV D	19	0	1	41	0	1.6084	30	30	1	0	2.86	0.12	4.8915	6.1331
HV D	19	0	1	42	0	1.2731	30	30	1	0	2.68	0.12	5.1573	5.817
HV D	19	0	1	43	0	1.1276	30	30	1	1	1.24	0.5	5.0909	5.8929
HV D	19	0	1	44	0	0.77033	30	30	1	0	1.96	0.5	5.4233	5.5317
HV D	19	0	1	45	0	0.8097	30	30	1	1	1.6	0.12	5.0738	5.9128
HV D	19	0	1	46	0	2.093	30	30	1	1	2.86	0.88	5.1904	5.7799
HV D	19	0	1	47	0	1.9123	30	30	1	1	2.32	0.88	5.1901	5.7803
HV E	54	0	1	-1	0	0.4556	23	30	0	1	1.78	0.5	7.1153	3.2325
HV E	54	0	1	-2	0	5	30	30	1	0	2.68	0.12	5.6869	5.2753
HV E	54	0	1	-3	1	0.79068	96	98	0	0	3.58	0.5	21.1014	4.5495
HV E	54	0	1	-4	0	5	18	30	0	1	4.12	0.88	7.0026	2.5705
HV E	54	0	1	1	1	1.3447	33	98	0	0	3.04	0.12	21.0017	1.5713
HV E	54	0	1	2	0	3.8646	30	30	1	0	1.42	0.5	5.4397	5.515
HV E	54	0	1	3	0	1.6913	30	30	1	0	2.86	0.5	5.0076	5.9909
HV E	54	0	1	4	0	0.31595	30	30	1	1	3.22	0.88	5.4398	5.5149
HV E	54	0	1	5	0	2.2471	30	30	1	0	1.78	0.12	5.407	5.5484
HV E	54	0	1	6	0	0.64937	30	30	1	1	1.96	0.88	5.3068	5.6531
HV E	54	0	1	7	0	1.8898	30	30	1	0	2.68	0.5	5.1904	5.7799
HV E	54	0	1	8	0	0.88578	30	30	1	1	1.78	0.88	5.4231	5.5319
HV E	54	0	1	9	0	1.3928	30	30	1	1	2.14	0.5	5.3069	5.653
HV E	54	0	1	10	0	0.618	30	30	1	1	2.5	0.12	5.4565	5.498
HV E	54	0	1	11	0	0.69194	30	30	1	0	3.94	0.5	5.5895	5.3672
HV E	54	0	1	12	0	0.86819	30	30	1	1	2.32	0.5	5.4232	5.5318
HV E	54	0	1	13	0	0.96261	30	30	1	0	2.14	0.12	5.1906	5.7797
HV E	54	0	1	14	1	3.3343	98	98	1	1	1.42	0.88	20.9194	4.6846
HV E	54	0	1	15	1	1.5274	98	98	1	0	3.04	0.88	19.7381	4.965
HV E	54	0	1	16	0	0.90028	30	30	1	0	1.24	0.12	5.5063	5.4483
HV E	54	0	1	17	1	1.5676	98	98	1	1	3.58	0.88	19.3407	5.067
HV E	54	0	1	18	0	1.4817	30	30	1	0	2.32	0.12	5.5895	5.3672
HV E	54	0	1	19	0	1.1979	30	30	1	1	4.12	0.5	5.1409	5.8356
HV E	54	0	1	20	0	2.0606	30	30	1	0	4.12	0.12	5.2402	5.725
HV E	54	0	1	21	0	2.5274	30	30	1	1	2.5	0.5	5.0908	5.893
HV E	54	0	1	22	1	1.1749	98	98	1	0	3.94	0.12	20.6033	4.7565
HV E	54	0	1	23	0	2.7892	30	30	1	0	3.22	0.12	5.8056	5.1674
HV E	54	0	1	24	1	1.2399	98	98	1	1	4.12	0.88	19.8889	4.9274
HV E	54	0	1	25	1	1.47	98	98	1	1	2.68	0.88	19.9053	4.9233
HV E	54	0	1	26	1	3.3694	98	98	1	0	3.4	0.5	18.9914	5.1602
HV E	54	0	1	27	1	0.85875	98	98	1	1	2.5	0.88	19.9887	4.9028
HV E	54	0	1	28	1	1.8864	98	98	1	0	3.76	0.5	19.7892	4.9522
HV E	54	0	1	29	0	1.8599	30	30	1	1	1.78	0.5	5.3733	5.5832
HV E	54	0	1	30	0	1.1326	30	30	1	0	1.42	0.12	5.3069	5.6531
HV E	54	0	1	31	1	1.426	98	98	1	0	3.04	0.5	19.7724	4.9564
HV E	54	0	1	32	1	1.1817	98	98	1	1	3.4	0.88	19.0408	5.1468
HV E	54	0	1	33	0	1.9923	30	30	1	0	3.22	0.5	5.39	5.5659
HV E	54	0	1	34	0	3.3299	30	30	1	1	1.24	0.88	5.4067	5.5487
HV E	54	0	1	35	0	1.8864	30	30	1	0	3.58	0.12	5.2735	5.6888
HV E	54	0	1	36	0	0.82382	30	30	1	0	3.76	0.12	5.3069	5.653
HV E	54	0	1	37	1	1.8946	98	98	1	1	3.76	0.88	19.7558	4.9606
HV E	54	0	1	38	1	2.6221	98	98	1	1	2.14	0.88	18.4257	5.3187
HV E	54	0	1	39	1	1.6585	98	98	1	1	3.58	0.5	18.3591	5.338
HV E	54	0	1	40	0	2.5989	30	30	1	0	1.6	0.88	5.3569	5.6003
HV E	54	0	1	41	0	1.2581	30	30	1	0	2.86	0.12	5.5396	5.4156
HV E	54	0	1	42	0	0.8834	30	30	1	0	2.68	0.12	5.523	5.4319
HV E	54	0	1	43	0	1.3934	30	30	1	1	1.24	0.5	5.3901	5.5658
HV E	54	0	1	44	0	2.4471	30	30	1	0	1.96	0.5	5.3568	5.6004
HV E	54	0	1	45	0	0.61802	30	30	1	1	1.6	0.12	5.3567	5.6004
HV E	54	0	1	46	1	1.1254	98	98	1	1	2.86	0.88	18.6915	5.243
HV E	54	0	1	47	1	0.95528	98	98	1	1	2.32	0.88	18.5921	5.2711
HV F	21	1	0	-1	0	5	30	30	1	1	1.78	0.5	5.5029	5.4517
HV F	21	1	0	-2	0	5	30	30	1	0	2.68	0.12	5.4373	5.5174
HV F	21	1	0	-3	1	0.45505	98	98	1	0	3.58	0.5	17.543	5.5863
HV F	21	1	0	-4	1	2.0723	98	98	1	1	4.12	0.88	17.776	5.513
HV F	21	1	0	1	0	3.0539	10	30	0	0	3.04	0.12	7.0013	1.4283
HV F	21	1	0	2	0	2.8035	9	30	0	0	1.42	0.5	7.0014	1.2855
HV F	21	1	0	3	0	3.3906	28	30	0	0	2.86	0.5	7.0013	3.9993
HV F	21	1	0	4	1	1.6722	98	98	1	1	3.22	0.88	15.8481	6.1837
HV F	21	1	0	5	0	2.0386	11	30	0	0	1.78	0.12	7.0026	1.5709
HV F	21	1	0	6	0	2.5408	29	30	0	1	1.96	0.88	7.0015	4.142
HV F	21	1	0	7	0	4.675	28	30	0	0	2.68	0.5	7.0014	3.9992
HV F	21	1	0	8	0	2.536	26	30	0	1	1.78	0.88	7.0015	3.7135
HV F	21	1	0	9	0	1.9165	28	30	0	1	2.14	0.5	7.0192	3.9891
HV F	21	1	0	10	0	2.0131	26	30	0	1	2.5	0.12	7.0015	3.7135
HV F	21	1	0	11	1	1.8176	98	98	1	0	3.94	0.5	16.8791	5.806
HV F	21	1	0	12	0	1.6143	28	30	0	1	2.32	0.5	7.0014	3.9992
HV F	21	1	0	13	0	1.3435	28	30	0	0	2.14	0.12	7.0015	3.9991
HV F	21	1	0	14	0	1.657	27	30	0	1	1.42	0.88	7.0017	3.8562
HV F	21	1	0	15	1	1.4753	98	98	1	0	3.04	0.88	17.1953	5.6992
HV F	21	1	0	16	0	1.2289	29	30	0	0	1.24	0.12	7.0015	4.142
HV F	21	1	0	17	1	1.4258	98	98	1	1	3.58	0.88	18.0932	5.4164
HV F	21	1	0	18	0	2.3006	28	30	0	0	2.32	0.12	7.0015	3.9992
HV F	21	1	0	19	1	1.2672	98	98	1	1	4.12	0.5	17.4616	5.6123
HV F	21	1	0	20	0	1.9964	28	30	0	0	4.12	0.12	7.0016	3.9991
HV F	21	1	0	21	0	1.2565	26	30	0	1	2.5	0.5	7.0015	3.7135
HV F	21	1	0	22	0	1.9632	27	30	0	0	3.94	0.12	7.0015	3.8563
HV F	21	1	0	23	0	2.0458	30	30	1	0	3.22	0.12	5.6226	5.3356
HV F	21	1	0	24	1	1.6613	98	98	1	1	4.12	0.88	19.2741	5.0845
HV F	21	1	0	25	0	1.5845	25	30	0	1	2.68	0.88	7.0015	3.5706
HV F	21	1	0	26	0	2.874	25	30	0	0	3.4	0.5	7.0015	3.5707
HV F	21	1	0	27	0	1.9325	25	30	0	1	2.5	0.88	7.0017	3.5706
HV F	21	1	0	28	0	1.6486	26	30	0	0	3.76	0.5	7.0014	3.7135
HV F	21	1	0	29	0	2.3995	25	30	0	1	1.78	0.5	7.0014	3.5707
HV F	21	1	0	30	0	1.2976	23	30	0	0	1.42	0.12	7.0014	3.2851
HV F	21	1	0	31	0	1.2065	28	30	0	0	3.04	0.5	7.0015	3.9991
HV F	21	1	0	32	0	2.4863	26	30	0	1	3.4	0.88	7.0015	3.7135
HV F	21	1	0	33	0	1.4777	18	30	0	0	3.22	0.5	7.0015	2.5709
HV F	21	1	0	34	0	1.7547	20	30	0	1	1.24	0.88	7.0015	2.8565
HV F	21	1	0	35	0	4.8462	23	30	0	0	3.58	0.12	7.0015	3.285
HV F	21	1	0	36	1	2.1161	98	98	1	0	3.76	0.12	19.5065	5.024
HV F	21	1	0	37	1	2.8372	98	98	1	1	3.76	0.88	18.4755	5.3043
HV F	21	1	0	38	0	1.6363	25	30	0	1	2.14	0.88	7.0008	3.571
HV F	21	1	0	39	0	2.0174	20	30	0	1	3.58	0.5	7.0014	2.8566
HV F	21	1	0	40	0	1.9168	16	30	0	0	1.6	0.88	7.0859	2.258
HV F	21	1	0	41	0	1.238	15	30	0	0	2.86	0.12	7.0014	2.1424
HV F	21	1	0	42	0	1.0372	21	30	0	0	2.68	0.12	7.0015	2.9994
HV F	21	1	0	43	0	4.5593	22	30	0	1	1.24	0.5	7.0015	3.1422
HV F	21	1	0	44	0	3.8318	19	30	0	0	1.96	0.5	7.0015	2.7137
HV F	21	1	0	45	0	1.0922	18	30	0	1	1.6	0.12	7.0015	2.5709
HV F	21	1	0	46	0	0.88094	25	30	0	1	2.86	0.88	7.0015	3.5707
HV F	21	1	0	47	0	2.3168	8	30	0	1	2.32	0.88	7.0016	1.1426
HV F	21	1	0	48	0	2.146	21	30	0	0	3.4	0.12	7.0016	2.9993
HV F	21	1	0	49	1	1.6137	98	98	1	1	3.94	0.88	18.8911	5.1876
HV F	21	1	0	50	0	1.536	25	30	0	0	1.96	0.12	7.0015	3.5707
HV F	21	1	0	51	0	1.197	26	30	0	1	1.6	0.5	7.0015	3.7135
HV F	21	1	0	52	0	1.7569	25	30	0	0	2.59	0.12	7.0015	3.5707
HV G	56	1	1	-1	0	5	1	30	0	1	1.78	0.5	7.0155	0.14254
HV G	56	1	1	-2	0	1.4497	30	30	1	0	2.68	0.12	5.7694	5.1999
HV G	56	1	1	-3	1	0.69611	88	98	0	0	3.58	0.5	21.0859	4.1734
HV G	56	1	1	-4	0	0.97954	30	30	1	1	4.12	0.88	4.8248	6.2179
HV G	56	1	1	1	0	1.825	30	30	1	0	3.04	0.12	5.0241	5.9712
HV G	56	1	1	2	1	1.4282	98	98	1	0	1.42	0.5	16.7309	5.8574
HV G	56	1	1	3	0	1.9944	30	30	1	0	2.86	0.5	4.6743	6.418
HV G	56	1	1	4	0	0.70149	30	30	1	1	3.22	0.88	4.8072	6.2406
HV G	56	1	1	5	0	5	30	30	1	0	1.78	0.12	5.6228	5.3354
HV G	56	1	1	6	1	3.1483	98	98	1	1	1.96	0.88	16.2973	6.0133
HV G	56	1	1	7	0	1.9668	30	30	1	0	2.68	0.5	4.6417	6.4631
HV G	56	1	1	8	1	2.8332	98	98	1	1	1.78	0.88	15.5986	6.2826
HV G	56	1	1	9	0	3.6167	30	30	1	1	2.14	0.5	4.7583	6.3048
HV G	56	1	1	10	0	2.8454	30	30	1	1	2.5	0.12	5.0409	5.9513
HV G	56	1	1	11	1	3.0009	98	98	1	0	3.94	0.5	15.6655	6.2558
HV G	56	1	1	12	0	3.4107	30	30	1	1	2.32	0.5	4.8079	6.2397
HV G	56	1	1	13	0	2.3102	30	30	1	0	2.14	0.12	4.7579	6.3053
HV G	56	1	1	14	1	3.1866	98	98	1	1	1.42	0.88	16.1977	6.0502
HV G	56	1	1	15	1	2.8869	98	98	1	0	3.04	0.88	16.58	5.9107
HV G	56	1	1	16	0	2.2566	30	30	1	0	1.24	0.12	4.8081	6.2395
HV G	56	1	1	17	1	2.0347	98	98	1	1	3.58	0.88	15.0005	6.5331
HV G	56	1	1	18	0	1.807	30	30	1	0	2.32	0.12	5.1239	5.855
HV G	56	1	1	19	0	2.229	30	30	1	1	4.12	0.5	5.1405	5.836
HV G	56	1	1	20	0	1.3387	30	30	1	0	4.12	0.12	4.808	6.2396
HV G	56	1	1	21	0	1.7902	30	30	1	1	2.5	0.5	4.9903	6.0117
HV G	56	1	1	22	0	1.2562	30	30	1	0	3.94	0.12	4.8254	6.2171
HV G	56	1	1	23	0	2.005	30	30	1	0	3.22	0.12	4.7748	6.2829
HV G	56	1	1	24	1	2.6723	98	98	1	1	4.12	0.88	15.8481	6.1837
HV G	56	1	1	25	1	1.3349	98	98	1	1	2.68	0.88	15.6986	6.2426
HV G	56	1	1	26	0	1.31	30	30	1	0	3.4	0.5	4.9743	6.031
HV G	56	1	1	27	1	1.2757	98	98	1	1	2.5	0.88	16.1474	6.0691
HV G	56	1	1	28	0	1.096	30	30	1	0	3.76	0.5	5.1071	5.8742
HV G	56	1	1	29	0	2.1756	30	30	1	1	1.78	0.5	4.6909	6.3954
HV G	56	1	1	30	0	1.3497	30	30	1	0	1.42	0.12	4.5091	6.6531
HV G	56	1	1	31	1	1.1673	98	98	1	0	3.04	0.5	15.9482	6.1449
HV G	56	1	1	32	1	1.6585	98	98	1	1	3.4	0.88	15.2173	6.44
HV G	56	1	1	33	1	1.3147	98	98	1	0	3.22	0.5	15.0177	6.5257
HV G	56	1	1	34	0	1.999	30	30	1	1	1.24	0.88	4.7741	6.2839
HV G	56	1	1	35	0	1.5172	30	30	1	0	3.58	0.12	4.858	6.1754
HV G	56	1	1	36	0	1.6432	30	30	1	0	3.76	0.12	4.6417	6.4632
HV G	56	1	1	37	1	1.2542	98	98	1	1	3.76	0.88	18.093	5.4165
HV G	56	1	1	38	0	2.4743	30	30	1	1	2.14	0.88	4.8582	6.1752
HV G	56	1	1	39	1	1.7865	98	98	1	1	3.58	0.5	16.3137	6.0072
HV G	56	1	1	40	1	1.7206	98	98	1	0	1.6	0.88	15.9482	6.1449
HV G	56	1	1	41	0	2.5612	30	30	1	0	2.86	0.12	4.724	6.3505
HV G	56	1	1	42	0	1.1093	30	30	1	0	2.68	0.12	4.8743	6.1548
HV G	56	1	1	43	0	1.2573	30	30	1	1	1.24	0.5	5.0412	5.951
HV G	56	1	1	44	1	1.5725	98	98	1	0	1.96	0.5	18.4094	5.3234
HV G	56	1	1	45	0	1.9233	30	30	1	1	1.6	0.12	5.3571	5.6
HV G	56	1	1	46	1	1.2072	98	98	1	1	2.86	0.88	19.2235	5.0979
HV G	56	1	1	47	1	2.1822	98	98	1	1	2.32	0.88	16.0472	6.107
HV G	56	1	1	48	0	1.7409	30	30	1	0	3.4	0.12	4.6589	6.4393
HV G	56	1	1	49	1	2.3226	98	98	1	1	3.94	0.88	16.9458	5.7832
HV H	35	1	1	-1	0	3.4077	30	30	1	1	1.78	0.5	4.8386	6.2001
HV H	35	1	1	-2	1	2.4714	98	98	1	0	2.68	0.12	18.0069	5.4424
HV H	35	1	1	-3	1	2.2692	98	98	1	0	3.58	0.5	17.8614	5.4867
HV H	35	1	1	-4	0	1.6463	30	30	1	1	4.12	0.88	4.7904	6.2625
HV H	35	1	1	1	0	2.9919	30	30	1	0	3.04	0.12	5.0577	5.9316
HV H	35	1	1	2	1	3.0203	98	98	1	0	1.42	0.5	19.5737	5.0067
HV H	35	1	1	3	1	2.6795	98	98	1	0	2.86	0.5	18.5935	5.2707
HV H	35	1	1	4	1	2.0629	98	98	1	1	3.22	0.88	18.7081	5.2384
HV H	35	1	1	5	0	1.8477	30	30	1	0	1.78	0.12	5.1063	5.8751
HV H	35	1	1	6	1	3.2737	98	98	1	1	1.96	0.88	18.9916	5.1602
HV H	35	1	1	7	1	2.309	98	98	1	0	2.68	0.5	19.5399	5.0154
HV H	35	1	1	8	1	3.4303	98	98	1	1	1.78	0.88	19.0413	5.1467
HV H	35	1	1	9	0	3.0636	30	30	1	1	2.14	0.5	5.5064	5.4482
HV H	35	1	1	10	1	4.141	98	98	1	1	2.5	0.12	18.9745	5.1648
HV H	35	1	1	11	1	1.8674	98	98	1	0	3.94	0.5	19.3918	5.0537
HV H	35	1	1	12	1	2.8026	98	98	1	1	2.32	0.5	19.9563	4.9107
HV H	35	1	1	13	1	3.4663	98	98	1	0	2.14	0.12	19.2234	5.0979
HV H	35	1	1	14	0	2.1693	30	30	1	1	1.42	0.88	4.8245	6.2182
HV H	35	1	1	15	1	2.3665	98	98	1	0	3.04	0.88	18.0433	5.4314
HV H	35	1	1	16	0	2.0736	30	30	1	0	1.24	0.12	6.1713	4.8612
HV H	35	1	1	17	1	2.1835	98	98	1	1	3.58	0.88	19.1074	5.1289
HV H	35	1	1	18	1	3.5259	98	98	1	0	2.32	0.12	19.257	5.0891
HV H	35	1	1	19	1	2.7646	98	98	1	1	4.12	0.5	18.4432	5.3136
HV H	35	1	1	20	1	2.5214	98	98	1	0	4.12	0.12	19.3234	5.0716
HV H	35	1	1	21	1	2.7897	98	98	1	1	2.5	0.5	19.7063	4.973
HV H	35	1	1	22	1	3.3729	98	98	1	0	3.94	0.12	19.6072	4.9982
HV H	35	1	1	23	1	3.4459	98	98	1	0	3.22	0.12	19.2235	5.0979
HV H	35	1	1	24	1	2.8136	98	98	1	1	4.12	0.88	19.9733	4.9066
HV H	35	1	1	25	1	2.8484	98	98	1	1	2.68	0.88	20.7705	4.7182
HV H	35	1	1	26	1	2.2795	98	98	1	0	3.4	0.5	19.4399	5.0412
HV H	35	1	1	27	1	3.4944	98	98	1	1	2.5	0.88	20.5712	4.764
HV H	35	1	1	28	1	1.3503	98	98	1	0	3.76	0.5	18.9917	5.1601
HV H	35	1	1	29	0	3.6795	30	30	1	1	1.78	0.5	5.7057	5.2579
HV H	35	1	1	30	0	3.1518	30	30	1	0	1.42	0.12	5.7558	5.2122
HV H	35	1	1	31	1	2.7636	98	98	1	0	3.04	0.5	18.4418	5.314
HV H	35	1	1	32	1	1.858	98	98	1	1	3.4	0.88	18.2771	5.3619
HV H	35	1	1	33	1	2.7354	98	98	1	0	3.22	0.5	17.4613	5.6124
HV H	35	1	1	34	0	2.5137	30	30	1	1	1.24	0.88	5.9715	5.0239
HV H	35	1	1	35	1	1.9418	98	98	1	0	3.58	0.12	19.3241	5.0714
HV I	47	0	1	-1	0	2.3598	30	30	1	1	1.78	0.5	5.7205	5.2443
HV I	47	0	1	-2	0	3.7481	30	30	1	0	2.68	0.12	5.604	5.3533
HV I	47	0	1	-3	1	1.9408	98	98	1	0	3.58	0.5	18.2915	5.3577
HV I	47	0	1	-4	0	2.7835	30	30	1	1	4.12	0.88	5.8721	5.1089
HV I	47	0	1	1	0	1.3202	30	30	1	0	3.04	0.12	5.2734	5.689
HV I	47	0	1	2	1	1.5968	98	98	1	0	1.42	0.5	21.0536	4.6548
HV I	47	0	1	3	1	3.5902	98	98	1	0	2.86	0.5	18.6596	5.252
HV I	47	0	1	4	0	1.5229	30	30	1	1	3.22	0.88	5.5051	5.4495
HV I	47	0	1	5	0	1.9102	30	30	1	0	1.78	0.12	5.04	5.9524
HV I	47	0	1	6	1	1.7362	98	98	1	1	1.96	0.88	19.6406	4.9897
HV I	47	0	1	7	0	1.3431	30	30	1	0	2.68	0.5	5.3402	5.6178
HV I	47	0	1	8	1	1.3429	98	98	1	1	1.78	0.88	18.5926	5.2709
HV I	47	0	1	9	0	1.9074	30	30	1	1	2.14	0.5	5.839	5.1379
HV I	47	0	1	10	1	1.9816	98	98	1	1	2.5	0.12	19.9228	4.919
HV I	47	0	1	11	0	1.6108	30	30	1	0	3.94	0.5	5.3072	5.6527
HV I	47	0	1	12	0	1.1794	30	30	1	1	2.32	0.5	5.0741	5.9123
HV I	47	0	1	13	0	1.3618	30	30	1	0	2.14	0.12	5.3238	5.6351
HV I	47	0	1	14	1	1.2586	98	98	1	1	1.42	0.88	18.8087	5.2104
HV I	47	0	1	15	1	3.7162	98	98	1	0	3.04	0.88	17.6944	5.5385
HV I	47	0	1	16	0	1.1316	30	30	1	0	1.24	0.12	5.457	5.4976
HV I	47	0	1	17	1	1.0892	98	98	1	1	3.58	0.88	18.4274	5.3182
HV I	47	0	1	18	0	1.6289	30	30	1	0	2.32	0.12	5.058	5.9312
HV I	47	0	1	19	0	2.0711	30	30	1	1	4.12	0.5	5.0746	5.9118
HV I	47	0	1	20	0	1.7105	30	30	1	0	4.12	0.12	5.258	5.7056
HV I	47	0	1	21	1	1.5292	98	98	1	1	2.5	0.5	19.5409	5.0151
HV I	47	0	1	22	0	1.8282	30	30	1	0	3.94	0.12	5.2073	5.7611
HV I	47	0	1	23	0	1.196	30	30	1	0	3.22	0.12	5.5058	5.4488
HV I	47	0	1	24	1	1.3958	98	98	1	1	4.12	0.88	19.058	5.1422
HV I	47	0	1	25	0	1.5836	30	30	1	1	2.68	0.88	5.3904	5.5655
HV I	47	0	1	26	0	1.6647	30	30	1	0	3.4	0.5	5.0077	5.9907
HV I	47	0	1	27	1	1.9075	98	98	1	1	2.5	0.88	19.6572	4.9855
HV I	47	0	1	28	0	1.3343	30	30	1	0	3.76	0.5	5.2412	5.7239
HV I	47	0	1	29	0	1.3807	30	30	1	1	1.78	0.5	5.0244	5.9709
HV I	47	0	1	30	0	1.0232	30	30	1	0	1.42	0.12	4.9581	6.0508
HV I	47	0	1	31	1	1.6739	98	98	1	0	3.04	0.5	19.4572	5.0367
HV I	47	0	1	32	1	1.318	98	98	1	1	3.4	0.88	18.5593	5.2804
HV I	47	0	1	33	0	1.0982	30	30	1	0	3.22	0.5	5.3894	5.5664
HV I	47	0	1	34	0	1.6193	30	30	1	1	1.24	0.88	4.9084	6.1119
HV I	47	0	1	35	0	1.3551	30	30	1	0	3.58	0.12	5.1074	5.8738
HV I	47	0	1	36	0	1.3188	30	30	1	0	3.76	0.12	4.891	6.1338
HV I	47	0	1	37	1	1.6014	98	98	1	1	3.76	0.88	19.5234	5.0196
HV I	47	0	1	38	1	1.8156	98	98	1	1	2.14	0.88	17.8439	5.4921
HV I	47	0	1	39	0	1.326	30	30	1	1	3.58	0.5	5.3734	5.583
HV I	47	0	1	40	0	1.775	30	30	1	0	1.6	0.88	5.7729	5.1967
HV I	47	0	1	41	0	1.6408	30	30	1	0	2.86	0.12	4.8745	6.1545
HV I	47	0	1	42	0	1.5169	30	30	1	0	2.68	0.12	5.0083	5.99
HV I	47	0	1	43	0	1.816	30	30	1	1	1.24	0.5	4.6244	6.4873
HV I	47	0	1	44	0	1.6338	30	30	1	0	1.96	0.5	4.7909	6.2619
HV I	47	0	1	45	0	1.0944	30	30	1	1	1.6	0.12	4.8257	6.2167
HV I	47	0	1	46	1	1.2143	98	98	1	1	2.86	0.88	19.2906	5.0802
HV I	47	0	1	47	1	1.5716	98	98	1	1	2.32	0.88	18.4763	5.3041
HV I	47	0	1	48	0	0.58277	30	30	1	0	3.4	0.12	5.2568	5.7069
HV J	56	0	1	-1	0	5	30	30	1	1	1.78	0.5	5.7529	5.2147
HV J	56	0	1	-2	1	3.9785	98	98	1	0	2.68	0.12	19.1883	5.1073
HV J	56	0	1	-3	1	5	87	98	0	0	3.58	0.5	21.0534	4.1323
HV J	56	0	1	-4	0	0.94882	30	30	1	1	4.12	0.88	5.7718	5.1977
HV J	56	0	1	1	0	5	26	30	0	0	3.04	0.12	7.0016	3.7134
HV J	56	0	1	2	1	3.5187	98	98	1	0	1.42	0.5	21.0204	4.6621
HV J	56	0	1	3	0	1.9899	30	30	1	0	2.86	0.5	5.1906	5.7797
HV J	56	0	1	4	0	1.7096	30	30	1	1	3.22	0.88	5.174	5.7982
HV J	56	0	1	5	0	1.266	30	30	1	0	1.78	0.12	5.3405	5.6175
HV J	56	0	1	6	1	2.3128	98	98	1	1	1.96	0.88	19.3742	5.0583
HV J	56	0	1	7	1	2.3266	98	98	1	0	2.68	0.5	19.9389	4.915
HV J	56	0	1	8	0	3.3921	30	30	1	1	1.78	0.88	5.3737	5.5828
HV J	56	0	1	9	0	3.262	30	30	1	1	2.14	0.5	5.2906	5.6705
HV J	56	0	1	10	0	3.0072	30	30	1	1	2.5	0.12	5.506	5.4486
HV J	56	0	1	11	1	2.4419	98	98	1	0	3.94	0.5	20.388	4.8067
HV J	56	0	1	12	0	1.3568	30	30	1	1	2.32	0.5	5.5066	5.448
HV J	56	0	1	13	0	0.39563	30	30	1	0	2.14	0.12	5.3736	5.5829
HV J	56	0	1	14	1	1.8902	98	98	1	1	1.42	0.88	20.0222	4.8946
HV J	56	0	1	15	1	2.403	98	98	1	0	3.04	0.88	20.4209	4.799
HV J	56	0	1	16	0	1.4889	30	30	1	0	1.24	0.12	5.1244	5.8544
HV J	56	0	1	17	1	1.5894	98	98	1	1	3.58	0.88	20.0556	4.8864
HV J	56	0	1	18	0	2.6195	30	30	1	0	2.32	0.12	5.2737	5.6886
HV J	56	0	1	19	0	1.9339	30	30	1	1	4.12	0.5	5.174	5.7982
HV J	56	0	1	20	1	1.3122	98	98	1	0	4.12	0.12	20.371	4.8108
HV J	56	0	1	21	0	3.4154	30	30	1	1	2.5	0.5	5.2906	5.6704
HV J	56	0	1	22	0	2.5312	30	30	1	0	3.94	0.12	5.3238	5.635
HV J	56	0	1	23	1	2.6365	98	98	1	0	3.22	0.12	19.5234	5.0196
HV J	56	0	1	24	1	0.99077	98	98	1	1	4.12	0.88	20.0393	4.8904
HV J	56	0	1	25	0	0.94202	30	30	1	1	2.68	0.88	5.2902	5.6708
HV J	56	0	1	26	0	1.7848	30	30	1	0	3.4	0.5	5.2573	5.7063
HV J	56	0	1	27	1	3.7024	98	98	1	1	2.5	0.88	19.7895	4.9521
HV J	56	0	1	28	0	1.0516	30	30	1	0	3.76	0.5	5.3073	5.6526
HV J	56	0	1	29	0	1.434	30	30	1	1	1.78	0.5	5.307	5.6529
HV J	56	0	1	30	0	1.6025	30	30	1	0	1.42	0.12	5.4403	5.5144
HV J	56	0	1	31	1	0.62865	98	98	1	0	3.04	0.5	18.7919	5.215
HV J	56	0	1	32	1	1.1307	98	98	1	1	3.4	0.88	20.2714	4.8344
HV J	56	0	1	33	0	1.2942	30	30	1	0	3.22	0.5	5.4235	5.5315
HV J	56	0	1	34	0	1.0335	30	30	1	1	1.24	0.88	5.4237	5.5313
HV J	56	0	1	35	0	3.916	30	30	1	0	3.58	0.12	5.4238	5.5312
HV J	56	0	1	36	1	0.61996	98	98	1	0	3.76	0.12	18.8414	5.2013
HV J	56	0	1	37	1	0.55863	98	98	1	1	3.76	0.88	20.6709	4.741
HV J	56	0	1	38	0	2.513	30	30	1	1	2.14	0.88	5.5399	5.4152
HV J	56	0	1	39	0	1.9699	30	30	1	1	3.58	0.5	5.407	5.5484
HV J	56	0	1	40	0	1.2225	30	30	1	0	1.6	0.88	5.49	5.4645
HV J	56	0	1	41	0	2.2196	30	30	1	0	2.86	0.12	5.3901	5.5657
HV J	56	0	1	42	1	0.86896	98	98	1	0	2.68	0.12	18.6916	5.243
HV J	56	0	1	43	0	0.97321	30	30	1	1	1.24	0.5	5.557	5.3986
HV J	56	0	1	44	0	0.88333	30	30	1	0	1.96	0.5	5.5733	5.3828
HV J	56	0	1	45	0	1.3773	30	30	1	1	1.6	0.12	5.3904	5.5655
HV J	56	0	1	46	1	1.6195	98	98	1	1	2.86	0.88	19.2904	5.0803
HV K	46	1	1	-1	0	5	27	30	0	1	1.78	0.5	7.0696	3.8192
HV K	46	1	1	-2	0	2.603	30	30	1	0	2.68	0.12	6.3411	4.731
HV K	46	1	1	-3	1	3.4235	98	98	1	0	3.58	0.5	18.2478	5.3705
HV K	46	1	1	-4	0	5	30	30	1	1	4.12	0.88	7.0228	4.2718
HV K	46	1	1	1	0	2.4298	30	30	1	0	3.04	0.12	6.1432	4.8834
HV K	46	1	1	2	0	3.4434	30	30	1	0	1.42	0.5	6.0582	4.952
HV K	46	1	1	3	1	2.3273	98	98	1	0	2.86	0.5	15.4136	6.358
HV K	46	1	1	4	1	5	98	98	1	1	3.22	0.88	18.3817	5.3314
HV K	46	1	1	5	0	2.6611	30	30	1	0	1.78	0.12	6.2061	4.834
HV K	46	1	1	6	1	0.92458	98	98	1	1	1.96	0.88	15.3992	6.3639
HV K	46	1	1	7	0	1.5197	30	30	1	0	2.68	0.5	5.3925	5.5633
HV K	46	1	1	8	1	1.8993	98	98	1	1	1.78	0.88	16.8148	5.8282
HV K	46	1	1	9	1	1.0472	98	98	1	1	2.14	0.5	15.8317	6.1901
HV K	46	1	1	10	0	1.6418	30	30	1	1	2.5	0.12	5.7758	5.1941
HV K	46	1	1	11	1	1.143	98	98	1	0	3.94	0.5	16.0654	6.1001
HV K	46	1	1	12	1	1.5043	98	98	1	1	2.32	0.5	16.4309	5.9644
HV K	46	1	1	13	0	1.1447	30	30	1	0	2.14	0.12	5.9747	5.0212
HV K	46	1	1	14	1	1.4017	98	98	1	1	1.42	0.88	17.1985	5.6982
HV K	46	1	1	15	1	1.4025	98	98	1	0	3.04	0.88	16.9637	5.777
HV K	46	1	1	16	0	1.4709	30	30	1	0	1.24	0.12	5.3766	5.5797
HV K	46	1	1	17	1	1.1848	98	98	1	1	3.58	0.88	16.1649	6.0625
HV K	46	1	1	18	0	1.6214	30	30	1	0	2.32	0.12	5.8272	5.1482
HV K	46	1	1	19	1	1.6308	98	98	1	1	4.12	0.5	16.5315	5.9281
HV K	46	1	1	20	1	2.0136	98	98	1	0	4.12	0.12	15.6099	6.2781
HV K	46	1	1	21	1	2.303	98	98	1	1	2.5	0.5	15.9649	6.1385
HV K	46	1	1	22	1	1.3937	98	98	1	0	3.94	0.12	16.4138	5.9706
HV K	46	1	1	23	0	1.9612	30	30	1	0	3.22	0.12	6.3437	4.7291
HV K	46	1	1	24	1	1.0574	98	98	1	1	4.12	0.88	16.6816	5.8747
HV K	46	1	1	25	1	1.1877	98	98	1	1	2.68	0.88	15.5317	6.3097
HV K	46	1	1	26	1	1.7058	98	98	1	0	3.4	0.5	16.2483	6.0314
HV K	46	1	1	27	1	2.1575	98	98	1	1	2.5	0.88	16.3825	5.982
HV K	46	1	1	28	1	1.288	98	98	1	0	3.76	0.5	16.5147	5.9341
HV K	46	1	1	29	0	1.7035	30	30	1	1	1.78	0.5	5.7756	5.1943
HV K	46	1	1	30	0	1.7517	30	30	1	0	1.42	0.12	6.2256	4.8188
HV K	46	1	1	31	1	1.2718	98	98	1	0	3.04	0.5	16.564	5.9164
HV K	46	1	1	32	1	1.8583	98	98	1	1	3.4	0.88	16.482	5.9459
HV K	46	1	1	33	1	1.2901	98	98	1	0	3.22	0.5	16.2644	6.0254
HV K	46	1	1	34	0	1.8127	30	30	1	1	1.24	0.88	5.1266	5.8519
HV K	46	1	1	35	1	1.2256	98	98	1	0	3.58	0.12	15.1145	6.4838
HV K	46	1	1	36	0	1.787	30	30	1	0	3.76	0.12	5.6267	5.3317
HV K	46	1	1	37	1	1.2122	98	98	1	1	3.76	0.88	17.867	5.485
HV K	46	1	1	38	1	1.6265	98	98	1	1	2.14	0.88	16.6495	5.886
HV K	46	1	1	39	1	1.6983	98	98	1	1	3.58	0.5	19.2665	5.0865
HV K	46	1	1	40	0	1.3512	30	30	1	0	1.6	0.88	5.0904	5.8934
HV K	46	1	1	41	0	2.3408	30	30	1	0	2.86	0.12	4.8429	6.1947
HV K	46	1	1	42	0	1.355	30	30	1	0	2.68	0.12	4.8909	6.1338
HV K	46	1	1	43	0	1.4203	30	30	1	1	1.24	0.5	4.7425	6.3258
HV L	55	0	1	-1	0	4.1403	30	30	1	1	1.78	0.5	6.0056	4.9954
HV L	55	0	1	-2	1	2.0071	98	98	1	0	2.68	0.12	17.962	5.456
HV L	55	0	1	-3	1	1.5581	98	98	1	0	3.58	0.5	20.0336	4.8918
HV L	55	0	1	-4	1	1.1392	98	98	1	1	4.12	0.88	20.2827	4.8317
HV L	55	0	1	1	1	2.0772	98	98	1	0	3.04	0.12	18.632	5.2598
HV L	55	0	1	2	1	1.6792	98	98	1	0	1.42	0.5	18.9113	5.1821
HV L	55	0	1	3	0	0.92958	30	30	1	0	2.86	0.5	4.7089	6.371
HV L	55	0	1	4	1	1.24	98	98	1	1	3.22	0.88	17.7328	5.5265
HV L	55	0	1	5	0	0.6127	30	30	1	0	1.78	0.12	5.0268	5.968
HV L	55	0	1	6	0	0.79972	30	30	1	1	1.96	0.88	5.1105	5.8702
HV L	55	0	1	7	1	1.3278	98	98	1	0	2.68	0.5	17.0985	5.7315
HV L	55	0	1	8	0	0.84703	30	30	1	1	1.78	0.88	4.9091	6.1111
HV L	55	0	1	9	0	0.67717	30	30	1	1	2.14	0.5	5.0434	5.9484
HV L	55	0	1	10	1	1.5044	98	98	1	1	2.5	0.12	17.2148	5.6928
HV L	55	0	1	11	1	0.70717	98	98	1	0	3.94	0.5	17.9313	5.4653
HV L	55	0	1	12	0	0.99255	30	30	1	1	2.32	0.5	5.1434	5.8327
HV L	55	0	1	13	0	0.49776	30	30	1	0	2.14	0.12	5.175	5.797
HV L	55	0	1	14	0	0.58825	30	30	1	1	1.42	0.88	4.7716	6.2872
HV L	55	0	1	15	1	0.67382	98	98	1	0	3.04	0.88	18.2481	5.3704
HV L	55	0	1	16	0	0.69279	30	30	1	0	1.24	0.12	4.8261	6.2162
HV L	55	0	1	17	1	0.99351	98	98	1	1	3.58	0.88	18.0781	5.4209
HV L	55	0	1	18	0	0.83786	30	30	1	0	2.32	0.12	5.2278	5.7385
HV L	55	0	1	19	1	1.028	98	98	1	1	4.12	0.5	18.4312	5.3171
HV L	55	0	1	20	1	1.0194	98	98	1	0	4.12	0.12	18.8335	5.2035
HV L	55	0	1	21	0	1.2164	30	30	1	1	2.5	0.5	4.9097	6.1104
HV L	55	0	1	22	1	1.4514	98	98	1	0	3.94	0.12	18.5823	5.2738
HV L	55	0	1	23	0	1.723	30	30	1	0	3.22	0.12	4.9598	6.0486
HV L	55	0	1	24	1	0.69053	98	98	1	1	4.12	0.88	19.8437	4.9386
HV L	55	0	1	25	0	1.7114	30	30	1	1	2.68	0.88	5.1774	5.7944
HV L	55	0	1	26	0	0.81734	30	30	1	0	3.4	0.5	4.777	6.2801
HV L	55	0	1	27	0	0.8642	30	30	1	1	2.5	0.88	4.4901	6.6814
HV L	55	0	1	28	1	0.85993	98	98	1	0	3.76	0.5	17.6144	5.5636
HV L	55	0	1	29	0	0.7269	30	30	1	1	1.78	0.5	4.3764	6.855
HV L	55	0	1	30	0	0.69946	30	30	1	0	1.42	0.12	4.5437	6.6026
HV L	55	0	1	31	0	0.7106	30	30	1	0	3.04	0.5	4.5937	6.5307
HV L	55	0	1	32	1	1.0847	98	98	1	1	3.4	0.88	17.4441	5.6179
HV L	55	0	1	33	1	0.88709	98	98	1	0	3.22	0.5	17.8496	5.4903
HV L	55	0	1	34	0	0.72473	30	30	1	1	1.24	0.88	5.0937	5.8896
HV L	55	0	1	35	0	1.1132	30	30	1	0	3.58	0.12	4.742	6.3265
HV L	55	0	1	36	1	0.84236	98	98	1	0	3.76	0.12	17.1148	5.7261
HV L	55	0	1	37	1	0.001892	98	98	1	1	3.76	0.88	17.6437	5.5544
HV L	55	0	1	38	0	0.87113	30	30	1	1	2.14	0.88	5.1594	5.8147
HV L	55	0	1	39	0	1.9775	30	30	1	1	3.58	0.5	4.7253	6.3487
HV L	55	0	1	40	0	0.74672	30	30	1	0	1.6	0.88	4.6608	6.4367
HV L	55	0	1	41	1	1.2264	98	98	1	0	2.86	0.12	18.7493	5.2268
HV L	55	0	1	42	0	1.1566	30	30	1	0	2.68	0.12	4.7416	6.3269
HV L	55	0	1	43	0	0.89906	30	30	1	1	1.24	0.5	4.6214	6.4915
HV L	55	0	1	44	0	0.76422	30	30	1	0	1.96	0.5	4.6596	6.4384
HV L	55	0	1	45	0	0.80332	30	30	1	1	1.6	0.12	4.5096	6.6525
HV L	55	0	1	46	0	0.7297	30	30	1	1	2.86	0.88	5.1574	5.8169
HV L	55	0	1	47	0	0.79064	30	30	1	1	2.32	0.88	4.4938	6.6758
HV L	55	0	1	48	1	1.1239	98	98	1	0	3.4	0.12	18.129	5.4057
HV L	55	0	1	49	1	0.6945	98	98	1	1	3.94	0.88	18.1493	5.3996
HV M	53	0	1	-1	0	5	10	30	0	1	1.78	0.5	7.0853	1.4114
HV M	53	0	1	-2	0	2.871	30	30	1	0	2.68	0.12	5.3243	5.6346
HV M	53	0	1	-3	1	2.3383	98	98	1	0	3.58	0.5	18.1149	5.4099
HV M	53	0	1	-4	1	1.7564	98	98	1	1	4.12	0.88	17.3148	5.6599
HV M	53	0	1	1	0	2.3818	30	30	1	0	3.04	0.12	5.2208	5.7462
HV M	53	0	1	2	1	1.6533	98	98	1	0	1.42	0.5	18.2987	5.3556
HV M	53	0	1	3	1	2.1317	98	98	1	0	2.86	0.5	17.4268	5.6235
HV M	53	0	1	4	1	1.3813	98	98	1	1	3.22	0.88	18.1158	5.4096
HV M	53	0	1	5	0	1.3632	30	30	1	0	1.78	0.12	5.1567	5.8177
HV M	53	0	1	6	1	2.3628	98	98	1	1	1.96	0.88	18.0996	5.4145
HV M	53	0	1	7	1	3.1878	98	98	1	0	2.68	0.5	17.6653	5.5476
HV M	53	0	1	8	1	2.0227	98	98	1	1	1.78	0.88	17.844	5.492
HV M	53	0	1	9	0	4.1793	30	30	1	1	2.14	0.5	5.3233	5.6356
HV M	53	0	1	10	0	2.7406	30	30	1	1	2.5	0.12	4.9426	6.0697
HV M	53	0	1	11	1	2.351	98	98	1	0	3.94	0.5	17.4002	5.6321
HV M	53	0	1	12	1	2.8347	98	98	1	1	2.32	0.5	17.9818	5.45
HV M	53	0	1	13	0	1.8156	30	30	1	0	2.14	0.12	5.0098	5.9882
HV M	53	0	1	14	1	2.7028	98	98	1	1	1.42	0.88	17.0135	5.7601
HV M	53	0	1	15	1	2.5321	98	98	1	0	3.04	0.88	17.5676	5.5784
HV M	53	0	1	16	0	1.8477	30	30	1	0	1.24	0.12	4.8557	6.1783
HV M	53	0	1	17	1	2.1321	98	98	1	1	3.58	0.88	17.1781	5.7049
HV M	53	0	1	18	0	1.5072	30	30	1	0	2.32	0.12	4.9596	6.0489
HV M	53	0	1	19	1	2.1533	98	98	1	1	4.12	0.5	16.4481	5.9581
HV M	53	0	1	20	0	1.6262	30	30	1	0	4.12	0.12	4.9764	6.0285
HV M	53	0	1	21	1	1.9238	98	98	1	1	2.5	0.5	17.0499	5.7478
HV M	53	0	1	22	0	1.2665	30	30	1	0	3.94	0.12	4.7379	6.3319
HV M	53	0	1	23	0	1.848	30	30	1	0	3.22	0.12	4.8758	6.1528
HV M	53	0	1	24	1	3.0638	98	98	1	1	4.12	0.88	16.5341	5.9272
HV M	53	0	1	25	1	3.6838	98	98	1	1	2.68	0.88	17.0769	5.7388
HV M	53	0	1	26	1	2.0965	98	98	1	0	3.4	0.5	17.284	5.67
HV M	53	0	1	27	1	2.9555	98	98	1	1	2.5	0.88	16.9338	5.7872
HV M	53	0	1	28	0	3.3023	30	30	1	0	3.76	0.5	4.943	6.0691
HV M	53	0	1	29	0	1.5175	30	30	1	1	1.78	0.5	4.7884	6.2651
HV M	53	0	1	30	0	1.5067	30	30	1	0	1.42	0.12	5.0064	5.9924
HV M	53	0	1	31	0	1.9745	30	30	1	0	3.04	0.5	4.6916	6.3944
HV M	53	0	1	32	1	2.0882	98	98	1	1	3.4	0.88	19.234	5.0951
HV M	53	0	1	33	0	2.2138	30	30	1	0	3.22	0.5	4.6593	6.4387
HV M	53	0	1	34	0	2.3727	30	30	1	1	1.24	0.88	4.6888	6.3982
HV M	53	0	1	35	0	1.9925	30	30	1	0	3.58	0.12	4.6421	6.4627
HV M	53	0	1	36	0	1.5204	30	30	1	0	3.76	0.12	4.8265	6.2157
HV M	53	0	1	37	1	1.727	98	98	1	1	3.76	0.88	17.2267	5.6889
HV M	53	0	1	38	1	2.9972	98	98	1	1	2.14	0.88	17.5811	5.5742
HV M	53	0	1	39	0	2.3438	30	30	1	1	3.58	0.5	4.9765	6.0284
HV M	53	0	1	40	0	2.5296	30	30	1	0	1.6	0.88	4.6753	6.4167
HV M	53	0	1	41	0	1.4721	30	30	1	0	2.86	0.12	4.8417	6.1962
HV M	53	0	1	42	0	1.4109	30	30	1	0	2.68	0.12	4.7052	6.3759
HV M	53	0	1	43	0	1.1807	30	30	1	1	1.24	0.5	4.9266	6.0894
HV M	53	0	1	44	0	1.681	30	30	1	0	1.96	0.5	4.792	6.2604
HV M	53	0	1	45	0	1.7401	30	30	1	1	1.6	0.12	4.7086	6.3713
HV M	53	0	1	46	0	1.9667	30	30	1	1	2.86	0.88	4.7384	6.3312
HV N	24	0	1	-1	0	2.7682	30	30	1	1	1.78	0.5	6.0225	4.9813
HV N	24	0	1	-2	0	1.2815	30	30	1	0	2.68	0.12	5.5095	5.4452
HV N	24	0	1	-3	1	1.159	98	98	1	0	3.58	0.5	19.0184	5.1529
HV N	24	0	1	-4	1	2.0168	98	98	1	1	4.12	0.88	20.7151	4.7308
HV N	24	0	1	1	0	1.9498	30	30	1	0	3.04	0.12	5.5089	5.4457
HV N	24	0	1	2	0	1.7818	30	30	1	0	1.42	0.5	5.3927	5.5631
HV N	24	0	1	3	1	3.2217	98	98	1	0	2.86	0.5	18.814	5.2089
HV N	24	0	1	4	1	2.1456	98	98	1	1	3.22	0.88	20.3157	4.8238
HV N	24	0	1	5	0	1.506	30	30	1	0	1.78	0.12	5.759	5.2092
HV N	24	0	1	6	0	2.9236	30	30	1	1	1.96	0.88	5.3917	5.5642
HV N	24	0	1	7	0	1.6173	30	30	1	0	2.68	0.5	5.6751	5.2863
HV N	24	0	1	8	0	1.2198	30	30	1	1	1.78	0.88	5.7586	5.2096
HV N	24	0	1	9	0	2.4881	30	30	1	1	2.14	0.5	5.6222	5.336
HV N	24	0	1	10	0	1.5391	30	30	1	1	2.5	0.12	5.459	5.4956
HV N	24	0	1	11	0	3.0572	30	30	1	0	3.94	0.5	5.4556	5.4989
HV N	24	0	1	12	0	1.1381	30	30	1	1	2.32	0.5	5.7585	5.2097
HV N	24	0	1	13	0	1.5337	30	30	1	0	2.14	0.12	5.2913	5.6697
HV N	24	0	1	14	0	1.846	30	30	1	1	1.42	0.88	5.2081	5.7603
HV N	24	0	1	15	1	2.2024	98	98	1	0	3.04	0.88	18.316	5.3505
HV N	24	0	1	16	0	0.96377	30	30	1	0	1.24	0.12	5.3933	5.5624
HV N	24	0	1	17	1	1.7119	98	98	1	1	3.58	0.88	19.5983	5.0004
HV N	24	0	1	18	0	1.1288	30	30	1	0	2.32	0.12	5.8764	5.1052
HV N	24	0	1	19	0	1.4316	30	30	1	1	4.12	0.5	5.976	5.0201
HV N	24	0	1	20	0	0.79808	30	30	1	0	4.12	0.12	5.4244	5.5305
HV N	24	0	1	21	0	1.0916	30	30	1	1	2.5	0.5	5.4429	5.5118
HV N	24	0	1	22	0	0.98149	30	30	1	0	3.94	0.12	5.4084	5.547
HV N	24	0	1	23	0	0.9812	30	30	1	0	3.22	0.12	5.5755	5.3806
HV N	24	0	1	24	1	1.0547	98	98	1	1	4.12	0.88	18.5495	5.2831
HV N	24	0	1	25	1	1.65	98	98	1	1	2.68	0.88	19.8628	4.9338
HV N	24	0	1	26	0	1.0086	30	30	1	0	3.4	0.5	5.5933	5.3635
HV N	24	0	1	27	1	1.5373	98	98	1	1	2.5	0.88	18.8947	5.1866
HV N	24	0	1	28	0	0.99579	30	30	1	0	3.76	0.5	5.5736	5.3825
HV N	24	0	1	29	0	0.72616	30	30	1	1	1.78	0.5	5.5084	5.4462
HV N	24	0	1	30	0	0.80006	30	30	1	0	1.42	0.12	5.5722	5.3839
HV N	24	0	1	31	0	1.5038	30	30	1	0	3.04	0.5	5.3086	5.6513
HV N	24	0	1	32	1	0.85431	98	98	1	1	3.4	0.88	19.4996	5.0258
HV N	24	0	1	33	0	1.6177	30	30	1	0	3.22	0.5	5.5763	5.3799
HV N	24	0	1	34	0	1.4566	30	30	1	1	1.24	0.88	5.2064	5.7622
HV N	24	0	1	35	0	1.1642	30	30	1	0	3.58	0.12	5.6091	5.3485
HV N	24	0	1	36	0	1.2092	30	30	1	0	3.76	0.12	5.2268	5.7397
HV N	24	0	1	37	1	1.9989	98	98	1	1	3.76	0.88	19.4649	5.0347
HV N	24	0	1	38	1	5	94	98	0	1	2.14	0.88	21.0122	4.4736
HV N	24	0	1	39	0	1.2765	30	30	1	1	3.58	0.5	5.1932	5.7768
HV N	24	0	1	40	0	0.98878	30	30	1	0	1.6	0.88	5.8937	5.0902
HV N	24	0	1	41	0	1.1643	30	30	1	0	2.86	0.12	5.5595	5.3962
HV N	24	0	1	42	0	1.0734	30	30	1	0	2.68	0.12	5.3396	5.6184
HV N	24	0	1	43	0	0.80087	30	30	1	1	1.24	0.5	5.2062	5.7623
HV N	24	0	1	44	0	0.80775	30	30	1	0	1.96	0.5	5.5093	5.4453
HV N	24	0	1	45	0	1.014	30	30	1	1	1.6	0.12	4.9258	6.0904
HV N	24	0	1	46	1	0.935	98	98	1	1	2.86	0.88	18.033	5.4345
HV N	24	0	1	47	1	1.4157	98	98	1	1	2.32	0.88	19.4974	5.0263
HV N	24	0	1	48	0	1.4189	30	30	1	0	3.4	0.12	5.5407	5.4145
HV N	24	0	1	49	1	0.96022	98	98	1	1	3.94	0.88	19.8337	4.9411
HV N	24	0	1	50	0	0.86928	30	30	1	0	1.96	0.12	5.9094	5.0767
HV N	24	0	1	51	0	0.88063	30	30	1	1	1.6	0.5	5.3599	5.5971
HV O	39	1	1	-1	0	4.768	25	30	0	1	1.78	0.5	7.0544	3.5439
HV O	39	1	1	-2	0	4.8453	30	30	1	0	2.68	0.12	5.9401	5.0504
HV O	39	1	1	-3	1	0.24852	98	98	1	0	3.58	0.5	20.4489	4.7924
HV O	39	1	1	-4	1	0.0012783	98	98	1	1	4.12	0.88	20.6152	4.7538
HV O	39	1	1	1	0	4.3111	30	30	1	0	3.04	0.12	5.3244	5.6345
HV O	39	1	1	2	1	0.23855	98	98	1	0	1.42	0.5	18.5319	5.2882
HV O	39	1	1	3	1	4.6582	98	98	1	0	2.86	0.5	19.5995	5.0001
HV O	39	1	1	4	0	4.5909	30	30	1	1	3.22	0.88	5.809	5.1644
HV O	39	1	1	5	1	2.4513	98	98	1	0	1.78	0.12	16.6307	5.8927
HV O	39	1	1	6	0	5	16	30	0	1	1.96	0.88	7.0056	2.2839
HV O	39	1	1	7	0	1.0355	30	30	1	0	2.68	0.5	5.9441	5.047
HV O	39	1	1	8	1	1.2008	98	98	1	1	1.78	0.88	20.3656	4.812
HV O	39	1	1	9	0	1.3592	30	30	1	1	2.14	0.5	5.4424	5.5122
HV O	39	1	1	10	1	1.5574	96	98	0	1	2.5	0.12	21.0122	4.5688
HV O	39	1	1	11	0	3.2244	30	30	1	0	3.94	0.5	6.1925	4.8446
HV O	39	1	1	12	1	1.9748	98	98	1	1	2.32	0.5	16.6152	5.8982
HV O	39	1	1	13	0	2.3611	30	30	1	0	2.14	0.12	5.6434	5.3159
HV O	39	1	1	14	1	0.71021	98	98	1	1	1.42	0.88	17.3646	5.6437
HV O	39	1	1	15	1	0.19152	98	98	1	0	3.04	0.88	17.8287	5.4968
HV O	39	1	1	16	0	0.97183	30	30	1	0	1.24	0.12	5.7595	5.2088
HV O	39	1	1	17	0	1.0585	30	30	1	1	3.58	0.88	5.5101	5.4446
HV O	39	1	1	18	1	1.7143	98	98	1	0	2.32	0.12	15.8808	6.171
HV O	39	1	1	19	0	1.8965	30	30	1	1	4.12	0.5	5.6272	5.3313
HV O	39	1	1	20	1	0.9112	98	98	1	0	4.12	0.12	16.413	5.9709
HV O	39	1	1	21	0	1.1504	30	30	1	1	2.5	0.5	6.425	4.6693
HV O	39	1	1	22	1	2.5894	98	98	1	0	3.94	0.12	17.298	5.6654
HV O	39	1	1	23	0	0.98729	30	30	1	0	3.22	0.12	5.7438	5.223
HV O	39	1	1	24	1	1.7903	98	98	1	1	4.12	0.88	17.5311	5.5901
HV O	39	1	1	25	0	1.9087	30	30	1	1	2.68	0.88	6.0254	4.9789
HV O	39	1	1	26	1	2.4167	98	98	1	0	3.4	0.5	17.7994	5.5058
HV O	39	1	1	27	0	0.44955	30	30	1	1	2.5	0.88	5.7265	5.2388
HV O	39	1	1	28	1	1.6401	98	98	1	0	3.76	0.5	17.6447	5.5541
HV O	39	1	1	29	0	1.3419	30	30	1	1	1.78	0.5	5.8559	5.1231
HV O	39	1	1	30	1	0.90332	98	98	1	0	1.42	0.12	17.5774	5.5753
HV O	39	1	1	31	0	1.2629	30	30	1	0	3.04	0.5	5.3747	5.5818
HV O	39	1	1	32	1	0.79848	98	98	1	1	3.4	0.88	18.3283	5.3469
HV O	39	1	1	33	1	5	98	98	1	0	3.22	0.5	20.1173	4.8714
HV O	39	1	1	34	0	0.48869	30	30	1	1	1.24	0.88	5.5101	5.4445
HV O	39	1	1	35	0	1.0244	30	30	1	0	3.58	0.12	5.474	5.4804
HV O	39	1	1	36	1	1.1446	98	98	1	0	3.76	0.12	18.2669	5.3649
HV O	39	1	1	37	0	2.9478	30	30	1	1	3.76	0.88	6.9927	4.2902
HV O	39	1	1	38	1	0.96377	98	98	1	1	2.14	0.88	18.7652	5.2224
HV O	39	1	1	39	0	2.447	30	30	1	1	3.58	0.5	6.2939	4.7666
HV O	39	1	1	40	1	0.26301	98	98	1	0	1.6	0.88	20.7963	4.7124
HV O	39	1	1	41	0	0.27782	30	30	1	0	2.86	0.12	5.9599	5.0336
HV O	39	1	1	42	0	2.7914	30	30	1	0	2.68	0.12	5.3928	5.563
HV O	39	1	1	43	0	2.2237	30	30	1	1	1.24	0.5	5.3432	5.6146
HV O	39	1	1	44	0	1.4082	24	30	0	0	1.96	0.5	7.0415	3.4083
HV P	36	1	1	-1	0	1.8304	30	30	1	1	1.78	0.5	5.3604	5.5966
HV P	36	1	1	-2	0	2.1034	30	30	1	0	2.68	0.12	5.8272	5.1482
HV P	36	1	1	-3	1	3.1635	98	98	1	0	3.58	0.5	18.5657	5.2786
HV P	36	1	1	-4	1	1.3764	98	98	1	1	4.12	0.88	18.2646	5.3656
HV P	36	1	1	1	0	1.0985	30	30	1	0	3.04	0.12	5.2923	5.6686
HV P	36	1	1	2	1	0.84608	98	98	1	0	1.42	0.5	17.8463	5.4913
HV P	36	1	1	3	1	0.92691	98	98	1	0	2.86	0.5	18.7097	5.2379
HV P	36	1	1	4	1	0.56465	98	98	1	1	3.22	0.88	18.5028	5.2965
HV P	36	1	1	5	0	1.5152	30	30	1	0	1.78	0.12	5.4632	5.4913
HV P	36	1	1	6	1	1.2893	98	98	1	1	1.96	0.88	17.7861	5.5099
HV P	36	1	1	7	1	1.5512	98	98	1	0	2.68	0.5	19.8111	4.9467
HV P	36	1	1	8	1	2.1729	98	98	1	1	1.78	0.88	18.8985	5.1856
HV P	36	1	1	9	0	1.8635	30	30	1	1	2.14	0.5	5.8334	5.1428
HV P	36	1	1	10	0	1.1552	30	30	1	1	2.5	0.12	5.9486	5.0432
HV P	36	1	1	11	1	1.0536	98	98	1	0	3.94	0.5	18.3821	5.3313
HV P	36	1	1	12	0	0.97006	30	30	1	1	2.32	0.5	6.0105	4.9912
HV P	36	1	1	13	1	2.4782	98	98	1	0	2.14	0.12	18.5644	5.2789
HV P	36	1	1	14	1	2.1659	98	98	1	1	1.42	0.88	17.7824	5.5111
HV P	36	1	1	15	1	0.98377	98	98	1	0	3.04	0.88	17.8814	5.4806
HV P	36	1	1	16	0	1.4265	30	30	1	0	1.24	0.12	5.8316	5.1444
HV P	36	1	1	17	1	1.4665	98	98	1	1	3.58	0.88	18.0999	5.4144
HV P	36	1	1	18	0	2.3393	30	30	1	0	2.32	0.12	5.8885	5.0946
HV P	36	1	1	19	1	2.2296	98	98	1	1	4.12	0.5	19.6511	4.987
HV P	36	1	1	20	1	3.4721	98	98	1	0	4.12	0.12	20.1011	4.8753
HV P	36	1	1	21	1	2.2481	98	98	1	1	2.5	0.5	19.1939	5.1058
HV P	36	1	1	22	1	2.548	98	98	1	0	3.94	0.12	17.7687	5.5153
HV P	36	1	1	23	0	1.0224	30	30	1	0	3.22	0.12	5.5318	5.4232
HV P	36	1	1	24	1	0.82338	98	98	1	1	4.12	0.88	18.1928	5.3867
HV P	36	1	1	25	1	1.1205	98	98	1	1	2.68	0.88	20.3835	4.8078
HV P	36	1	1	26	1	2.0131	98	98	1	0	3.4	0.5	18.7326	5.2315
HV P	36	1	1	27	1	1.4816	98	98	1	1	2.5	0.88	19.2471	5.0917
HV P	36	1	1	28	1	1.0808	98	98	1	0	3.76	0.5	18.6157	5.2644
HV P	36	1	1	29	0	1.4942	30	30	1	1	1.78	0.5	5.714	5.2503
HV P	36	1	1	30	0	1.4194	30	30	1	0	1.42	0.12	5.1248	5.8539
HV P	36	1	1	31	1	0.68273	98	98	1	0	3.04	0.5	19.6343	4.9913
HV P	36	1	1	32	1	0.94692	98	98	1	1	3.4	0.88	19.1806	5.1093
HV P	36	1	1	33	1	1.5963	98	98	1	0	3.22	0.5	19.3196	5.0726
HV P	36	1	1	34	1	2.0762	98	98	1	1	1.24	0.88	18.7688	5.2214
HV P	36	1	1	35	0	1.9107	30	30	1	0	3.58	0.12	4.8925	6.1319
HV P	36	1	1	36	1	1.6625	98	98	1	0	3.76	0.12	17.8197	5.4995
HV P	36	1	1	37	1	1.1826	98	98	1	1	3.76	0.88	18.3663	5.3359
HV P	36	1	1	38	1	0.82479	98	98	1	1	2.14	0.88	19.1336	5.1219
HV Q	26	1	1	-1	0	4.0474	30	30	1	1	1.78	0.5	6.9387	4.3236
HV Q	26	1	1	-2	1	4.0391	98	98	1	0	2.68	0.12	18.1811	5.3902
HV Q	26	1	1	-3	1	3.1006	98	98	1	0	3.58	0.5	18.0801	5.4203
HV Q	26	1	1	-4	0	1.8053	30	30	1	1	4.12	0.88	5.3593	5.5977
HV Q	26	1	1	1	0	2.6939	30	30	1	0	3.04	0.12	5.273	5.6893
HV Q	26	1	1	2	0	2.2136	30	30	1	0	1.42	0.5	4.7915	6.261
HV Q	26	1	1	3	0	1.6288	30	30	1	0	2.86	0.5	5.5536	5.4019
HV Q	26	1	1	4	1	1.5658	98	98	1	1	3.22	0.88	18.0355	5.4337
HV Q	26	1	1	5	0	1.0546	30	30	1	0	1.78	0.12	5.6263	5.3321
HV Q	26	1	1	6	1	2.1796	98	98	1	1	1.96	0.88	18.1825	5.3898
HV Q	26	1	1	7	0	1.4651	30	30	1	0	2.68	0.5	4.8932	6.1309
HV Q	26	1	1	8	0	2.3048	30	30	1	1	1.78	0.88	4.8753	6.1535
HV Q	26	1	1	9	0	1.9949	30	30	1	1	2.14	0.5	5.9433	5.0477
HV Q	26	1	1	10	0	1.5381	30	30	1	1	2.5	0.12	4.9917	6.01
HV Q	26	1	1	11	1	1.0918	98	98	1	0	3.94	0.5	18.1475	5.4002
HV Q	26	1	1	12	1	1.9103	98	98	1	1	2.32	0.5	18.2163	5.3798
HV Q	26	1	1	13	0	1.2777	30	30	1	0	2.14	0.12	4.558	6.5818
HV Q	26	1	1	14	0	2.8063	30	30	1	1	1.42	0.88	4.6759	6.4159
HV Q	26	1	1	15	1	1.099	98	98	1	0	3.04	0.88	18.3652	5.3362
HV Q	26	1	1	16	0	1.1143	30	30	1	0	1.24	0.12	5.5094	5.4452
HV Q	26	1	1	17	1	1.4379	98	98	1	1	3.58	0.88	17.9323	5.465
HV Q	26	1	1	18	0	1.2207	30	30	1	0	2.32	0.12	4.8597	6.1732
HV Q	26	1	1	19	1	1.0284	98	98	1	1	4.12	0.5	18.4789	5.3034
HV Q	26	1	1	20	0	1.4406	30	30	1	0	4.12	0.12	4.6926	6.3931
HV Q	26	1	1	21	0	1.0976	30	30	1	1	2.5	0.5	4.6603	6.4374
HV Q	26	1	1	22	0	2.0662	30	30	1	0	3.94	0.12	4.576	6.556
HV Q	26	1	1	23	0	1.553	30	30	1	0	3.22	0.12	4.3752	6.8569
HV Q	26	1	1	24	1	0.76901	98	98	1	1	4.12	0.88	18.0138	5.4403
HV Q	26	1	1	25	1	1.0714	98	98	1	1	2.68	0.88	18.0486	5.4298
HV Q	26	1	1	26	1	1.8093	98	98	1	0	3.4	0.5	17.7835	5.5107
HV Q	26	1	1	27	1	2.051	98	98	1	1	2.5	0.88	18.9652	5.1673
HV Q	26	1	1	28	1	1.2213	98	98	1	0	3.76	0.5	19.7045	4.9735
HV Q	26	1	1	29	0	0.85943	30	30	1	1	1.78	0.5	4.6741	6.4183
HV Q	26	1	1	30	0	0.83039	30	30	1	0	1.42	0.12	4.7419	6.3265
HV Q	26	1	1	31	0	1.3362	30	30	1	0	3.04	0.5	5.4432	5.5115
HV Q	26	1	1	32	1	1.28	98	98	1	1	3.4	0.88	18.8639	5.1951
HV Q	26	1	1	33	0	1.3837	30	30	1	0	3.22	0.5	5.593	5.3639
HV Q	26	1	1	34	0	1.0886	30	30	1	1	1.24	0.88	4.4927	6.6775
HV Q	26	1	1	35	0	1.7638	30	30	1	0	3.58	0.12	4.9601	6.0483
HV Q	26	1	1	36	0	1.803	30	30	1	0	3.76	0.12	4.4929	6.6772
HV Q	26	1	1	37	1	0.81552	98	98	1	1	3.76	0.88	17.8367	5.4943
HV Q	26	1	1	38	1	1.4904	98	98	1	1	2.14	0.88	18.0161	5.4396
HV Q	26	1	1	39	1	3.4631	98	98	1	1	3.58	0.5	19.2345	5.095
HV Q	26	1	1	40	0	1.4352	30	30	1	0	1.6	0.88	4.659	6.4392
HV Q	26	1	1	41	0	1.0992	30	30	1	0	2.86	0.12	4.543	6.6035
HV Q	26	1	1	42	0	1.0346	30	30	1	0	2.68	0.12	4.9761	6.0288
HV Q	26	1	1	43	0	1.3894	30	30	1	1	1.24	0.5	4.4923	6.6781
HV Q	26	1	1	44	0	1.4582	30	30	1	0	1.96	0.5	4.5099	6.652
HV Q	26	1	1	45	0	1.0684	30	30	1	1	1.6	0.12	4.6417	6.4631
HV Q	26	1	1	46	1	1.646	98	98	1	1	2.86	0.88	18.3847	5.3305
HV Q	26	1	1	47	1	1.3821	98	98	1	1	2.32	0.88	17.5881	5.572
HV Q	26	1	1	48	0	1.3494	30	30	1	0	3.4	0.12	4.6081	6.5103
HV Q	26	1	1	49	1	1.007	98	98	1	1	3.94	0.88	18.9152	5.181
PI-ME/CFS A	48	1	1	-1	0	2.4868	30	30	1	1	1.78	0.5	5.0875	5.8968
PI-ME/CFS A	48	1	1	-2	1	2.1331	98	98	1	0	2.68	0.12	21.1	4.6446
PI-ME/CFS A	48	1	1	-3	1	1.4106	93	98	0	0	3.58	0.5	21.069	4.4141
PI-ME/CFS A	48	1	1	-4	1	1.8589	90	98	0	1	4.12	0.88	21.0194	4.2818
PI-ME/CFS A	48	1	1	1	0	5	30	30	1	0	3.04	0.12	6.2037	4.8358
PI-ME/CFS A	48	1	1	2	0	1.2986	30	30	1	0	1.42	0.5	5.839	5.1379
PI-ME/CFS A	48	1	1	3	0	2.6443	30	30	1	0	2.86	0.5	5.6725	5.2886
PI-ME/CFS A	48	1	1	4	1	1.2322	96	98	0	1	3.22	0.88	21.002	4.571
PI-ME/CFS A	48	1	1	5	0	2.1341	30	30	1	0	1.78	0.12	5.7219	5.243
PI-ME/CFS A	48	1	1	6	1	1.4697	91	98	0	1	1.96	0.88	21.0018	4.333
PI-ME/CFS A	48	1	1	7	0	2.6113	30	30	1	0	2.68	0.5	5.9219	5.0659
PI-ME/CFS A	48	1	1	8	1	1.2331	90	98	0	1	1.78	0.88	21.0017	4.2854
PI-ME/CFS A	48	1	1	9	0	1.593	30	30	1	1	2.14	0.5	6.1382	4.8874
PI-ME/CFS A	48	1	1	10	0	1.6801	30	30	1	1	2.5	0.12	6.238	4.8092
PI-ME/CFS A	48	1	1	11	1	1.6198	94	98	0	0	3.94	0.5	21.0017	4.4758
PI-ME/CFS A	48	1	1	12	0	0.98805	30	30	1	1	2.32	0.5	6.0882	4.9275
PI-ME/CFS A	48	1	1	13	1	0.97253	91	98	0	0	2.14	0.12	21.0698	4.319
PI-ME/CFS A	48	1	1	14	1	1.3215	88	98	0	1	1.42	0.88	21.0017	4.1901
PI-ME/CFS A	48	1	1	15	1	1.4985	91	98	0	0	3.04	0.88	21.0018	4.333
PI-ME/CFS A	48	1	1	16	0	1.3067	30	30	1	0	1.24	0.12	6.2213	4.8221
PI-ME/CFS A	48	1	1	17	1	1.289	93	98	0	1	3.58	0.88	21.0367	4.4208
PI-ME/CFS A	48	1	1	18	0	1.188	30	30	1	0	2.32	0.12	5.8219	5.153
PI-ME/CFS A	48	1	1	19	0	1.1186	30	30	1	1	4.12	0.5	5.739	5.2274
PI-ME/CFS A	48	1	1	20	0	1.3513	30	30	1	0	4.12	0.12	5.8721	5.1089
PI-ME/CFS A	48	1	1	21	0	1.7176	30	30	1	1	2.5	0.5	5.7889	5.1823
PI-ME/CFS A	48	1	1	22	0	1.2504	30	30	1	0	3.94	0.12	5.7061	5.2576
PI-ME/CFS A	48	1	1	23	0	0.98737	30	30	1	0	3.22	0.12	6.2377	4.8095
PI-ME/CFS A	48	1	1	24	1	0.85383	98	98	1	1	4.12	0.88	20.7532	4.7222
PI-ME/CFS A	48	1	1	25	0	2.3366	30	30	1	1	2.68	0.88	5.922	5.0658
PI-ME/CFS A	48	1	1	26	0	1.6316	30	30	1	0	3.4	0.5	6.1216	4.9007
PI-ME/CFS A	48	1	1	27	0	1.3779	30	30	1	1	2.5	0.88	6.0385	4.9681
PI-ME/CFS A	48	1	1	28	1	1.8456	97	98	0	0	3.76	0.5	21.0366	4.611
PI-ME/CFS A	48	1	1	29	0	0.97455	30	30	1	1	1.78	0.5	5.9054	5.0801
PI-ME/CFS A	48	1	1	30	0	1.0673	30	30	1	0	1.42	0.12	6.1382	4.8874
PI-ME/CFS A	48	1	1	31	1	1.4234	97	98	0	0	3.04	0.5	21.0199	4.6147
PI-ME/CFS A	48	1	1	32	1	1.0875	94	98	0	1	3.4	0.88	21.086	4.4579
PI-ME/CFS A	48	1	1	33	0	0.82452	30	30	1	0	3.22	0.5	6.4209	4.6722
PI-ME/CFS A	48	1	1	34	0	1.5425	30	30	1	1	1.24	0.88	5.8556	5.1233
PI-ME/CFS A	48	1	1	35	0	2.21	30	30	1	0	3.58	0.12	5.7721	5.1974
PI-ME/CFS A	48	1	1	36	0	1.1216	30	30	1	0	3.76	0.12	5.8388	5.138
PI-ME/CFS A	48	1	1	37	1	0.98723	92	98	0	1	3.76	0.88	21.086	4.3631
PI-ME/CFS A	48	1	1	38	0	1.2414	30	30	1	1	2.14	0.88	5.8722	5.1088
PI-ME/CFS A	48	1	1	39	1	1.6081	91	98	0	1	3.58	0.5	21.0365	4.3258
PI-ME/CFS A	48	1	1	40	0	1.0328	30	30	1	0	1.6	0.88	5.9055	5.08
PI-ME/CFS A	48	1	1	41	0	1.0515	30	30	1	0	2.86	0.12	6.0219	4.9818
PI-ME/CFS A	48	1	1	42	0	1.1359	27	30	0	0	2.68	0.12	7.0015	3.8563
PI-ME/CFS A	48	1	1	43	0	1.1554	30	30	1	1	1.24	0.5	5.4398	5.5149
PI-ME/CFS A	48	1	1	44	0	1.1974	30	30	1	0	1.96	0.5	6.0716	4.941
PI-ME/CFS A	48	1	1	45	0	0.8676	30	30	1	1	1.6	0.12	5.9057	5.0799
PI-ME/CFS A	48	1	1	46	1	1.8342	98	98	1	1	2.86	0.88	20.9695	4.6735
PI-ME/CFS A	48	1	1	47	0	1.2986	30	30	1	1	2.32	0.88	5.6557	5.3044
PI-ME/CFS B	36	0	1	-1	0	5	8	30	0	1	1.78	0.5	7.0153	1.1404
PI-ME/CFS B	36	0	1	-2	0	2.0922	30	30	1	0	2.68	0.12	5.8029	5.1698
PI-ME/CFS B	36	0	1	-3	1	0.49142	88	98	0	0	3.58	0.5	21.0185	4.1868
PI-ME/CFS B	36	0	1	-4	1	1.36	92	98	0	1	4.12	0.88	21.1022	4.3597
PI-ME/CFS B	36	0	1	1	0	1.8531	30	30	1	0	3.04	0.12	6.8532	4.3775
PI-ME/CFS B	36	0	1	2	1	2.947	96	98	0	0	1.42	0.5	21.0018	4.571
PI-ME/CFS B	36	0	1	3	0	1.7915	30	30	1	0	2.86	0.5	6.0715	4.9411
PI-ME/CFS B	36	0	1	4	1	3.0631	98	98	1	1	3.22	0.88	20.7864	4.7146
PI-ME/CFS B	36	0	1	5	0	1.9369	30	30	1	0	1.78	0.12	5.5896	5.3671
PI-ME/CFS B	36	0	1	6	0	1.5786	30	30	1	1	1.96	0.88	6.1881	4.848
PI-ME/CFS B	36	0	1	7	0	1.8141	30	30	1	0	2.68	0.5	5.4234	5.5316
PI-ME/CFS B	36	0	1	8	1	1.515	97	98	0	1	1.78	0.88	21.0017	4.6187
PI-ME/CFS B	36	0	1	9	1	2.3995	98	98	1	1	2.14	0.5	20.7702	4.7183
PI-ME/CFS B	36	0	1	10	0	1.6592	30	30	1	1	2.5	0.12	5.8886	5.0946
PI-ME/CFS B	36	0	1	11	1	5	97	98	0	0	3.94	0.5	21.0032	4.6183
PI-ME/CFS B	36	0	1	12	0	0.44577	30	30	1	1	2.32	0.5	5.7726	5.1969
PI-ME/CFS B	36	0	1	13	0	0.90705	30	30	1	0	2.14	0.12	5.7391	5.2273
PI-ME/CFS B	36	0	1	14	0	0.5424	30	30	1	1	1.42	0.88	5.8394	5.1375
PI-ME/CFS B	36	0	1	15	0	0.62922	30	30	1	0	3.04	0.88	6.0218	4.9819
PI-ME/CFS B	36	0	1	16	0	0.7129	30	30	1	0	1.24	0.12	5.7559	5.2121
PI-ME/CFS B	36	0	1	17	1	2.324	98	98	1	1	3.58	0.88	20.4376	4.7951
PI-ME/CFS B	36	0	1	18	0	1.8269	30	30	1	0	2.32	0.12	5.6557	5.3044
PI-ME/CFS B	36	0	1	19	0	2.1042	30	30	1	1	4.12	0.5	5.8058	5.1673
PI-ME/CFS B	36	0	1	20	0	2.4368	30	30	1	0	4.12	0.12	6.2545	4.7966
PI-ME/CFS B	36	0	1	21	0	0.33178	30	30	1	1	2.5	0.5	6.1879	4.8481
PI-ME/CFS B	36	0	1	22	0	1.7481	30	30	1	0	3.94	0.12	6.1717	4.8609
PI-ME/CFS B	36	0	1	23	0	1.1594	30	30	1	0	3.22	0.12	6.8365	4.3882
PI-ME/CFS B	36	0	1	24	1	2.1363	95	98	0	1	4.12	0.88	21.0033	4.5231
PI-ME/CFS B	36	0	1	25	0	1.7409	30	30	1	1	2.68	0.88	6.2048	4.835
PI-ME/CFS B	36	0	1	26	0	1.217	3	30	0	0	3.4	0.5	7.0528	0.42536
PI-ME/CFS B	36	0	1	27	0	1.9415	30	30	1	1	2.5	0.88	6.105	4.914
PI-ME/CFS B	36	0	1	28	0	5	23	30	0	0	3.76	0.5	7.0362	3.2688
PI-ME/CFS B	36	0	1	29	0	1.5974	30	30	1	1	1.78	0.5	6.1051	4.9139
PI-ME/CFS B	36	0	1	30	0	0.5766	4	30	0	0	1.42	0.12	7.0015	0.5713
PI-ME/CFS B	36	0	1	31	0	1.3367	30	30	1	0	3.04	0.5	5.8058	5.1672
PI-ME/CFS B	36	0	1	32	1	3.0334	93	98	0	1	3.4	0.88	21.0205	4.4243
PI-ME/CFS B	36	0	1	33	0	1.2527	30	30	1	0	3.22	0.5	6.0218	4.9819
PI-ME/CFS B	36	0	1	34	0	0.61605	30	30	1	1	1.24	0.88	6.088	4.9277
PI-ME/CFS B	36	0	1	35	0	0.64956	4	30	0	0	3.58	0.12	7.0015	0.5713
PI-ME/CFS B	36	0	1	36	0	0.65475	30	30	1	0	3.76	0.12	6.0384	4.9682
PI-ME/CFS B	36	0	1	37	0	1.4004	30	30	1	1	3.76	0.88	5.6558	5.3043
PI-ME/CFS B	36	0	1	38	0	2.1407	30	30	1	1	2.14	0.88	5.8056	5.1674
PI-ME/CFS B	36	0	1	39	0	0.92029	30	30	1	1	3.58	0.5	5.9887	5.0095
PI-ME/CFS B	36	0	1	40	0	1.1381	30	30	1	0	1.6	0.88	6.2048	4.8349
PI-ME/CFS B	36	0	1	41	0	0.94768	30	30	1	0	2.86	0.12	5.7549	5.213
PI-ME/CFS B	36	0	1	42	0	1.1092	30	30	1	0	2.68	0.12	5.972	5.0235
PI-ME/CFS B	36	0	1	43	0	2.2086	30	30	1	1	1.24	0.5	6.0383	4.9683
PI-ME/CFS B	36	0	1	44	0	0.3525	30	30	1	0	1.96	0.5	5.9718	5.0236
PI-ME/CFS B	36	0	1	45	0	1.4083	30	30	1	1	1.6	0.12	6.238	4.8092
PI-ME/CFS B	36	0	1	46	1	1.9432	93	98	0	1	2.86	0.88	21.0018	4.4282
PI-ME/CFS B	36	0	1	47	0	1.6439	30	30	1	1	2.32	0.88	6.0888	4.9271
PI-ME/CFS B	36	0	1	48	0	1.4629	30	30	1	0	3.4	0.12	5.8554	5.1235
PI-ME/CFS B	36	0	1	49	0	0.46737	2	30	0	1	3.94	0.88	7.0015	0.28565
PI-ME/CFS B	36	0	1	50	0	1.2066	30	30	1	0	1.96	0.12	6.0051	4.9958
PI-ME/CFS B	36	0	1	51	0	0.58172	30	30	1	1	1.6	0.5	5.7392	5.2272
PI-ME/CFS B	36	0	1	52	0	1.7932	30	30	1	0	2.59	0.12	6.4874	4.6243
PI-ME/CFS B	36	0	1	53	0	1.7852	24	30	0	0	3.49	0.88	7.1026	3.3791
PI-ME/CFS C	45	1	1	-1	0	5	21	30	0	1	1.78	0.5	7.0322	2.9863
PI-ME/CFS C	45	1	1	-2	1	3.2858	98	98	1	0	2.68	0.12	16.4281	5.9654
PI-ME/CFS C	45	1	1	-3	1	2.0059	98	98	1	0	3.58	0.5	16.4465	5.9587
PI-ME/CFS C	45	1	1	-4	0	0.6402	30	30	1	1	4.12	0.88	6.2702	4.7845
PI-ME/CFS C	45	1	1	1	1	1.4092	98	98	1	0	3.04	0.12	16.8134	5.8287
PI-ME/CFS C	45	1	1	2	0	3.4722	30	30	1	0	1.42	0.5	6.454	4.6483
PI-ME/CFS C	45	1	1	3	1	3.9285	98	98	1	0	2.86	0.5	17.1785	5.7048
PI-ME/CFS C	45	1	1	4	1	3.6332	98	98	1	1	3.22	0.88	17.1955	5.6992
PI-ME/CFS C	45	1	1	5	0	3.0634	30	30	1	0	1.78	0.12	6.2711	4.7838
PI-ME/CFS C	45	1	1	6	0	5	30	30	1	1	1.96	0.88	6.9364	4.325
PI-ME/CFS C	45	1	1	7	0	2.1099	30	30	1	0	2.68	0.5	6.2879	4.7711
PI-ME/CFS C	45	1	1	8	1	1.0501	98	98	1	1	1.78	0.88	17.1791	5.7046
PI-ME/CFS C	45	1	1	9	0	2.1823	30	30	1	1	2.14	0.5	6.022	4.9817
PI-ME/CFS C	45	1	1	10	1	2.8191	98	98	1	1	2.5	0.12	16.4969	5.9405
PI-ME/CFS C	45	1	1	11	1	1.9011	98	98	1	0	3.94	0.5	15.2507	6.4259
PI-ME/CFS C	45	1	1	12	0	1.4932	30	30	1	1	2.32	0.5	6.1049	4.9141
PI-ME/CFS C	45	1	1	13	0	1.3403	30	30	1	0	2.14	0.12	5.7558	5.2121
PI-ME/CFS C	45	1	1	14	1	0.83337	98	98	1	1	1.42	0.88	16.3311	6.0008
PI-ME/CFS C	45	1	1	15	1	1.4526	98	98	1	0	3.04	0.88	15.9319	6.1512
PI-ME/CFS C	45	1	1	16	0	1.2632	30	30	1	0	1.24	0.12	6.1215	4.9007
PI-ME/CFS C	45	1	1	17	1	1.1112	98	98	1	1	3.58	0.88	16.2477	6.0316
PI-ME/CFS C	45	1	1	18	0	1.2681	30	30	1	0	2.32	0.12	4.6585	6.4399
PI-ME/CFS C	45	1	1	19	1	1.4288	98	98	1	1	4.12	0.5	15.2165	6.4404
PI-ME/CFS C	45	1	1	20	0	1.8932	30	30	1	0	4.12	0.12	5.6067	5.3508
PI-ME/CFS C	45	1	1	21	0	1.7833	30	30	1	1	2.5	0.5	5.4066	5.5488
PI-ME/CFS C	45	1	1	22	0	2.866	30	30	1	0	3.94	0.12	5.8061	5.167
PI-ME/CFS C	45	1	1	23	0	1.8267	30	30	1	0	3.22	0.12	6.1709	4.8615
PI-ME/CFS C	45	1	1	24	1	1.1605	98	98	1	1	4.12	0.88	16.6802	5.8752
PI-ME/CFS C	45	1	1	25	1	2.078	98	98	1	1	2.68	0.88	14.851	6.5989
PI-ME/CFS C	45	1	1	26	1	2.8583	98	98	1	0	3.4	0.5	15.7992	6.2029
PI-ME/CFS C	45	1	1	27	1	1.6712	98	98	1	1	2.5	0.88	14.6182	6.704
PI-ME/CFS C	45	1	1	28	1	2.4231	98	98	1	0	3.76	0.5	15.6488	6.2625
PI-ME/CFS C	45	1	1	29	0	1.2669	30	30	1	1	1.78	0.5	5.4401	5.5146
PI-ME/CFS C	45	1	1	30	0	1.6108	30	30	1	0	1.42	0.12	6.2382	4.8091
PI-ME/CFS C	45	1	1	31	1	2.7949	98	98	1	0	3.04	0.5	15.483	6.3295
PI-ME/CFS C	45	1	1	32	1	2.3495	98	98	1	1	3.4	0.88	15.3501	6.3843
PI-ME/CFS C	45	1	1	33	0	1.5533	30	30	1	0	3.22	0.5	5.9555	5.0373
PI-ME/CFS C	45	1	1	34	0	1.9883	30	30	1	1	1.24	0.88	6.1216	4.9007
PI-ME/CFS C	45	1	1	35	0	5	30	30	1	0	3.58	0.12	6.4046	4.6841
PI-ME/CFS C	45	1	1	36	0	1.8133	30	30	1	0	3.76	0.12	5.8056	5.1675
PI-ME/CFS C	45	1	1	37	1	0.82093	98	98	1	1	3.76	0.88	16.3972	5.9766
PI-ME/CFS C	45	1	1	38	1	2.2993	98	98	1	1	2.14	0.88	16.4642	5.9523
PI-ME/CFS C	45	1	1	39	0	1.8232	30	30	1	1	3.58	0.5	5.5731	5.383
PI-ME/CFS C	45	1	1	40	0	1.6452	30	30	1	0	1.6	0.88	5.7225	5.2424
PI-ME/CFS C	45	1	1	41	0	1.8753	30	30	1	0	2.86	0.12	6.2545	4.7965
PI-ME/CFS C	45	1	1	42	0	1.5574	30	30	1	0	2.68	0.12	6.0381	4.9684
PI-ME/CFS C	45	1	1	43	0	1.1029	30	30	1	1	1.24	0.5	5.6723	5.2889
PI-ME/CFS C	45	1	1	44	0	1.2514	30	30	1	0	1.96	0.5	6.2047	4.835
PI-ME/CFS C	45	1	1	45	0	1.3499	30	30	1	1	1.6	0.12	6.0385	4.9681
PI-ME/CFS C	45	1	1	46	1	1.9213	98	98	1	1	2.86	0.88	16.4296	5.9648
PI-ME/CFS D	22	0	1	-1	0	5	30	30	1	1	1.78	0.5	6.8999	4.3479
PI-ME/CFS D	22	0	1	-2	1	3.1413	89	98	0	0	2.68	0.12	21.1173	4.2146
PI-ME/CFS D	22	0	1	-3	0	2.2696	30	30	1	0	3.58	0.5	5.4886	5.4659
PI-ME/CFS D	22	0	1	-4	1	2.3796	87	98	0	1	4.12	0.88	21.0016	4.1425
PI-ME/CFS D	22	0	1	1	1	1.7467	82	98	0	0	3.04	0.12	21.0015	3.9045
PI-ME/CFS D	22	0	1	2	0	0.9915	30	30	1	0	1.42	0.5	5.6393	5.3198
PI-ME/CFS D	22	0	1	3	1	5	73	98	0	0	2.86	0.5	21.0017	3.4759
PI-ME/CFS D	22	0	1	4	1	1.4733	69	98	0	1	3.22	0.88	21.0017	3.2854
PI-ME/CFS D	22	0	1	5	0	1.1778	30	30	1	0	1.78	0.12	5.2902	5.6709
PI-ME/CFS D	22	0	1	6	0	2.7084	30	30	1	1	1.96	0.88	5.5224	5.4325
PI-ME/CFS D	22	0	1	7	1	1.9739	81	98	0	0	2.68	0.5	21.0361	3.8505
PI-ME/CFS D	22	0	1	8	1	2.9278	76	98	0	1	1.78	0.88	21.0016	3.6188
PI-ME/CFS D	22	0	1	9	0	2.3592	30	30	1	1	2.14	0.5	5.4897	5.4648
PI-ME/CFS D	22	0	1	10	0	2.305	30	30	1	1	2.5	0.12	5.6227	5.3355
PI-ME/CFS D	22	0	1	11	1	1.2687	70	98	0	0	3.94	0.5	21.0695	3.3223
PI-ME/CFS D	22	0	1	12	1	2.729	80	98	0	1	2.32	0.5	21.0865	3.7939
PI-ME/CFS D	22	0	1	13	0	1.287	30	30	1	0	2.14	0.12	5.6226	5.3356
PI-ME/CFS D	22	0	1	14	1	1.715	79	98	0	1	1.42	0.88	21.0017	3.7616
PI-ME/CFS D	22	0	1	15	1	1.4247	73	98	0	0	3.04	0.88	21.0018	3.4759
PI-ME/CFS D	22	0	1	16	0	1.96	30	30	1	0	1.24	0.12	6.1216	4.9007
PI-ME/CFS D	22	0	1	17	1	2.317	73	98	0	1	3.58	0.88	21.0018	3.4759
PI-ME/CFS D	22	0	1	18	0	1.4776	30	30	1	0	2.32	0.12	5.257	5.7067
PI-ME/CFS D	22	0	1	19	1	1.5269	90	98	0	1	4.12	0.5	21.0694	4.2716
PI-ME/CFS D	22	0	1	20	0	2.4156	30	30	1	0	4.12	0.12	5.3733	5.5831
PI-ME/CFS D	22	0	1	21	1	2.7434	93	98	0	1	2.5	0.5	21.0018	4.4282
PI-ME/CFS D	22	0	1	22	1	2.3608	94	98	0	0	3.94	0.12	21.0363	4.4685
PI-ME/CFS D	22	0	1	23	1	1.9134	94	98	0	0	3.22	0.12	21.0194	4.4721
PI-ME/CFS D	22	0	1	24	1	1.3023	93	98	0	1	4.12	0.88	21.1027	4.407
PI-ME/CFS D	22	0	1	25	1	2.754	91	98	0	1	2.68	0.88	21.0018	4.333
PI-ME/CFS D	22	0	1	26	0	1.8387	30	30	1	0	3.4	0.5	7.0195	4.2738
PI-ME/CFS D	22	0	1	27	1	2.552	97	98	0	1	2.5	0.88	21.0018	4.6187
PI-ME/CFS D	22	0	1	28	0	5	30	30	1	0	3.76	0.5	6.1052	4.9139
PI-ME/CFS D	22	0	1	29	0	5	30	30	1	1	1.78	0.5	6.6035	4.543
PI-ME/CFS D	22	0	1	30	0	2.0327	30	30	1	0	1.42	0.12	6.6205	4.5314
PI-ME/CFS D	22	0	1	31	1	2.3938	98	98	1	0	3.04	0.5	20.8533	4.6995
PI-ME/CFS D	22	0	1	32	1	3.1404	94	98	0	1	3.4	0.88	21.0018	4.4758
PI-ME/CFS D	22	0	1	33	0	1.6577	30	30	1	0	3.22	0.5	5.6228	5.3354
PI-ME/CFS D	22	0	1	34	0	0.9777	30	30	1	1	1.24	0.88	5.7554	5.2125
PI-ME/CFS D	22	0	1	35	0	1.3777	30	30	1	0	3.58	0.12	5.5563	5.3993
PI-ME/CFS D	22	0	1	36	0	1.3753	30	30	1	0	3.76	0.12	5.539	5.4162
PI-ME/CFS D	22	0	1	37	1	2.8285	98	98	1	1	3.76	0.88	20.4547	4.7911
PI-ME/CFS D	22	0	1	38	1	3.3915	97	98	0	1	2.14	0.88	21.0018	4.6187
PI-ME/CFS D	22	0	1	39	0	1.8645	30	30	1	1	3.58	0.5	5.4397	5.515
PI-ME/CFS D	22	0	1	40	0	3.5514	30	30	1	0	1.6	0.88	5.6062	5.3512
PI-ME/CFS E	52	0	1	-1	0	1.3735	30	30	1	1	1.78	0.5	6.9996	4.2859
PI-ME/CFS E	52	0	1	-2	1	2.953	78	98	0	0	2.68	0.12	21.016	3.7115
PI-ME/CFS E	52	0	1	-3	0	0.7132	30	30	1	0	3.58	0.5	5.2394	5.7259
PI-ME/CFS E	52	0	1	-4	0	0.80713	30	30	1	1	4.12	0.88	5.5557	5.3999
PI-ME/CFS E	52	0	1	1	1	1.8831	93	98	0	0	3.04	0.12	21.0027	4.428
PI-ME/CFS E	52	0	1	2	1	2.8214	98	98	1	0	1.42	0.5	19.8726	4.9314
PI-ME/CFS E	52	0	1	3	1	1.3905	98	98	1	0	2.86	0.5	19.1739	5.1111
PI-ME/CFS E	52	0	1	4	0	0.69195	30	30	1	1	3.22	0.88	4.7415	6.3272
PI-ME/CFS E	52	0	1	5	0	0.42156	30	30	1	0	1.78	0.12	5.2902	5.6709
PI-ME/CFS E	52	0	1	6	1	1.4438	98	98	1	1	1.96	0.88	18.7914	5.2152
PI-ME/CFS E	52	0	1	7	0	1.2843	30	30	1	0	2.68	0.5	5.7221	5.2429
PI-ME/CFS E	52	0	1	8	1	0.73047	98	98	1	1	1.78	0.88	21.0029	4.666
PI-ME/CFS E	52	0	1	9	1	1.9748	98	98	1	1	2.14	0.5	19.0571	5.1424
PI-ME/CFS E	52	0	1	10	1	1.8764	98	98	1	1	2.5	0.12	19.6891	4.9774
PI-ME/CFS E	52	0	1	11	0	1.1437	30	30	1	0	3.94	0.5	5.2739	5.6884
PI-ME/CFS E	52	0	1	12	0	0.78894	30	30	1	1	2.32	0.5	4.6084	6.5099
PI-ME/CFS E	52	0	1	13	0	0.67949	30	30	1	0	2.14	0.12	4.8411	6.1969
PI-ME/CFS E	52	0	1	14	0	0.93483	30	30	1	1	1.42	0.88	4.4589	6.7281
PI-ME/CFS E	52	0	1	15	1	2.642	98	98	1	0	3.04	0.88	18.8079	5.2106
PI-ME/CFS E	52	0	1	16	1	1.1272	98	98	1	0	1.24	0.12	18.9408	5.174
PI-ME/CFS E	52	0	1	17	1	0.51242	98	98	1	1	3.58	0.88	19.8723	4.9315
PI-ME/CFS E	52	0	1	18	0	1.8622	30	30	1	0	2.32	0.12	4.6416	6.4633
PI-ME/CFS E	52	0	1	19	0	0.87146	30	30	1	1	4.12	0.5	4.6753	6.4167
PI-ME/CFS E	52	0	1	20	0	0.46862	30	30	1	0	4.12	0.12	4.3426	6.9083
PI-ME/CFS E	52	0	1	21	0	1.3181	30	30	1	1	2.5	0.5	4.4087	6.8047
PI-ME/CFS E	52	0	1	22	0	0.82096	30	30	1	0	3.94	0.12	4.991	6.0109
PI-ME/CFS E	52	0	1	23	1	0.4797	98	98	1	0	3.22	0.12	18.7417	5.229
PI-ME/CFS E	52	0	1	24	1	1.0567	98	98	1	1	4.12	0.88	19.5235	5.0196
PI-ME/CFS E	52	0	1	25	0	1.6323	30	30	1	1	2.68	0.88	5.4562	5.4984
PI-ME/CFS E	52	0	1	26	0	1.0003	30	30	1	0	3.4	0.5	5.0574	5.932
PI-ME/CFS E	52	0	1	27	0	1.4175	30	30	1	1	2.5	0.88	5.1905	5.7798
PI-ME/CFS E	52	0	1	28	0	0.84666	30	30	1	0	3.76	0.5	4.5586	6.581
PI-ME/CFS E	52	0	1	29	1	0.6489	98	98	1	1	1.78	0.5	19.1071	5.129
PI-ME/CFS E	52	0	1	30	1	1.5954	98	98	1	0	1.42	0.12	18.3922	5.3283
PI-ME/CFS E	52	0	1	31	1	0.47814	98	98	1	0	3.04	0.5	18.908	5.183
PI-ME/CFS E	52	0	1	32	0	0.97842	30	30	1	1	3.4	0.88	5.4896	5.4649
PI-ME/CFS E	52	0	1	33	0	1.0132	30	30	1	0	3.22	0.5	5.6393	5.3198
PI-ME/CFS E	52	0	1	34	1	0.59996	98	98	1	1	1.24	0.88	19.5232	5.0197
PI-ME/CFS E	52	0	1	35	0	0.83184	30	30	1	0	3.58	0.12	4.7083	6.3717
PI-ME/CFS E	52	0	1	36	1	1.1996	98	98	1	0	3.76	0.12	19.1572	5.1156
PI-ME/CFS E	52	0	1	37	1	0.50971	98	98	1	1	3.76	0.88	19.6387	4.9901
PI-ME/CFS E	52	0	1	38	1	0.75648	98	98	1	1	2.14	0.88	19.656	4.9858
PI-ME/CFS E	52	0	1	39	0	0.52822	30	30	1	1	3.58	0.5	5.4731	5.4814
PI-ME/CFS E	52	0	1	40	0	0.56918	30	30	1	0	1.6	0.88	5.3068	5.6532
PI-ME/CFS E	52	0	1	41	0	0.65792	30	30	1	0	2.86	0.12	4.7249	6.3493
PI-ME/CFS E	52	0	1	42	0	0.55983	30	30	1	0	2.68	0.12	5.3234	5.6355
PI-ME/CFS E	52	0	1	43	1	1.191	98	98	1	1	1.24	0.5	18.4422	5.3139
PI-ME/CFS E	52	0	1	44	1	0.5372	98	98	1	0	1.96	0.5	18.9244	5.1785
PI-ME/CFS E	52	0	1	45	1	1.1339	98	98	1	1	1.6	0.12	19.9056	4.9232
PI-ME/CFS F	60	0	1	-1	1	0.681	95	98	0	1	1.78	0.5	21.0829	4.506
PI-ME/CFS F	60	0	1	-2	0	5	9	30	0	0	2.68	0.12	7.0162	1.2827
PI-ME/CFS F	60	0	1	-3	1	3.868	98	98	1	0	3.58	0.5	20.3038	4.8267
PI-ME/CFS F	60	0	1	-4	0	3.7205	30	30	1	1	4.12	0.88	5.6727	5.2885
PI-ME/CFS F	60	0	1	1	0	2.3305	30	30	1	0	3.04	0.12	4.8417	6.1962
PI-ME/CFS F	60	0	1	2	1	1.3376	98	98	1	0	1.42	0.5	19.3575	5.0626
PI-ME/CFS F	60	0	1	3	0	4.1512	30	30	1	0	2.86	0.5	5.0579	5.9313
PI-ME/CFS F	60	0	1	4	1	1.3412	98	98	1	1	3.22	0.88	19.1579	5.1154
PI-ME/CFS F	60	0	1	5	0	2.443	30	30	1	0	1.78	0.12	5.0081	5.9903
PI-ME/CFS F	60	0	1	6	1	0.94085	98	98	1	1	1.96	0.88	18.9082	5.1829
PI-ME/CFS F	60	0	1	7	0	3.0135	30	30	1	0	2.68	0.5	4.958	6.0508
PI-ME/CFS F	60	0	1	8	1	1.7001	98	98	1	1	1.78	0.88	18.9082	5.1829
PI-ME/CFS F	60	0	1	9	0	2.3392	30	30	1	1	2.14	0.5	4.8247	6.218
PI-ME/CFS F	60	0	1	10	0	1.9121	30	30	1	1	2.5	0.12	5.2737	5.6886
PI-ME/CFS F	60	0	1	11	1	1.8419	98	98	1	0	3.94	0.5	19.7727	4.9563
PI-ME/CFS F	60	0	1	12	0	2.5894	30	30	1	1	2.32	0.5	5.1739	5.7983
PI-ME/CFS F	60	0	1	13	0	1.3345	30	30	1	0	2.14	0.12	5.1741	5.7981
PI-ME/CFS F	60	0	1	14	1	2.4155	98	98	1	1	1.42	0.88	18.8087	5.2104
PI-ME/CFS F	60	0	1	15	1	2.8326	98	98	1	0	3.04	0.88	18.5924	5.271
PI-ME/CFS F	60	0	1	16	0	1.9755	30	30	1	0	1.24	0.12	5.3073	5.6526
PI-ME/CFS F	60	0	1	17	1	2.1902	98	98	1	1	3.58	0.88	19.0576	5.1423
PI-ME/CFS F	60	0	1	18	0	1.5163	30	30	1	0	2.32	0.12	5.6396	5.3196
PI-ME/CFS F	60	0	1	19	1	1.935	98	98	1	1	4.12	0.5	19.0081	5.1557
PI-ME/CFS F	60	0	1	20	0	0.93224	30	30	1	0	4.12	0.12	5.2243	5.7424
PI-ME/CFS F	60	0	1	21	0	5	30	30	1	1	2.5	0.5	5.5902	5.3665
PI-ME/CFS F	60	0	1	22	0	2.3155	30	30	1	0	3.94	0.12	5.1741	5.7981
PI-ME/CFS F	60	0	1	23	0	2.032	30	30	1	0	3.22	0.12	5.2575	5.7061
PI-ME/CFS F	60	0	1	24	1	2.0248	98	98	1	1	4.12	0.88	18.4928	5.2994
PI-ME/CFS F	60	0	1	25	1	2.038	98	98	1	1	2.68	0.88	18.2599	5.3669
PI-ME/CFS F	60	0	1	26	1	5	98	98	1	0	3.4	0.5	18.2926	5.3574
PI-ME/CFS F	60	0	1	27	1	2.0017	98	98	1	1	2.5	0.88	18.9748	5.1647
PI-ME/CFS F	60	0	1	28	1	2.2364	98	98	1	0	3.76	0.5	20.3888	4.8066
PI-ME/CFS F	60	0	1	29	0	1.4636	30	30	1	1	1.78	0.5	5.6234	5.3348
PI-ME/CFS F	60	0	1	30	0	1.5822	30	30	1	0	1.42	0.12	4.9916	6.01
PI-ME/CFS F	60	0	1	31	0	1.8046	30	30	1	0	3.04	0.5	5.3073	5.6526
PI-ME/CFS F	60	0	1	32	1	1.4143	98	98	1	1	3.4	0.88	19.3406	5.0671
PI-ME/CFS F	60	0	1	33	1	2.3372	98	98	1	0	3.22	0.5	20.1223	4.8702
PI-ME/CFS F	60	0	1	34	0	1.5448	30	30	1	1	1.24	0.88	5.4399	5.5148
PI-ME/CFS F	60	0	1	35	0	1.7331	30	30	1	0	3.58	0.12	5.0579	5.9313
PI-ME/CFS F	60	0	1	36	0	1.2342	30	30	1	0	3.76	0.12	5.3897	5.5662
PI-ME/CFS F	60	0	1	37	1	1.3421	98	98	1	1	3.76	0.88	19.7234	4.9687
PI-ME/CFS F	60	0	1	38	0	2.5828	30	30	1	1	2.14	0.88	5.5067	5.4479
PI-ME/CFS F	60	0	1	39	1	1.5837	98	98	1	1	3.58	0.5	19.7076	4.9727
PI-ME/CFS F	60	0	1	40	0	1.9952	30	30	1	0	1.6	0.88	5.4735	5.481
PI-ME/CFS F	60	0	1	41	0	1.7311	30	30	1	0	2.86	0.12	5.4237	5.5313
PI-ME/CFS F	60	0	1	42	0	1.444	30	30	1	0	2.68	0.12	5.1078	5.8734
PI-ME/CFS F	60	0	1	43	0	2.7425	30	30	1	1	1.24	0.5	5.7229	5.2421
PI-ME/CFS F	60	0	1	44	1	1.8408	98	98	1	0	1.96	0.5	20.3716	4.8106
PI-ME/CFS G	59	1	1	-1	0	3.6038	30	30	1	1	1.78	0.5	5.6363	5.3226
PI-ME/CFS G	59	1	1	-2	1	3.0009	98	98	1	0	2.68	0.12	20.6679	4.7417
PI-ME/CFS G	59	1	1	-3	1	2.0577	95	98	0	0	3.58	0.5	21.0018	4.5234
PI-ME/CFS G	59	1	1	-4	0	2.0859	30	30	1	1	4.12	0.88	5.8548	5.124
PI-ME/CFS G	59	1	1	1	1	1.6007	97	98	0	0	3.04	0.12	21.002	4.6186
PI-ME/CFS G	59	1	1	2	0	1.7363	30	30	1	0	1.42	0.5	5.4402	5.5145
PI-ME/CFS G	59	1	1	3	0	2.0456	30	30	1	0	2.86	0.5	5.2905	5.6705
PI-ME/CFS G	59	1	1	4	1	1.8881	96	98	0	1	3.22	0.88	21.0024	4.5709
PI-ME/CFS G	59	1	1	5	0	2.5985	30	30	1	0	1.78	0.12	5.2739	5.6884
PI-ME/CFS G	59	1	1	6	1	1.6837	97	98	0	1	1.96	0.88	21.0034	4.6183
PI-ME/CFS G	59	1	1	7	0	1.3807	30	30	1	0	2.68	0.5	5.3404	5.6175
PI-ME/CFS G	59	1	1	8	0	1.8008	30	30	1	1	1.78	0.88	5.3403	5.6176
PI-ME/CFS G	59	1	1	9	0	1.8851	30	30	1	1	2.14	0.5	5.2408	5.7244
PI-ME/CFS G	59	1	1	10	0	3.1165	30	30	1	1	2.5	0.12	5.1406	5.8359
PI-ME/CFS G	59	1	1	11	1	1.348	95	98	0	0	3.94	0.5	21.1033	4.5017
PI-ME/CFS G	59	1	1	12	0	1.2628	30	30	1	1	2.32	0.5	5.3239	5.635
PI-ME/CFS G	59	1	1	13	0	2.2233	30	30	1	0	2.14	0.12	5.3571	5.6001
PI-ME/CFS G	59	1	1	14	0	1.4252	30	30	1	1	1.42	0.88	5.3903	5.5655
PI-ME/CFS G	59	1	1	15	1	1.8695	95	98	0	0	3.04	0.88	21.0023	4.5233
PI-ME/CFS G	59	1	1	16	0	1.404	30	30	1	0	1.24	0.12	5.5067	5.4479
PI-ME/CFS G	59	1	1	17	1	3.7431	96	98	0	1	3.58	0.88	21.0019	4.571
PI-ME/CFS G	59	1	1	18	0	1.4338	30	30	1	0	2.32	0.12	5.3071	5.6528
PI-ME/CFS G	59	1	1	19	0	0.90731	30	30	1	1	4.12	0.5	5.3736	5.5828
PI-ME/CFS G	59	1	1	20	0	1.2969	30	30	1	0	4.12	0.12	5.2573	5.7063
PI-ME/CFS G	59	1	1	21	0	0.75609	30	30	1	1	2.5	0.5	5.9391	5.0513
PI-ME/CFS G	59	1	1	22	0	4.7743	30	30	1	0	3.94	0.12	5.3571	5.6
PI-ME/CFS G	59	1	1	23	0	2.5906	30	30	1	0	3.22	0.12	5.7728	5.1968
PI-ME/CFS G	59	1	1	24	1	3.8004	98	98	1	1	4.12	0.88	21.0034	4.6659
PI-ME/CFS G	59	1	1	25	0	1.3936	30	30	1	1	2.68	0.88	5.3903	5.5656
PI-ME/CFS G	59	1	1	26	0	1.5369	30	30	1	0	3.4	0.5	5.6397	5.3194
PI-ME/CFS G	59	1	1	27	0	1.6204	30	30	1	1	2.5	0.88	5.39	5.5658
PI-ME/CFS G	59	1	1	28	1	3.8833	96	98	0	0	3.76	0.5	21.0022	4.571
PI-ME/CFS G	59	1	1	29	0	1.4483	30	30	1	1	1.78	0.5	5.3906	5.5652
PI-ME/CFS G	59	1	1	30	0	0.89415	30	30	1	0	1.42	0.12	5.5897	5.367
PI-ME/CFS G	59	1	1	31	0	1.1732	30	30	1	0	3.04	0.5	5.673	5.2882
PI-ME/CFS G	59	1	1	32	1	2.4215	98	98	1	1	3.4	0.88	19.2073	5.1022
PI-ME/CFS G	59	1	1	33	0	0.98917	30	30	1	0	3.22	0.5	5.8724	5.1087
PI-ME/CFS G	59	1	1	34	0	1.2251	30	30	1	1	1.24	0.88	5.3239	5.635
PI-ME/CFS G	59	1	1	35	1	3.6201	98	98	1	0	3.58	0.12	19.9891	4.9027
PI-ME/CFS G	59	1	1	36	0	2.0747	30	30	1	0	3.76	0.12	5.7556	5.2123
PI-ME/CFS G	59	1	1	37	1	1.8582	95	98	0	1	3.76	0.88	21.0362	4.516
PI-ME/CFS G	59	1	1	38	0	1.5077	30	30	1	1	2.14	0.88	5.5734	5.3827
PI-ME/CFS G	59	1	1	39	0	1.2689	30	30	1	1	3.58	0.5	5.3237	5.6352
PI-ME/CFS G	59	1	1	40	0	1.2029	30	30	1	0	1.6	0.88	5.1908	5.7795
PI-ME/CFS G	59	1	1	41	0	1.4879	30	30	1	0	2.86	0.12	5.2071	5.7614
PI-ME/CFS G	59	1	1	42	0	1.3072	30	30	1	0	2.68	0.12	5.5722	5.3839
PI-ME/CFS G	59	1	1	43	0	1.2652	30	30	1	1	1.24	0.5	5.5735	5.3826
PI-ME/CFS G	59	1	1	44	0	1.371	30	30	1	0	1.96	0.5	5.2576	5.706
PI-ME/CFS G	59	1	1	45	0	1.2755	30	30	1	1	1.6	0.12	5.1077	5.8735
PI-ME/CFS G	59	1	1	46	0	1.5981	30	30	1	1	2.86	0.88	5.6065	5.3509
PI-ME/CFS G	59	1	1	47	0	2.0624	30	30	1	1	2.32	0.88	5.4067	5.5486
PI-ME/CFS G	59	1	1	48	1	2.4114	98	98	1	0	3.4	0.12	19.8895	4.9272
PI-ME/CFS G	59	1	1	49	1	2.8541	98	98	1	1	3.94	0.88	20.106	4.8742
PI-ME/CFS H	24	0	1	-1	0	2.1702	30	30	1	1	1.78	0.5	5.9553	5.0375
PI-ME/CFS H	24	0	1	-2	1	1.7051	86	98	0	0	2.68	0.12	21.0483	4.0858
PI-ME/CFS H	24	0	1	-3	1	2.6504	81	98	0	0	3.58	0.5	21.1158	3.836
PI-ME/CFS H	24	0	1	-4	1	2.5293	80	98	0	1	4.12	0.88	21.0987	3.7917
PI-ME/CFS H	24	0	1	1	0	2.5206	30	30	1	0	3.04	0.12	6.058	4.9521
PI-ME/CFS H	24	0	1	2	0	1.7526	30	30	1	0	1.42	0.5	5.8931	5.0907
PI-ME/CFS H	24	0	1	3	0	1.3318	30	30	1	0	2.86	0.5	6.143	4.8836
PI-ME/CFS H	24	0	1	4	1	2.3547	87	98	0	1	3.22	0.88	21.1138	4.1205
PI-ME/CFS H	24	0	1	5	0	1.0013	30	30	1	0	1.78	0.12	6.0368	4.9695
PI-ME/CFS H	24	0	1	6	1	1.804	82	98	0	1	1.96	0.88	21.011	3.9027
PI-ME/CFS H	24	0	1	7	0	1.5665	30	30	1	0	2.68	0.5	6.2581	4.7938
PI-ME/CFS H	24	0	1	8	1	2.3772	82	98	0	1	1.78	0.88	21.0334	3.8986
PI-ME/CFS H	24	0	1	9	0	2.5405	30	30	1	1	2.14	0.5	5.7084	5.2554
PI-ME/CFS H	24	0	1	10	0	2.1983	30	30	1	1	2.5	0.12	6.2407	4.8072
PI-ME/CFS H	24	0	1	11	1	3.6929	80	98	0	0	3.94	0.5	21.002	3.8092
PI-ME/CFS H	24	0	1	12	1	2.4683	80	98	0	1	2.32	0.5	21.0121	3.8073
PI-ME/CFS H	24	0	1	13	1	4.7508	79	98	0	0	2.14	0.12	21.0129	3.7596
PI-ME/CFS H	24	0	1	14	1	1.7438	78	98	0	1	1.42	0.88	21.0128	3.712
PI-ME/CFS H	24	0	1	15	1	1.0041	79	98	0	0	3.04	0.88	21.0325	3.7561
PI-ME/CFS H	24	0	1	16	1	0.76445	76	98	0	0	1.24	0.12	21.033	3.6134
PI-ME/CFS H	24	0	1	17	0	2.6849	30	30	1	1	3.58	0.88	6.1257	4.8974
PI-ME/CFS H	24	0	1	18	0	0.92201	30	30	1	0	2.32	0.12	6.1439	4.8829
PI-ME/CFS H	24	0	1	19	0	5	30	30	1	1	4.12	0.5	6.4262	4.6684
PI-ME/CFS H	24	0	1	20	1	1.0188	85	98	0	0	4.12	0.12	21.0122	4.0453
PI-ME/CFS H	24	0	1	21	1	1.3173	81	98	0	1	2.5	0.5	21.0824	3.8421
PI-ME/CFS H	24	0	1	22	0	2.3799	30	30	1	0	3.94	0.12	5.8102	5.1634
PI-ME/CFS H	24	0	1	23	0	1.5949	30	30	1	0	3.22	0.12	6.3104	4.7541
PI-ME/CFS H	24	0	1	24	1	2.2481	87	98	0	1	4.12	0.88	21.0111	4.1407
PI-ME/CFS H	24	0	1	25	1	1.4108	80	98	0	1	2.68	0.88	21.0491	3.8006
PI-ME/CFS H	24	0	1	26	1	1.3371	73	98	0	0	3.4	0.5	21.0123	3.4742
PI-ME/CFS H	24	0	1	27	1	0.28599	74	98	0	1	2.5	0.88	21.0121	3.5218
PI-ME/CFS H	24	0	1	28	0	1.1288	30	30	1	0	3.76	0.5	6.2941	4.7664
PI-ME/CFS H	24	0	1	29	0	1.218	30	30	1	1	1.78	0.5	6.3078	4.756
PI-ME/CFS H	24	0	1	30	0	1.0028	30	30	1	0	1.42	0.12	6.1262	4.897
PI-ME/CFS H	24	0	1	31	0	5	30	30	1	0	3.04	0.5	6.2436	4.8049
PI-ME/CFS H	24	0	1	32	0	0.40309	30	30	1	1	3.4	0.88	6.3592	4.7176
PI-ME/CFS H	24	0	1	33	0	0.775	30	30	1	0	3.22	0.5	6.9609	4.3098
PI-ME/CFS H	24	0	1	34	0	0.31174	30	30	1	1	1.24	0.88	6.6927	4.4825
PI-ME/CFS H	24	0	1	35	0	1.1146	30	30	1	0	3.58	0.12	6.2276	4.8172
PI-ME/CFS H	24	0	1	36	0	0.0024055	30	30	1	0	3.76	0.12	6.8111	4.4046
PI-ME/CFS H	24	0	1	37	0	0.37642	30	30	1	1	3.76	0.88	6.8269	4.3944
PI-ME/CFS H	24	0	1	38	1	2.0118	88	98	0	1	2.14	0.88	21.1019	4.1702
PI-ME/CFS H	24	0	1	39	1	0.62433	88	98	0	1	3.58	0.5	21.0124	4.188
PI-ME/CFS H	24	0	1	40	1	1.5705	84	98	0	0	1.6	0.88	21.0509	3.9903
PI-ME/CFS H	24	0	1	41	0	2.1262	30	30	1	0	2.86	0.12	6.9104	4.3413
PI-ME/CFS H	24	0	1	42	0	0.3432	28	30	0	0	2.68	0.12	7.0262	3.9851
PI-ME/CFS H	24	0	1	43	0	0.39376	30	30	1	1	1.24	0.5	6.3439	4.729
PI-ME/CFS I	43	0	1	-1	0	5	12	30	0	1	1.78	0.5	7.0238	1.7085
PI-ME/CFS I	43	0	1	-2	0	2.4915	30	30	1	0	2.68	0.12	5.0869	5.8975
PI-ME/CFS I	43	0	1	-3	1	0.80155	90	98	0	0	3.58	0.5	21.0117	4.2833
PI-ME/CFS I	43	0	1	-4	1	1.0038	91	98	0	1	4.12	0.88	21.1167	4.3094
PI-ME/CFS I	43	0	1	1	0	2.6517	30	30	1	0	3.04	0.12	4.8407	6.1975
PI-ME/CFS I	43	0	1	2	0	0.44675	30	30	1	0	1.42	0.5	4.7413	6.3274
PI-ME/CFS I	43	0	1	3	0	0.32302	30	30	1	0	2.86	0.5	4.5251	6.6297
PI-ME/CFS I	43	0	1	4	0	0.38305	30	30	1	1	3.22	0.88	4.5593	6.5799
PI-ME/CFS I	43	0	1	5	0	0.60122	30	30	1	0	1.78	0.12	4.4429	6.7524
PI-ME/CFS I	43	0	1	6	0	0.55862	30	30	1	1	1.96	0.88	4.5254	6.6292
PI-ME/CFS I	43	0	1	7	0	0.84463	30	30	1	0	2.68	0.5	4.6427	6.4617
PI-ME/CFS I	43	0	1	8	0	0.46252	30	30	1	1	1.78	0.88	4.6272	6.4834
PI-ME/CFS I	43	0	1	9	0	0.79997	30	30	1	1	2.14	0.5	4.4259	6.7782
PI-ME/CFS I	43	0	1	10	1	0.69439	90	98	0	1	2.5	0.12	21.0115	4.2834
PI-ME/CFS I	43	0	1	11	0	1.3687	30	30	1	0	3.94	0.5	4.4895	6.6822
PI-ME/CFS I	43	0	1	12	0	0.4431	30	30	1	1	2.32	0.5	4.4588	6.7283
PI-ME/CFS I	43	0	1	13	0	0.38335	30	30	1	0	2.14	0.12	4.2091	7.1274
PI-ME/CFS I	43	0	1	14	1	0.50068	90	98	0	1	1.42	0.88	21.0514	4.2752
PI-ME/CFS I	43	0	1	15	0	1.4817	30	30	1	0	3.04	0.88	4.392	6.8307
PI-ME/CFS I	43	0	1	16	0	0.56933	30	30	1	0	1.24	0.12	4.6598	6.438
PI-ME/CFS I	43	0	1	17	0	0.55843	30	30	1	1	3.58	0.88	4.3096	6.9613
PI-ME/CFS I	43	0	1	18	1	0.69017	92	98	0	0	2.32	0.12	21.1165	4.3568
PI-ME/CFS I	43	0	1	19	0	1.0047	30	30	1	1	4.12	0.5	5.1091	5.8718
PI-ME/CFS I	43	0	1	20	0	0.85263	30	30	1	0	4.12	0.12	4.4086	6.8049
PI-ME/CFS I	43	0	1	21	1	0.40066	95	98	0	1	2.5	0.5	21.0504	4.513
PI-ME/CFS I	43	0	1	22	0	0.78664	30	30	1	0	3.94	0.12	4.7414	6.3273
PI-ME/CFS I	43	0	1	23	0	0.70485	30	30	1	0	3.22	0.12	5.0097	5.9883
PI-ME/CFS I	43	0	1	24	0	0.65794	30	30	1	1	4.12	0.88	4.6578	6.4408
PI-ME/CFS I	43	0	1	25	0	1.1304	30	30	1	1	2.68	0.88	5.1096	5.8713
PI-ME/CFS I	43	0	1	26	1	0.49253	98	98	1	0	3.4	0.5	19.3836	5.0558
PI-ME/CFS I	43	0	1	27	1	1.596	97	98	0	1	2.5	0.88	21.0514	4.6078
PI-ME/CFS I	43	0	1	28	0	0.75538	30	30	1	0	3.76	0.5	4.9429	6.0693
PI-ME/CFS I	43	0	1	29	0	0.1804	30	30	1	1	1.78	0.5	4.6593	6.4388
PI-ME/CFS I	43	0	1	30	0	0.6508	30	30	1	0	1.42	0.12	4.8079	6.2398
PI-ME/CFS I	43	0	1	31	0	0.50167	30	30	1	0	3.04	0.5	4.3929	6.8292
PI-ME/CFS I	43	0	1	32	1	0.34536	98	98	1	1	3.4	0.88	19.4974	5.0263
PI-ME/CFS I	43	0	1	33	0	1.6183	30	30	1	0	3.22	0.5	4.9718	6.034
PI-ME/CFS I	43	0	1	34	0	0.55879	30	30	1	1	1.24	0.88	4.6251	6.4863
PI-ME/CFS I	43	0	1	35	0	0.716	30	30	1	0	3.58	0.12	4.5769	6.5546
PI-ME/CFS I	43	0	1	36	1	0.33702	98	98	1	0	3.76	0.12	21.0176	4.6628
PI-ME/CFS I	43	0	1	37	1	0.67536	91	98	0	1	3.76	0.88	21.012	4.3309
PI-ME/CFS I	43	0	1	38	0	0.58692	30	30	1	1	2.14	0.88	5.0921	5.8915
PI-ME/CFS I	43	0	1	39	0	0.44945	30	30	1	1	3.58	0.5	4.9925	6.009
PI-ME/CFS I	43	0	1	40	0	0.69833	30	30	1	0	1.6	0.88	4.5087	6.6538
PI-ME/CFS I	43	0	1	41	0	0.57858	30	30	1	0	2.86	0.12	4.3918	6.8309
PI-ME/CFS I	43	0	1	42	1	0.70837	98	98	1	0	2.68	0.12	20.4486	4.7925
PI-ME/CFS I	43	0	1	43	0	0.89222	30	30	1	1	1.24	0.5	5.108	5.8731
PI-ME/CFS I	43	0	1	44	0	0.7923	30	30	1	0	1.96	0.5	4.741	6.3278
PI-ME/CFS I	43	0	1	45	0	1.4936	30	30	1	1	1.6	0.12	4.6258	6.4853
PI-ME/CFS I	43	0	1	46	0	0.42618	30	30	1	1	2.86	0.88	4.6562	6.443
PI-ME/CFS I	43	0	1	47	1	0.6447	98	98	1	1	2.32	0.88	19.9289	4.9175
PI-ME/CFS I	43	0	1	48	0	2.9621	30	30	1	0	3.4	0.12	4.4759	6.7026
PI-ME/CFS I	43	0	1	49	1	0.55476	98	98	1	1	3.94	0.88	19.9317	4.9168
PI-ME/CFS I	43	0	1	50	0	1.7555	30	30	1	0	1.96	0.12	4.7598	6.3028
PI-ME/CFS I	43	0	1	51	0	1.2257	30	30	1	1	1.6	0.5	4.6586	6.4397
PI-ME/CFS I	43	0	1	52	0	2.5422	30	30	1	0	2.59	0.12	4.8428	6.1947
PI-ME/CFS I	43	0	1	53	1	0.56602	98	98	1	0	3.49	0.88	19.1153	5.1268
PI-ME/CFS I	43	0	1	54	0	0.67801	30	30	1	0	3.85	0.5	4.6103	6.5072
PI-ME/CFS I	43	0	1	55	0	0.5152	30	30	1	1	4.21	0.88	4.3874	6.8378
PI-ME/CFS J	19	0	1	-1	0	5	15	30	0	1	1.78	0.5	7.0069	2.1407
PI-ME/CFS J	19	0	1	-2	1	3.0882	98	98	1	0	2.68	0.12	17.3082	5.662
PI-ME/CFS J	19	0	1	-3	0	1.1275	30	30	1	0	3.58	0.5	4.8934	6.1307
PI-ME/CFS J	19	0	1	-4	0	0.74824	30	30	1	1	4.12	0.88	4.8586	6.1746
PI-ME/CFS J	19	0	1	1	1	0.27408	98	98	1	0	3.04	0.12	17.7651	5.5164
PI-ME/CFS J	19	0	1	2	1	0.36356	98	98	1	0	1.42	0.5	18.8472	5.1997
PI-ME/CFS J	19	0	1	3	0	1.6773	30	30	1	0	2.86	0.5	5.1428	5.8333
PI-ME/CFS J	19	0	1	4	0	0.67001	30	30	1	1	3.22	0.88	5.2236	5.7432
PI-ME/CFS J	19	0	1	5	0	0.35709	30	30	1	0	1.78	0.12	5.2937	5.6671
PI-ME/CFS J	19	0	1	6	1	0.47633	98	98	1	1	1.96	0.88	18.6465	5.2557
PI-ME/CFS J	19	0	1	7	0	0.84216	30	30	1	0	2.68	0.5	4.843	6.1945
PI-ME/CFS J	19	0	1	8	1	0.44129	98	98	1	1	1.78	0.88	18.7815	5.2179
PI-ME/CFS J	19	0	1	9	0	0.7456	30	30	1	1	2.14	0.5	5.0383	5.9543
PI-ME/CFS J	19	0	1	10	0	0.60126	30	30	1	1	2.5	0.12	4.788	6.2656
PI-ME/CFS J	19	0	1	11	0	0.84709	30	30	1	0	3.94	0.5	4.959	6.0496
PI-ME/CFS J	19	0	1	12	0	1.3993	30	30	1	1	2.32	0.5	4.9672	6.0396
PI-ME/CFS J	19	0	1	13	0	0.50071	30	30	1	0	2.14	0.12	4.9762	6.0286
PI-ME/CFS J	19	0	1	14	1	0.70241	98	98	1	1	1.42	0.88	17.9987	5.4448
PI-ME/CFS J	19	0	1	15	1	0.62991	98	98	1	0	3.04	0.88	19.1063	5.1292
PI-ME/CFS J	19	0	1	16	0	0.83243	30	30	1	0	1.24	0.12	5.0925	5.8911
PI-ME/CFS J	19	0	1	17	1	0.87965	98	98	1	1	3.58	0.88	20.1317	4.8679
PI-ME/CFS J	19	0	1	18	0	0.99655	30	30	1	0	2.32	0.12	4.9885	6.0138
PI-ME/CFS J	19	0	1	19	1	1.0959	98	98	1	1	4.12	0.5	19.4877	5.0288
PI-ME/CFS J	19	0	1	20	0	0.5237	30	30	1	0	4.12	0.12	5.209	5.7593
PI-ME/CFS J	19	0	1	21	0	1.1066	30	30	1	1	2.5	0.5	5.4095	5.5458
PI-ME/CFS J	19	0	1	22	0	0.51273	30	30	1	0	3.94	0.12	5.1091	5.8718
PI-ME/CFS J	19	0	1	23	0	0.54905	30	30	1	0	3.22	0.12	5.2289	5.7373
PI-ME/CFS J	19	0	1	24	1	1.1836	98	98	1	1	4.12	0.88	19.6447	4.9886
PI-ME/CFS J	19	0	1	25	1	1.1381	98	98	1	1	2.68	0.88	19.5139	5.0221
PI-ME/CFS J	19	0	1	26	0	0.88873	30	30	1	0	3.4	0.5	5.0603	5.9285
PI-ME/CFS J	19	0	1	27	1	1.1649	98	98	1	1	2.5	0.88	20.2154	4.8478
PI-ME/CFS J	19	0	1	28	0	0.65231	30	30	1	0	3.76	0.5	4.9934	6.0079
PI-ME/CFS J	19	0	1	29	0	0.78024	30	30	1	1	1.78	0.5	5.4695	5.4849
PI-ME/CFS J	19	0	1	30	0	0.60492	30	30	1	0	1.42	0.12	5.1589	5.8152
PI-ME/CFS J	19	0	1	31	0	1.0508	30	30	1	0	3.04	0.5	5.3428	5.615
PI-ME/CFS J	19	0	1	32	1	1.324	98	98	1	1	3.4	0.88	18.5125	5.2937
PI-ME/CFS J	19	0	1	33	0	0.65368	30	30	1	0	3.22	0.5	5.576	5.3802
PI-ME/CFS J	19	0	1	34	1	0.92458	98	98	1	1	1.24	0.88	19.6824	4.9791
PI-ME/CFS J	19	0	1	35	0	0.69636	30	30	1	0	3.58	0.12	4.7659	6.2948
PI-ME/CFS J	19	0	1	36	0	0.4873	30	30	1	0	3.76	0.12	5.0054	5.9935
PI-ME/CFS J	19	0	1	37	1	1.0759	98	98	1	1	3.76	0.88	19.4287	5.0441
PI-ME/CFS J	19	0	1	38	1	0.83241	98	98	1	1	2.14	0.88	20.1373	4.8666
PI-ME/CFS J	19	0	1	39	0	1.1583	30	30	1	1	3.58	0.5	5.178	5.7937
PI-ME/CFS J	19	0	1	40	0	0.95033	30	30	1	0	1.6	0.88	5.2921	5.6688
PI-ME/CFS J	19	0	1	41	0	0.71583	30	30	1	0	2.86	0.12	5.1706	5.802
PI-ME/CFS J	19	0	1	42	0	1.0951	30	30	1	0	2.68	0.12	5.5103	5.4444
PI-ME/CFS J	19	0	1	43	0	1.5109	30	30	1	1	1.24	0.5	5.5061	5.4485
PI-ME/CFS J	19	0	1	44	0	0.67685	30	30	1	0	1.96	0.5	5.1836	5.7875
PI-ME/CFS J	19	0	1	45	0	0.49503	30	30	1	1	1.6	0.12	5.6102	5.3474
PI-ME/CFS J	19	0	1	46	0	1.3384	30	30	1	1	2.86	0.88	5.1258	5.8528
PI-ME/CFS J	19	0	1	47	1	1.8962	98	98	1	1	2.32	0.88	18.7829	5.2175
PI-ME/CFS J	19	0	1	48	0	0.91771	30	30	1	0	3.4	0.12	5.2597	5.7038
PI-ME/CFS J	19	0	1	49	1	0.77723	98	98	1	1	3.94	0.88	19.5815	5.0047
PI-ME/CFS J	19	0	1	50	0	0.87914	30	30	1	0	1.96	0.12	4.9891	6.0131
PI-ME/CFS K	36	1	1	-1	0	2.5404	30	30	1	1	1.78	0.5	6.1887	4.8476
PI-ME/CFS K	36	1	1	-2	1	2.0336	98	98	1	0	2.68	0.12	18.6149	5.2646
PI-ME/CFS K	36	1	1	-3	1	2.0762	98	98	1	0	3.58	0.5	19.5806	5.0049
PI-ME/CFS K	36	1	1	-4	0	0.9952	30	30	1	1	4.12	0.88	5.2533	5.7107
PI-ME/CFS K	36	1	1	1	0	1.7904	30	30	1	0	3.04	0.12	4.6753	6.4168
PI-ME/CFS K	36	1	1	2	1	1.7945	98	98	1	0	1.42	0.5	18.3973	5.3269
PI-ME/CFS K	36	1	1	3	1	1.2594	98	98	1	0	2.86	0.5	18.6287	5.2607
PI-ME/CFS K	36	1	1	4	1	1.1625	98	98	1	1	3.22	0.88	18.8985	5.1856
PI-ME/CFS K	36	1	1	5	0	1.4884	30	30	1	0	1.78	0.12	5.1933	5.7766
PI-ME/CFS K	36	1	1	6	1	0.8766	98	98	1	1	1.96	0.88	17.7481	5.5217
PI-ME/CFS K	36	1	1	7	1	1.8963	98	98	1	0	2.68	0.5	18.5649	5.2788
PI-ME/CFS K	36	1	1	8	1	1.3325	98	98	1	1	1.78	0.88	19.1138	5.1272
PI-ME/CFS K	36	1	1	9	0	1.2372	30	30	1	1	2.14	0.5	5.1759	5.7961
PI-ME/CFS K	36	1	1	10	0	0.98883	30	30	1	1	2.5	0.12	5.0422	5.9498
PI-ME/CFS K	36	1	1	11	1	1.1286	98	98	1	0	3.94	0.5	17.6787	5.5434
PI-ME/CFS K	36	1	1	12	1	1.6212	98	98	1	1	2.32	0.5	18.316	5.3505
PI-ME/CFS K	36	1	1	13	0	1.508	30	30	1	0	2.14	0.12	5.1276	5.8507
PI-ME/CFS K	36	1	1	14	0	1.9303	30	30	1	1	1.42	0.88	5.1594	5.8146
PI-ME/CFS K	36	1	1	15	1	1.22	98	98	1	0	3.04	0.88	17.7644	5.5166
PI-ME/CFS K	36	1	1	16	0	1.0026	30	30	1	0	1.24	0.12	5.5264	5.4285
PI-ME/CFS K	36	1	1	17	1	0.94219	98	98	1	1	3.58	0.88	18.3152	5.3507
PI-ME/CFS K	36	1	1	18	0	0.87574	30	30	1	0	2.32	0.12	5.3258	5.633
PI-ME/CFS K	36	1	1	19	1	0.7799	98	98	1	1	4.12	0.5	18.8155	5.2085
PI-ME/CFS K	36	1	1	20	0	1.2071	30	30	1	0	4.12	0.12	4.9916	6.0101
PI-ME/CFS K	36	1	1	21	0	1.5577	30	30	1	1	2.5	0.5	5.127	5.8514
PI-ME/CFS K	36	1	1	22	0	0.9106	30	30	1	0	3.94	0.12	5.1409	5.8355
PI-ME/CFS K	36	1	1	23	0	1.069	30	30	1	0	3.22	0.12	5.1924	5.7776
PI-ME/CFS K	36	1	1	24	1	0.82473	98	98	1	1	4.12	0.88	17.8154	5.5009
PI-ME/CFS K	36	1	1	25	1	1.879	98	98	1	1	2.68	0.88	17.9821	5.4499
PI-ME/CFS K	36	1	1	26	1	1.4033	98	98	1	0	3.4	0.5	18.9448	5.1729
PI-ME/CFS K	36	1	1	27	1	0.95778	98	98	1	1	2.5	0.88	17.6155	5.5633
PI-ME/CFS K	36	1	1	28	1	1.1042	98	98	1	0	3.76	0.5	18.4994	5.2975
PI-ME/CFS K	36	1	1	29	0	0.93698	30	30	1	1	1.78	0.5	5.1745	5.7977
PI-ME/CFS K	36	1	1	30	0	1.121	30	30	1	0	1.42	0.12	4.9098	6.1102
PI-ME/CFS K	36	1	1	31	0	1.4535	30	30	1	0	3.04	0.5	4.8715	6.1583
PI-ME/CFS K	36	1	1	32	1	0.96595	98	98	1	1	3.4	0.88	18.1621	5.3959
PI-ME/CFS K	36	1	1	33	1	1.0833	98	98	1	0	3.22	0.5	17.365	5.6435
PI-ME/CFS K	36	1	1	34	0	1.4019	30	30	1	1	1.24	0.88	5.4435	5.5112
PI-ME/CFS K	36	1	1	35	0	1.1224	30	30	1	0	3.58	0.12	4.9559	6.0534
PI-ME/CFS K	36	1	1	36	0	1.0646	30	30	1	0	3.76	0.12	4.9092	6.111
PI-ME/CFS K	36	1	1	37	1	0.50795	98	98	1	1	3.76	0.88	17.6652	5.5476
PI-ME/CFS K	36	1	1	38	1	0.99013	98	98	1	1	2.14	0.88	18.0311	5.4351
PI-ME/CFS K	36	1	1	39	1	0.8339	98	98	1	1	3.58	0.5	17.8273	5.4972
PI-ME/CFS K	36	1	1	40	0	1.2431	30	30	1	0	1.6	0.88	4.8922	6.1322
PI-ME/CFS K	36	1	1	41	0	0.93744	30	30	1	0	2.86	0.12	5.1587	5.8155
PI-ME/CFS K	36	1	1	42	0	0.76258	30	30	1	0	2.68	0.12	4.8933	6.1308
PI-ME/CFS K	36	1	1	43	0	0.84542	30	30	1	1	1.24	0.5	4.926	6.0901
PI-ME/CFS K	36	1	1	44	0	1.4341	30	30	1	0	1.96	0.5	4.9272	6.0886
PI-ME/CFS K	36	1	1	45	0	0.99817	30	30	1	1	1.6	0.12	4.9936	6.0077
PI-ME/CFS K	36	1	1	46	1	0.87798	98	98	1	1	2.86	0.88	17.3152	5.6598
PI-ME/CFS L	25	0	1	-1	0	4.314	30	30	1	1	1.78	0.5	5.7894	5.1819
PI-ME/CFS L	25	0	1	-2	0	5	29	30	0	0	2.68	0.12	7.0032	4.141
PI-ME/CFS L	25	0	1	-3	1	1.2076	98	98	1	0	3.58	0.5	18.8325	5.2038
PI-ME/CFS L	25	0	1	-4	1	1.2719	98	98	1	1	4.12	0.88	19.4679	5.0339
PI-ME/CFS L	25	0	1	1	0	1.9192	30	30	1	0	3.04	0.12	5.3084	5.6514
PI-ME/CFS L	25	0	1	2	1	2.8302	98	98	1	0	1.42	0.5	18.8163	5.2083
PI-ME/CFS L	25	0	1	3	1	2.2727	98	98	1	0	2.86	0.5	20.3022	4.8271
PI-ME/CFS L	25	0	1	4	0	3.1174	30	30	1	1	3.22	0.88	5.4097	5.5456
PI-ME/CFS L	25	0	1	5	0	1.5411	30	30	1	0	1.78	0.12	5.241	5.7241
PI-ME/CFS L	25	0	1	6	1	1.58	98	98	1	1	1.96	0.88	20.4492	4.7924
PI-ME/CFS L	25	0	1	7	0	2.2428	30	30	1	0	2.68	0.5	5.3599	5.5972
PI-ME/CFS L	25	0	1	8	0	2.6974	30	30	1	1	1.78	0.88	5.7046	5.2589
PI-ME/CFS L	25	0	1	9	0	1.7031	30	30	1	1	2.14	0.5	5.7757	5.1942
PI-ME/CFS L	25	0	1	10	0	1.8596	30	30	1	1	2.5	0.12	5.2932	5.6676
PI-ME/CFS L	25	0	1	11	1	3.7322	97	98	0	0	3.94	0.5	21.0664	4.6045
PI-ME/CFS L	25	0	1	12	0	1.1442	30	30	1	1	2.32	0.5	4.7585	6.3045
PI-ME/CFS L	25	0	1	13	0	1.3055	30	30	1	0	2.14	0.12	5.3428	5.6151
PI-ME/CFS L	25	0	1	14	0	3.8127	30	30	1	1	1.42	0.88	5.293	5.6679
PI-ME/CFS L	25	0	1	15	1	1.8985	98	98	1	0	3.04	0.88	19.9986	4.9003
PI-ME/CFS L	25	0	1	16	0	1.3574	30	30	1	0	1.24	0.12	5.0775	5.9084
PI-ME/CFS L	25	0	1	17	1	1.6784	83	98	0	1	3.58	0.88	21.1004	3.9336
PI-ME/CFS L	25	0	1	18	0	1.0901	30	30	1	0	2.32	0.12	5.8098	5.1637
PI-ME/CFS L	25	0	1	19	0	0.88144	30	30	1	1	4.12	0.5	5.3266	5.6321
PI-ME/CFS L	25	0	1	20	0	0.83242	30	30	1	0	4.12	0.12	5.9603	5.0333
PI-ME/CFS L	25	0	1	21	0	2.1043	30	30	1	1	2.5	0.5	5.7743	5.1954
PI-ME/CFS L	25	0	1	22	0	0.96337	30	30	1	0	3.94	0.12	5.3925	5.5633
PI-ME/CFS L	25	0	1	23	0	0.76402	30	30	1	0	3.22	0.12	5.7919	5.1796
PI-ME/CFS L	25	0	1	24	1	2.8699	98	98	1	1	4.12	0.88	16.8434	5.8183
PI-ME/CFS L	25	0	1	25	1	1.1667	98	98	1	1	2.68	0.88	17.7828	5.5109
PI-ME/CFS L	25	0	1	26	0	2.0826	30	30	1	0	3.4	0.5	6.0891	4.9268
PI-ME/CFS L	25	0	1	27	1	2.0575	85	98	0	1	2.5	0.88	21.0117	4.0454
PI-ME/CFS L	25	0	1	28	0	1.7466	30	30	1	0	3.76	0.5	5.8222	5.1527
PI-ME/CFS L	25	0	1	29	0	1.3331	30	30	1	1	1.78	0.5	5.8559	5.123
PI-ME/CFS L	25	0	1	30	0	0.92126	30	30	1	0	1.42	0.12	5.7921	5.1795
PI-ME/CFS L	25	0	1	31	0	2.1251	30	30	1	0	3.04	0.5	6.1766	4.8571
PI-ME/CFS L	25	0	1	32	1	2.2127	98	98	1	1	3.4	0.88	19.8474	4.9377
PI-ME/CFS L	25	0	1	33	0	1.7093	29	30	0	0	3.22	0.5	7.0938	4.0881
PI-ME/CFS L	25	0	1	34	0	3.8237	30	30	1	1	1.24	0.88	5.8277	5.1478
PI-ME/CFS L	25	0	1	35	0	1.4997	30	30	1	0	3.58	0.12	5.89	5.0934
PI-ME/CFS L	25	0	1	36	0	0.65831	30	30	1	0	3.76	0.12	5.9391	5.0513
PI-ME/CFS L	25	0	1	37	1	1.7762	98	98	1	1	3.76	0.88	19.2495	5.091
PI-ME/CFS L	25	0	1	38	0	3.6275	30	30	1	1	2.14	0.88	6.3262	4.7422
PI-ME/CFS L	25	0	1	39	0	1.8784	30	30	1	1	3.58	0.5	5.9934	5.0055
PI-ME/CFS L	25	0	1	40	0	1.9219	30	30	1	0	1.6	0.88	6.3096	4.7546
PI-ME/CFS L	25	0	1	41	0	1.4618	30	30	1	0	2.86	0.12	6.4603	4.6438
PI-ME/CFS L	25	0	1	42	0	0.84445	30	30	1	0	2.68	0.12	6.1097	4.9102
PI-ME/CFS L	25	0	1	43	0	1.2435	30	30	1	1	1.24	0.5	6.3425	4.73
PI-ME/CFS L	25	0	1	44	0	1.6026	30	30	1	0	1.96	0.5	6.1566	4.8728
PI-ME/CFS L	25	0	1	45	0	2.0037	30	30	1	1	1.6	0.12	6.3929	4.6927
PI-ME/CFS L	25	0	1	46	0	1.8371	30	30	1	1	2.86	0.88	6.7267	4.4598
PI-ME/CFS L	25	0	1	47	0	2.1568	30	30	1	1	2.32	0.88	6.5089	4.609
PI-ME/CFS L	25	0	1	48	0	1.1054	30	30	1	0	3.4	0.12	6.3259	4.7424
PI-ME/CFS L	25	0	1	49	1	1.7022	98	98	1	1	3.94	0.88	20.2948	4.8288
PI-ME/CFS L	25	0	1	50	0	0.88697	30	30	1	0	1.96	0.12	5.6436	5.3158
PI-ME/CFS M	42	1	1	-1	0	3.1739	30	30	1	1	1.78	0.5	5.8557	5.1232
PI-ME/CFS M	42	1	1	-2	1	0.99627	98	98	1	0	2.68	0.12	21.0318	4.6596
PI-ME/CFS M	42	1	1	-3	1	1.7281	91	98	0	0	3.58	0.5	21.0292	4.3273
PI-ME/CFS M	42	1	1	-4	0	3.1478	30	30	1	1	4.12	0.88	7.0766	4.2393
PI-ME/CFS M	42	1	1	1	1	0.31827	98	98	1	0	3.04	0.12	19.9315	4.9168
PI-ME/CFS M	42	1	1	2	0	1.2315	30	30	1	0	1.42	0.5	5.7088	5.2551
PI-ME/CFS M	42	1	1	3	0	1.2567	30	30	1	0	2.86	0.5	5.4755	5.4789
PI-ME/CFS M	42	1	1	4	1	1.3635	98	98	1	1	3.22	0.88	19.6482	4.9877
PI-ME/CFS M	42	1	1	5	0	1.2736	30	30	1	0	1.78	0.12	5.5087	5.4459
PI-ME/CFS M	42	1	1	6	1	2.7377	98	98	1	1	1.96	0.88	20.0661	4.8838
PI-ME/CFS M	42	1	1	7	0	1.0368	30	30	1	0	2.68	0.5	5.7915	5.18
PI-ME/CFS M	42	1	1	8	1	1.3852	98	98	1	1	1.78	0.88	20.1165	4.8716
PI-ME/CFS M	42	1	1	9	0	0.86546	30	30	1	1	2.14	0.5	5.5431	5.4121
PI-ME/CFS M	42	1	1	10	0	1.2572	30	30	1	1	2.5	0.12	5.7084	5.2554
PI-ME/CFS M	42	1	1	11	0	1.4356	30	30	1	0	3.94	0.5	6.1768	4.8569
PI-ME/CFS M	42	1	1	12	0	1.592	30	30	1	1	2.32	0.5	5.8926	5.0912
PI-ME/CFS M	42	1	1	13	0	1.2722	30	30	1	0	2.14	0.12	5.9276	5.0611
PI-ME/CFS M	42	1	1	14	1	1.2888	98	98	1	1	1.42	0.88	19.5327	5.0172
PI-ME/CFS M	42	1	1	15	1	1.4627	98	98	1	0	3.04	0.88	19.9994	4.9001
PI-ME/CFS M	42	1	1	16	0	1.503	30	30	1	0	1.24	0.12	6.0436	4.964
PI-ME/CFS M	42	1	1	17	1	1.219	98	98	1	1	3.58	0.88	19.3938	5.0532
PI-ME/CFS M	42	1	1	18	0	1.215	30	30	1	0	2.32	0.12	5.5098	5.4448
PI-ME/CFS M	42	1	1	19	1	2.0562	98	98	1	1	4.12	0.5	19.9322	4.9167
PI-ME/CFS M	42	1	1	20	0	2.222	30	30	1	0	4.12	0.12	5.8432	5.1342
PI-ME/CFS M	42	1	1	21	0	2.5087	30	30	1	1	2.5	0.5	5.5767	5.3795
PI-ME/CFS M	42	1	1	22	0	1.5696	30	30	1	0	3.94	0.12	5.6598	5.3006
PI-ME/CFS M	42	1	1	23	0	1.6834	30	30	1	0	3.22	0.12	5.9763	5.0198
PI-ME/CFS M	42	1	1	24	1	1.257	98	98	1	1	4.12	0.88	19.8159	4.9455
PI-ME/CFS M	42	1	1	25	1	1.0602	98	98	1	1	2.68	0.88	19.9988	4.9003
PI-ME/CFS M	42	1	1	26	1	2.4146	98	98	1	0	3.4	0.5	20.5003	4.7804
PI-ME/CFS M	42	1	1	27	1	2.13	98	98	1	1	2.5	0.88	20.0836	4.8796
PI-ME/CFS M	42	1	1	28	0	1.7268	30	30	1	0	3.76	0.5	5.677	5.2845
PI-ME/CFS M	42	1	1	29	0	1.2772	30	30	1	1	1.78	0.5	5.5099	5.4448
PI-ME/CFS M	42	1	1	30	0	1.08	30	30	1	0	1.42	0.12	5.559	5.3966
PI-ME/CFS M	42	1	1	31	0	2.1946	30	30	1	0	3.04	0.5	5.643	5.3163
PI-ME/CFS M	42	1	1	32	1	2.1294	98	98	1	1	3.4	0.88	19.814	4.946
PI-ME/CFS M	42	1	1	33	0	1.3416	30	30	1	0	3.22	0.5	5.3599	5.5971
PI-ME/CFS M	42	1	1	34	0	1.508	30	30	1	1	1.24	0.88	5.6098	5.3478
PI-ME/CFS M	42	1	1	35	0	2.0077	30	30	1	0	3.58	0.12	5.7434	5.2234
PI-ME/CFS M	42	1	1	36	0	2.107	30	30	1	0	3.76	0.12	5.7934	5.1783
PI-ME/CFS M	42	1	1	37	1	1.758	98	98	1	1	3.76	0.88	19.716	4.9706
PI-ME/CFS M	42	1	1	38	0	2.0639	30	30	1	1	2.14	0.88	6.1258	4.8973
PI-ME/CFS M	42	1	1	39	1	2.1348	98	98	1	1	3.58	0.5	19.9807	4.9047
PI-ME/CFS M	42	1	1	40	0	1.4177	30	30	1	0	1.6	0.88	5.5434	5.4119
PI-ME/CFS M	42	1	1	41	0	1.4575	30	30	1	0	2.86	0.12	5.5755	5.3806
PI-ME/CFS M	42	1	1	42	0	2.6787	30	30	1	0	2.68	0.12	6.377	4.7044
PI-ME/CFS M	42	1	1	43	0	1.3569	30	30	1	1	1.24	0.5	5.6601	5.3002
PI-ME/CFS M	42	1	1	44	0	1.4006	30	30	1	0	1.96	0.5	5.7602	5.2082
PI-ME/CFS M	42	1	1	45	0	1.3775	30	30	1	1	1.6	0.12	6.1559	4.8734
PI-ME/CFS M	42	1	1	46	1	1.8357	98	98	1	1	2.86	0.88	20.0615	4.885
PI-ME/CFS M	42	1	1	47	1	2.2048	98	98	1	1	2.32	0.88	20.2004	4.8514
PI-ME/CFS N	19	0	1	-1	0	3.7239	30	30	1	1	1.78	0.5	5.9782	5.0182
PI-ME/CFS N	19	0	1	-2	1	2.4472	98	98	1	0	2.68	0.12	20.9444	4.6791
PI-ME/CFS N	19	0	1	-3	0	1.0431	30	30	1	0	3.58	0.5	5.5151	5.4396
PI-ME/CFS N	19	0	1	-4	1	1.0006	95	98	0	1	4.12	0.88	21.0121	4.5212
PI-ME/CFS N	19	0	1	1	0	1.1405	30	30	1	0	3.04	0.12	6.2777	4.7788
PI-ME/CFS N	19	0	1	2	1	2.2566	98	98	1	0	1.42	0.5	20.6321	4.7499
PI-ME/CFS N	19	0	1	3	1	1.2489	88	98	0	0	2.86	0.5	21.0122	4.188
PI-ME/CFS N	19	0	1	4	0	1.1417	30	30	1	1	3.22	0.88	5.425	5.53
PI-ME/CFS N	19	0	1	5	0	1.7343	30	30	1	0	1.78	0.12	5.1404	5.8361
PI-ME/CFS N	19	0	1	6	0	1.4303	30	30	1	1	1.96	0.88	5.4438	5.5109
PI-ME/CFS N	19	0	1	7	0	3.137	30	30	1	0	2.68	0.5	5.5143	5.4404
PI-ME/CFS N	19	0	1	8	1	1.4356	98	98	1	1	1.78	0.88	19.7997	4.9496
PI-ME/CFS N	19	0	1	9	0	1.3049	30	30	1	1	2.14	0.5	5.3763	5.58
PI-ME/CFS N	19	0	1	10	0	1.3531	30	30	1	1	2.5	0.12	5.3809	5.5753
PI-ME/CFS N	19	0	1	11	1	5	96	98	0	0	3.94	0.5	21.0113	4.569
PI-ME/CFS N	19	0	1	12	0	1.2601	30	30	1	1	2.32	0.5	5.6755	5.2859
PI-ME/CFS N	19	0	1	13	0	0.95466	30	30	1	0	2.14	0.12	5.3146	5.6448
PI-ME/CFS N	19	0	1	14	1	1.2127	98	98	1	1	1.42	0.88	20.0168	4.8959
PI-ME/CFS N	19	0	1	15	1	2.3662	98	98	1	0	3.04	0.88	20.4714	4.7872
PI-ME/CFS N	19	0	1	16	0	2.2585	30	30	1	0	1.24	0.12	5.2774	5.6847
PI-ME/CFS N	19	0	1	17	1	1.5034	98	98	1	1	3.58	0.88	20.062	4.8849
PI-ME/CFS N	19	0	1	18	0	1.1021	30	30	1	0	2.32	0.12	5.8262	5.1492
PI-ME/CFS N	19	0	1	19	0	2.0704	30	30	1	1	4.12	0.5	5.5821	5.3743
PI-ME/CFS N	19	0	1	20	0	1.7943	30	30	1	0	4.12	0.12	5.7267	5.2386
PI-ME/CFS N	19	0	1	21	0	1.7126	30	30	1	1	2.5	0.5	5.7973	5.1748
PI-ME/CFS N	19	0	1	22	0	1.6808	30	30	1	0	3.94	0.12	5.9268	5.0618
PI-ME/CFS N	19	0	1	23	0	1.6107	30	30	1	0	3.22	0.12	5.4329	5.5219
PI-ME/CFS N	19	0	1	24	1	1.5713	98	98	1	1	4.12	0.88	19.3001	5.0777
PI-ME/CFS N	19	0	1	25	1	2.7634	98	98	1	1	2.68	0.88	19.7488	4.9623
PI-ME/CFS N	19	0	1	26	0	1.3418	30	30	1	0	3.4	0.5	5.8097	5.1638
PI-ME/CFS N	19	0	1	27	1	2.0849	98	98	1	1	2.5	0.88	19.6781	4.9801
PI-ME/CFS N	19	0	1	28	0	2.5123	30	30	1	0	3.76	0.5	5.1312	5.8466
PI-ME/CFS N	19	0	1	29	0	1.4452	30	30	1	1	1.78	0.5	6.1481	4.8795
PI-ME/CFS N	19	0	1	30	0	1.7257	30	30	1	0	1.42	0.12	6.1278	4.8957
PI-ME/CFS N	19	0	1	31	0	1.2523	30	30	1	0	3.04	0.5	5.5054	5.4492
PI-ME/CFS N	19	0	1	32	1	1.7163	98	98	1	1	3.4	0.88	19.5452	5.014
PI-ME/CFS N	19	0	1	33	0	2.4113	30	30	1	0	3.22	0.5	5.1606	5.8133
PI-ME/CFS N	19	0	1	34	0	2.3083	30	30	1	1	1.24	0.88	5.4605	5.494
PI-ME/CFS N	19	0	1	35	0	1.3232	30	30	1	0	3.58	0.12	5.6637	5.2969
PI-ME/CFS N	19	0	1	36	0	1.1603	30	30	1	0	3.76	0.12	5.8325	5.1436
PI-ME/CFS N	19	0	1	37	1	2.4165	98	98	1	1	3.76	0.88	19.2849	5.0817
PI-ME/CFS N	19	0	1	38	1	2.3766	98	98	1	1	2.14	0.88	19.7838	4.9535
PI-ME/CFS N	19	0	1	39	0	1.0829	30	30	1	1	3.58	0.5	5.5168	5.438
PI-ME/CFS N	19	0	1	40	0	1.925	30	30	1	0	1.6	0.88	5.6805	5.2812
PI-ME/CFS N	19	0	1	41	0	1.4293	30	30	1	0	2.86	0.12	5.1633	5.8103
PI-ME/CFS N	19	0	1	42	0	1.68	30	30	1	0	2.68	0.12	5.2929	5.668
PI-ME/CFS N	19	0	1	43	0	2.3275	30	30	1	1	1.24	0.5	5.7892	5.1821
PI-ME/CFS N	19	0	1	44	0	3.1057	30	30	1	0	1.96	0.5	5.8269	5.1486
PI-ME/CFS N	19	0	1	45	0	1.2644	30	30	1	1	1.6	0.12	4.9911	6.0107
PI-ME/CFS N	19	0	1	46	1	2.538	98	98	1	1	2.86	0.88	18.8308	5.2043
PI-ME/CFS N	19	0	1	47	1	2.1486	98	98	1	1	2.32	0.88	19.2847	5.0817
PI-ME/CFS O	29	1	1	-1	1	0.84786	94	98	0	1	1.78	0.5	21.0973	4.4555
PI-ME/CFS O	29	1	1	-2	0	5	30	30	1	0	2.68	0.12	6.2417	4.8064
PI-ME/CFS O	29	1	1	-3	1	0.61273	96	98	0	0	3.58	0.5	21.0708	4.5561
PI-ME/CFS O	29	1	1	-4	1	2.9286	98	98	1	1	4.12	0.88	20.9485	4.6781
PI-ME/CFS O	29	1	1	1	0	1.0322	30	30	1	0	3.04	0.12	4.7575	6.3058
PI-ME/CFS O	29	1	1	2	1	2.0693	98	98	1	0	1.42	0.5	19.5314	5.0176
PI-ME/CFS O	29	1	1	3	0	3.9937	30	30	1	0	2.86	0.5	5.0264	5.9685
PI-ME/CFS O	29	1	1	4	1	1.646	98	98	1	1	3.22	0.88	20.5823	4.7614
PI-ME/CFS O	29	1	1	5	0	3.3885	30	30	1	0	1.78	0.12	4.993	6.0084
PI-ME/CFS O	29	1	1	6	1	2.223	98	98	1	1	1.96	0.88	20.284	4.8314
PI-ME/CFS O	29	1	1	7	1	2.2265	98	98	1	0	2.68	0.5	20.9202	4.6845
PI-ME/CFS O	29	1	1	8	0	5	30	30	1	1	1.78	0.88	5.1414	5.835
PI-ME/CFS O	29	1	1	9	1	1.9165	98	98	1	1	2.14	0.5	20.7199	4.7298
PI-ME/CFS O	29	1	1	10	1	5	96	98	0	1	2.5	0.12	21.0125	4.5687
PI-ME/CFS O	29	1	1	11	0	2.274	30	30	1	0	3.94	0.5	5.3752	5.5811
PI-ME/CFS O	29	1	1	12	0	3.3425	30	30	1	1	2.32	0.5	4.9762	6.0287
PI-ME/CFS O	29	1	1	13	1	4.2021	98	98	1	0	2.14	0.12	20.2834	4.8315
PI-ME/CFS O	29	1	1	14	0	1.1225	30	30	1	1	1.42	0.88	5.0415	5.9507
PI-ME/CFS O	29	1	1	15	1	2.4041	98	98	1	0	3.04	0.88	20.7834	4.7153
PI-ME/CFS O	29	1	1	16	0	1.6754	30	30	1	0	1.24	0.12	4.7259	6.3479
PI-ME/CFS O	29	1	1	17	1	1.9502	97	98	0	1	3.58	0.88	21.0494	4.6082
PI-ME/CFS O	29	1	1	18	0	2.1853	30	30	1	0	2.32	0.12	4.9767	6.0281
PI-ME/CFS O	29	1	1	19	1	3.1934	98	98	1	1	4.12	0.5	20.0939	4.8771
PI-ME/CFS O	29	1	1	20	1	3.5889	97	98	0	0	4.12	0.12	21.0343	4.6115
PI-ME/CFS O	29	1	1	21	0	1.3129	30	30	1	1	2.5	0.5	5.2271	5.7393
PI-ME/CFS O	29	1	1	22	0	2.5314	30	30	1	0	3.94	0.12	5.1422	5.8341
PI-ME/CFS O	29	1	1	23	1	2.0954	97	98	0	0	3.22	0.12	21.0671	4.6043
PI-ME/CFS O	29	1	1	24	1	3.4516	96	98	0	1	4.12	0.88	21.1171	4.5461
PI-ME/CFS O	29	1	1	25	0	1.2685	30	30	1	1	2.68	0.88	5.3429	5.6149
PI-ME/CFS O	29	1	1	26	0	1.0569	30	30	1	0	3.4	0.5	5.3261	5.6326
PI-ME/CFS O	29	1	1	27	0	2.4987	30	30	1	1	2.5	0.88	4.9717	6.0341
PI-ME/CFS O	29	1	1	28	0	1.7629	30	30	1	0	3.76	0.5	4.8256	6.2169
PI-ME/CFS O	29	1	1	29	1	1.066	98	98	1	1	1.78	0.5	20.7334	4.7267
PI-ME/CFS O	29	1	1	30	0	1.2007	30	30	1	0	1.42	0.12	5.4604	5.4941
PI-ME/CFS O	29	1	1	31	0	1.0041	30	30	1	0	3.04	0.5	5.3431	5.6148
PI-ME/CFS O	29	1	1	32	1	3.1274	97	98	0	1	3.4	0.88	21.0119	4.6164
PI-ME/CFS O	29	1	1	33	0	0.96296	30	30	1	0	3.22	0.5	5.1088	5.8722
PI-ME/CFS O	29	1	1	34	0	0.8868	30	30	1	1	1.24	0.88	5.4763	5.4782
PI-ME/CFS O	29	1	1	35	0	3.1437	30	30	1	0	3.58	0.12	4.993	6.0084
PI-ME/CFS O	29	1	1	36	0	2.7434	30	30	1	0	3.76	0.12	5.1765	5.7954
PI-ME/CFS O	29	1	1	37	1	0.32853	98	98	1	1	3.76	0.88	19.4697	5.0334
PI-ME/CFS O	29	1	1	38	0	1.2414	30	30	1	1	2.14	0.88	5.3095	5.6502
PI-ME/CFS O	29	1	1	39	0	3.5047	30	30	1	1	3.58	0.5	5.1764	5.7955
PI-ME/CFS O	29	1	1	40	0	1.6967	30	30	1	0	1.6	0.88	5.1429	5.8333
PI-ME/CFS O	29	1	1	41	0	2.6432	30	30	1	0	2.86	0.12	5.1932	5.7768
PI-ME/CFS O	29	1	1	42	0	2.7549	30	30	1	0	2.68	0.12	5.2263	5.7402
PI-ME/CFS O	29	1	1	43	0	1.2531	30	30	1	1	1.24	0.5	5.1583	5.8159
PI-ME/CFS O	29	1	1	44	0	2.562	30	30	1	0	1.96	0.5	5.3533	5.604
PI-ME/CFS O	29	1	1	45	0	1.3635	30	30	1	1	1.6	0.12	5.2715	5.691
