# Supplementary material for: Deep phenotyping of post-infectious myalgic encephalomyelitis/chronic fatigue syndrome
Source: Nat Commun. 2024 Feb 21;15:907. doi: 10.1038/s41467-024-45107-3 (PMC10881493; doi:10.1038/s41467-024-45107-3)
Supplement: Supplementary file 6 — Source Data [file 41467_2024_45107_MOESM6_ESM.zip › Figures Source Data Files 12.30.23/Figure 3C.xlsx]

## Sheet: Sheet1
Group	Mamimum grip force (kg)
HV	34.75
HV	30.5
HV	36
HV	16.5
HV	32.5
HV	49.5
HV	33.25
HV	50
HV	44
HV	44
HV	26
HV	60
HV	43
HV	31
HV	32.5
HV	22.5
HV	49.5
HV	48
HV	49.5
HV	22.5
PI-ME/CFS	23.75
PI-ME/CFS	51.5
PI-ME/CFS	31.5
PI-ME/CFS	40.25
PI-ME/CFS	20
PI-ME/CFS	31.5
PI-ME/CFS	34
PI-ME/CFS	48.75
PI-ME/CFS	26.5
PI-ME/CFS	26.5
PI-ME/CFS	53.5
PI-ME/CFS	22
PI-ME/CFS	57
PI-ME/CFS	25.5
PI-ME/CFS	28
PI-ME/CFS	42.5
