# Supplementary material for: Deep phenotyping of post-infectious myalgic encephalomyelitis/chronic fatigue syndrome
Source: Nat Commun. 2024 Feb 21;15:907. doi: 10.1038/s41467-024-45107-3 (PMC10881493; doi:10.1038/s41467-024-45107-3)
Supplement: Supplementary file 6 — Source Data [file 41467_2024_45107_MOESM6_ESM.zip › Figures Source Data Files 12.30.23/Figure 3D.xlsx]

## Sheet: Sheet1
Group	Time to Failure (Seconds)
HV	37.73
HV	23.67
HV	38.28
HV	41.41
HV	9.25
HV	16.67
HV	33.55
HV	30.68
HV	45.58
HV	25.61
HV	32.3
HV	30.76
HV	28.53
HV	13.45
HV	46.1
HV	25.45
HV	36.28
HV	38.62
PI-ME/CFS	8.85
PI-ME/CFS	22.31
PI-ME/CFS	3.71
PI-ME/CFS	36.87
PI-ME/CFS	6.29
PI-ME/CFS	27.78
PI-ME/CFS	16.51
PI-ME/CFS	8.5
PI-ME/CFS	29.43
PI-ME/CFS	10.8
PI-ME/CFS	26.39
PI-ME/CFS	5.71
PI-ME/CFS	13.03
PI-ME/CFS	17.19
PI-ME/CFS	10.12
PI-ME/CFS	7.62
