# Supplementary material for: Deep phenotyping of post-infectious myalgic encephalomyelitis/chronic fatigue syndrome
Source: Nat Commun. 2024 Feb 21;15:907. doi: 10.1038/s41467-024-45107-3 (PMC10881493; doi:10.1038/s41467-024-45107-3)
Supplement: Supplementary file 6 — Source Data [file 41467_2024_45107_MOESM6_ESM.zip › Figures Source Data Files 12.30.23/Figure 3E.xlsx]

## Sheet: Sheet1
Group	Time to Failure (sec)	Proportion of of Hard-Task Choices
HV	23.67	45.4545
HV	38.28	26
HV	41.41	29.1667
HV	9.25	38.2979
HV	33.55	40.8163
HV	30.68	77.1429
HV	45.58	35.4167
HV	25.61	36.9565
HV	32.3	60.4651
HV	30.76	40.8163
HV	28.53	43.4783
HV	13.45	25.4902
HV	46.1	45.4545
HV	25.45	71.0526
HV	36.28	38.7755
PI-ME/CFS	22.31	31.9149
PI-ME/CFS	3.71	16.9811
PI-ME/CFS	36.87	43.4783
PI-ME/CFS	6.29	52.5
PI-ME/CFS	27.78	48.8889
PI-ME/CFS	16.51	43.1818
PI-ME/CFS	8.5	26.5306
PI-ME/CFS	29.43	41.8605
PI-ME/CFS	10.8	34
PI-ME/CFS	26.39	47.8261
PI-ME/CFS	5.71	24
PI-ME/CFS	13.03	36.1702
PI-ME/CFS	10.12	31.9149
PI-ME/CFS	7.62	35.5556
