# Supplementary material for: Deep phenotyping of post-infectious myalgic encephalomyelitis/chronic fatigue syndrome
Source: Nat Commun. 2024 Feb 21;15:907. doi: 10.1038/s41467-024-45107-3 (PMC10881493; doi:10.1038/s41467-024-45107-3)
Supplement: Supplementary file 6 — Source Data [file 41467_2024_45107_MOESM6_ESM.zip › Figures Source Data Files 12.30.23/Figure 4A Grip Force.xlsx]

## Sheet: Sheet1
		HV1	HV2	HV3	HV4	HV5	HV6	MECFS1	MECFS2	MECFS3	MECFS4	MECFS5	MECFS6	MECFS7	MECFS8
1	1st block	0.375925	0.408508	0.310207	0	0.371675	-0.0436988	0.337345	0	0.371511	0.463231	0.462103	0.276606	0.503208	0.309257
1	1st block	0.378824	0.411288	0.313083	0	0.374774	-0.043822	0.340816	0	0.374278	0.465847	0.465559	0.279149	0.507204	0.311669
1	1st block	0.381746	0.414069	0.315959	0	0.37788	-0.0439461	0.344302	0	0.377046	0.468453	0.469025	0.281703	0.511225	0.314086
1	1st block	0.38468	0.416868	0.318847	0	0.380994	-0.0440702	0.347803	0	0.379825	0.471059	0.472492	0.284269	0.515245	0.316503
1	1st block	0.387614	0.419668	0.321736	0	0.384122	-0.0441943	0.35132	0	0.382616	0.473665	0.475968	0.286846	0.519278	0.318931
1	1st block	0.39057	0.422478	0.324649	0	0.38725	-0.0443192	0.354844	0	0.385406	0.476262	0.479454	0.289434	0.52331	0.321366
1	1st block	0.393527	0.425308	0.327563	0	0.390386	-0.0444441	0.358391	0	0.388207	0.478858	0.48295	0.292029	0.527355	0.323811
1	1st block	0.396496	0.428127	0.330477	0	0.393528	-0.044569	0.361953	0	0.39102	0.481454	0.486446	0.294634	0.531411	0.326257
1	1st block	0.399476	0.430966	0.333416	0	0.396678	-0.0446947	0.365531	0	0.393833	0.484041	0.489952	0.297251	0.53548	0.328709
1	1st block	0.402445	0.433816	0.336355	0	0.399827	-0.0448204	0.369124	0	0.396657	0.486628	0.493467	0.299874	0.539549	0.331166
1	1st block	0.405413	0.436665	0.339306	0	0.402991	-0.0449469	0.372732	0	0.399487	0.489204	0.496993	0.302514	0.543629	0.333629
1	1st block	0.408393	0.439524	0.342271	0	0.406156	-0.0450727	0.376348	0	0.402322	0.491781	0.500519	0.30516	0.547722	0.336097
1	1st block	0.411374	0.442392	0.345235	0	0.409334	-0.0452	0.379987	0	0.405169	0.494348	0.504055	0.307811	0.551815	0.338571
1	1st block	0.414366	0.445261	0.348212	0	0.412512	-0.0453265	0.383641	0	0.408016	0.496916	0.50759	0.31048	0.555919	0.341051
1	1st block	0.417369	0.448149	0.351202	0	0.415698	-0.0454539	0.387302	0	0.410874	0.499473	0.511146	0.313154	0.560024	0.343537
1	1st block	0.420373	0.451038	0.354192	0	0.418884	-0.0455812	0.390987	0	0.413737	0.50203	0.514691	0.31584	0.564141	0.346023
1	1st block	0.423388	0.453926	0.357194	0	0.422084	-0.0457094	0.394679	0	0.416607	0.504578	0.518257	0.318531	0.56827	0.34852
1	1st block	0.426414	0.456834	0.360209	0	0.425284	-0.0458376	0.398395	0	0.419481	0.507116	0.521822	0.321234	0.572398	0.351017
1	1st block	0.429441	0.459742	0.363224	0	0.428484	-0.0459657	0.402118	0	0.422362	0.509653	0.525388	0.323949	0.576527	0.35352
1	1st block	0.432468	0.46266	0.366252	0	0.431698	-0.0460939	0.405856	0	0.425248	0.512182	0.528963	0.326669	0.580668	0.356029
1	1st block	0.435506	0.465578	0.369292	0	0.434912	-0.0462229	0.409609	0	0.42814	0.5147	0.532549	0.3294	0.584821	0.358543
1	1st block	0.438556	0.468515	0.372333	0	0.438134	-0.0463518	0.41337	0	0.431037	0.517208	0.536134	0.332143	0.588974	0.361057
1	1st block	0.441607	0.471443	0.375386	0	0.441356	-0.0464808	0.417154	0	0.43394	0.519717	0.539729	0.334891	0.593127	0.363577
1	1st block	0.444668	0.47439	0.378439	0	0.444584	-0.0466098	0.420946	0	0.436849	0.522216	0.543325	0.337646	0.597292	0.366103
1	1st block	0.44773	0.477338	0.381504	0	0.447813	-0.0467396	0.424753	0	0.439763	0.524705	0.54692	0.340411	0.601457	0.368634
1	1st block	0.450792	0.480285	0.38457	0	0.451049	-0.0468694	0.428575	0	0.442683	0.527184	0.550525	0.343189	0.605633	0.371166
1	1st block	0.453865	0.483252	0.387661	0	0.454285	-0.0469992	0.432413	0	0.445609	0.529663	0.55413	0.345971	0.60981	0.373703
1	1st block	0.45695	0.486209	0.39074	0	0.457528	-0.0471298	0.436266	0	0.448534	0.532123	0.557745	0.348766	0.613999	0.37624
1	1st block	0.460035	0.489186	0.393831	0	0.460778	-0.0472596	0.440126	0	0.451471	0.534573	0.561361	0.351566	0.618176	0.378783
1	1st block	0.46312	0.492163	0.396934	0	0.464022	-0.0473902	0.444002	0	0.454408	0.537023	0.564976	0.354371	0.622365	0.381331
1	1st block	0.466217	0.495139	0.400038	0	0.467279	-0.0475208	0.447893	0	0.457351	0.539453	0.568601	0.357194	0.626566	0.38388
1	1st block	0.469313	0.498126	0.403154	0	0.470529	-0.0476522	0.451792	0	0.460293	0.541884	0.572226	0.360017	0.630755	0.386429
1	1st block	0.472421	0.501113	0.406271	0	0.473787	-0.0477829	0.455706	0	0.463241	0.544295	0.575851	0.362851	0.634956	0.388989
1	1st block	0.475518	0.504109	0.4094	0	0.477044	-0.0479143	0.459635	0	0.466195	0.546706	0.579486	0.365691	0.639157	0.391543
1	1st block	0.478638	0.507115	0.412529	0	0.480302	-0.0480449	0.463572	0	0.469154	0.549097	0.583111	0.368543	0.643358	0.394103
1	1st block	0.481746	0.510112	0.415671	0	0.483567	-0.0481763	0.467524	0	0.472114	0.551479	0.586746	0.3714	0.647571	0.396669
1	1st block	0.484866	0.513128	0.418812	0	0.486831	-0.0483078	0.471492	0	0.475079	0.553851	0.590381	0.374263	0.651772	0.399229
1	1st block	0.487986	0.516134	0.421967	0	0.490096	-0.04844	0.475467	0	0.478044	0.556203	0.594016	0.377131	0.655986	0.401794
1	1st block	0.491118	0.51915	0.425121	0	0.493361	-0.0485714	0.479457	0	0.481015	0.558546	0.597661	0.380011	0.660199	0.404366
1	1st block	0.494237	0.522176	0.428276	0	0.496633	-0.0487029	0.483463	0	0.483985	0.560888	0.601296	0.382897	0.664412	0.406937
1	1st block	0.497369	0.525202	0.431443	0	0.499898	-0.0488351	0.487476	0	0.486962	0.563202	0.604941	0.385794	0.668625	0.409509
1	1st block	0.500512	0.528228	0.43461	0	0.503169	-0.0489673	0.491497	0	0.489938	0.565515	0.608576	0.388691	0.672838	0.41208
1	1st block	0.503644	0.531254	0.437789	0	0.506434	-0.0490988	0.495534	0	0.49292	0.567809	0.612221	0.3916	0.677051	0.414651
1	1st block	0.506787	0.53429	0.440956	0	0.509706	-0.049231	0.499585	0	0.495902	0.570083	0.615866	0.394514	0.681264	0.417229
1	1st block	0.50993	0.537325	0.444149	0	0.512971	-0.0493633	0.503645	0	0.498884	0.572357	0.619501	0.397434	0.685477	0.419806
1	1st block	0.513073	0.540371	0.447329	0	0.516243	-0.0494955	0.507711	0	0.501866	0.574602	0.623146	0.400366	0.68969	0.422383
1	1st block	0.516217	0.543407	0.450521	0	0.519507	-0.0496278	0.511794	0	0.504853	0.576847	0.626781	0.403297	0.693891	0.42496
1	1st block	0.51936	0.546452	0.453713	0	0.522772	-0.04976	0.515891	0	0.507841	0.579063	0.630426	0.406234	0.698104	0.427537
1	1st block	0.522515	0.549498	0.456918	0	0.526044	-0.0498922	0.519989	0	0.510829	0.581269	0.634061	0.409183	0.702317	0.430114
1	1st block	0.525669	0.552553	0.460124	0	0.529302	-0.0500245	0.524101	0	0.513822	0.583465	0.637696	0.412137	0.706518	0.432691
1	1st block	0.528813	0.555599	0.463329	0	0.532566	-0.0501567	0.528229	0	0.516809	0.585642	0.641331	0.415091	0.710719	0.435269
1	1st block	0.531967	0.558654	0.466534	0	0.535831	-0.050289	0.532365	0	0.519803	0.587799	0.644966	0.418057	0.71492	0.437846
1	1st block	0.535122	0.561709	0.469751	0	0.539089	-0.0504212	0.536508	0	0.52279	0.589937	0.648601	0.421029	0.719121	0.440423
1	1st block	0.538277	0.564765	0.472969	0	0.542346	-0.0505535	0.540659	0	0.525784	0.592064	0.652226	0.424	0.72331	0.443
1	1st block	0.541432	0.56782	0.476187	0	0.545596	-0.0506857	0.544826	0	0.528771	0.594173	0.655851	0.426983	0.727511	0.445571
1	1st block	0.544587	0.570885	0.479405	0	0.548847	-0.050818	0.548992	0	0.531764	0.596262	0.659476	0.429966	0.731688	0.448149
1	1st block	0.547742	0.573941	0.482622	0	0.552097	-0.0509502	0.553173	0	0.534752	0.598331	0.663091	0.432954	0.735877	0.45072
1	1st block	0.550896	0.577006	0.485853	0	0.55534	-0.0510816	0.55737	0	0.537745	0.600381	0.666706	0.435949	0.740054	0.453291
1	1st block	0.554051	0.580061	0.489083	0	0.558576	-0.0512139	0.561567	0	0.540733	0.602411	0.670322	0.438949	0.744231	0.455857
1	1st block	0.557206	0.583127	0.492301	0	0.561819	-0.0513453	0.565779	0	0.54372	0.604431	0.673927	0.441954	0.748396	0.458423
1	1st block	0.560361	0.586182	0.495531	0	0.565048	-0.0514776	0.569991	0	0.546708	0.606423	0.677532	0.444966	0.752561	0.460989
1	1st block	0.563516	0.589247	0.498762	0	0.568277	-0.051609	0.574219	0	0.54969	0.608394	0.681127	0.447977	0.756714	0.463554
1	1st block	0.566671	0.592312	0.502005	0	0.571498	-0.0517404	0.578454	0	0.552672	0.610356	0.684723	0.450994	0.760855	0.466114
1	1st block	0.569814	0.595368	0.505235	0	0.57472	-0.0518718	0.582697	0	0.555654	0.612289	0.688308	0.454011	0.765008	0.468674
1	1st block	0.572969	0.598433	0.508466	0	0.577934	-0.0520033	0.586947	0	0.55863	0.614202	0.691893	0.45704	0.769136	0.471229
1	1st block	0.576112	0.601488	0.511696	0	0.581142	-0.0521339	0.591197	0	0.561607	0.616086	0.695469	0.460069	0.773265	0.473777
1	1st block	0.579255	0.604554	0.514939	0	0.584342	-0.0522645	0.595463	0	0.5646	0.61796	0.699044	0.463097	0.777394	0.476331
1	1st block	0.582398	0.607609	0.518169	0	0.587542	-0.0523959	0.599736	0	0.567531	0.619805	0.70261	0.466131	0.781499	0.478874
1	1st block	0.585541	0.610664	0.521413	0	0.590734	-0.0525265	0.60401	0	0.570519	0.62163	0.706165	0.469171	0.785603	0.481417
1	1st block	0.588685	0.61372	0.524643	0	0.59392	-0.0526563	0.608298	0	0.573506	0.623436	0.709721	0.472211	0.789696	0.483954
1	1st block	0.591816	0.616775	0.527873	0	0.597091	-0.0527869	0.612587	0	0.576437	0.625212	0.713266	0.475257	0.793789	0.486491
1	1st block	0.594948	0.619831	0.531116	0	0.60027	-0.0529167	0.616883	0	0.579369	0.626969	0.716812	0.478303	0.797869	0.489023
1	1st block	0.598079	0.622886	0.534347	0	0.603434	-0.0530465	0.621187	0	0.582356	0.628697	0.720338	0.481354	0.801938	0.491549
1	1st block	0.601211	0.625931	0.537577	0	0.606591	-0.0531755	0.625498	0	0.585287	0.630405	0.723863	0.484406	0.805995	0.494074
1	1st block	0.604331	0.628977	0.54082	0	0.60974	-0.0533045	0.62981	0	0.588219	0.632084	0.727389	0.487457	0.810039	0.496594
1	1st block	0.607451	0.632023	0.544051	0	0.612883	-0.0534335	0.634129	0	0.59115	0.633743	0.730895	0.490514	0.814084	0.499109
1	1st block	0.610559	0.635068	0.547281	0	0.616018	-0.0535624	0.638456	0	0.594138	0.635373	0.734391	0.493571	0.818104	0.501617
1	1st block	0.613679	0.638104	0.550499	0	0.619139	-0.0536906	0.64279	0	0.597012	0.636984	0.737887	0.496634	0.822125	0.504126
1	1st block	0.616787	0.641149	0.553729	0	0.62226	-0.0538188	0.647117	0	0.599944	0.638565	0.741373	0.499697	0.826133	0.506623
1	1st block	0.619884	0.644175	0.55696	0	0.625373	-0.0539461	0.651459	0	0.602875	0.640117	0.744849	0.50276	0.830117	0.50912
1	1st block	0.62298	0.647211	0.560177	0	0.628473	-0.0540735	0.655801	0	0.605806	0.64165	0.748315	0.505823	0.834102	0.511611
1	1st block	0.626077	0.650237	0.563395	0	0.631565	-0.0542008	0.660151	0	0.608681	0.643153	0.751772	0.508891	0.838074	0.514097
1	1st block	0.629173	0.653263	0.566613	0	0.63465	-0.0543273	0.664493	0	0.611612	0.644627	0.755228	0.511954	0.842034	0.516577
1	1st block	0.632247	0.656279	0.569831	0	0.637728	-0.0544539	0.66885	0	0.614487	0.646071	0.758664	0.515023	0.845983	0.519057
1	1st block	0.635332	0.659295	0.573048	0	0.640791	-0.0545796	0.673208	0	0.617362	0.647487	0.762101	0.518091	0.849907	0.521526
1	1st block	0.638405	0.662311	0.576253	0	0.643847	-0.0547045	0.677565	0	0.620293	0.648882	0.765517	0.52116	0.853831	0.523994
1	1st block	0.641467	0.665317	0.579458	0	0.646896	-0.0548302	0.681923	0	0.623168	0.650249	0.768924	0.524229	0.857743	0.526451
1	1st block	0.644529	0.668324	0.582663	0	0.649931	-0.0549543	0.686288	0	0.625986	0.651576	0.77233	0.527297	0.861631	0.528909
1	1st block	0.64759	0.67132	0.585869	0	0.652958	-0.0550792	0.690653	0	0.628861	0.652884	0.775717	0.530371	0.865507	0.531354
1	1st block	0.65064	0.674317	0.589061	0	0.655978	-0.0552024	0.695018	0	0.631736	0.654163	0.779094	0.53344	0.869383	0.5338
1	1st block	0.653679	0.677313	0.592253	0	0.658984	-0.0553257	0.699383	0	0.634555	0.655412	0.782471	0.536509	0.873235	0.53624
1	1st block	0.656717	0.68029	0.595446	0	0.661983	-0.055449	0.703755	0	0.63743	0.656633	0.785827	0.539577	0.877075	0.538669
1	1st block	0.659744	0.683276	0.598638	0	0.664967	-0.0555706	0.708128	0	0.640248	0.657823	0.789174	0.542646	0.880891	0.541097
1	1st block	0.662771	0.686253	0.601818	0	0.667944	-0.0556931	0.712493	0	0.643067	0.658975	0.792511	0.545714	0.884707	0.54352
1	1st block	0.665786	0.68922	0.604998	0	0.670907	-0.0558139	0.716866	0	0.645885	0.660107	0.795839	0.548783	0.888498	0.545931
1	1st block	0.668789	0.692177	0.608165	0	0.673862	-0.0559347	0.721231	0	0.648703	0.661201	0.799146	0.551851	0.892278	0.548343
1	1st block	0.671793	0.695144	0.611332	0	0.676811	-0.0560547	0.725603	0	0.651522	0.662274	0.802453	0.554914	0.896046	0.550743
1	1st block	0.674785	0.698092	0.614499	0	0.679745	-0.0561747	0.729968	0	0.654284	0.663309	0.805741	0.557983	0.899789	0.553143
1	1st block	0.677776	0.701039	0.617653	0	0.682664	-0.0562939	0.734341	0	0.657046	0.664314	0.809018	0.561046	0.903533	0.555531
1	1st block	0.680757	0.703976	0.620808	0	0.685577	-0.0564122	0.738706	0	0.659865	0.66529	0.812286	0.564109	0.907252	0.55792
1	1st block	0.683725	0.706914	0.623962	0	0.688475	-0.0565298	0.743071	0	0.662627	0.666227	0.815543	0.567166	0.910948	0.560297
1	1st block	0.686682	0.709842	0.627104	0	0.691365	-0.0566465	0.747429	0	0.665389	0.667145	0.818791	0.570223	0.914631	0.562669
1	1st block	0.689639	0.712759	0.630233	0	0.694242	-0.0567633	0.751786	0	0.668095	0.668023	0.822019	0.573257	0.918303	0.56504
1	1st block	0.692584	0.715667	0.633375	0	0.697104	-0.0568792	0.756143	0	0.670857	0.668863	0.825236	0.576343	0.921962	0.5674
1	1st block	0.69553	0.718575	0.636491	0	0.699959	-0.0569943	0.760501	0	0.673619	0.669683	0.828444	0.579371	0.925597	0.569754
1	1st block	0.698452	0.721474	0.63962	0	0.702799	-0.0571086	0.764835	0	0.676325	0.670464	0.831642	0.582457	0.929221	0.572114
1	1st block	0.701374	0.724372	0.642736	0	0.705632	-0.0572229	0.769193	0	0.67903	0.671215	0.834821	0.585486	0.932832	0.574457
1	1st block	0.704284	0.72725	0.64584	0	0.708451	-0.0573355	0.77355	0	0.681736	0.671928	0.837989	0.588514	0.936419	0.5768
1	1st block	0.707183	0.730129	0.648944	0	0.711256	-0.0574482	0.777907	0	0.684442	0.672611	0.841137	0.5916	0.939994	0.579086
1	1st block	0.710081	0.732998	0.652035	0	0.714046	-0.0575592	0.782188	0	0.687091	0.673265	0.844286	0.594629	0.943545	0.581429
1	1st block	0.712957	0.735866	0.655126	0	0.716829	-0.0576702	0.786546	0	0.689797	0.67388	0.847414	0.597657	0.947084	0.583771
1	1st block	0.715832	0.738715	0.658204	0	0.719604	-0.0577796	0.790827	0	0.692446	0.674466	0.850523	0.600686	0.950599	0.586057
1	1st block	0.718696	0.741565	0.661283	0	0.722337	-0.057889	0.795184	0	0.695096	0.675012	0.853631	0.603714	0.954102	0.588343
1	1st block	0.72156	0.744404	0.664348	0	0.72507	-0.0579976	0.799465	0	0.697745	0.67553	0.85672	0.606743	0.957593	0.590629
1	1st block	0.7244	0.747233	0.667414	0	0.727802	-0.0581045	0.803822	0	0.700395	0.676018	0.859789	0.609771	0.961059	0.592971
1	1st block	0.727229	0.750053	0.670467	0	0.730535	-0.0582114	0.808103	0	0.703044	0.676467	0.862848	0.6128	0.964514	0.5952
1	1st block	0.730058	0.752863	0.673508	0	0.733267	-0.0583167	0.812384	0	0.705637	0.676886	0.865897	0.615829	0.967945	0.597486
1	1st block	0.732875	0.755672	0.676548	0	0.735928	-0.058422	0.816665	0	0.70823	0.677267	0.868936	0.6188	0.971363	0.599771
1	1st block	0.735669	0.758462	0.679588	0	0.738661	-0.0585257	0.820946	0	0.710879	0.677618	0.871955	0.621829	0.974758	0.602057
1	1st block	0.738463	0.761253	0.682603	0	0.741321	-0.0586286	0.825227	0	0.713416	0.677931	0.874955	0.6248	0.978128	0.604286
1	1st block	0.741246	0.764033	0.685618	0	0.743982	-0.0587306	0.829508	0	0.716009	0.678204	0.877944	0.627829	0.981499	0.606571
1	1st block	0.744016	0.766803	0.688633	0	0.746643	-0.0588318	0.833789	0	0.718602	0.678448	0.880924	0.6308	0.984833	0.6088
1	1st block	0.746787	0.769554	0.691636	0	0.749231	-0.0589314	0.837993	0	0.721139	0.678663	0.883883	0.633829	0.988155	0.611029
1	1st block	0.749534	0.772305	0.694625	0	0.751892	-0.0590302	0.842274	0	0.723675	0.678838	0.886833	0.6368	0.991466	0.613257
1	1st block	0.75227	0.775046	0.697603	0	0.754481	-0.0591282	0.846479	0	0.726212	0.678985	0.889773	0.639771	0.994752	0.615486
1	1st block	0.754994	0.777787	0.70058	0	0.75707	-0.0592253	0.850683	0	0.728749	0.679092	0.892683	0.642743	0.998026	0.617714
1	1st block	0.757718	0.780508	0.703544	0	0.759658	-0.0593208	0.854888	0	0.731285	0.679161	0.895593	0.645714	1.00128	0.619886
1	1st block	0.760419	0.78322	0.706508	0	0.762247	-0.0594155	0.859092	0	0.733766	0.6792	0.898483	0.648686	1.0045	0.622114
1	1st block	0.763108	0.785922	0.70946	0	0.764764	-0.0595094	0.863297	0	0.736246	0.679209	0.901353	0.651657	1.00772	0.624286
1	1st block	0.765797	0.788614	0.712399	0	0.767281	-0.0596016	0.867501	0	0.738782	0.67918	0.904214	0.654571	1.01091	0.626514
1	1st block	0.768463	0.791296	0.715338	0	0.76987	-0.0596931	0.871629	0	0.741206	0.679112	0.907064	0.657543	1.01408	0.628686
1	1st block	0.771118	0.793968	0.718252	0	0.772387	-0.0597829	0.875834	0	0.743687	0.679014	0.909894	0.660514	1.01724	0.630857
1	1st block	0.773772	0.79663	0.721165	0	0.774831	-0.0598718	0.879962	0	0.746167	0.678878	0.912705	0.663429	1.02037	0.633029
1	1st block	0.776403	0.799293	0.724079	0	0.777348	-0.05996	0.88409	0	0.748591	0.678712	0.915506	0.666343	1.02348	0.6352
1	1st block	0.779022	0.801935	0.726968	0.00167643	0.779793	-0.0600465	0.888218	0	0.751015	0.678507	0.918287	0.669257	1.02659	0.637314
1	1st block	0.78163	0.804568	0.729856	0.00355363	0.78231	-0.0601314	0.892346	0	0.753439	0.678272	0.921058	0.672171	1.02967	0.639486
1	1st block	0.784237	0.807191	0.732732	0.00546767	0.784755	-0.0602155	0.896474	0	0.755862	0.677999	0.923809	0.675086	1.03273	0.6416
1	1st block	0.786822	0.809805	0.735607	0.00741891	0.7872	-0.060298	0.900526	0	0.75823	0.677696	0.92655	0.678	1.03576	0.643771
1	1st block	0.789395	0.812398	0.738458	0.00940744	0.789573	-0.0603796	0.904654	0	0.760654	0.677355	0.929271	0.680914	1.03878	0.645886
1	1st block	0.791956	0.814992	0.741308	0.0114336	0.792018	-0.0604596	0.908705	0	0.763021	0.676984	0.931983	0.683829	1.04179	0.648
1	1st block	0.794505	0.817576	0.744146	0.0134984	0.794391	-0.060538	0.912757	0	0.765389	0.676574	0.934674	0.686686	1.04477	0.650114
1	1st block	0.797043	0.82014	0.746971	0.0156007	0.796764	-0.0606155	0.916808	0	0.7677	0.676125	0.937356	0.689543	1.04774	0.652171
1	1st block	0.799569	0.822704	0.749796	0.017743	0.799137	-0.0606914	0.92086	0	0.770068	0.675656	0.940017	0.692457	1.05068	0.654286
1	1st block	0.802072	0.825249	0.752608	0.019923	0.80151	-0.0607657	0.924912	0	0.772379	0.675139	0.942659	0.695314	1.0536	0.6564
1	1st block	0.804575	0.827793	0.755408	0.0221429	0.803883	-0.0608392	0.928887	0	0.77469	0.674592	0.945291	0.698171	1.0565	0.658457
1	1st block	0.807066	0.830318	0.758195	0.0244027	0.806184	-0.0609102	0.932862	0	0.777001	0.674017	0.947903	0.701029	1.05939	0.660514
1	1st block	0.809534	0.832833	0.760969	0.0267036	0.808557	-0.0609804	0.936837	0	0.779312	0.673402	0.950495	0.703829	1.06226	0.662571
1	1st block	0.811991	0.835338	0.763743	0.0290432	0.810858	-0.061049	0.940812	0	0.781623	0.672757	0.953078	0.706686	1.0651	0.664629
1	1st block	0.814447	0.837824	0.766492	0.0314239	0.81316	-0.0611159	0.944787	0	0.783878	0.672084	0.95565	0.709486	1.06793	0.666686
1	1st block	0.81688	0.840309	0.769241	0.0338457	0.815389	-0.0611812	0.948763	0	0.786133	0.671371	0.958202	0.712343	1.07073	0.668743
1	1st block	0.819302	0.842785	0.771978	0.0363097	0.81769	-0.0612449	0.952661	0	0.788388	0.67062	0.960735	0.715143	1.07351	0.6708
1	1st block	0.821711	0.845241	0.774702	0.0388148	0.819919	-0.0613069	0.95656	0	0.790643	0.669839	0.963248	0.717943	1.07628	0.6728
1	1st block	0.824098	0.847688	0.777425	0.0413609	0.822148	-0.0613682	0.960459	0	0.792841	0.669029	0.96575	0.720743	1.07902	0.6748
1	1st block	0.826484	0.850124	0.780124	0.0439504	0.824378	-0.0614269	0.964357	0	0.795096	0.668189	0.968243	0.723486	1.08176	0.676857
1	1st block	0.828847	0.852551	0.782822	0.0465821	0.826607	-0.0614841	0.96818	0	0.797294	0.667311	0.970706	0.726286	1.08447	0.678857
1	1st block	0.831211	0.854967	0.785508	0.049256	0.828836	-0.0615396	0.972078	0	0.799493	0.666403	0.97316	0.729029	1.08715	0.680857
1	1st block	0.833551	0.857365	0.788181	0.0519732	0.830993	-0.0615935	0.975901	0	0.801691	0.665456	0.975603	0.731829	1.08981	0.6828
1	1st block	0.835879	0.859762	0.790841	0.0547338	0.833222	-0.0616457	0.979723	0	0.803833	0.66448	0.978026	0.734571	1.09246	0.6848
1	1st block	0.838196	0.862139	0.793489	0.0575389	0.83538	-0.0616955	0.983545	0	0.805975	0.663475	0.98043	0.737314	1.09508	0.6868
1	1st block	0.840501	0.864507	0.796124	0.0603873	0.837537	-0.0617437	0.987367	0	0.808174	0.66244	0.982813	0.740057	1.09769	0.688743
1	1st block	0.842794	0.866865	0.798759	0.0632802	0.839622	-0.061791	0.991113	0	0.810259	0.661376	0.985187	0.742743	1.10028	0.690686
1	1st block	0.845064	0.869203	0.801368	0.0662165	0.84178	-0.0618351	0.994859	0	0.812401	0.660273	0.987541	0.745486	1.10285	0.692629
1	1st block	0.847322	0.871531	0.803978	0.0691983	0.843865	-0.0618784	0.998605	0	0.814543	0.659141	0.989885	0.748171	1.1054	0.694571
1	1st block	0.849581	0.87386	0.806575	0.0722247	0.845951	-0.0619192	1.00235	0	0.816629	0.65798	0.992209	0.750857	1.10793	0.696514
1	1st block	0.851816	0.876168	0.809159	0.0752967	0.848036	-0.0619584	1.0061	0	0.818715	0.656789	0.994562	0.753543	1.11043	0.698457
1	1st block	0.854028	0.878458	0.811731	0.0784144	0.850121	-0.0619959	1.00977	0	0.8208	0.655569	0.996847	0.756229	1.11292	0.700343
1	1st block	0.85624	0.880747	0.81429	0.0815776	0.852207	-0.062031	1.01344	0	0.822886	0.654309	0.999032	0.758914	1.11539	0.702286
1	1st block	0.85844	0.883016	0.816836	0.0847865	0.85422	-0.0620637	1.0171	0	0.824915	0.653031	1.00132	0.7616	1.11783	0.704171
1	1st block	0.860617	0.885276	0.81937	0.0880422	0.856306	-0.0620947	1.02077	0	0.826945	0.651713	1.0036	0.764229	1.12026	0.706057
1	1st block	0.862782	0.887525	0.821891	0.0913435	0.858319	-0.0621241	1.02444	0	0.828974	0.650376	1.00579	0.766857	1.12267	0.707943
1	1st block	0.864936	0.889765	0.824412	0.0946916	0.860333	-0.062151	1.02804	0	0.831003	0.649009	1.00797	0.769486	1.12506	0.709829
1	1st block	0.867078	0.891986	0.826907	0.0980864	0.862274	-0.0621755	1.03163	0	0.833033	0.647604	1.01016	0.772114	1.12743	0.711714
1	1st block	0.869208	0.894196	0.829403	0.101528	0.864288	-0.0621984	1.03522	0	0.835006	0.646179	1.01234	0.774743	1.12977	0.713543
1	1st block	0.871315	0.896397	0.831886	0.105016	0.866229	-0.0622188	1.03882	0	0.837035	0.644724	1.01453	0.777314	1.1321	0.715371
1	1st block	0.873411	0.898588	0.834344	0.108553	0.868171	-0.0622376	1.04233	0	0.839008	0.643241	1.01671	0.779943	1.13441	0.717257
1	1st block	0.875506	0.900759	0.836801	0.112137	0.870112	-0.0622531	1.04592	0	0.840924	0.641728	1.0188	0.782514	1.1367	0.719086
1	1st block	0.877579	0.90292	0.839246	0.115774	0.872054	-0.0622669	1.04944	0	0.842897	0.640185	1.02088	0.785086	1.13896	0.720914
1	1st block	0.879627	0.905072	0.841679	0.119447	0.873996	-0.0622792	1.05288	0	0.844814	0.638624	1.02297	0.787657	1.14121	0.722743
1	1st block	0.881676	0.907214	0.844098	0.123177	0.875937	-0.0622882	1.0564	0	0.846787	0.637033	1.02505	0.790171	1.14344	0.724514
1	1st block	0.883702	0.909336	0.846505	0.126953	0.877807	-0.0622947	1.05984	0	0.848703	0.635412	1.02714	0.792743	1.14565	0.726343
1	1st block	0.885728	0.911448	0.848899	0.130774	0.879676	-0.0622996	1.06335	0	0.850564	0.633763	1.02922	0.795257	1.14783	0.728114
1	1st block	0.88773	0.91355	0.851281	0.134641	0.881546	-0.062302	1.06672	0	0.85248	0.632094	1.03121	0.797771	1.15001	0.729886
1	1st block	0.889721	0.915633	0.85365	0.138566	0.883416	-0.062302	1.07016	0	0.85434	0.630395	1.0332	0.800286	1.15215	0.731657
1	1st block	0.891688	0.917716	0.856019	0.142535	0.885213	-0.0622988	1.0736	0	0.856257	0.628677	1.03518	0.8028	1.15428	0.733429
1	1st block	0.893655	0.919779	0.858363	0.146551	0.887083	-0.0622939	1.07696	0	0.858117	0.62693	1.03717	0.805257	1.15639	0.7352
1	1st block	0.8956	0.921832	0.860694	0.150612	0.888881	-0.0622865	1.08032	0	0.859921	0.625163	1.03916	0.807771	1.15848	0.736971
1	1st block	0.897532	0.923866	0.863025	0.15473	0.890679	-0.0622759	1.08369	0	0.861781	0.623367	1.04114	0.810229	1.16055	0.738686
1	1st block	0.899453	0.92589	0.86533	0.158893	0.892476	-0.0622629	1.08698	0	0.863585	0.621552	1.04303	0.812686	1.1626	0.7404
1	1st block	0.901362	0.927904	0.867636	0.163103	0.894274	-0.0622482	1.09034	0	0.865389	0.619717	1.04492	0.815143	1.16463	0.742171
1	1st block	0.90326	0.929908	0.869916	0.167358	0.896	-0.0622302	1.09363	0	0.867193	0.617853	1.0468	0.817543	1.16664	0.743886
1	1st block	0.905134	0.931902	0.872196	0.17167	0.897798	-0.062209	1.09684	0	0.868997	0.615969	1.04869	0.82	1.16864	0.745543
1	1st block	0.907008	0.933877	0.874451	0.176027	0.899524	-0.0621861	1.10012	0	0.870744	0.614056	1.05058	0.8224	1.17062	0.747257
1	1st block	0.908859	0.935842	0.876706	0.180431	0.901249	-0.06216	1.10333	0	0.872548	0.612133	1.05246	0.8248	1.17257	0.748971
1	1st block	0.910698	0.937787	0.878949	0.18488	0.902975	-0.0621314	1.10662	0	0.874295	0.610181	1.05425	0.8272	1.17449	0.750629
1	1st block	0.912515	0.939732	0.881165	0.189385	0.904701	-0.0620996	1.10983	0	0.876043	0.608209	1.05604	0.829543	1.17642	0.752286
1	1st block	0.914331	0.941658	0.883382	0.193937	0.906355	-0.0620653	1.11297	0	0.87779	0.606218	1.05783	0.831943	1.17831	0.753943
1	1st block	0.916123	0.943574	0.885587	0.198534	0.908081	-0.0620286	1.11618	0	0.879481	0.604207	1.05962	0.834286	1.18019	0.7556
1	1st block	0.917916	0.94547	0.887778	0.203188	0.909735	-0.0619878	1.11931	0	0.881172	0.602177	1.0614	0.836629	1.18204	0.757257
1	1st block	0.919686	0.947356	0.889957	0.207877	0.911389	-0.0619453	1.12245	0	0.882864	0.600127	1.06319	0.838971	1.18388	0.758914
1	1st block	0.921444	0.949232	0.892124	0.212622	0.913043	-0.0618996	1.12558	0	0.884555	0.598058	1.06488	0.841314	1.1857	0.760514
1	1st block	0.923178	0.951099	0.894264	0.217413	0.914697	-0.0618506	1.12864	0	0.886246	0.595969	1.06657	0.8436	1.18749	0.762171
1	1st block	0.924913	0.952946	0.896405	0.22225	0.916279	-0.0617984	1.1317	0	0.88788	0.59386	1.06826	0.845886	1.18927	0.763771
1	1st block	0.926624	0.954793	0.898534	0.227144	0.917933	-0.0617437	1.13475	0	0.889572	0.591733	1.06994	0.848229	1.19103	0.765371
1	1st block	0.928335	0.95662	0.900649	0.232072	0.919515	-0.0616857	1.13781	0	0.891206	0.589595	1.07163	0.850457	1.19278	0.766971
1	1st block	0.930023	0.958428	0.902752	0.237057	0.921097	-0.0616245	1.14087	0	0.892841	0.587428	1.07332	0.852743	1.1945	0.768514
1	1st block	0.9317	0.960236	0.904855	0.242076	0.922679	-0.0615608	1.14385	0	0.894419	0.585251	1.07491	0.855029	1.19621	0.770114
1	1st block	0.933364	0.962024	0.906933	0.247152	0.924189	-0.0614931	1.14683	0	0.896054	0.583065	1.0765	0.857257	1.19789	0.771657
1	1st block	0.935006	0.963792	0.908998	0.252274	0.925771	-0.0614229	1.14981	0	0.897632	0.580849	1.07809	0.859486	1.19957	0.773257
1	1st block	0.936647	0.965561	0.91105	0.257442	0.927281	-0.0613494	1.1528	0	0.899211	0.578624	1.07968	0.861714	1.20122	0.7748
1	1st block	0.938265	0.967309	0.913089	0.262655	0.928863	-0.0612718	1.1557	0	0.900789	0.576388	1.08127	0.863886	1.20284	0.776343
1	1st block	0.939872	0.969048	0.915116	0.267914	0.930373	-0.0611918	1.1586	0	0.902368	0.574124	1.08286	0.866114	1.20445	0.777829
1	1st block	0.941467	0.970777	0.917143	0.273207	0.931883	-0.0611086	1.16151	0	0.90389	0.571859	1.08435	0.868286	1.20602	0.779371
1	1st block	0.94305	0.972497	0.919145	0.278557	0.933321	-0.0610212	1.16441	0	0.905411	0.569566	1.08593	0.870457	1.20758	0.780857
1	1st block	0.944622	0.974196	0.921134	0.283953	0.934831	-0.0609306	1.16724	0	0.90699	0.567272	1.08742	0.872629	1.20915	0.7824
1	1st block	0.94617	0.975886	0.923123	0.289383	0.93627	-0.0608376	1.17007	0	0.908455	0.564959	1.08891	0.8748	1.21071	0.783886
1	1st block	0.947718	0.977566	0.925086	0.294858	0.93778	-0.0607404	1.1729	0	0.909977	0.562626	1.0904	0.876914	1.21228	0.785371
1	1st block	0.949243	0.979226	0.927037	0.300379	0.939218	-0.0606392	1.17573	0	0.911499	0.560283	1.09179	0.879029	1.21372	0.786857
1	1st block	0.950757	0.980877	0.928988	0.305946	0.940656	-0.0605355	1.17848	0	0.912965	0.557931	1.09328	0.881143	1.21517	0.788286
1	1st block	0.952258	0.982537	0.930914	0.311547	0.942094	-0.0604269	1.18123	0	0.914431	0.555559	1.09467	0.883257	1.21673	0.789771
1	1st block	0.953749	0.984109	0.932839	0.317194	0.943461	-0.0603159	1.18398	0	0.915896	0.553187	1.09606	0.885371	1.21818	0.7912
1	1st block	0.955227	0.985779	0.934752	0.322886	0.944899	-0.0602008	1.18674	0	0.917362	0.550796	1.09745	0.887429	1.21962	0.792686
1	1st block	0.956694	0.987351	0.93664	0.328613	0.946265	-0.0600824	1.18949	0	0.918771	0.548385	1.09885	0.889543	1.22094	0.794114
1	1st block	0.958137	0.988923	0.938527	0.334373	0.947631	-0.05996	1.19216	0	0.92018	0.545974	1.10024	0.8916	1.22239	0.795543
1	1st block	0.959569	0.990495	0.94039	0.34018	0.948998	-0.0598335	1.19484	0	0.92159	0.543543	1.10163	0.8936	1.22371	0.796914
1	1st block	0.961001	0.992067	0.942252	0.34602	0.950364	-0.0597037	1.19744	0	0.922999	0.541113	1.10292	0.895657	1.22516	0.798343
1	1st block	0.96241	0.993639	0.944101	0.351906	0.95173	-0.0595698	1.20011	0	0.924408	0.538663	1.10421	0.897714	1.22648	0.799714
1	1st block	0.963807	0.995211	0.945938	0.357827	0.953025	-0.0594327	1.20271	0	0.925817	0.536203	1.1055	0.899714	1.22781	0.801143
1	1st block	0.965192	0.996783	0.947762	0.363782	0.954391	-0.0592906	1.20531	0	0.92717	0.533734	1.10679	0.901714	1.22913	0.802514
1	1st block	0.966566	0.998256	0.949574	0.36977	0.955685	-0.0591453	1.20791	0	0.928523	0.531254	1.10808	0.903657	1.23033	0.803886
1	1st block	0.967928	0.99973	0.951373	0.375794	0.95698	-0.0589967	1.21043	0	0.929876	0.528765	1.10937	0.905657	1.23166	0.8052
1	1st block	0.969267	1.0013	0.953159	0.381851	0.958274	-0.0588433	1.21303	0	0.931229	0.526266	1.11056	0.9076	1.23298	0.806571
1	1st block	0.970605	1.00278	0.954933	0.387942	0.959569	-0.0586857	1.21556	0	0.932525	0.523768	1.11186	0.9096	1.23419	0.807943
1	1st block	0.971921	1.00425	0.956694	0.394068	0.960791	-0.0585241	1.21808	0	0.933878	0.521249	1.11305	0.911543	1.23539	0.809257
1	1st block	0.973236	1.00572	0.958442	0.400217	0.962085	-0.0583592	1.22053	0	0.935175	0.518721	1.11424	0.913429	1.23659	0.810571
1	1st block	0.974529	1.0071	0.960177	0.4064	0.963308	-0.0581894	1.22297	0	0.936471	0.516193	1.11543	0.915371	1.2378	0.811886
1	1st block	0.975809	1.00857	0.9619	0.412617	0.96453	-0.0580155	1.22542	0	0.937768	0.513655	1.11652	0.917257	1.239	0.8132
1	1st block	0.977078	1.00995	0.963623	0.418856	0.965825	-0.0578376	1.22786	0	0.939064	0.511108	1.11772	0.919143	1.24008	0.814514
1	1st block	0.978335	1.01142	0.965321	0.42513	0.966975	-0.0576547	1.23031	0	0.940304	0.508551	1.11881	0.921029	1.24129	0.815771
1	1st block	0.979581	1.0128	0.967006	0.431427	0.968198	-0.0574686	1.23268	0	0.941545	0.505993	1.12	0.922914	1.24237	0.817086
1	1st block	0.980815	1.01417	0.96869	0.437747	0.96942	-0.0572776	1.23505	0	0.942785	0.503426	1.12109	0.9248	1.24345	0.818343
1	1st block	0.982037	1.01555	0.97035	0.444101	0.970571	-0.0570824	1.23742	0	0.944025	0.500849	1.12218	0.926629	1.24454	0.8196
1	1st block	0.983248	1.01692	0.97201	0.450466	0.971793	-0.0568824	1.23979	0	0.945265	0.498272	1.12328	0.928457	1.24562	0.820857
1	1st block	0.984447	1.0183	0.973656	0.456854	0.972944	-0.0566784	1.24208	0	0.946449	0.495686	1.12427	0.930286	1.2467	0.822114
1	1st block	0.985634	1.01967	0.975291	0.463265	0.974094	-0.0564702	1.24438	0	0.947689	0.493089	1.12536	0.932114	1.24779	0.823314
1	1st block	0.986799	1.02095	0.976899	0.469699	0.975245	-0.0562571	1.24667	0	0.948873	0.490493	1.12636	0.933886	1.24875	0.824571
1	1st block	0.987963	1.02233	0.978508	0.476144	0.976324	-0.0560392	1.24889	0.000100585	0.950056	0.487887	1.12745	0.935657	1.24983	0.825771
1	1st block	0.989104	1.0236	0.980105	0.482612	0.977474	-0.0558171	1.25118	0.00170177	0.95124	0.485281	1.12844	0.937486	1.2508	0.826971
1	1st block	0.990244	1.02488	0.981688	0.489103	0.978553	-0.0555902	1.2534	0.00333621	0.952368	0.482665	1.12944	0.9392	1.25176	0.828171
1	1st block	0.991374	1.02616	0.983259	0.495594	0.979703	-0.0553584	1.25561	0.00500443	0.953551	0.480049	1.13043	0.940971	1.25272	0.829371
1	1st block	0.99248	1.02743	0.98483	0.502108	0.980782	-0.0551224	1.25775	0.00670665	0.954679	0.477423	1.13132	0.942743	1.25369	0.830571
1	1st block	0.993586	1.02871	0.986375	0.508621	0.981861	-0.0548808	1.25997	0.0084432	0.955806	0.474797	1.13232	0.944457	1.25465	0.831714
1	1st block	0.994668	1.02999	0.987908	0.515158	0.982939	-0.0546351	1.26211	0.0102144	0.956933	0.472162	1.13321	0.946171	1.25561	0.832914
1	1st block	0.995739	1.03117	0.989441	0.521694	0.984018	-0.0543845	1.26425	0.0120202	0.958061	0.469527	1.1341	0.947886	1.25646	0.834057
1	1st block	0.99681	1.03245	0.990949	0.528242	0.985025	-0.054129	1.26632	0.0138626	0.959188	0.466891	1.1351	0.949543	1.2573	0.8352
1	1st block	0.997858	1.03362	0.992456	0.53479	0.986103	-0.0538686	1.26846	0.0157397	0.960259	0.464246	1.13599	0.951257	1.25826	0.836343
1	1st block	0.998906	1.0349	0.993951	0.541338	0.98711	-0.0536033	1.27052	0.0176527	0.96133	0.461601	1.13678	0.952914	1.2591	0.837486
1	1st block	0.99993	1.03608	0.995433	0.547897	0.988117	-0.0533331	1.27258	0.0196017	0.962401	0.458956	1.13768	0.954571	1.25995	0.838571
1	1st block	1.00095	1.03726	0.996903	0.554456	0.989124	-0.0530571	1.27465	0.0215888	0.963472	0.456301	1.13857	0.956229	1.26079	0.839714
1	1st block	1.00196	1.03844	0.998359	0.561004	0.99013	-0.0527763	1.27664	0.0236118	0.964543	0.453655	1.13937	0.957886	1.26163	0.8408
1	1st block	1.00296	1.03962	0.999804	0.567563	0.991137	-0.0524914	1.27862	0.0256718	0.965558	0.451	1.14016	0.959486	1.26235	0.841886
1	1st block	1.00393	1.0407	1.00124	0.574111	0.992144	-0.0522	1.28061	0.02777	0.966629	0.448336	1.14106	0.961086	1.2632	0.842971
1	1st block	1.00491	1.04188	1.00267	0.580647	0.993079	-0.0519045	1.2826	0.0299052	0.967644	0.445681	1.14185	0.962686	1.26392	0.844057
1	1st block	1.00588	1.04306	1.00407	0.587184	0.994085	-0.0516033	1.28451	0.0320797	0.968658	0.443016	1.14255	0.964286	1.26476	0.845143
1	1st block	1.00682	1.04414	1.00548	0.593697	0.99502	-0.0512963	1.2865	0.0342912	0.969673	0.440351	1.14334	0.965886	1.26548	0.846171
1	1st block	1.00776	1.04522	1.00686	0.600211	0.995955	-0.0509845	1.28841	0.0365431	0.970631	0.437687	1.14413	0.967429	1.26621	0.847257
1	1st block	1.0087	1.0463	1.00824	0.606713	0.99689	-0.0506678	1.29024	0.0388331	0.971646	0.435022	1.14483	0.968971	1.26693	0.848286
1	1st block	1.0096	1.04748	1.00961	0.613193	0.997825	-0.0503453	1.29215	0.0411624	0.972604	0.432357	1.14562	0.970571	1.26765	0.849314
1	1st block	1.01051	1.04856	1.01096	0.619661	0.99876	-0.0500171	1.29399	0.043531	0.973619	0.429693	1.14632	0.972057	1.26825	0.850343
1	1st block	1.01141	1.04954	1.01232	0.626106	0.999622	-0.0496833	1.29582	0.04594	0.974577	0.427028	1.14701	0.9736	1.26897	0.851371
1	1st block	1.01229	1.05062	1.01365	0.63254	1.00056	-0.0493445	1.29766	0.0483893	0.975479	0.424363	1.14771	0.975086	1.26958	0.852343
1	1st block	1.01317	1.0517	1.01497	0.638951	1.00142	-0.049	1.29942	0.0508791	0.976437	0.421689	1.1484	0.976629	1.2703	0.853371
1	1st block	1.01403	1.05268	1.01629	0.645339	1.00236	-0.0486498	1.30125	0.0534093	0.977396	0.419024	1.1491	0.978114	1.2709	0.854343
1	1st block	1.01488	1.05376	1.01759	0.651704	1.00322	-0.0482939	1.30301	0.0559798	0.978298	0.416359	1.1497	0.979543	1.2715	0.855314
1	1st block	1.01573	1.05475	1.01888	0.658035	1.00408	-0.0479322	1.30477	0.058593	0.9792	0.413685	1.15039	0.981029	1.2721	0.856343
1	1st block	1.01655	1.05573	1.02016	0.664355	1.00487	-0.0475649	1.30645	0.0612466	0.980101	0.41102	1.15099	0.982514	1.27271	0.857257
1	1st block	1.01738	1.05681	1.02143	0.67064	1.00573	-0.0471918	1.30821	0.0639417	0.981003	0.408355	1.15158	0.983943	1.27331	0.858229
1	1st block	1.01818	1.05779	1.02268	0.676903	1.0066	-0.0468122	1.30989	0.0666794	0.981905	0.405691	1.15218	0.985371	1.27391	0.8592
1	1st block	1.01899	1.05868	1.02394	0.683131	1.00739	-0.0464278	1.31157	0.0694586	0.982807	0.403026	1.15277	0.9868	1.27451	0.860114
1	1st block	1.01978	1.05966	1.02518	0.689337	1.00825	-0.0460367	1.31318	0.0722805	0.983653	0.400361	1.15337	0.988171	1.27499	0.861086
1	1st block	1.02055	1.06064	1.02639	0.695508	1.00904	-0.0456408	1.31486	0.075145	0.984498	0.397706	1.15397	0.9896	1.27547	0.862
1	1st block	1.02132	1.06162	1.02761	0.701646	1.00983	-0.0452376	1.31646	0.0780522	0.985344	0.395041	1.15446	0.990971	1.27608	0.862914
1	1st block	1.02208	1.06251	1.02883	0.707748	1.01062	-0.0448294	1.31807	0.081002	0.986189	0.392387	1.15506	0.992343	1.27656	0.863829
1	1st block	1.02283	1.06349	1.03002	0.713817	1.01142	-0.0444147	1.31968	0.0839955	0.987035	0.389722	1.15556	0.993714	1.27704	0.864686
1	1st block	1.02356	1.06437	1.0312	0.719852	1.01221	-0.0439935	1.3212	0.0870317	0.98788	0.387077	1.15605	0.995086	1.27752	0.8656
1	1st block	1.0243	1.06526	1.03237	0.725841	1.01293	-0.0435665	1.32281	0.0901128	0.98867	0.384422	1.15665	0.9964	1.278	0.866457
1	1st block	1.02501	1.06614	1.03354	0.731807	1.01372	-0.0431331	1.32434	0.0932365	0.989515	0.381767	1.15714	0.997771	1.27848	0.867371
1	1st block	1.02572	1.06703	1.03469	0.737727	1.01444	-0.0426939	1.32587	0.0964039	0.990304	0.379122	1.15754	0.999086	1.27896	0.868229
1	1st block	1.02641	1.06791	1.03583	0.743613	1.01523	-0.0422473	1.32732	0.0996163	0.991094	0.376476	1.15804	1.0004	1.27933	0.869086
1	1st block	1.0271	1.0688	1.03697	0.749454	1.01595	-0.0417951	1.32885	0.102872	0.991883	0.373831	1.15854	1.00166	1.27981	0.869943
1	1st block	1.02779	1.06968	1.03809	0.75526	1.01667	-0.0413371	1.3303	0.106172	0.992672	0.371196	1.15893	1.00297	1.28017	0.870743
1	1st block	1.02845	1.07056	1.0392	0.761021	1.01738	-0.0408718	1.33175	0.109517	0.993405	0.36856	1.15943	1.00423	1.28053	0.8716
1	1st block	1.02912	1.07135	1.0403	0.766736	1.0181	-0.0404008	1.33321	0.112909	0.994194	0.365925	1.15983	1.00549	1.28101	0.8724
1	1st block	1.02977	1.07223	1.04141	0.772417	1.01875	-0.0399224	1.33458	0.116342	0.994927	0.363289	1.16022	1.00674	1.28137	0.873257
1	1st block	1.0304	1.07302	1.04248	0.778052	1.01947	-0.0394376	1.33596	0.11982	0.99566	0.360664	1.16062	1.008	1.28173	0.874057
1	1st block	1.03104	1.07381	1.04356	0.783642	1.02012	-0.0389469	1.33741	0.123344	0.996392	0.358048	1.16102	1.00926	1.28209	0.874857
1	1st block	1.03165	1.07459	1.04462	0.789186	1.02084	-0.038449	1.33871	0.126912	0.997125	0.355422	1.16142	1.01046	1.28246	0.875657
1	1st block	1.03227	1.07538	1.04568	0.794684	1.02148	-0.0379445	1.34009	0.130525	0.997858	0.352806	1.16181	1.01166	1.2827	0.8764
1	1st block	1.03286	1.07616	1.04671	0.800137	1.02213	-0.0374335	1.34139	0.134182	0.998534	0.3502	1.16221	1.01286	1.28306	0.8772
1	1st block	1.03346	1.07695	1.04775	0.805555	1.02278	-0.0369151	1.34276	0.137885	0.999267	0.347594	1.16251	1.01406	1.2833	0.878
1	1st block	1.03404	1.07774	1.04877	0.810917	1.02342	-0.0363902	1.34406	0.141633	0.999944	0.344988	1.16281	1.01526	1.28366	0.878743
1	1st block	1.03462	1.07852	1.04978	0.816233	1.02407	-0.0358588	1.34528	0.145425	1.00062	0.342382	1.1632	1.0164	1.2839	0.879486
1	1st block	1.03518	1.07921	1.05079	0.821492	1.02472	-0.03532	1.34658	0.149262	1.0013	0.339795	1.1635	1.0176	1.28426	0.880229
1	1st block	1.03574	1.08	1.05178	0.826716	1.02529	-0.0347747	1.34781	0.153144	1.00197	0.337199	1.1638	1.01874	1.2845	0.880971
1	1st block	1.03629	1.08068	1.05277	0.831884	1.02594	-0.034222	1.34903	0.157072	1.00265	0.334612	1.1641	1.01989	1.28474	0.881714
1	1st block	1.03683	1.08147	1.05375	0.837006	1.02652	-0.033662	1.35025	0.161055	1.00333	0.332035	1.16439	1.02103	1.28498	0.882457
1	1st block	1.03736	1.08216	1.05471	0.842082	1.02716	-0.0330955	1.35148	0.165072	1.00395	0.329458	1.16469	1.02211	1.28522	0.883143
1	1st block	1.03788	1.08284	1.05567	0.847101	1.02774	-0.0325216	1.3527	0.169133	1.00457	0.326891	1.16489	1.02326	1.28546	0.883829
1	1st block	1.03839	1.08353	1.05661	0.852075	1.02831	-0.0319404	1.35385	0.17324	1.00524	0.324324	1.16519	1.02434	1.28559	0.884571
1	1st block	1.03889	1.08422	1.05755	0.856991	1.02889	-0.0313518	1.35499	0.177391	1.00586	0.321757	1.16539	1.02543	1.28583	0.885257
1	1st block	1.03939	1.08491	1.05848	0.861862	1.02947	-0.0307567	1.35614	0.181588	1.00648	0.319209	1.16569	1.02651	1.28607	0.885943
1	1st block	1.03987	1.08559	1.0594	0.866688	1.03004	-0.0301535	1.35729	0.185829	1.0071	0.316652	1.16588	1.02754	1.28619	0.886629
1	1st block	1.04036	1.08628	1.06031	0.871456	1.03054	-0.0295437	1.35836	0.190115	1.00767	0.314114	1.16608	1.02863	1.28643	0.887257
1	1st block	1.04083	1.08697	1.06121	0.876179	1.03112	-0.0289257	1.35943	0.194446	1.00829	0.311576	1.16628	1.02966	1.28655	0.887943
1	1st block	1.04129	1.08756	1.06209	0.880844	1.03162	-0.0283004	1.3605	0.198822	1.00885	0.309039	1.16648	1.03069	1.28667	0.888629
1	1st block	1.04173	1.08825	1.06298	0.885453	1.0322	-0.0276678	1.36157	0.203243	1.00947	0.30651	1.16668	1.03171	1.28691	0.889257
1	1st block	1.04219	1.08884	1.06385	0.890016	1.0327	-0.0270278	1.36264	0.207708	1.01003	0.303992	1.16688	1.03274	1.28703	0.889886
1	1st block	1.04262	1.08943	1.06472	0.894533	1.0332	-0.0263804	1.36363	0.212208	1.0106	0.301474	1.16708	1.03377	1.28715	0.890514
1	1st block	1.04305	1.09011	1.06558	0.898993	1.03371	-0.0257249	1.3647	0.216763	1.01116	0.298965	1.16718	1.03474	1.28727	0.891143
1	1st block	1.04347	1.0907	1.06643	0.903397	1.03421	-0.025062	1.3657	0.221352	1.01172	0.296467	1.16737	1.03577	1.28727	0.891771
1	1st block	1.04388	1.09129	1.06726	0.907754	1.03471	-0.024391	1.36669	0.225986	1.01223	0.293968	1.16747	1.03674	1.28739	0.8924
1	1st block	1.04428	1.09188	1.06809	0.912055	1.03522	-0.0237127	1.36761	0.230665	1.0128	0.291479	1.16757	1.03771	1.28751	0.893029
1	1st block	1.04468	1.09247	1.06891	0.91631	1.03572	-0.0230261	1.3686	0.235388	1.0133	0.28899	1.16777	1.03869	1.28763	0.8936
1	1st block	1.04508	1.09306	1.06972	0.920508	1.03615	-0.0223322	1.36952	0.240146	1.01387	0.28651	1.16787	1.0396	1.28763	0.894171
1	1st block	1.04545	1.09365	1.07052	0.924649	1.03666	-0.0216302	1.37043	0.244948	1.01437	0.284041	1.16797	1.04057	1.28775	0.8948
1	1st block	1.04582	1.09414	1.07132	0.928744	1.03709	-0.02092	1.37135	0.249784	1.01488	0.281581	1.16807	1.04149	1.28775	0.895371
1	1st block	1.04619	1.09473	1.0721	0.932782	1.03759	-0.0202024	1.37227	0.254676	1.01539	0.279122	1.16817	1.0424	1.28775	0.895943
1	1st block	1.04654	1.09532	1.07287	0.936775	1.03802	-0.0194767	1.37311	0.259602	1.0159	0.276672	1.16817	1.04331	1.28787	0.896514
1	1st block	1.04689	1.09581	1.07365	0.94071	1.03845	-0.018742	1.37403	0.264561	1.01635	0.274231	1.16827	1.04423	1.28787	0.897086
1	1st block	1.04724	1.0963	1.07441	0.944589	1.03889	-0.018	1.37487	0.269565	1.01685	0.271791	1.16837	1.04509	1.28787	0.8976
1	1st block	1.04758	1.09689	1.07517	0.948422	1.03932	-0.0172498	1.37571	0.274603	1.01731	0.269361	1.16837	1.046	1.28787	0.898171
1	1st block	1.0479	1.09738	1.0759	0.952209	1.03975	-0.0164914	1.37655	0.279686	1.01781	0.26694	1.16837	1.04686	1.28787	0.898686
1	1st block	1.04822	1.09788	1.07664	0.955928	1.04018	-0.0157241	1.37731	0.284802	1.01826	0.264529	1.16847	1.04771	1.28787	0.8992
1	1st block	1.04853	1.09837	1.07737	0.959612	1.04061	-0.0149494	1.37816	0.289952	1.01871	0.262118	1.16847	1.04857	1.28787	0.899771
1	1st block	1.04884	1.09886	1.07809	0.963228	1.04097	-0.0141657	1.37892	0.295147	1.01917	0.259717	1.16847	1.04943	1.28775	0.900286
1	1st block	1.04914	1.09935	1.0788	0.966799	1.0414	-0.0133739	1.37968	0.300376	1.01962	0.257326	1.16847	1.05029	1.28775	0.9008
1	1st block	1.04943	1.09984	1.0795	0.970324	1.04176	-0.0125739	1.38045	0.305638	1.02007	0.254944	1.16847	1.05109	1.28775	0.901314
1	1st block	1.04972	1.10033	1.0802	0.973792	1.04219	-0.0117649	1.38114	0.310934	1.02052	0.252562	1.16847	1.05194	1.28763	0.901771
1	1st block	1.04999	1.10082	1.08088	0.977202	1.04255	-0.0109478	1.3819	0.316275	1.02091	0.25019	1.16847	1.05274	1.28763	0.902286
1	1st block	1.05027	1.10131	1.08156	0.980579	1.04291	-0.0101216	1.38259	0.321638	1.02136	0.247828	1.16847	1.05354	1.28751	0.902743
1	1st block	1.05052	1.10171	1.08224	0.983887	1.04327	-0.00928735	1.38335	0.327035	1.02176	0.245476	1.16847	1.05434	1.28751	0.903257
1	1st block	1.05078	1.1022	1.08289	0.98715	1.04363	-0.0084449	1.38404	0.332466	1.02215	0.243133	1.16837	1.05509	1.28739	0.903714
1	1st block	1.05104	1.10259	1.08355	0.990366	1.04399	-0.00759282	1.38465	0.33793	1.0226	0.240791	1.16837	1.05589	1.28727	0.904171
1	1st block	1.05128	1.10308	1.0842	0.993538	1.04435	-0.00673233	1.38534	0.343417	1.023	0.238458	1.16827	1.05663	1.28715	0.904629
1	1st block	1.05151	1.10348	1.08485	0.996652	1.04471	-0.0058631	1.38603	0.348937	1.02334	0.236135	1.16827	1.05743	1.28703	0.905086
1	1st block	1.05175	1.10387	1.08548	0.999709	1.04507	-0.00498506	1.38664	0.354491	1.02373	0.233821	1.16817	1.05817	1.28691	0.905543
1	1st block	1.05197	1.10426	1.0861	1.00273	1.04543	-0.00409812	1.38725	0.360067	1.02413	0.231518	1.16807	1.05891	1.28679	0.906
1	1st block	1.05218	1.10475	1.08672	1.00569	1.04572	-0.00320229	1.38786	0.365677	1.02452	0.229214	1.16797	1.05966	1.28667	0.906457
1	1st block	1.05239	1.10515	1.08733	1.00861	1.04608	-0.00229747	1.38848	0.37131	1.02486	0.22693	1.16787	1.06034	1.28655	0.906857
1	1st block	1.0526	1.10554	1.08794	1.01148	1.04636	-0.00138376	1.38901	0.376965	1.02525	0.224646	1.16777	1.06109	1.28643	0.907314
1	1st block	1.05279	1.10593	1.08853	1.0143	1.04665	-0.000460906	1.38962	0.382642	1.02559	0.222372	1.16767	1.06177	1.28619	0.907714
1	1st block	1.05298	1.10632	1.08911	1.01707	1.04701	0.00047098	1.39016	0.388342	1.02593	0.220107	1.16757	1.06246	1.28607	0.908114
1	1st block	1.05317	1.10662	1.0897	1.0198	1.0473	0.001412	1.39069	0.394065	1.02627	0.217853	1.16747	1.06314	1.28595	0.908514
1	1st block	1.05335	1.10701	1.09027	1.02247	1.04759	0.00236212	1.39123	0.399809	1.02661	0.215598	1.16737	1.06383	1.28571	0.908914
1	1st block	1.05352	1.10741	1.09084	1.0251	1.04787	0.00332155	1.39176	0.405576	1.02694	0.213363	1.16727	1.06451	1.28559	0.909314
1	1st block	1.05369	1.1078	1.0914	1.02768	1.04816	0.00429012	1.3923	0.411366	1.02728	0.211127	1.16708	1.0652	1.28534	0.909714
1	1st block	1.05384	1.10809	1.09194	1.03021	1.04845	0.00526808	1.39276	0.417167	1.02762	0.208912	1.16698	1.06583	1.2851	0.910114
1	1st block	1.054	1.10849	1.09248	1.0327	1.04874	0.00625527	1.39329	0.422979	1.02796	0.206696	1.16678	1.06646	1.28498	0.910457
1	1st block	1.05414	1.10878	1.09303	1.03515	1.04895	0.00725192	1.39375	0.428813	1.02824	0.20449	1.16668	1.06714	1.28474	0.910857
1	1st block	1.0543	1.10908	1.09356	1.03755	1.04924	0.00825796	1.39421	0.434659	1.02858	0.202294	1.16648	1.06777	1.2845	0.9112
1	1st block	1.05442	1.10947	1.09408	1.0399	1.04953	0.00927347	1.39467	0.440516	1.02886	0.200107	1.16628	1.0684	1.28426	0.9116
1	1st block	1.05456	1.10976	1.0946	1.04221	1.04974	0.010298	1.39513	0.446384	1.02914	0.197931	1.16618	1.06897	1.28402	0.911943
1	1st block	1.05468	1.11006	1.09511	1.04447	1.05003	0.0113331	1.39551	0.452264	1.02943	0.195754	1.16598	1.0696	1.28378	0.912286
1	1st block	1.05481	1.11035	1.09561	1.0467	1.05025	0.0123771	1.39597	0.458143	1.02971	0.193597	1.16579	1.07023	1.28354	0.912629
1	1st block	1.05491	1.11075	1.09611	1.04887	1.05046	0.0134302	1.39635	0.464034	1.02999	0.19144	1.16559	1.0708	1.2833	0.912971
1	1st block	1.05503	1.11104	1.0966	1.05101	1.05075	0.0144939	1.39673	0.469935	1.03027	0.189302	1.16539	1.07137	1.28306	0.913314
1	1st block	1.05513	1.11133	1.09708	1.0531	1.05097	0.0155673	1.39711	0.475826	1.03055	0.187164	1.16519	1.07194	1.28282	0.9136
1	1st block	1.05523	1.11163	1.09756	1.05514	1.05118	0.0166498	1.3975	0.481728	1.03083	0.185037	1.16499	1.07251	1.28246	0.913943
1	1st block	1.05532	1.11183	1.09803	1.05715	1.0514	0.017742	1.39788	0.48763	1.03106	0.182918	1.16479	1.07309	1.28221	0.914286
1	1st block	1.0554	1.11212	1.09849	1.05911	1.05161	0.0188449	1.39818	0.493532	1.03134	0.18082	1.16449	1.07366	1.28197	0.914571
1	1st block	1.05548	1.11242	1.09895	1.06104	1.05183	0.0199567	1.39857	0.499433	1.03162	0.178721	1.1643	1.07417	1.28161	0.914914
1	1st block	1.05556	1.11271	1.0994	1.06292	1.05204	0.0210792	1.39887	0.505324	1.03185	0.176623	1.1641	1.07474	1.28137	0.9152
1	1st block	1.05563	1.11291	1.09984	1.06475	1.05226	0.0222114	1.39918	0.511215	1.03207	0.174544	1.1638	1.07526	1.28101	0.915486
1	1st block	1.0557	1.1132	1.10029	1.06656	1.05248	0.0233535	1.39948	0.517094	1.0323	0.172474	1.1636	1.07577	1.28077	0.915771
1	1st block	1.05576	1.1135	1.10072	1.06832	1.05262	0.0245053	1.39979	0.522962	1.03258	0.170415	1.1634	1.07629	1.28041	0.916057
1	1st block	1.05582	1.11369	1.10114	1.07005	1.05284	0.0256669	1.4001	0.528819	1.03281	0.168365	1.1631	1.0768	1.28005	0.916343
1	1st block	1.05587	1.11399	1.10157	1.07174	1.05298	0.0268392	1.4004	0.534665	1.03303	0.166315	1.16281	1.07731	1.27981	0.916629
1	1st block	1.05591	1.11418	1.10197	1.07338	1.0532	0.0280212	1.40063	0.540499	1.0332	0.164285	1.16261	1.07777	1.27945	0.916914
1	1st block	1.05596	1.11438	1.10238	1.07499	1.05334	0.0292139	1.40086	0.546323	1.03343	0.162255	1.16231	1.07829	1.27909	0.917143
1	1st block	1.056	1.11468	1.10278	1.07655	1.05356	0.0304163	1.40117	0.552123	1.03365	0.160244	1.16201	1.07874	1.27872	0.917429
1	1st block	1.05602	1.11487	1.10318	1.07809	1.0537	0.0316294	1.4014	0.557913	1.03388	0.158233	1.16181	1.07926	1.27836	0.917657
1	1st block	1.05605	1.11507	1.10357	1.07958	1.05384	0.0328531	1.40162	0.56368	1.03405	0.156242	1.16151	1.07971	1.278	0.917943
1	1st block	1.05607	1.11526	1.10395	1.08104	1.05399	0.0340857	1.40178	0.569436	1.03427	0.154251	1.16122	1.08017	1.27764	0.918171
1	1st block	1.05609	1.11546	1.10433	1.08247	1.0542	0.0353298	1.40201	0.57517	1.03444	0.152269	1.16092	1.08063	1.27728	0.9184
1	1st block	1.0561	1.11576	1.1047	1.08386	1.05435	0.0365837	1.40224	0.58087	1.03461	0.150307	1.16062	1.08103	1.27692	0.918686
1	1st block	1.05611	1.11595	1.10506	1.08521	1.05449	0.037849	1.40239	0.586558	1.03484	0.148346	1.16032	1.08149	1.27656	0.918914
1	1st block	1.05611	1.11615	1.10543	1.08653	1.05463	0.0391233	1.40254	0.592224	1.03501	0.146393	1.16002	1.08194	1.2762	0.919143
1	1st block	1.05611	1.11625	1.10579	1.08782	1.05478	0.040409	1.40277	0.597857	1.03517	0.144451	1.15973	1.08234	1.27584	0.919371
1	1st block	1.05611	1.11644	1.10613	1.08906	1.05485	0.0417053	1.40292	0.603478	1.03534	0.142518	1.15943	1.08274	1.27535	0.919543
1	1st block	1.0561	1.11664	1.10647	1.09028	1.05499	0.0430114	1.40308	0.609055	1.03551	0.140605	1.15913	1.0832	1.27499	0.919771
1	1st block	1.05609	1.11684	1.10681	1.09147	1.05514	0.044329	1.40315	0.61462	1.03568	0.138692	1.15873	1.0836	1.27463	0.92
1	1st block	1.05607	1.11703	1.10714	1.09262	1.05528	0.0456563	1.40331	0.620151	1.03585	0.136789	1.15844	1.084	1.27415	0.920229
1	1st block	1.05604	1.11713	1.10747	1.09374	1.05535	0.0469951	1.40346	0.625649	1.03596	0.134895	1.15814	1.08434	1.27379	0.9204
1	1st block	1.05602	1.11733	1.10779	1.09484	1.0555	0.0483437	1.40354	0.631114	1.03613	0.133011	1.15784	1.08474	1.27343	0.920629
1	1st block	1.05598	1.11752	1.1081	1.09588	1.05557	0.0497037	1.40369	0.636555	1.03625	0.131137	1.15744	1.08514	1.27295	0.9208
1	1st block	1.05595	1.11762	1.10842	1.09691	1.05571	0.0510743	1.40376	0.641964	1.03641	0.129263	1.15714	1.08549	1.27259	0.920971
1	1st block	1.05591	1.11782	1.10873	1.09792	1.05578	0.0524555	1.40384	0.647338	1.03653	0.127408	1.15675	1.08589	1.2721	0.921143
1	1st block	1.05587	1.11792	1.10903	1.09887	1.05593	0.0538473	1.40392	0.65269	1.0367	0.125564	1.15645	1.08623	1.27162	0.921371
1	1st block	1.05582	1.11811	1.10932	1.09981	1.056	0.0552506	1.40399	0.657997	1.03681	0.123729	1.15605	1.08657	1.27126	0.921543
1	1st block	1.05577	1.11821	1.10961	1.10072	1.05607	0.0566645	1.40407	0.663271	1.03692	0.121903	1.15575	1.08691	1.27078	0.921714
1	1st block	1.05572	1.11831	1.10989	1.1016	1.05622	0.058089	1.40415	0.668511	1.03709	0.120088	1.15536	1.08726	1.2703	0.921886
1	1st block	1.05567	1.11851	1.11018	1.10244	1.05629	0.0595249	1.40415	0.673705	1.0372	0.118272	1.15506	1.0876	1.26994	0.922057
1	1st block	1.0556	1.1186	1.11045	1.10328	1.05636	0.0609714	1.40422	0.678878	1.03732	0.116476	1.15466	1.08794	1.26946	0.922171
1	1st block	1.05554	1.1187	1.11073	1.10406	1.05643	0.0624286	1.40422	0.684006	1.03743	0.11469	1.15436	1.08823	1.26897	0.922343
1	1st block	1.05547	1.1188	1.11098	1.10483	1.0565	0.0638971	1.40422	0.6891	1.03754	0.112904	1.15397	1.08857	1.26849	0.922514
1	1st block	1.0554	1.119	1.11125	1.10557	1.05658	0.0653771	1.4043	0.694149	1.0376	0.111137	1.15357	1.08886	1.26801	0.922629
1	1st block	1.05532	1.1191	1.1115	1.10629	1.05665	0.0668678	1.4043	0.699164	1.03771	0.10938	1.15317	1.0892	1.26753	0.9228
1	1st block	1.05524	1.11919	1.11175	1.10697	1.05672	0.0683698	1.4043	0.704146	1.03782	0.107623	1.15287	1.08949	1.26705	0.922914
1	1st block	1.05516	1.11929	1.11199	1.10765	1.05679	0.0698824	1.4043	0.709083	1.03794	0.105886	1.15248	1.08977	1.26669	0.923086
1	1st block	1.05508	1.11939	1.11223	1.10827	1.05686	0.0714065	1.40422	0.713975	1.03799	0.104148	1.15208	1.09006	1.26621	0.9232
1	1st block	1.05498	1.11949	1.11248	1.10889	1.05686	0.0729412	1.40422	0.718833	1.03811	0.10243	1.15168	1.09034	1.26572	0.923314
1	1st block	1.05489	1.11959	1.1127	1.10948	1.05693	0.0744882	1.40422	0.723647	1.03816	0.100713	1.15128	1.09057	1.26512	0.923486
1	1st block	1.0548	1.11969	1.11293	1.11004	1.05701	0.0760457	1.40415	0.728415	1.03828	0.0990142	1.15089	1.09086	1.26464	0.9236
1	1st block	1.05469	1.11978	1.11316	1.11059	1.05701	0.0776147	1.40407	0.73315	1.03833	0.0973167	1.15049	1.09114	1.26416	0.923714
1	1st block	1.05459	1.11978	1.11337	1.1111	1.05708	0.0791943	1.40407	0.73784	1.03839	0.095632	1.15009	1.09137	1.26368	0.923829
1	1st block	1.05448	1.11988	1.11359	1.1116	1.05715	0.0807861	1.40399	0.742496	1.03844	0.0939561	1.1497	1.09166	1.2632	0.923943
1	1st block	1.05438	1.11998	1.11381	1.11207	1.05715	0.0823918	1.40392	0.747097	1.0385	0.0922899	1.1493	1.09189	1.26271	0.924057
1	1st block	1.05426	1.12008	1.11401	1.11252	1.05722	0.084	1.40384	0.751663	1.03861	0.0906335	1.1489	1.09211	1.26223	0.924171
1	1st block	1.05416	1.12008	1.11421	1.11295	1.05722	0.0856245	1.40376	0.756174	1.03867	0.0889868	1.1485	1.09234	1.26163	0.924229
1	1st block	1.05403	1.12018	1.1144	1.11336	1.05722	0.0872653	1.40369	0.760651	1.03873	0.087349	1.14811	1.09257	1.26115	0.924343
1	1st block	1.05391	1.12028	1.11459	1.11375	1.05729	0.0889143	1.40361	0.765083	1.03878	0.0857208	1.14771	1.0928	1.26067	0.924457
1	1st block	1.05378	1.12028	1.11478	1.11411	1.05729	0.0905714	1.40346	0.76947	1.03878	0.0841015	1.14731	1.09303	1.26007	0.924514
1	1st block	1.05367	1.12037	1.11497	1.11446	1.05729	0.0922449	1.40338	0.773823	1.03884	0.0824919	1.14691	1.09326	1.25958	0.924629
1	1st block	1.05353	1.12037	1.11515	1.11478	1.05737	0.0939265	1.40331	0.778121	1.0389	0.0808921	1.14652	1.09343	1.2591	0.924686
1	1st block	1.0534	1.12047	1.11533	1.11508	1.05737	0.0956163	1.40315	0.782373	1.03895	0.0793011	1.14612	1.09366	1.2585	0.9248
1	1st block	1.05326	1.12047	1.11549	1.11537	1.05737	0.0973224	1.403	0.786592	1.03895	0.0777199	1.14562	1.09383	1.25802	0.924857
1	1st block	1.05313	1.12057	1.11567	1.11564	1.05737	0.0990449	1.40292	0.790755	1.03901	0.0761484	1.14523	1.09406	1.25742	0.924914
1	1st block	1.05299	1.12057	1.11583	1.11589	1.05737	0.100767	1.40277	0.794872	1.03901	0.0745857	1.14483	1.09423	1.25694	0.925029
1	1st block	1.05284	1.12057	1.11598	1.11612	1.05737	0.102514	1.40262	0.798957	1.03906	0.0730317	1.14443	1.0944	1.25646	0.925086
1	1st block	1.0527	1.12067	1.11615	1.11634	1.05737	0.104261	1.40247	0.802985	1.03906	0.0714876	1.14403	1.09457	1.25585	0.925143
1	1st block	1.05255	1.12067	1.1163	1.11653	1.05737	0.106024	1.40231	0.806968	1.03912	0.0699531	1.14354	1.09474	1.25537	0.9252
1	1st block	1.0524	1.12067	1.11644	1.1167	1.05737	0.107796	1.40216	0.810917	1.03912	0.0684275	1.14314	1.09491	1.25477	0.925257
1	1st block	1.05225	1.12067	1.11659	1.11686	1.05737	0.109584	1.40201	0.814811	1.03912	0.0669117	1.14274	1.09509	1.25417	0.925314
1	1st block	1.0521	1.12077	1.11673	1.11701	1.05737	0.11138	1.40178	0.818659	1.03918	0.0654046	1.14225	1.09526	1.25369	0.925371
1	1st block	1.05193	1.12077	1.11687	1.11714	1.05737	0.113192	1.40162	0.822463	1.03918	0.0639073	1.14185	1.09543	1.25308	0.925429
1	1st block	1.05177	1.12077	1.11701	1.11725	1.05729	0.115012	1.40147	0.826233	1.03918	0.0624187	1.14145	1.09554	1.2526	0.925486
1	1st block	1.05161	1.12077	1.11714	1.11735	1.05729	0.116849	1.40124	0.829947	1.03918	0.060939	1.14096	1.09571	1.252	0.925486
1	1st block	1.05144	1.12077	1.11726	1.11743	1.05729	0.118694	1.40109	0.833616	1.03918	0.059469	1.14056	1.09583	1.2514	0.925543
1	1st block	1.05128	1.12077	1.11739	1.1175	1.05729	0.120547	1.40086	0.83724	1.03918	0.0580088	1.14016	1.096	1.25092	0.9256
1	1st block	1.05111	1.12077	1.1175	1.11755	1.05722	0.122416	1.40063	0.840819	1.03918	0.0565564	1.13966	1.09611	1.25032	0.9256
1	1st block	1.05093	1.12077	1.11763	1.11758	1.05722	0.124294	1.40048	0.844353	1.03918	0.0551147	1.13927	1.09623	1.24971	0.925657
1	1st block	1.05076	1.12077	1.11773	1.11762	1.05715	0.126188	1.40025	0.847843	1.03918	0.0536808	1.13887	1.09634	1.24923	0.925714
1	1st block	1.05058	1.12077	1.11785	1.11762	1.05715	0.12809	1.40002	0.851288	1.03912	0.0522567	1.13837	1.09646	1.24863	0.925714
1	1st block	1.05041	1.12077	1.11796	1.11762	1.05715	0.13	1.39979	0.854687	1.03912	0.0508414	1.13798	1.09657	1.24803	0.925714
1	1st block	1.05022	1.12077	1.11806	1.11759	1.05708	0.131927	1.39956	0.858053	1.03912	0.0494348	1.13748	1.09669	1.24755	0.925771
1	1st block	1.05005	1.12077	1.11816	1.11757	1.05708	0.133861	1.39933	0.861363	1.03912	0.0480381	1.13708	1.0968	1.24695	0.925771
1	1st block	1.04986	1.12077	1.11826	1.11752	1.05701	0.135812	1.3991	0.864628	1.03906	0.0466501	1.13669	1.09691	1.24634	0.925771
1	1st block	1.04967	1.12077	1.11835	1.11747	1.05693	0.13778	1.39887	0.867849	1.03906	0.0452709	1.13619	1.09697	1.24574	0.925829
1	1st block	1.04949	1.12077	1.11844	1.1174	1.05693	0.139747	1.39857	0.871024	1.03901	0.0439004	1.13579	1.09709	1.24514	0.925829
1	1st block	1.04929	1.12067	1.11853	1.11732	1.05686	0.141731	1.39834	0.874165	1.03901	0.0425398	1.13529	1.09714	1.24466	0.925829
1	1st block	1.0491	1.12067	1.11862	1.11723	1.05679	0.143731	1.39811	0.877251	1.03895	0.0411869	1.1349	1.09726	1.24406	0.925829
1	1st block	1.04891	1.12067	1.1187	1.11713	1.05679	0.145739	1.3978	0.880303	1.0389	0.0398438	1.1344	1.09731	1.24345	0.925829
1	1st block	1.04871	1.12067	1.11878	1.11701	1.05672	0.147755	1.39757	0.883299	1.0389	0.0385095	1.134	1.09743	1.24285	0.925829
1	1st block	1.04851	1.12057	1.11886	1.11689	1.05665	0.149788	1.39727	0.886261	1.03884	0.037184	1.13361	1.09749	1.24225	0.925829
1	1st block	1.04831	1.12057	1.11894	1.11675	1.05665	0.151829	1.39704	0.889178	1.03878	0.0358673	1.13311	1.09754	1.24165	0.925829
1	1st block	1.04811	1.12057	1.119	1.11661	1.05658	0.153886	1.39673	0.89205	1.03878	0.0345593	1.13271	1.0976	1.24105	0.925829
1	1st block	1.0479	1.12047	1.11908	1.11645	1.0565	0.155951	1.39643	0.894878	1.03873	0.0332611	1.13222	1.09766	1.24057	0.925829
1	1st block	1.04771	1.12047	1.11914	1.11628	1.05643	0.158024	1.3962	0.897672	1.03867	0.0319707	1.13182	1.09771	1.23996	0.925771
1	1st block	1.0475	1.12037	1.1192	1.11611	1.05636	0.160114	1.39589	0.90041	1.03861	0.0306891	1.13132	1.09777	1.23936	0.925771
1	1st block	1.04729	1.12037	1.11925	1.11593	1.05629	0.16222	1.39559	0.903114	1.03856	0.0294163	1.13092	1.09783	1.23876	0.925771
1	1st block	1.04708	1.12028	1.11932	1.11573	1.05622	0.164335	1.39528	0.905773	1.0385	0.0281523	1.13043	1.09789	1.23816	0.925771
1	1st block	1.04687	1.12028	1.11937	1.11553	1.05614	0.166457	1.39497	0.908398	1.03844	0.026897	1.13003	1.09789	1.23756	0.925714
1	1st block	1.04665	1.12028	1.11942	1.11532	1.05607	0.168596	1.39467	0.910979	1.03839	0.0256506	1.12953	1.09794	1.23695	0.925714
1	1st block	1.04644	1.12018	1.11947	1.11509	1.056	0.170743	1.39436	0.913515	1.03833	0.0244129	1.12914	1.098	1.23635	0.925657
1	1st block	1.04622	1.12008	1.11952	1.11487	1.05593	0.172898	1.39406	0.916006	1.03828	0.023183	1.12864	1.098	1.23575	0.925657
1	1st block	1.04601	1.12008	1.11957	1.11464	1.05586	0.175069	1.39375	0.918463	1.03822	0.0219619	1.12824	1.09806	1.23515	0.9256
1	1st block	1.04579	1.11998	1.11961	1.11439	1.05578	0.177249	1.39344	0.920875	1.03811	0.0207496	1.12785	1.09806	1.23455	0.9256
1	1st block	1.04556	1.11998	1.11965	1.11414	1.05571	0.179445	1.39314	0.923254	1.03805	0.0195461	1.12735	1.09806	1.23395	0.925543
1	1st block	1.04534	1.11988	1.11968	1.11387	1.05564	0.181649	1.39276	0.925588	1.03799	0.0183514	1.12695	1.09811	1.23334	0.925486
1	1st block	1.04512	1.11978	1.11972	1.11361	1.05557	0.183869	1.39245	0.927877	1.03794	0.0171645	1.12646	1.09811	1.23274	0.925486
1	1st block	1.04489	1.11978	1.11976	1.11334	1.0555	0.186098	1.39215	0.930132	1.03782	0.0159863	1.12606	1.09811	1.23214	0.925429
1	1st block	1.04467	1.11969	1.11978	1.11306	1.05535	0.188335	1.39176	0.932353	1.03777	0.014817	1.12556	1.09811	1.23154	0.925371
1	1st block	1.04444	1.11959	1.11981	1.11278	1.05528	0.190588	1.39146	0.93453	1.03771	0.0136554	1.12516	1.09811	1.23094	0.925314
1	1st block	1.04421	1.11959	1.11984	1.11248	1.05521	0.192849	1.39115	0.936673	1.0376	0.0125027	1.12467	1.09811	1.23033	0.925257
1	1st block	1.04398	1.11949	1.11986	1.11219	1.05514	0.195127	1.39077	0.938771	1.03754	0.0113577	1.12427	1.09811	1.22973	0.9252
1	1st block	1.04375	1.11939	1.11989	1.11188	1.05507	0.197412	1.39046	0.940836	1.03743	0.0102216	1.12387	1.09811	1.22913	0.925143
1	1st block	1.04352	1.11939	1.1199	1.11157	1.05492	0.199706	1.39008	0.942856	1.03737	0.0090938	1.12338	1.09811	1.22853	0.925143
1	1st block	1.04328	1.11929	1.11992	1.11125	1.05485	0.202016	1.3897	0.944853	1.03726	0.00797423	1.12298	1.09811	1.22793	0.925029
1	1st block	1.04305	1.11919	1.11994	1.11093	1.05478	0.204335	1.38939	0.946794	1.03715	0.00686286	1.12248	1.09806	1.22732	0.924971
1	1st block	1.04282	1.1191	1.11995	1.1106	1.05463	0.206661	1.38901	0.948712	1.03709	0.00575969	1.12209	1.09806	1.22672	0.924914
1	1st block	1.04257	1.119	1.11996	1.11027	1.05456	0.209004	1.38863	0.950597	1.03698	0.00466481	1.12159	1.09806	1.22612	0.924857
1	1st block	1.04234	1.119	1.11997	1.10993	1.05449	0.211363	1.38832	0.952438	1.03687	0.00357804	1.12119	1.098	1.22552	0.9248
1	1st block	1.04211	1.1189	1.11999	1.1096	1.05435	0.213722	1.38794	0.954244	1.03681	0.00249946	1.12079	1.098	1.22492	0.924743
1	1st block	1.04186	1.1188	1.11999	1.10924	1.05427	0.216098	1.38756	0.956017	1.0367	0.00142899	1.1203	1.09794	1.22432	0.924686
1	1st block	1.04162	1.1187	1.11999	1.10889	1.05413	0.21849	1.38718	0.957756	1.03658	0.00036655	1.1199	1.09794	1.22371	0.924571
1	1st block	1.04137	1.1186	1.12	1.10854	1.05406	0.220882	1.38679	0.95945	1.03647	-0.000687779	1.1195	1.09789	1.22311	0.924514
1	1st block	1.04114	1.11851	1.12	1.10818	1.05391	0.22329	1.38649	0.961122	1.03636	-0.00173402	1.11901	1.09783	1.22251	0.924457
1	1st block	1.0409	1.11841	1.11999	1.10782	1.05384	0.225714	1.38611	0.96276	1.0363	-0.00277238	1.11861	1.09783	1.22191	0.924343
1	1st block	1.04065	1.11831	1.11999	1.10745	1.0537	0.228147	1.38572	0.964353	1.03619	-0.00380264	1.11821	1.09777	1.22131	0.924286
1	1st block	1.04041	1.11821	1.11999	1.10708	1.05363	0.230588	1.38534	0.965924	1.03608	-0.00482499	1.11772	1.09771	1.2207	0.924229
1	1st block	1.04015	1.11821	1.11997	1.10671	1.05348	0.233037	1.38496	0.967461	1.03596	-0.00583943	1.11732	1.09766	1.2201	0.924114
1	1st block	1.03991	1.11811	1.11997	1.10633	1.05341	0.235502	1.38458	0.968954	1.03585	-0.00684588	1.11692	1.0976	1.2195	0.924057
1	1st block	1.03966	1.11802	1.11996	1.10595	1.05327	0.237976	1.38419	0.970424	1.03574	-0.00784451	1.11642	1.09754	1.2189	0.923943
1	1st block	1.03942	1.11792	1.11995	1.10557	1.0532	0.240457	1.38381	0.97186	1.03563	-0.00883533	1.11603	1.09749	1.2183	0.923829
1	1st block	1.03916	1.11782	1.11994	1.10518	1.05305	0.242955	1.38335	0.973273	1.03551	-0.00981845	1.11563	1.09743	1.21769	0.923771
1	1st block	1.03892	1.11772	1.11992	1.10479	1.05298	0.245461	1.38297	0.974642	1.0354	-0.0107936	1.11513	1.09737	1.21709	0.923657
1	1st block	1.03866	1.11762	1.11991	1.10439	1.05284	0.247976	1.38259	0.975989	1.03529	-0.0117609	1.11474	1.09731	1.21649	0.9236
1	1st block	1.03841	1.11752	1.11989	1.10401	1.05269	0.250506	1.38221	0.977302	1.03512	-0.0127204	1.11434	1.09726	1.21589	0.923486
1	1st block	1.03816	1.11733	1.11987	1.10361	1.05262	0.253045	1.38183	0.978581	1.03501	-0.013673	1.11394	1.0972	1.21529	0.923371
1	1st block	1.0379	1.11723	1.11985	1.10321	1.05248	0.255592	1.38144	0.979837	1.03489	-0.0146169	1.11345	1.09714	1.21469	0.923314
1	1st block	1.03765	1.11713	1.11982	1.10281	1.05233	0.258147	1.38098	0.98106	1.03478	-0.0155539	1.11305	1.09703	1.21408	0.9232
1	1st block	1.03739	1.11703	1.11981	1.1024	1.05226	0.260718	1.3806	0.98225	1.03467	-0.0164832	1.11265	1.09697	1.21348	0.923086
1	1st block	1.03715	1.11693	1.11978	1.102	1.05212	0.263298	1.38022	0.983417	1.0345	-0.0174046	1.11225	1.09691	1.21288	0.922971
1	1st block	1.03689	1.11684	1.11976	1.10159	1.05197	0.265886	1.37984	0.984561	1.03439	-0.0183182	1.11186	1.0968	1.21228	0.922857
1	1st block	1.03664	1.11674	1.11972	1.10118	1.0519	0.268482	1.37938	0.985661	1.03427	-0.019225	1.11146	1.09674	1.21168	0.9228
1	1st block	1.03638	1.11664	1.1197	1.10077	1.05176	0.271094	1.379	0.986749	1.03416	-0.020124	1.11096	1.09663	1.21107	0.922686
1	1st block	1.03612	1.11654	1.11967	1.10036	1.05161	0.273714	1.37861	0.987804	1.03399	-0.0210151	1.11056	1.09657	1.21047	0.922571
1	1st block	1.03586	1.11644	1.11963	1.09995	1.05147	0.276343	1.37816	0.988825	1.03388	-0.0218995	1.11017	1.09646	1.20987	0.922457
1	1st block	1.0356	1.11625	1.11961	1.09954	1.0514	0.27898	1.37777	0.989823	1.03371	-0.022776	1.10977	1.0964	1.20927	0.922343
1	1st block	1.03534	1.11615	1.11957	1.09911	1.05125	0.281633	1.37731	0.990799	1.0336	-0.0236447	1.10937	1.09629	1.20879	0.922229
1	1st block	1.03509	1.11605	1.11954	1.0987	1.05111	0.284286	1.37693	0.991742	1.03348	-0.0245066	1.10898	1.09623	1.20819	0.922114
1	1st block	1.03483	1.11595	1.11951	1.09828	1.05097	0.286955	1.37655	0.992662	1.03331	-0.0253616	1.10858	1.09611	1.20758	0.922
1	1st block	1.03456	1.11585	1.11947	1.09786	1.05082	0.289633	1.37609	0.99356	1.0332	-0.0262089	1.10818	1.096	1.20698	0.921886
1	1st block	1.03431	1.11576	1.11943	1.09745	1.05075	0.292318	1.37571	0.994435	1.03303	-0.0270483	1.10778	1.09589	1.20638	0.921771
1	1st block	1.03405	1.11556	1.11939	1.09703	1.05061	0.29502	1.37525	0.995276	1.03292	-0.0278809	1.10739	1.09583	1.20578	0.921657
1	1st block	1.03378	1.11546	1.11935	1.0966	1.05046	0.297722	1.37487	0.996107	1.03275	-0.0287067	1.10699	1.09571	1.20518	0.921486
1	1st block	1.03353	1.11536	1.1193	1.09618	1.05032	0.300441	1.37441	0.996903	1.03264	-0.0295246	1.10659	1.0956	1.20457	0.921371
1	1st block	1.03327	1.11526	1.11927	1.09576	1.05018	0.303167	1.37403	0.997677	1.03247	-0.0303358	1.10619	1.09549	1.20397	0.921257
1	1st block	1.033	1.11507	1.11923	1.09534	1.0501	0.305902	1.37357	0.998429	1.03236	-0.0311401	1.1058	1.09537	1.20343	0.921143
1	1st block	1.03275	1.11497	1.11918	1.09492	1.04996	0.308645	1.37319	0.999158	1.03219	-0.0319366	1.1054	1.09526	1.20284	0.921029
1	1st block	1.03248	1.11487	1.11914	1.09449	1.04982	0.311396	1.37273	0.999854	1.03202	-0.0327262	1.105	1.09514	1.20226	0.920914
1	1st block	1.03222	1.11477	1.11909	1.09407	1.04967	0.314155	1.37227	1.00054	1.03191	-0.033509	1.10461	1.09503	1.20169	0.920743
1	1st block	1.03196	1.11458	1.11904	1.09365	1.04953	0.316922	1.37189	1.0012	1.03174	-0.034285	1.10421	1.09491	1.2011	0.920629
1	1st block	1.0317	1.11448	1.11899	1.09323	1.04938	0.319706	1.37143	1.00184	1.03162	-0.0350542	1.10381	1.0948	1.20052	0.920514
1	1st block	1.03143	1.11438	1.11895	1.0928	1.04924	0.32249	1.37105	1.00246	1.03145	-0.0358155	1.10351	1.09469	1.19994	0.920343
1	1st block	1.03118	1.11428	1.1189	1.09238	1.0491	0.325282	1.37059	1.00305	1.03129	-0.03657	1.10312	1.09457	1.19936	0.920229
1	1st block	1.03091	1.11409	1.11885	1.09196	1.04895	0.32809	1.37013	1.00364	1.03117	-0.0373187	1.10272	1.09446	1.19878	0.920114
1	1st block	1.03065	1.11399	1.1188	1.09154	1.04888	0.330898	1.36975	1.00419	1.031	-0.0380595	1.10232	1.09434	1.19821	0.919943
1	1st block	1.03038	1.11389	1.11875	1.09112	1.04874	0.333722	1.36929	1.00472	1.03083	-0.0387936	1.10192	1.09423	1.19764	0.919829
1	1st block	1.03013	1.11369	1.11868	1.09069	1.04859	0.336547	1.36883	1.00524	1.03067	-0.0395207	1.10163	1.09406	1.19706	0.919714
1	1st block	1.02986	1.11359	1.11863	1.09027	1.04845	0.339388	1.36845	1.00573	1.03055	-0.0402411	1.10123	1.09394	1.1965	0.919543
1	1st block	1.02959	1.1135	1.11858	1.08985	1.04831	0.342229	1.36799	1.00622	1.03038	-0.0409556	1.10083	1.09383	1.19592	0.919429
1	1st block	1.02934	1.1133	1.11853	1.08943	1.04816	0.345078	1.36753	1.00668	1.03021	-0.0416623	1.10043	1.09371	1.19535	0.919257
1	1st block	1.02907	1.1132	1.11847	1.08902	1.04802	0.347943	1.36715	1.00711	1.03005	-0.0423621	1.10014	1.09354	1.19479	0.919143
1	1st block	1.02881	1.1131	1.11842	1.0886	1.04787	0.350808	1.36669	1.00753	1.02993	-0.0430561	1.09974	1.09343	1.19422	0.918971
1	1st block	1.02854	1.11291	1.11835	1.08817	1.04773	0.353682	1.36623	1.00793	1.02976	-0.0437433	1.09934	1.09331	1.19366	0.918857
1	1st block	1.02829	1.11281	1.1183	1.08776	1.04759	0.356563	1.36585	1.00833	1.02959	-0.0444236	1.09904	1.09314	1.19309	0.918686
1	1st block	1.02802	1.11271	1.11824	1.08734	1.04744	0.359453	1.36539	1.0087	1.02943	-0.0450971	1.09865	1.09303	1.19252	0.918571
1	1st block	1.02776	1.11251	1.11819	1.08693	1.0473	0.362351	1.36493	1.00904	1.02926	-0.0457638	1.09835	1.09286	1.19197	0.9184
1	1st block	1.0275	1.11242	1.11813	1.08652	1.04716	0.365257	1.36455	1.00938	1.02914	-0.0464246	1.09795	1.09274	1.19141	0.918286
1	1st block	1.02724	1.11232	1.11806	1.08611	1.04701	0.368163	1.36409	1.00969	1.02897	-0.0470786	1.09765	1.09263	1.19085	0.918114
1	1st block	1.02697	1.11212	1.118	1.08569	1.04687	0.371086	1.36363	1.01	1.0288	-0.0477267	1.09726	1.09246	1.19029	0.918
1	1st block	1.02672	1.11202	1.11795	1.08528	1.04672	0.374008	1.36317	1.01029	1.02864	-0.048367	1.09696	1.09234	1.18973	0.917829
1	1st block	1.02645	1.11192	1.11788	1.08487	1.04658	0.376939	1.36279	1.01056	1.02847	-0.0490015	1.09656	1.09217	1.18918	0.917714
1	1st block	1.02619	1.11173	1.11782	1.08445	1.04644	0.379878	1.36233	1.01082	1.0283	-0.0496301	1.09626	1.092	1.18862	0.917543
1	1st block	1.02593	1.11163	1.11776	1.08406	1.04629	0.382816	1.36187	1.01105	1.02813	-0.0502518	1.09587	1.09189	1.18807	0.917371
1	1st block	1.02567	1.11143	1.11769	1.08364	1.04615	0.385771	1.36141	1.01129	1.02796	-0.0508668	1.09557	1.09171	1.18752	0.917257
1	1st block	1.0254	1.11133	1.11763	1.08323	1.046	0.388727	1.36103	1.01149	1.02785	-0.0514758	1.09517	1.0916	1.18698	0.917086
1	1st block	1.02515	1.11124	1.11757	1.08283	1.04586	0.391682	1.36057	1.01169	1.02768	-0.0520781	1.09487	1.09143	1.18642	0.916914
1	1st block	1.02489	1.11104	1.1175	1.08244	1.04572	0.394653	1.36011	1.01187	1.02751	-0.0526745	1.09457	1.09126	1.18588	0.9168
1	1st block	1.02462	1.11094	1.11744	1.08202	1.04557	0.397624	1.35966	1.01205	1.02734	-0.053265	1.09418	1.09114	1.18533	0.916629
1	1st block	1.02437	1.11075	1.11738	1.08163	1.0455	0.400604	1.35927	1.0122	1.02717	-0.0538487	1.09388	1.09097	1.18478	0.916457
1	1st block	1.02411	1.11065	1.11731	1.08123	1.04536	0.403592	1.35882	1.01234	1.027	-0.0544265	1.09358	1.0908	1.18424	0.916343
1	1st block	1.02385	1.11055	1.11725	1.08083	1.04521	0.40658	1.35836	1.01248	1.02683	-0.0549976	1.09318	1.09069	1.18369	0.916171
1	1st block	1.02359	1.11035	1.11717	1.08044	1.04507	0.409576	1.3579	1.01259	1.02666	-0.0555627	1.09289	1.09051	1.18315	0.916
1	1st block	1.02333	1.11025	1.11711	1.08004	1.04493	0.412571	1.35744	1.0127	1.02649	-0.056121	1.09259	1.09034	1.18262	0.915886
1	1st block	1.02307	1.11006	1.11705	1.07965	1.04478	0.415576	1.35706	1.01279	1.02632	-0.0566745	1.09229	1.09017	1.18208	0.915714
1	1st block	1.02282	1.10996	1.11698	1.07925	1.04464	0.418588	1.3566	1.01287	1.02616	-0.0572211	1.09189	1.09006	1.18153	0.915543
1	1st block	1.02256	1.10986	1.11691	1.07886	1.04449	0.4216	1.35614	1.01295	1.02599	-0.0577618	1.0916	1.08989	1.18099	0.915371
1	1st block	1.02231	1.10966	1.11685	1.07848	1.04435	0.42462	1.35568	1.013	1.02582	-0.0582958	1.0913	1.08971	1.18046	0.915257
1	1st block	1.02205	1.10957	1.11678	1.07809	1.04421	0.427641	1.35522	1.01305	1.02565	-0.0588248	1.091	1.08954	1.17992	0.915086
1	1st block	1.02179	1.10937	1.11671	1.0777	1.04406	0.430669	1.35484	1.01308	1.02548	-0.059347	1.0907	1.08937	1.17939	0.914914
1	1st block	1.02154	1.10927	1.11664	1.07731	1.04392	0.433698	1.35438	1.01312	1.02531	-0.0598633	1.0904	1.0892	1.17886	0.914743
1	1st block	1.02128	1.10908	1.11658	1.07694	1.04378	0.436735	1.35392	1.01313	1.02514	-0.0603738	1.09011	1.08909	1.17832	0.914629
1	1st block	1.02102	1.10898	1.1165	1.07655	1.04363	0.439771	1.35346	1.01314	1.02497	-0.0608785	1.08981	1.08891	1.17779	0.914457
1	1st block	1.02077	1.10888	1.11644	1.07617	1.04349	0.442808	1.35301	1.01313	1.0248	-0.0613763	1.08951	1.08874	1.17726	0.914286
1	1st block	1.02051	1.10868	1.11638	1.0758	1.04334	0.445853	1.35262	1.01312	1.02463	-0.0618692	1.08921	1.08857	1.17673	0.914114
1	1st block	1.02026	1.10858	1.1163	1.07542	1.0432	0.448906	1.35216	1.01309	1.02446	-0.0623563	1.08891	1.0884	1.1762	0.913943
1	1st block	1.02001	1.10839	1.11624	1.07504	1.04306	0.451951	1.35171	1.01306	1.0243	-0.0628365	1.08862	1.08823	1.17568	0.913829
1	1st block	1.01976	1.10829	1.11616	1.07467	1.04291	0.455004	1.35125	1.01302	1.02413	-0.0633119	1.08832	1.08806	1.17515	0.913657
1	1st block	1.0195	1.10809	1.1161	1.0743	1.04277	0.458065	1.35079	1.01296	1.02396	-0.0637804	1.08802	1.08789	1.17464	0.913486
1	1st block	1.01925	1.10799	1.11602	1.07393	1.04262	0.461127	1.35033	1.0129	1.02379	-0.064244	1.08772	1.08771	1.17411	0.913314
1	1st block	1.019	1.1078	1.11596	1.07356	1.04248	0.464188	1.34995	1.01284	1.02362	-0.0647018	1.08742	1.08754	1.17359	0.913143
1	1st block	1.01875	1.1077	1.11588	1.0732	1.04234	0.467249	1.34949	1.01276	1.02345	-0.0651537	1.08713	1.08737	1.17306	0.912971
1	1st block	1.0185	1.1076	1.11582	1.07283	1.04219	0.47031	1.34903	1.01268	1.02328	-0.0655988	1.08683	1.0872	1.17254	0.912857
1	1st block	1.01825	1.10741	1.11574	1.07247	1.04205	0.47338	1.34857	1.01258	1.02311	-0.066039	1.08663	1.08703	1.17203	0.912686
1	1st block	1.018	1.10731	1.11568	1.07211	1.04191	0.476449	1.34811	1.01248	1.02294	-0.0664744	1.08633	1.08686	1.17151	0.912514
1	1st block	1.01775	1.10711	1.1156	1.07175	1.04176	0.479518	1.34765	1.01238	1.02277	-0.0669029	1.08603	1.08669	1.17099	0.912343
1	1st block	1.01751	1.10701	1.11554	1.07139	1.04162	0.482596	1.34727	1.01226	1.0226	-0.0673255	1.08574	1.08651	1.17048	0.912171
1	1st block	1.01726	1.10682	1.11548	1.07103	1.04147	0.485665	1.34681	1.01214	1.02244	-0.0677433	1.08554	1.08634	1.16997	0.912
1	1st block	1.01701	1.10672	1.1154	1.07067	1.04133	0.488743	1.34635	1.01201	1.02227	-0.0681552	1.08524	1.08617	1.16945	0.911829
1	1st block	1.01676	1.10652	1.11534	1.07032	1.04126	0.491812	1.3459	1.01187	1.0221	-0.0685612	1.08494	1.086	1.16894	0.911714
1	1st block	1.01652	1.10642	1.11526	1.06998	1.04111	0.49489	1.34544	1.01173	1.02193	-0.0689614	1.08474	1.08583	1.16843	0.911543
1	1st block	1.01627	1.10623	1.1152	1.06962	1.04097	0.497967	1.34498	1.01158	1.02176	-0.0693568	1.08444	1.08566	1.16792	0.911371
1	1st block	1.01603	1.10613	1.11512	1.06927	1.04083	0.501045	1.3446	1.01142	1.02159	-0.0697462	1.08425	1.08543	1.16741	0.9112
1	1st block	1.01579	1.10603	1.11506	1.06893	1.04068	0.504122	1.34414	1.01127	1.02142	-0.0701298	1.08395	1.08526	1.16691	0.911029
1	1st block	1.01555	1.10583	1.11498	1.06859	1.04054	0.5072	1.34368	1.0111	1.02125	-0.0705076	1.08365	1.08509	1.1664	0.910857
1	1st block	1.01531	1.10573	1.11492	1.06824	1.0404	0.510269	1.34322	1.01093	1.02108	-0.0708804	1.08345	1.08491	1.1659	0.910686
1	1st block	1.01506	1.10554	1.11484	1.0679	1.04025	0.513347	1.34276	1.01075	1.02091	-0.0712484	1.08315	1.08474	1.16539	0.910514
1	1st block	1.01482	1.10544	1.11478	1.06756	1.04011	0.516424	1.3423	1.01056	1.02074	-0.0716096	1.08295	1.08457	1.1649	0.910343
1	1st block	1.01459	1.10524	1.11472	1.06723	1.03996	0.519502	1.34192	1.01037	1.02057	-0.0719658	1.08266	1.0844	1.16439	0.910229
1	1st block	1.01434	1.10515	1.11464	1.06689	1.03989	0.522571	1.34146	1.01018	1.02041	-0.0723163	1.08246	1.08417	1.1639	0.910057
1	1st block	1.01411	1.10495	1.11458	1.06656	1.03975	0.525649	1.341	1.00997	1.02024	-0.0726618	1.08226	1.084	1.16339	0.909886
1	1st block	1.01386	1.10485	1.1145	1.06623	1.0396	0.528718	1.34054	1.00977	1.02007	-0.0730015	1.08196	1.08383	1.1629	0.909714
1	1st block	1.01363	1.10465	1.11444	1.06589	1.03946	0.531796	1.34009	1.00957	1.0199	-0.0733363	1.08176	1.08366	1.16241	0.909543
1	1st block	1.0134	1.10456	1.11438	1.06556	1.03932	0.534865	1.33963	1.00936	1.01973	-0.0736652	1.08146	1.08349	1.16191	0.909371
1	1st block	1.01315	1.10446	1.1143	1.06523	1.03917	0.537935	1.33917	1.00913	1.01956	-0.0739893	1.08127	1.08331	1.16142	0.9092
1	1st block	1.01292	1.10426	1.11424	1.06491	1.03903	0.540996	1.33879	1.00892	1.01939	-0.0743075	1.08107	1.08309	1.16094	0.909029
1	1st block	1.01269	1.10416	1.11417	1.06458	1.03896	0.544065	1.33833	1.00868	1.01922	-0.0746198	1.08087	1.08291	1.16045	0.908857
1	1st block	1.01246	1.10397	1.1141	1.06426	1.03881	0.547127	1.33787	1.00846	1.01905	-0.0749273	1.08057	1.08274	1.15995	0.908686
1	1st block	1.01222	1.10387	1.11403	1.06394	1.03867	0.550188	1.33741	1.00822	1.01888	-0.0752299	1.08037	1.08257	1.15947	0.908571
1	1st block	1.01199	1.10367	1.11397	1.06362	1.03853	0.553241	1.33695	1.00799	1.01871	-0.0755266	1.08017	1.08234	1.15899	0.9084
1	1st block	1.01176	1.10357	1.11391	1.06331	1.03838	0.556302	1.33649	1.00775	1.01855	-0.0758184	1.07998	1.08217	1.1585	0.908229
1	1st block	1.01153	1.10338	1.11384	1.063	1.03824	0.559355	1.33603	1.00751	1.01838	-0.0761044	1.07968	1.082	1.15801	0.908057
1	1st block	1.0113	1.10328	1.11377	1.06268	1.03817	0.5624	1.33558	1.00726	1.01821	-0.0763856	1.07948	1.08183	1.15753	0.907886
1	1st block	1.01107	1.10318	1.1137	1.06237	1.03802	0.565453	1.33519	1.007	1.01804	-0.0766608	1.07928	1.08166	1.15706	0.907714
1	1st block	1.01084	1.10298	1.11364	1.06205	1.03788	0.568498	1.33473	1.00675	1.01787	-0.0769312	1.07908	1.08143	1.15658	0.907543
1	1st block	1.01062	1.10289	1.11358	1.06174	1.03773	0.571535	1.33428	1.0065	1.0177	-0.0771967	1.07888	1.08126	1.1561	0.907371
1	1st block	1.01038	1.10269	1.11351	1.06143	1.03759	0.57458	1.33382	1.00624	1.01753	-0.0774563	1.07868	1.08109	1.15563	0.9072
1	1st block	1.01016	1.10259	1.11345	1.06114	1.03752	0.577608	1.33336	1.00598	1.01736	-0.0777111	1.07849	1.08091	1.15515	0.907029
1	1st block	1.00994	1.10239	1.11339	1.06083	1.03738	0.580645	1.3329	1.00571	1.01719	-0.077961	1.07829	1.08069	1.15468	0.906914
1	1st block	1.00971	1.1023	1.11332	1.06052	1.03723	0.583665	1.33244	1.00544	1.01702	-0.078205	1.07809	1.08051	1.15421	0.906743
1	1st block	1.00949	1.1022	1.11326	1.06023	1.03709	0.586694	1.33198	1.00517	1.01685	-0.0784441	1.07789	1.08034	1.15374	0.906571
1	1st block	1.00927	1.102	1.1132	1.05993	1.03702	0.589714	1.33152	1.0049	1.01669	-0.0786774	1.07769	1.08017	1.15327	0.9064
1	1st block	1.00905	1.1019	1.11313	1.05963	1.03687	0.592727	1.33107	1.00463	1.01652	-0.0789068	1.07749	1.07994	1.15281	0.906229
1	1st block	1.00882	1.10171	1.11307	1.05934	1.03673	0.595739	1.33061	1.00435	1.01635	-0.0791303	1.07729	1.07977	1.15234	0.906057
1	1st block	1.0086	1.10161	1.11301	1.05904	1.03658	0.598743	1.33015	1.00407	1.01618	-0.079348	1.07709	1.0796	1.15187	0.905886
1	1st block	1.00838	1.10141	1.11296	1.05874	1.03651	0.601747	1.32969	1.00379	1.01601	-0.0795608	1.0769	1.07943	1.15142	0.905714
1	1st block	1.00816	1.10131	1.11289	1.05846	1.03637	0.604743	1.32931	1.00351	1.0159	-0.0797687	1.0767	1.0792	1.15096	0.905543
1	1st block	1.00795	1.10122	1.11283	1.05817	1.03622	0.607739	1.32885	1.00323	1.01573	-0.0799717	1.0766	1.07903	1.1505	0.905371
1	1st block	1.00773	1.10102	1.11277	1.05788	1.03608	0.610727	1.32839	1.00294	1.01556	-0.0801698	1.0764	1.07886	1.15005	0.905257
1	1st block	1.00751	1.10092	1.11272	1.05759	1.03601	0.613706	1.32793	1.00266	1.01539	-0.0803621	1.0762	1.07863	1.14959	0.905086
1	1st block	1.0073	1.10072	1.11265	1.05731	1.03587	0.616686	1.32747	1.00237	1.01522	-0.0805495	1.076	1.07846	1.14913	0.904914
1	1st block	1.00708	1.10063	1.1126	1.05703	1.03572	0.619657	1.32701	1.00209	1.01505	-0.0807311	1.0758	1.07829	1.14868	0.904743
1	1st block	1.00687	1.10043	1.11254	1.05675	1.03565	0.62262	1.32656	1.0018	1.01488	-0.0809087	1.0757	1.07811	1.14823	0.904571
1	1st block	1.00666	1.10033	1.11248	1.05646	1.03551	0.625584	1.3261	1.0015	1.01471	-0.0810805	1.07551	1.07789	1.14778	0.9044
1	1st block	1.00645	1.10023	1.11242	1.05619	1.03536	0.628539	1.32564	1.00121	1.01454	-0.0812474	1.07531	1.07771	1.14734	0.904229
1	1st block	1.00623	1.10004	1.11236	1.05591	1.03529	0.631486	1.32518	1.00091	1.01437	-0.0814095	1.07511	1.07754	1.14689	0.904114
1	1st block	1.00602	1.09994	1.11231	1.05564	1.03515	0.634424	1.32472	1.00062	1.01421	-0.0815656	1.07501	1.07737	1.14645	0.903943
1	1st block	1.00581	1.09974	1.11226	1.05537	1.035	0.637363	1.32426	1.00033	1.01404	-0.0817179	1.07481	1.07714	1.146	0.903771
1	1st block	1.0056	1.09964	1.1122	1.05509	1.03493	0.640294	1.32373	1.00002	1.01387	-0.0818643	1.07461	1.07697	1.14556	0.9036
1	1st block	1.00539	1.09955	1.11215	1.05483	1.03479	0.643216	1.32327	0.999731	1.01375	-0.0820049	1.07451	1.0768	1.14512	0.903429
1	1st block	1.00519	1.09935	1.1121	1.05456	1.03471	0.646139	1.32281	0.999428	1.01359	-0.0821415	1.07431	1.07663	1.14468	0.903257
1	1st block	1.00498	1.09925	1.11204	1.05429	1.03457	0.649045	1.32235	0.999136	1.01342	-0.0822723	1.07421	1.0764	1.14424	0.903143
1	1st block	1.00477	1.09905	1.11198	1.05403	1.03443	0.651951	1.32189	0.998833	1.01325	-0.0823992	1.07402	1.07623	1.14381	0.902971
1	1st block	1.00458	1.09896	1.11193	1.05377	1.03436	0.654849	1.32143	0.998541	1.01308	-0.0825203	1.07392	1.07606	1.14338	0.9028
1	1st block	1.00437	1.09886	1.11188	1.05351	1.03421	0.657739	1.32097	0.998238	1.01291	-0.0826354	1.07372	1.07589	1.14294	0.902629
1	1st block	1.00417	1.09866	1.11183	1.05324	1.03414	0.66062	1.32052	0.997935	1.01274	-0.0827467	1.07362	1.07566	1.14251	0.902457
1	1st block	1.00397	1.09856	1.11178	1.05298	1.034	0.663502	1.32006	0.997644	1.01257	-0.0828521	1.07342	1.07549	1.14209	0.902286
1	1st block	1.00376	1.09837	1.11173	1.05273	1.03385	0.666367	1.31952	0.997341	1.01246	-0.0829536	1.07332	1.07531	1.14166	0.902171
1	1st block	1.00356	1.09827	1.11168	1.05247	1.03378	0.669233	1.31906	0.997038	1.01229	-0.0830493	1.07312	1.07514	1.14123	0.902
1	1st block	1.00336	1.09817	1.11163	1.05222	1.03364	0.672082	1.3186	0.996746	1.01212	-0.0831391	1.07302	1.07491	1.1408	0.901829
1	1st block	1.00317	1.09797	1.11158	1.05197	1.03356	0.674931	1.31815	0.996443	1.01195	-0.083225	1.07282	1.07474	1.14038	0.901657
1	1st block	1.00297	1.09788	1.11154	1.05172	1.03342	0.677771	1.31769	0.99614	1.01178	-0.083305	1.07273	1.07457	1.13996	0.901543
1	1st block	1.00277	1.09778	1.11149	1.05148	1.03335	0.680604	1.31715	0.995849	1.01161	-0.0833812	1.07263	1.0744	1.13954	0.901371
1	1st block	1.00257	1.09758	1.11144	1.05122	1.0332	0.683429	1.31669	0.995546	1.01144	-0.0834514	1.07243	1.07417	1.13913	0.9012
1	1st block	1.00237	1.09748	1.11139	1.05097	1.03313	0.686237	1.31624	0.995243	1.01133	-0.0835159	1.07233	1.074	1.13871	0.901029
1	1st block	1.00219	1.09738	1.11135	1.05073	1.03299	0.689045	1.31578	0.994951	1.01116	-0.0835764	1.07213	1.07383	1.1383	0.900914
1	1st block	1.00199	1.09719	1.1113	1.05049	1.03292	0.691845	1.31524	0.994648	1.01099	-0.083631	1.07203	1.07366	1.13788	0.900743
1	1st block	1.00179	1.09709	1.11126	1.05026	1.03277	0.694637	1.31478	0.994356	1.01082	-0.0836818	1.07193	1.07349	1.13747	0.900571
1	1st block	1.00161	1.09689	1.11121	1.05002	1.0327	0.69742	1.31432	0.994053	1.01065	-0.0837267	1.07183	1.07326	1.13706	0.9004
1	1st block	1.00141	1.09679	1.11117	1.04978	1.03256	0.700188	1.31379	0.993762	1.01048	-0.0837657	1.07163	1.07309	1.13665	0.900286
1	1st block	1.00122	1.0967	1.11112	1.04954	1.03249	0.702955	1.31333	0.99347	1.01037	-0.0838009	1.07153	1.07291	1.13624	0.900114
1	1st block	1.00104	1.0965	1.11108	1.04931	1.03234	0.705714	1.3128	0.993167	1.0102	-0.0838302	1.07143	1.07274	1.13583	0.899943
1	1st block	1.00085	1.0964	1.11103	1.04908	1.03227	0.708457	1.31234	0.992875	1.01003	-0.0838546	1.07133	1.07257	1.13543	0.899829
1	1st block	1.00065	1.0963	1.11099	1.04884	1.03213	0.7112	1.31188	0.992583	1.00986	-0.0838741	1.07114	1.07234	1.13502	0.899657
1	1st block	1.00047	1.09611	1.11095	1.04861	1.03205	0.713927	1.31134	0.992292	1.0097	-0.0838887	1.07104	1.07217	1.13463	0.899486
1	1st block	1.00028	1.09601	1.11092	1.04838	1.03191	0.716645	1.31088	0.992	1.00958	-0.0838975	1.07094	1.072	1.13422	0.899314
1	1st block	1.0001	1.09591	1.11087	1.04817	1.03184	0.719355	1.31035	0.991708	1.00941	-0.0839014	1.07084	1.07183	1.13382	0.8992
1	1st block	0.999919	1.09581	1.11083	1.04794	1.03177	0.722057	1.30989	0.991428	1.00924	-0.0839004	1.07074	1.07166	1.13342	0.899029
1	1st block	0.999732	1.09562	1.11079	1.04771	1.03162	0.724751	1.30935	0.991136	1.00908	-0.0838946	1.07064	1.07149	1.13302	0.898857
1	1st block	0.999546	1.09552	1.11075	1.04749	1.03155	0.727437	1.30882	0.990844	1.00891	-0.0838829	1.07054	1.07126	1.13264	0.898743
1	1st block	0.999371	1.09542	1.11071	1.04728	1.03141	0.730106	1.30836	0.990564	1.00879	-0.0838663	1.07044	1.07109	1.13224	0.898571
1	1st block	0.999185	1.09522	1.11068	1.04705	1.03133	0.732776	1.30783	0.990283	1.00862	-0.0838448	1.07034	1.07091	1.13186	0.898457
1	1st block	0.99901	1.09512	1.11064	1.04683	1.03126	0.735429	1.30729	0.989992	1.00846	-0.0838184	1.07014	1.07074	1.13146	0.898286
1	1st block	0.998824	1.09503	1.1106	1.04662	1.03112	0.738073	1.30683	0.989711	1.00829	-0.0837862	1.07004	1.07057	1.13107	0.898114
1	1st block	0.99865	1.09483	1.11056	1.04641	1.03105	0.74071	1.3063	0.989431	1.00812	-0.0837491	1.06994	1.0704	1.13069	0.898
1	1st block	0.998475	1.09473	1.11052	1.04619	1.03098	0.743331	1.30576	0.989161	1.008	-0.0837072	1.06984	1.07023	1.1303	0.897829
1	1st block	0.998289	1.09463	1.1105	1.04599	1.03083	0.745951	1.30523	0.988881	1.00784	-0.0836593	1.06975	1.07006	1.12992	0.897714
1	1st block	0.998114	1.09454	1.11046	1.04577	1.03076	0.748555	1.30469	0.9886	1.00767	-0.0836066	1.06975	1.06989	1.12953	0.897543
1	1st block	0.997939	1.09434	1.11042	1.04557	1.03069	0.751151	1.30423	0.988331	1.0075	-0.083549	1.06965	1.06971	1.12915	0.897371
1	1st block	0.997765	1.09424	1.11038	1.04536	1.03054	0.753739	1.3037	0.988062	1.00738	-0.0834856	1.06955	1.06949	1.12876	0.897257
1	1st block	0.99759	1.09414	1.11036	1.04516	1.03047	0.75631	1.30316	0.987792	1.00722	-0.0834173	1.06945	1.06931	1.12839	0.897086
1	1st block	0.997427	1.09404	1.11032	1.04495	1.0304	0.758873	1.30263	0.987523	1.00705	-0.0833441	1.06935	1.06914	1.128	0.896971
1	1st block	0.997253	1.09385	1.1103	1.04475	1.03026	0.761429	1.30209	0.987254	1.00693	-0.083265	1.06925	1.06897	1.12763	0.8968
1	1st block	0.997078	1.09375	1.11026	1.04455	1.03018	0.763976	1.30156	0.986985	1.00676	-0.0831811	1.06915	1.0688	1.12726	0.896686
1	1st block	0.996915	1.09365	1.11022	1.04435	1.03011	0.766514	1.30102	0.986727	1.0066	-0.0830913	1.06905	1.06863	1.12689	0.896514
1	1st block	0.99674	1.09355	1.11019	1.04415	1.03004	0.769037	1.30041	0.986457	1.00643	-0.0829966	1.06895	1.06846	1.12651	0.8964
1	1st block	0.996577	1.09336	1.11017	1.04396	1.0299	0.771551	1.29988	0.986199	1.00631	-0.082897	1.06895	1.06829	1.12614	0.896229
1	1st block	0.996414	1.09326	1.11013	1.04376	1.02982	0.774049	1.29934	0.985941	1.00614	-0.0827916	1.06885	1.06811	1.12577	0.896114
1	1st block	0.99624	1.09316	1.11011	1.04357	1.02975	0.776547	1.29881	0.985694	1.00598	-0.0826813	1.06875	1.06794	1.12539	0.895943
1	1st block	0.996077	1.09306	1.11007	1.04338	1.02968	0.779029	1.29819	0.985436	1.00581	-0.0825652	1.06865	1.06777	1.12503	0.895829
1	1st block	0.995914	1.09296	1.11004	1.04318	1.02954	0.781502	1.29766	0.985189	1.00569	-0.0824441	1.06855	1.0676	1.12466	0.895657
1	1st block	0.995751	1.09277	1.11002	1.043	1.02947	0.783959	1.29712	0.984931	1.00552	-0.0823172	1.06855	1.06743	1.1243	0.895543
1	1st block	0.995588	1.09267	1.10999	1.04281	1.02939	0.786408	1.29651	0.984684	1.00536	-0.0821855	1.06845	1.06726	1.12392	0.895371
1	1st block	0.995425	1.09257	1.10995	1.04262	1.02932	0.788849	1.29598	0.984438	1.00524	-0.0820488	1.06836	1.06709	1.12356	0.895257
1	1st block	0.995262	1.09247	1.10993	1.04244	1.02925	0.791273	1.29537	0.984202	1.00507	-0.0819053	1.06826	1.06697	1.1232	0.895086
1	1st block	0.995111	1.09237	1.1099	1.04226	1.02911	0.793698	1.29483	0.983955	1.0049	-0.0817579	1.06826	1.0668	1.12284	0.894971
1	1st block	0.994948	1.09218	1.10988	1.04208	1.02903	0.796098	1.29422	0.983719	1.00479	-0.0816037	1.06816	1.06663	1.12248	0.8948
1	1st block	0.994796	1.09208	1.10985	1.04189	1.02896	0.798498	1.29368	0.983484	1.00462	-0.0814456	1.06806	1.06646	1.12212	0.894686
1	1st block	0.994633	1.09198	1.10983	1.04171	1.02889	0.800882	1.29307	0.983259	1.00445	-0.0812806	1.06806	1.06629	1.12176	0.894571
1	1st block	0.994482	1.09188	1.1098	1.04154	1.02882	0.803257	1.29246	0.983024	1.00434	-0.0811108	1.06796	1.06611	1.1214	0.8944
1	1st block	0.994319	1.09178	1.10978	1.04137	1.02875	0.805616	1.29185	0.982799	1.00417	-0.0809351	1.06786	1.06594	1.12104	0.894286
1	1st block	0.994168	1.09169	1.10975	1.04119	1.0286	0.807967	1.29124	0.982575	1.004	-0.0807545	1.06786	1.06577	1.12069	0.894114
1	1st block	0.994016	1.09149	1.10973	1.04102	1.02853	0.81031	1.2907	0.982351	1.00389	-0.0805681	1.06776	1.06566	1.12033	0.894
1	1st block	0.993865	1.09139	1.1097	1.04084	1.02846	0.812637	1.29009	0.982126	1.00372	-0.0803758	1.06776	1.06549	1.11998	0.893886
1	1st block	0.993714	1.09129	1.10968	1.04067	1.02839	0.814955	1.28948	0.981913	1.00355	-0.0801786	1.06766	1.06531	1.11961	0.893714
1	1st block	0.993562	1.09119	1.10965	1.04051	1.02831	0.817306	1.28887	0.9817	1.00344	-0.0799756	1.06756	1.06514	1.11927	0.8936
1	1st block	0.993411	1.0911	1.10962	1.04034	1.02824	0.819592	1.28818	0.981487	1.00327	-0.0797667	1.06756	1.06497	1.11892	0.893429
1	1st block	0.993271	1.091	1.1096	1.04017	1.02817	0.821878	1.28757	0.981273	1.0031	-0.079552	1.06746	1.06486	1.11857	0.893314
1	1st block	0.99312	1.0909	1.10959	1.04001	1.0281	0.824082	1.28696	0.981072	1.00299	-0.0793324	1.06746	1.06469	1.11821	0.8932
1	1st block	0.992969	1.0908	1.10956	1.03985	1.02803	0.826367	1.28634	0.98087	1.00282	-0.0791069	1.06736	1.06451	1.11786	0.893029
1	1st block	0.992829	1.09061	1.10954	1.03969	1.02796	0.828653	1.28566	0.980668	1.00271	-0.0788755	1.06736	1.06434	1.11751	0.892914
1	1st block	0.992689	1.09051	1.10951	1.03953	1.02788	0.830857	1.28505	0.980466	1.00254	-0.0786384	1.06726	1.06423	1.11716	0.8928
1	1st block	0.992538	1.09041	1.1095	1.03937	1.02774	0.833061	1.28443	0.980275	1.00237	-0.0783963	1.06726	1.06406	1.11681	0.892629
1	1st block	0.992398	1.09031	1.10947	1.03921	1.02767	0.835347	1.28375	0.980084	1.00225	-0.0781474	1.06716	1.06389	1.11647	0.892514
1	1st block	0.992258	1.09021	1.10945	1.03906	1.0276	0.837551	1.28313	0.979893	1.00209	-0.0778936	1.06716	1.06371	1.11612	0.8924
1	1st block	0.992119	1.09011	1.10943	1.03892	1.02752	0.839755	1.28245	0.979703	1.00197	-0.077634	1.06706	1.0636	1.11577	0.892229
1	1st block	0.991979	1.09002	1.10941	1.03876	1.02745	0.841878	1.28176	0.979523	1.0018	-0.0773675	1.06706	1.06343	1.11543	0.892114
1	1st block	0.991839	1.08992	1.1094	1.03861	1.02738	0.844082	1.28115	0.979344	1.00163	-0.0770961	1.06706	1.06326	1.11509	0.892
1	1st block	0.9917	1.08982	1.10937	1.03846	1.02731	0.846204	1.28046	0.979164	1.00152	-0.0768189	1.06696	1.06314	1.11474	0.891886
1	1st block	0.991572	1.08972	1.10936	1.03831	1.02724	0.848408	1.27977	0.978996	1.00135	-0.0765359	1.06696	1.06297	1.11439	0.891714
1	1st block	0.991432	1.08962	1.10933	1.03817	1.02716	0.850531	1.27908	0.978827	1.00124	-0.0762469	1.06687	1.06286	1.11405	0.8916
1	1st block	0.991292	1.08952	1.10932	1.03803	1.02709	0.852653	1.27839	0.978659	1.00107	-0.0759522	1.06687	1.06269	1.1137	0.891486
1	1st block	0.991164	1.08943	1.1093	1.03789	1.02702	0.854776	1.27771	0.978491	1.0009	-0.0756506	1.06687	1.06251	1.11337	0.891314
1	1st block	0.991036	1.08933	1.10928	1.03774	1.02695	0.856898	1.27702	0.978334	1.00079	-0.0753441	1.06677	1.0624	1.11302	0.8912
1	1st block	0.990896	1.08923	1.10927	1.0376	1.02688	0.858939	1.27633	0.978177	1.00062	-0.0750317	1.06677	1.06223	1.11268	0.891086
1	1st block	0.990768	1.08913	1.10924	1.03747	1.0268	0.861061	1.27564	0.97802	1.00051	-0.0747125	1.06667	1.06211	1.11234	0.890971
1	1st block	0.99064	1.08903	1.10923	1.03733	1.0268	0.863102	1.27488	0.977874	1.00034	-0.0743875	1.06667	1.06194	1.112	0.8908
1	1st block	0.990512	1.08894	1.10922	1.03721	1.02673	0.865143	1.27419	0.977728	1.00023	-0.0740566	1.06667	1.06183	1.11166	0.890686
1	1st block	0.990384	1.08884	1.10919	1.03707	1.02666	0.867184	1.2735	0.977582	1.00006	-0.0737199	1.06657	1.06166	1.11132	0.890571
1	1st block	0.990256	1.08874	1.10918	1.03694	1.02659	0.869224	1.27274	0.977436	0.999887	-0.0733773	1.06657	1.06154	1.11097	0.890457
1	1st block	0.99014	1.08864	1.10917	1.03681	1.02652	0.871265	1.27205	0.977302	0.999775	-0.0730278	1.06657	1.06137	1.11063	0.890286
1	1st block	0.990012	1.08854	1.10916	1.03668	1.02644	0.873306	1.27129	0.977167	0.999605	-0.0726725	1.06647	1.06126	1.1103	0.890171
1	1st block	0.989884	1.08844	1.10914	1.03655	1.02637	0.875265	1.27052	0.977032	0.999493	-0.0723114	1.06647	1.06109	1.10996	0.890057
1	1st block	0.989767	1.08835	1.10912	1.03643	1.0263	0.877224	1.26983	0.976909	0.999324	-0.0719434	1.06647	1.06097	1.10961	0.889943
1	1st block	0.989651	1.08825	1.10911	1.03632	1.02623	0.879265	1.26907	0.976785	0.999211	-0.0715695	1.06647	1.0608	1.10927	0.889829
1	1st block	0.989523	1.08815	1.10909	1.03619	1.02616	0.881224	1.2683	0.976662	0.999042	-0.0711898	1.06637	1.06069	1.10894	0.889657
1	1st block	0.989406	1.08805	1.10908	1.03608	1.02609	0.883184	1.26754	0.97655	0.998929	-0.0708033	1.06637	1.06057	1.1086	0.889543
1	1st block	0.98929	1.08795	1.10907	1.03595	1.02609	0.885061	1.26677	0.976438	0.99876	-0.0704109	1.06637	1.0604	1.10826	0.889429
1	1st block	0.989173	1.08785	1.10905	1.03584	1.02601	0.88702	1.26601	0.976325	0.998647	-0.0700117	1.06637	1.06029	1.10793	0.889314
1	1st block	0.989057	1.08776	1.10904	1.03572	1.02594	0.88898	1.26525	0.976213	0.998478	-0.0696066	1.06627	1.06011	1.10759	0.889143
1	1st block	0.988941	1.08766	1.10903	1.03561	1.02587	0.890857	1.26448	0.976112	0.998365	-0.0691947	1.06627	1.06	1.10725	0.889029
1	1st block	0.988824	1.08756	1.10902	1.03551	1.0258	0.892735	1.26372	0.976011	0.998196	-0.068777	1.06627	1.05989	1.10692	0.888914
1	1st block	0.988719	1.08746	1.109	1.03539	1.02573	0.894612	1.26295	0.97591	0.998083	-0.0683524	1.06627	1.05971	1.10658	0.8888
1	1st block	0.988603	1.08736	1.10899	1.03529	1.02565	0.89649	1.26211	0.97582	0.997914	-0.0679209	1.06617	1.0596	1.10623	0.888686
1	1st block	0.988487	1.08727	1.10898	1.03519	1.02565	0.898367	1.26135	0.975731	0.997802	-0.0674837	1.06617	1.05949	1.10589	0.888571
1	1st block	0.988382	1.08717	1.10897	1.03508	1.02558	0.900245	1.26058	0.975641	0.997632	-0.0670395	1.06617	1.05937	1.10556	0.8884
1	1st block	0.988277	1.08717	1.10895	1.03498	1.02551	0.902041	1.25974	0.975562	0.99752	-0.0665886	1.06617	1.0592	1.10522	0.888286
1	1st block	0.988161	1.08707	1.10895	1.03488	1.02544	0.903918	1.25898	0.975484	0.997351	-0.0661318	1.06607	1.05909	1.10488	0.888171
1	1st block	0.988056	1.08697	1.10894	1.03478	1.02537	0.905714	1.25814	0.975405	0.997238	-0.0656681	1.06607	1.05897	1.10454	0.888057
1	1st block	0.987951	1.08687	1.10893	1.03468	1.02537	0.90751	1.2573	0.975327	0.997069	-0.0651977	1.06607	1.05886	1.10421	0.887943
1	1st block	0.987846	1.08677	1.10892	1.03458	1.02529	0.909306	1.25653	0.975259	0.996956	-0.0647204	1.06607	1.05869	1.10387	0.887771
1	1st block	0.987742	1.08668	1.1089	1.03449	1.02522	0.911102	1.25569	0.975192	0.996787	-0.0642372	1.06607	1.05857	1.10353	0.887657
1	1st block	0.987648	1.08658	1.1089	1.0344	1.02515	0.912816	1.25485	0.975125	0.996674	-0.0637462	1.06597	1.05846	1.1032	0.887543
1	1st block	0.987544	1.08648	1.10889	1.03431	1.02508	0.914612	1.25401	0.975069	0.996505	-0.0632494	1.06597	1.05834	1.10286	0.887429
1	1st block	0.987439	1.08648	1.10888	1.03423	1.02508	0.916327	1.25317	0.975013	0.996392	-0.0627448	1.06597	1.05823	1.10252	0.887314
1	1st block	0.987346	1.08638	1.10888	1.03414	1.02501	0.918122	1.25233	0.974957	0.996223	-0.0622343	1.06597	1.05811	1.10218	0.8872
1	1st block	0.987241	1.08628	1.10886	1.03406	1.02493	0.919837	1.25149	0.9749	0.99611	-0.061716	1.06597	1.058	1.10185	0.887029
1	1st block	0.987148	1.08618	1.10885	1.03397	1.02486	0.921551	1.25065	0.974856	0.995998	-0.0611918	1.06597	1.05783	1.10151	0.886914
1	1st block	0.987055	1.08609	1.10885	1.03389	1.02486	0.923265	1.2498	0.974811	0.995829	-0.0606598	1.06587	1.05771	1.10117	0.8868
1	1st block	0.98695	1.08599	1.10884	1.03381	1.02479	0.924898	1.24889	0.974766	0.995716	-0.060121	1.06587	1.0576	1.10084	0.886686
1	1st block	0.986857	1.08589	1.10883	1.03373	1.02472	0.926612	1.24805	0.974721	0.995547	-0.0595764	1.06587	1.05749	1.1005	0.886571
1	1st block	0.986764	1.08589	1.10883	1.03366	1.02472	0.928245	1.2472	0.974687	0.995434	-0.0590229	1.06587	1.05737	1.10016	0.886457
1	1st block	0.986671	1.08579	1.10881	1.03358	1.02465	0.929959	1.24629	0.974654	0.995265	-0.0584636	1.06587	1.05726	1.09983	0.886343
1	1st block	0.986589	1.08569	1.10881	1.03351	1.02458	0.931592	1.24545	0.97462	0.995152	-0.0578975	1.06577	1.05714	1.09948	0.886171
1	1st block	0.986496	1.08559	1.1088	1.03343	1.0245	0.933224	1.24453	0.974597	0.995039	-0.0573236	1.06577	1.05703	1.09914	0.886057
1	1st block	0.986403	1.0855	1.1088	1.03336	1.0245	0.934857	1.24369	0.974575	0.99487	-0.0567428	1.06577	1.05691	1.0988	0.885943
1	1st block	0.986321	1.0855	1.1088	1.03329	1.02443	0.936408	1.24277	0.974553	0.994758	-0.0561542	1.06577	1.0568	1.09847	0.885829
1	1st block	0.986228	1.0854	1.10879	1.03324	1.02436	0.938041	1.24185	0.97453	0.994589	-0.0555588	1.06577	1.05669	1.09813	0.885714
1	1st block	0.986147	1.0853	1.10879	1.03317	1.02436	0.939673	1.24101	0.974508	0.994476	-0.0549566	1.06577	1.05657	1.09779	0.8856
1	1st block	0.986054	1.0852	1.10878	1.0331	1.02429	0.941224	1.2401	0.974496	0.994363	-0.0543465	1.06577	1.05646	1.09744	0.885486
1	1st block	0.985972	1.0852	1.10878	1.03304	1.02422	0.942776	1.23918	0.974485	0.994194	-0.0537296	1.06567	1.05634	1.09711	0.885371
1	1st block	0.985891	1.0851	1.10878	1.03298	1.02422	0.944327	1.23826	0.974474	0.994081	-0.0531049	1.06567	1.05629	1.09677	0.8852
1	1st block	0.985809	1.08501	1.10876	1.03293	1.02414	0.945878	1.23734	0.974474	0.993968	-0.0524724	1.06567	1.05617	1.09643	0.885086
1	1st block	0.985728	1.08491	1.10876	1.03287	1.02407	0.947429	1.23643	0.974463	0.993799	-0.0518331	1.06567	1.05606	1.09608	0.884971
1	1st block	0.985646	1.08481	1.10876	1.03281	1.02407	0.94898	1.23551	0.974463	0.993687	-0.0511869	1.06567	1.05594	1.09574	0.884857
1	1st block	0.985565	1.08481	1.10875	1.03276	1.024	0.950449	1.23459	0.974463	0.993517	-0.050532	1.06567	1.05583	1.09541	0.884743
1	1st block	0.985495	1.08471	1.10875	1.03271	1.024	0.952	1.23367	0.974474	0.993405	-0.0498702	1.06557	1.05571	1.09506	0.884629
1	1st block	0.985413	1.08461	1.10875	1.03267	1.02393	0.953469	1.23276	0.974474	0.993292	-0.0492016	1.06557	1.0556	1.09472	0.884514
1	1st block	0.985332	1.08461	1.10875	1.03261	1.02386	0.954939	1.23184	0.974485	0.993123	-0.0485242	1.06557	1.05554	1.09437	0.8844
1	1st block	0.985262	1.08451	1.10875	1.03256	1.02386	0.956408	1.23085	0.974496	0.99301	-0.0478389	1.06557	1.05543	1.09404	0.884286
1	1st block	0.985192	1.08442	1.10874	1.03252	1.02378	0.957878	1.22993	0.974508	0.992897	-0.0471469	1.06557	1.05531	1.09369	0.884171
1	1st block	0.985111	1.08432	1.10874	1.03248	1.02378	0.959347	1.22901	0.974519	0.992728	-0.046447	1.06557	1.0552	1.09335	0.884057
1	1st block	0.985041	1.08432	1.10874	1.03244	1.02371	0.960735	1.22802	0.97453	0.992616	-0.0457394	1.06547	1.05514	1.093	0.883943
1	1st block	0.984971	1.08422	1.10874	1.03239	1.02364	0.962204	1.2271	0.974553	0.992503	-0.0450239	1.06547	1.05503	1.09266	0.883829
1	1st block	0.984901	1.08412	1.10874	1.03236	1.02364	0.963592	1.22611	0.974575	0.992334	-0.0443006	1.06547	1.05491	1.09231	0.883657
1	1st block	0.984831	1.08412	1.10874	1.03232	1.02357	0.96498	1.22519	0.974597	0.992221	-0.0435695	1.06547	1.0548	1.09198	0.883543
1	1st block	0.984761	1.08402	1.10874	1.03229	1.02357	0.966367	1.22419	0.97462	0.992108	-0.0428297	1.06547	1.05474	1.09163	0.883429
1	1st block	0.984692	1.08392	1.10874	1.03225	1.0235	0.967755	1.22328	0.974642	0.991995	-0.042083	1.06547	1.05463	1.09128	0.883314
1	1st block	0.984633	1.08392	1.10874	1.03222	1.0235	0.969143	1.22228	0.974665	0.991826	-0.0413275	1.06538	1.05451	1.09094	0.8832
1	1st block	0.984563	1.08383	1.10874	1.03219	1.02342	0.970531	1.22129	0.974698	0.991714	-0.0405652	1.06538	1.05446	1.09059	0.883086
1	1st block	0.984494	1.08373	1.10874	1.03216	1.02335	0.971837	1.22037	0.974721	0.991601	-0.039794	1.06538	1.05434	1.09024	0.882971
1	1st block	0.984435	1.08363	1.10874	1.03213	1.02335	0.973224	1.21938	0.974755	0.991432	-0.0390142	1.06538	1.05423	1.08989	0.882857
1	1st block	0.984366	1.08363	1.10874	1.03211	1.02328	0.974531	1.21839	0.974788	0.991319	-0.0382274	1.06538	1.05417	1.08955	0.882743
1	1st block	0.984307	1.08353	1.10874	1.03208	1.02328	0.975837	1.21739	0.974822	0.991206	-0.0374319	1.06538	1.05406	1.08921	0.882629
1	1st block	0.984249	1.08353	1.10874	1.03206	1.02321	0.977143	1.2164	0.974856	0.991094	-0.0366286	1.06528	1.054	1.08886	0.882514
1	1st block	0.984191	1.08343	1.10874	1.03204	1.02321	0.978449	1.2154	0.974889	0.990924	-0.0358165	1.06528	1.05389	1.08851	0.8824
1	1st block	0.984133	1.08334	1.10875	1.03201	1.02314	0.979755	1.21441	0.974923	0.990812	-0.0349966	1.06528	1.05383	1.08816	0.882286
1	1st block	0.984063	1.08334	1.10875	1.032	1.02314	0.981061	1.21342	0.974968	0.990699	-0.0341679	1.06528	1.05371	1.08781	0.882171
1	1st block	0.984016	1.08324	1.10875	1.03198	1.02307	0.982286	1.21242	0.975001	0.990586	-0.0333314	1.06528	1.05366	1.08746	0.882057
1	1st block	0.983958	1.08314	1.10875	1.03197	1.02307	0.983592	1.21143	0.975046	0.990417	-0.0324861	1.06528	1.05354	1.08711	0.881943
1	1st block	0.9839	1.08314	1.10875	1.03195	1.02299	0.984816	1.21043	0.97508	0.990304	-0.031632	1.06518	1.05349	1.08676	0.881829
1	1st block	0.983842	1.08304	1.10876	1.03193	1.02299	0.986041	1.20944	0.975125	0.990192	-0.0307701	1.06518	1.05337	1.08642	0.881714
1	1st block	0.983783	1.08304	1.10876	1.03192	1.02292	0.987265	1.20845	0.97517	0.990079	-0.0298995	1.06518	1.05331	1.08607	0.8816
1	1st block	0.983737	1.08294	1.10876	1.03191	1.02292	0.98849	1.20745	0.975215	0.989966	-0.029021	1.06518	1.0532	1.08572	0.881486
1	1st block	0.983679	1.08284	1.10876	1.03191	1.02285	0.989714	1.20646	0.975248	0.989797	-0.0281327	1.06518	1.05314	1.08537	0.881371
1	1st block	0.983632	1.08284	1.10878	1.0319	1.02285	0.990939	1.20539	0.975293	0.989684	-0.0272367	1.06508	1.05303	1.08502	0.881257
1	1st block	0.983574	1.08275	1.10878	1.03189	1.02285	0.992082	1.2044	0.975338	0.989572	-0.0263319	1.06508	1.05297	1.08466	0.881143
1	1st block	0.983527	1.08275	1.10878	1.03189	1.02278	0.993306	1.2034	0.975383	0.989459	-0.0254183	1.06508	1.05286	1.08431	0.881029
1	1st block	0.983481	1.08265	1.10879	1.03189	1.02278	0.994449	1.20233	0.975428	0.989346	-0.0244959	1.06508	1.0528	1.08396	0.880914
1	1st block	0.983434	1.08255	1.10879	1.03189	1.02271	0.995592	1.20134	0.975473	0.989233	-0.0235647	1.06498	1.05274	1.08361	0.8808
1	1st block	0.983388	1.08255	1.1088	1.03189	1.02271	0.996735	1.20034	0.975518	0.989064	-0.0226247	1.06498	1.05263	1.08326	0.880686
1	1st block	0.983341	1.08245	1.1088	1.03189	1.02263	0.997878	1.19927	0.975562	0.988952	-0.0216759	1.06498	1.05257	1.0829	0.880571
1	1st block	0.983295	1.08245	1.1088	1.03189	1.02263	0.99902	1.19828	0.975607	0.988839	-0.0207184	1.06498	1.05251	1.08255	0.880514
1	1st block	0.983248	1.08235	1.10881	1.03189	1.02263	1.00016	1.19721	0.975652	0.988726	-0.0197521	1.06498	1.0524	1.0822	0.8804
1	1st block	0.983201	1.08235	1.10881	1.0319	1.02256	1.00122	1.19622	0.975697	0.988613	-0.018777	1.06488	1.05234	1.08185	0.880286
1	1st block	0.983155	1.08225	1.10883	1.0319	1.02256	1.00237	1.19515	0.975742	0.988501	-0.0177921	1.06488	1.05229	1.0815	0.880171
1	1st block	0.983108	1.08225	1.10883	1.03191	1.02249	1.00343	1.19415	0.975787	0.988331	-0.0167984	1.06488	1.05217	1.08114	0.880057
1	1st block	0.983073	1.08216	1.10884	1.03191	1.02249	1.00457	1.19308	0.975832	0.988219	-0.015796	1.06488	1.05211	1.08079	0.879943
1	1st block	0.983027	1.08206	1.10884	1.03192	1.02249	1.00563	1.19201	0.975877	0.988106	-0.0147848	1.06478	1.05206	1.08045	0.879829
1	1st block	0.982992	1.08206	1.10885	1.03193	1.02242	1.00669	1.19102	0.975921	0.987993	-0.0137638	1.06478	1.052	1.08008	0.879714
1	1st block	0.982945	1.08196	1.10886	1.03195	1.02242	1.00776	1.18995	0.975966	0.98788	-0.012733	1.06478	1.05194	1.07974	0.8796
1	1st block	0.98291	1.08196	1.10886	1.03197	1.02235	1.00873	1.18895	0.976011	0.987768	-0.0116945	1.06478	1.05183	1.07939	0.879486
1	1st block	0.982875	1.08186	1.10888	1.03198	1.02235	1.0098	1.18788	0.976045	0.987655	-0.0106452	1.06468	1.05177	1.07904	0.879371
1	1st block	0.982829	1.08186	1.10888	1.03199	1.02235	1.01078	1.18681	0.97609	0.987542	-0.00958751	1.06468	1.05171	1.07868	0.879257
1	1st block	0.982794	1.08176	1.10889	1.03201	1.02227	1.01184	1.18582	0.976135	0.98743	-0.00852025	1.06468	1.05166	1.07833	0.879143
1	1st block	0.982759	1.08176	1.1089	1.03203	1.02227	1.01282	1.18475	0.97618	0.987317	-0.00744353	1.06468	1.0516	1.07798	0.879029
1	1st block	0.982724	1.08167	1.1089	1.03205	1.02227	1.0138	1.18368	0.976213	0.987148	-0.00635754	1.06458	1.05154	1.07763	0.878914
1	1st block	0.982689	1.08167	1.10892	1.03207	1.0222	1.01478	1.18261	0.976258	0.987035	-0.00526198	1.06458	1.05143	1.07727	0.878857
1	1st block	0.982654	1.08157	1.10893	1.03209	1.0222	1.01576	1.18161	0.976292	0.986922	-0.00415686	1.06458	1.05137	1.07692	0.878743
1	1st block	0.982619	1.08157	1.10893	1.03212	1.0222	1.01673	1.18054	0.976337	0.986809	-0.00304226	1.06448	1.05131	1.07657	0.878629
1	1st block	0.982584	1.08147	1.10894	1.03214	1.02213	1.01771	1.17947	0.97637	0.986697	-0.00191811	1.06448	1.05126	1.07622	0.878514
1	1st block	0.982561	1.08147	1.10895	1.03216	1.02213	1.01869	1.1784	0.976415	0.986584	-0.000784344	1.06448	1.0512	1.07586	0.8784
1	1st block	0.982526	1.08147	1.10895	1.03219	1.02213	1.01959	1.17733	0.976449	0.986471	0.000359112	1.06448	1.05114	1.07551	0.878286
1	1st block	0.982491	1.08137	1.10897	1.03221	1.02206	1.02049	1.17626	0.976482	0.986359	0.00151225	1.06438	1.05109	1.07516	0.878171
1	1st block	0.982468	1.08137	1.10898	1.03224	1.02206	1.02147	1.17527	0.976516	0.986246	0.00267516	1.06438	1.05103	1.07481	0.878057
1	1st block	0.982433	1.08127	1.10899	1.03227	1.02206	1.02237	1.1742	0.97655	0.986133	0.00384783	1.06438	1.05097	1.07446	0.877943
1	1st block	0.98241	1.08127	1.10899	1.0323	1.02206	1.02327	1.17313	0.976583	0.98602	0.00503026	1.06428	1.05091	1.0741	0.877829
1	1st block	0.982375	1.08117	1.109	1.03233	1.02199	1.02416	1.17206	0.976617	0.985908	0.00622265	1.06428	1.05086	1.07375	0.877771
1	1st block	0.982352	1.08117	1.10902	1.03236	1.02199	1.02506	1.17099	0.976651	0.985795	0.00742479	1.06428	1.0508	1.0734	0.877657
1	1st block	0.982317	1.08108	1.10903	1.03239	1.02199	1.02596	1.16992	0.976673	0.985682	0.0086369	1.06418	1.05074	1.07305	0.877543
1	1st block	0.982293	1.08108	1.10904	1.03243	1.02199	1.02678	1.16885	0.976707	0.985569	0.00985944	1.06418	1.05069	1.07271	0.877429
1	1st block	0.98227	1.08108	1.10904	1.03246	1.02191	1.02767	1.16778	0.976729	0.985457	0.0110913	1.06418	1.05063	1.07236	0.877314
1	1st block	0.982247	1.08098	1.10905	1.03249	1.02191	1.02849	1.16671	0.976763	0.985344	0.0123328	1.06408	1.05057	1.072	0.8772
1	1st block	0.982224	1.08098	1.10907	1.03253	1.02191	1.02931	1.16571	0.976785	0.985231	0.0135852	1.06408	1.05051	1.07165	0.877086
1	1st block	0.9822	1.08088	1.10908	1.03257	1.02191	1.0302	1.16464	0.976808	0.985118	0.0148482	1.06408	1.05046	1.0713	0.876971
1	1st block	0.982177	1.08088	1.10909	1.03261	1.02184	1.03102	1.16357	0.97683	0.985006	0.0161201	1.06399	1.05046	1.07095	0.876857
1	1st block	0.982154	1.08088	1.10911	1.03264	1.02184	1.03184	1.1625	0.976853	0.984893	0.0174026	1.06399	1.0504	1.0706	0.876743
1	1st block	0.98213	1.08078	1.10912	1.03269	1.02184	1.03265	1.16143	0.976875	0.984837	0.0186959	1.06399	1.05034	1.07025	0.876686
1	1st block	0.982107	1.08078	1.10913	1.03272	1.02184	1.03339	1.16036	0.976898	0.984724	0.019999	1.06389	1.05029	1.0699	0.876571
1	1st block	0.982084	1.08068	1.10913	1.03277	1.02177	1.0342	1.15929	0.976909	0.984611	0.0213119	1.06389	1.05023	1.06955	0.876457
1	1st block	0.982061	1.08068	1.10914	1.0328	1.02177	1.03502	1.15822	0.976931	0.984498	0.0226354	1.06379	1.05017	1.0692	0.876343
1	1st block	0.982049	1.08068	1.10916	1.03285	1.02177	1.03576	1.15715	0.976942	0.984386	0.0239697	1.06379	1.05017	1.06885	0.876229
1	1st block	0.982026	1.08058	1.10917	1.03289	1.02177	1.03649	1.15608	0.976954	0.984273	0.0253148	1.06379	1.05011	1.06852	0.876114
1	1st block	0.982014	1.08058	1.10918	1.03294	1.02177	1.03731	1.15501	0.976965	0.98416	0.0266696	1.06369	1.05006	1.06817	0.876
1	1st block	0.981991	1.08049	1.10919	1.03298	1.0217	1.03804	1.15394	0.976976	0.984047	0.0280351	1.06369	1.05	1.06782	0.875886
1	1st block	0.981967	1.08049	1.10921	1.03303	1.0217	1.03878	1.15287	0.976987	0.983935	0.0294104	1.06369	1.04994	1.06747	0.875829
1	1st block	0.981956	1.08049	1.10922	1.03308	1.0217	1.03951	1.1518	0.976999	0.983822	0.0307975	1.06359	1.04994	1.06712	0.875714
1	1st block	0.981944	1.08039	1.10923	1.03312	1.0217	1.04024	1.15073	0.97701	0.983766	0.0321942	1.06359	1.04989	1.06677	0.8756
1	1st block	0.981921	1.08039	1.10924	1.03317	1.0217	1.0409	1.14966	0.97701	0.983653	0.0336018	1.06349	1.04983	1.06643	0.875486
1	1st block	0.981909	1.08039	1.10926	1.03321	1.0217	1.04163	1.14859	0.97701	0.98354	0.03502	1.06349	1.04983	1.06608	0.875371
1	1st block	0.981898	1.08029	1.10927	1.03326	1.02163	1.04237	1.14752	0.977021	0.983427	0.036449	1.06349	1.04977	1.06574	0.875257
1	1st block	0.981886	1.08029	1.10928	1.0333	1.02163	1.04302	1.14653	0.977021	0.983315	0.0378887	1.06339	1.04971	1.06539	0.875143
1	1st block	0.981863	1.08029	1.1093	1.03336	1.02163	1.04376	1.14546	0.977021	0.983202	0.0393392	1.06339	1.04966	1.06505	0.875029
1	1st block	0.981851	1.08019	1.10931	1.03341	1.02163	1.04441	1.14439	0.97701	0.983145	0.0408004	1.06329	1.04966	1.0647	0.874971
1	1st block	0.981839	1.08019	1.10932	1.03345	1.02163	1.04506	1.14332	0.97701	0.983033	0.0422723	1.06329	1.0496	1.06435	0.874857
1	1st block	0.981828	1.08019	1.10933	1.03351	1.02163	1.04571	1.14225	0.97701	0.98292	0.043755	1.06329	1.0496	1.06401	0.874743
1	1st block	0.981816	1.08009	1.10935	1.03355	1.02163	1.04637	1.14118	0.976999	0.982807	0.0452484	1.06319	1.04954	1.06367	0.874629
1	1st block	0.981804	1.08009	1.10936	1.03361	1.02163	1.04702	1.14011	0.976987	0.982694	0.0467526	1.06319	1.04949	1.06333	0.874514
1	1st block	0.981793	1.08009	1.10937	1.03366	1.02156	1.04767	1.13903	0.976987	0.982638	0.0482684	1.06309	1.04949	1.06298	0.8744
1	1st block	0.981781	1.08	1.10938	1.03371	1.02156	1.04824	1.13796	0.976965	0.982525	0.049795	1.06309	1.04943	1.06264	0.874286
1	1st block	0.981781	1.08	1.1094	1.03376	1.02156	1.0489	1.13689	0.976954	0.982413	0.0513324	1.06309	1.04943	1.06229	0.874229
1	1st block	0.981769	1.08	1.10941	1.03382	1.02156	1.04947	1.1359	0.976942	0.9823	0.0528804	1.06299	1.04937	1.06196	0.874114
1	1st block	0.981758	1.0799	1.10942	1.03386	1.02156	1.05012	1.13483	0.976931	0.982244	0.0544402	1.06299	1.04931	1.06161	0.874
1	1st block	0.981746	1.0799	1.10943	1.03392	1.02156	1.05069	1.13376	0.976909	0.982131	0.0560107	1.06289	1.04931	1.06127	0.873886
1	1st block	0.981746	1.0799	1.10945	1.03398	1.02156	1.05127	1.13269	0.976886	0.982018	0.057593	1.06289	1.04926	1.06092	0.873771
1	1st block	0.981735	1.0798	1.10946	1.03402	1.02156	1.05192	1.13162	0.976875	0.981905	0.0591859	1.06279	1.04926	1.06058	0.873657
1	1st block	0.981723	1.0798	1.10947	1.03408	1.02156	1.05249	1.13063	0.976853	0.981849	0.0607897	1.06279	1.0492	1.06025	0.873543
1	1st block	0.981723	1.0798	1.10949	1.03414	1.02148	1.05306	1.12956	0.976819	0.981736	0.0624051	1.06269	1.0492	1.0599	0.873486
1	1st block	0.981711	1.0797	1.1095	1.03418	1.02148	1.05355	1.12849	0.976797	0.981623	0.0640312	1.06269	1.04914	1.05956	0.873371
1	1st block	0.981711	1.0797	1.10951	1.03424	1.02148	1.05412	1.12742	0.976774	0.981511	0.0656691	1.06269	1.04914	1.05922	0.873257
1	1st block	0.9817	1.0797	1.10952	1.0343	1.02148	1.05469	1.12634	0.976741	0.981454	0.0673177	1.06259	1.04909	1.05889	0.873143
1	1st block	0.9817	1.0796	1.10954	1.03434	1.02148	1.05527	1.12535	0.976707	0.981342	0.068978	1.06259	1.04909	1.05854	0.873029
1	1st block	0.9817	1.0796	1.10955	1.0344	1.02148	1.05576	1.12428	0.976684	0.981229	0.0706501	1.0625	1.04903	1.0582	0.872914
1	1st block	0.981688	1.0796	1.10956	1.03446	1.02148	1.05633	1.12321	0.976651	0.981172	0.0723328	1.0625	1.04903	1.05786	0.8728
1	1st block	0.981688	1.0796	1.10957	1.0345	1.02148	1.05682	1.12222	0.976617	0.98106	0.0740273	1.0624	1.04903	1.05753	0.872743
1	1st block	0.981688	1.0795	1.10959	1.03456	1.02148	1.05731	1.12115	0.976572	0.980947	0.0757335	1.0624	1.04897	1.05719	0.872629
1	1st block	0.981676	1.0795	1.1096	1.03462	1.02148	1.0578	1.12008	0.976539	0.980891	0.0774505	1.0623	1.04897	1.05685	0.872514
1	1st block	0.981676	1.0795	1.10961	1.03466	1.02148	1.05829	1.11908	0.976494	0.980778	0.0791791	1.0623	1.04891	1.0565	0.8724
1	1st block	0.981676	1.07941	1.10962	1.03472	1.02148	1.05878	1.11801	0.97646	0.980665	0.0809195	1.0623	1.04891	1.05617	0.872286
1	1st block	0.981676	1.07941	1.10964	1.03478	1.02148	1.05927	1.11694	0.976415	0.980609	0.0826706	1.0622	1.04891	1.05583	0.872171
1	1st block	0.981665	1.07941	1.10965	1.03482	1.02148	1.05976	1.11595	0.97637	0.980496	0.0844344	1.0622	1.04886	1.05549	0.872057
1	1st block	0.981665	1.07931	1.10966	1.03488	1.02148	1.06024	1.11488	0.976325	0.98044	0.0862089	1.0621	1.04886	1.05515	0.872
1	1st block	0.981665	1.07931	1.10968	1.03492	1.02148	1.06073	1.11388	0.976281	0.980327	0.0879951	1.0621	1.04886	1.05482	0.871886
1	1st block	0.981665	1.07931	1.10969	1.03498	1.02148	1.06114	1.11281	0.976236	0.980214	0.0897931	1.062	1.0488	1.05449	0.871771
1	1st block	0.981665	1.07931	1.1097	1.03504	1.02141	1.06163	1.11182	0.97618	0.980158	0.0916027	1.062	1.0488	1.05416	0.871657
1	1st block	0.981665	1.07921	1.10971	1.03508	1.02141	1.06204	1.11075	0.976123	0.980045	0.0934241	1.0619	1.0488	1.05382	0.871543
1	1st block	0.981665	1.07921	1.10973	1.03513	1.02141	1.06245	1.10976	0.976079	0.979989	0.0952562	1.0619	1.04874	1.05348	0.871429
1	1st block	0.981665	1.07921	1.10974	1.03519	1.02141	1.06294	1.10869	0.976022	0.979876	0.097101	1.0618	1.04874	1.05314	0.871314
1	1st block	0.981665	1.07911	1.10975	1.03523	1.02141	1.06335	1.10769	0.975966	0.979763	0.0989556	1.0618	1.04874	1.05281	0.871257
1	1st block	0.981665	1.07911	1.10976	1.03529	1.02141	1.06376	1.10662	0.97591	0.979707	0.10083	1.0617	1.04869	1.05247	0.871143
1	1st block	0.981665	1.07911	1.10978	1.03533	1.02141	1.06416	1.10563	0.975854	0.979594	0.102704	1.0617	1.04869	1.05215	0.871029
1	1st block	0.981665	1.07901	1.10979	1.03538	1.02141	1.06457	1.10463	0.975787	0.979538	0.104597	1.0617	1.04869	1.05181	0.870914
1	1st block	0.981676	1.07901	1.1098	1.03543	1.02141	1.06498	1.10356	0.975731	0.979425	0.106501	1.0616	1.04869	1.05147	0.8708
1	1st block	0.981676	1.07901	1.10981	1.03547	1.02141	1.06539	1.10257	0.975663	0.979369	0.108414	1.0616	1.04863	1.05115	0.870686
1	1st block	0.981676	1.07901	1.10983	1.03553	1.02141	1.06571	1.10158	0.975596	0.979256	0.110337	1.0615	1.04863	1.05081	0.870571
1	1st block	0.981676	1.07891	1.10984	1.03557	1.02141	1.06612	1.10058	0.97554	0.9792	0.112279	1.0615	1.04863	1.05047	0.870514
1	1st block	0.981676	1.07891	1.10985	1.03562	1.02141	1.06653	1.09951	0.975473	0.979087	0.114231	1.0614	1.04863	1.05015	0.8704
1	1st block	0.981676	1.07891	1.10987	1.03565	1.02141	1.06686	1.09852	0.975394	0.978974	0.116193	1.0614	1.04863	1.04981	0.870286
1	1st block	0.981688	1.07882	1.10988	1.0357	1.02141	1.06727	1.09753	0.975327	0.978918	0.118165	1.0613	1.04857	1.04947	0.870171
1	1st block	0.981688	1.07882	1.10989	1.03575	1.02141	1.06759	1.09653	0.975259	0.978805	0.120146	1.0613	1.04857	1.04915	0.870057
1	1st block	0.981688	1.07882	1.1099	1.03579	1.02141	1.06792	1.09554	0.975181	0.978749	0.122147	1.0612	1.04857	1.04881	0.869943
1	1st block	0.981688	1.07872	1.10992	1.03582	1.02141	1.06824	1.09447	0.975114	0.978636	0.124158	1.0612	1.04857	1.04849	0.869829
1	1st block	0.9817	1.07872	1.10993	1.03587	1.02141	1.06865	1.09347	0.975035	0.978579	0.126179	1.0611	1.04857	1.04816	0.869771
1	1st block	0.9817	1.07872	1.10994	1.03592	1.02141	1.06898	1.09248	0.974957	0.978523	0.128209	1.0611	1.04857	1.04782	0.869657
1	1st block	0.9817	1.07862	1.10995	1.03595	1.02141	1.06931	1.09149	0.974878	0.97841	0.130259	1.0611	1.04851	1.0475	0.869543
1	1st block	0.981711	1.07862	1.10997	1.03598	1.02141	1.06963	1.09049	0.974799	0.978354	0.132318	1.06101	1.04851	1.04716	0.869429
1	1st block	0.981711	1.07862	1.10998	1.03603	1.02141	1.06988	1.0895	0.974721	0.978241	0.134388	1.06101	1.04851	1.04684	0.869314
1	1st block	0.981711	1.07852	1.10999	1.03606	1.02141	1.0702	1.0885	0.974642	0.978185	0.136467	1.06091	1.04851	1.04651	0.8692
1	1st block	0.981723	1.07852	1.11	1.0361	1.02141	1.07053	1.08751	0.974564	0.978072	0.138555	1.06091	1.04851	1.04618	0.869086
1	1st block	0.981723	1.07852	1.11002	1.03613	1.02141	1.07086	1.08652	0.974474	0.978016	0.140664	1.06081	1.04851	1.04585	0.868971
1	1st block	0.981723	1.07842	1.11002	1.03617	1.02141	1.0711	1.08552	0.974396	0.977903	0.142782	1.06081	1.04851	1.04553	0.868914
1	1st block	0.981735	1.07842	1.11003	1.0362	1.02141	1.07143	1.08461	0.974306	0.977847	0.14491	1.06071	1.04851	1.04519	0.8688
1	1st block	0.981735	1.07842	1.11004	1.03624	1.02141	1.07167	1.08361	0.974216	0.977734	0.147047	1.06071	1.04851	1.04486	0.868686
1	1st block	0.981735	1.07832	1.11006	1.03627	1.02141	1.072	1.08262	0.974137	0.977678	0.149204	1.06071	1.04846	1.04454	0.868571
1	1st block	0.981746	1.07832	1.11007	1.0363	1.02141	1.07224	1.08162	0.974048	0.977621	0.151362	1.06061	1.04846	1.04421	0.868457
1	1st block	0.981746	1.07832	1.11008	1.03633	1.02141	1.07249	1.08063	0.973958	0.977508	0.153538	1.06061	1.04846	1.04389	0.868343
1	1st block	0.981746	1.07823	1.11009	1.03636	1.02141	1.07273	1.07971	0.973857	0.977452	0.155735	1.06051	1.04846	1.04356	0.868229
1	1st block	0.981758	1.07823	1.11011	1.03638	1.02141	1.07298	1.07872	0.973767	0.977339	0.157931	1.06051	1.04846	1.04324	0.868114
1	1st block	0.981758	1.07823	1.11011	1.03642	1.02141	1.07322	1.07773	0.973677	0.977283	0.160146	1.06041	1.04846	1.04291	0.868057
1	1st block	0.981758	1.07813	1.11012	1.03644	1.02141	1.07347	1.07681	0.973588	0.977227	0.162372	1.06041	1.04846	1.04259	0.867943
1	1st block	0.981769	1.07813	1.11013	1.03646	1.02141	1.07371	1.07581	0.973487	0.977114	0.164607	1.06041	1.04846	1.04226	0.867829
1	1st block	0.981769	1.07803	1.11014	1.03649	1.02141	1.07396	1.0749	0.973386	0.977057	0.166852	1.06031	1.04846	1.04194	0.867714
1	1st block	0.981781	1.07803	1.11016	1.03651	1.02141	1.0742	1.0739	0.973296	0.976945	0.169117	1.06031	1.04846	1.04161	0.8676
1	1st block	0.981781	1.07803	1.11017	1.03653	1.02141	1.07445	1.07291	0.973195	0.976888	0.171391	1.06021	1.04846	1.04129	0.867486
1	1st block	0.981781	1.07793	1.11017	1.03655	1.02148	1.07461	1.07199	0.973094	0.976832	0.173675	1.06021	1.04846	1.04096	0.867371
1	1st block	0.981793	1.07793	1.11018	1.03658	1.02148	1.07486	1.071	0.972993	0.976719	0.175969	1.06021	1.04846	1.04064	0.867257
1	1st block	0.981793	1.07793	1.11019	1.03659	1.02148	1.0751	1.07008	0.972892	0.976663	0.178272	1.06011	1.04846	1.04031	0.8672
1	1st block	0.981793	1.07783	1.11021	1.03661	1.02148	1.07527	1.06916	0.972791	0.976607	0.180595	1.06011	1.04846	1.03999	0.867086
1	1st block	0.981804	1.07783	1.11021	1.03662	1.02148	1.07551	1.06817	0.97269	0.976494	0.182928	1.06001	1.04851	1.03967	0.866971
1	1st block	0.981804	1.07774	1.11022	1.03665	1.02148	1.07567	1.06725	0.972589	0.976437	0.185271	1.06001	1.04851	1.03935	0.866857
1	1st block	0.981804	1.07774	1.11023	1.03666	1.02148	1.07584	1.06634	0.972488	0.976381	0.187633	1.06001	1.04851	1.03902	0.866743
1	1st block	0.981816	1.07774	1.11025	1.03667	1.02148	1.07608	1.06534	0.972376	0.976268	0.189995	1.05991	1.04851	1.03871	0.866629
1	1st block	0.981816	1.07764	1.11025	1.03668	1.02148	1.07624	1.06442	0.972275	0.976212	0.192377	1.05991	1.04851	1.03839	0.866514
1	1st block	0.981816	1.07764	1.11026	1.03669	1.02148	1.07641	1.06351	0.972163	0.976156	0.194768	1.05981	1.04851	1.03806	0.8664
1	1st block	0.981828	1.07754	1.11027	1.0367	1.02148	1.07657	1.06259	0.972062	0.976043	0.197169	1.05981	1.04851	1.03775	0.866286
1	1st block	0.981828	1.07754	1.11027	1.03671	1.02148	1.07673	1.0616	0.97195	0.975986	0.19959	1.05981	1.04851	1.03742	0.866229
1	1st block	0.981828	1.07744	1.11028	1.03673	1.02148	1.0769	1.06068	0.971837	0.97593	0.20202	1.05971	1.04851	1.03711	0.866114
1	1st block	0.981828	1.07744	1.1103	1.03674	1.02148	1.07706	1.05976	0.971736	0.975817	0.204461	1.05971	1.04851	1.03679	0.866
1	1st block	0.981828	1.07744	1.11031	1.03674	1.02148	1.07722	1.05884	0.971624	0.975761	0.206911	1.05971	1.04857	1.03647	0.865886
1	1st block	0.981839	1.07734	1.11031	1.03675	1.02148	1.07739	1.05793	0.971512	0.975705	0.20937	1.05962	1.04857	1.03615	0.865771
1	1st block	0.981839	1.07734	1.11032	1.03675	1.02148	1.07747	1.05701	0.9714	0.975592	0.21185	1.05962	1.04857	1.03584	0.865657
1	1st block	0.981839	1.07724	1.11032	1.03676	1.02148	1.07763	1.05609	0.971288	0.975536	0.214339	1.05952	1.04857	1.03552	0.865543
1	1st block	0.981839	1.07724	1.11033	1.03676	1.02148	1.0778	1.05517	0.971175	0.975479	0.216837	1.05952	1.04857	1.0352	0.865429
1	1st block	0.981839	1.07715	1.11035	1.03676	1.02148	1.07788	1.05426	0.971063	0.975423	0.219346	1.05952	1.04857	1.03488	0.865314
1	1st block	0.981839	1.07715	1.11035	1.03676	1.02148	1.07804	1.05334	0.97094	0.97531	0.221864	1.05942	1.04863	1.03457	0.8652
1	1st block	0.981851	1.07705	1.11036	1.03676	1.02148	1.07812	1.0525	0.970827	0.975254	0.224402	1.05942	1.04863	1.03425	0.865143
1	1st block	0.981851	1.07705	1.11036	1.03676	1.02148	1.07829	1.05158	0.970715	0.975197	0.22695	1.05942	1.04863	1.03393	0.865029
1	1st block	0.981851	1.07695	1.11037	1.03676	1.02148	1.07837	1.05066	0.970592	0.975085	0.229507	1.05932	1.04863	1.03362	0.864914
1	1st block	0.981851	1.07695	1.11037	1.03676	1.02148	1.07853	1.04975	0.97048	0.975028	0.232074	1.05932	1.04863	1.03331	0.8648
1	1st block	0.981851	1.07695	1.11038	1.03676	1.02148	1.07861	1.04883	0.970356	0.974972	0.234651	1.05932	1.04869	1.03299	0.864686
1	1st block	0.981851	1.07685	1.11038	1.03675	1.02148	1.07869	1.04799	0.970244	0.974915	0.237247	1.05922	1.04869	1.03268	0.864571
1	1st block	0.981851	1.07685	1.1104	1.03675	1.02148	1.07878	1.04707	0.970121	0.974803	0.239854	1.05922	1.04869	1.03237	0.864457
1	1st block	0.981839	1.07675	1.1104	1.03675	1.02148	1.07894	1.04615	0.970008	0.974746	0.242469	1.05922	1.04869	1.03206	0.864343
1	1st block	0.981839	1.07675	1.11041	1.03674	1.02148	1.07902	1.04531	0.969885	0.97469	0.245095	1.05912	1.04874	1.03174	0.864229
1	1st block	0.981839	1.07665	1.11041	1.03673	1.02148	1.0791	1.0444	0.969762	0.974634	0.247731	1.05912	1.04874	1.03143	0.864114
1	1st block	0.981839	1.07656	1.11042	1.03673	1.02148	1.07918	1.04355	0.969638	0.974521	0.250386	1.05912	1.04874	1.03112	0.864
1	1st block	0.981839	1.07656	1.11042	1.03671	1.02148	1.07927	1.04264	0.969526	0.974464	0.25305	1.05912	1.04874	1.0308	0.863886
1	1st block	0.981839	1.07646	1.11042	1.0367	1.02148	1.07935	1.0418	0.969403	0.974408	0.255715	1.05902	1.0488	1.03049	0.863829
1	1st block	0.981828	1.07646	1.11044	1.03669	1.02148	1.07943	1.04088	0.969279	0.974352	0.258409	1.05902	1.0488	1.03019	0.863714
1	1st block	0.981828	1.07636	1.11044	1.03668	1.02148	1.07943	1.04004	0.969156	0.974239	0.261103	1.05902	1.0488	1.02988	0.8636
1	1st block	0.981828	1.07636	1.11045	1.03667	1.02148	1.07951	1.03912	0.969032	0.974183	0.263807	1.05892	1.0488	1.02956	0.863486
1	1st block	0.981816	1.07626	1.11045	1.03666	1.02148	1.07959	1.03828	0.968909	0.974126	0.26653	1.05892	1.04886	1.02925	0.863371
1	1st block	0.981816	1.07626	1.11045	1.03665	1.02148	1.07967	1.03744	0.968774	0.97407	0.269253	1.05892	1.04886	1.02895	0.863257
1	1st block	0.981804	1.07616	1.11045	1.03663	1.02148	1.07967	1.03652	0.968651	0.973957	0.271996	1.05892	1.04886	1.02864	0.863143
1	1st block	0.981804	1.07616	1.11046	1.03662	1.02148	1.07976	1.03568	0.968527	0.973901	0.274749	1.05882	1.04891	1.02832	0.863029
1	1st block	0.981793	1.07607	1.11046	1.03661	1.02148	1.07984	1.03484	0.968404	0.973844	0.277511	1.05882	1.04891	1.02802	0.862914
1	1st block	0.981793	1.07607	1.11046	1.03659	1.02148	1.07984	1.034	0.968269	0.973788	0.280283	1.05882	1.04891	1.02771	0.8628
1	1st block	0.981781	1.07597	1.11046	1.03658	1.02148	1.07992	1.03308	0.968146	0.973675	0.283075	1.05882	1.04897	1.02741	0.862686
1	1st block	0.981769	1.07587	1.11047	1.03657	1.02148	1.07992	1.03224	0.968022	0.973619	0.285866	1.05872	1.04897	1.0271	0.862571
1	1st block	0.981769	1.07587	1.11047	1.03654	1.02148	1.08	1.0314	0.967888	0.973563	0.288677	1.05872	1.04897	1.0268	0.862457
1	1st block	0.981758	1.07577	1.11047	1.03653	1.02148	1.08	1.03056	0.967764	0.973506	0.291498	1.05872	1.04903	1.02649	0.862343
1	1st block	0.981746	1.07577	1.11047	1.03651	1.02148	1.08	1.02972	0.96763	0.97345	0.294329	1.05872	1.04903	1.02618	0.862229
1	1st block	0.981735	1.07567	1.11047	1.0365	1.02148	1.08008	1.02888	0.967506	0.973337	0.297169	1.05862	1.04909	1.02588	0.862114
1	1st block	0.981723	1.07557	1.11047	1.03648	1.02148	1.08008	1.02804	0.967372	0.973281	0.30002	1.05862	1.04909	1.02557	0.862
1	1st block	0.981711	1.07557	1.11047	1.03646	1.02148	1.08008	1.0272	0.967248	0.973224	0.302879	1.05862	1.04909	1.02527	0.861886
1	1st block	0.9817	1.07548	1.11047	1.03644	1.02148	1.08008	1.02635	0.967114	0.973168	0.305749	1.05862	1.04914	1.02497	0.861771
1	1st block	0.981688	1.07548	1.11049	1.03642	1.02148	1.08016	1.02551	0.966979	0.973055	0.308629	1.05862	1.04914	1.02466	0.861657
1	1st block	0.981676	1.07538	1.11049	1.03641	1.02148	1.08016	1.02467	0.966856	0.972999	0.311528	1.05852	1.0492	1.02435	0.861543
1	1st block	0.981665	1.07528	1.11049	1.03638	1.02148	1.08016	1.02383	0.966721	0.972943	0.314427	1.05852	1.0492	1.02405	0.861429
1	1st block	0.981653	1.07528	1.11047	1.03636	1.02148	1.08016	1.02299	0.966586	0.972886	0.317345	1.05852	1.0492	1.02375	0.861314
1	1st block	0.98163	1.07518	1.11047	1.03634	1.02148	1.08016	1.02223	0.966452	0.97283	0.320264	1.05852	1.04926	1.02345	0.8612
1	1st block	0.981618	1.07518	1.11047	1.03632	1.02148	1.08016	1.02139	0.966317	0.972717	0.323202	1.05852	1.04926	1.02315	0.861086
1	1st block	0.981595	1.07508	1.11047	1.0363	1.02148	1.08016	1.02054	0.966194	0.972661	0.32614	1.05842	1.04931	1.02285	0.860971
1	1st block	0.981583	1.07498	1.11047	1.03628	1.02148	1.08016	1.0197	0.966059	0.972604	0.329097	1.05842	1.04931	1.02255	0.860857
1	1st block	0.98156	1.07498	1.11047	1.03626	1.02148	1.08016	1.01894	0.965924	0.972548	0.332064	1.05842	1.04937	1.02223	0.860743
1	1st block	0.981548	1.07489	1.11047	1.03624	1.02148	1.08016	1.0181	0.96579	0.972435	0.335041	1.05842	1.04937	1.02193	0.860629
1	1st block	0.981525	1.07479	1.11047	1.03621	1.02148	1.08008	1.01726	0.965655	0.972379	0.338019	1.05842	1.04943	1.02163	0.860514
1	1st block	0.981502	1.07479	1.11046	1.03619	1.02148	1.08008	1.01649	0.96552	0.972322	0.341015	1.05842	1.04943	1.02133	0.8604
1	1st block	0.981478	1.07469	1.11046	1.03617	1.02148	1.08008	1.01565	0.965386	0.972266	0.344021	1.05842	1.04949	1.02103	0.860286
1	1st block	0.981455	1.07459	1.11046	1.03616	1.02148	1.08008	1.01481	0.965251	0.97221	0.347038	1.05832	1.04949	1.02074	0.860171
1	1st block	0.981432	1.07459	1.11045	1.03613	1.02148	1.08	1.01405	0.965116	0.972097	0.350054	1.05832	1.04954	1.02044	0.860057
1	1st block	0.981409	1.07449	1.11045	1.03611	1.02148	1.08	1.01321	0.964982	0.972041	0.353089	1.05832	1.04954	1.02014	0.859943
1	1st block	0.981385	1.0744	1.11045	1.03609	1.02148	1.08	1.01244	0.964847	0.971984	0.356135	1.05832	1.0496	1.01984	0.859829
1	1st block	0.981362	1.0744	1.11044	1.03606	1.02148	1.07992	1.0116	0.964712	0.971928	0.35918	1.05832	1.0496	1.01954	0.859714
1	1st block	0.981339	1.0743	1.11044	1.03604	1.02148	1.07992	1.01084	0.964578	0.971871	0.362245	1.05832	1.04966	1.01924	0.8596
1	1st block	0.981304	1.0742	1.11042	1.03602	1.02148	1.07984	1.01	0.964443	0.971759	0.36531	1.05832	1.04966	1.01893	0.859486
1	1st block	0.981281	1.0742	1.11042	1.036	1.02148	1.07984	1.00923	0.964309	0.971702	0.368394	1.05832	1.04971	1.01863	0.859371
1	1st block	0.981246	1.0741	1.11041	1.03597	1.02148	1.07976	1.00839	0.964163	0.971646	0.371479	1.05832	1.04971	1.01834	0.859257
1	1st block	0.981222	1.074	1.11041	1.03595	1.02148	1.07976	1.00763	0.964028	0.97159	0.374583	1.05832	1.04977	1.01804	0.859143
1	1st block	0.981187	1.074	1.1104	1.03593	1.02148	1.07967	1.00686	0.963893	0.971477	0.377687	1.05832	1.04977	1.01774	0.859029
1	1st block	0.981153	1.0739	1.1104	1.03592	1.02148	1.07967	1.00602	0.963759	0.971421	0.3808	1.05822	1.04983	1.01744	0.858914
1	1st block	0.981129	1.07381	1.11038	1.03589	1.02148	1.07959	1.00526	0.963624	0.971364	0.383924	1.05822	1.04989	1.01715	0.858743
1	1st block	0.981094	1.07381	1.11037	1.03587	1.02148	1.07959	1.00449	0.963489	0.971308	0.387047	1.05822	1.04989	1.01685	0.858629
1	1st block	0.981059	1.07371	1.11036	1.03585	1.02148	1.07951	1.00365	0.963355	0.971251	0.39019	1.05822	1.04994	1.01655	0.858514
1	1st block	0.981024	1.07361	1.11036	1.03582	1.02148	1.07943	1.00289	0.963209	0.971139	0.393343	1.05822	1.04994	1.01625	0.8584
1	1st block	0.980978	1.07361	1.11035	1.0358	1.02148	1.07943	1.00212	0.963074	0.971082	0.396496	1.05822	1.05	1.01596	0.858286
1	1st block	0.980943	1.07351	1.11033	1.03578	1.02148	1.07935	1.00128	0.96294	0.971026	0.399658	1.05822	1.05	1.01566	0.858171
1	1st block	0.980908	1.07341	1.11032	1.03577	1.02148	1.07927	1.00052	0.962805	0.97097	0.402831	1.05822	1.05006	1.01536	0.858057
1	1st block	0.980861	1.07331	1.11031	1.03575	1.02148	1.07918	0.999752	0.96267	0.970913	0.406013	1.05822	1.05011	1.01507	0.857943
1	1st block	0.980827	1.07331	1.1103	1.03572	1.02148	1.07918	0.998987	0.962536	0.9708	0.409195	1.05822	1.05011	1.01477	0.857829
1	1st block	0.98078	1.07322	1.11028	1.0357	1.02148	1.0791	0.998223	0.962401	0.970744	0.412396	1.05822	1.05017	1.01448	0.857714
1	1st block	0.980745	1.07312	1.11027	1.03569	1.02148	1.07902	0.997382	0.962255	0.970688	0.415598	1.05822	1.05023	1.01418	0.857543
1	1st block	0.980698	1.07312	1.11026	1.03567	1.02141	1.07894	0.996617	0.962121	0.970631	0.418809	1.05822	1.05023	1.01388	0.857429
1	1st block	0.980652	1.07302	1.11025	1.03564	1.02141	1.07886	0.995853	0.961986	0.970575	0.42202	1.05822	1.05029	1.01359	0.857314
1	1st block	0.980605	1.07292	1.11023	1.03563	1.02141	1.07878	0.995088	0.961851	0.970462	0.425251	1.05822	1.05029	1.01329	0.8572
1	1st block	0.980559	1.07282	1.11022	1.03561	1.02141	1.07869	0.994324	0.961717	0.970406	0.428482	1.05822	1.05034	1.013	0.857086
1	1st block	0.980512	1.07282	1.11021	1.0356	1.02141	1.07861	0.993559	0.961582	0.970349	0.431713	1.05822	1.0504	1.0127	0.856971
1	1st block	0.980466	1.07273	1.11018	1.03557	1.02141	1.07853	0.992719	0.961447	0.970293	0.434963	1.05822	1.0504	1.01241	0.856857
1	1st block	0.980419	1.07263	1.11017	1.03556	1.02141	1.07845	0.991954	0.961313	0.970237	0.438214	1.05822	1.05046	1.01211	0.856686
1	1st block	0.980361	1.07253	1.11016	1.03554	1.02141	1.07837	0.99119	0.961178	0.970124	0.441474	1.05822	1.05051	1.01181	0.856571
1	1st block	0.980314	1.07253	1.11013	1.03553	1.02141	1.07829	0.990425	0.961043	0.970068	0.444734	1.05832	1.05051	1.01152	0.856457
1	1st block	0.980268	1.07243	1.11012	1.03551	1.02141	1.0782	0.989661	0.960909	0.970011	0.448004	1.05832	1.05057	1.01122	0.856343
1	1st block	0.98021	1.07233	1.11011	1.03549	1.02141	1.07812	0.988896	0.960774	0.969955	0.451284	1.05832	1.05063	1.01093	0.856229
1	1st block	0.980151	1.07233	1.11008	1.03548	1.02141	1.07804	0.988132	0.96064	0.969899	0.454563	1.05832	1.05063	1.01063	0.856114
1	1st block	0.980093	1.07223	1.11007	1.03546	1.02141	1.07796	0.987367	0.960505	0.969786	0.457853	1.05832	1.05069	1.01034	0.855943
1	1st block	0.980047	1.07214	1.11004	1.03545	1.02141	1.07788	0.986603	0.96037	0.969729	0.461142	1.05832	1.05074	1.01004	0.855829
1	1st block	0.979988	1.07204	1.11002	1.03544	1.02141	1.0778	0.985839	0.960236	0.969673	0.464441	1.05832	1.0508	1.00975	0.855714
1	1st block	0.97993	1.07204	1.11	1.03543	1.02141	1.07771	0.985074	0.960101	0.969617	0.46775	1.05832	1.0508	1.00945	0.8556
1	1st block	0.979872	1.07194	1.10998	1.03541	1.02134	1.07763	0.984233	0.959978	0.96956	0.471059	1.05832	1.05086	1.00916	0.855486
1	1st block	0.979802	1.07184	1.10995	1.0354	1.02134	1.07747	0.983469	0.959843	0.969448	0.474368	1.05832	1.05091	1.00886	0.855371
1	1st block	0.979744	1.07174	1.10993	1.03539	1.02134	1.07739	0.982704	0.959708	0.969391	0.477687	1.05842	1.05097	1.00857	0.8552
1	1st block	0.979686	1.07174	1.1099	1.03538	1.02134	1.07731	0.98194	0.959574	0.969335	0.481015	1.05842	1.05097	1.00827	0.855086
1	1st block	0.979616	1.07164	1.10988	1.03537	1.02134	1.07722	0.981175	0.95945	0.969278	0.484344	1.05842	1.05103	1.00798	0.854971
1	1st block	0.979558	1.07155	1.10987	1.03536	1.02134	1.07714	0.980411	0.959316	0.969222	0.487672	1.05842	1.05109	1.00768	0.854857
1	1st block	0.979488	1.07145	1.10983	1.03535	1.02134	1.07698	0.979646	0.959192	0.969166	0.49101	1.05842	1.05114	1.00739	0.854743
1	1st block	0.979418	1.07145	1.1098	1.03533	1.02134	1.0769	0.978882	0.959058	0.969053	0.494348	1.05842	1.05114	1.00709	0.854571
1	1st block	0.97936	1.07135	1.10978	1.03532	1.02134	1.07682	0.978118	0.958923	0.968997	0.497696	1.05842	1.0512	1.0068	0.854457
1	1st block	0.97929	1.07125	1.10975	1.03532	1.02134	1.07665	0.977353	0.958799	0.96894	0.501044	1.05852	1.05126	1.00651	0.854343
1	1st block	0.97922	1.07125	1.10973	1.03531	1.02134	1.07657	0.976589	0.958676	0.968884	0.504402	1.05852	1.05131	1.00621	0.854229
1	1st block	0.97915	1.07115	1.1097	1.0353	1.02134	1.07649	0.975824	0.958541	0.968828	0.50775	1.05852	1.05131	1.00592	0.854057
1	1st block	0.97908	1.07105	1.10966	1.0353	1.02127	1.07641	0.974983	0.958418	0.968771	0.511108	1.05852	1.05137	1.00562	0.853943
1	1st block	0.978999	1.07096	1.10964	1.03529	1.02127	1.07624	0.974219	0.958283	0.968658	0.514475	1.05852	1.05143	1.00533	0.853829
1	1st block	0.978929	1.07096	1.10961	1.03529	1.02127	1.07616	0.973454	0.95816	0.968602	0.517833	1.05862	1.05149	1.00503	0.853714
1	1st block	0.978859	1.07086	1.10957	1.03528	1.02127	1.076	0.97269	0.958036	0.968546	0.521201	1.05862	1.05154	1.00474	0.853543
1	1st block	0.978778	1.07076	1.10955	1.03528	1.02127	1.07592	0.971925	0.957913	0.968489	0.524568	1.05862	1.05154	1.00444	0.853429
1	1st block	0.978708	1.07066	1.10951	1.03528	1.02127	1.07584	0.971161	0.95779	0.968433	0.527936	1.05862	1.0516	1.00415	0.853314
1	1st block	0.978626	1.07066	1.10949	1.03528	1.02127	1.07567	0.97032	0.957655	0.968377	0.531313	1.05862	1.05166	1.00385	0.8532
1	1st block	0.978556	1.07056	1.10945	1.03527	1.02127	1.07559	0.969556	0.957532	0.96832	0.53469	1.05872	1.05171	1.00355	0.853029
1	1st block	0.978475	1.07047	1.10941	1.03527	1.02127	1.07551	0.968791	0.957408	0.968207	0.538067	1.05872	1.05177	1.00326	0.852914
1	1st block	0.978393	1.07037	1.10937	1.03527	1.0212	1.07535	0.968027	0.957285	0.968151	0.541435	1.05872	1.05177	1.00296	0.8528
1	1st block	0.978312	1.07037	1.10935	1.03527	1.0212	1.07527	0.967186	0.957161	0.968095	0.544822	1.05872	1.05183	1.00267	0.852629
1	1st block	0.978231	1.07027	1.10931	1.03527	1.0212	1.0751	0.966421	0.957038	0.968038	0.548199	1.05882	1.05189	1.00237	0.852514
1	1st block	0.978149	1.07017	1.10927	1.03527	1.0212	1.07502	0.965657	0.956926	0.967982	0.551576	1.05882	1.05194	1.00208	0.8524
1	1st block	0.978068	1.07017	1.10923	1.03527	1.0212	1.07486	0.964892	0.956802	0.967926	0.554954	1.05882	1.052	1.00178	0.852229
1	1st block	0.977974	1.07007	1.10919	1.03528	1.0212	1.07478	0.964052	0.956679	0.967869	0.558341	1.05882	1.05206	1.00149	0.852114
1	1st block	0.977893	1.06997	1.10916	1.03528	1.0212	1.07461	0.963287	0.956555	0.967756	0.561718	1.05892	1.05206	1.00119	0.852
1	1st block	0.977811	1.06988	1.10912	1.03528	1.0212	1.07453	0.962446	0.956443	0.9677	0.565105	1.05892	1.05211	1.00089	0.851829
1	1st block	0.977718	1.06988	1.10907	1.03528	1.02112	1.07437	0.961682	0.95632	0.967644	0.568482	1.05892	1.05217	1.0006	0.851714
1	1st block	0.977637	1.06978	1.10903	1.03529	1.02112	1.07429	0.960917	0.956196	0.967587	0.571859	1.05892	1.05223	1.0003	0.8516
1	1st block	0.977544	1.06968	1.10899	1.03529	1.02112	1.07412	0.960076	0.956084	0.967531	0.575237	1.05902	1.05229	1	0.851429
1	1st block	0.977451	1.06968	1.10895	1.0353	1.02112	1.07404	0.959312	0.955961	0.967475	0.578614	1.05902	1.05234	0.999711	0.851314
1	1st block	0.977369	1.06958	1.1089	1.0353	1.02112	1.07388	0.958471	0.955849	0.967418	0.581991	1.05902	1.0524	0.99941	0.8512
1	1st block	0.977276	1.06948	1.10886	1.03531	1.02112	1.0738	0.95763	0.955736	0.967362	0.585368	1.05912	1.0524	0.999109	0.851029
1	1st block	0.977183	1.06938	1.10881	1.03531	1.02112	1.07363	0.956866	0.955613	0.967306	0.588746	1.05912	1.05246	0.99882	0.850914
1	1st block	0.97709	1.06938	1.10878	1.03532	1.02105	1.07355	0.956025	0.955501	0.967193	0.592123	1.05912	1.05251	0.998519	0.850743
1	1st block	0.976997	1.06929	1.10873	1.03533	1.02105	1.07339	0.955184	0.955388	0.967136	0.59549	1.05922	1.05257	0.998218	0.850629
1	1st block	0.976903	1.06919	1.10869	1.03535	1.02105	1.07331	0.954419	0.955276	0.96708	0.598858	1.05922	1.05263	0.997918	0.850514
1	1st block	0.97681	1.06919	1.10864	1.03535	1.02105	1.07314	0.953579	0.955153	0.967024	0.602225	1.05922	1.05269	0.997629	0.850343
1	1st block	0.976705	1.06909	1.10859	1.03536	1.02105	1.07306	0.952738	0.955041	0.966967	0.605583	1.05932	1.05274	0.997328	0.850229
1	1st block	0.976612	1.06899	1.10855	1.03537	1.02105	1.0729	0.951897	0.954928	0.966911	0.608951	1.05932	1.0528	0.997027	0.850057
1	1st block	0.976519	1.06899	1.1085	1.03538	1.02105	1.07282	0.951056	0.954816	0.966855	0.612308	1.05932	1.05286	0.996726	0.849943
1	1st block	0.976414	1.06889	1.10845	1.03539	1.02098	1.07265	0.950215	0.954704	0.966798	0.615656	1.05942	1.05291	0.996425	0.849771
1	1st block	0.976321	1.0688	1.1084	1.0354	1.02098	1.07249	0.949374	0.954592	0.966742	0.619004	1.05942	1.05291	0.996124	0.849657
1	1st block	0.976217	1.0688	1.10835	1.03541	1.02098	1.07241	0.948533	0.954491	0.966685	0.622352	1.05942	1.05297	0.995823	0.849543
1	1st block	0.976112	1.0687	1.10829	1.03543	1.02098	1.07224	0.947692	0.954379	0.966629	0.6257	1.05952	1.05303	0.995522	0.849371
1	1st block	0.976019	1.0686	1.10824	1.03544	1.02098	1.07216	0.946851	0.954266	0.966573	0.629039	1.05952	1.05309	0.995221	0.849257
1	1st block	0.975914	1.0686	1.10819	1.03546	1.02098	1.072	0.946011	0.954165	0.96646	0.632367	1.05962	1.05314	0.99492	0.849086
1	1st block	0.975809	1.0685	1.10814	1.03547	1.02091	1.07192	0.94517	0.954053	0.966404	0.635705	1.05962	1.0532	0.994619	0.848971
1	1st block	0.975704	1.0684	1.10808	1.03548	1.02091	1.07176	0.944329	0.953941	0.966347	0.639024	1.05962	1.05326	0.994318	0.8488
1	1st block	0.9756	1.0684	1.10803	1.03549	1.02091	1.07159	0.943411	0.95384	0.966291	0.642343	1.05971	1.05331	0.994017	0.848686
1	1st block	0.975495	1.0683	1.10798	1.03552	1.02091	1.07151	0.94257	0.953728	0.966234	0.645661	1.05971	1.05337	0.993717	0.848514
1	1st block	0.97539	1.06821	1.10791	1.03553	1.02091	1.07135	0.941653	0.953627	0.966178	0.64897	1.05981	1.05343	0.993416	0.8484
1	1st block	0.975285	1.06821	1.10786	1.03555	1.02091	1.07127	0.940812	0.953526	0.966122	0.652279	1.05981	1.05349	0.993115	0.848229
1	1st block	0.97518	1.06811	1.10781	1.03556	1.02084	1.0711	0.939895	0.953425	0.966065	0.655578	1.05981	1.05354	0.992814	0.848057
1	1st block	0.975064	1.06811	1.10775	1.03559	1.02084	1.07102	0.939054	0.953313	0.966009	0.658868	1.05991	1.0536	0.992513	0.847943
1	1st block	0.974959	1.06801	1.1077	1.0356	1.02084	1.07086	0.938137	0.953212	0.965953	0.662157	1.05991	1.0536	0.9922	0.847771
1	1st block	0.974854	1.06791	1.10764	1.03562	1.02084	1.07069	0.937219	0.953111	0.965896	0.665437	1.06001	1.05366	0.991899	0.847657
1	1st block	0.974738	1.06791	1.10757	1.03563	1.02084	1.07061	0.936302	0.95301	0.96584	0.668707	1.06001	1.05371	0.991598	0.847486
1	1st block	0.974633	1.06781	1.10752	1.03565	1.02076	1.07045	0.935385	0.952909	0.965784	0.671977	1.06011	1.05377	0.991285	0.847371
1	1st block	0.974517	1.06781	1.10746	1.03567	1.02076	1.07037	0.934467	0.952808	0.965727	0.675237	1.06011	1.05383	0.990984	0.8472
1	1st block	0.974412	1.06771	1.1074	1.03569	1.02076	1.0702	0.93355	0.952707	0.965671	0.678497	1.06011	1.05389	0.990683	0.847029
1	1st block	0.974296	1.06762	1.10733	1.03571	1.02076	1.07012	0.932633	0.952617	0.965614	0.681737	1.06021	1.05394	0.99037	0.846914
1	1st block	0.974179	1.06762	1.10727	1.03572	1.02076	1.06996	0.931715	0.952516	0.965558	0.684978	1.06021	1.054	0.990069	0.846743
1	1st block	0.974063	1.06752	1.10722	1.03575	1.02069	1.0698	0.930798	0.952415	0.965502	0.688209	1.06031	1.05406	0.989756	0.846571
1	1st block	0.973946	1.06752	1.10715	1.03577	1.02069	1.06971	0.929804	0.952325	0.965445	0.69143	1.06031	1.05411	0.989455	0.846457
1	1st block	0.973842	1.06742	1.10709	1.03578	1.02069	1.06955	0.928887	0.952224	0.965389	0.694651	1.06041	1.05417	0.989142	0.846286
1	1st block	0.973725	1.06742	1.10703	1.0358	1.02069	1.06947	0.927969	0.952135	0.965333	0.697862	1.06041	1.05423	0.988841	0.846114
1	1st block	0.973609	1.06732	1.10695	1.03582	1.02069	1.06931	0.926976	0.952034	0.965276	0.701064	1.06051	1.05429	0.988528	0.846
1	1st block	0.973492	1.06732	1.10689	1.03584	1.02062	1.06914	0.925982	0.951944	0.96522	0.704256	1.06051	1.05434	0.988228	0.845829
1	1st block	0.973364	1.06722	1.10683	1.03586	1.02062	1.06906	0.925065	0.951854	0.965163	0.707438	1.06051	1.0544	0.987915	0.845657
1	1st block	0.973248	1.06713	1.10676	1.03588	1.02062	1.0689	0.924071	0.951764	0.965107	0.71061	1.06061	1.05446	0.987602	0.845543
1	1st block	0.973132	1.06713	1.1067	1.0359	1.02062	1.06882	0.923077	0.951663	0.965051	0.713773	1.06061	1.05451	0.987301	0.845371
1	1st block	0.973015	1.06703	1.10662	1.03592	1.02062	1.06865	0.922083	0.951574	0.964994	0.716935	1.06071	1.05451	0.986988	0.8452
1	1st block	0.972899	1.06703	1.10656	1.03594	1.02055	1.06857	0.921089	0.951484	0.964994	0.720088	1.06071	1.05457	0.986675	0.845029
1	1st block	0.972771	1.06693	1.1065	1.03596	1.02055	1.06841	0.920096	0.951405	0.964938	0.723221	1.06081	1.05463	0.986374	0.844914
1	1st block	0.972654	1.06693	1.10642	1.03598	1.02055	1.06824	0.919025	0.951316	0.964882	0.726354	1.06081	1.05469	0.986061	0.844743
1	1st block	0.972526	1.06683	1.10636	1.03601	1.02055	1.06816	0.918032	0.951226	0.964825	0.729478	1.06091	1.05474	0.985748	0.844571
1	1st block	0.97241	1.06683	1.10628	1.03602	1.02055	1.068	0.917038	0.951136	0.964769	0.732582	1.06091	1.0548	0.985435	0.8444
1	1st block	0.972282	1.06673	1.10622	1.03604	1.02048	1.06792	0.915968	0.951058	0.964713	0.735686	1.06101	1.05486	0.985134	0.844286
1	1st block	0.972165	1.06673	1.10614	1.03606	1.02048	1.06776	0.914897	0.950968	0.964656	0.73878	1.06101	1.05491	0.984821	0.844114
1	1st block	0.972037	1.06673	1.10608	1.03609	1.02048	1.06767	0.913903	0.950889	0.9646	0.741864	1.0611	1.05497	0.984508	0.843943
1	1st block	0.971909	1.06663	1.106	1.0361	1.02048	1.06751	0.912833	0.950811	0.964543	0.744929	1.0611	1.05503	0.984195	0.843771
1	1st block	0.971781	1.06663	1.10593	1.03612	1.0204	1.06743	0.911763	0.950721	0.964487	0.747994	1.0612	1.05509	0.983882	0.8436
1	1st block	0.971665	1.06654	1.10585	1.03614	1.0204	1.06727	0.910693	0.950642	0.964487	0.751049	1.0612	1.05514	0.983581	0.843429
1	1st block	0.971537	1.06654	1.10579	1.03616	1.0204	1.06718	0.909623	0.950564	0.964431	0.754085	1.0613	1.0552	0.983268	0.843314
1	1st block	0.971409	1.06644	1.10571	1.03618	1.0204	1.06702	0.908552	0.950485	0.964374	0.757121	1.0613	1.05526	0.982955	0.843143
1	1st block	0.971281	1.06644	1.10563	1.0362	1.02033	1.06686	0.907406	0.950407	0.964318	0.760137	1.0614	1.05531	0.982642	0.842971
1	1st block	0.971153	1.06644	1.10556	1.03621	1.02033	1.06678	0.906335	0.950328	0.964262	0.763143	1.0614	1.05531	0.982329	0.8428
1	1st block	0.971024	1.06634	1.10548	1.03624	1.02033	1.06661	0.905189	0.95025	0.964205	0.76614	1.0615	1.05537	0.982016	0.842629
1	1st block	0.970896	1.06634	1.10541	1.03626	1.02033	1.06653	0.904118	0.950182	0.964149	0.769126	1.0615	1.05543	0.981703	0.842457
1	1st block	0.970768	1.06624	1.10533	1.03627	1.02033	1.06637	0.902972	0.950104	0.964149	0.772103	1.0616	1.05549	0.98139	0.842286
1	1st block	0.97064	1.06624	1.10525	1.03629	1.02026	1.06629	0.901825	0.950036	0.964092	0.775071	1.0616	1.05554	0.981089	0.842114
1	1st block	0.970501	1.06624	1.10518	1.0363	1.02026	1.06612	0.900678	0.949958	0.964036	0.778028	1.0617	1.0556	0.980776	0.841943
1	1st block	0.970373	1.06614	1.1051	1.03633	1.02026	1.06604	0.899532	0.949891	0.96398	0.780966	1.0617	1.05566	0.980463	0.841771
1	1st block	0.970244	1.06614	1.10503	1.03634	1.02019	1.06588	0.898385	0.949823	0.963923	0.783895	1.0618	1.05571	0.98015	0.8416
1	1st block	0.970105	1.06614	1.10495	1.03636	1.02019	1.0658	0.897238	0.949756	0.963923	0.786813	1.0618	1.05577	0.979837	0.841429
1	1st block	0.969977	1.06604	1.10487	1.03637	1.02019	1.06563	0.896015	0.949689	0.963867	0.789722	1.0618	1.05577	0.979525	0.841257
1	1st block	0.969837	1.06604	1.1048	1.03638	1.02019	1.06555	0.894869	0.949621	0.963811	0.792621	1.0619	1.05583	0.979212	0.841086
1	1st block	0.969709	1.06604	1.10471	1.03641	1.02012	1.06539	0.893645	0.949554	0.963754	0.7955	1.0619	1.05589	0.978899	0.840914
1	1st block	0.969569	1.06595	1.10463	1.03642	1.02012	1.06531	0.892499	0.949487	0.963754	0.79837	1.062	1.05594	0.978598	0.840743
1	1st block	0.969441	1.06595	1.10456	1.03643	1.02012	1.06514	0.891276	0.949431	0.963698	0.80123	1.062	1.056	0.978285	0.840571
1	1st block	0.969302	1.06595	1.10448	1.03644	1.02012	1.06506	0.890053	0.949363	0.963641	0.80408	1.0621	1.05606	0.977972	0.8404
1	1st block	0.969173	1.06585	1.10439	1.03645	1.02004	1.0649	0.888829	0.949307	0.963585	0.80692	1.0621	1.05611	0.977659	0.840229
1	1st block	0.969034	1.06585	1.10432	1.03646	1.02004	1.06482	0.887606	0.94924	0.963585	0.809741	1.0622	1.05617	0.977346	0.840057
1	1st block	0.968894	1.06585	1.10424	1.03648	1.02004	1.06473	0.886307	0.949184	0.963529	0.812552	1.0622	1.05617	0.977033	0.839886
1	1st block	0.968754	1.06575	1.10415	1.03649	1.01997	1.06457	0.885084	0.949128	0.963472	0.815354	1.0623	1.05623	0.976732	0.839714
1	1st block	0.968615	1.06575	1.10408	1.0365	1.01997	1.06449	0.883784	0.949072	0.963472	0.818136	1.0623	1.05629	0.976419	0.839543
1	1st block	0.968475	1.06575	1.10399	1.03651	1.01997	1.06433	0.882561	0.949015	0.963416	0.820908	1.0624	1.05634	0.976106	0.839371
1	1st block	0.968335	1.06575	1.10391	1.03652	1.01997	1.06424	0.881261	0.948971	0.96336	0.82367	1.0624	1.0564	0.975793	0.839143
1	1st block	0.968196	1.06565	1.10382	1.03653	1.0199	1.06408	0.879962	0.948914	0.96336	0.826423	1.0625	1.05646	0.975492	0.838971
1	1st block	0.968056	1.06565	1.10375	1.03653	1.0199	1.064	0.878662	0.948858	0.963303	0.829156	1.0625	1.05646	0.975179	0.8388
1	1st block	0.967916	1.06565	1.10366	1.03654	1.0199	1.06384	0.877363	0.948813	0.963247	0.831879	1.06259	1.05651	0.974878	0.838629
1	1st block	0.967776	1.06565	1.10358	1.03654	1.01983	1.06376	0.876063	0.948769	0.963247	0.834592	1.06259	1.05657	0.974565	0.838457
1	1st block	0.967637	1.06565	1.10349	1.03655	1.01983	1.06367	0.874763	0.948724	0.963191	0.837286	1.06269	1.05663	0.974252	0.838286
1	1st block	0.967497	1.06555	1.1034	1.03655	1.01983	1.06351	0.873387	0.948679	0.963191	0.839971	1.06269	1.05669	0.973951	0.838057
1	1st block	0.967346	1.06555	1.10333	1.03657	1.01983	1.06343	0.872088	0.948634	0.963134	0.842645	1.06279	1.05669	0.973638	0.837886
1	1st block	0.967206	1.06555	1.10324	1.03657	1.01976	1.06327	0.870712	0.948589	0.963078	0.8453	1.06279	1.05674	0.973337	0.837714
1	1st block	0.967066	1.06555	1.10315	1.03657	1.01976	1.06318	0.869336	0.948544	0.963078	0.847945	1.06289	1.0568	0.973024	0.837543
1	1st block	0.966915	1.06555	1.10308	1.03657	1.01976	1.0631	0.86796	0.948511	0.963021	0.850581	1.06289	1.05686	0.972723	0.837371
1	1st block	0.966775	1.06555	1.10299	1.03657	1.01969	1.06294	0.866584	0.948466	0.963021	0.853197	1.06299	1.05691	0.972423	0.837143
1	1st block	0.966624	1.06545	1.1029	1.03657	1.01969	1.06286	0.865208	0.948432	0.962965	0.855803	1.06299	1.05691	0.97211	0.836971
1	1st block	0.966484	1.06545	1.10281	1.03657	1.01969	1.06269	0.863755	0.948398	0.962965	0.858389	1.06309	1.05697	0.971809	0.8368
1	1st block	0.966333	1.06545	1.10273	1.03657	1.01961	1.06261	0.862379	0.948365	0.962909	0.860976	1.06309	1.05703	0.971508	0.836571
1	1st block	0.966193	1.06545	1.10264	1.03655	1.01961	1.06253	0.860927	0.948331	0.962852	0.863533	1.06319	1.05709	0.971207	0.8364
1	1st block	0.966042	1.06545	1.10256	1.03655	1.01961	1.06237	0.859551	0.948297	0.962852	0.866091	1.06319	1.05709	0.970894	0.836229
1	1st block	0.965891	1.06545	1.10247	1.03654	1.01954	1.06229	0.858098	0.948275	0.962796	0.868629	1.06319	1.05714	0.970593	0.836057
1	1st block	0.965751	1.06545	1.10238	1.03654	1.01954	1.0622	0.856646	0.948241	0.962796	0.871157	1.06329	1.0572	0.970292	0.835829
1	1st block	0.9656	1.06545	1.1023	1.03653	1.01954	1.06204	0.855194	0.948219	0.96274	0.873665	1.06329	1.05726	0.969991	0.835657
1	1st block	0.965448	1.06545	1.10221	1.03652	1.01947	1.06196	0.853741	0.948196	0.96274	0.876164	1.06339	1.05726	0.96969	0.835429
1	1st block	0.965297	1.06536	1.10213	1.03652	1.01947	1.06188	0.852212	0.948174	0.96274	0.878653	1.06339	1.05731	0.969389	0.835257
1	1st block	0.965146	1.06536	1.10204	1.03651	1.01947	1.06171	0.85076	0.948151	0.962683	0.881122	1.06349	1.05737	0.9691	0.835086
1	1st block	0.964994	1.06536	1.10195	1.0365	1.0194	1.06163	0.849231	0.948129	0.962683	0.883572	1.06349	1.05743	0.968799	0.834857
1	1st block	0.964843	1.06536	1.10186	1.03648	1.0194	1.06155	0.847702	0.948107	0.962627	0.886022	1.06359	1.05743	0.968498	0.834686
1	1st block	0.964692	1.06536	1.10177	1.03646	1.0194	1.06139	0.846249	0.948095	0.962627	0.888453	1.06359	1.05749	0.968197	0.834457
1	1st block	0.96454	1.06536	1.10168	1.03645	1.01933	1.06131	0.84472	0.948084	0.96257	0.890864	1.06369	1.05754	0.967909	0.834286
1	1st block	0.964389	1.06536	1.10159	1.03643	1.01933	1.06122	0.843115	0.948062	0.96257	0.893265	1.06369	1.05754	0.967608	0.834114
1	1st block	0.964237	1.06536	1.1015	1.03642	1.01933	1.06106	0.841586	0.94805	0.96257	0.895656	1.06379	1.0576	0.967319	0.833886
1	1st block	0.964086	1.06536	1.10142	1.0364	1.01925	1.06098	0.840057	0.948039	0.962514	0.898028	1.06379	1.05766	0.967018	0.833714
1	1st block	0.963935	1.06536	1.10133	1.03637	1.01925	1.0609	0.838452	0.948039	0.962514	0.90039	1.06389	1.05766	0.966729	0.833486
1	1st block	0.963772	1.06536	1.10124	1.03635	1.01925	1.06073	0.836923	0.948028	0.962458	0.902743	1.06389	1.05771	0.96644	0.833314
1	1st block	0.96362	1.06536	1.10115	1.03633	1.01918	1.06065	0.835318	0.948028	0.962458	0.905076	1.06389	1.05777	0.966139	0.833086
1	1st block	0.963469	1.06536	1.10106	1.0363	1.01918	1.06057	0.833712	0.948017	0.962458	0.907399	1.06399	1.05777	0.96585	0.832914
1	1st block	0.963306	1.06536	1.10097	1.03628	1.01911	1.06049	0.832107	0.948017	0.962401	0.909702	1.06399	1.05783	0.965561	0.832686
1	1st block	0.963155	1.06536	1.10088	1.03626	1.01911	1.06033	0.830502	0.948017	0.962401	0.911996	1.06408	1.05789	0.965272	0.832514
1	1st block	0.963003	1.06545	1.10079	1.03622	1.01911	1.06024	0.828896	0.948017	0.962401	0.91427	1.06408	1.05789	0.964983	0.832286
1	1st block	0.962841	1.06545	1.10071	1.0362	1.01904	1.06016	0.827215	0.948017	0.962401	0.916535	1.06418	1.05794	0.964695	0.832114
1	1st block	0.962689	1.06545	1.10062	1.03617	1.01904	1.06008	0.825609	0.948028	0.962345	0.91879	1.06418	1.05794	0.964406	0.831886
1	1st block	0.962526	1.06545	1.10053	1.03613	1.01904	1.05992	0.823927	0.948028	0.962345	0.921025	1.06428	1.058	0.964129	0.831657
1	1st block	0.962375	1.06545	1.10044	1.03611	1.01897	1.05984	0.822246	0.948039	0.962345	0.92325	1.06428	1.05806	0.96384	0.831486
1	1st block	0.962212	1.06545	1.10035	1.03608	1.01897	1.05976	0.820564	0.94805	0.962345	0.925456	1.06438	1.05806	0.963551	0.831257
1	1st block	0.962061	1.06545	1.10026	1.03603	1.01897	1.05967	0.818882	0.948062	0.962289	0.927653	1.06438	1.05811	0.963274	0.831086
1	1st block	0.961898	1.06545	1.10017	1.036	1.01889	1.05959	0.8172	0.948073	0.962289	0.929829	1.06438	1.05811	0.962997	0.830857
1	1st block	0.961735	1.06545	1.10009	1.03596	1.01889	1.05943	0.815442	0.948084	0.962289	0.931996	1.06448	1.05817	0.962708	0.830629
1	1st block	0.961583	1.06545	1.1	1.03593	1.01882	1.05935	0.81376	0.948107	0.962289	0.934153	1.06448	1.05817	0.962432	0.830457
1	1st block	0.96142	1.06555	1.0999	1.03588	1.01882	1.05927	0.812002	0.948118	0.962232	0.936291	1.06458	1.05823	0.962155	0.830229
1	1st block	0.961257	1.06555	1.09981	1.03584	1.01882	1.05918	0.81032	0.94814	0.962232	0.938419	1.06458	1.05829	0.961878	0.830057
1	1st block	0.961094	1.06555	1.09972	1.0358	1.01875	1.0591	0.808562	0.948163	0.962232	0.940527	1.06468	1.05829	0.961601	0.829829
1	1st block	0.960943	1.06555	1.09963	1.03576	1.01875	1.05894	0.806804	0.948185	0.962232	0.942626	1.06468	1.05834	0.961324	0.8296
1	1st block	0.96078	1.06555	1.09954	1.03571	1.01868	1.05886	0.805045	0.948208	0.962232	0.944714	1.06468	1.05834	0.961047	0.829429
1	1st block	0.960617	1.06555	1.09945	1.03567	1.01868	1.05878	0.803211	0.94823	0.962232	0.946784	1.06478	1.0584	0.96077	0.8292
1	1st block	0.960454	1.06565	1.09936	1.03561	1.01868	1.05869	0.801452	0.948252	0.962232	0.948834	1.06478	1.0584	0.960506	0.828971
1	1st block	0.960291	1.06565	1.09926	1.03556	1.01861	1.05861	0.799618	0.948286	0.962176	0.950874	1.06488	1.05846	0.960229	0.8288
1	1st block	0.960128	1.06565	1.09917	1.03551	1.01861	1.05853	0.79786	0.94832	0.962176	0.952904	1.06488	1.05846	0.959964	0.828571
1	1st block	0.959977	1.06565	1.09908	1.03546	1.01853	1.05837	0.796025	0.948353	0.962176	0.954924	1.06498	1.05851	0.959687	0.828343
1	1st block	0.959814	1.06575	1.099	1.0354	1.01853	1.05829	0.79419	0.948387	0.962176	0.956925	1.06498	1.05851	0.959422	0.828114
1	1st block	0.959651	1.06575	1.09891	1.03535	1.01853	1.0582	0.792355	0.948421	0.962176	0.958907	1.06498	1.05857	0.959157	0.827943
1	1st block	0.959488	1.06575	1.09882	1.0353	1.01846	1.05812	0.790521	0.948454	0.962176	0.960878	1.06508	1.05857	0.958893	0.827714
1	1st block	0.959325	1.06575	1.09872	1.03524	1.01846	1.05804	0.78861	0.948488	0.962176	0.96284	1.06508	1.05863	0.958628	0.827486
1	1st block	0.959162	1.06585	1.09863	1.03517	1.01839	1.05796	0.786775	0.948533	0.962176	0.964783	1.06518	1.05863	0.958363	0.827257
1	1st block	0.958999	1.06585	1.09854	1.03512	1.01839	1.05788	0.784864	0.948567	0.962176	0.966715	1.06518	1.05863	0.958098	0.827086
1	1st block	0.958836	1.06585	1.09845	1.03506	1.01839	1.0578	0.783029	0.948612	0.962176	0.968638	1.06518	1.05869	0.957833	0.826857
1	1st block	0.958673	1.06585	1.09836	1.03499	1.01832	1.05771	0.781118	0.948656	0.962176	0.970542	1.06528	1.05869	0.957568	0.826629
1	1st block	0.95851	1.06595	1.09827	1.03494	1.01832	1.05755	0.779207	0.948701	0.962176	0.972435	1.06528	1.05874	0.957316	0.8264
1	1st block	0.958347	1.06595	1.09817	1.03487	1.01825	1.05747	0.777296	0.948746	0.962176	0.974309	1.06538	1.05874	0.957063	0.826229
1	1st block	0.958184	1.06595	1.09808	1.03481	1.01825	1.05739	0.775308	0.948802	0.962176	0.976184	1.06538	1.0588	0.956798	0.826
1	1st block	0.958021	1.06604	1.098	1.03474	1.01825	1.05731	0.773397	0.948847	0.962176	0.978038	1.06538	1.0588	0.956545	0.825771
1	1st block	0.957858	1.06604	1.09791	1.03467	1.01818	1.05722	0.771486	0.948892	0.962176	0.979893	1.06547	1.0588	0.956293	0.825543
1	1st block	0.957695	1.06604	1.09782	1.0346	1.01818	1.05714	0.769498	0.948948	0.962176	0.98165	1.06547	1.05886	0.95604	0.825314
1	1st block	0.957532	1.06614	1.09773	1.03454	1.0181	1.05706	0.767511	0.949004	0.962176	0.983504	1.06557	1.05886	0.955787	0.825086
1	1st block	0.957369	1.06614	1.09763	1.03446	1.0181	1.05698	0.765523	0.94906	0.962176	0.985261	1.06557	1.05886	0.955534	0.824914
1	1st block	0.957194	1.06624	1.09754	1.03439	1.01803	1.0569	0.763559	0.949116	0.962232	0.987116	1.06557	1.05891	0.955281	0.824686
1	1st block	0.957031	1.06624	1.09745	1.03432	1.01803	1.05682	0.761556	0.949173	0.962232	0.988873	1.06567	1.05891	0.955029	0.824457
1	1st block	0.956868	1.06624	1.09736	1.03424	1.01803	1.05673	0.759553	0.949229	0.962232	0.99063	1.06567	1.05897	0.954788	0.824229
1	1st block	0.956705	1.06634	1.09727	1.03416	1.01796	1.05665	0.757535	0.949285	0.962232	0.992289	1.06567	1.05897	0.954535	0.824
1	1st block	0.956542	1.06634	1.09718	1.03409	1.01796	1.05657	0.755509	0.949352	0.962232	0.994046	1.06577	1.05897	0.954294	0.823771
1	1st block	0.95638	1.06644	1.09708	1.03401	1.01789	1.05649	0.753475	0.949408	0.962232	0.995803	1.06577	1.05903	0.954054	0.823543
1	1st block	0.956217	1.06644	1.09699	1.03393	1.01789	1.05641	0.751427	0.949475	0.962289	0.997462	1.06587	1.05903	0.953813	0.823371
1	1st block	0.956054	1.06654	1.09691	1.03385	1.01782	1.05633	0.74937	0.949543	0.962289	0.999122	1.06587	1.05903	0.953572	0.823143
1	1st block	0.955891	1.06654	1.09682	1.03377	1.01782	1.05624	0.747306	0.949599	0.962289	1.00088	1.06587	1.05903	0.953331	0.822914
1	1st block	0.955728	1.06654	1.09673	1.03369	1.01774	1.05616	0.745235	0.949666	0.962289	1.00254	1.06597	1.05909	0.953091	0.822686
1	1st block	0.955565	1.06663	1.09664	1.03361	1.01774	1.05608	0.743155	0.949734	0.962289	1.0042	1.06597	1.05909	0.95285	0.822457
1	1st block	0.955402	1.06663	1.09655	1.03353	1.01774	1.056	0.741061	0.949801	0.962345	1.00576	1.06597	1.05909	0.952609	0.822229
1	1st block	0.955239	1.06673	1.09646	1.03344	1.01767	1.05592	0.738958	0.949879	0.962345	1.00742	1.06607	1.05914	0.95238	0.822
1	1st block	0.955076	1.06673	1.09636	1.03336	1.01767	1.05584	0.736849	0.949947	0.962345	1.00898	1.06607	1.05914	0.95214	0.821771
1	1st block	0.954913	1.06683	1.09627	1.03328	1.0176	1.05576	0.734731	0.950014	0.962401	1.01064	1.06607	1.05914	0.951911	0.821543
1	1st block	0.95475	1.06683	1.09618	1.03319	1.0176	1.05567	0.732598	0.950081	0.962401	1.0122	1.06617	1.05914	0.951682	0.821314
1	1st block	0.954587	1.06693	1.0961	1.03311	1.01753	1.05559	0.730465	0.95016	0.962401	1.01376	1.06617	1.0592	0.951454	0.821143
1	1st block	0.954424	1.06693	1.09601	1.03302	1.01753	1.05559	0.728317	0.950238	0.962458	1.01532	1.06617	1.0592	0.951225	0.820914
1	1st block	0.954261	1.06703	1.09592	1.03293	1.01746	1.05551	0.726161	0.950306	0.962458	1.01689	1.06617	1.0592	0.950996	0.820686
1	1st block	0.954098	1.06713	1.09583	1.03285	1.01746	1.05543	0.723998	0.950384	0.962458	1.01845	1.06627	1.0592	0.950767	0.820457
1	1st block	0.953935	1.06713	1.09574	1.03276	1.01738	1.05535	0.721827	0.950452	0.962514	1.01991	1.06627	1.0592	0.950539	0.820229
1	1st block	0.953772	1.06722	1.09565	1.03267	1.01738	1.05527	0.719648	0.95053	0.962514	1.02138	1.06627	1.05926	0.95031	0.82
1	1st block	0.953609	1.06722	1.09556	1.03257	1.01731	1.05518	0.717454	0.950609	0.962514	1.02294	1.06637	1.05926	0.950093	0.819771
1	1st block	0.953446	1.06732	1.09547	1.03248	1.01731	1.0551	0.71526	0.950687	0.96257	1.0244	1.06637	1.05926	0.949865	0.819543
1	1st block	0.953283	1.06742	1.09539	1.03239	1.01724	1.05502	0.713051	0.950766	0.96257	1.02587	1.06637	1.05926	0.949648	0.819314
1	1st block	0.95312	1.06742	1.0953	1.0323	1.01724	1.05502	0.710834	0.950844	0.962627	1.02733	1.06637	1.05926	0.949431	0.819086
1	1st block	0.952957	1.06752	1.09521	1.03221	1.01717	1.05494	0.708617	0.950923	0.962627	1.02879	1.06647	1.05931	0.949215	0.818857
1	1st block	0.952794	1.06752	1.09512	1.03212	1.01717	1.05486	0.706385	0.951001	0.962683	1.03016	1.06647	1.05931	0.948998	0.818629
1	1st block	0.952643	1.06762	1.09503	1.03203	1.01717	1.05478	0.704145	0.95108	0.962683	1.03163	1.06647	1.05931	0.948781	0.8184
1	1st block	0.95248	1.06771	1.09494	1.03193	1.0171	1.05469	0.701898	0.951158	0.96274	1.03299	1.06647	1.05931	0.948565	0.818171
1	1st block	0.952317	1.06771	1.09485	1.03184	1.0171	1.05461	0.699635	0.951237	0.96274	1.03436	1.06657	1.05931	0.948348	0.817943
1	1st block	0.952154	1.06781	1.09478	1.03175	1.01702	1.05461	0.697372	0.951316	0.962796	1.03582	1.06657	1.05931	0.948143	0.817714
1	1st block	0.951991	1.06791	1.09469	1.03166	1.01695	1.05453	0.695102	0.951405	0.962796	1.03719	1.06657	1.05931	0.947927	0.817486
1	1st block	0.951839	1.06791	1.0946	1.03157	1.01695	1.05445	0.692824	0.951484	0.962852	1.03846	1.06657	1.05931	0.947722	0.817257
1	1st block	0.951676	1.06801	1.09451	1.03148	1.01688	1.05437	0.690538	0.951562	0.962852	1.03982	1.06667	1.05937	0.947505	0.817029
1	1st block	0.951513	1.06811	1.09442	1.03139	1.01688	1.05429	0.688245	0.951641	0.962909	1.04119	1.06667	1.05937	0.947301	0.8168
1	1st block	0.951362	1.06821	1.09433	1.0313	1.01681	1.05429	0.685936	0.951719	0.962965	1.04246	1.06667	1.05937	0.947096	0.816571
1	1st block	0.951199	1.06821	1.09426	1.0312	1.01681	1.0542	0.683627	0.951809	0.962965	1.04383	1.06667	1.05937	0.946891	0.816343
1	1st block	0.951036	1.0683	1.09417	1.03111	1.01674	1.05412	0.681311	0.951888	0.963021	1.0451	1.06677	1.05937	0.946687	0.816114
1	1st block	0.950885	1.0684	1.09408	1.03102	1.01674	1.05404	0.678987	0.951966	0.963021	1.04636	1.06677	1.05937	0.946494	0.815886
1	1st block	0.950722	1.0685	1.09399	1.03093	1.01667	1.05396	0.676656	0.952045	0.963078	1.04763	1.06677	1.05937	0.946289	0.815657
1	1st block	0.95057	1.0685	1.0939	1.03084	1.01667	1.05396	0.674316	0.952123	0.963134	1.0489	1.06677	1.05937	0.946085	0.815429
1	1st block	0.950407	1.0686	1.09383	1.03075	1.01659	1.05388	0.671969	0.952202	0.963134	1.05017	1.06677	1.05937	0.945892	0.8152
1	1st block	0.950256	1.0687	1.09374	1.03066	1.01659	1.0538	0.669623	0.952281	0.963191	1.05134	1.06677	1.05937	0.9457	0.814971
1	1st block	0.950093	1.0688	1.09365	1.03057	1.01652	1.0538	0.66726	0.952359	0.963247	1.05261	1.06687	1.05937	0.945507	0.814743
1	1st block	0.949942	1.06889	1.09357	1.03047	1.01652	1.05371	0.664898	0.952438	0.963303	1.05378	1.06687	1.05937	0.945302	0.814514
1	1st block	0.94979	1.06899	1.09349	1.03039	1.01645	1.05363	0.662521	0.952516	0.963303	1.05505	1.06687	1.05937	0.94511	0.814286
1	1st block	0.949627	1.06899	1.0934	1.0303	1.01645	1.05355	0.660143	0.952595	0.96336	1.05622	1.06687	1.05937	0.944929	0.814057
1	1st block	0.949476	1.06909	1.09332	1.03021	1.01638	1.05355	0.657758	0.952673	0.963416	1.05739	1.06687	1.05937	0.944737	0.813829
1	1st block	0.949325	1.06919	1.09323	1.03013	1.01631	1.05347	0.655366	0.952752	0.963472	1.05857	1.06687	1.05937	0.944544	0.8136
1	1st block	0.949173	1.06929	1.09316	1.03004	1.01631	1.05339	0.652973	0.95283	0.963472	1.05974	1.06696	1.05937	0.944364	0.813371
1	1st block	0.94901	1.06938	1.09307	1.02996	1.01623	1.05339	0.650565	0.952898	0.963529	1.06081	1.06696	1.05937	0.944171	0.813143
1	1st block	0.948859	1.06948	1.09299	1.02987	1.01623	1.05331	0.648157	0.952976	0.963585	1.06198	1.06696	1.05937	0.94399	0.812914
1	1st block	0.948708	1.06958	1.0929	1.02979	1.01616	1.05322	0.645741	0.953055	0.963641	1.06306	1.06696	1.05937	0.94381	0.812686
1	1st block	0.948556	1.06968	1.09283	1.02971	1.01616	1.05322	0.643318	0.953122	0.963698	1.06423	1.06696	1.05937	0.943629	0.812457
1	1st block	0.948405	1.06978	1.09274	1.02962	1.01609	1.05314	0.640894	0.953201	0.963754	1.0653	1.06696	1.05937	0.943437	0.812229
1	1st block	0.948254	1.06988	1.09266	1.02954	1.01602	1.05306	0.638463	0.953268	0.963811	1.06637	1.06696	1.05937	0.943268	0.812
1	1st block	0.948102	1.06997	1.09257	1.02946	1.01602	1.05306	0.636025	0.953335	0.963867	1.06745	1.06696	1.05937	0.943088	0.811771
1	1st block	0.947951	1.07007	1.0925	1.02939	1.01595	1.05298	0.633586	0.953403	0.963867	1.06852	1.06696	1.05937	0.942907	0.811543
1	1st block	0.9478	1.07017	1.09242	1.02931	1.01595	1.0529	0.631132	0.953481	0.963923	1.06959	1.06706	1.05937	0.942738	0.811314
1	1st block	0.947648	1.07027	1.09233	1.02923	1.01587	1.0529	0.628686	0.953548	0.96398	1.07057	1.06706	1.05937	0.942558	0.811143
1	1st block	0.947497	1.07037	1.09226	1.02916	1.0158	1.05282	0.626225	0.953616	0.964036	1.07164	1.06706	1.05937	0.942389	0.810914
1	1st block	0.947357	1.07047	1.09218	1.02908	1.0158	1.05273	0.623763	0.953672	0.964092	1.07262	1.06706	1.05931	0.942209	0.810686
1	1st block	0.947206	1.07056	1.09209	1.02901	1.01573	1.05273	0.621301	0.953739	0.964149	1.07369	1.06706	1.05931	0.94204	0.810457
1	1st block	0.947055	1.07066	1.09202	1.02895	1.01573	1.05265	0.618825	0.953806	0.964205	1.07467	1.06706	1.05931	0.941872	0.810229
1	1st block	0.946903	1.07076	1.09194	1.02888	1.01566	1.05265	0.616355	0.953863	0.964262	1.07565	1.06706	1.05931	0.941703	0.81
1	1st block	0.946764	1.07086	1.09185	1.02881	1.01559	1.05257	0.613871	0.95393	0.964318	1.07662	1.06706	1.05931	0.941547	0.809771
1	1st block	0.946612	1.07096	1.09178	1.02874	1.01559	1.05249	0.611394	0.953986	0.964431	1.0776	1.06706	1.05931	0.941378	0.809543
1	1st block	0.946473	1.07105	1.0917	1.02867	1.01551	1.05249	0.608902	0.954042	0.964487	1.07857	1.06706	1.05931	0.94121	0.809314
1	1st block	0.946321	1.07115	1.09162	1.02862	1.01544	1.05241	0.60641	0.954098	0.964543	1.07945	1.06706	1.05931	0.941053	0.809086
1	1st block	0.946182	1.07125	1.09155	1.02855	1.01544	1.05241	0.603918	0.954154	0.9646	1.08043	1.06706	1.05926	0.940885	0.808857
1	1st block	0.94603	1.07135	1.09147	1.02849	1.01537	1.05233	0.601426	0.95421	0.964656	1.08141	1.06706	1.05926	0.940728	0.808629
1	1st block	0.945891	1.07145	1.09138	1.02843	1.0153	1.05224	0.598918	0.954266	0.964713	1.08228	1.06706	1.05926	0.940572	0.8084
1	1st block	0.945751	1.07164	1.09131	1.02838	1.0153	1.05224	0.596419	0.954311	0.964769	1.08316	1.06706	1.05926	0.940415	0.808171
1	1st block	0.9456	1.07174	1.09123	1.02832	1.01523	1.05216	0.593911	0.954367	0.964882	1.08404	1.06706	1.05926	0.940259	0.807943
1	1st block	0.94546	1.07184	1.09115	1.02827	1.01523	1.05216	0.591404	0.954412	0.964938	1.08492	1.06706	1.05926	0.940102	0.807714
1	1st block	0.94532	1.07194	1.09108	1.02822	1.01516	1.05208	0.588889	0.954457	0.964994	1.0858	1.06706	1.0592	0.939946	0.807486
1	1st block	0.94518	1.07204	1.091	1.02817	1.01508	1.05208	0.586374	0.954502	0.965051	1.08668	1.06706	1.0592	0.939789	0.807257
1	1st block	0.945041	1.07223	1.09093	1.02812	1.01508	1.052	0.583859	0.954547	0.965107	1.08755	1.06706	1.0592	0.939645	0.807086
1	1st block	0.944901	1.07233	1.09085	1.02808	1.01501	1.052	0.581344	0.954592	0.96522	1.08834	1.06706	1.0592	0.939488	0.806857
1	1st block	0.944761	1.07243	1.09077	1.02803	1.01494	1.05192	0.578821	0.954626	0.965276	1.08921	1.06706	1.0592	0.939344	0.806629
1	1st block	0.944622	1.07253	1.0907	1.028	1.01494	1.05192	0.576298	0.95467	0.965333	1.09	1.06706	1.05914	0.9392	0.8064
1	1st block	0.944482	1.07263	1.09063	1.02795	1.01487	1.05184	0.573775	0.954704	0.965445	1.09087	1.06706	1.05914	0.939043	0.806171
1	1st block	0.944342	1.07282	1.09056	1.02792	1.0148	1.05184	0.571253	0.954738	0.965502	1.09165	1.06706	1.05914	0.938899	0.805943
1	1st block	0.944203	1.07292	1.09048	1.02789	1.0148	1.05176	0.56873	0.954771	0.965558	1.09244	1.06706	1.05914	0.938754	0.805714
1	1st block	0.944075	1.07302	1.09041	1.02785	1.01472	1.05176	0.5662	0.954805	0.965671	1.09322	1.06706	1.05909	0.938622	0.805486
1	1st block	0.943935	1.07322	1.09033	1.02783	1.01465	1.05167	0.563669	0.954827	0.965727	1.094	1.06706	1.05909	0.938477	0.805257
1	1st block	0.943795	1.07331	1.09025	1.02779	1.01465	1.05167	0.561147	0.954861	0.965784	1.09478	1.06706	1.05909	0.938333	0.805086
1	1st block	0.943667	1.07341	1.09019	1.02777	1.01458	1.05159	0.558616	0.954884	0.965896	1.09556	1.06706	1.05909	0.9382	0.804857
1	1st block	0.943527	1.07361	1.09012	1.02775	1.01451	1.05159	0.556086	0.954906	0.965953	1.09624	1.06696	1.05903	0.938056	0.804629
1	1st block	0.943399	1.07371	1.09004	1.02773	1.01451	1.05151	0.553556	0.954928	0.966065	1.09702	1.06696	1.05903	0.937924	0.8044
1	1st block	0.94326	1.07381	1.08996	1.0277	1.01444	1.05151	0.551025	0.954951	0.966122	1.09771	1.06696	1.05903	0.937779	0.804171
1	1st block	0.943132	1.074	1.0899	1.02769	1.01436	1.05143	0.548495	0.954973	0.966178	1.09849	1.06696	1.05903	0.937647	0.803943
1	1st block	0.942992	1.0741	1.08982	1.02767	1.01429	1.05143	0.545972	0.954985	0.966291	1.09917	1.06696	1.05897	0.937514	0.803771
1	1st block	0.942864	1.0743	1.08975	1.02766	1.01429	1.05135	0.543442	0.954996	0.966347	1.09985	1.06696	1.05897	0.937382	0.803543
1	1st block	0.942736	1.0744	1.08968	1.02765	1.01422	1.05135	0.540912	0.955007	0.96646	1.10054	1.06696	1.05897	0.937249	0.803314
1	1st block	0.942608	1.07449	1.08961	1.02765	1.01415	1.05127	0.538389	0.955018	0.966516	1.10122	1.06696	1.05891	0.937129	0.803086
1	1st block	0.942468	1.07469	1.08955	1.02763	1.01415	1.05127	0.535866	0.955029	0.966629	1.1019	1.06687	1.05891	0.936997	0.802857
1	1st block	0.94234	1.07479	1.08947	1.02763	1.01408	1.05127	0.533344	0.955041	0.966742	1.10259	1.06687	1.05891	0.936864	0.802686
1	1st block	0.942212	1.07498	1.08941	1.02763	1.014	1.05118	0.530821	0.955041	0.966798	1.10327	1.06687	1.05886	0.936744	0.802457
1	1st block	0.942084	1.07508	1.08933	1.02763	1.014	1.05118	0.528298	0.955041	0.966911	1.10386	1.06687	1.05886	0.936624	0.802229
1	1st block	0.941956	1.07528	1.08927	1.02763	1.01393	1.0511	0.525783	0.955041	0.966967	1.10454	1.06687	1.05886	0.936491	0.802
1	1st block	0.941839	1.07538	1.08919	1.02763	1.01386	1.0511	0.523268	0.955041	0.96708	1.10512	1.06687	1.0588	0.936371	0.801771
1	1st block	0.941711	1.07557	1.08913	1.02765	1.01379	1.05102	0.520753	0.955041	0.967193	1.10571	1.06677	1.0588	0.93625	0.8016
1	1st block	0.941583	1.07567	1.08905	1.02766	1.01379	1.05102	0.518246	0.955029	0.967249	1.10639	1.06677	1.0588	0.93613	0.801371
1	1st block	0.941455	1.07587	1.08899	1.02767	1.01372	1.05102	0.515738	0.955018	0.967362	1.10698	1.06677	1.05874	0.93601	0.801143
1	1st block	0.941339	1.07597	1.08891	1.02768	1.01364	1.05094	0.513238	0.955018	0.967475	1.10756	1.06677	1.05874	0.935889	0.800914
1	1st block	0.941211	1.07616	1.08885	1.0277	1.01364	1.05094	0.510731	0.954996	0.967531	1.10815	1.06677	1.05874	0.935781	0.800743
1	1st block	0.941083	1.07626	1.08879	1.02773	1.01357	1.05086	0.508239	0.954985	0.967644	1.10874	1.06667	1.05869	0.935661	0.800514
1	1st block	0.940966	1.07646	1.08871	1.02774	1.0135	1.05086	0.505747	0.954973	0.967756	1.10932	1.06667	1.05869	0.93554	0.800286
1	1st block	0.940838	1.07665	1.08865	1.02777	1.01343	1.05086	0.503255	0.954951	0.967813	1.10981	1.06667	1.05869	0.935432	0.800114
1	1st block	0.940722	1.07675	1.08858	1.02779	1.01343	1.05078	0.50077	0.954928	0.967926	1.1104	1.06667	1.05863	0.935324	0.799886
1	1st block	0.940605	1.07695	1.08852	1.02782	1.01336	1.05078	0.498286	0.954906	0.968038	1.11098	1.06657	1.05863	0.935215	0.799657
1	1st block	0.940477	1.07705	1.08844	1.02785	1.01329	1.05069	0.495809	0.954884	0.968151	1.11147	1.06657	1.05857	0.935095	0.799486
1	1st block	0.940361	1.07724	1.08838	1.02789	1.01321	1.05069	0.49334	0.954861	0.968207	1.11196	1.06657	1.05857	0.934986	0.799257
1	1st block	0.940244	1.07744	1.08832	1.02792	1.01321	1.05069	0.490871	0.954827	0.96832	1.11254	1.06657	1.05857	0.934878	0.799029
1	1st block	0.940128	1.07754	1.08825	1.02795	1.01314	1.05061	0.488409	0.954794	0.968433	1.11303	1.06647	1.05851	0.934782	0.798857
1	1st block	0.940012	1.07774	1.08819	1.028	1.01307	1.05061	0.485947	0.95476	0.968546	1.11352	1.06647	1.05851	0.934673	0.798629
1	1st block	0.939895	1.07793	1.08813	1.02803	1.013	1.05061	0.483501	0.954727	0.968658	1.11401	1.06647	1.05851	0.934565	0.7984
1	1st block	0.939779	1.07803	1.08805	1.02808	1.013	1.05053	0.481055	0.954693	0.968771	1.11449	1.06637	1.05846	0.934469	0.798229
1	1st block	0.939662	1.07823	1.08799	1.02812	1.01293	1.05053	0.478609	0.954648	0.968828	1.11498	1.06637	1.05846	0.934361	0.798
1	1st block	0.939546	1.07842	1.08792	1.02818	1.01285	1.05053	0.476178	0.954603	0.96894	1.11547	1.06637	1.0584	0.934264	0.797829
1	1st block	0.93943	1.07862	1.08786	1.02823	1.01278	1.05045	0.473747	0.954558	0.969053	1.11596	1.06627	1.0584	0.934156	0.7976
1	1st block	0.939325	1.07872	1.0878	1.02828	1.01278	1.05045	0.471323	0.954513	0.969166	1.11635	1.06627	1.05834	0.93406	0.797371
1	1st block	0.939208	1.07891	1.08773	1.02833	1.01271	1.05045	0.468908	0.954468	0.969278	1.11684	1.06627	1.05834	0.933963	0.7972
1	1st block	0.939092	1.07911	1.08767	1.02839	1.01264	1.05037	0.4665	0.954412	0.969391	1.11723	1.06617	1.05834	0.933867	0.796971
1	1st block	0.938987	1.07931	1.08761	1.02846	1.01257	1.05037	0.464099	0.954367	0.969504	1.11772	1.06617	1.05829	0.933771	0.7968
1	1st block	0.938871	1.07941	1.08754	1.02851	1.01257	1.05037	0.461707	0.954311	0.969617	1.11811	1.06607	1.05829	0.933674	0.796571
1	1st block	0.938766	1.0796	1.08748	1.02857	1.01249	1.05029	0.459314	0.954255	0.969729	1.1185	1.06607	1.05823	0.93359	0.7964
1	1st block	0.93865	1.0798	1.08743	1.02864	1.01242	1.05029	0.456936	0.954188	0.969842	1.11898	1.06607	1.05823	0.933494	0.796171
1	1st block	0.938545	1.08	1.08737	1.02871	1.01235	1.05029	0.454559	0.954132	0.969955	1.11938	1.06597	1.05817	0.933398	0.795943
1	1st block	0.93844	1.08019	1.0873	1.02878	1.01235	1.0502	0.452197	0.954065	0.970068	1.11977	1.06597	1.05817	0.933313	0.795771
1	1st block	0.938324	1.08029	1.08724	1.02884	1.01228	1.0502	0.449835	0.953997	0.97018	1.12016	1.06587	1.05817	0.933217	0.795543
1	1st block	0.938219	1.08049	1.08718	1.02892	1.01221	1.0502	0.447488	0.95393	0.970293	1.12055	1.06587	1.05811	0.933133	0.795371
1	1st block	0.938114	1.08068	1.08711	1.02899	1.01213	1.05012	0.445141	0.953863	0.970406	1.12094	1.06577	1.05811	0.933048	0.795143
1	1st block	0.938009	1.08088	1.08706	1.02907	1.01213	1.05012	0.442809	0.953795	0.970519	1.12123	1.06577	1.05806	0.932964	0.794971
1	1st block	0.937905	1.08108	1.087	1.02915	1.01206	1.05012	0.440485	0.953717	0.970631	1.12162	1.06567	1.05806	0.93288	0.7948
1	1st block	0.9378	1.08127	1.08694	1.02923	1.01199	1.05004	0.438161	0.953638	0.970744	1.12201	1.06567	1.058	0.932796	0.794571
1	1st block	0.937695	1.08147	1.08689	1.02931	1.01192	1.05004	0.435853	0.953571	0.970857	1.1223	1.06557	1.058	0.932711	0.7944
1	1st block	0.93759	1.08167	1.08682	1.02939	1.01192	1.05004	0.433552	0.953481	0.97097	1.12269	1.06557	1.05794	0.932627	0.794171
1	1st block	0.937497	1.08186	1.08676	1.02947	1.01185	1.05004	0.431266	0.953403	0.971082	1.12299	1.06547	1.05794	0.932543	0.794
1	1st block	0.937392	1.08196	1.08671	1.02956	1.01178	1.04996	0.42898	0.953324	0.971195	1.12328	1.06547	1.05789	0.932459	0.793771
1	1st block	0.937288	1.08216	1.08664	1.02965	1.0117	1.04996	0.42671	0.953234	0.971364	1.12367	1.06538	1.05789	0.932386	0.7936
1	1st block	0.937194	1.08235	1.08659	1.02973	1.0117	1.04996	0.424447	0.953144	0.971477	1.12396	1.06528	1.05783	0.932302	0.793429
1	1st block	0.93709	1.08255	1.08653	1.02982	1.01163	1.04988	0.422192	0.953055	0.97159	1.12426	1.06528	1.05783	0.93223	0.7932
1	1st block	0.936997	1.08275	1.08647	1.02992	1.01156	1.04988	0.419945	0.952965	0.971702	1.12455	1.06518	1.05783	0.932158	0.793029
1	1st block	0.936892	1.08294	1.08642	1.03002	1.01149	1.04988	0.417705	0.952875	0.971815	1.12484	1.06518	1.05777	0.932073	0.7928
1	1st block	0.936799	1.08314	1.08637	1.03011	1.01142	1.04988	0.41548	0.952774	0.971928	1.12513	1.06508	1.05777	0.932001	0.792629
1	1st block	0.936694	1.08334	1.0863	1.0302	1.01142	1.0498	0.413263	0.952684	0.972097	1.12543	1.06498	1.05771	0.931929	0.792457
1	1st block	0.936601	1.08353	1.08625	1.0303	1.01134	1.0498	0.411062	0.952583	0.97221	1.12562	1.06498	1.05771	0.931857	0.792229
1	1st block	0.936508	1.08373	1.08619	1.03039	1.01127	1.0498	0.408868	0.952482	0.972322	1.12592	1.06488	1.05766	0.931785	0.792057
1	1st block	0.936414	1.08392	1.08614	1.0305	1.0112	1.04971	0.406681	0.952381	0.972435	1.12621	1.06478	1.05766	0.931712	0.791886
1	1st block	0.936321	1.08412	1.08609	1.0306	1.0112	1.04971	0.404503	0.952281	0.972548	1.1264	1.06478	1.0576	0.931652	0.791657
1	1st block	0.936228	1.08432	1.08602	1.0307	1.01113	1.04971	0.402339	0.952168	0.972717	1.1267	1.06468	1.0576	0.93158	0.791486
1	1st block	0.936135	1.08451	1.08597	1.03081	1.01106	1.04971	0.400183	0.952067	0.97283	1.12689	1.06458	1.05754	0.931508	0.791314
1	1st block	0.936042	1.08471	1.08592	1.03091	1.01098	1.04963	0.398043	0.951955	0.972943	1.12718	1.06458	1.05754	0.931447	0.791143
1	1st block	0.935949	1.08491	1.08586	1.03101	1.01091	1.04963	0.39591	0.951843	0.973055	1.12738	1.06448	1.05749	0.931375	0.790914
1	1st block	0.935856	1.0851	1.08581	1.03111	1.01091	1.04963	0.393785	0.951731	0.973224	1.12757	1.06438	1.05749	0.931315	0.790743
1	1st block	0.935763	1.0853	1.08576	1.03122	1.01084	1.04963	0.391675	0.951619	0.973337	1.12787	1.06428	1.05743	0.931255	0.790571
1	1st block	0.935669	1.08559	1.08571	1.03133	1.01077	1.04955	0.389573	0.951506	0.97345	1.12806	1.06428	1.05743	0.931195	0.7904
1	1st block	0.935588	1.08579	1.08566	1.03143	1.0107	1.04955	0.387486	0.951394	0.973619	1.12826	1.06418	1.05737	0.931122	0.790171
1	1st block	0.935495	1.08599	1.08561	1.03154	1.0107	1.04955	0.385407	0.951271	0.973732	1.12845	1.06408	1.05737	0.931062	0.79
1	1st block	0.935413	1.08618	1.08554	1.03165	1.01062	1.04955	0.383343	0.951147	0.973844	1.12865	1.06399	1.05731	0.931002	0.789829
1	1st block	0.93532	1.08638	1.08549	1.03175	1.01055	1.04947	0.381286	0.951035	0.974014	1.12884	1.06389	1.05731	0.930942	0.789657
1	1st block	0.935239	1.08658	1.08544	1.03187	1.01048	1.04947	0.379245	0.950912	0.974126	1.12904	1.06389	1.05726	0.930894	0.789429
1	1st block	0.935146	1.08677	1.08539	1.03197	1.01048	1.04947	0.377212	0.950788	0.974239	1.12914	1.06379	1.0572	0.930834	0.789257
1	1st block	0.935064	1.08697	1.08534	1.03208	1.01041	1.04947	0.375194	0.950665	0.974408	1.12933	1.06369	1.0572	0.930773	0.789086
1	1st block	0.934983	1.08717	1.08529	1.0322	1.01034	1.04939	0.373183	0.95053	0.974521	1.12953	1.06359	1.05714	0.930725	0.788914
1	1st block	0.934889	1.08746	1.08524	1.0323	1.01027	1.04939	0.371188	0.950407	0.974634	1.12962	1.06349	1.05714	0.930665	0.788743
1	1st block	0.934808	1.08766	1.0852	1.03241	1.01027	1.04939	0.3692	0.950272	0.974803	1.12982	1.06339	1.05709	0.930617	0.788571
1	1st block	0.934726	1.08785	1.08515	1.03253	1.01019	1.04931	0.367228	0.950149	0.974915	1.12992	1.06329	1.05709	0.930557	0.7884
1	1st block	0.934645	1.08805	1.0851	1.03263	1.01012	1.04931	0.365263	0.950014	0.975028	1.13011	1.06329	1.05703	0.930509	0.788229
1	1st block	0.934563	1.08825	1.08505	1.03274	1.01005	1.04931	0.363322	0.949879	0.975197	1.13021	1.06319	1.05703	0.93046	0.788
1	1st block	0.934482	1.08844	1.085	1.03286	1.01005	1.04931	0.36138	0.949745	0.97531	1.13041	1.06309	1.05697	0.930412	0.787829
1	1st block	0.9344	1.08874	1.08496	1.03296	1.00998	1.04922	0.359461	0.94961	0.975479	1.1305	1.06299	1.05697	0.930364	0.787657
1	1st block	0.934319	1.08894	1.08491	1.03308	1.00991	1.04922	0.35755	0.949475	0.975592	1.1306	1.06289	1.05691	0.930316	0.787486
1	1st block	0.934237	1.08913	1.08486	1.03319	1.00983	1.04922	0.355646	0.949341	0.975705	1.1307	1.06279	1.05691	0.930268	0.787314
1	1st block	0.934168	1.08933	1.08481	1.03329	1.00983	1.04922	0.353758	0.949206	0.975874	1.13089	1.06269	1.05686	0.93022	0.787143
1	1st block	0.934086	1.08952	1.08477	1.03341	1.00976	1.04914	0.351885	0.94906	0.975986	1.13099	1.06259	1.05686	0.930184	0.786971
1	1st block	0.934005	1.08982	1.08472	1.03351	1.00969	1.04914	0.350028	0.948926	0.976156	1.13109	1.0625	1.0568	0.930135	0.7868
1	1st block	0.933935	1.09002	1.08468	1.03362	1.00962	1.04914	0.348178	0.94878	0.976268	1.13119	1.0624	1.0568	0.930099	0.786629
1	1st block	0.933853	1.09021	1.08463	1.03373	1.00962	1.04914	0.346343	0.948645	0.976381	1.13128	1.0623	1.05674	0.930051	0.786457
1	1st block	0.933783	1.09041	1.08458	1.03384	1.00955	1.04906	0.344516	0.948499	0.97655	1.13128	1.0622	1.05674	0.930015	0.786286
1	1st block	0.933702	1.09061	1.08454	1.03394	1.00947	1.04906	0.342704	0.948353	0.976663	1.13138	1.0621	1.05669	0.929979	0.786114
1	1st block	0.933632	1.0909	1.0845	1.03406	1.00947	1.04906	0.340908	0.948208	0.976832	1.13148	1.062	1.05669	0.929931	0.785943
1	1st block	0.933562	1.0911	1.08445	1.03416	1.0094	1.04906	0.339127	0.948073	0.976945	1.13158	1.0619	1.05663	0.929895	0.785771
1	1st block	0.933481	1.09129	1.08441	1.03427	1.00933	1.04898	0.337353	0.947927	0.977114	1.13158	1.0618	1.05657	0.929859	0.7856
1	1st block	0.933411	1.09149	1.08436	1.03438	1.00926	1.04898	0.335595	0.947781	0.977227	1.13167	1.0617	1.05657	0.929822	0.785429
1	1st block	0.933341	1.09178	1.08433	1.03448	1.00926	1.04898	0.333852	0.947635	0.977396	1.13177	1.0615	1.05651	0.929798	0.785314
1	1st block	0.933271	1.09198	1.08429	1.03458	1.00919	1.04898	0.332117	0.947478	0.977508	1.13177	1.0614	1.05651	0.929762	0.785143
1	1st block	0.933201	1.09218	1.08424	1.0347	1.00911	1.0489	0.330404	0.947332	0.977678	1.13187	1.0613	1.05646	0.929726	0.784971
1	1st block	0.933132	1.09237	1.0842	1.0348	1.00911	1.0489	0.328692	0.947187	0.97779	1.13187	1.0612	1.05646	0.929702	0.7848
1	1st block	0.933062	1.09267	1.08416	1.0349	1.00904	1.0489	0.327002	0.947041	0.977959	1.13197	1.0611	1.0564	0.929666	0.784629
1	1st block	0.932992	1.09287	1.08412	1.035	1.00897	1.0489	0.325328	0.946884	0.978072	1.13197	1.06101	1.0564	0.929642	0.784457
1	1st block	0.932922	1.09306	1.08407	1.03511	1.00897	1.04882	0.323662	0.946738	0.978241	1.13197	1.06091	1.05634	0.929606	0.784286
1	1st block	0.932864	1.09336	1.08403	1.03521	1.0089	1.04882	0.322011	0.946592	0.978354	1.13206	1.06081	1.05634	0.929582	0.784171
1	1st block	0.932794	1.09355	1.084	1.0353	1.00883	1.04882	0.320367	0.946435	0.978523	1.13206	1.06061	1.05629	0.929558	0.784
1	1st block	0.932724	1.09375	1.08396	1.0354	1.00883	1.04882	0.318746	0.946289	0.978636	1.13206	1.06051	1.05629	0.929534	0.783829
1	1st block	0.932666	1.09395	1.08392	1.03551	1.00876	1.04873	0.317133	0.946132	0.978805	1.13206	1.06041	1.05623	0.929509	0.783657
1	1st block	0.932596	1.09424	1.08388	1.0356	1.00868	1.04873	0.315536	0.945986	0.978918	1.13206	1.06031	1.05623	0.929485	0.783486
1	1st block	0.932526	1.09444	1.08384	1.0357	1.00868	1.04873	0.313953	0.945829	0.979087	1.13206	1.06011	1.05617	0.929461	0.783371
1	1st block	0.932468	1.09463	1.08381	1.0358	1.00861	1.04865	0.312378	0.945683	0.9792	1.13206	1.06001	1.05617	0.929437	0.7832
1	1st block	0.93241	1.09483	1.08377	1.03589	1.00854	1.04865	0.310819	0.945526	0.979369	1.13206	1.05991	1.05611	0.929425	0.783029
1	1st block	0.93234	1.09512	1.08373	1.03598	1.00854	1.04865	0.309282	0.94538	0.979481	1.13206	1.05981	1.05611	0.929401	0.782914
1	1st block	0.932282	1.09532	1.08369	1.03608	1.00847	1.04865	0.307746	0.945223	0.979651	1.13206	1.05962	1.05606	0.929377	0.782743
1	1st block	0.932224	1.09552	1.08365	1.03618	1.0084	1.04857	0.306232	0.945066	0.979763	1.13206	1.05952	1.05606	0.929365	0.782571
1	1st block	0.932165	1.09581	1.08363	1.03627	1.0084	1.04857	0.304734	0.94492	0.979932	1.13206	1.05942	1.056	0.929353	0.782457
1	1st block	0.932107	1.09601	1.08359	1.03636	1.00832	1.04857	0.303243	0.944763	0.980045	1.13206	1.05932	1.056	0.929329	0.782286
1	1st block	0.932037	1.09621	1.08355	1.03645	1.00832	1.04849	0.301768	0.944617	0.980214	1.13206	1.05912	1.05594	0.929317	0.782114
1	1st block	0.931991	1.0965	1.08352	1.03654	1.00825	1.04849	0.300308	0.94446	0.980327	1.13197	1.05902	1.05594	0.929305	0.782
1	1st block	0.931932	1.0967	1.08349	1.03662	1.00818	1.04849	0.298863	0.944314	0.980496	1.13197	1.05892	1.05589	0.929293	0.781829
1	1st block	0.931874	1.09689	1.08345	1.03671	1.00818	1.04849	0.297426	0.944157	0.980609	1.13197	1.05872	1.05589	0.929281	0.781714
1	1st block	0.931816	1.09709	1.08341	1.03681	1.00811	1.04841	0.296011	0.944	0.980778	1.13187	1.05862	1.05583	0.929269	0.781543
1	1st block	0.931758	1.09738	1.08339	1.03689	1.00811	1.04841	0.294605	0.943854	0.980891	1.13187	1.05852	1.05583	0.929257	0.781371
1	1st block	0.9317	1.09758	1.08335	1.03698	1.00804	1.04841	0.293214	0.943697	0.98106	1.13177	1.05832	1.05577	0.929257	0.781257
1	1st block	0.931653	1.09778	1.08333	1.03706	1.00796	1.04833	0.29183	0.943551	0.981172	1.13177	1.05822	1.05577	0.929245	0.781086
1	1st block	0.931595	1.09807	1.08329	1.03714	1.00796	1.04833	0.290469	0.943394	0.981342	1.13167	1.05813	1.05571	0.929233	0.780971
1	1st block	0.931548	1.09827	1.08326	1.03722	1.00789	1.04833	0.289116	0.943248	0.981454	1.13167	1.05793	1.05571	0.929233	0.780857
1	1st block	0.93149	1.09846	1.08322	1.0373	1.00789	1.04833	0.287786	0.943102	0.981623	1.13158	1.05783	1.05566	0.929221	0.780686
1	1st block	0.931444	1.09866	1.0832	1.03738	1.00782	1.04824	0.286463	0.942945	0.981736	1.13158	1.05763	1.05566	0.929221	0.780571
1	1st block	0.931385	1.09896	1.08316	1.03746	1.00782	1.04824	0.285156	0.942799	0.981905	1.13148	1.05753	1.05566	0.929221	0.7804
1	1st block	0.931339	1.09915	1.08314	1.03754	1.00775	1.04824	0.283857	0.942654	0.982018	1.13138	1.05743	1.0556	0.929221	0.780286
1	1st block	0.931292	1.09935	1.08311	1.03762	1.00775	1.04816	0.28258	0.942496	0.982187	1.13138	1.05723	1.0556	0.929209	0.780114
1	1st block	0.931246	1.09955	1.08307	1.0377	1.00768	1.04816	0.281311	0.942351	0.9823	1.13128	1.05713	1.05554	0.929209	0.78
1	1st block	0.931187	1.09984	1.08305	1.03776	1.00768	1.04816	0.280065	0.942205	0.982469	1.13119	1.05693	1.05554	0.929209	0.779886
1	1st block	0.931141	1.10004	1.08302	1.03784	1.0076	1.04808	0.278827	0.942059	0.982582	1.13109	1.05683	1.05549	0.929209	0.779714
1	1st block	0.931094	1.10023	1.08298	1.03791	1.00753	1.04808	0.277596	0.941913	0.982751	1.13099	1.05664	1.05549	0.929209	0.7796
1	1st block	0.931048	1.10053	1.08296	1.03798	1.00753	1.04808	0.276388	0.941767	0.982864	1.13089	1.05654	1.05543	0.929209	0.779486
1	1st block	0.931001	1.10072	1.08293	1.03805	1.00746	1.04808	0.275195	0.941621	0.983033	1.13089	1.05634	1.05543	0.929221	0.779314
1	1st block	0.930966	1.10092	1.08291	1.03813	1.00746	1.048	0.274011	0.941475	0.983145	1.1308	1.05624	1.05543	0.929221	0.7792
1	1st block	0.93092	1.10112	1.08288	1.0382	1.00739	1.048	0.272841	0.94133	0.983315	1.1307	1.05604	1.05537	0.929221	0.779086
1	1st block	0.930873	1.10141	1.08286	1.03827	1.00739	1.048	0.271687	0.941184	0.983427	1.1306	1.05594	1.05537	0.929233	0.778971
1	1st block	0.930827	1.10161	1.08283	1.03832	1.00739	1.04792	0.270548	0.941038	0.983596	1.1305	1.05574	1.05531	0.929233	0.778857
1	1st block	0.930792	1.10181	1.08281	1.03839	1.00732	1.04792	0.269416	0.940892	0.983709	1.13041	1.05564	1.05531	0.929245	0.778686
1	1st block	0.930745	1.102	1.08278	1.03846	1.00732	1.04792	0.268308	0.940757	0.983878	1.13031	1.05544	1.05526	0.929245	0.778571
1	1st block	0.93071	1.1023	1.08276	1.03852	1.00724	1.04784	0.267207	0.940612	0.983991	1.13011	1.05534	1.05526	0.929257	0.778457
1	1st block	0.930664	1.10249	1.08273	1.03859	1.00724	1.04784	0.266121	0.940477	0.98416	1.13001	1.05515	1.05526	0.929257	0.778343
1	1st block	0.930629	1.10269	1.0827	1.03864	1.00717	1.04784	0.265051	0.940331	0.984273	1.12992	1.05505	1.0552	0.929269	0.778229
1	1st block	0.930594	1.10289	1.08268	1.03871	1.00717	1.04776	0.263996	0.940196	0.984386	1.12982	1.05485	1.0552	0.929281	0.778114
1	1st block	0.930547	1.10308	1.08265	1.03877	1.0071	1.04776	0.262949	0.940062	0.984555	1.12972	1.05465	1.05514	0.929293	0.778
1	1st block	0.930512	1.10338	1.08263	1.03883	1.0071	1.04776	0.261925	0.939916	0.984667	1.12962	1.05455	1.05514	0.929293	0.777886
1	1st block	0.930477	1.10357	1.08262	1.03888	1.0071	1.04767	0.260908	0.939781	0.984837	1.12943	1.05435	1.05514	0.929305	0.777771
1	1st block	0.930442	1.10377	1.08259	1.03894	1.00703	1.04767	0.259906	0.939647	0.984949	1.12933	1.05425	1.05509	0.929317	0.777657
1	1st block	0.930407	1.10397	1.08257	1.039	1.00703	1.04767	0.25892	0.939512	0.985118	1.12923	1.05405	1.05509	0.929329	0.777543
1	1st block	0.930373	1.10416	1.08254	1.03905	1.00696	1.04759	0.257942	0.939377	0.985231	1.12904	1.05385	1.05509	0.929341	0.777429
1	1st block	0.930338	1.10446	1.08253	1.0391	1.00696	1.04759	0.256986	0.939254	0.985344	1.12894	1.05376	1.05503	0.929353	0.777314
1	1st block	0.930303	1.10465	1.0825	1.03916	1.00696	1.04759	0.256038	0.939119	0.985513	1.12884	1.05356	1.05503	0.929365	0.7772
1	1st block	0.930268	1.10485	1.08248	1.0392	1.00689	1.04751	0.255106	0.938985	0.985626	1.12865	1.05346	1.05503	0.929377	0.777086
1	1st block	0.930244	1.10505	1.08246	1.03926	1.00689	1.04751	0.254181	0.938861	0.985795	1.12855	1.05326	1.05497	0.929389	0.776971
1	1st block	0.93021	1.10524	1.08244	1.0393	1.00681	1.04751	0.253279	0.938727	0.985908	1.12845	1.05306	1.05497	0.929413	0.776857
1	1st block	0.930175	1.10544	1.08243	1.03936	1.00681	1.04743	0.252384	0.938603	0.98602	1.12826	1.05296	1.05497	0.929425	0.776743
1	1st block	0.930151	1.10573	1.0824	1.03941	1.00681	1.04743	0.251505	0.93848	0.986189	1.12816	1.05276	1.05491	0.929437	0.776686
1	1st block	0.930116	1.10593	1.08239	1.03945	1.00674	1.04743	0.250641	0.938356	0.986302	1.12796	1.05256	1.05491	0.929449	0.776571
1	1st block	0.930093	1.10613	1.08236	1.0395	1.00674	1.04735	0.249793	0.938233	0.986471	1.12787	1.05246	1.05491	0.929461	0.776457
1	1st block	0.930058	1.10632	1.08235	1.03954	1.00674	1.04735	0.248952	0.938109	0.986584	1.12767	1.05227	1.05486	0.929485	0.776343
1	1st block	0.930035	1.10652	1.08232	1.03959	1.00667	1.04735	0.248126	0.937986	0.986697	1.12748	1.05207	1.05486	0.929497	0.776286
1	1st block	0.930012	1.10672	1.08231	1.03963	1.00667	1.04727	0.247316	0.937863	0.986866	1.12738	1.05197	1.05486	0.929509	0.776171
1	1st block	0.929977	1.10691	1.0823	1.03968	1.00667	1.04727	0.246521	0.937739	0.986979	1.12718	1.05177	1.0548	0.929534	0.776057
1	1st block	0.929953	1.10711	1.08227	1.03973	1.00667	1.04718	0.245733	0.937627	0.987091	1.12709	1.05157	1.0548	0.929546	0.776
1	1st block	0.92993	1.10731	1.08226	1.03976	1.0066	1.04718	0.244969	0.937515	0.98726	1.12689	1.05147	1.0548	0.929558	0.775886
1	1st block	0.929907	1.1075	1.08225	1.03981	1.0066	1.04718	0.244212	0.937391	0.987373	1.1267	1.05127	1.05474	0.929582	0.775771
1	1st block	0.929884	1.1078	1.08222	1.03984	1.0066	1.0471	0.243463	0.937279	0.987486	1.1266	1.05107	1.05474	0.929594	0.775714
1	1st block	0.92986	1.10799	1.08221	1.03989	1.0066	1.0471	0.242737	0.937167	0.987655	1.1264	1.05097	1.05474	0.929618	0.7756
1	1st block	0.929837	1.10819	1.0822	1.03992	1.00653	1.0471	0.242018	0.937055	0.987768	1.12621	1.05078	1.05474	0.92963	0.775543
1	1st block	0.929814	1.10839	1.08219	1.03997	1.00653	1.04702	0.241307	0.936942	0.98788	1.12601	1.05058	1.05469	0.929654	0.775429
1	1st block	0.929802	1.10858	1.08217	1.04	1.00653	1.04702	0.240619	0.93683	0.98805	1.12592	1.05038	1.05469	0.929666	0.775371
1	1st block	0.929779	1.10878	1.08216	1.04003	1.00653	1.04702	0.239939	0.936729	0.988162	1.12572	1.05028	1.05469	0.929678	0.775257
1	1st block	0.929756	1.10898	1.08213	1.04007	1.00645	1.04694	0.239274	0.936617	0.988275	1.12552	1.05008	1.05469	0.929702	0.7752
1	1st block	0.929744	1.10917	1.08212	1.0401	1.00645	1.04694	0.238624	0.936516	0.988444	1.12533	1.04988	1.05463	0.929714	0.775086
1	1st block	0.929721	1.10937	1.08211	1.04014	1.00645	1.04686	0.237982	0.936415	0.988557	1.12523	1.04968	1.05463	0.929738	0.775029
1	1st block	0.929709	1.10957	1.0821	1.04017	1.00645	1.04686	0.237355	0.936314	0.98867	1.12504	1.04958	1.05463	0.92975	0.774914
1	1st block	0.929686	1.10976	1.08208	1.04021	1.00645	1.04686	0.236743	0.936213	0.988782	1.12484	1.04939	1.05463	0.929774	0.774857
1	1st block	0.929674	1.10996	1.08207	1.04024	1.00638	1.04678	0.23614	0.936112	0.988952	1.12465	1.04919	1.05457	0.929786	0.7748
1	1st block	0.929651	1.11016	1.08206	1.04027	1.00638	1.04678	0.235551	0.936011	0.989064	1.12445	1.04899	1.05457	0.92981	0.774686
1	1st block	0.929639	1.11035	1.08206	1.0403	1.00638	1.04669	0.234978	0.93591	0.989177	1.12426	1.04889	1.05457	0.929822	0.774629
1	1st block	0.929627	1.11055	1.08205	1.04033	1.00638	1.04669	0.234412	0.93582	0.98929	1.12406	1.04869	1.05457	0.929847	0.774571
1	1st block	0.929616	1.11075	1.08203	1.04037	1.00638	1.04669	0.233861	0.935731	0.989459	1.12387	1.04849	1.05457	0.929859	0.774514
1	1st block	0.929604	1.11084	1.08202	1.04039	1.00638	1.04661	0.233326	0.93563	0.989572	1.12367	1.04829	1.05451	0.929883	0.7744
1	1st block	0.929593	1.11104	1.08201	1.04042	1.00631	1.04661	0.232799	0.93554	0.989684	1.12347	1.04809	1.05451	0.929895	0.774343
1	1st block	0.929581	1.11124	1.082	1.04044	1.00631	1.04653	0.232287	0.93545	0.989797	1.12338	1.048	1.05451	0.929919	0.774286
1	1st block	0.929569	1.11143	1.082	1.04048	1.00631	1.04653	0.231782	0.935372	0.98991	1.12318	1.0478	1.05451	0.929931	0.774229
1	1st block	0.929558	1.11163	1.08198	1.0405	1.00631	1.04653	0.231301	0.935282	0.990079	1.12299	1.0476	1.05451	0.929955	0.774171
1	1st block	0.929546	1.11183	1.08197	1.04052	1.00631	1.04645	0.230819	0.935192	0.990192	1.12279	1.0474	1.05446	0.929967	0.774057
1	1st block	0.929546	1.11202	1.08196	1.04056	1.00631	1.04645	0.23036	0.935114	0.990304	1.1226	1.0472	1.05446	0.929991	0.774
1	1st block	0.929534	1.11222	1.08196	1.04058	1.00631	1.04637	0.229902	0.935035	0.990417	1.1224	1.0471	1.05446	0.930003	0.773943
1	1st block	0.929523	1.11242	1.08194	1.0406	1.00631	1.04637	0.229466	0.934945	0.99053	1.12221	1.0469	1.05446	0.930015	0.773886
1	1st block	0.929523	1.11251	1.08193	1.04063	1.00631	1.04637	0.229038	0.934867	0.990643	1.12191	1.0467	1.05446	0.930039	0.773829
1	1st block	0.929511	1.11271	1.08193	1.04065	1.00631	1.04629	0.228625	0.934799	0.990812	1.12172	1.04651	1.05446	0.930051	0.773771
1	1st block	0.929511	1.11291	1.08192	1.04067	1.00631	1.04629	0.22822	0.934721	0.990924	1.12152	1.04631	1.0544	0.930075	0.773714
1	1st block	0.929499	1.1131	1.08192	1.0407	1.00631	1.0462	0.22783	0.934642	0.991037	1.12133	1.04611	1.0544	0.930087	0.773657
1	1st block	0.929499	1.1133	1.08191	1.04072	1.00631	1.0462	0.227448	0.934575	0.99115	1.12113	1.04601	1.0544	0.930111	0.7736
1	1st block	0.929499	1.1134	1.08191	1.04074	1.00631	1.0462	0.227081	0.934496	0.991263	1.12094	1.04581	1.0544	0.930123	0.773543
1	1st block	0.929499	1.11359	1.08189	1.04076	1.00631	1.04612	0.226721	0.934429	0.991375	1.12074	1.04561	1.0544	0.930147	0.773486
1	1st block	0.929488	1.11379	1.08189	1.04079	1.00631	1.04612	0.226377	0.934362	0.991488	1.12055	1.04541	1.0544	0.930159	0.773486
1	1st block	0.929488	1.11399	1.08188	1.04081	1.00631	1.04604	0.226049	0.934295	0.991601	1.12035	1.04521	1.0544	0.930184	0.773429
1	1st block	0.929488	1.11409	1.08188	1.04082	1.00631	1.04604	0.225728	0.934227	0.99177	1.12016	1.04502	1.05434	0.930196	0.773371
1	1st block	0.929488	1.11428	1.08187	1.04084	1.00631	1.04596	0.225414	0.934171	0.991883	1.11986	1.04482	1.05434	0.93022	0.773314
1	1st block	0.929488	1.11448	1.08187	1.04087	1.00631	1.04596	0.225116	0.934104	0.991995	1.11967	1.04462	1.05434	0.930232	0.773257
1	1st block	0.929499	1.11468	1.08187	1.04088	1.00631	1.04588	0.224833	0.934048	0.992108	1.11947	1.04442	1.05434	0.930256	0.773257
1	1st block	0.929499	1.11477	1.08186	1.0409	1.00631	1.04588	0.224558	0.93398	0.992221	1.11928	1.04432	1.05434	0.930268	0.7732
1	1st block	0.929499	1.11497	1.08186	1.04091	1.00631	1.04588	0.22429	0.933924	0.992334	1.11908	1.04412	1.05434	0.93028	0.773143
1	1st block	0.929499	1.11517	1.08186	1.04094	1.00631	1.0458	0.224038	0.933868	0.992446	1.11889	1.04392	1.05434	0.930304	0.773086
1	1st block	0.929511	1.11526	1.08184	1.04095	1.00631	1.0458	0.223794	0.933812	0.992559	1.11869	1.04372	1.05434	0.930316	0.773086
1	1st block	0.929511	1.11546	1.08184	1.04097	1.00631	1.04571	0.223564	0.933767	0.992672	1.1184	1.04353	1.05434	0.93034	0.773029
1	1st block	0.929523	1.11566	1.08184	1.04098	1.00631	1.04571	0.22335	0.933711	0.992785	1.1182	1.04333	1.05434	0.930352	0.773029
1	1st block	0.929523	1.11576	1.08184	1.041	1.00631	1.04563	0.223136	0.933655	0.992897	1.11801	1.04313	1.05429	0.930376	0.772971
1	1st block	0.929534	1.11595	1.08184	1.04102	1.00631	1.04563	0.222945	0.93361	0.99301	1.11781	1.04293	1.05429	0.930388	0.772914
1	1st block	0.929546	1.11615	1.08183	1.04103	1.00638	1.04555	0.222754	0.933565	0.993123	1.11762	1.04273	1.05429	0.930412	0.772914
1	1st block	0.929546	1.11625	1.08183	1.04105	1.00638	1.04555	0.222586	0.93352	0.993236	1.11733	1.04253	1.05429	0.930424	0.772857
1	1st block	0.929558	1.11644	1.08183	1.04106	1.00638	1.04555	0.222418	0.933475	0.993348	1.11713	1.04233	1.05429	0.930448	0.772857
1	1st block	0.929569	1.11654	1.08183	1.04107	1.00638	1.04547	0.222265	0.933431	0.993461	1.11694	1.04214	1.05429	0.93046	0.7728
1	1st block	0.929581	1.11674	1.08183	1.04108	1.00638	1.04547	0.222127	0.933386	0.993574	1.11674	1.04194	1.05429	0.930485	0.7728
1	1st block	0.929593	1.11684	1.08183	1.0411	1.00638	1.04539	0.221997	0.933341	0.993687	1.11654	1.04174	1.05429	0.930497	0.772743
1	1st block	0.929604	1.11703	1.08183	1.04111	1.00638	1.04539	0.221875	0.933307	0.993799	1.11625	1.04154	1.05429	0.930521	0.772743
1	1st block	0.929616	1.11723	1.08183	1.04112	1.00645	1.04531	0.221768	0.933262	0.993912	1.11606	1.04134	1.05429	0.930533	0.772743
1	1st block	0.929627	1.11733	1.08183	1.04113	1.00645	1.04531	0.221668	0.933229	0.994025	1.11586	1.04114	1.05429	0.930557	0.772686
1	1st block	0.929639	1.11752	1.08183	1.04115	1.00645	1.04522	0.221584	0.933195	0.994081	1.11567	1.04094	1.05429	0.930569	0.772686
1	1st block	0.929651	1.11762	1.08183	1.04116	1.00645	1.04522	0.221508	0.933161	0.994194	1.11537	1.04074	1.05429	0.930593	0.772686
1	1st block	0.929674	1.11782	1.08183	1.04116	1.00645	1.04514	0.221439	0.933128	0.994307	1.11518	1.04055	1.05429	0.930605	0.772629
1	1st block	0.929686	1.11792	1.08183	1.04117	1.00653	1.04514	0.221386	0.933094	0.994419	1.11498	1.04035	1.05429	0.930629	0.772629
1	1st block	0.929697	1.11802	1.08183	1.04119	1.00653	1.04506	0.22134	0.93306	0.994532	1.11479	1.04015	1.05423	0.930641	0.772629
1	1st block	0.929721	1.11821	1.08183	1.0412	1.00653	1.04506	0.221309	0.933038	0.994645	1.11449	1.03995	1.05423	0.930665	0.772629
1	1st block	0.929732	1.11831	1.08183	1.04121	1.00653	1.04498	0.221286	0.933004	0.994758	1.1143	1.03975	1.05423	0.930677	0.772629
1	1st block	0.929756	1.11851	1.08183	1.04122	1.00653	1.04498	0.221279	0.932982	0.99487	1.1141	1.03955	1.05423	0.930701	0.772629
1	1st block	0.929779	1.1186	1.08183	1.04123	1.0066	1.0449	0.221279	0.932948	0.994927	1.11391	1.03935	1.05423	0.930713	0.772571
1	1st block	0.92979	1.1188	1.08183	1.04123	1.0066	1.0449	0.221294	0.932926	0.995039	1.11362	1.03916	1.05423	0.930737	0.772571
1	1st block	0.929814	1.1189	1.08184	1.04124	1.0066	1.04482	0.221317	0.932903	0.995152	1.11342	1.03896	1.05423	0.930761	0.772571
1	1st block	0.929837	1.119	1.08184	1.04125	1.0066	1.04482	0.221347	0.932881	0.995265	1.11323	1.03876	1.05423	0.930773	0.772571
1	1st block	0.92986	1.11919	1.08184	1.04127	1.00667	1.04473	0.221393	0.932858	0.995378	1.11303	1.03856	1.05423	0.930797	0.772571
1	1st block	0.929884	1.11929	1.08184	1.04127	1.00667	1.04473	0.221454	0.932836	0.995434	1.11274	1.03836	1.05423	0.93081	0.772571
1	1st block	0.929907	1.11939	1.08184	1.04128	1.00667	1.04465	0.221523	0.932813	0.995547	1.11254	1.03816	1.05423	0.930834	0.772571
1	1st block	0.92993	1.11959	1.08186	1.04128	1.00674	1.04465	0.2216	0.932802	0.99566	1.11235	1.03796	1.05423	0.930858	0.772571
1	1st block	0.929953	1.11969	1.08186	1.04129	1.00674	1.04457	0.221691	0.93278	0.995772	1.11215	1.03767	1.05423	0.93087	0.772571
1	1st block	0.929977	1.11978	1.08186	1.0413	1.00674	1.04457	0.221791	0.932757	0.995885	1.11186	1.03747	1.05423	0.930894	0.772571
1	1st block	0.93	1.11988	1.08186	1.0413	1.00674	1.04449	0.221905	0.932746	0.995941	1.11166	1.03727	1.05423	0.930918	0.772629
1	1st block	0.930023	1.12008	1.08187	1.04131	1.00681	1.04441	0.222028	0.932735	0.996054	1.11147	1.03707	1.05423	0.93093	0.772629
1	1st block	0.930058	1.12018	1.08187	1.04131	1.00681	1.04441	0.222165	0.932712	0.996167	1.11127	1.03687	1.05423	0.930954	0.772629
1	1st block	0.930081	1.12028	1.08187	1.04131	1.00681	1.04433	0.222311	0.932701	0.99628	1.11098	1.03667	1.05423	0.930978	0.772629
1	1st block	0.930116	1.12037	1.08188	1.04132	1.00689	1.04433	0.222471	0.93269	0.996336	1.11079	1.03647	1.05423	0.931002	0.772629
1	1st block	0.93014	1.12047	1.08188	1.04132	1.00689	1.04424	0.222639	0.932679	0.996449	1.11059	1.03628	1.05423	0.931014	0.772686
1	1st block	0.930175	1.12057	1.08188	1.04133	1.00689	1.04424	0.222823	0.932668	0.996561	1.1104	1.03598	1.05423	0.931038	0.772686
1	1st block	0.930198	1.12077	1.08189	1.04133	1.00696	1.04416	0.223022	0.932656	0.996618	1.1101	1.03578	1.05423	0.931062	0.772686
1	1st block	0.930233	1.12086	1.08189	1.04133	1.00696	1.04416	0.223228	0.932645	0.996731	1.10991	1.03558	1.05423	0.931086	0.772743
1	1st block	0.930268	1.12096	1.08191	1.04135	1.00696	1.04408	0.223442	0.932634	0.996843	1.10971	1.03538	1.05423	0.93111	0.772743
1	1st block	0.930303	1.12106	1.08191	1.04135	1.00703	1.044	0.223671	0.932623	0.9969	1.10952	1.03518	1.05423	0.931135	0.772743
1	1st block	0.930338	1.12116	1.08192	1.04135	1.00703	1.044	0.223916	0.932612	0.997012	1.10932	1.03498	1.05423	0.931159	0.7728
1	1st block	0.930373	1.12126	1.08192	1.04135	1.0071	1.04392	0.224168	0.932612	0.997125	1.10903	1.03469	1.05423	0.931171	0.7728
1	1st block	0.930407	1.12136	1.08192	1.04135	1.0071	1.04392	0.224436	0.9326	0.997182	1.10883	1.03449	1.05423	0.931195	0.772857
1	1st block	0.930442	1.12145	1.08193	1.04135	1.0071	1.04384	0.224719	0.932589	0.997294	1.10864	1.03429	1.05423	0.931219	0.772857
1	1st block	0.930477	1.12155	1.08193	1.04136	1.00717	1.04376	0.225009	0.932589	0.997351	1.10844	1.03409	1.05423	0.931243	0.772914
1	1st block	0.930512	1.12165	1.08194	1.04136	1.00717	1.04376	0.225315	0.932578	0.997463	1.10815	1.03389	1.05423	0.931267	0.772914
1	1st block	0.930547	1.12175	1.08194	1.04136	1.00717	1.04367	0.225628	0.932567	0.997576	1.10796	1.03359	1.05423	0.931291	0.772971
1	1st block	0.930594	1.12185	1.08196	1.04136	1.00724	1.04359	0.225965	0.932567	0.997632	1.10776	1.0334	1.05423	0.931315	0.772971
1	1st block	0.930629	1.12195	1.08197	1.04136	1.00724	1.04359	0.226301	0.932555	0.997745	1.10756	1.0332	1.05423	0.931351	0.773029
1	1st block	0.930664	1.12195	1.08197	1.04136	1.00732	1.04351	0.22666	0.932555	0.997802	1.10737	1.033	1.05423	0.931375	0.773086
1	1st block	0.93071	1.12204	1.08198	1.04135	1.00732	1.04351	0.227027	0.932555	0.997914	1.10708	1.0327	1.05423	0.931399	0.773086
1	1st block	0.930745	1.12214	1.08198	1.04135	1.00732	1.04343	0.227409	0.932544	0.997971	1.10688	1.0325	1.05423	0.931423	0.773143
1	1st block	0.930792	1.12224	1.082	1.04135	1.00739	1.04335	0.227799	0.932544	0.998083	1.10669	1.0323	1.05423	0.931447	0.7732
1	1st block	0.930838	1.12234	1.082	1.04135	1.00739	1.04335	0.228212	0.932533	0.998196	1.10649	1.0321	1.05423	0.931472	0.773257
1	1st block	0.930873	1.12234	1.08201	1.04135	1.00746	1.04327	0.228633	0.932533	0.998253	1.1063	1.03181	1.05423	0.931508	0.773257
1	1st block	0.93092	1.12244	1.08202	1.04135	1.00746	1.04318	0.229068	0.932533	0.998365	1.1061	1.03161	1.05423	0.931532	0.773314
1	1st block	0.930966	1.12253	1.08202	1.04133	1.00746	1.04318	0.229512	0.932522	0.998422	1.10581	1.03141	1.05423	0.931556	0.773371
1	1st block	0.931013	1.12263	1.08203	1.04133	1.00753	1.0431	0.22997	0.932522	0.998534	1.10561	1.03121	1.05417	0.931592	0.773429
1	1st block	0.931059	1.12263	1.08205	1.04133	1.00753	1.04302	0.230444	0.932522	0.998591	1.10542	1.03091	1.05417	0.931616	0.773486
1	1st block	0.931106	1.12273	1.08205	1.04132	1.0076	1.04302	0.230934	0.932511	0.998647	1.10522	1.03071	1.05417	0.931652	0.773543
1	1st block	0.931153	1.12273	1.08206	1.04132	1.0076	1.04294	0.231438	0.932511	0.99876	1.10503	1.03052	1.05417	0.931676	0.7736
1	1st block	0.931199	1.12283	1.08206	1.04131	1.00768	1.04286	0.23195	0.932511	0.998816	1.10483	1.03022	1.05417	0.931712	0.773657
1	1st block	0.931257	1.12293	1.08207	1.04131	1.00768	1.04278	0.232478	0.932499	0.998929	1.10464	1.03002	1.05417	0.931736	0.773714
1	1st block	0.931304	1.12293	1.08208	1.0413	1.00775	1.04278	0.233028	0.932499	0.998985	1.10434	1.02982	1.05417	0.931772	0.773771
1	1st block	0.93135	1.12303	1.0821	1.0413	1.00775	1.04269	0.233579	0.932488	0.999098	1.10415	1.02952	1.05417	0.931797	0.773829
1	1st block	0.931409	1.12303	1.0821	1.04129	1.00775	1.04261	0.234152	0.932488	0.999154	1.10395	1.02932	1.05417	0.931833	0.773886
1	1st block	0.931455	1.12312	1.08211	1.04129	1.00782	1.04261	0.234741	0.932488	0.999211	1.10376	1.02912	1.05417	0.931869	0.773943
1	1st block	0.931513	1.12312	1.08212	1.04128	1.00782	1.04253	0.235337	0.932477	0.999324	1.10356	1.02883	1.05417	0.931893	0.774
1	1st block	0.93156	1.12312	1.08212	1.04127	1.00789	1.04245	0.235948	0.932477	0.99938	1.10337	1.02863	1.05417	0.931929	0.774057
1	1st block	0.931618	1.12322	1.08213	1.04125	1.00789	1.04237	0.236575	0.932466	0.999493	1.10317	1.02843	1.05417	0.931965	0.774114
1	1st block	0.931676	1.12322	1.08215	1.04125	1.00796	1.04229	0.237217	0.932466	0.999549	1.10298	1.02813	1.05417	0.932001	0.774171
1	1st block	0.931735	1.12332	1.08216	1.04124	1.00796	1.04229	0.237875	0.932454	0.999605	1.10278	1.02793	1.05417	0.932037	0.774286
1	1st block	0.931781	1.12332	1.08216	1.04123	1.00804	1.0422	0.238548	0.932443	0.999718	1.10259	1.02773	1.05417	0.932073	0.774343
1	1st block	0.931839	1.12332	1.08217	1.04122	1.00804	1.04212	0.239236	0.932443	0.999775	1.10229	1.02744	1.05417	0.93211	0.7744
1	1st block	0.931898	1.12332	1.08219	1.04121	1.00811	1.04204	0.239931	0.932432	0.999831	1.1021	1.02724	1.05417	0.932146	0.774457
1	1st block	0.931956	1.12342	1.0822	1.0412	1.00811	1.04204	0.24065	0.932421	0.999944	1.1019	1.02704	1.05417	0.932182	0.774571
1	1st block	0.932014	1.12342	1.0822	1.04119	1.00818	1.04196	0.241376	0.932421	1	1.10171	1.02674	1.05417	0.932218	0.774629
1	1st block	0.932084	1.12342	1.08221	1.04117	1.00818	1.04188	0.242125	0.93241	1.00006	1.10151	1.02654	1.05417	0.932254	0.774686
1	1st block	0.932142	1.12342	1.08222	1.04116	1.00825	1.0418	0.242882	0.932398	1.00011	1.10132	1.02624	1.05417	0.93229	0.7748
1	1st block	0.9322	1.12342	1.08224	1.04115	1.00825	1.04171	0.243654	0.932387	1.00023	1.10112	1.02605	1.05417	0.932326	0.774857
1	1st block	0.932258	1.12342	1.08224	1.04114	1.00832	1.04163	0.244441	0.932376	1.00028	1.10093	1.02585	1.05417	0.932374	0.774971
1	1st block	0.932328	1.12352	1.08225	1.04113	1.00832	1.04163	0.245244	0.932365	1.00034	1.10073	1.02555	1.05417	0.93241	0.775029
1	1st block	0.932386	1.12352	1.08226	1.04112	1.0084	1.04155	0.24607	0.932353	1.00039	1.10054	1.02535	1.05411	0.932447	0.775143
1	1st block	0.932456	1.12352	1.08227	1.04111	1.0084	1.04147	0.246903	0.932342	1.00051	1.10034	1.02515	1.05411	0.932495	0.7752
1	1st block	0.932515	1.12352	1.08229	1.04108	1.00847	1.04139	0.247752	0.932331	1.00056	1.10015	1.02485	1.05411	0.932531	0.775314
1	1st block	0.932584	1.12352	1.08229	1.04107	1.00847	1.04131	0.248615	0.93232	1.00062	1.09995	1.02466	1.05411	0.932567	0.775371
1	1st block	0.932643	1.12352	1.0823	1.04106	1.00854	1.04122	0.249495	0.932309	1.00068	1.09976	1.02436	1.05411	0.932615	0.775486
1	1st block	0.932712	1.12342	1.08231	1.04105	1.00854	1.04114	0.250389	0.932297	1.00073	1.09956	1.02416	1.05411	0.932663	0.7756
1	1st block	0.932782	1.12342	1.08232	1.04103	1.00861	1.04114	0.251299	0.932275	1.00085	1.09937	1.02396	1.05411	0.932699	0.775657
1	1st block	0.932852	1.12342	1.08234	1.04102	1.00868	1.04106	0.252224	0.932264	1.0009	1.09917	1.02366	1.05411	0.932748	0.775771
1	1st block	0.932922	1.12342	1.08234	1.04099	1.00868	1.04098	0.253164	0.932252	1.00096	1.09898	1.02346	1.05411	0.932796	0.775886
1	1st block	0.932992	1.12342	1.08235	1.04098	1.00876	1.0409	0.254119	0.93223	1.00101	1.09888	1.02317	1.05411	0.932832	0.775943
1	1st block	0.933062	1.12342	1.08236	1.04096	1.00876	1.04082	0.25509	0.932208	1.00107	1.09868	1.02297	1.05411	0.93288	0.776057
1	1st block	0.933132	1.12342	1.08238	1.04095	1.00883	1.04073	0.256076	0.932196	1.00113	1.09849	1.02267	1.05411	0.932928	0.776171
1	1st block	0.933201	1.12332	1.08239	1.04092	1.00883	1.04065	0.257078	0.932174	1.00118	1.09829	1.02247	1.05406	0.932976	0.776286
1	1st block	0.933271	1.12332	1.0824	1.04091	1.0089	1.04057	0.258095	0.932151	1.00124	1.0981	1.02227	1.05406	0.933024	0.776343
1	1st block	0.933341	1.12332	1.0824	1.04089	1.0089	1.04049	0.259127	0.93214	1.0013	1.0979	1.02197	1.05406	0.933073	0.776457
1	1st block	0.933423	1.12322	1.08241	1.04087	1.00897	1.04041	0.260174	0.932118	1.00141	1.09771	1.02178	1.05406	0.933121	0.776571
1	1st block	0.933492	1.12322	1.08243	1.04086	1.00904	1.04033	0.261244	0.932095	1.00147	1.09751	1.02148	1.05406	0.933169	0.776686
1	1st block	0.933562	1.12322	1.08244	1.04083	1.00904	1.04024	0.262322	0.932073	1.00152	1.09732	1.02128	1.05406	0.933229	0.7768
1	1st block	0.933644	1.12312	1.08245	1.04081	1.00911	1.04016	0.263415	0.93205	1.00158	1.09712	1.02108	1.05406	0.933277	0.776914
1	1st block	0.933714	1.12312	1.08245	1.04079	1.00911	1.04008	0.264531	0.932017	1.00163	1.09702	1.02078	1.05406	0.933325	0.777029
1	1st block	0.933795	1.12303	1.08246	1.04078	1.00919	1.04	0.265655	0.931994	1.00169	1.09683	1.02058	1.05406	0.933373	0.777143
1	1st block	0.933877	1.12303	1.08248	1.04075	1.00926	1.03992	0.266794	0.931972	1.00175	1.09663	1.02029	1.054	0.933434	0.777257
1	1st block	0.933946	1.12293	1.08249	1.04073	1.00926	1.03984	0.267956	0.931938	1.0018	1.09644	1.02009	1.054	0.933482	0.777371
1	1st block	0.934028	1.12293	1.0825	1.04071	1.00933	1.03976	0.269133	0.931916	1.00186	1.09624	1.01989	1.054	0.933542	0.777486
1	1st block	0.934109	1.12283	1.0825	1.04068	1.00933	1.03967	0.270318	0.931882	1.00192	1.09605	1.01959	1.054	0.93359	0.7776
1	1st block	0.934191	1.12283	1.08251	1.04066	1.0094	1.03959	0.271526	0.93186	1.00197	1.09595	1.01939	1.054	0.93365	0.777714
1	1st block	0.934272	1.12273	1.08253	1.04064	1.00947	1.03951	0.272749	0.931826	1.00203	1.09575	1.01909	1.054	0.933711	0.777829
1	1st block	0.934354	1.12263	1.08254	1.04062	1.00947	1.03943	0.273988	0.931792	1.00209	1.09556	1.0189	1.054	0.933771	0.777943
1	1st block	0.934435	1.12263	1.08255	1.04059	1.00955	1.03935	0.275241	0.93177	1.00214	1.09536	1.0187	1.05394	0.933819	0.778114
1	1st block	0.934517	1.12253	1.08255	1.04057	1.00955	1.03927	0.27651	0.931736	1.0022	1.09517	1.0184	1.05394	0.933879	0.778229
1	1st block	0.934598	1.12244	1.08257	1.04055	1.00962	1.03918	0.277795	0.931703	1.00225	1.09507	1.0182	1.05394	0.933939	0.778343
1	1st block	0.93468	1.12244	1.08258	1.04052	1.00969	1.0391	0.279094	0.931669	1.00225	1.09488	1.0179	1.05394	0.933999	0.778457
1	1st block	0.934761	1.12234	1.08259	1.04049	1.00969	1.03894	0.280417	0.931635	1.00231	1.09468	1.0177	1.05394	0.93406	0.778629
1	1st block	0.934843	1.12224	1.08259	1.04047	1.00976	1.03886	0.281747	0.93159	1.00237	1.09449	1.0175	1.05389	0.93412	0.778743
1	1st block	0.934936	1.12214	1.0826	1.04044	1.00983	1.03878	0.283092	0.931557	1.00242	1.09439	1.01721	1.05389	0.93418	0.778857
1	1st block	0.935017	1.12214	1.08262	1.04042	1.00983	1.03869	0.284461	0.931523	1.00248	1.09419	1.01701	1.05389	0.93424	0.779029
1	1st block	0.935111	1.12204	1.08263	1.0404	1.00991	1.03861	0.285844	0.931478	1.00254	1.094	1.01671	1.05389	0.934312	0.779143
1	1st block	0.935192	1.12195	1.08264	1.04037	1.00998	1.03853	0.287236	0.931445	1.00259	1.0939	1.01651	1.05389	0.934373	0.779257
1	1st block	0.935285	1.12185	1.08264	1.04034	1.00998	1.03845	0.28865	0.9314	1.00265	1.0937	1.01631	1.05383	0.934433	0.779429
1	1st block	0.935367	1.12175	1.08265	1.04032	1.01005	1.03837	0.290079	0.931366	1.00265	1.09351	1.01601	1.05383	0.934505	0.779543
1	1st block	0.93546	1.12165	1.08267	1.04029	1.01012	1.0382	0.291524	0.931321	1.00271	1.09331	1.01582	1.05383	0.934565	0.779714
1	1st block	0.935553	1.12155	1.08267	1.04026	1.01012	1.03812	0.292984	0.931276	1.00276	1.09322	1.01562	1.05383	0.934637	0.779829
1	1st block	0.935634	1.12145	1.08268	1.04023	1.01019	1.03804	0.29446	0.931231	1.00282	1.09302	1.01532	1.05383	0.934698	0.78
1	1st block	0.935728	1.12136	1.08269	1.04021	1.01027	1.03796	0.295958	0.931187	1.00287	1.09283	1.01512	1.05377	0.93477	0.780114
1	1st block	0.935821	1.12126	1.0827	1.04018	1.01027	1.03788	0.297464	0.931153	1.00293	1.09273	1.01492	1.05377	0.934842	0.780286
1	1st block	0.935914	1.12116	1.0827	1.04015	1.01034	1.03771	0.298985	0.931097	1.00293	1.09253	1.01462	1.05377	0.934902	0.7804
1	1st block	0.936007	1.12106	1.08272	1.04013	1.01041	1.03763	0.300529	0.931052	1.00299	1.09234	1.01443	1.05371	0.934974	0.780571
1	1st block	0.9361	1.12096	1.08273	1.04009	1.01041	1.03755	0.302089	0.931007	1.00304	1.09224	1.01423	1.05371	0.935047	0.780686
1	1st block	0.936193	1.12086	1.08273	1.04007	1.01048	1.03747	0.303656	0.930962	1.0031	1.09204	1.01393	1.05371	0.935119	0.780857
1	1st block	0.936286	1.12077	1.08274	1.04003	1.01055	1.03739	0.305246	0.930917	1.0031	1.09195	1.01373	1.05371	0.935191	0.781029
1	1st block	0.93638	1.12057	1.08276	1.04001	1.01055	1.03722	0.306851	0.930861	1.00316	1.09175	1.01353	1.05366	0.935263	0.781143
1	1st block	0.936473	1.12047	1.08276	1.03998	1.01062	1.03714	0.308472	0.930816	1.00321	1.09156	1.01323	1.05366	0.935336	0.781314
1	1st block	0.936566	1.12037	1.08277	1.03994	1.0107	1.03706	0.310108	0.930771	1.00327	1.09146	1.01304	1.05366	0.935408	0.781486
1	1st block	0.936659	1.12028	1.08278	1.03992	1.0107	1.03698	0.311759	0.930715	1.00327	1.09126	1.01284	1.0536	0.93548	0.781657
1	1st block	0.936764	1.12018	1.08278	1.03989	1.01077	1.03682	0.313426	0.930659	1.00333	1.09117	1.01264	1.0536	0.935552	0.781771
1	1st block	0.936857	1.11998	1.08279	1.03986	1.01084	1.03673	0.315108	0.930614	1.00338	1.09097	1.01234	1.0536	0.935636	0.781943
1	1st block	0.93695	1.11988	1.08281	1.03983	1.01091	1.03665	0.316805	0.930558	1.00338	1.09078	1.01214	1.05354	0.935709	0.782114
1	1st block	0.937055	1.11978	1.08281	1.03979	1.01091	1.03649	0.318517	0.930502	1.00344	1.09068	1.01194	1.05354	0.935781	0.782286
1	1st block	0.937148	1.11959	1.08282	1.03977	1.01098	1.03641	0.320252	0.930457	1.00349	1.09048	1.01164	1.05354	0.935865	0.782457
1	1st block	0.937253	1.11949	1.08283	1.03974	1.01106	1.03633	0.321995	0.930401	1.00349	1.09039	1.01145	1.05349	0.935937	0.782571
1	1st block	0.937346	1.11939	1.08283	1.0397	1.01106	1.03624	0.323761	0.930345	1.00355	1.09019	1.01125	1.05349	0.936022	0.782743
1	1st block	0.937451	1.11919	1.08284	1.03968	1.01113	1.03608	0.325535	0.930289	1.00361	1.09009	1.01105	1.05349	0.936094	0.782914
1	1st block	0.937544	1.1191	1.08284	1.03965	1.0112	1.036	0.327331	0.930233	1.00361	1.0899	1.01085	1.05343	0.936178	0.783086
1	1st block	0.937648	1.119	1.08286	1.03961	1.01127	1.03592	0.329135	0.930177	1.00366	1.0898	1.01055	1.05343	0.936262	0.783257
1	1st block	0.937753	1.1188	1.08287	1.03959	1.01127	1.03576	0.330962	0.930121	1.00366	1.0896	1.01035	1.05343	0.936335	0.783429
1	1st block	0.937846	1.1187	1.08287	1.03956	1.01134	1.03567	0.332797	0.930065	1.00372	1.08951	1.01016	1.05337	0.936419	0.7836
1	1st block	0.937951	1.11851	1.08288	1.03952	1.01142	1.03559	0.334655	0.930008	1.00378	1.08931	1.00996	1.05337	0.936503	0.783771
1	1st block	0.938056	1.11841	1.08288	1.03949	1.01149	1.03543	0.33652	0.929941	1.00378	1.08921	1.00976	1.05331	0.936587	0.783943
1	1st block	0.938161	1.11821	1.08289	1.03946	1.01149	1.03535	0.338408	0.929885	1.00383	1.08902	1.00946	1.05331	0.936672	0.784114
1	1st block	0.938265	1.11811	1.08291	1.03943	1.01156	1.03518	0.340312	0.929829	1.00383	1.08892	1.00926	1.05326	0.936756	0.784286
1	1st block	0.938359	1.11792	1.08291	1.0394	1.01163	1.0351	0.342223	0.929773	1.00389	1.08873	1.00906	1.05326	0.93684	0.784457
1	1st block	0.938463	1.11782	1.08292	1.03936	1.0117	1.03502	0.344157	0.929705	1.00389	1.08863	1.00886	1.05326	0.936924	0.784629
1	1st block	0.938568	1.11762	1.08292	1.03934	1.0117	1.03486	0.346098	0.929649	1.00395	1.08853	1.00867	1.0532	0.937009	0.7848
1	1st block	0.938673	1.11743	1.08293	1.0393	1.01178	1.03478	0.348063	0.929593	1.00395	1.08834	1.00847	1.0532	0.937093	0.784971
1	1st block	0.938778	1.11733	1.08293	1.03927	1.01185	1.03469	0.350035	0.929526	1.004	1.08824	1.00817	1.05314	0.937189	0.785143
1	1st block	0.938882	1.11713	1.08295	1.03924	1.01192	1.03453	0.352031	0.92947	1.00406	1.08804	1.00797	1.05314	0.937274	0.785314
1	1st block	0.938987	1.11703	1.08295	1.03921	1.01199	1.03445	0.354033	0.929403	1.00406	1.08795	1.00777	1.05309	0.937358	0.785486
1	1st block	0.939104	1.11684	1.08296	1.03918	1.01199	1.03429	0.356059	0.929346	1.00406	1.08775	1.00757	1.05309	0.937454	0.785714
1	1st block	0.939208	1.11664	1.08296	1.03914	1.01206	1.0342	0.358093	0.92929	1.00411	1.08765	1.00737	1.05303	0.937538	0.785886
1	1st block	0.939313	1.11644	1.08297	1.03911	1.01213	1.03404	0.360141	0.929223	1.00411	1.08755	1.00718	1.05303	0.937635	0.786057
1	1st block	0.939418	1.11635	1.08297	1.03909	1.01221	1.03396	0.362205	0.929167	1.00417	1.08736	1.00698	1.05297	0.937719	0.786229
1	1st block	0.939523	1.11615	1.08298	1.03905	1.01221	1.03388	0.364285	0.9291	1.00417	1.08726	1.00678	1.05297	0.937815	0.7864
1	1st block	0.939639	1.11595	1.083	1.03902	1.01228	1.03371	0.366379	0.929043	1.00423	1.08716	1.00658	1.05291	0.937912	0.786571
1	1st block	0.939744	1.11585	1.083	1.039	1.01235	1.03363	0.368489	0.928976	1.00423	1.08697	1.00638	1.05291	0.937996	0.7868
1	1st block	0.939849	1.11566	1.08301	1.03896	1.01242	1.03347	0.370614	0.92892	1.00428	1.08687	1.00618	1.05286	0.938092	0.786971
1	1st block	0.939965	1.11546	1.08301	1.03893	1.01249	1.03339	0.372755	0.928853	1.00428	1.08677	1.00598	1.0528	0.938188	0.787143
1	1st block	0.94007	1.11526	1.08302	1.0389	1.01249	1.03322	0.374903	0.928797	1.00428	1.08658	1.00579	1.0528	0.938285	0.787314
1	1st block	0.940175	1.11507	1.08302	1.03887	1.01257	1.03314	0.377066	0.928741	1.00434	1.08648	1.00559	1.05274	0.938381	0.787543
1	1st block	0.940291	1.11497	1.08303	1.03884	1.01264	1.03298	0.379245	0.928673	1.00434	1.08638	1.00539	1.05274	0.938477	0.787714
1	1st block	0.940396	1.11477	1.08303	1.03881	1.01271	1.0329	0.381447	0.928617	1.0044	1.08619	1.00519	1.05269	0.938574	0.787886
1	1st block	0.940512	1.11458	1.08303	1.03878	1.01278	1.03282	0.383648	0.92855	1.0044	1.08609	1.00499	1.05263	0.93867	0.788114
1	1st block	0.940617	1.11438	1.08305	1.03876	1.01278	1.03265	0.385873	0.928494	1.0044	1.08599	1.00479	1.05263	0.938778	0.788286
1	1st block	0.940733	1.11418	1.08305	1.03872	1.01285	1.03257	0.388105	0.928438	1.00445	1.0858	1.00459	1.05257	0.938875	0.788457
1	1st block	0.940838	1.11399	1.08306	1.03869	1.01293	1.03241	0.39036	0.92837	1.00445	1.0857	1.00439	1.05257	0.938971	0.788629
1	1st block	0.940955	1.11379	1.08306	1.03867	1.013	1.03233	0.392623	0.928314	1.00445	1.0856	1.0042	1.05251	0.939067	0.788857
1	1st block	0.941059	1.11359	1.08307	1.03863	1.01307	1.03216	0.394901	0.928258	1.00451	1.08551	1.004	1.05246	0.939175	0.789029
1	1st block	0.941176	1.1134	1.08307	1.03861	1.01307	1.03208	0.397187	0.928202	1.00451	1.08531	1.0038	1.05246	0.939272	0.7892
1	1st block	0.941292	1.1132	1.08308	1.03859	1.01314	1.03192	0.399488	0.928135	1.00451	1.08521	1.0036	1.0524	0.93938	0.789429
1	1st block	0.941397	1.11301	1.08308	1.03855	1.01321	1.03184	0.401804	0.928079	1.00457	1.08511	1.0034	1.05234	0.939476	0.7896
1	1st block	0.941513	1.11281	1.0831	1.03853	1.01329	1.03167	0.404136	0.928022	1.00457	1.08502	1.0033	1.05234	0.939585	0.789829
1	1st block	0.941618	1.11261	1.0831	1.03849	1.01336	1.03159	0.406483	0.927966	1.00457	1.08482	1.0031	1.05229	0.939693	0.79
1	1st block	0.941735	1.11242	1.08311	1.03847	1.01336	1.03143	0.408837	0.92791	1.00457	1.08472	1.00291	1.05223	0.939801	0.790171
1	1st block	0.941851	1.11222	1.08311	1.03845	1.01343	1.03127	0.411207	0.927854	1.00462	1.08463	1.00271	1.05223	0.939898	0.7904
1	1st block	0.941956	1.11202	1.08312	1.03841	1.0135	1.03118	0.413584	0.927798	1.00462	1.08453	1.00251	1.05217	0.940006	0.790571
1	1st block	0.942072	1.11183	1.08312	1.03839	1.01357	1.03102	0.415977	0.927742	1.00462	1.08433	1.00231	1.05211	0.940114	0.790743
1	1st block	0.942189	1.11163	1.08314	1.03837	1.01364	1.03094	0.418385	0.927686	1.00462	1.08424	1.00221	1.05206	0.940223	0.790971
1	1st block	0.942305	1.11143	1.08314	1.03835	1.01364	1.03078	0.420808	0.927641	1.00468	1.08414	1.00201	1.05206	0.940331	0.791143
1	1st block	0.94241	1.11124	1.08315	1.03831	1.01372	1.03069	0.423239	0.927585	1.00468	1.08404	1.00181	1.052	0.940439	0.791371
1	1st block	0.942526	1.11104	1.08315	1.03829	1.01379	1.03053	0.425678	0.927529	1.00468	1.08394	1.00161	1.05194	0.940548	0.791543
1	1st block	0.942643	1.11084	1.08315	1.03827	1.01386	1.03045	0.42814	0.927484	1.00468	1.08375	1.00151	1.05189	0.940656	0.791714
1	1st block	0.942747	1.11065	1.08316	1.03824	1.01393	1.03029	0.430601	0.927428	1.00468	1.08365	1.00132	1.05189	0.940776	0.791943
1	1st block	0.942864	1.11045	1.08316	1.03822	1.01393	1.0302	0.433086	0.927383	1.00474	1.08355	1.00112	1.05183	0.940885	0.792114
1	1st block	0.94298	1.11025	1.08317	1.0382	1.014	1.03004	0.435578	0.927327	1.00474	1.08346	1.00102	1.05177	0.940993	0.792343
1	1st block	0.943097	1.10996	1.08317	1.03817	1.01408	1.02988	0.438077	0.927282	1.00474	1.08336	1.00082	1.05171	0.941113	0.792514
1	1st block	0.943201	1.10976	1.08319	1.03815	1.01415	1.0298	0.440592	0.927237	1.00474	1.08326	1.00062	1.05171	0.941222	0.792686
1	1st block	0.943318	1.10957	1.08319	1.03813	1.01422	1.02963	0.443115	0.927192	1.00474	1.08316	1.00052	1.05166	0.941342	0.792914
1	1st block	0.943434	1.10937	1.0832	1.03812	1.01422	1.02955	0.445653	0.927147	1.00474	1.08297	1.00032	1.0516	0.94145	0.793086
1	1st block	0.943551	1.10917	1.0832	1.03809	1.01429	1.02939	0.448199	0.927102	1.00474	1.08287	1.00012	1.05154	0.941571	0.793314
1	1st block	0.943655	1.10898	1.08321	1.03807	1.01436	1.02931	0.45076	0.927058	1.00479	1.08277	1.00002	1.05149	0.941679	0.793486
1	1st block	0.943772	1.10868	1.08321	1.03805	1.01444	1.02914	0.453328	0.927013	1.00479	1.08267	0.999826	1.05143	0.9418	0.793657
1	1st block	0.943888	1.10849	1.08322	1.03804	1.01451	1.02898	0.455912	0.926968	1.00479	1.08258	0.999628	1.05143	0.94192	0.793886
1	1st block	0.944005	1.10829	1.08322	1.03802	1.01451	1.0289	0.458504	0.926934	1.00479	1.08248	0.999528	1.05137	0.94204	0.794057
1	1st block	0.944109	1.10809	1.08324	1.038	1.01458	1.02873	0.461103	0.926889	1.00479	1.08238	0.99933	1.05131	0.942161	0.794229
1	1st block	0.944226	1.1079	1.08324	1.03798	1.01465	1.02865	0.463717	0.926856	1.00479	1.08228	0.99923	1.05126	0.942281	0.794457
1	1st block	0.944342	1.1076	1.08325	1.03797	1.01472	1.02849	0.466339	0.926811	1.00479	1.08219	0.999032	1.0512	0.942389	0.794629
1	1st block	0.944447	1.10741	1.08325	1.03795	1.01472	1.02833	0.468969	0.926777	1.00479	1.08209	0.998932	1.05114	0.942522	0.7948
1	1st block	0.944563	1.10721	1.08326	1.03794	1.0148	1.02824	0.471614	0.926743	1.00479	1.08199	0.998734	1.05109	0.942642	0.795029
1	1st block	0.94468	1.10691	1.08326	1.03792	1.01487	1.02808	0.474267	0.92671	1.00479	1.08189	0.998634	1.05109	0.942763	0.7952
1	1st block	0.944796	1.10672	1.08327	1.0379	1.01494	1.028	0.476927	0.926676	1.00479	1.0818	0.998436	1.05103	0.942883	0.795371
1	1st block	0.944901	1.10652	1.08327	1.03789	1.01501	1.02784	0.479595	0.926642	1.00479	1.0817	0.998336	1.05097	0.943003	0.7956
1	1st block	0.945017	1.10632	1.08329	1.03788	1.01501	1.02767	0.482278	0.926609	1.00479	1.0816	0.998138	1.05091	0.943124	0.795771
1	1st block	0.945134	1.10603	1.08329	1.03787	1.01508	1.02759	0.484961	0.926586	1.00479	1.0815	0.998038	1.05086	0.943256	0.795943
1	1st block	0.945239	1.10583	1.0833	1.03786	1.01516	1.02743	0.48766	0.926553	1.00479	1.08131	0.99784	1.0508	0.943376	0.796114
1	1st block	0.945355	1.10564	1.0833	1.03784	1.01523	1.02735	0.490366	0.92653	1.00479	1.08121	0.997741	1.05074	0.943509	0.796343
1	1st block	0.94546	1.10534	1.08331	1.03783	1.01523	1.02718	0.49308	0.926508	1.00479	1.08121	0.997641	1.05069	0.943629	0.796514
1	1st block	0.945576	1.10515	1.08331	1.03783	1.0153	1.02702	0.495809	0.926474	1.00479	1.08111	0.997443	1.05063	0.943762	0.796686
1	1st block	0.945693	1.10495	1.08333	1.03782	1.01537	1.02694	0.498538	0.926452	1.00479	1.08102	0.997343	1.05057	0.943882	0.796857
1	1st block	0.945797	1.10465	1.08333	1.03781	1.01537	1.02678	0.501275	0.926429	1.00479	1.08092	0.997145	1.05051	0.944014	0.797029
1	1st block	0.945914	1.10446	1.08334	1.0378	1.01544	1.02661	0.504027	0.926418	1.00479	1.08082	0.997045	1.05046	0.944135	0.797257
1	1st block	0.946019	1.10426	1.08334	1.0378	1.01551	1.02653	0.506779	0.926396	1.00474	1.08072	0.996946	1.0504	0.944267	0.797429
1	1st block	0.946135	1.10397	1.08335	1.03779	1.01559	1.02637	0.509538	0.926373	1.00474	1.08062	0.996747	1.05034	0.9444	0.7976
1	1st block	0.94624	1.10377	1.08335	1.03779	1.01559	1.02629	0.512313	0.926362	1.00474	1.08053	0.996648	1.05029	0.944532	0.797771
1	1st block	0.946356	1.10357	1.08336	1.03779	1.01566	1.02612	0.515088	0.926351	1.00474	1.08043	0.996549	1.05023	0.944664	0.797943
1	1st block	0.946461	1.10328	1.08338	1.03778	1.01573	1.02596	0.517871	0.926328	1.00474	1.08033	0.996449	1.05017	0.944797	0.798114
1	1st block	0.946577	1.10308	1.08338	1.03778	1.01573	1.02588	0.520661	0.926317	1.00474	1.08023	0.996251	1.05011	0.944929	0.798286
1	1st block	0.946682	1.10279	1.08339	1.03778	1.0158	1.02571	0.523459	0.926317	1.00474	1.08014	0.996151	1.05006	0.945062	0.798457
1	1st block	0.946787	1.10259	1.08339	1.03778	1.01587	1.02555	0.526265	0.926306	1.00468	1.08004	0.996052	1.05	0.945194	0.798629
1	1st block	0.946903	1.10239	1.0834	1.03778	1.01595	1.02547	0.52907	0.926295	1.00468	1.07994	0.995953	1.04994	0.945327	0.798857
1	1st block	0.947008	1.1021	1.08341	1.03778	1.01595	1.02531	0.531891	0.926295	1.00468	1.07984	0.995754	1.04989	0.945459	0.799029
1	1st block	0.947113	1.1019	1.08341	1.03778	1.01602	1.02514	0.534712	0.926283	1.00468	1.07984	0.995655	1.04983	0.945591	0.799143
1	1st block	0.947229	1.10161	1.08343	1.03778	1.01609	1.02506	0.53754	0.926283	1.00468	1.07975	0.995556	1.04977	0.945724	0.799314
1	1st block	0.947334	1.10141	1.08343	1.03779	1.01609	1.0249	0.540369	0.926283	1.00462	1.07965	0.995456	1.04971	0.945868	0.799486
1	1st block	0.947439	1.10122	1.08344	1.03779	1.01616	1.02473	0.543205	0.926283	1.00462	1.07955	0.995357	1.04966	0.946001	0.799657
1	1st block	0.947555	1.10092	1.08345	1.03779	1.01623	1.02465	0.546049	0.926283	1.00462	1.07945	0.995158	1.0496	0.946133	0.799829
1	1st block	0.94766	1.10072	1.08345	1.0378	1.01623	1.02449	0.5489	0.926295	1.00462	1.07936	0.995059	1.04954	0.946277	0.8
1	1st block	0.947765	1.10043	1.08346	1.0378	1.01631	1.02433	0.551752	0.926295	1.00457	1.07936	0.99496	1.04949	0.94641	0.800171
1	1st block	0.94787	1.10023	1.08348	1.03781	1.01631	1.02424	0.554603	0.926306	1.00457	1.07926	0.99486	1.04943	0.946554	0.800343
1	1st block	0.947974	1.09994	1.08348	1.03782	1.01638	1.02408	0.55747	0.926317	1.00457	1.07916	0.994761	1.04937	0.946687	0.800457
1	1st block	0.948079	1.09974	1.08349	1.03783	1.01645	1.024	0.560329	0.926328	1.00457	1.07906	0.994662	1.04931	0.946831	0.800629
1	1st block	0.948196	1.09945	1.0835	1.03783	1.01645	1.02384	0.563195	0.926339	1.00451	1.07897	0.994562	1.04926	0.946964	0.8008
1	1st block	0.9483	1.09925	1.08352	1.03784	1.01652	1.02367	0.56607	0.926351	1.00451	1.07897	0.994463	1.0492	0.947108	0.800971
1	1st block	0.948405	1.09896	1.08352	1.03786	1.01659	1.02359	0.568944	0.926362	1.00451	1.07887	0.994364	1.04914	0.94724	0.801086
1	1st block	0.94851	1.09876	1.08353	1.03787	1.01659	1.02343	0.571818	0.926384	1.00445	1.07877	0.994264	1.04903	0.947385	0.801257
1	1st block	0.948615	1.09856	1.08354	1.03789	1.01667	1.02327	0.5747	0.926407	1.00445	1.07867	0.994165	1.04897	0.947529	0.801429
1	1st block	0.948719	1.09827	1.08355	1.0379	1.01667	1.02318	0.577582	0.926429	1.00445	1.07867	0.994066	1.04891	0.947674	0.801543
1	1st block	0.948813	1.09807	1.08355	1.03791	1.01674	1.02302	0.580472	0.926452	1.0044	1.07857	0.993966	1.04886	0.947806	0.801714
1	1st block	0.948917	1.09778	1.08357	1.03792	1.01674	1.02286	0.583354	0.926474	1.0044	1.07848	0.993867	1.0488	0.947951	0.801829
1	1st block	0.949022	1.09758	1.08358	1.03795	1.01681	1.02278	0.586244	0.926496	1.00434	1.07838	0.993768	1.04874	0.948095	0.802
1	1st block	0.949127	1.09729	1.08359	1.03796	1.01688	1.02261	0.589141	0.92653	1.00434	1.07838	0.993669	1.04869	0.94824	0.802114
1	1st block	0.949232	1.09709	1.0836	1.03798	1.01688	1.02245	0.592031	0.926553	1.00434	1.07828	0.993569	1.04863	0.948384	0.802286
1	1st block	0.949336	1.09679	1.0836	1.03799	1.01695	1.02237	0.59492	0.926586	1.00428	1.07818	0.99347	1.04851	0.948528	0.8024
1	1st block	0.94943	1.0966	1.08362	1.03802	1.01695	1.0222	0.597817	0.92662	1.00428	1.07818	0.993371	1.04846	0.948673	0.802571
1	1st block	0.949534	1.0963	1.08363	1.03804	1.01702	1.02204	0.600715	0.926654	1.00423	1.07809	0.993271	1.0484	0.948817	0.802686
1	1st block	0.949639	1.09611	1.08364	1.03806	1.01702	1.02196	0.603612	0.926687	1.00423	1.07799	0.993172	1.04834	0.948962	0.8028
1	1st block	0.949732	1.09581	1.08365	1.03808	1.0171	1.0218	0.606509	0.926732	1.00417	1.07799	0.993083	1.04829	0.949106	0.802971
1	1st block	0.949837	1.09562	1.08367	1.03809	1.0171	1.02163	0.609407	0.926766	1.00417	1.07789	0.992993	1.04823	0.949251	0.803086
1	1st block	0.94993	1.09532	1.08368	1.03812	1.01717	1.02155	0.612296	0.926811	1.00411	1.07779	0.992904	1.04817	0.949395	0.8032
1	1st block	0.950035	1.09512	1.08369	1.03814	1.01717	1.02139	0.615194	0.926856	1.00411	1.07779	0.992824	1.04806	0.94954	0.803314
1	1st block	0.950128	1.09483	1.08371	1.03817	1.01724	1.02122	0.618091	0.9269	1.00406	1.0777	0.992735	1.048	0.949684	0.803429
1	1st block	0.950233	1.09454	1.08372	1.0382	1.01724	1.02114	0.620988	0.926945	1.00406	1.0777	0.992646	1.04794	0.949828	0.8036
1	1st block	0.950326	1.09434	1.08373	1.03822	1.01731	1.02098	0.623885	0.927001	1.004	1.0776	0.992566	1.04789	0.949973	0.803714
1	1st block	0.950431	1.09404	1.08374	1.03824	1.01731	1.02082	0.626775	0.927046	1.004	1.0775	0.992487	1.04783	0.950117	0.803829
1	1st block	0.950524	1.09385	1.08376	1.03827	1.01731	1.02073	0.629672	0.927102	1.00395	1.0775	0.992397	1.04777	0.950262	0.803943
1	1st block	0.950617	1.09355	1.08377	1.0383	1.01738	1.02057	0.632562	0.927158	1.00395	1.0774	0.992318	1.04766	0.950406	0.804057
1	1st block	0.950722	1.09336	1.08378	1.03832	1.01738	1.02041	0.635452	0.927215	1.00389	1.0774	0.992238	1.0476	0.950551	0.804171
1	1st block	0.950815	1.09306	1.08379	1.03836	1.01746	1.02033	0.638341	0.927271	1.00383	1.07731	0.992159	1.04754	0.950695	0.804229
1	1st block	0.950908	1.09287	1.08381	1.03838	1.01746	1.02016	0.641223	0.927327	1.00383	1.07731	0.992079	1.04749	0.95084	0.804343
1	1st block	0.951001	1.09257	1.08382	1.03841	1.01753	1.02008	0.644113	0.927394	1.00378	1.07721	0.992	1.04743	0.950984	0.804457
1	1st block	0.951094	1.09237	1.08383	1.03844	1.01753	1.01992	0.646995	0.92745	1.00378	1.07721	0.991921	1.04737	0.951128	0.804571
1	1st block	0.951187	1.09208	1.08384	1.03847	1.01753	1.01976	0.649869	0.927518	1.00372	1.07711	0.991851	1.04726	0.951273	0.804686
1	1st block	0.951281	1.09188	1.08386	1.03851	1.0176	1.01967	0.652743	0.927585	1.00366	1.07711	0.991772	1.0472	0.951417	0.804743
1	1st block	0.951374	1.09159	1.08387	1.03853	1.0176	1.01951	0.655618	0.927652	1.00366	1.07701	0.991702	1.04714	0.951574	0.804857
1	1st block	0.951467	1.09139	1.0839	1.03856	1.0176	1.01935	0.658492	0.927719	1.00361	1.07701	0.991623	1.04709	0.951718	0.804971
1	1st block	0.95156	1.0911	1.08391	1.0386	1.01767	1.01927	0.661359	0.927787	1.00355	1.07692	0.991553	1.04703	0.951863	0.805029
1	1st block	0.951653	1.0909	1.08392	1.03863	1.01767	1.0191	0.664226	0.927865	1.00349	1.07692	0.991474	1.04691	0.952007	0.805143
1	1st block	0.951746	1.09061	1.08393	1.03867	1.01774	1.01902	0.667085	0.927933	1.00349	1.07682	0.991404	1.04686	0.95214	0.8052
1	1st block	0.951839	1.09031	1.08396	1.03869	1.01774	1.01886	0.669944	0.928011	1.00344	1.07682	0.991335	1.0468	0.952284	0.805314
1	1st block	0.951921	1.09011	1.08397	1.03872	1.01774	1.01869	0.672795	0.92809	1.00338	1.07672	0.991265	1.04674	0.952429	0.805371
1	1st block	0.952014	1.08982	1.08398	1.03876	1.01774	1.01861	0.675639	0.928168	1.00338	1.07672	0.991196	1.04669	0.952573	0.805429
1	1st block	0.952107	1.08962	1.08401	1.03879	1.01782	1.01845	0.678483	0.928247	1.00333	1.07672	0.991126	1.04657	0.952717	0.805543
1	1st block	0.952189	1.08933	1.08402	1.03883	1.01782	1.01829	0.681326	0.928337	1.00327	1.07662	0.991056	1.04651	0.952862	0.8056
1	1st block	0.952282	1.08913	1.08403	1.03886	1.01782	1.0182	0.684162	0.928415	1.00321	1.07662	0.990987	1.04646	0.953006	0.805657
1	1st block	0.952363	1.08884	1.08406	1.03889	1.01789	1.01804	0.686991	0.928505	1.00316	1.07662	0.990917	1.0464	0.953139	0.805771
1	1st block	0.952456	1.08864	1.08407	1.03893	1.01789	1.01796	0.689819	0.928583	1.00316	1.07653	0.990858	1.04629	0.953283	0.805829
1	1st block	0.952538	1.08835	1.08409	1.03896	1.01789	1.0178	0.69264	0.928673	1.0031	1.07653	0.990788	1.04623	0.953428	0.805886
1	1st block	0.952631	1.08815	1.08411	1.039	1.01789	1.01763	0.695453	0.928763	1.00304	1.07643	0.990719	1.04617	0.95356	0.805943
1	1st block	0.952712	1.08785	1.08412	1.03903	1.01796	1.01755	0.698267	0.928853	1.00299	1.07643	0.990659	1.04611	0.953704	0.806
1	1st block	0.952794	1.08766	1.08415	1.03908	1.01796	1.01739	0.701072	0.928942	1.00293	1.07643	0.99059	1.046	0.953849	0.806057
1	1st block	0.952887	1.08736	1.08416	1.03911	1.01796	1.01731	0.70387	0.929043	1.00293	1.07643	0.99053	1.04594	0.953981	0.806114
1	1st block	0.952969	1.08717	1.08419	1.03914	1.01796	1.01714	0.70666	0.929133	1.00287	1.07633	0.990461	1.04589	0.954126	0.806171
1	1st block	0.95305	1.08687	1.08421	1.03918	1.01803	1.01698	0.709451	0.929234	1.00282	1.07633	0.990401	1.04583	0.954258	0.806229
1	1st block	0.953132	1.08668	1.08422	1.03921	1.01803	1.0169	0.712226	0.929324	1.00276	1.07633	0.990341	1.04577	0.954391	0.806229
1	1st block	0.953213	1.08638	1.08425	1.03925	1.01803	1.01673	0.715	0.929425	1.00271	1.07623	0.990272	1.04566	0.954535	0.806286
1	1st block	0.953295	1.08618	1.08426	1.03928	1.01803	1.01665	0.717768	0.929526	1.00265	1.07623	0.990212	1.0456	0.954667	0.806343
1	1st block	0.953376	1.08589	1.08429	1.03933	1.01803	1.01649	0.720535	0.929627	1.00259	1.07623	0.990153	1.04554	0.9548	0.806343
1	1st block	0.953458	1.08569	1.08431	1.03936	1.0181	1.01641	0.723287	0.929728	1.00254	1.07623	0.990093	1.04549	0.954932	0.8064
1	1st block	0.953539	1.0854	1.08434	1.0394	1.0181	1.01624	0.726032	0.92984	1.00248	1.07613	0.990034	1.04537	0.955065	0.806457
1	1st block	0.95362	1.0852	1.08435	1.03943	1.0181	1.01616	0.728776	0.929941	1.00242	1.07613	0.989974	1.04531	0.955197	0.806457
1	1st block	0.953702	1.08491	1.08438	1.03946	1.0181	1.016	0.731505	0.930042	1.00237	1.07613	0.989914	1.04526	0.95533	0.806514
1	1st block	0.953772	1.08471	1.0844	1.0395	1.0181	1.01584	0.734234	0.930154	1.00231	1.07613	0.989855	1.0452	0.955462	0.806514
1	1st block	0.953853	1.08442	1.08443	1.03954	1.0181	1.01576	0.736956	0.930255	1.00225	1.07613	0.989795	1.04509	0.955594	0.806514
1	1st block	0.953935	1.08422	1.08444	1.03958	1.0181	1.01559	0.739662	0.930367	1.0022	1.07613	0.989736	1.04503	0.955727	0.806571
1	1st block	0.954005	1.08392	1.08447	1.03961	1.01818	1.01551	0.742368	0.93048	1.00214	1.07604	0.989676	1.04497	0.955859	0.806571
1	1st block	0.954086	1.08373	1.08449	1.03965	1.01818	1.01535	0.745066	0.930592	1.00209	1.07604	0.989616	1.04491	0.95598	0.806571
1	1st block	0.954156	1.08343	1.08452	1.03968	1.01818	1.01527	0.74775	0.930704	1.00203	1.07604	0.989557	1.0448	0.956112	0.806571
1	1st block	0.954237	1.08324	1.08454	1.03971	1.01818	1.0151	0.750433	0.930816	1.00197	1.07604	0.989497	1.04474	0.956244	0.806629
1	1st block	0.954307	1.08294	1.08457	1.03975	1.01818	1.01502	0.753101	0.930928	1.00192	1.07604	0.989448	1.04469	0.956365	0.806629
1	1st block	0.954377	1.08275	1.08459	1.03978	1.01818	1.01486	0.755769	0.931041	1.00186	1.07604	0.989388	1.04463	0.956485	0.806629
1	1st block	0.954459	1.08255	1.08462	1.03983	1.01818	1.01478	0.758421	0.931153	1.0018	1.07604	0.989328	1.04451	0.956618	0.806629
1	1st block	0.954529	1.08225	1.08464	1.03986	1.01818	1.01461	0.761066	0.931265	1.00175	1.07594	0.989279	1.04446	0.956738	0.806629
1	1st block	0.954598	1.08206	1.08467	1.0399	1.01818	1.01453	0.763704	0.931377	1.00163	1.07594	0.989219	1.0444	0.956858	0.806629
1	1st block	0.954668	1.08176	1.08469	1.03993	1.01818	1.01437	0.766364	0.931501	1.00158	1.07594	0.98916	1.04434	0.956979	0.806629
1	1st block	0.954738	1.08157	1.08472	1.03997	1.01818	1.01429	0.768963	0.931613	1.00152	1.07594	0.98911	1.04423	0.957099	0.806571
1	1st block	0.954808	1.08127	1.08474	1.04	1.01818	1.01412	0.771562	0.931736	1.00147	1.07594	0.98905	1.04417	0.957219	0.806571
1	1st block	0.954878	1.08108	1.08478	1.04003	1.01818	1.01404	0.774161	0.931849	1.00141	1.07594	0.989001	1.04411	0.95734	0.806571
1	1st block	0.954948	1.08088	1.08481	1.04007	1.01818	1.01388	0.776761	0.931972	1.00135	1.07594	0.988941	1.044	0.95746	0.806514
1	1st block	0.955017	1.08058	1.08483	1.0401	1.01818	1.0138	0.77936	0.932084	1.00124	1.07594	0.988891	1.04394	0.95758	0.806514
1	1st block	0.955087	1.08039	1.08486	1.04013	1.01818	1.01363	0.781882	0.932208	1.00118	1.07594	0.988832	1.04389	0.957701	0.806514
1	1st block	0.955146	1.08009	1.08488	1.04016	1.01818	1.01355	0.784482	0.932331	1.00113	1.07594	0.988782	1.04383	0.957809	0.806457
1	1st block	0.955215	1.0799	1.08492	1.04019	1.01818	1.01339	0.787004	0.932443	1.00107	1.07594	0.988723	1.04371	0.95793	0.806457
1	1st block	0.955285	1.0797	1.08495	1.04023	1.01818	1.01331	0.789603	0.932567	1.00096	1.07594	0.988673	1.04366	0.958038	0.8064
1	1st block	0.955343	1.07941	1.08497	1.04026	1.01818	1.01314	0.792126	0.93269	1.0009	1.07594	0.988623	1.0436	0.958158	0.8064
1	1st block	0.955413	1.07921	1.08501	1.0403	1.01818	1.01306	0.794649	0.932813	1.00085	1.07594	0.988564	1.04354	0.958267	0.806343
1	1st block	0.955471	1.07901	1.08504	1.04032	1.01818	1.0129	0.797172	0.932937	1.00079	1.07594	0.988514	1.04343	0.958375	0.806286
1	1st block	0.95553	1.07872	1.08506	1.04035	1.01818	1.01282	0.799694	0.933049	1.00068	1.07594	0.988464	1.04337	0.958483	0.806229
1	1st block	0.9556	1.07852	1.0851	1.04039	1.01818	1.01273	0.80214	0.933173	1.00062	1.07594	0.988415	1.04331	0.958604	0.806229
1	1st block	0.955658	1.07832	1.08512	1.04042	1.01818	1.01257	0.804663	0.933296	1.00056	1.07594	0.988355	1.04326	0.958712	0.806171
1	1st block	0.955716	1.07803	1.08516	1.04044	1.01818	1.01249	0.807109	0.933419	1.00045	1.07604	0.988305	1.04314	0.958808	0.806114
1	1st block	0.955774	1.07783	1.08519	1.04048	1.01818	1.01233	0.809556	0.933543	1.00039	1.07604	0.988256	1.04309	0.958917	0.806057
1	1st block	0.955832	1.07764	1.08523	1.04051	1.0181	1.01224	0.812002	0.933666	1.00034	1.07604	0.988206	1.04303	0.959025	0.806
1	1st block	0.955891	1.07744	1.08525	1.04054	1.0181	1.01208	0.814448	0.93379	1.00023	1.07604	0.988156	1.04297	0.959133	0.805943
1	1st block	0.955949	1.07715	1.08529	1.04057	1.0181	1.012	0.816894	0.933913	1.00017	1.07604	0.988107	1.04286	0.95923	0.805886
1	1st block	0.956007	1.07695	1.08531	1.04059	1.0181	1.01192	0.819341	0.934025	1.00006	1.07604	0.988057	1.0428	0.959338	0.805829
1	1st block	0.956065	1.07675	1.08535	1.04063	1.0181	1.01176	0.82171	0.934149	1	1.07604	0.987998	1.04274	0.959434	0.805771
1	1st block	0.956123	1.07646	1.08538	1.04065	1.0181	1.01167	0.824157	0.934272	0.999944	1.07604	0.987948	1.04263	0.959531	0.805657
1	1st block	0.956182	1.07626	1.08542	1.04067	1.0181	1.01151	0.826527	0.934396	0.999831	1.07613	0.987908	1.04257	0.959627	0.8056
1	1st block	0.956228	1.07607	1.08545	1.04071	1.0181	1.01143	0.828896	0.934519	0.999775	1.07613	0.987858	1.04251	0.959723	0.805543
1	1st block	0.956286	1.07587	1.08549	1.04073	1.01803	1.01127	0.831266	0.934642	0.999662	1.07613	0.987809	1.04246	0.959819	0.805486
1	1st block	0.956333	1.07567	1.08552	1.04075	1.01803	1.01118	0.833559	0.934766	0.999605	1.07613	0.987759	1.04234	0.959916	0.805371
1	1st block	0.956391	1.07538	1.08556	1.04079	1.01803	1.0111	0.835929	0.934889	0.999493	1.07613	0.987709	1.04229	0.960012	0.805314
1	1st block	0.956438	1.07518	1.08559	1.04081	1.01803	1.01094	0.838299	0.935013	0.999436	1.07623	0.98766	1.04223	0.960108	0.8052
1	1st block	0.956496	1.07498	1.08563	1.04083	1.01803	1.01086	0.840592	0.935136	0.999324	1.07623	0.98761	1.04217	0.960193	0.805143
1	1st block	0.956542	1.07479	1.08566	1.04086	1.01796	1.01078	0.842886	0.935259	0.999267	1.07623	0.98757	1.04206	0.960289	0.805029
1	1st block	0.956589	1.07459	1.08569	1.04088	1.01796	1.01061	0.845179	0.935372	0.999154	1.07623	0.987521	1.042	0.960373	0.804914
1	1st block	0.956636	1.0743	1.08573	1.0409	1.01796	1.01053	0.847473	0.935495	0.999098	1.07633	0.987471	1.04194	0.960469	0.804857
1	1st block	0.956694	1.0741	1.08577	1.04092	1.01796	1.01037	0.849689	0.935619	0.998985	1.07633	0.987431	1.04189	0.960554	0.804743
1	1st block	0.95674	1.0739	1.08581	1.04095	1.01796	1.01029	0.851983	0.935742	0.998929	1.07633	0.987382	1.04177	0.960638	0.804629
1	1st block	0.956787	1.07371	1.08585	1.04097	1.01789	1.0102	0.8542	0.935865	0.998816	1.07633	0.987342	1.04171	0.960722	0.804514
1	1st block	0.956834	1.07351	1.08588	1.04099	1.01789	1.01004	0.856417	0.935989	0.998703	1.07643	0.987292	1.04166	0.960807	0.804457
1	1st block	0.95688	1.07331	1.08592	1.041	1.01789	1.00996	0.858634	0.936112	0.998647	1.07643	0.987253	1.0416	0.960891	0.804343
1	1st block	0.956915	1.07312	1.08596	1.04103	1.01789	1.00988	0.86085	0.936224	0.998534	1.07643	0.987203	1.04149	0.960963	0.804229
1	1st block	0.956962	1.07292	1.086	1.04105	1.01782	1.00971	0.863067	0.936348	0.998478	1.07653	0.987163	1.04143	0.961047	0.804114
1	1st block	0.957008	1.07273	1.08604	1.04106	1.01782	1.00963	0.865208	0.936471	0.998365	1.07653	0.987114	1.04137	0.961132	0.804
1	1st block	0.957055	1.07253	1.08607	1.04108	1.01782	1.00955	0.867425	0.936595	0.998253	1.07653	0.987074	1.04131	0.961204	0.803886
1	1st block	0.95709	1.07233	1.08611	1.04111	1.01782	1.00939	0.869565	0.936707	0.998196	1.07662	0.987034	1.0412	0.961276	0.803771
1	1st block	0.957136	1.07214	1.08615	1.04112	1.01774	1.00931	0.871706	0.93683	0.998083	1.07662	0.986994	1.04114	0.96136	0.8036
1	1st block	0.957171	1.07184	1.08619	1.04113	1.01774	1.00922	0.873846	0.936954	0.998027	1.07662	0.986955	1.04109	0.961432	0.803486
1	1st block	0.957218	1.07164	1.08624	1.04115	1.01774	1.00906	0.87591	0.937077	0.997914	1.07672	0.986915	1.04103	0.961505	0.803371
1	1st block	0.957253	1.07145	1.08628	1.04116	1.01774	1.00898	0.878051	0.937189	0.997802	1.07672	0.986875	1.04091	0.961577	0.803257
1	1st block	0.957288	1.07125	1.08632	1.04117	1.01767	1.0089	0.880115	0.937313	0.997745	1.07682	0.986836	1.04086	0.961649	0.803086
1	1st block	0.957322	1.07115	1.08635	1.04119	1.01767	1.00873	0.882179	0.937436	0.997632	1.07682	0.986796	1.0408	0.961721	0.802971
1	1st block	0.957369	1.07096	1.0864	1.04121	1.01767	1.00865	0.884243	0.937548	0.99752	1.07682	0.986756	1.04074	0.961782	0.8028
1	1st block	0.957404	1.07076	1.08644	1.04122	1.0176	1.00857	0.886307	0.937672	0.997463	1.07692	0.986716	1.04063	0.961854	0.802686
1	1st block	0.957439	1.07056	1.08648	1.04123	1.0176	1.00841	0.888371	0.937784	0.997351	1.07692	0.986677	1.04057	0.961914	0.802571
1	1st block	0.957474	1.07037	1.08653	1.04124	1.0176	1.00833	0.890358	0.937907	0.997238	1.07701	0.986647	1.04051	0.961986	0.8024
1	1st block	0.957509	1.07017	1.08657	1.04124	1.01753	1.00824	0.892346	0.938031	0.997125	1.07701	0.986607	1.04046	0.962046	0.802229
1	1st block	0.957544	1.06997	1.08662	1.04125	1.01753	1.00816	0.89441	0.938143	0.997069	1.07711	0.986577	1.04034	0.962119	0.802114
1	1st block	0.957567	1.06978	1.08666	1.04127	1.01753	1.008	0.896321	0.938266	0.996956	1.07711	0.986538	1.04029	0.962179	0.801943
1	1st block	0.957602	1.06958	1.08671	1.04128	1.01746	1.00792	0.898309	0.938379	0.996843	1.07721	0.986508	1.04023	0.962239	0.801771
1	1st block	0.957637	1.06938	1.08675	1.04128	1.01746	1.00784	0.900296	0.938502	0.996787	1.07721	0.986468	1.04017	0.962299	0.801657
1	1st block	0.95766	1.06919	1.0868	1.04129	1.01746	1.00767	0.902207	0.938614	0.996674	1.07731	0.986438	1.04006	0.962359	0.801486
1	1st block	0.957695	1.06909	1.08683	1.04129	1.01738	1.00759	0.904118	0.938738	0.996561	1.07731	0.986408	1.04	0.96242	0.801314
1	1st block	0.95773	1.06889	1.08689	1.0413	1.01738	1.00751	0.90603	0.93885	0.996449	1.0774	0.986379	1.03994	0.96248	0.801143
1	1st block	0.957753	1.0687	1.08692	1.0413	1.01738	1.00743	0.907941	0.938973	0.996392	1.0774	0.986349	1.03989	0.962528	0.800971
1	1st block	0.957776	1.0685	1.08697	1.0413	1.01731	1.00727	0.909852	0.939086	0.99628	1.0775	0.986309	1.03983	0.962588	0.8008
1	1st block	0.957811	1.0683	1.08702	1.04131	1.01731	1.00718	0.911687	0.939209	0.996167	1.0775	0.986289	1.03971	0.962636	0.800629
1	1st block	0.957835	1.06821	1.08706	1.04131	1.01724	1.0071	0.913521	0.939321	0.996054	1.0776	0.986259	1.03966	0.962696	0.800457
1	1st block	0.957858	1.06801	1.08711	1.04131	1.01724	1.00702	0.915356	0.939445	0.995998	1.0776	0.98623	1.0396	0.962745	0.800286
1	1st block	0.957881	1.06781	1.08716	1.04131	1.01724	1.00686	0.917191	0.939557	0.995885	1.0777	0.9862	1.03954	0.962805	0.800114
1	1st block	0.957916	1.06762	1.08721	1.04131	1.01717	1.00678	0.919025	0.939669	0.995772	1.0777	0.98617	1.03943	0.962853	0.799943
1	1st block	0.957939	1.06752	1.08725	1.04131	1.01717	1.00669	0.920784	0.939792	0.99566	1.07779	0.98615	1.03937	0.962901	0.799714
1	1st block	0.957963	1.06732	1.0873	1.0413	1.0171	1.00661	0.922618	0.939905	0.995547	1.07789	0.98612	1.03931	0.962949	0.799543
1	1st block	0.957986	1.06713	1.08735	1.0413	1.0171	1.00645	0.924376	0.940028	0.99549	1.07789	0.986101	1.03926	0.962997	0.799371
1	1st block	0.957998	1.06703	1.0874	1.0413	1.01702	1.00637	0.926135	0.94014	0.995378	1.07799	0.986071	1.0392	0.963045	0.7992
1	1st block	0.958021	1.06683	1.08746	1.04129	1.01702	1.00629	0.927817	0.940252	0.995265	1.07799	0.986051	1.03909	0.963094	0.798971
1	1st block	0.958044	1.06663	1.08751	1.04129	1.01702	1.0062	0.929575	0.940376	0.995152	1.07809	0.986031	1.03903	0.963142	0.7988
1	1st block	0.958068	1.06654	1.08756	1.04128	1.01695	1.00604	0.931257	0.940488	0.995096	1.07818	0.986011	1.03897	0.96319	0.798571
1	1st block	0.958079	1.06634	1.08761	1.04128	1.01695	1.00596	0.933015	0.9406	0.994983	1.07818	0.985991	1.03891	0.963226	0.7984
1	1st block	0.958102	1.06614	1.08766	1.04127	1.01688	1.00588	0.93462	0.940724	0.99487	1.07828	0.985971	1.03886	0.963274	0.798171
1	1st block	0.958114	1.06604	1.08771	1.04125	1.01688	1.0058	0.936302	0.940836	0.994758	1.07838	0.985952	1.0388	0.963322	0.798
1	1st block	0.958137	1.06585	1.08776	1.04124	1.01681	1.00571	0.937984	0.940959	0.994645	1.07838	0.985932	1.03869	0.963358	0.797771
1	1st block	0.958149	1.06575	1.08781	1.04123	1.01681	1.00555	0.939589	0.941072	0.994589	1.07848	0.985912	1.03863	0.963407	0.7976
1	1st block	0.958172	1.06555	1.08786	1.04122	1.01674	1.00547	0.941194	0.941184	0.994476	1.07857	0.985892	1.03857	0.963443	0.797371
1	1st block	0.958184	1.06536	1.08791	1.04121	1.01674	1.00539	0.9428	0.941307	0.994363	1.07857	0.985882	1.03851	0.963491	0.797143
1	1st block	0.958196	1.06526	1.08796	1.0412	1.01674	1.00531	0.944405	0.941419	0.99425	1.07867	0.985862	1.03846	0.963527	0.796914
1	1st block	0.958207	1.06506	1.08801	1.04119	1.01667	1.00522	0.946011	0.941532	0.994138	1.07877	0.985852	1.0384	0.963563	0.796743
1	1st block	0.958231	1.06496	1.08808	1.04117	1.01667	1.00506	0.947539	0.941655	0.994025	1.07877	0.985832	1.03829	0.963599	0.796514
1	1st block	0.958242	1.06477	1.08813	1.04115	1.01659	1.00498	0.949145	0.941767	0.993968	1.07887	0.985822	1.03823	0.963647	0.796286
1	1st block	0.958254	1.06467	1.08818	1.04114	1.01659	1.0049	0.950674	0.941891	0.993856	1.07897	0.985813	1.03817	0.963683	0.796057
1	1st block	0.958265	1.06447	1.08823	1.04112	1.01652	1.00482	0.952126	0.942003	0.993743	1.07906	0.985803	1.03811	0.96372	0.795829
1	1st block	0.958277	1.06437	1.08829	1.04111	1.01652	1.00473	0.953655	0.942115	0.99363	1.07906	0.985793	1.03806	0.963756	0.7956
1	1st block	0.958277	1.06428	1.08834	1.04108	1.01645	1.00457	0.955184	0.942238	0.993517	1.07916	0.985783	1.038	0.963792	0.795371
1	1st block	0.958289	1.06408	1.08839	1.04106	1.01645	1.00449	0.956636	0.942351	0.993461	1.07926	0.985773	1.03794	0.963828	0.795143
1	1st block	0.9583	1.06398	1.08844	1.04104	1.01638	1.00441	0.958089	0.942474	0.993348	1.07936	0.985763	1.03783	0.963864	0.794914
1	1st block	0.958312	1.06378	1.08851	1.04102	1.01638	1.00433	0.959541	0.942586	0.993236	1.07936	0.985763	1.03777	0.9639	0.794686
1	1st block	0.958312	1.06369	1.08856	1.04099	1.01631	1.00424	0.960917	0.94271	0.993123	1.07945	0.985753	1.03771	0.963936	0.794457
1	1st block	0.958324	1.06359	1.08862	1.04097	1.01631	1.00416	0.96237	0.942822	0.99301	1.07955	0.985753	1.03766	0.963972	0.794229
1	1st block	0.958324	1.06339	1.08867	1.04095	1.01623	1.004	0.963746	0.942934	0.992954	1.07965	0.985743	1.0376	0.964008	0.794
1	1st block	0.958335	1.06329	1.08873	1.04092	1.01623	1.00392	0.965122	0.943058	0.992841	1.07975	0.985743	1.03754	0.964033	0.793714
1	1st block	0.958335	1.0632	1.08879	1.0409	1.01616	1.00384	0.966498	0.94317	0.992728	1.07975	0.985743	1.03749	0.964069	0.793486
1	1st block	0.958347	1.063	1.08884	1.04087	1.01609	1.00376	0.967874	0.943293	0.992616	1.07984	0.985743	1.03743	0.964105	0.793257
1	1st block	0.958347	1.0629	1.0889	1.04084	1.01609	1.00367	0.969173	0.943405	0.992503	1.07994	0.985743	1.03731	0.964141	0.792971
1	1st block	0.958347	1.0628	1.08896	1.04081	1.01602	1.00359	0.970549	0.943529	0.992446	1.08004	0.985743	1.03726	0.964177	0.792743
1	1st block	0.958359	1.0627	1.08901	1.04078	1.01602	1.00351	0.971849	0.943641	0.992334	1.08014	0.985743	1.0372	0.964201	0.792514
1	1st block	0.958359	1.06251	1.08908	1.04075	1.01595	1.00335	0.973149	0.943764	0.992221	1.08014	0.985743	1.03714	0.964237	0.792229
1	1st block	0.958359	1.06241	1.08913	1.04072	1.01595	1.00327	0.974372	0.943888	0.992108	1.08023	0.985753	1.03709	0.964273	0.792
1	1st block	0.958359	1.06231	1.08919	1.04068	1.01587	1.00318	0.975671	0.944	0.991995	1.08033	0.985753	1.03703	0.964309	0.791714
1	1st block	0.958359	1.06221	1.08924	1.04065	1.01587	1.0031	0.976894	0.944123	0.991939	1.08043	0.985763	1.03697	0.964333	0.791486
1	1st block	0.958359	1.06211	1.0893	1.04062	1.0158	1.00302	0.978118	0.944236	0.991826	1.08053	0.985773	1.03691	0.96437	0.7912
1	1st block	0.958359	1.06202	1.08937	1.04058	1.0158	1.00294	0.979341	0.944359	0.991714	1.08062	0.985773	1.03686	0.964406	0.790971
1	1st block	0.958359	1.06182	1.08942	1.04055	1.01573	1.00286	0.980564	0.944471	0.991601	1.08062	0.985783	1.0368	0.96443	0.790686
1	1st block	0.958359	1.06172	1.08948	1.04051	1.01566	1.00278	0.98171	0.944595	0.991545	1.08072	0.985793	1.03674	0.964466	0.790457
1	1st block	0.958359	1.06162	1.08955	1.04047	1.01566	1.00261	0.982934	0.944718	0.991432	1.08082	0.985803	1.03669	0.964502	0.790171
1	1st block	0.958347	1.06153	1.08961	1.04043	1.01559	1.00253	0.98408	0.94483	0.991319	1.08092	0.985813	1.03657	0.964538	0.789886
1	1st block	0.958347	1.06143	1.08966	1.04039	1.01559	1.00245	0.985227	0.944954	0.991206	1.08102	0.985832	1.03651	0.964562	0.7896
1	1st block	0.958347	1.06133	1.08972	1.04035	1.01551	1.00237	0.986297	0.945077	0.99115	1.08111	0.985842	1.03646	0.964598	0.789371
1	1st block	0.958335	1.06123	1.08979	1.04031	1.01551	1.00229	0.987444	0.945189	0.991037	1.08121	0.985862	1.0364	0.964634	0.789086
1	1st block	0.958335	1.06113	1.08985	1.04026	1.01544	1.0022	0.988514	0.945313	0.990924	1.08131	0.985872	1.03634	0.96467	0.7888
1	1st block	0.958324	1.06103	1.0899	1.04022	1.01544	1.00212	0.989584	0.945436	0.990812	1.08131	0.985892	1.03629	0.964695	0.788514
1	1st block	0.958324	1.06094	1.08996	1.04017	1.01537	1.00204	0.990655	0.945548	0.990755	1.08141	0.985912	1.03623	0.964731	0.788229
1	1st block	0.958312	1.06084	1.09003	1.04013	1.0153	1.00196	0.991725	0.945672	0.990643	1.0815	0.985932	1.03617	0.964767	0.788
1	1st block	0.958312	1.06074	1.09009	1.04008	1.0153	1.00188	0.992719	0.945784	0.99053	1.0816	0.985952	1.03611	0.964803	0.787714
1	1st block	0.9583	1.06064	1.09015	1.04003	1.01523	1.0018	0.993789	0.945907	0.990417	1.0817	0.985971	1.03606	0.964839	0.787429
1	1st block	0.958289	1.06054	1.09022	1.03999	1.01523	1.00171	0.994783	0.946031	0.990361	1.0818	0.985991	1.036	0.964863	0.787143
1	1st block	0.958289	1.06044	1.09027	1.03994	1.01516	1.00163	0.995776	0.946143	0.990248	1.08189	0.986011	1.03594	0.964899	0.786857
1	1st block	0.958277	1.06035	1.09033	1.03989	1.01516	1.00155	0.99677	0.946266	0.990135	1.08199	0.986041	1.03589	0.964935	0.786571
1	1st block	0.958265	1.06025	1.09039	1.03984	1.01508	1.00147	0.997688	0.94639	0.990079	1.08209	0.986061	1.03583	0.964971	0.786286
1	1st block	0.958254	1.06025	1.09046	1.03978	1.01501	1.00131	0.998605	0.946502	0.989966	1.08219	0.986091	1.03577	0.965008	0.786
1	1st block	0.958242	1.06015	1.09052	1.03974	1.01501	1.00122	0.999522	0.946626	0.989853	1.08219	0.98612	1.03571	0.965044	0.785714
1	1st block	0.958231	1.06005	1.09058	1.03968	1.01494	1.00114	1.00044	0.946749	0.989797	1.08228	0.98615	1.03566	0.96508	0.785429
1	1st block	0.958231	1.05995	1.09065	1.03962	1.01494	1.00106	1.00136	0.946861	0.989684	1.08238	0.98618	1.0356	0.965116	0.785086
1	1st block	0.958219	1.05986	1.09071	1.03957	1.01487	1.00098	1.00227	0.946985	0.989572	1.08248	0.98621	1.03554	0.965152	0.7848
1	1st block	0.958196	1.05986	1.09077	1.03951	1.0148	1.0009	1.00312	0.947108	0.989515	1.08258	0.98624	1.03549	0.965188	0.784514
1	1st block	0.958184	1.05976	1.09084	1.03945	1.0148	1.00082	1.00396	0.94722	0.989402	1.08267	0.986269	1.03543	0.965224	0.784229
1	1st block	0.958172	1.05966	1.0909	1.0394	1.01472	1.00073	1.0048	0.947344	0.98929	1.08277	0.986299	1.03537	0.96526	0.783943
1	1st block	0.958161	1.05956	1.09096	1.03934	1.01472	1.00065	1.00564	0.947456	0.989233	1.08287	0.986339	1.03531	0.965308	0.783657
1	1st block	0.958149	1.05956	1.09103	1.03928	1.01465	1.00057	1.0064	0.947579	0.989121	1.08297	0.986369	1.03526	0.965345	0.783314
1	1st block	0.958137	1.05946	1.09109	1.03921	1.01458	1.00049	1.00724	0.947691	0.989064	1.08306	0.986408	1.0352	0.965381	0.783029
1	1st block	0.958114	1.05936	1.09115	1.03916	1.01458	1.00041	1.00801	0.947815	0.988952	1.08316	0.986448	1.03514	0.965417	0.782743
1	1st block	0.958102	1.05936	1.09122	1.03909	1.01451	1.00033	1.00877	0.947927	0.988839	1.08326	0.986488	1.03509	0.965465	0.7824
1	1st block	0.958091	1.05927	1.09128	1.03903	1.01451	1.00033	1.00946	0.94805	0.988782	1.08336	0.986528	1.03503	0.965501	0.782114
1	1st block	0.958068	1.05917	1.09134	1.03896	1.01444	1.00024	1.01022	0.948163	0.98867	1.08346	0.986567	1.03503	0.965537	0.781829
1	1st block	0.958056	1.05917	1.09141	1.03889	1.01436	1.00016	1.01091	0.948275	0.988613	1.08346	0.986607	1.03497	0.965585	0.781486
1	1st block	0.958044	1.05907	1.09147	1.03884	1.01436	1.00008	1.0116	0.948398	0.988501	1.08355	0.986647	1.03491	0.965621	0.7812
1	1st block	0.958021	1.05907	1.09153	1.03877	1.01429	1	1.01229	0.948511	0.988444	1.08365	0.986696	1.03486	0.96567	0.780914
1	1st block	0.958009	1.05897	1.0916	1.0387	1.01429	0.999918	1.01298	0.948623	0.988331	1.08375	0.986736	1.0348	0.965706	0.780571
1	1st block	0.957986	1.05897	1.09166	1.03863	1.01422	0.999837	1.01366	0.948746	0.988219	1.08385	0.986786	1.03474	0.965754	0.780286
1	1st block	0.957963	1.05887	1.09172	1.03855	1.01415	0.999755	1.01428	0.948858	0.988162	1.08394	0.986826	1.03469	0.965802	0.779943
1	1st block	0.957951	1.05887	1.09179	1.03848	1.01415	0.999673	1.01489	0.948971	0.98805	1.08404	0.986875	1.03463	0.965838	0.779657
1	1st block	0.957928	1.05877	1.09185	1.03841	1.01408	0.999592	1.0155	0.949083	0.987993	1.08414	0.986925	1.03457	0.965886	0.779314
1	1st block	0.957905	1.05877	1.09191	1.03835	1.01408	0.99951	1.01611	0.949195	0.98788	1.08424	0.986975	1.03451	0.965934	0.779029
1	1st block	0.957893	1.05868	1.09198	1.03827	1.014	0.999429	1.01665	0.949307	0.987824	1.08433	0.987024	1.03446	0.965983	0.778686
1	1st block	0.95787	1.05868	1.09204	1.0382	1.01393	0.999347	1.01726	0.949419	0.987711	1.08443	0.987074	1.0344	0.966019	0.7784
1	1st block	0.957846	1.05858	1.0921	1.03812	1.01393	0.999347	1.01779	0.949532	0.987655	1.08453	0.987133	1.03434	0.966067	0.778057
1	1st block	0.957823	1.05858	1.09218	1.03804	1.01386	0.999265	1.01833	0.949633	0.987599	1.08463	0.987183	1.03429	0.966115	0.777771
1	1st block	0.957811	1.05858	1.09224	1.03797	1.01386	0.999184	1.01886	0.949745	0.987486	1.08472	0.987233	1.03429	0.966163	0.777429
1	1st block	0.957788	1.05848	1.09231	1.03789	1.01379	0.999102	1.01932	0.949857	0.98743	1.08482	0.987292	1.03423	0.966211	0.777086
1	1st block	0.957765	1.05848	1.09237	1.03781	1.01372	0.99902	1.01986	0.949958	0.987317	1.08492	0.987342	1.03417	0.966259	0.7768
1	1st block	0.957742	1.05848	1.09243	1.03773	1.01372	0.998939	1.02032	0.95007	0.98726	1.08492	0.987402	1.03411	0.966308	0.776457
1	1st block	0.957718	1.05838	1.0925	1.03765	1.01364	0.998857	1.02077	0.950171	0.987148	1.08502	0.987461	1.03406	0.966368	0.776171
1	1st block	0.957695	1.05838	1.09256	1.03757	1.01364	0.998857	1.02123	0.950272	0.987091	1.08511	0.987521	1.034	0.966416	0.775829
1	1st block	0.957672	1.05838	1.09262	1.03748	1.01357	0.998776	1.02161	0.950384	0.987035	1.08521	0.98758	1.03394	0.966464	0.775486
1	1st block	0.957648	1.05838	1.09269	1.0374	1.0135	0.998694	1.02207	0.950485	0.986922	1.08531	0.98764	1.03389	0.966512	0.7752
1	1st block	0.957625	1.05828	1.09275	1.03732	1.0135	0.998612	1.02246	0.950586	0.986866	1.08541	0.9877	1.03383	0.966572	0.774857
1	1st block	0.957602	1.05828	1.09281	1.03723	1.01343	0.998531	1.02284	0.950687	0.986809	1.08551	0.987759	1.03377	0.966621	0.774514
1	1st block	0.957567	1.05828	1.09288	1.03715	1.01336	0.998531	1.02322	0.950788	0.986697	1.0856	0.987819	1.03377	0.966681	0.774229
1	1st block	0.957544	1.05828	1.09294	1.03706	1.01336	0.998449	1.02353	0.950878	0.98664	1.0857	0.987888	1.03371	0.966729	0.773886
1	1st block	0.95752	1.05828	1.09302	1.03698	1.01329	0.998367	1.02391	0.950979	0.986584	1.0858	0.987948	1.03366	0.966789	0.773543
1	1st block	0.957497	1.05828	1.09308	1.03689	1.01329	0.998286	1.02421	0.95108	0.986471	1.0859	0.988017	1.0336	0.966837	0.7732
1	1st block	0.957474	1.05818	1.09314	1.03679	1.01321	0.998204	1.02452	0.95117	0.986415	1.08599	0.988077	1.03354	0.966897	0.772914
1	1st block	0.957439	1.05818	1.09321	1.0367	1.01314	0.998204	1.02483	0.951259	0.986359	1.08609	0.988146	1.03349	0.966946	0.772571
[truncated: 28,001 more rows]
