# Supplementary material for: Deep phenotyping of post-infectious myalgic encephalomyelitis/chronic fatigue syndrome
Source: Nat Commun. 2024 Feb 21;15:907. doi: 10.1038/s41467-024-45107-3 (PMC10881493; doi:10.1038/s41467-024-45107-3)
Supplement: Supplementary file 6 — Source Data [file 41467_2024_45107_MOESM6_ESM.zip › Figures Source Data Files 12.30.23/Figure 4A NonFatigueBlocks.xlsx]

## Sheet: Sheet1
HV1	20
HV2	6
HV3	35
HV4	35
HV5	17
HV6	16
MECFS1	2
MECFS2	19
MECFS3	5
MECFS4	2
MECFS5	10
MECFS6	5
MECFS7	4
MECFS8	2
