# Supplementary material for: Deep phenotyping of post-infectious myalgic encephalomyelitis/chronic fatigue syndrome
Source: Nat Commun. 2024 Feb 21;15:907. doi: 10.1038/s41467-024-45107-3 (PMC10881493; doi:10.1038/s41467-024-45107-3)
Supplement: Supplementary file 6 — Source Data [file 41467_2024_45107_MOESM6_ESM.zip › Figures Source Data Files 12.30.23/Figure 4B.xlsx]

## Sheet: Sheet1
	Block
	1	2	3	4	5
HV1	0.016134	-0.018084	0.019158	0.024541	0.026763
HV2	0.026083	-0.011101	0.006612	0.009064	0.00061272
HV3	0.011001	0.0055355	0.00887	0.0057833	0.0071262
HV4	-0.00035047	0.0056505	0.0051339	0.0041799	0.006739
HV5	0.010309	0.044689	0.042386	0.039176	NaN
HV6	-0.0036156	-0.00068286	-0.0073647	-0.0041932	-0.0077223
MECFS1	0.010046	0.012328	0.014227	-0.0013676	-0.001554
MECFS2	0.0058619	0.013779	0.019005	0.010215	0.00050362
MECFS3	0.02881	0.011404	-0.0026105	-0.018815	-0.0040716
MECFS4	0.025168	0.023805	0.02514	0.0079607	0.0052809
MECFS5	0.032344	0.015548	0.023743	0.0098447	0.023099
MECFS6	0.014975	0.008653	0.0048601	0.0095831	0.003555
MECFS7	0.030791	0.018834	0.029014	0.025035	0.0076612
MECFS8	0.016498	0.0019667	0.0015805	-0.00064773	-0.010128
