# Supplementary material for: Deep phenotyping of post-infectious myalgic encephalomyelitis/chronic fatigue syndrome
Source: Nat Commun. 2024 Feb 21;15:907. doi: 10.1038/s41467-024-45107-3 (PMC10881493; doi:10.1038/s41467-024-45107-3)
Supplement: Supplementary file 6 — Source Data [file 41467_2024_45107_MOESM6_ESM.zip › Figures Source Data Files 12.30.23/Figure 4C.xlsx]

## Sheet: Sheet1
	Block
	1	2	3	4	5
HV1	2.5968	0.7572	0.55512	0.378	0.29712
HV2	0.61039	1.0462	1.0519	0.92857	0.43637
HV3	1.624	1.2486	1.5148	1.2764	1.722
HV4	0.6469	0.9119	1.0492	0.6214	0.46232
HV5	0.054817	0.050517	0.040468	0.016907	NaN
HV6	0.71895	0.65739	0.37303	0.20654	0.1706
MECFS1	1.673	1.8235	1.4487	2.891	2.6852
MECFS2	0.0075676	0.042161	0.0082066	0.006629	0.0059825
MECFS3	NaN	1.5356	3.3042	3.403	3.127
MECFS4	0.53353	0.33838	0.86594	0.49417	0.73254
MECFS5	0.38863	0.16515	0.10352	0.45754	0.37929
MECFS6	0.12113	1.4173	1.5878	1.2637	1.2236
MECFS7	0.35857	0.72738	1.0326	0.7406	0.51653
MECFS8	2.2084	2.1014	1.8681	1.9494	1.7604
