# Supplementary material for: Deep phenotyping of post-infectious myalgic encephalomyelitis/chronic fatigue syndrome
Source: Nat Commun. 2024 Feb 21;15:907. doi: 10.1038/s41467-024-45107-3 (PMC10881493; doi:10.1038/s41467-024-45107-3)
Supplement: Supplementary file 6 — Source Data [file 41467_2024_45107_MOESM6_ESM.zip › Figures Source Data Files 12.30.23/Figure 4E.xlsx]

## Sheet: Sheet1
	Block
	1	2	3	4
HV1	0.419103	0.46175	0.611559	0.529234
HV2	0.0308217	0.446506	0.366619	0.214436
HV3	0.105694	0.0993132	0.188492	0.16035
HV4	-0.0541733	-0.49937	0.0401235	0.0509726
HV5	0.163267	0.11241	0.21023	0.129636
HV6	0.469002	0.720042	0.871389	0.471754
HV7	0.933879	1.23733	1.40171	1.46196
HV8	0.274172	0.636913	0.729243	0.418463
HV9	0.475343	0.334209	0.643439	0.690162
HV10	0.383954	0.576732	0.54817	0.502454
MECFS1	0.237771	0.173845	0.0434263	-0.0687008
MECFS2	0.29124	0.273232	-0.0359987	0.117435
MECFS3	0.296528	0.207802	-0.0302226	-0.0654164
MECFS4	0.399444	0.153545	0.261604	0.126902
MECFS5	0.229317	0.160064	0.240477	0.0527915
MECFS6	0.669977	0.615594	0.303408	0.164334
MECFS7	-0.301361	-0.126828	0.00391694	-0.0620075
MECFS8	0.703514	0.42061	0.355038	0.188641
