# Supplementary material for: Deep phenotyping of post-infectious myalgic encephalomyelitis/chronic fatigue syndrome
Source: Nat Commun. 2024 Feb 21;15:907. doi: 10.1038/s41467-024-45107-3 (PMC10881493; doi:10.1038/s41467-024-45107-3)
Supplement: Supplementary file 6 — Source Data [file 41467_2024_45107_MOESM6_ESM.zip › Figures Source Data Files 12.30.23/Figure 5A.xlsx]

## Sheet: Sheet1
Group	Peak Power (W)
HV	183
HV	156
HV	209
HV	255
HV	214
HV	284
HV	170
HV	269
HV	259
PI-ME/CFS	84
PI-ME/CFS	186
PI-ME/CFS	95
PI-ME/CFS	101
PI-ME/CFS	96
PI-ME/CFS	328
PI-ME/CFS	117
PI-ME/CFS	259
