# Supplementary material for: Deep phenotyping of post-infectious myalgic encephalomyelitis/chronic fatigue syndrome
Source: Nat Commun. 2024 Feb 21;15:907. doi: 10.1038/s41467-024-45107-3 (PMC10881493; doi:10.1038/s41467-024-45107-3)
Supplement: Supplementary file 6 — Source Data [file 41467_2024_45107_MOESM6_ESM.zip › Figures Source Data Files 12.30.23/Figure 5B.xlsx]

## Sheet: Sheet1
Group		HV	HV	HV	HV	HV	HV	HV	HV	HV
Work Rate (% peak)	Work Rate Standard Error	Respiratory Rate	Respiratory Rate	Respiratory Rate	Respiratory Rate	Respiratory Rate	Respiratory Rate	Respiratory Rate	Respiratory Rate	Respiratory Rate
0	0	22.5	21.5714	17.5	18	13.8	16.2	15.4	14.2	5.5
10.07	0.11	21.5	25.625	16	23.5	8.5	22.8571	20.875	19.1667	16.5
20.04	0.12	22.7143	23.75	21.3333	25.5	24.4	14.4	19.3333	18.4286	19.2
30.02	0.06	22.625	25.625	18.5	25.125	20.8571	14.6	19.8333	21	18.6
40.03	0.13	23.875	21.5714	19	27	18.5	23.2857	24.125	19.1667	19.3333
50	0.05	26.7778	27.1111	20.5714	29.7	23.875	18.1667	22.625	20.7143	19.4286
59.99	0.07	29.2222	34.8	22.5714	29.4	19	19.5	23.375	22.125	19.1667
69.99	0.08	31.3	39.5385	29	32.4545	24.4286	25.125	41.5	21.5714	21
80.01	0.1	32.9	37	22.7143	35.0909	24.75	27.1111	27.4444	24.125	24.875
89.94	0.25	38.8333	38.3333	25.8889	38.3636	27.4444	31.5454	37.8333	26.1111	26.2222
98.46	0.41	38.8462	47.7333	34.3636	35.6364	36.0833	48.5625	45.6	27.1111	35.5
Group		PI-ME/CFS	PI-ME/CFS	PI-ME/CFS	PI-ME/CFS	PI-ME/CFS	PI-ME/CFS	PI-ME/CFS	PI-ME/CFS
Work Rate (% peak)	Work Rate Standard Error	Respiratory Rate	Respiratory Rate	Respiratory Rate	Respiratory Rate	Respiratory Rate	Respiratory Rate	Respiratory Rate	Respiratory Rate
0	0	13.25	14.4	20.4	17	14	14.5	10.5	16.5
9.92	0.13	12.75	12.25	19.7143	22.5714	16.25	17	16.6	17
20	0.13	14.6	17.4	20.6667	23.1429	13	21.1429	20.3333	20.2857
29.9	0.12	21.4	17.5	20	25.5	7	16	22.5714	22.75
39.93	0.18	14.4	22.1429	23.75	25.4444	18	16.4	22	22.75
49.97	0.14	16	17.5	20.3333	27.1111	12.3333	21.7143	28.4	22
59.94	0.17	17.8333	20.5714	26	28.4	11.5	18.6667	32.2222	24.625
69.98	0.18	17.5	19.5	20.6667	27.1111	17.6	17.4	25.5714	29.1111
80.13	0.18	18.1667	21.8571	23.875	26.5556	21.5	18.5	29.8	24.75
90.02	0.09	19.7143	19.2857	23.7143	26.5	17	19.3333	20.4286	33.0909
98.41	0.75	19.1429	34.6364	25.75	31.8182	20	35.5833	33.1	31.1111
