# Supplementary material for: Deep phenotyping of post-infectious myalgic encephalomyelitis/chronic fatigue syndrome
Source: Nat Commun. 2024 Feb 21;15:907. doi: 10.1038/s41467-024-45107-3 (PMC10881493; doi:10.1038/s41467-024-45107-3)
Supplement: Supplementary file 6 — Source Data [file 41467_2024_45107_MOESM6_ESM.zip › Figures Source Data Files 12.30.23/Figure 5C.xlsx]

## Sheet: Sheet1
Group	Peak Heart Rate (beats per min)
HV	172
HV	192
HV	172.583
HV	168.583
HV	155.286
HV	180.823
HV	153.75
HV	176.1
HV	182
PI-ME/CFS	104
PI-ME/CFS	150.917
PI-ME/CFS	167.6
PI-ME/CFS	155.667
PI-ME/CFS	104.429
PI-ME/CFS	182.846
PI-ME/CFS	170.454
PI-ME/CFS	161.4
