# Supplementary material for: Deep phenotyping of post-infectious myalgic encephalomyelitis/chronic fatigue syndrome
Source: Nat Commun. 2024 Feb 21;15:907. doi: 10.1038/s41467-024-45107-3 (PMC10881493; doi:10.1038/s41467-024-45107-3)
Supplement: Supplementary file 6 — Source Data [file 41467_2024_45107_MOESM6_ESM.zip › Figures Source Data Files 12.30.23/Figure 5D.xlsx]

## Sheet: Sheet1
Group	Peak VO2 (mL/kg/min)
HV	31.4
HV	25.7
HV	42.5
HV	36.5
HV	30.6
HV	42.4
HV	25.1
HV	27.3
HV	34.1
PI-ME/CFS	12.8
PI-ME/CFS	22.9
PI-ME/CFS	18.4
PI-ME/CFS	13.7
PI-ME/CFS	14.2
PI-ME/CFS	37.3
PI-ME/CFS	20
PI-ME/CFS	21.2
