# Supplementary material for: Deep phenotyping of post-infectious myalgic encephalomyelitis/chronic fatigue syndrome
Source: Nat Commun. 2024 Feb 21;15:907. doi: 10.1038/s41467-024-45107-3 (PMC10881493; doi:10.1038/s41467-024-45107-3)
Supplement: Supplementary file 6 — Source Data [file 41467_2024_45107_MOESM6_ESM.zip › Figures Source Data Files 12.30.23/Figure 5E.xlsx]

## Sheet: Sheet1
Group	Wasserman % Predicted VO2 max
HV	88.5305
HV	80.6322
HV	169.452
HV	85.0657
HV	102.382
HV	112.467
HV	117.483
HV	75.3894
HV	91.3523
HV	38.9484
PI-ME/CFS	67.3926
PI-ME/CFS	53.509
PI-ME/CFS	79.7615
PI-ME/CFS	70.8675
PI-ME/CFS	102.531
PI-ME/CFS	62.1691
PI-ME/CFS	63.8611
