# Supplementary material for: Deep phenotyping of post-infectious myalgic encephalomyelitis/chronic fatigue syndrome
Source: Nat Commun. 2024 Feb 21;15:907. doi: 10.1038/s41467-024-45107-3 (PMC10881493; doi:10.1038/s41467-024-45107-3)
Supplement: Supplementary file 6 — Source Data [file 41467_2024_45107_MOESM6_ESM.zip › Figures Source Data Files 12.30.23/Figure 5F.xlsx]

## Sheet: Sheet1
Group	Heart Rate Reserve (beats per minute)
HV	108.4
HV	118.5
HV	115.298
HV	103.333
HV	86.0357
HV	125.073
HV	86.25
HV	100.322
HV	128.333
PI-ME/CFS	32.6
PI-ME/CFS	84.3713
PI-ME/CFS	92.7667
PI-ME/CFS	77.2917
PI-ME/CFS	41.4286
PI-ME/CFS	120.346
PI-ME/CFS	77.9878
PI-ME/CFS	87.4
