# Supplementary material for: Deep phenotyping of post-infectious myalgic encephalomyelitis/chronic fatigue syndrome
Source: Nat Commun. 2024 Feb 21;15:907. doi: 10.1038/s41467-024-45107-3 (PMC10881493; doi:10.1038/s41467-024-45107-3)
Supplement: Supplementary file 6 — Source Data [file 41467_2024_45107_MOESM6_ESM.zip › Figures Source Data Files 12.30.23/Figure 5G.xlsx]

## Sheet: Sheet1
Time_%_peak	HV	HV	HV	HV	HV	HV	HV	HV	HV	PI-ME/CFS	PI-ME/CFS	PI-ME/CFS	PI-ME/CFS	PI-ME/CFS	PI-ME/CFS	PI-ME/CFS	PI-ME/CFS
9.5	93.25	124.433	78.0583	86.45	77	95.0833	81.8833	117.933	77.8	87	79.7167	104.4	104.5	64.35	88.0833	110.673	99.9917
19.5	95.6667	114.8	83.4333	95.0667	81.6667	89.25	84.2833	118.3	84.2	84.6833	76.1167	110.3	109	64.9	91.2183	108.15	106.142
29.5	100.517	126.567	91.0833	98.25	88.45	98.8167	90.95	121.061	96.0833	84.9	81.6163	117.75	113.3	67.95	101.762	116	111.383
39.5	109.167	140.05	98.8833	103	95.6333	108.95	96.3917	130.378	109.85	86.55	84.1833	125.5	116.9	75.85	112.575	120.05	118.47
49.5	120.617	154.817	108.325	113.8	103.35	123.833	103.417	140.533	121.217	87.5	90.6833	136.15	120.8	78.6667	127.14	127.717	122.798
59.5	129.717	168.55	122.433	122.258	114.45	138.967	112	151.05	134.933	92.9	98.4167	141.025	129.5	83.16	143.12	132.858	131.267
69.5	141.167	177.983	135.05	131.842	123.983	156	121.493	157.85	147.217	94.55	107.567	147.6	138	86.45	154.547	142.417	137.255
79.5	153.575	184.4	150.375	145.842	131.45	164.4	132.067	167.15	162.775	101.35	119.183	155.35	142.5	91.6	162.997	152.383	145.355
89.5	164.745	188.808	160.875	156.742	143.4	172.883	143.368	172.583	172.65	101.2	134.283	162.8	147.95	96.65	171.9	161.133	152.933
99.5	170.466	191.875	170.628	167.5	154.275	179.675	152.058	175.722	180.45	104.5	149.036	167.75	155.806	104.083	180.415	169.611	159.306
