# Supplementary material for: Deep phenotyping of post-infectious myalgic encephalomyelitis/chronic fatigue syndrome
Source: Nat Commun. 2024 Feb 21;15:907. doi: 10.1038/s41467-024-45107-3 (PMC10881493; doi:10.1038/s41467-024-45107-3)
Supplement: Supplementary file 6 — Source Data [file 41467_2024_45107_MOESM6_ESM.zip › Figures Source Data Files 12.30.23/Figure 5H.xlsx]

## Sheet: Sheet1
Group	VO2 at anerobic threshold (mL/kg/min)
HV	11.9
HV	12.1
HV	25.2
HV	18
HV	16.1
HV	18
HV	13
HV	12.6
HV	16.9
PI-ME/CFS	6.9
PI-ME/CFS	14.7
PI-ME/CFS	9.3
PI-ME/CFS	8.3
PI-ME/CFS	8.8
PI-ME/CFS	18.3
PI-ME/CFS	9.2
PI-ME/CFS	12.5
