# Supplementary material for: Deep phenotyping of post-infectious myalgic encephalomyelitis/chronic fatigue syndrome
Source: Nat Commun. 2024 Feb 21;15:907. doi: 10.1038/s41467-024-45107-3 (PMC10881493; doi:10.1038/s41467-024-45107-3)
Supplement: Supplementary file 6 — Source Data [file 41467_2024_45107_MOESM6_ESM.zip › Figures Source Data Files 12.30.23/Figure 6A.xlsx]

## Sheet: Sheet1
Group	CSF Dopa (pg/mL)
HV	579
HV	806
HV	976
HV	544
HV	584
HV	586
HV	766
HV	776
HV	616
HV	687
HV	802
HV	1338
HV	537
HV	689
HV	669
HV	1049
HV	951
HV	840
HV	573
HV	687
HV	612
PI-ME/CFS	679
PI-ME/CFS	316
PI-ME/CFS	567
PI-ME/CFS	496
PI-ME/CFS	518
PI-ME/CFS	773
PI-ME/CFS	547
PI-ME/CFS	553
PI-ME/CFS	443
PI-ME/CFS	623
PI-ME/CFS	570
PI-ME/CFS	712
PI-ME/CFS	574
PI-ME/CFS	667
PI-ME/CFS	867
PI-ME/CFS	779
