# Supplementary material for: Deep phenotyping of post-infectious myalgic encephalomyelitis/chronic fatigue syndrome
Source: Nat Commun. 2024 Feb 21;15:907. doi: 10.1038/s41467-024-45107-3 (PMC10881493; doi:10.1038/s41467-024-45107-3)
Supplement: Supplementary file 6 — Source Data [file 41467_2024_45107_MOESM6_ESM.zip › Figures Source Data Files 12.30.23/Figure 6B.xlsx]

## Sheet: Sheet1
Group	CSF DOPAC (pg/mL)
HV	277
HV	535
HV	626
HV	184
HV	264
HV	254
HV	249
HV	530
HV	487
HV	366
HV	368
HV	174
HV	225
HV	419
HV	362
HV	428
HV	423
HV	394
HV	348
HV	136
HV	297
PI-ME/CFS	292
PI-ME/CFS	128
PI-ME/CFS	296
PI-ME/CFS	336
PI-ME/CFS	214
PI-ME/CFS	587
PI-ME/CFS	325
PI-ME/CFS	197
PI-ME/CFS	200
PI-ME/CFS	126
PI-ME/CFS	330
PI-ME/CFS	306
PI-ME/CFS	198
PI-ME/CFS	263
PI-ME/CFS	172
PI-ME/CFS	232
