# Supplementary material for: Deep phenotyping of post-infectious myalgic encephalomyelitis/chronic fatigue syndrome
Source: Nat Commun. 2024 Feb 21;15:907. doi: 10.1038/s41467-024-45107-3 (PMC10881493; doi:10.1038/s41467-024-45107-3)
Supplement: Supplementary file 6 — Source Data [file 41467_2024_45107_MOESM6_ESM.zip › Figures Source Data Files 12.30.23/Figure 6C.xlsx]

## Sheet: Sheet1
Group	CSF DHPG (pg/mL)
HV	1398
HV	1876
HV	2433
HV	1064
HV	1990
HV	1445
HV	2259
HV	2272
HV	2305
HV	2302
HV	2146
HV	1060
HV	1111
HV	2318
HV	1961
HV	2288
HV	3021
HV	2431
HV	2033
HV	1214
HV	1444
PI-ME/CFS	1614
PI-ME/CFS	1599
PI-ME/CFS	1280
PI-ME/CFS	1571
PI-ME/CFS	1090
PI-ME/CFS	1941
PI-ME/CFS	1005
PI-ME/CFS	992
PI-ME/CFS	1253
PI-ME/CFS	1790
PI-ME/CFS	1669
PI-ME/CFS	1670
PI-ME/CFS	1914
PI-ME/CFS	1808
PI-ME/CFS	1079
PI-ME/CFS	1181
