# Supplementary material for: Deep phenotyping of post-infectious myalgic encephalomyelitis/chronic fatigue syndrome
Source: Nat Commun. 2024 Feb 21;15:907. doi: 10.1038/s41467-024-45107-3 (PMC10881493; doi:10.1038/s41467-024-45107-3)
Supplement: Supplementary file 6 — Source Data [file 41467_2024_45107_MOESM6_ESM.zip › Figures Source Data Files 12.30.23/Figure 6D.xlsx]

## Sheet: Sheet1
Group	CSF NE (pg/mL)	Time to failure (sec)
HV	51	18.8
HV	223	36.96
HV	95	37.73
HV	90	23.67
HV	102	41.41
HV	128	9.25
HV	122	16.67
HV	150	33.55
HV	44	30.68
HV	225	45.58
HV	228	25.61
HV	175	32.3
HV	202	30.76
HV	174	28.53
HV	312	46.1
HV	54	25.45
HV	79	36.28
HV	102	38.62
PI-ME/CFS	139	8.85
PI-ME/CFS	83	22.31
PI-ME/CFS	92	3.71
PI-ME/CFS	143	36.87
PI-ME/CFS	90	6.29
PI-ME/CFS	227	27.78
PI-ME/CFS	113	16.51
PI-ME/CFS	62	8.5
PI-ME/CFS	115	10.8
PI-ME/CFS	181	26.39
PI-ME/CFS	61	5.71
PI-ME/CFS	131	13.03
PI-ME/CFS	90	17.19
PI-ME/CFS	103	10.12
PI-ME/CFS	124	7.62
