# Supplementary material for: Deep phenotyping of post-infectious myalgic encephalomyelitis/chronic fatigue syndrome
Source: Nat Commun. 2024 Feb 21;15:907. doi: 10.1038/s41467-024-45107-3 (PMC10881493; doi:10.1038/s41467-024-45107-3)
Supplement: Supplementary file 6 — Source Data [file 41467_2024_45107_MOESM6_ESM.zip › Figures Source Data Files 12.30.23/Figure 6E.xlsx]

## Sheet: Sheet1
Group	CSF NE (pg/mL)	Proportion of Hard Tasks choices (%)
HV	90	45.4545
HV	102	29.1667
HV	128	38.2979
HV	155	36.1702
HV	150	40.8163
HV	44	77.1429
HV	225	35.4167
HV	228	36.9565
HV	175	60.4651
HV	202	40.8163
HV	174	43.4783
HV	312	45.4545
HV	54	71.0526
HV	79	38.7755
PI-ME/CFS	83	31.9149
PI-ME/CFS	92	16.9811
PI-ME/CFS	143	43.4783
PI-ME/CFS	90	52.5
PI-ME/CFS	227	48.8889
PI-ME/CFS	113	43.1818
PI-ME/CFS	62	26.5306
PI-ME/CFS	95	23.6364
PI-ME/CFS	115	34
PI-ME/CFS	181	47.8261
PI-ME/CFS	61	24
PI-ME/CFS	131	36.1702
PI-ME/CFS	103	31.9149
PI-ME/CFS	124	35.5556
