# Supplementary material for: Deep phenotyping of post-infectious myalgic encephalomyelitis/chronic fatigue syndrome
Source: Nat Commun. 2024 Feb 21;15:907. doi: 10.1038/s41467-024-45107-3 (PMC10881493; doi:10.1038/s41467-024-45107-3)
Supplement: Supplementary file 6 — Source Data [file 41467_2024_45107_MOESM6_ESM.zip › Figures Source Data Files 12.30.23/Figure 6F.xlsx]

## Sheet: Sheet1
Group	CSF DA (pg/mL)	Time to Failure (sec)
HV	6	18.8
HV	13	36.96
HV	7	37.73
HV	7	23.67
HV	2	41.41
HV	8	16.67
HV	7	33.55
HV	9	30.68
HV	7	45.58
HV	17	25.61
HV	11	32.3
HV	13	30.76
HV	7	28.53
HV	16	46.1
HV	3	25.45
HV	4	36.28
HV	5	38.62
PI-ME/CFS	10	8.85
PI-ME/CFS	19	22.31
PI-ME/CFS	3	3.71
PI-ME/CFS	18	36.87
PI-ME/CFS	5	6.29
PI-ME/CFS	7	16.51
PI-ME/CFS	7	8.5
PI-ME/CFS	22	10.8
PI-ME/CFS	13	26.39
PI-ME/CFS	6	5.71
PI-ME/CFS	7	13.03
PI-ME/CFS	15	17.19
PI-ME/CFS	7	10.12
PI-ME/CFS	6	7.62
