# Supplementary material for: Deep phenotyping of post-infectious myalgic encephalomyelitis/chronic fatigue syndrome
Source: Nat Commun. 2024 Feb 21;15:907. doi: 10.1038/s41467-024-45107-3 (PMC10881493; doi:10.1038/s41467-024-45107-3)
Supplement: Supplementary file 6 — Source Data [file 41467_2024_45107_MOESM6_ESM.zip › Figures Source Data Files 12.30.23/Figure 6G.xlsx]

## Sheet: Sheet1
Group	CSF DHPG (pg/mL)	Proportion of Hard Task Choices (%)
HV	1445	45.4545
HV	2259	29.1667
HV	2272	38.2979
HV	2305	36.1702
HV	2146	40.8163
HV	1060	77.1429
HV	2318	35.4167
HV	1961	36.9565
HV	2288	60.4651
HV	3021	40.8163
HV	2431	43.4783
HV	2033	45.4545
HV	1214	71.0526
HV	1402	38.7755
PI-ME/CFS	1599	31.9149
PI-ME/CFS	1280	16.9811
PI-ME/CFS	1571	43.4783
PI-ME/CFS	1090	52.5
PI-ME/CFS	1941	48.8889
PI-ME/CFS	1005	43.1818
PI-ME/CFS	992	26.5306
PI-ME/CFS	1253	23.6364
PI-ME/CFS	1790	34
PI-ME/CFS	1669	47.8261
PI-ME/CFS	1670	24
PI-ME/CFS	1914	36.1702
PI-ME/CFS	1079	31.9149
PI-ME/CFS	1181	35.5556
