# Supplementary material for: Deep phenotyping of post-infectious myalgic encephalomyelitis/chronic fatigue syndrome
Source: Nat Commun. 2024 Feb 21;15:907. doi: 10.1038/s41467-024-45107-3 (PMC10881493; doi:10.1038/s41467-024-45107-3)
Supplement: Supplementary file 6 — Source Data [file 41467_2024_45107_MOESM6_ESM.zip › Figures Source Data Files 12.30.23/Figure 6I.xlsx]

## Sheet: CFS_combined_Wilcoxon_analysis_
CHEM_ID	SUPER_PATHWAY	SUB_PATHWAY	PATHWAY_SORTORDER	pval_combined_cfs	Wstatspaired_combined_cfs	fc	Logfc	CHEMICAL_NAME	PLOT_NAME	HMDB	KEGG	PUBCHEM	HV	HV	HV	HV	HV	HV	HV	HV	HV	HV	HV	HV	HV	HV	HV	HV	HV	HV	HV	HV	HV	PI-ME/CFS	PI-ME/CFS	PI-ME/CFS	PI-ME/CFS	PI-ME/CFS	PI-ME/CFS	PI-ME/CFS	PI-ME/CFS	PI-ME/CFS	PI-ME/CFS	PI-ME/CFS	PI-ME/CFS	PI-ME/CFS	PI-ME/CFS	PI-ME/CFS	PI-ME/CFS
100004284	Xenobiotics	Chemical	6153	1.54872e-06	328	0.35598	-1.49013	dimethyl sulfone	dimethyl sulfone	HMDB0004983	C11142	6213	0.343372	0.807119	0.202576	-0.0398756	0.339677	0.278936	-0.42921	0.728741	0.434279	0.885323	0.321761	0.771418	0.683679	0.29441	0.0383463	-0.200434	-0.232052	0.462021	1.42925	1.16492	0.386981	-0.348614	-0.396792	-0.886262	-0.717205	0.446524	-0.168925	-0.663949	0.0607276	-0.18268	-0.610496	-1.46264	-0.923031	-1.49215	-0.90559	-0.143375	-1.33814
100001541	Amino Acid	Leucine, Isoleucine and Valine Metabolism	395	2.22791e-05	314	0.66752	-0.583117	2-hydroxy-3-methylvalerate	2-hydroxy-3-methylvalerate	HMDB0000317		164623	0.159196	0.413749	0.555575	-0.0587456	-0.00905783	0.48098	0.11179	0.0220613	0.58743	0.387422	0.215277	-0.00643079	0.0642564	-0.143498	0.236272	0.140302	0.628287	0.0063897	0.386493	0.537368	-0.475248	0.0763912	-0.288336	-0.168299	-0.152716	-0.172827	0.0626883	-0.238398	0.227384	-0.139363	-0.310968	-0.553035	-0.0601578	-0.218714	-0.0404912	-0.891902	-0.159734
100000774	Amino Acid	Phenylalanine Metabolism	151	9.40508e-05	312	0.709634	-0.494853	phenyllactate (PLA)	phenyllactate (PLA)	HMDB0000779,HMDB0000563	C05607	3848	0.386064	0.378857	0.061499	0.0439584	0.186115	0.00111372	-0.0683779	0.324214	0.165489	0.222773	-0.00630929	0.0422579	-0.00111496	-0.0869324	-0.377198	0.183603	-0.180668	0.104109	-0.126314	0.221886	0.175586	-0.237142	-0.485165	0.00521811	-0.189996	-0.445101	0.173153	-0.550028	0.0078451	0.0588491	-0.269058	-0.20791	-0.289854	-0.395028	-0.396543	-0.3116	-0.550028
100001416	Nucleotide	Pyrimidine Metabolism, Orotate containing	4210	0.000223041	299	0.701857	-0.510751	orotidine	orotidine	HMDB0000788		92751	0.54843	-0.245562	0.348968	0.213605	0.255881	0.146966	-0.138269	-0.0125071	0.516136	0.10627	0.0328454	0.0830173	0.194334	0.334615	-0.0864315	0.299358	-0.469448	0.459251	0.1502	0.459039	-0.0197821	0.11529	-0.381911	-0.223829	-0.11116	-0.195885	0.183471	0.167544	-0.119147	-0.161174	-0.583144	-0.710728	-0.174258	-0.180435	-0.150639	0.0123526	-0.464509
100004111	Xenobiotics	Benzoate Metabolism	4506	0.000241147	296	0.526975	-0.924193	4-methylcatechol sulfate	4-methylcatechol sulfate	HMDB0240459		54104170	0.0406152	-0.211339	0.262438	1.01457	-0.230409	-0.534993	-0.391195	-0.0948255	-0.0425295	-0.102263	-0.277768	1.44712	1.1078	0.614202	-0.534993	0.377259	-0.534993	-0.534993	-0.237039	0.824694	-0.0423349	-0.534993	-0.534993	-0.534993	-0.534993	0.657129	-0.534993	-0.534993	-0.534993	-0.534993	-0.534993	-0.534993	-0.534993	-0.534993	0.159131	-0.534993	-0.534993
100000265	Amino Acid	Tryptophan Metabolism	267	0.000293255	297	0.673804	-0.569598	kynurenine	kynurenine	HMDB0000684	C00328	161166	0.30933	0.688271	0.542599	-0.00862198	0.380223	0.117656	-0.189252	-0.365212	0.00854828	0.315414	0.251691	0.623284	0.231346	0.212138	0.312926	0.244966	-0.224238	-0.0616027	0.0699287	0.330023	0.533796	-0.383739	-0.167112	-0.0174467	-0.292609	-0.0611808	0.0203439	-0.0743874	0.508059	-0.0680126	-0.387369	0.405354	-0.340276	-0.675237	-0.474153	-0.316791	-0.583356
100004523	Amino Acid	Urea cycle; Arginine and Proline Metabolism	508	0.000293255	297	0.356641	-1.48745	N-delta-acetylornithine	N-delta-acetylornithine	HMDB0003357	C00437	9920500	1.86454	0.122956	0.921238	0.159801	-0.300127	0.949249	1.01572	1.40474	-0.187401	0.102951	0.350694	1.1471	1.51717	0.322755	-0.16163	-0.480253	-0.295581	-0.273274	1.67041	0.198436	0.731002	-0.185556	0.373952	-0.114779	0.289799	-1.12198	-1.23602	-0.839741	-0.300025	-1.30329	0.439664	-0.731919	-0.77392	-0.94832	-0.783431	0.840957	-0.574353
71	Amino Acid	Tryptophan Metabolism	290	0.000436432	294	0.680465	-0.555408	5-hydroxyindoleacetate	5-hydroxyindoleacetate	HMDB0000763	C05635	1826	0.327217	0.944327	0.0252493	0.255372	0.311636	-0.00244256	-0.100678	0.259421	0.54124	0.0167774	-0.00760046	0.324143	0.315241	0.302598	0.311296	0.228064	0.202248	0.423399	-0.598267	-0.585846	0.0854338	-0.531035	-0.386152	-0.249271	-0.152864	0.0920202	0.696283	-0.222469	-0.579468	0.00243661	-0.3768	-0.411145	-0.183206	-0.0851015	-0.474184	-0.094219	-0.153552
1022	Amino Acid	Tryptophan Metabolism	282	0.000469794	298	0.600689	-0.73531	picolinate	picolinate	HMDB0002243	C10164	1018	0.0342788	0.496414	0.309339	-0.118079	-0.229907	0.176956	-0.119033	0.43223	0.876714	-0.0636837	0.39617	0.22176	0.226439	0.521254	-0.162282	0.438955	-0.130147	0.750611	0.716465	0.773596	-0.320895	-0.0354957	-0.871969	-0.871969	0.481682	-0.400308	0.303239	-0.382117	0.906004	-0.186608	-0.513628	-0.871969	-0.37483	-0.160582	-0.406959	-0.871969	-0.763354
100001300	Amino Acid	Leucine, Isoleucine and Valine Metabolism	424	0.000496626	293	0.62114	-0.68701	alpha-hydroxyisovalerate	alpha-hydroxyisovalerate	HMDB0000407		99823	-0.320414	0.524423	0.600025	-0.0139707	0.105159	0.599505	-0.171671	0.058165	0.764283	0.247066	0.45566	0.0291237	-0.248102	0.444077	0.413131	0.172865	-0.0670538	0.111512	0.748245	0.630752	-0.350855	-0.000129326	-0.365409	-0.135072	0.180505	-0.100034	-0.916022	-0.89889	0.364431	0.000129309	-0.18634	-0.0972641	-0.431599	-0.51323	-0.743056	-0.327304	-0.232065
232	Amino Acid	Urea cycle; Arginine and Proline Metabolism	484	0.00072475	290	0.733393	-0.447341	argininosuccinate	argininosuccinate	HMDB0000052	C03406	60150382	0.207081	0.203682	0.184716	-0.149352	0.196519	0.022799	0.0925332	-0.210969	0.419525	0.0820187	-0.340884	0.0516346	0.291586	0.191286	-0.023331	-0.35579	-0.291067	0.408651	0.217411	0.171154	-0.110984	0.14351	-0.156195	-0.449519	-0.568936	0.0520884	0.0909261	-0.672446	0.113113	0.0506537	-0.291822	-0.217945	-0.241802	-0.336465	-0.455905	-0.149922	-0.977411
1113	Amino Acid	Polyamine Metabolism	560	0.00092525	288	0.706032	-0.502194	4-acetamidobutanoate	4-acetamidobutanoate	HMDB0003681	C02946	18189	0.283186	0.311008	-0.00531526	0.0513165	0.205444	-0.128139	-0.199844	0.352062	0.432635	0.274802	0.0559675	0.338694	0.120892	0.526638	0.0230128	0.289919	-0.202534	0.353666	-0.525312	-0.0397643	0.128742	-0.135405	-0.461265	-0.242764	-0.106041	-0.450985	0.487687	0.00528716	0.191128	0.206277	-0.578417	-0.784814	-0.0908461	-0.54761	-0.275552	-0.0160619	-0.760443
1125	Nucleotide	Pyrimidine Metabolism, Uracil containing	4232	0.00097307	291	0.709703	-0.494712	5,6-dihydrouracil	5,6-dihydrouracil	HMDB0000076	C00429	649	0.00918295	0.246884	-0.0385046	0.225529	0.205774	-0.176725	0.123063	0.0679081	0.491967	0.408048	0.277547	0.4145	-0.108892	0.44898	-0.0557937	-0.00926806	-0.54105	-0.294768	0.170051	-0.191577	0.100534	0.0303757	-0.191195	-0.54105	-0.275022	-0.0579619	-0.54105	-0.192361	0.291305	-0.529296	0.520209	-0.341171	-0.54105	-0.54105	-0.54105	-0.416038	-0.364983
212	Amino Acid	Polyamine Metabolism	556	0.00104308	287	0.718577	-0.476785	5-methylthioadenosine (MTA)	5-methylthioadenosine (MTA)	HMDB0001173	C00170	439176	0.129879	0.76305	-0.026001	0.0140605	-0.314227	-0.103331	-0.0601225	-0.121654	0.257012	0.0421813	0.254026	-0.121755	0.426606	0.575997	0.141568	-0.0619211	0.0711059	0.335113	0.0796988	0.11266	0.0923557	-0.00619973	-0.410066	-0.0898469	0.00616153	0.047412	0.283953	-0.755588	-0.264428	0.124794	-0.719408	0.0225489	-0.159976	-0.31608	-0.215551	-0.308316	-0.238435
100000763	Nucleotide	Pyrimidine Metabolism, Cytidine containing	4256	0.00104308	287	0.788586	-0.34266	5-methylcytidine	5-methylcytidine	HMDB0000982		92918	0.0216555	0.347186	0.0179286	-0.0697274	-0.323211	-0.093281	-0.00137502	0.19909	0.336777	0.00137313	-0.00478862	0.261913	0.127717	0.203578	0.0809698	-0.0249923	-0.105069	0.276192	0.102664	0.269584	0.160887	0.0538116	-0.239666	-0.281076	-0.147902	0.146255	0.136438	-0.252455	0.0180413	0.121318	-0.250369	-0.0405629	-0.237557	-0.298182	-0.296121	-0.270935	-0.389507
999911787			NA	0.00104308	287	0.700071	-0.514427	X-11787	X-11787				0.165501	0.370166	0.306955	-0.191058	-0.0472763	0.201601	-0.341881	0.0564256	-0.159521	-0.059071	0.124871	0.271271	0.507025	0.00497631	0.228337	-0.0368222	-0.345626	0.242898	0.655145	0.174393	0.302881	-0.0452532	0.125921	-0.28831	0.0310576	-0.0050012	0.065914	-0.241973	0.204898	-0.316757	-0.52175	-0.490075	-0.270252	-0.512783	-0.590688	0.0669197	-0.810843
338	Xenobiotics	Food Component/Plant	4806	0.00117417	286	0.734875	-0.444429	gluconate	gluconate	HMDB0000625	C00257	106903085666	0.31315	-0.239865	0.33488	0.111482	0.21554	-0.171427	-0.0457592	0.0784302	0.578356	0.328923	-0.0412005	-0.00150582	0.230483	0.520129	-0.0358553	0.121679	-0.428428	0.584243	0.095152	0.402617	0.0804988	0.0392346	-0.095054	-0.290452	-0.0789964	0.00150356	0.330953	-0.0496397	0.18235	-0.0337653	-0.335855	-0.255967	-0.192548	-0.213414	-0.468077	0.0496994	-0.933935
100002528	Xenobiotics	Chemical	6087	0.00117417	286	0.819772	-0.286705	sulfate*	sulfate*	HMDB01448	C00059	5152822	0.269209	0.124104	0.264455	-0.0738617	0.0881102	0.128028	-0.0725013	0.141792	0.0187148	-0.0374446	-0.0420321	0.28723	0.0714548	-0.0623677	-0.0190717	0.0623792	-0.19809	0.0922862	0.341291	0.117068	0.177196	-0.148785	-0.0352498	-0.234712	-0.0554864	0.0711976	0.158622	0.0882641	0.106621	0.0534162	-0.0904031	-0.249254	-0.158053	-0.165358	-0.477125	-0.112307	-0.321515
999912411			NA	0.00117417	286	0.56624	-0.820516	X-12411	X-12411				0.139699	0.579006	0.219559	0.4679	0.130587	-0.360496	-0.702601	0.114584	0.356096	0.869514	0.050602	0.806455	0.0427579	0.272255	0.0343212	0.0529419	-0.318611	0.809459	-1.23718	0.986107	0.544282	0.441217	-1.64228	-0.322026	-0.215367	-0.115629	0.550376	-0.0355412	-0.189067	-0.129337	-1.02048	-0.640989	-0.871458	-0.229988	-0.266002	-0.298582	-0.509384
999924408			NA	0.0012399	289	0.580677	-0.784192	X-24408	X-24408				0.735225	0.237508	0.76034	-0.115695	-0.018214	0.0320299	-0.379943	0.209905	0.147066	1.36847	0.247603	0.52091	0.0296079	-0.216753	0.373648	0.201388	-0.655006	0.24334	0.525578	0.428535	0	-0.342576	0.257232	-0.350135	0.353645	-0.40588	-0.21788	-0.137618	0.577496	-0.520493	-0.85685	-0.279246	-0.186345	-1.27967	-0.27453	-0.200586	-1.27967
100000706	Amino Acid	Leucine, Isoleucine and Valine Metabolism	347	0.00131982	285	0.668789	-0.580378	alpha-hydroxyisocaproate	alpha-hydroxyisocaproate	HMDB0000665,HMDB00746,HMDB0000624	C03264	8369792779439960	-0.16076	0.811247	-0.0658486	-0.181526	0.0531138	0.124418	0.199074	0.1049	0.191984	0.152543	0.233485	-0.236389	-0.215748	1.04048	0.308526	0.128477	-0.382903	0.209809	0.564506	0.496333	-0.124429	-0.0119859	-0.595431	0.0118439	-0.228794	-0.416833	0.0567388	-0.370733	0.291122	0.0850613	-0.260228	-0.659264	-0.0404959	-0.372052	0.0829286	-0.852005	-0.0718952
100004208	Xenobiotics	Benzoate Metabolism	4502	0.00134697	286	0.422045	-1.24453	guaiacol sulfate	guaiacol sulfate	HMDB0060013		22473	-0.410707	1.05093	0.169024	0.682187	0.751964	0.0541146	-0.880613	1.56778	0.311251	-0.464938	-0.880613	1.57561	1.35096	-0.0572114	-0.880613	-0.0612024	-0.305032	1.28675	-0.28332	-0.333586	0.320908	-0.321492	-0.880613	-0.880613	-0.37456	-0.880613	-0.880613	-0.65514	0.964734	-0.880613	-0.880613	-0.880613	-0.112234	-0.880613	-0.738967	0.750427	-0.880613
100000096	Amino Acid	Guanidino and Acetamido Metabolism	563	0.00142854	283.5	0.454575	-1.13741	4-guanidinobutanoate	4-guanidinobutanoate	HMDB0003464	C01035	500	1.5263	-0.224525	0	-0.943197	-0.295344	-0.943197	0.626214	0.298542	0.579589	-0.270193	0.0316378	0.336435	0.616266	-0.943197	-0.0391104	-0.0688065	0.124962	0.651544	0.408389	-0.943197	-0.943197	-0.943197	-0.943197	-0.471166	-0.943197	-0.943197	-0.943197	-0.143336	0.255226	-0.943197	-0.943197	-0.943197	-0.0214555	-0.943197	-0.45786	-0.943197	-0.943197
194	Amino Acid	Methionine, Cysteine, SAM and Taurine Metabolism	437	0.00166046	283	0.644224	-0.634366	N-formylmethionine	N-formylmethionine	HMDB0001015	C03145	439750	0.200941	0.81039	0.0567682	0.284692	0.476204	-0.0895072	-0.315502	0.577062	0.327906	0.382001	-0.0241427	-0.0178062	0.286351	0.418493	-0.463907	0.292578	-0.0989954	0.115524	-0.976827	0.050046	0.556965	0.299875	-1.00934	-0.285737	-0.190895	-0.42316	0.268863	0.0174946	0.247983	0.236958	-0.952604	-0.51295	-0.257821	-0.520116	-0.432489	-0.177366	-0.729708
100001359	Energy	TCA Cycle	1442	0.00166046	283	0.825321	-0.276974	aconitate [cis or trans]	aconitate [cis or trans]	HMDB0000958,HMDB000072	C004174,C02341	444212643757	0.289496	0.332583	0.273696	-0.0624575	0.164567	-0.0308652	-0.180614	-0.244132	0.0586375	0.0692675	0.012166	0.192359	-0.0370197	0.0302721	0.0244319	-0.24136	0.112465	0.111709	0.114751	0.274821	0.153598	-0.156139	-0.00866439	-0.14986	0.010349	0.00858996	-0.00931434	-0.157597	0.207402	-0.196677	-0.286098	-0.299488	-0.257188	-0.0472956	-0.0412283	0.122794	-0.416804
100001271	Lipid	Lysophospholipid	2612	0.00183731	285	0.630448	-0.66555	1-stearoyl-GPC (18:0)	1-stearoyl-GPC (18:0)	HMDB0010384		497300	0.448172	0.997973	0.407117	-0.364219	-0.198971	0.302631	0.313104	0.289442	1.0215	0.313517	0.0933494	-0.189171	-0.313781	-0.0850004	-0.125747	0.602472	0.0118006	0.124267	0.185953	0.17148	-0.63291	-0.0119415	0.510145	-0.266364	-0.298706	0.0845101	0.147499	-0.262143	-0.0539967	-0.63291	-0.63291	-0.301327	-0.63291	-0.199792	-0.601931	-0.23401	-0.63291
275	Amino Acid	Creatine Metabolism	529	0.00185854	282	0.847406	-0.238874	creatinine	creatinine	HMDB0000562	C00791	588	0.171628	0.118563	0.196749	0.00419347	0.107872	-0.00421113	-0.114277	0.0476179	0.268024	0.179287	-0.050526	0.0364502	0.0489361	0.163605	0.0250688	0.114213	-0.275402	0.219353	-0.0303355	0.0890368	0.10936	-0.0391327	-0.10452	-0.188132	-0.0909903	-0.153015	0.249727	-0.0340253	0.225695	0.135432	-0.307414	-0.179994	-0.046586	-0.223712	-0.145469	-0.0982991	-0.494814
482	Carbohydrate	Glycolysis, Gluconeogenesis, and Pyruvate Metabolism	1240	0.00185854	282	0.843729	-0.245148	lactate	lactate	HMDB0000190	C00186	612	-0.00640644	0.307356	0.133796	-0.111241	0.215836	-0.065896	-0.0438761	-0.161552	0.25167	0.193692	-0.118324	0.0176497	0.116137	0.324329	0.0578877	0.000918313	0.0139008	0.182646	0.279526	-0.000919157	0.203887	0.09348	0.111248	-0.154231	-0.021942	0.0826103	0.0818858	-0.124349	0.0883797	-0.024283	-0.0977518	-0.117114	-0.218509	-0.113513	-0.166464	-0.153548	-0.333235
100001467	Nucleotide	Purine Metabolism, Guanine containing	4192	0.00185854	282	0.707323	-0.499559	N2-methylguanosine	N2-methylguanosine	HMDB0005862		135501934	0.25111	0.61933	0.249251	-0.0454415	0.220169	0.147113	-0.221414	-0.0974149	0.357643	0.0444418	0.355887	0.376935	-0.154976	0.319876	-0.225071	-0.0664124	-0.451581	0.365969	0.263269	0.473289	0.346861	0.335164	-0.267848	-0.0732899	-0.484903	0.000187824	0.120744	-0.224903	0.454832	0.211996	-0.459856	-0.361357	-0.313822	-0.607496	-0.344552	-0.000187859	-1.39658
100020893	Amino Acid	Methionine, Cysteine, SAM and Taurine Metabolism	448	0.00185854	282	0.759444	-0.396985	2,3-dihydroxy-5-methylthio-4-pentenoate (DMTPA)*	2,3-dihydroxy-5-methylthio-4-pentenoate (DMTPA)*	HMDB0240388			0.260245	0.154593	0.148702	0.163294	0.198778	-0.0667103	-0.306007	0.104882	0.37146	0.254077	-0.0083085	0.139721	-0.0250949	0.269772	-0.153384	0.242692	-0.151538	0.481565	-0.283032	0.196187	0.182399	0.00824004	-0.517468	-0.164229	-0.25969	-0.419452	0.326325	0.0664682	0.241657	0.0851943	-0.594648	-0.172794	-0.106333	-0.160345	-0.116851	-0.128572	-0.584739
207	Nucleotide	Purine Metabolism, Adenine containing	4143	0.00204754	284	0.696801	-0.521182	adenosine 3',5'-cyclic monophosphate (cAMP)	adenosine 3',5'-cyclic monophosphate (cAMP)	HMDB0000058	C00575	6076	0.810583	0.620742	0.125316	0.282007	-0.0424144	0.100423	-0.0386971	-0.0588282	0.358992	0.0656545	0.726171	0.240976	0.1883	0.421899	0.0372552	-0.318396	-0.189248	-0.140795	0.227654	-0.104832	0.336793	0.566993	-0.40377	-0.371612	0.101222	0.233323	-0.0442598	-0.235394	0.402474	-0.345836	-0.706436	-0.249151	-0.550521	-0.434811	-0.104597	-0.0902988	-0.706436
445	Nucleotide	Pyrimidine Metabolism, Orotate containing	4208	0.00207741	281	0.644386	-0.634003	orotate	orotate	HMDB0000226	C00295	967	0.626778	0.66903	0.186008	0.282017	0.468453	-0.0888533	-0.158065	0.522213	0.564496	0.0529404	-0.0852756	-0.0846222	0.235086	0.642878	-0.431039	0.507207	-0.19993	0.285578	-0.551124	0.0675278	0.60263	0.31518	-0.695185	-0.371398	-0.316275	-0.538838	0.287368	0.22262	0.380123	-0.0559005	-0.88569	-0.809594	-0.342889	-0.291235	-0.243489	0.163091	-0.590957
100001412	Nucleotide	Purine Metabolism, Guanine containing	4193	0.00207741	281	0.775977	-0.365915	N2,N2-dimethylguanosine	N2,N2-dimethylguanosine	HMDB0004824		135501639	0.112517	0.231197	0.103744	-0.0587665	0.133649	-0.160016	-0.275256	0.138981	0.179101	0.143471	0.117075	0.369272	0.171418	0.0549724	0.179513	0.179602	-0.319953	-0.0564985	-0.257605	0.0833544	0.336151	0.0200185	-0.410223	-0.125781	-0.101891	-0.439955	0.302207	-0.0204274	0.236579	0.0335066	-0.420124	-0.279917	-0.0919282	-0.500145	-0.16202	-0.0956066	-0.786058
999922162			NA	0.00207741	281	0.679722	-0.556984	X-22162	X-22162				-0.314435	0.329318	0.250333	0.124369	-0.674606	0.375482	0.0525674	0.55777	-0.36749	-0.0158562	0.0775782	0.711959	0.869011	0.0827577	0.309569	-0.0381176	-0.335894	0.257944	0.281402	0.201548	0.100905	-0.0458994	-0.231831	-0.449361	0.029774	-0.201788	-0.34711	0.0156087	0.309441	-0.243104	-0.590148	-0.226977	-0.0890029	-0.457437	-0.261403	0.320997	-0.796471
111	Amino Acid	Leucine, Isoleucine and Valine Metabolism	428	0.0023189	280	0.779439	-0.359492	3-hydroxyisobutyrate	3-hydroxyisobutyrate	HMDB0000023,HMDB0000336	C01188,C06001	11966314	-0.183801	0.595565	0.309556	-0.200791	0.184248	-0.00850603	0.0542409	-0.0594788	0.175898	0.289632	0.0238125	-0.239215	-0.0308833	0.390816	0.311525	0.107658	-0.0583542	0.0881814	0.278209	0.0811613	-0.0468446	0.00843429	0.087721	0.0451141	0.0362491	-0.226029	0.15734	-0.15995	0.17107	-0.0835797	-0.152353	-0.15019	-0.278294	-0.352516	-0.207968	-0.390176	-0.730378
999924422			NA	0.0023189	280	0.71928	-0.475375	X-24422	X-24422				0.482999	0.0712204	0.694127	-0.135422	0.329176	0.132241	-0.221841	-0.0954314	0.375561	0.289777	-0.220899	0.000146163	0.232351	0.334806	0.206322	-0.226573	-0.567214	0.619949	0.394205	0.301809	0.0388668	-0.373633	0.215529	-0.240149	0.141272	-0.162589	0.0185744	-0.0614914	0.262967	-0.0806889	-0.20765	-0.268361	-0.000146185	-0.345476	-0.343985	-0.13299	-1.01544
100000011	Amino Acid	Phenylalanine Metabolism	155	0.00234633	281	0.557499	-0.84296	phenylacetate	phenylacetate	HMDB0000209	C07086	999	0.85057	-0.275689	0.691799	-0.48322	-0.176858	-0.410828	0.115881	0.383322	0.288575	0.143851	0	0.564015	-0.773225	0.645272	-0.773225	0.826642	-0.0935778	-0.163953	0.986041	-0.410184	-0.693227	-0.144039	-0.773225	-0.773225	-0.773225	-0.543561	-0.237964	0.170092	0.478926	-0.773225	-0.773225	-0.284017	-0.773225	-0.773225	0.205463	-0.773225	-0.773225
999918887			NA	0.00274747	281	0.708245	-0.49768	X-18887	X-18887				0.286064	-0.00948796	0	0.305542	0.120795	-0.112139	-0.209024	0.216019	0.480766	0.173239	-0.0879837	-0.039254	0.242476	0.493672	0.195946	0.159192	-0.822431	0.680335	-0.165732	0.195444	0.205235	-0.191527	-0.443916	-0.265619	-0.184901	-0.84193	0.565658	0.0129478	0.466974	0.0220851	-1.17167	-0.197194	-0.532054	-0.200196	-0.522251	0.148689	-1.17167
100006435	Carbohydrate	Aminosugar Metabolism	1434	0.00287786	278	0.794246	-0.332341	N-acetylglucosamine/N-acetylgalactosamine	N-acetylglucosamine/N-acetylgalactosamine	HMDB0000212,HMDB0000215	C01074	43917484265	0.285564	0.0373128	0.38821	0.0720233	0.0930084	-0.0822807	0.0823856	-0.0644421	0.433733	0.141188	-0.185213	-0.104586	-0.0308434	0.247443	-0.0190496	0.15022	-0.382634	0.298122	0.178576	0.23553	-0.0234867	0.0205648	-0.0337102	-0.219739	-0.423605	0.0296164	0.18571	0.0186935	0.244247	0.0505807	-0.370974	-0.216774	-0.209902	-0.115143	-0.438991	-0.0804747	-0.61699
100001055	Amino Acid	Leucine, Isoleucine and Valine Metabolism	426	0.00319972	277	0.660423	-0.598537	isobutyrylcarnitine (C4)	isobutyrylcarnitine (C4)	HMDB0000736		168379	0.606083	0.51201	0.429757	-0.159216	0.486323	0.530392	0.391608	-0.326087	0.34563	0.584809	0.151134	-0.0384819	-0.367603	-0.0572173	0.107764	0.387315	-0.55682	0.213084	1.25442	0.409517	0.0445311	0.00888152	0.328105	-0.00935439	0.324946	-0.862665	-0.00896111	-0.202547	0.757035	-0.08851	-0.336891	-0.118319	-0.0249525	-0.689296	-0.163129	-0.585904	-1.14362
100005466	Amino Acid	Methionine, Cysteine, SAM and Taurine Metabolism	473	0.00319972	277	0.745203	-0.424294	N-acetyltaurine	N-acetyltaurine	HMDB0240253		159864	-0.0498852	0.285076	0.259834	0.439313	0.320154	-0.217307	0.180842	0.0666366	0.508331	0.192836	-0.0997916	-0.141927	0.112024	0.231651	-0.127211	0.130123	-0.0772919	0.258139	-0.120553	0.0977911	0.434243	0.366262	-0.383466	0.0435426	-0.502542	-0.280519	0.250279	-0.111801	0.0225706	-0.0445557	-0.812724	-0.0230918	-0.168046	0.0884679	-0.785886	-0.035225	-0.605387
999925790			NA	0.00319972	277	0.656645	-0.606814	X-25790	X-25790				0.634608	0.0800427	0.449297	0.38866	-0.126847	-0.364222	-0.278896	-0.313336	0.712996	0.0140079	-0.117947	0.43566	0.204628	0.822549	0.200967	0.726555	-0.160795	0.560234	-0.145457	0.40793	0.491279	0.119667	-0.164207	-0.53068	-0.385444	-0.221235	-0.383719	0.423814	0.245957	0.362659	-0.571503	-0.0918712	-0.431156	-0.0142069	-0.496913	0.503967	-0.824484
100000014	Xenobiotics	Benzoate Metabolism	4463	0.00342562	278.5	0.474386	-1.07587	hippurate	hippurate	HMDB0000714	C01586	464	-0.234006	0.317469	0.637133	1.28949	0.413553	-0.661289	-1.22769	1.8085	0.466754	0	-0.406429	0.750338	0.147631	-0.536803	-1.27827	-0.395285	0.38049	1.50485	0.266073	0.335823	0.865351	-1.11797	-1.27827	-1.10902	0.426945	-0.816063	-1.00201	-0.307975	1.26208	-0.569649	-1.27827	-1.21997	-0.655303	-1.27827	-0.414684	1.0401	-1.27827
799	Amino Acid	Glycine, Serine and Threonine Metabolism	7	0.003553	276	0.792996	-0.334615	betaine	betaine	HMDB0000043	C00719	247	0.178296	0.418217	0.306601	0.0988507	-0.0582659	0.0104418	-0.102758	0.0680654	0.0487689	0.0645562	0.161128	-0.0412931	0.197479	0.205129	0.105195	-0.0279313	-0.141211	0.00624367	0.096385	0.0288044	-0.052599	-0.0693927	0.148738	-0.431714	-0.115172	-0.208221	0.288437	-0.0062829	0.179072	-0.0429627	-0.39305	-0.439654	0.113643	-0.547518	-0.136145	-0.131529	-0.82117
100000036	Amino Acid	Leucine, Isoleucine and Valine Metabolism	394	0.003553	276	0.764532	-0.387351	3-methyl-2-oxovalerate	3-methyl-2-oxovalerate	HMDB0000491	C03465,C06008,C00671	439286440877	0.0327469	0.694983	0.105157	-0.153313	0.159016	0.0465218	0.028708	0.000771048	0.308045	0.131037	0.452657	-0.257679	-0.312588	0.117012	0.452471	-0.122635	-0.19655	0.14225	0.127032	0.210831	-0.000771643	0.250072	-0.144601	-0.0885821	-0.137272	0.0653846	0.336783	-0.183635	-0.0570074	0.118482	-0.423959	-0.389085	-0.420101	-0.39699	-0.153507	-0.512711	-0.379748
100001266	Amino Acid	Urea cycle; Arginine and Proline Metabolism	499	0.003553	276	0.760266	-0.395424	N-acetylarginine	N-acetylarginine	HMDB0004620	C02562	67427	0.25376	0.442233	0.430475	0.0755882	0.353188	-0.0315093	-0.138117	0.0941944	0.340687	0.275719	-0.187115	0.0174433	0.258726	0.032193	-0.0941572	-0.017753	-0.605907	0.507771	0.124237	0.234286	0.17011	0.2139	-0.610054	-0.36357	-0.261825	-0.0191906	0.520247	-0.151549	0.327518	0.199677	-0.497407	-0.164093	-0.16192	-0.413853	-0.227381	-0.110191	-0.932314
100002102	Nucleotide	Pyrimidine Metabolism, Uracil containing	4242	0.003553	276	0.77617	-0.365556	N-acetyl-beta-alanine	N-acetyl-beta-alanine	HMDB0061880	C01073	76406	-0.178238	0.331768	-0.0210762	0.242792	0.317119	0.000113455	0.167553	0.1207	0.579159	0.0637044	-0.150062	-0.0779733	-0.166806	0.566027	-0.234181	0.207276	0.0216271	0.302358	0.250861	0.0863285	0.0487798	0.130145	-0.000113468	-0.461097	-0.317682	-0.262374	-0.15964	-0.0954716	0.0726276	0.299878	-0.415718	-0.220554	-0.381427	0.274848	-0.0264675	-0.0847704	-0.148644
189	Amino Acid	Lysine Metabolism	116	0.00394028	275	0.75183	-0.411522	N6,N6,N6-trimethyllysine	N6,N6,N6-trimethyllysine	HMDB0001325	C03793	440120	0.319573	0.461244	0.406148	-0.0820274	-0.0370493	0.0919823	-0.159948	0.47287	0.331881	0.230603	0.00197707	0.0603378	-0.00198099	0.234557	0.0386776	-0.169604	-0.665552	0.0729542	0.221718	0.370349	-0.0155732	0.142607	0.0412963	-0.313352	-0.0120453	-0.0129686	0.142741	-0.427338	0.318151	0.0973114	-0.432851	-0.312005	-0.329063	-0.192733	-0.433635	-0.359196	-0.606848
192	Amino Acid	Polyamine Metabolism	538	0.00394028	275	0.773094	-0.371284	N-acetylputrescine	N-acetylputrescine	HMDB0002064	C02714	122356	0.279227	0.584613	0.31343	-0.0599522	0.0156859	0.191019	-0.218385	-0.185965	0.19455	0.198593	0.455986	0.230197	0.0670536	0.223351	0.00386984	0.0906677	-0.244577	0.0235552	0.208505	-0.154782	-0.00388487	-0.0125521	-0.0470382	-0.162919	-0.0821296	-0.13115	0.195951	-0.407452	0.264227	0.216583	-0.394068	-0.318627	-0.303593	-0.387647	-0.0415698	0.143679	-0.673549
563	Amino Acid	Glutamate Metabolism	45	0.00394028	275	0.846125	-0.241058	glutamine	glutamine	HMDB0000641	C00064	5961	0.213392	0.452741	0.277691	-0.0408388	0.0107878	0.0784889	-0.0262973	-0.152974	0.1506	0.0529652	0.146407	0.0889371	0.0148386	0.225985	-0.133691	-0.0350334	-0.207908	0.127699	0.342615	0.30443	0.0996545	0.147341	0.0857729	-0.253035	-0.0162018	0.0567658	-0.0301602	-0.173009	0.21619	-0.0109054	-0.146161	-0.116105	-0.153503	-0.279385	-0.0698099	-0.0606027	-0.140949
100006430	Carbohydrate	Pentose Metabolism	1277	0.00394028	275	0.747258	-0.420322	arabitol/xylitol	arabitol/xylitol	HMDB0001851,HMDB0000568,HMDB0002917	C00379,C00542,C01904	941546912	0.333636	-0.187985	0.212529	0.278982	0.018325	0.106422	-0.29587	0.21751	0.562899	0.308956	-0.03256	-0.0721076	0.169127	0.433515	0.0614472	0.347072	-0.513261	0.558688	-0.149518	0.37972	0.0972904	-0.133219	-0.0186671	-0.395961	-0.231209	-0.136904	0.331525	-0.076185	0.374117	0.113696	-0.632661	-0.286393	-0.163816	-0.196778	-0.357703	0.158196	-0.793128
999912100			NA	0.00394028	275	0.753155	-0.40898	X-12100	X-12100				0.421752	0.192223	0.375233	-0.13884	0.16367	0.0535815	-0.441855	-0.22478	-0.191057	0.143561	0.0115641	0.28998	0.143279	0.203332	0.405224	0.153389	-0.781822	0.0850763	0.200701	0.0854631	0.280717	-0.465932	-0.10399	-0.398379	-0.0286304	-0.0566521	0.0772447	-0.0645341	0.420146	-0.0116994	-0.319288	0.317143	-0.19178	-0.79473	-0.617236	-0.240627	-0.93807
240	Amino Acid	Tyrosine Metabolism	181	0.00436429	274	0.725206	-0.463537	3-(4-hydroxyphenyl)lactate	3-(4-hydroxyphenyl)lactate (HPLA)	HMDB0000755	C03672	9378	-0.00753608	0.606572	0.0762952	0.269709	0.224815	-0.366984	-0.113978	0.0925383	0.314339	0.564537	-0.0316153	-0.115038	0.301263	0.540807	0.0780186	0.339017	-0.239913	0.0341194	-0.64622	0.100453	0.489055	0.0835226	-0.490126	-0.240142	-0.0474003	-0.587803	0.613909	-0.0054191	0.00538989	0.140845	-0.411328	-0.327404	-0.14968	-0.423053	-0.3506	0.0723914	-0.81783
100000936	Amino Acid	Leucine, Isoleucine and Valine Metabolism	423	0.00436429	274	0.790966	-0.338312	3-methyl-2-oxobutyrate	3-methyl-2-oxobutyrate	HMDB0000019	C00141	49	0.134407	0.600634	0.338904	-0.164034	0.282329	0.104667	-0.0323179	-0.178206	0.154219	0.0796744	0.00424684	-0.146207	-0.0726705	0.208241	0.419817	-0.0563415	-0.114313	-0.00426495	0.368907	0.254615	0.0275548	0.0992539	0.0657116	-0.108296	-0.0584923	0.0888884	0.133632	-0.351064	0.106446	0.0870574	-0.15864	-0.343877	-0.406535	-0.162443	-0.147095	-0.323061	-0.495783
100001456	Nucleotide	Purine Metabolism, Guanine containing	4187	0.00436429	274	0.851459	-0.231991	7-methylguanine	7-methylguanine	HMDB0000897	C02242	135398679	0.263964	0.323264	0.187294	-0.0916762	0.166888	-0.162116	-0.119623	-0.0205285	0.162698	0.0758026	-0.0136571	0.345719	0.0343994	0.0641263	0.0135274	0.0309429	-0.178993	-0.0342488	0.0699062	0.118262	0.16452	0.0134731	0.0223814	-0.174763	-0.157867	-0.0481573	0.0851756	-0.043473	0.207651	0.103061	-0.116891	-0.122126	-0.0943153	-0.277453	-0.05014	-0.171725	-0.336955
35	Amino Acid	Glutamate Metabolism	62	0.00482795	273	0.702935	-0.508536	S-1-pyrroline-5-carboxylate	S-1-pyrroline-5-carboxylate	HMDB0001301	C04322	11966181	0.119122	1.29842	0.226145	-0.147499	-0.0384078	-0.0132924	-0.26115	-0.317278	0.336354	0.0703112	0.449011	0.013118	0.206015	0.390022	0.429556	-0.0364792	-0.986941	0.0932755	0.502821	0.12568	0.46904	0.116365	-0.313214	-0.296721	0.0662606	-0.399621	0.34079	-0.235701	0.31344	-0.115777	-0.564693	-0.127413	-0.0796962	-0.680438	-0.299945	0.0691904	-0.182275
100001313	Peptide	Gamma-glutamyl Amino Acid	642	0.00482795	273	0.739142	-0.436076	gamma-glutamylmethionine	gamma-glutamylmethionine	HMDB0029155		7009567	0.0597384	0.754224	0.148402	-0.0935296	-0.122436	0.00819514	0.112961	-0.285278	0.167151	0.24322	0.284544	0.323768	-0.334052	-0.00826286	-0.30733	0.33232	-0.379648	0.157419	0.340076	0.428077	0.431402	0.0711276	0.0276291	-0.235295	0.01915	-0.251297	-0.233359	-0.101167	0.461557	-0.137031	-0.596322	-0.630222	0.0402838	-0.449684	-0.147351	-0.0743042	-0.446681
100006367	Lipid	Fatty Acid, Monohydroxy	1980	0.00482795	273	0.808705	-0.306315	3-hydroxyhexanoate	3-hydroxyhexanoate	HMDB0061652,HMDB0010718		151492	0.53963	0.282031	-0.0231394	0.0833577	0.149693	-0.0531812	-0.113912	-0.134414	0.00650335	0.203883	-0.0303085	0.281648	0.0953681	0.431696	0.22361	0.291622	-0.588899	0.0552553	0.161904	0.35244	0.0292143	-0.00654592	-0.203811	-0.181009	-0.0586137	-0.175404	0.32832	-0.0861832	0.307035	0.0408663	-0.324595	0.340104	-0.291843	-0.350135	-0.223127	-0.137063	-0.301321
100010853	Amino Acid	Glutamate Metabolism	66	0.00482795	273	0.793158	-0.334319	succinylglutamine	succinylglutamine				0.0210829	-0.0466674	0.381008	0.00505944	0.0991338	0.0787261	0.147153	0.0401809	0.261367	-0.148171	-0.0575218	0.109886	-0.461306	0.31521	-0.16896	0.357971	-0.157515	0.419956	0.0634061	0.229557	0.0397312	-0.175109	-0.00508517	-0.172492	-0.0575744	-0.374443	0.334274	-0.220235	0.302529	0.174083	-0.369776	-0.360068	0.0675843	-0.0535795	-0.260623	-0.415318	-0.866539
100022041	Peptide	Modified Peptides	1219	0.00482795	273	0.784721	-0.349748	N,N-dimethyl-pro-pro	N,N-dimethyl-pro-pro				0.39704	-0.0728151	0.313315	0.171725	0.0221193	0.0195146	-0.0463301	0.0383501	0.751178	0.22495	-0.106219	-0.0831629	-0.0534474	0.261413	0.119243	0.259213	-0.589584	0.582392	0.0498629	0.291893	0.0679006	-0.019903	-0.133255	-0.281156	-0.223904	-0.173404	0.499891	0.110423	0.379186	0.292493	-0.585152	-0.121298	-0.0732267	-0.139976	-0.321063	-0.174101	-0.897954
999912007			NA	0.00485813	273	0.483568	-1.04821	X-12007	X-12007				0.664351	-0.638911	1.05883	-0.82876	-1.05737	-0.293453	0.28848	-1.05737	0.64819	-0.155191	0.382257	0.616376	-0.426811	0.297089	-0.0173944	-1.05737	-0.649244	0.289843	0.163912	-0.284571	1.41754	0.0655453	-1.05737	-0.150171	-1.05737	-1.05737	-0.487105	-1.05737	0.531789	-0.261125	-1.05737	-1.05737	0.017097	-1.05737	-1.05737	-0.459525	-1.05737
821	Nucleotide	Pyrimidine Metabolism, Uracil containing	4222	0.00533433	272	0.812392	-0.299752	pseudouridine	pseudouridine	HMDB0000767	C02067	15047	0.227675	0.00814219	0.388983	-0.176108	-0.0255576	0.0943509	-0.0773051	-0.183436	0.192964	0.051523	-0.0974949	0.132393	0.168246	0.201719	0.0585231	-0.0567964	-0.60867	0.103309	0.309162	0.27541	0.107469	-0.0686532	-0.00820903	-0.225658	-0.228144	-0.140631	0.0348628	0.0304511	0.208513	0.00888874	-0.597395	-0.0499381	-0.11422	-0.262405	-0.287392	0.136951	-0.69683
827	Nucleotide	Pyrimidine Metabolism, Cytidine containing	4252	0.0058867	271	0.815933	-0.293477	cytidine	cytidine	HMDB0000089	C00475	6175	0.0476147	0.373576	0.010484	-0.0645198	0.0279313	-0.0663199	0.0958597	0.173957	0.129431	-0.191477	-0.0320613	0.332302	0.0862253	0.188892	-0.0254907	-0.16012	-0.264138	0.248871	0.293365	0.337355	0.0166465	0.0641783	-0.189712	-0.118397	-0.190075	0.174021	0.0724357	-0.0405197	0.169788	0.0403516	-0.160872	-0.010595	-0.25764	-0.190279	-0.315862	-0.234014	-0.502059
1083	Amino Acid	Methionine, Cysteine, SAM and Taurine Metabolism	435	0.0058867	271	0.664628	-0.58938	N-acetylmethionine	N-acetylmethionine	HMDB0011745	C02712	448580	0.330108	0.97198	0.103815	0.256714	0.493816	-0.151877	-0.250661	0.716437	0.579123	0.49989	0.0600382	0.0392478	0.322285	0.560282	-0.0641359	0.267517	-0.134414	0.176998	-1.22905	-0.199898	0.581675	0.440031	-0.959525	-0.18627	-0.0834634	-0.437836	0.63325	0.10002	-0.0408513	0.558888	-0.993931	-0.588163	-0.196875	-0.352933	-0.34804	-0.0771387	-0.701004
100001597	Amino Acid	Leucine, Isoleucine and Valine Metabolism	400	0.00604908	272.5	0.721174	-0.47158	tiglylcarnitine (C5:1-DC)	tiglyl carnitine (C5)	HMDB0002366		22833596	0.160712	0.169744	0.348353	0.129356	0.0610914	0.160009	-0.217891	-0.120963	0.0397096	0.476584	-0.179798	-0.340612	-0.241438	0.255228	0.341359	0.0012646	-0.994543	0.221048	-0.182951	0.388042	0.215531	-0.0856712	0	-0.386985	0.400094	-0.994543	0.0907036	-0.377208	0.338748	-0.771975	-0.7907	0.0208486	-0.420641	-0.550744	-0.129207	-0.415532	-0.810852
100001605	Xenobiotics	Benzoate Metabolism	4499	0.00632519	272	0.490661	-1.0272	catechol sulfate	catechol sulfate	HMDB0059724		3083879	-0.104619	1.23296	0.610869	0.568609	0.220086	-0.0745662	-1.30912	1.50022	0.671881	0.0208542	-0.287835	1.50492	1.21192	-0.104521	-0.376404	-0.557759	-0.302147	1.16111	0.0951555	0.157311	0.481737	0	-1.38275	-1.30041	0.748902	-0.325672	0.00975723	0.00951221	1.06706	-0.539374	-2.06236	-1.50106	-0.287199	-2.83665	-0.465601	0.952423	-1.78564
100005384	Xenobiotics	Chemical	6090	0.00648848	270	0.791672	-0.337026	O-sulfo-L-tyrosine	O-sulfo-L-tyrosine	HMDB0155722		514186	0.39434	0.228061	0.489045	0.0865642	0.194677	-0.138701	-0.281305	-0.259625	-0.0550833	0.146502	-0.134485	0.00441579	0.0297433	0.212725	0.220908	-0.0599806	-0.684595	0.0703799	0.277668	0.365451	0.184308	-0.149941	0.152116	-0.396225	-0.00443538	0.0082374	0.145168	-0.274884	0.291694	0.0138152	-0.294261	-0.057807	-0.362445	-0.474133	-0.430862	-0.13159	-0.48355
100000263	Amino Acid	Histidine Metabolism	83	0.00691168	271	0.720219	-0.473493	imidazole lactate	imidazole lactate	HMDB0002320	C05568	793	0.035004	1.04726	0.318103	0.121302	-0.277172	0.0120088	-0.11854	0.494751	-0.148345	0.171088	0.525994	0.306526	0.0652702	0	-0.11635	0.0881904	-0.525329	-0.112467	0.413527	0.320028	0.147729	0.368947	-0.349199	-0.228647	0.239896	-0.102697	-0.691222	-0.15757	0.0509658	-0.0962148	-0.781132	0.177907	-0.0371615	-0.781132	-0.284122	-0.141662	-0.255712
1002	Nucleotide	Purine Metabolism, (Hypo)Xanthine/Inosine containing	4134	0.00714335	269	0.66572	-0.587013	allantoin	allantoin	HMDB0000462	C02348,C01551,C02350	439714204439713	0.538049	-0.011034	0.825315	-0.293058	0.0816734	0.45791	-0.548429	-0.311588	0.268246	0.564882	-0.0272377	0.0109136	0.381117	-0.302829	0.3747	0.156473	-0.71278	0.213123	0.832132	0.572421	0.379136	-0.356886	0.0589985	-0.543092	-0.0728568	-0.2	0.391442	0.104036	0.388052	-0.541579	-0.639357	-0.417708	-0.312083	-0.389503	-0.179396	0.23806	-1.16713
100010895	Nucleotide	Pyrimidine Metabolism, Cytidine containing	4265	0.00714335	269	0.747523	-0.41981	2'-O-methylcytidine	2'-O-methylcytidine			150971	-0.0713937	0.681503	0.636962	0.217328	0.220898	0.198416	0.200758	-0.118147	0.124014	-0.016821	-0.0313138	-0.116685	-0.1548	0.0165427	0.260864	0.186809	-0.208684	-0.103017	0.655283	0.410088	0.190586	0.193758	-0.278479	-0.208098	-0.377801	0.155425	-0.313451	0.164831	0.247338	0.241965	-0.291264	-0.332031	-0.0754407	-0.177485	-0.757235	0.368789	-0.579103
100000773	Lipid	Fatty Acid, Monohydroxy	1981	0.00753672	270	0.752066	-0.411069	3-hydroxyoctanoate	3-hydroxyoctanoate	HMDB0001954	C20793	26613	0.651069	0.163382	0.145533	0.0446246	0.392942	-0.246624	-0.20827	-0.0948424	-0.00205696	0.0844925	-0.222272	-0.00591782	0.157466	1.2173	0.648272	-0.0817281	-0.248707	0.0132913	0.0361837	0.102601	0.283484	0.00205274	-0.256423	-0.121439	-0.105864	0.0616212	0.363204	-0.0037763	0.573837	-0.368175	-0.42273	0.0978906	-0.42273	-0.329523	-0.232376	-0.306247	-0.137659
100001276	Amino Acid	Leucine, Isoleucine and Valine Metabolism	387	0.00754658	270	0.797392	-0.326639	N-acetylisoleucine	N-acetylisoleucine	HMDB0061684		306109	0.213567	0.347786	0.233942	-0.0256041	0.14825	0.145871	-0.0495653	0	0.337186	-0.18374	-0.0810367	0.0275019	0.239488	0.0915016	-0.168674	0.312832	-0.0378537	0.169829	-0.272739	0.161209	0.373386	0.199388	-0.553374	-0.0134404	-0.222517	-0.32577	0.368995	0.0265571	0.0864986	0.33764	-0.520191	-0.062907	-0.254305	-0.348834	-0.096139	-0.212347	-0.560556
1084	Amino Acid	Leucine, Isoleucine and Valine Metabolism	417	0.00785511	268	0.776129	-0.365631	N-acetylvaline	N-acetylvaline	HMDB0011757		66789	0.26659	0.36591	0.227507	0.0283497	0.226964	0.066997	-0.0497678	0.24494	0.466676	0.105648	-0.0416218	-0.16032	0.0209358	0.254858	-0.0640286	0.200932	-0.372815	0.155112	-0.333021	0.205695	0.176082	0.243569	-0.349216	-0.230884	-0.322827	-0.196753	0.35987	-0.0257788	0.141778	0.311456	-0.597853	-0.180041	-0.356815	-0.145037	-0.481937	-0.0213835	-0.674175
100001425	Nucleotide	Pyrimidine Metabolism, Uracil containing	4223	0.00785511	268	0.791349	-0.337614	5,6-dihydrouridine	5,6-dihydrouridine	HMDB0000497		94312	0.250173	0.0182981	0.256619	-0.036375	-0.135424	-0.0637577	0.0127952	0.0383871	0.271354	0.0680011	-0.0975644	-0.0943675	0.386769	0.444512	0.138812	-0.0228997	-0.506937	0.174138	0.119191	0.547077	0.262884	0.125772	-0.250547	-0.273276	-0.249241	-0.000868661	-0.0256046	0.000867907	0.158947	-0.0745569	-0.50483	0.200137	-0.144642	-0.313409	-0.315714	0.289007	-0.624504
100003415	Amino Acid	Lysine Metabolism	114	0.00785511	268	0.379567	-1.39757	N6-methyllysine	N6-methyllysine	HMDB0002038	C02728	164795	0.130105	0.464808	1.886	1.72935	0.0294498	-0.464654	-1.63727	1.55704	1.99134	1.61354	1.00765	-0.715366	1.96016	2.01202	-0.810286	-0.131892	-0.469973	1.86313	2.09955	-0.113674	1.89894	-0.660674	-0.927753	-1.00824	0.107177	1.47319	-0.34306	1.2322	0.616933	-1.07074	-1.48269	-0.0303558	-0.838456	-0.759775	-0.0303434	-0.146264	1.79139
100020417	Amino Acid	Lysine Metabolism	115	0.00811831	257	0.316152	-1.66131	N6,N6-dimethyllysine	N6,N6-dimethyllysine	HMDB0013287	C05545	193344	-2.48566	-2.48566	0.138129	-0.0803299	-2.48566	-2.48566	-2.48566	0.15695	0.183147	0.0767813	-0.206184	-2.48566	0.0982897	0	-2.48566	-2.48566	-2.48566	0.0692151	0.268495	-2.48566	-0.0999983	-2.48566	-2.48566	-2.48566	-2.48566	-0.230636	-2.48566	-0.41522	-2.48566	-2.48566	-2.48566	-2.48566	-2.48566	-2.48566	-2.48566	-2.48566	-0.521825
572	Carbohydrate	Glycolysis, Gluconeogenesis, and Pyruvate Metabolism	1223	0.00862781	267	0.889254	-0.169332	glucose	glucose	HMDB0000122	C00031	5793	0.0867274	0.253612	0.154616	-0.187862	0.15424	0.031412	0.0649526	-0.137282	0.22316	-0.000769014	0.0140945	0.00405164	-0.0832256	0.167237	-0.1027	-0.088599	0.0524883	0.0878958	0.233456	0.193031	-0.0215484	0.0357491	0.0988859	-0.0923153	-0.00159657	0.0985338	-0.0724926	-0.122348	0.0409933	0.000768423	-0.0552642	-0.0937048	-0.151497	-0.131765	-0.0715375	-0.12453	-0.148681
100001740	Carbohydrate	Fructose, Mannose and Galactose Metabolism	1352	0.00862781	267	0.832445	-0.264573	mannitol/sorbitol	mannitol/sorbitol	HMDB0000247,HMDB0000765	C00392,C00794	57806251	0.201115	-0.250363	0.366911	-0.0188422	0.106881	0.0133182	-0.234618	-0.150964	0.343477	0.243434	0.129531	0.0135046	0.207276	0.093221	-0.167494	0.0774843	-0.495461	0.0933338	0.0967531	0.300918	0.0138568	-0.0756783	0.0573878	-0.243519	-0.248386	0.0933538	-0.0134979	-0.112538	0.115446	-0.30428	-0.0687691	-0.241007	-0.295067	-0.12949	-0.0910572	0.16453	-0.510376
100019968	Carbohydrate	Pentose Metabolism	1290	0.00862781	267	0.752861	-0.409545	lyxonate	lyxonate	HMDB0060255			0.0142904	-0.506501	0.133893	0.235674	0.584607	0.283254	0.39288	0.25307	-0.025241	0.148592	-0.134236	-0.0144976	0.385542	0.22482	0.284202	-0.7444	-0.706428	0.29279	0.0180869	0.0454077	0.288175	-0.35565	0.359776	-0.0446159	-0.335632	-0.295557	-0.0800904	0.0369698	0.416377	-0.219951	-0.296557	-0.182754	-0.532646	-0.679088	-0.589665	0.130754	-0.876841
999912680			NA	0.00862781	267	0.656997	-0.60604	X-12680	X-12680				0.66111	0.359446	0.836698	0.0157615	0.0845113	-0.159741	-0.479169	-0.527612	-0.0429691	0.321949	0.0741222	0.239724	0.373594	-0.168378	-0.0160139	-0.363273	-0.264892	0.360759	0.61949	0.615277	0.777724	0.161886	-0.191423	-0.888001	-0.352893	0.382038	0.246747	-0.688489	0.365325	-0.122396	-0.440311	-0.686492	0.223107	-0.505262	-0.554912	0.0723916	-1.17783
999923639			NA	0.00862781	267	0.542957	-0.881089	X-23639	X-23639				-0.0651723	1.59398	0.054333	0.822512	0.495831	0.0756479	-0.220935	0.944233	-0.264111	0.0578637	-0.0328671	0.971153	0.865965	0.157257	-0.176502	-0.74958	-0.6416	0.815314	0.0318211	0.078296	1.11492	0.102906	-0.713264	-0.589039	-0.0907507	-0.0735953	0.0538414	-0.418048	0.245456	-0.224183	-0.601839	0.0932041	-0.0385827	-1.39565	-0.308486	0.928841	-0.829403
100000707	Lipid	Fatty Acid, Dicarboxylate	1672	0.00946569	266	0.736056	-0.442112	maleate	maleate	HMDB0000176	C01384	444266	-0.0495018	0.042581	-0.0579876	-0.0933959	0.430063	-1.12638	-0.518292	0.11723	0.349412	0.0886671	-0.288585	0.358997	0.208106	0.305298	0.121767	0.108107	0.999562	0.600984	0.0756175	0.27643	-0.00245468	-0.305671	-0.267905	-0.0498994	-0.274191	0.457836	0.091403	-0.202431	-0.0420687	-0.0659105	-0.209789	0.00244867	0.144623	-0.47107	-0.47727	0.031595	-0.687998
999925983			NA	0.00946569	266	0.762584	-0.391031	X-25983	X-25983				-0.0907765	0.772383	-0.152064	-0.0923376	0.326725	-0.351492	0.233599	0.484637	0.315431	0.31567	-0.317594	0.341804	0.520964	0.425577	0.319324	0.161273	0.303994	0.34025	-0.441691	-0.0404022	0.0641415	-0.124176	-0.488608	0.0154786	-0.0419913	-0.015722	0.717612	0.228749	-0.731606	0.283424	-0.0912966	-0.327583	0.162629	-0.04679	-0.344853	-0.153175	-0.391112
1102	Peptide	Gamma-glutamyl Amino Acid	646	0.0101634	266.5	0.704517	-0.505294	gamma-glutamyltyrosine	gamma-glutamyltyrosine	HMDB0011741		94340	0.202649	0.250562	0.367031	-0.135999	0.263889	-0.170071	0.129773	-0.98599	0.304757	0.0736561	-0.06016	0.00356553	-0.0949962	0	0.0539694	0.0539313	-0.688066	-0.425127	0.745037	0.249768	0.341521	-0.304185	0.289807	-0.362388	-0.354602	-0.98599	0.0944448	-0.041465	0.368255	-0.10652	0.016897	-0.976595	-0.171775	-0.300955	-0.466175	-0.851808	-0.98599
117	Amino Acid	Tyrosine Metabolism	210	0.0103732	265	0.772712	-0.371997	homovanillate (HVA)	homovanillate (HVA)	HMDB0000118	C05582	1738	0.0654084	0.892916	0.0231745	-0.31761	0.38271	-0.313852	-0.0792056	0.32503	0.403993	0.0651803	-0.196194	0.187781	0.355014	0.37459	0.323658	0.0972588	0.211705	0.173297	-0.562845	-0.211898	0.0436496	-0.131497	-0.413337	-0.0181236	-0.0533304	-0.0944332	0.71712	0.017801	-0.523699	0.347266	-0.113311	-0.497262	0.130092	-0.189927	-0.357357	-0.350777	-0.317014
100001948	Energy	TCA Cycle	1448	0.0103732	265	0.777877	-0.362386	succinylcarnitine (C4-DC)	succinylcarnitine (C4-DC)	HMDB0061717		71464481	0.343045	-0.052064	0.216901	0.229974	-0.0197586	0.0409947	0.132932	-0.0301051	0.385871	0.326053	-0.147188	-0.16983	-0.0195524	0.410274	-0.00316631	0.14432	-0.645573	0.486166	0.145732	0.479347	0.267424	0.234874	-0.00483671	-0.119096	-0.246806	-0.346665	0.294057	0.00315631	0.640893	-0.677135	-0.490074	0.0322256	0.0889433	-0.188706	-0.168767	-0.726247	-0.769097
100002458	Amino Acid	Leucine, Isoleucine and Valine Metabolism	367	0.0103732	265	0.824763	-0.277949	3-methylglutaconate	3-methylglutaconate	HMDB0000522		1551553	0.000355488	-0.144913	0.0799471	-0.0178135	0.054632	0.266199	0.219793	-0.246826	0.246875	0.241452	-0.000355614	0.0982873	0.0618566	0.243232	0.23415	-0.0446774	-0.0808338	0.367358	-0.0213921	0.0614696	-0.00675504	-0.245553	0.192658	-0.197205	0.14777	-0.361337	0.0835565	-0.286828	-0.0240271	0.136832	-0.144377	-0.679889	0.0655444	0.183956	-0.125559	-0.165759	-0.395764
100003695	Xenobiotics	Food Component/Plant	4960	0.0103732	265	0.8054	-0.312223	mannonate*	mannonate*			3246006	0.23501	-0.357953	0.353491	-0.0202893	0.21144	0.0644966	0.0848612	-0.109535	0.433205	0.396821	0.0291496	0.0691906	0.00467356	0.239655	-0.0187686	-0.0325045	-0.675591	0.574698	0.0646372	0.371854	0.00158321	0.0664502	-0.0832163	-0.201812	-0.0276858	0.137868	0.159126	-0.162031	0.435898	-0.110486	-0.488321	-0.00158572	-0.00555832	-0.137848	-0.348288	-0.0978127	-0.652749
100005373	Amino Acid	Lysine Metabolism	121	0.0103732	265	0.850615	-0.233421	fructosyllysine	fructosyllysine	HMDB0034879		9839580	0.113095	0.537374	0.261795	-0.0382761	0.354188	0.10859	0.0160243	-0.0287099	0.114592	0.164476	0.111718	0.254321	-0.0497811	0.0788958	0.0108942	-0.173619	-0.193403	0.194455	-0.0586373	0.161114	-0.0809433	0.202041	0.13531	0.137307	-0.0473227	0.0875472	-0.0639314	-0.278169	-0.0110142	-0.093011	-0.361289	-0.0988277	-0.0289743	-0.0786429	-0.263962	0.0400789	-0.25859
100005850	Amino Acid	Leucine, Isoleucine and Valine Metabolism	375	0.0103732	265	0.729403	-0.455211	3-methylglutarylcarnitine (2)	3-methylglutarylcarnitine (2)	HMDB0000552		128145	0.647624	-0.19096	0.613695	-0.128172	0.519048	0.13846	-0.464767	0.0440638	0.360897	0.0760401	-0.0198935	0.195271	-0.143351	0.248337	-0.0571985	0.0645097	-0.302791	0.412733	-0.218024	0.126893	0.0764899	-0.17981	-0.423862	-0.609577	0.154569	-0.333299	-0.174428	0.0195054	0.405109	0.165775	-0.915557	0.0303466	0.313178	-0.32919	-0.165996	-0.506845	-1.12502
999924337			NA	0.0103732	265	0.771954	-0.373413	X-24337	X-24337				-0.216966	0.489921	0.410384	-0.0911887	0.0707558	-0.0686047	-0.547715	0.102246	0.328499	0.193455	0.101614	0.261144	-0.141206	0.255005	0.151168	0.138954	-0.200826	0.422782	-0.305261	0.65401	0.487174	0.425475	-0.412459	-0.312328	0.0164688	-0.0167446	0.292195	-0.235482	0.146741	-0.310543	-0.338473	-0.0443659	-0.468547	-0.489907	0.0620724	-0.164443	-0.380143
355	Amino Acid	Histidine Metabolism	70	0.011355	264	0.838724	-0.253733	histidine	histidine	HMDB0000177	C00135	6274	0.199988	0.59625	0.17483	-0.00666095	0.00661688	0.126458	0.120749	-0.167805	0.266777	-0.152517	0.0607325	0.0877556	-0.143011	0.110124	-0.0968815	-0.0199612	-0.12609	0.105832	0.750055	0.261766	0.0210615	0.251421	-0.0523191	-0.0619014	-0.14589	0.361215	0.00710634	-0.232075	0.172248	0.116788	-0.230456	-0.172636	-0.175294	-0.191091	-0.168208	-0.077856	-0.106139
1025	Amino Acid	Lysine Metabolism	131	0.011355	264	0.516164	-0.954099	pipecolate	pipecolate	HMDB0000070			0.141774	0.767574	1.66615	-0.200431	0.102908	0.656188	0.267674	0.524649	0.367967	1.0769	1.41714	-0.280262	0.585393	-0.0395528	-0.346134	-0.543403	-0.471254	-0.291136	0.980101	1.13823	-0.246868	-0.187803	-0.490671	-0.410067	-0.314357	0.207925	0.0380477	0.0453837	0.55795	-0.508691	-0.0713771	0.439344	-0.194463	-0.751495	-0.661793	0.4964	-0.451604
100001320	Carbohydrate	Aminosugar Metabolism	1432	0.011355	264	0.868076	-0.204106	erythronate*	erythronate*	HMDB0000613		2781043	0.253101	-0.186878	0.292472	0.0470294	0.086227	0.0480531	-0.0134248	-0.0636313	0.408823	0.17846	-0.0764247	-0.0297126	0.00303915	0.223541	0.0918866	0.171238	-0.269987	0.284338	0.0482002	0.153718	0.0381125	-0.0187059	-0.0397166	-0.0981379	-0.278605	-0.0249605	0.25885	0.0196259	0.299324	0.133117	-0.117161	-0.0907904	-0.129064	-0.00304841	-0.213981	-0.012565	-0.465602
100006379	Amino Acid	Tryptophan Metabolism	261	0.011355	264	0.795235	-0.330546	C-glycosyltryptophan	C-glycosyltryptophan	HMDB0240296		10981970	0.456596	-0.128884	0.259373	0.162092	0.184904	-0.0204217	-0.033881	-0.034581	0.64771	0.21019	-0.185895	-0.0823283	0.0431913	0.282983	0.276982	0.340762	-0.441025	0.638046	0.0897525	0.22726	-0.0154605	-0.137134	0.00568311	-0.164539	-0.238299	-0.151076	0.544021	0.160015	0.274237	0.162685	-0.477534	-0.136365	-0.0580457	0.0289689	-0.353101	-0.0057156	-0.733913
100016038	Amino Acid	Polyamine Metabolism	550	0.011355	264	0.744609	-0.425445	(N(1) + N(8))-acetylspermidine	(N(1) + N(8))-acetylspermidine	HMDB0002189,HMDB0001276	C01029,C00612	496123689	0.303333	0.732396	0.0995421	0.106779	0.202564	0.577752	-0.447576	-0.38206	0.365769	-0.100602	0.824546	-0.0469732	0.303243	0.103787	0.00849657	-0.106109	-0.383306	0.294027	0.343183	0.0175471	-0.0385112	0.227091	-0.266526	-0.0827114	-0.0768298	-0.000269366	0.09375	-0.225748	0.303049	-0.325448	-0.521837	-0.00489838	-0.215401	-0.394271	0.000269293	0.291253	-0.541301
999923666			NA	0.0115367	264	0.670275	-0.577175	X-23666	X-23666				0.375776	-0.232754	0.396649	-0.580678	-0.233482	0.177734	0.556588	-0.536167	0.911224	-0.227532	-0.209535	0.123363	0.200565	1.00357	-0.225167	0.262613	-0.112614	-0.580678	-0.580678	-0.226015	0.57163	0.00284656	-0.362176	-0.580678	-0.580678	-0.580678	0.236891	-0.340177	0.249822	0.356284	-0.580678	-0.340068	-0.580678	-0.355032	-0.580678	-0.00285469	-0.580678
267	Lipid	Phospholipid Metabolism	2234	0.012416	263	0.761683	-0.392737	choline phosphate	phosphocholine	HMDB0001565	C00588	1014	0.209483	0.563826	0.102744	-0.509808	-0.198529	0.0108137	0.010265	0.210602	0.256405	0.0825153	0.300943	-0.0103715	-0.164105	-0.270644	-0.527032	-0.0972361	0.368661	0.22065	0.374823	0.572647	-0.0380646	0.18564	0.244087	-0.54629	0.367326	-0.153349	-0.616452	-0.38649	0.0198502	0.096529	-0.341935	-0.685891	0.144316	-0.311945	-0.3861	-0.316902	-0.378939
363	Lipid	Inositol Metabolism	2202	0.012416	263	0.826045	-0.275707	myo-inositol	myo-inositol	HMDB0000211	C00137	892	-0.000988312	0.185483	-0.392444	-0.128919	0.263611	-0.0846254	0.0130685	0.378905	0.244714	0.0979414	-0.285208	-0.0633684	0.171532	0.259709	0.0300218	-0.425905	-0.212112	0.0100589	0.145589	0.000987336	0.0775145	0.0228802	-0.212969	-0.226683	-0.23291	0.025331	0.00934287	-0.0941655	0.0651961	0.0489688	-0.266384	-0.162234	-0.297151	-0.491727	-0.130983	0.0465433	-0.503795
1342	Amino Acid	Tyrosine Metabolism	204	0.012416	263	0.76759	-0.381591	3-methoxytyrosine	3-methoxytyrosine	HMDB0001434		9307	0.0798823	0.796469	0.154128	-0.0584111	0.062749	-0.17175	0.421452	-0.497477	-0.0623896	0.0257498	-0.394721	0.108301	0.19957	0.650595	-0.0223602	0.0730199	-0.0564132	0.0588237	0.064073	0.276497	0.279484	-0.0293145	-0.0568698	-0.311424	-0.266291	-0.0144488	-0.358009	-0.170287	0.15306	-0.138443	-0.30579	0.274326	-0.293591	0.046733	-0.648523	0.15651	0.014243
100001415	Nucleotide	Purine Metabolism, Adenine containing	4165	0.012416	263	0.809162	-0.305499	N6-carbamoylthreonyladenosine	N6-carbamoylthreonyladenosine	HMDB0041623		161466	0.248244	-0.0350372	0.0604642	0.0749802	0.182702	-0.0963563	-0.387697	0.26745	0.25633	0.357768	0.0875981	0.0650952	0.0967146	0.0128184	-0.161913	0.258728	-0.518369	0.290443	-0.631331	0.191947	0.225597	0.105065	-0.556312	-0.132271	-0.265785	-0.387597	0.395443	-0.0129849	0.230737	0.0259573	-0.682367	-0.139937	-0.0601437	-0.203474	-0.0431236	-0.0465769	-0.730531
999921733			NA	0.0128924	262	0.426549	-1.22922	X-21733	X-21733				1.50444	0.633964	0.0161046	-1.13693	-0.571161	-1.13693	-1.13693	-1.0015	0.00196886	0.460313	0.338838	0.341727	-1.13693	-0.00197275	-1.13693	0.086637	0.966464	-0.111217	0.863018	0.96781	-0.418038	0.137571	-0.577395	-0.565961	-1.13693	-1.13693	-0.221271	-0.331228	0.0660072	-1.13693	-1.13693	-0.310725	-1.13693	-1.13693	-0.371489	-1.13693	-1.13693
158	Nucleotide	Pyrimidine Metabolism, Thymine containing	4281	0.0135612	262	0.838716	-0.253745	5,6-dihydrothymine	5,6-dihydrothymine	HMDB0000079	C00906	93556	0.35685	0.0173191	0.344841	0.089775	0.0260444	0.109133	0.0737651	-0.225279	0.241182	-0.12794	-0.0757731	0.458179	-0.00323757	0.00566746	-0.122677	0.0882137	-0.40053	-0.11766	0.492271	0.0987971	0.0496097	0.00322712	-0.0726352	-0.395459	-0.0179025	-0.458247	-0.496684	-0.279642	0.390115	-0.078051	0.319252	-0.0769532	-0.124694	-0.355406	0.0226622	0.0829764	-0.185909
1110	Amino Acid	Alanine and Aspartate Metabolism	31	0.0135612	262	0.815171	-0.294826	N-acetylalanine	N-acetylalanine	HMDB0000766	C02847	88064	0.273492	0.348209	0.131507	-0.0215035	0.224112	0.0210509	-0.0492752	0.084788	0.416993	0.0488206	-0.146215	0.0266022	-0.0574348	0.163196	-0.182664	0.15115	-0.18776	0.111184	-0.273447	0.127331	0.13362	0.212768	-0.407196	-0.175324	-0.274987	-0.229101	0.277693	0.047258	0.191836	0.294456	-0.497297	-0.290665	-0.25511	-0.0633679	-0.244456	-0.110804	-0.492966
100001092	Cofactors and Vitamins	Nicotinate and Nicotinamide Metabolism	4323	0.0135612	262	0.560984	-0.833967	trigonelline (N'-methylnicotinate)	trigonelline (N'-methylnicotinate)	HMDB0000875	C01004	5570	0.635145	1.14941	0.198652	0.974726	0.36522	-0.102325	-0.957554	1.24345	-0.878361	0.47532	-0.418134	1.02583	0.424482	-0.882996	-1.39994	-0.793055	-0.570911	0.132218	0.454078	0.272611	0.901556	-0.881855	-1.42344	0.487358	0.874974	-1.45967	-1.01359	-1.08939	0.887248	-0.561608	-1.76344	-1.04182	0.440995	-2.68638	0.0928195	0.50589	-2.4244
100001426	Nucleotide	Pyrimidine Metabolism, Uracil containing	4245	0.0135612	262	0.795746	-0.32962	3-(3-amino-3-carboxypropyl)uridine*	3-(3-amino-3-carboxypropyl)uridine*			171198	0.352117	0.0927795	0.180597	0.0166983	0.0892731	-0.0856344	-0.229502	0.197054	0.37827	0.339253	0.126167	-0.0533556	-0.026266	0.208123	0.017697	0.134111	-0.71938	0.439051	-0.201895	0.370493	0.178619	0.203069	-0.314811	-0.401576	-0.284366	-0.211504	0.500759	-0.0460377	0.223116	0.153186	-0.611277	-0.0169819	-0.128284	-0.145208	-0.250054	-0.0243674	-0.708496
100001664	Nucleotide	Purine Metabolism, Adenine containing	4175	0.0135612	262	0.752216	-0.410782	N6-succinyladenosine	N6-succinyladenosine	HMDB0000912		165243	0.60407	0.0422549	0.470272	0.164613	0.321278	-0.157738	-0.164094	-0.106568	0.537722	0.287029	-0.0430781	0.145208	-0.0711383	0.420701	-0.0685335	0.267694	-0.377574	0.671221	-0.0869297	0.425326	0.20854	0.0240665	0.184316	-0.199913	-0.404895	-0.059354	0.341852	-0.02466	0.538329	0.157094	-0.222056	-0.375575	-0.26537	-0.0942858	-0.530303	0.128094	-0.783188
100020217	Amino Acid	Urea cycle; Arginine and Proline Metabolism	519	0.0135612	262	0.710741	-0.492605	N,N,N-trimethyl-alanylproline betaine (TMAP)	N,N,N-trimethyl-alanylproline betaine (TMAP)	HMDB0240365			0.145161	-0.0639656	0.252015	-0.27946	-7.62013e-05	7.61955e-05	-0.356977	-0.471058	0.327343	0.369244	0.035414	0.018375	0.0475251	0.0279605	0.288681	-0.0537435	-1.62416	0.347632	0.599849	0.411792	-0.123871	-0.707589	0.111102	-0.544147	0.177527	-0.580903	0.015424	-0.546269	0.418904	-0.52262	-0.94181	-0.205945	0.0338205	-0.916805	-0.363038	0.0924459	-1.25483
100020487	Amino Acid	Polyamine Metabolism	544	0.0135612	262	0.78256	-0.353728	N-acetyl-isoputreanine	N-acetyl-isoputreanine			131802901	0.356208	0.0936733	0.193008	0.156275	0.145231	-0.807962	-0.439314	0.0999344	0.368137	0.305921	0.0247662	-0.0467299	0.0276127	0.317045	-0.0736772	0.196292	-0.62576	0.251216	0.0138939	0.127646	-0.0140897	-0.392558	-0.189136	-0.405332	-0.183702	-0.444014	0.267989	0.137218	0.359979	0.165635	-0.652468	-0.19411	-0.241881	-0.316967	-0.158274	-0.0761012	-0.766249
100003895	Xenobiotics	Food Component/Plant	4892	0.0144654	256	0.642115	-0.639097	equol glucuronide	equol glucuronide			46781484	-0.759465	0.308004	-0.759465	-0.759465	0	-0.426989	-0.759465	0.322555	0.33237	0.478789	-0.00956972	-0.710989	-0.300981	0.144458	-0.759465	-0.759465	-0.759465	0.22844	-0.759465	0.437343	0.0808122	-0.533682	-0.439618	-0.759465	-0.0805143	-0.759465	0.148767	-0.759465	-0.44322	-0.759465	-0.759465	-0.759465	-0.759465	-0.759465	-0.759465	-0.759465	-0.759465
100000463	Amino Acid	Tryptophan Metabolism	298	0.0146384	259	0.724834	-0.464277	indolelactate	indolelactate	HMDB0000671	C02043	92904	0.289767	0.71316	0.268913	0.0586937	0.310437	-0.153112	-0.54576	-0.54576	0.155272	-0.163925	-0.54576	0.266307	0.33657	-0.54576	-0.247434	-0.54576	-0.462921	-0.54576	0.0110076	0	-0.173941	-0.54576	0.15687	-0.0673365	-0.181158	-0.471642	-0.54576	-0.54576	0.00266056	-0.54576	-0.54576	-0.54576	-0.235893	-0.54576	-0.54576	-0.178134	-0.54576
815	Amino Acid	Tyrosine Metabolism	162	0.014796	261	0.76163	-0.392839	tyrosine	tyrosine	HMDB0000158	C00082	6057	-0.0683312	0.944269	0.150024	-0.128246	0.283762	-0.109412	0.145478	-0.49258	0.307606	0.0780645	0.132466	-0.134339	0.0122701	0.167129	0.232516	-0.0124226	-0.413361	0.0166491	0.592227	0.324463	0.365116	0.232676	0.0323686	-0.268634	-0.0439758	0.0867203	0.452408	-0.164434	0.2438	-0.0535223	-0.253591	-0.313735	-0.181187	-0.630736	-0.4566	-0.0886387	-0.60196
1099	Nucleotide	Purine Metabolism, Guanine containing	4183	0.014796	261	0.837384	-0.256039	guanosine	guanosine	HMDB0000133	C00387	6802	-0.133174	0.203012	0.0519821	-0.0453923	0.253941	0.12051	0.341454	-0.286525	0.0415173	-0.110061	0.080037	0.317618	-0.067963	0.123805	-0.436031	0.158931	-0.0719926	0.0505611	0.252383	0.0157747	0.12591	0.118521	-0.30433	0.292658	-0.0191198	0.00533422	0.117028	-0.364693	0.317257	-0.00536283	-0.268637	-0.244695	-0.327972	-0.403921	-0.248252	-0.188081	-0.551023
100001612	Amino Acid	Glutamate Metabolism	55	0.014796	261	0.702555	-0.509317	N-acetyl-aspartyl-glutamate (NAAG)	N-acetyl-aspartyl-glutamate (NAAG)	HMDB0001067	C12270	188803	0.177759	0.661939	-0.0755052	-0.514399	0.796145	-0.185299	0.189433	0.431144	0.471258	0.766381	-0.221245	0.210201	0.534394	0.221776	-0.0589856	0.654842	-0.154911	-0.203771	-0.839165	-0.00224313	0.385788	0.560996	0.306079	0.00223811	-0.577129	-0.229795	0.0418757	0.3458	-0.365941	0.179005	-0.396466	-0.320433	0.110484	-0.388299	-0.541547	-0.713945	-0.820472
100002397	Amino Acid	Glutamate Metabolism	46	0.014796	261	0.838315	-0.254435	alpha-ketoglutaramate*	alpha-ketoglutaramate*	HMDB0001552	C00940	48	0.315847	-0.0134313	0.285541	0.154041	0.0841339	-0.0178917	-0.109744	0.0514974	0.217554	0.20139	-0.284753	0.0368272	0.0139777	0.316523	-0.180059	0.38055	-0.368455	0.0826188	-0.143593	-0.0178927	0.123596	-0.203138	-0.276752	-0.185993	-0.24466	-0.474497	0.176569	0.301782	0.26602	-0.112264	-0.52139	-0.197555	-0.154017	0.0281372	0.0542382	0.0132532	-0.312743
806	Amino Acid	Glycine, Serine and Threonine Metabolism	6	0.0161259	260	0.724849	-0.464248	dimethylglycine	dimethylglycine	HMDB0000092	C03626	673	-0.303606	0.554399	0.435591	-0.17623	0.843638	0.283362	-0.19312	0.0938445	0.211294	0.344147	0.153213	0.230432	0.117998	0.394456	0.0334564	-0.326028	-0.559123	-0.290827	0.872051	0.0392717	0.549274	-0.159633	0.243895	0.264501	-0.120119	-0.463589	-0.150852	-0.0817526	0.890725	-0.0963336	-0.916169	0.0141721	-0.0143759	-1.15664	-0.654451	-0.0393307	-0.720987
1256	Lipid	Phospholipid Metabolism	2233	0.0161259	260	0.81393	-0.297024	choline	choline	HMDB0000097	C00114	305	0.45376	0.696828	0.332998	-0.0794401	0.137427	-0.0500623	-0.0398051	0.341998	0.136961	0.120999	0.000596674	0.107065	0.214644	-0.00059703	-0.0787911	-0.0157981	-0.10039	-0.0579414	0.0527908	0.172321	0.423053	0.170618	-0.0398064	0.00966051	0.223482	-0.0868391	0.2457	-0.186799	0.332098	0.294004	-0.247404	-0.196809	-0.0564665	-0.307736	-0.126886	-0.173055	-0.691578
100001006	Amino Acid	Glycine, Serine and Threonine Metabolism	2	0.0161259	260	0.780239	-0.358012	N-acetylglycine	N-acetylglycine	HMDB0000532		10972	0.273173	0.053684	0.637145	0.096243	0.304698	0.304882	0.0043867	0.921891	0.188417	0.00839796	-0.248064	0.912805	-0.225028	0.24916	-0.339032	-0.407339	-0.432566	0.230396	-0.285133	0.0353935	0.455095	-0.00440603	-0.499654	-0.223159	-0.362296	-0.45287	0.0868391	-0.0323629	0.873501	-0.109981	-0.698794	0.722491	0.11122	-0.400005	-0.460233	-0.0755345	-0.249392
999912104			NA	0.0161259	260	0.777789	-0.36255	X-12104	X-12104				0.247647	0.504198	0.209205	-0.0540873	0.242225	-0.351353	-0.203994	-0.272925	-0.038454	0.156402	-0.0309943	0.190423	0.256919	0.365415	0.222457	-0.123147	-0.544357	0.326608	0.304891	0.329611	0.289654	-0.0992436	-0.202994	-0.496116	0.268153	-0.137233	0.284107	0.0300624	0.0627679	0.055402	-0.547172	-0.229546	-0.451068	-0.430504	-0.267502	0.429496	-0.783154
100001256	Amino Acid	Phenylalanine Metabolism	141	0.0168948	260	0.74305	-0.428468	N-acetylphenylalanine	N-acetylphenylalanine	HMDB0000512	C03519	74839	-0.0312048	0.487547	0.176314	0.101002	0.161484	-0.731122	-0.163284	0.0960096	0.106311	0.227181	-0.00717545	0.196471	0.13705	0.118713	-0.224464	0.300044	-0.762765	-0.0765179	-0.0916369	-0.762765	0.225521	0	-0.762765	-0.690543	-0.256422	-0.307747	0.414383	-0.224306	-0.0613333	0.247909	-0.762765	-0.762765	-0.310411	-0.454918	-0.762765	0.213754	-0.762765
100000708	Amino Acid	Leucine, Isoleucine and Valine Metabolism	351	0.0172848	260	0.548285	-0.867001	isovalerate (i5:0)	isovalerate (C5)	HMDB0000718	C08262	10430	-0.119772	0.872981	0.469086	-0.961766	1.67983	-0.674561	0.556863	-0.0289661	0.724087	0.2192	-0.175748	-0.528258	-0.961766	0.772186	0.289538	-0.701531	0.547196	0.406683	0.735574	0.684581	-0.195911	-0.434448	-0.792719	-0.661385	0.0281506	-0.265859	-0.224353	0.335613	0.362022	0.233764	-0.433868	-0.961766	-0.210181	-0.961766	0.366218	-0.576851	-0.126624
100020203	Xenobiotics	Food Component/Plant	5065	0.0173461	260	0.309538	-1.69181	3-hydroxystachydrine*	3-hydroxystachydrine*		C10151	46173781	-0.121994	1.31066	-1.4878	0.530829	0.89506	1.40403	1.39822	-1.33717	-0.526589	1.19422	-1.01414	0	2.02435	1.06463	2.29188	-2.56939	-1.02268	-2.50593	2.45034	0.0382372	2.52982	-1.74282	-0.606755	-1.20027	-2.8489	-0.0444121	-1.08958	1.01468	0.793152	-2.0995	-2.8489	1.68733	-1.36235	-2.8489	-0.863189	0.552401	0.559278
100020377	Xenobiotics	Food Component/Plant	5225	0.0173829	260	0.396285	-1.33539	ethyl beta-glucopyranoside	ethyl beta-glucopyranoside	HMDB0029968		121667	0.563761	0.324995	1.51147	-0.426206	1.02629	1.35007	0.432298	2.21251	-0.678244	-0.468149	-0.378739	0.145625	1.76484	0.212439	1.25898	-1.72813	-1.51059	-0.904502	1.44793	0.0355939	1.12412	-0.0600369	-1.50387	-0.689621	-0.251818	-0.48789	-0.0609524	-0.0369077	0.561999	0.871424	-1.15455	1.10562	-1.88166	-1.88166	-1.30961	0.535786	-0.43249
564	Amino Acid	Glycine, Serine and Threonine Metabolism	17	0.0175566	259	0.774596	-0.368484	threonine	threonine	HMDB0000167	C00188	6288	0.0613151	1.03052	0.245876	-0.16557	0.0256943	0.0365817	0.01309	-0.246535	0.246164	0.26511	0.106559	0.21669	-0.464697	0.250356	-0.0924364	-0.0249829	-0.615425	0.163614	0.566501	0.250697	0.0271612	0.187132	-0.0858776	-0.375816	-0.175285	0.310925	-0.0132636	-0.143772	0.224544	-0.105117	-0.0666296	-0.351633	-0.430688	-0.230015	-0.51473	-0.179157	0.0481189
100001810	Amino Acid	Urea cycle; Arginine and Proline Metabolism	498	0.0175566	259	0.833632	-0.262517	dimethylarginine (SDMA + ADMA)	dimethylarginine (ADMA + SDMA)	HMDB0003334,HMDB0001539	C21189,C03626	123831169148	0.148669	0.495939	0.221175	0.0122022	0.0667721	-0.0435149	-0.360269	-0.134382	0.0765815	-0.0448936	0.0322101	0.265707	0.0988352	0.153048	-0.155063	-0.144758	-0.259917	0.0730774	0.29592	0.31623	0.279947	0.11089	-0.012353	-0.32526	-0.0478616	0.0364214	-0.0790583	-0.296827	0.419601	-0.0445734	-0.395149	0.117124	-0.297716	-0.480514	-0.361729	0.185288	-0.219207
100004541	Amino Acid	Polyamine Metabolism	551	0.0175566	259	0.671497	-0.574547	acisoga	acisoga	HMDB0061384		129397	-0.236162	1.04627	0.200834	-0.0936476	0.600377	0.187214	0.23553	-0.490762	-0.261081	0.016989	-0.0286017	0.46575	0.629247	0.0889012	-0.0172826	-0.881774	0.0692129	0.270633	0.946026	0.156568	-0.411729	-0.679522	0.0239516	-0.28889	0.40795	-0.126837	-0.807091	-0.339956	0.168745	0.261857	0.191373	0.0527354	-0.539711	-0.447295	-0.423268	-0.395493	-0.412649
100004635	Amino Acid	Methionine, Cysteine, SAM and Taurine Metabolism	439	0.0175566	259	0.701684	-0.511107	methionine sulfone	methionine sulfone	HMDB0062174		69961	-0.0449067	0.0590791	0.392737	0.0856734	0.289743	-0.599563	0.168885	0.908585	-0.482834	0.371077	-0.123343	0.580809	0.74841	-0.1513	0.771471	-0.672334	-0.134808	0.564007	0.442801	0.140139	0.672789	0.288902	-0.237162	0.207824	0.200362	-0.144526	-0.643653	-0.250659	-0.0215126	-0.499217	-0.49826	-0.00657636	0.00653339	-0.437633	-0.677097	0.790342	-0.161881
999923593			NA	0.0175566	259	0.825196	-0.277191	X-23593	X-23593				0.0775315	0.479546	0.336764	-0.0143331	0.0017252	-0.130449	0.0550937	0.0951386	0.231711	0.413649	-0.243273	0.082986	0.255811	0.0839401	0.114042	-0.369336	-0.603845	-0.0656345	-0.125074	0.478924	0.349296	0.217604	-0.00172818	-0.168667	-0.0704385	0.0784223	0.317026	-0.377926	-0.243965	0.101614	-0.185589	0.0494645	-0.275983	-0.142048	-0.474546	-0.0305693	-0.232558
100002417	Xenobiotics	Food Component/Plant	4773	0.0188167	259	0.644993	-0.632644	2,3-dihydroxyisovalerate	2,3-dihydroxyisovalerate	HMDB0012141	C04039	677	1.19099	0.0352834	0.614318	-0.0213327	0.105479	-0.3324	-0.148992	0.544293	-0.328285	0.482675	-0.857921	0.430857	0.893211	-0.219255	0.848463	0.00697415	-0.00702313	-0.216906	0.424489	0.947046	0.415742	-0.195352	-0.0763112	-0.397126	-1.46766	-0.351278	0.783817	0.130194	0.5171	0.0183667	-1.46766	-0.469272	-0.10722	-0.835591	-0.0347683	0.855813	-1.46766
533	Amino Acid	Urea cycle; Arginine and Proline Metabolism	485	0.0190942	258	0.767584	-0.381604	urea	urea	HMDB0000294	C00086	1176	0.435532	0.0928912	0.154263	-0.443441	-0.251228	0.274832	-0.569986	-0.165356	-0.0542418	0.396426	0.0556155	0.0904017	0.0543637	-0.0190354	0.441113	0.275927	-0.399263	0.318499	0.501309	0.199931	0.243525	-0.217699	0.0186798	-0.325808	0.253057	-0.285699	0.183285	-0.0848742	0.157271	0.408639	-0.371378	-0.35923	-0.157658	-0.361862	-0.299133	-0.233349	-1.10886
565	Amino Acid	Tryptophan Metabolism	254	0.0190942	258	0.824158	-0.279007	tryptophan	tryptophan	HMDB0000929	C00078	6305	0.0870887	0.833444	0.318666	0.178957	0.215262	0.0412771	-0.110634	-0.116798	0.146828	-0.0561	0.16649	0.0714125	-0.00320647	-0.186594	-0.0177321	0.133521	-0.16457	0.0305668	0.294136	0.553233	0.489507	0.370421	-0.0675766	-0.0987128	-0.0537215	0.584262	-0.0744647	-0.102515	0.289779	0.00319622	-0.256607	-0.271218	-0.240169	-0.325452	-0.341518	-0.0315515	0.141518
999924736			NA	0.0198721	254	0.524986	-0.929649	X-24736	X-24736				-0.606271	-0.131263	-0.273235	-1.47696	-1.47696	0.198461	-0.935905	1.57156	-1.47696	0	-1.47696	0.620988	1.26749	-0.565361	0.114425	-1.47696	-1.47696	0.367137	0.478289	-0.767409	-0.0560244	0.0744191	-0.0124778	-1.47696	-1.47696	-1.47696	-1.47696	-1.47696	0.100114	-1.47696	-1.47696	-0.828033	-1.47696	-1.47696	-1.47696	1.17421	-1.47696
100002769	Amino Acid	Urea cycle; Arginine and Proline Metabolism	522	0.0199968	258	0.39212	-1.35063	argininate*	argininate*	HMDB0003148		160437	2.20708	0.104035	-0.109245	-0.412138	-1.85723	0.625112	0.909607	1.75979	0.20367	0.368124	-0.22601	0.919322	1.47733	0.224908	-0.0274542	-0.442155	-1.85723	-1.85723	0.185239	-0.127998	0.0399696	-0.0650051	-0.224134	-1.85723	0.0267206	-0.543994	-0.445965	-1.85723	0.215102	-0.393834	0.32949	-0.694421	-0.189005	-1.85723	-1.85723	0.679158	-0.820348
999925271			NA	0.02071	253.5	0.196538	-2.34712	X-25271	X-25271				2.01517	-1.9399	0.738512	0.0056453	1.13291	0.163032	-1.31525	2.28927	-1.9399	-1.9399	-1.9399	1.30285	0.365136	-0.668096	-1.06869	-1.9399	-0.921792	-1.9399	1.16881	-1.9399	-1.18933	-1.9399	0.548774	-0.575356	-0.663539	-1.9399	0	-1.9399	-1.72674	-1.9399	-1.9399	-1.9399	-1.9399	-1.9399	-1.9399	-1.9399	-1.91221
100001274	Amino Acid	Glycine, Serine and Threonine Metabolism	18	0.0207449	257	0.821263	-0.284084	N-acetylthreonine	N-acetylthreonine	HMDB0062557		152204	0.416892	-0.0788638	0.283675	0.0942545	0.179495	0.123618	0.0200767	0.0668497	0.615677	0.112432	-0.138328	-0.0469937	-0.0255382	0.315842	-0.0130833	0.143989	-0.443173	0.337024	-0.132105	0.239012	0.0754515	0.129626	-0.191028	-0.233678	-0.327329	-0.0605219	0.44105	0.00987171	0.345118	0.283444	-0.427291	-0.196334	-0.189954	-0.00997013	-0.341233	-0.0120059	-0.602113
100000042	Amino Acid	Histidine Metabolism	72	0.0218813	257	0.432514	-1.20918	3-methylhistidine	3-methylhistidine	HMDB0000479	C01152	64969	0.567908	0.683472	0.538852	-3.12707	-0.1283	1.39852	0.295057	-3.12707	-1.5428	0.424835	0.165891	0.594683	-3.12707	-0.844387	1.01884	-1.99015	-0.254082	0.388214	0.275113	1.17224	0.322877	0.397983	0.185029	-1.9203	-0.00828903	0.00822088	-3.12707	0.0702015	-0.320739	-1.18606	-2.67856	-1.98212	-0.442796	-0.467953	-1.38874	-3.12707	-0.561451
535	Nucleotide	Pyrimidine Metabolism, Uracil containing	4220	0.0225149	256	0.818981	-0.288099	uridine	uridine	HMDB0000296	C00299	6029	0.164805	0.629709	-0.0578739	0.09047	0.184224	0.190328	-0.0718055	0.333543	-0.337037	-0.0132296	0.143525	0.144477	0.171807	0.111433	0.262714	-0.329136	-0.299905	0.15673	0.506853	0.356081	-0.113767	-0.0885372	-0.0114381	-0.0274399	0.263996	0.146333	-0.105518	-0.117654	0.243249	0.128143	-0.0210566	0.0113087	-0.471418	-0.0493804	-0.322114	-0.139908	-0.499246
566	Amino Acid	Leucine, Isoleucine and Valine Metabolism	416	0.0225149	256	0.718165	-0.477613	valine	valine	HMDB0000883	C00183	6287	0.123595	0.883096	0.615819	-0.134581	0.390017	0.210453	-0.180315	-0.437042	0.167779	0.383113	0.174898	0.0207505	0.151463	-0.302097	0.485363	-0.151714	-0.434842	-0.0211903	0.870669	0.358216	0.496574	0.250602	0.121561	-0.113144	-0.0258476	0.401401	0.280287	-0.0561214	0.43324	-0.248747	-0.434288	-0.325535	-0.395917	-0.767347	-0.371573	-0.287134	-0.674828
828	Carbohydrate	Pentose Metabolism	1269	0.0225149	256	0.809372	-0.305125	arabinose	arabinose	HMDB0029942	C00216	66308	0.245286	-0.381543	0.0735976	-0.0359545	0.178114	0.236641	0.102841	-0.0556417	0.622336	0.29653	-0.21244	-0.275665	0.0441076	0.419801	-0.0994412	0.207906	-0.220803	0.392407	0.0830845	0.384645	-0.0586933	0.00421612	0.109178	-0.212033	-0.335746	-0.122246	-0.00423397	-0.210914	0.263072	0.192001	-0.313543	-0.175477	-0.0784188	0.0352799	-0.195189	0.00508952	-0.437211
1021	Amino Acid	Glutathione Metabolism	579	0.0225149	256	0.841503	-0.248959	5-oxoproline	5-oxoproline	HMDB0000267	C02237,C01879	4396857405	0.361917	0.410299	0.298275	0.0803271	-0.00015868	0.000158655	-0.354181	-0.198138	0.0413316	0.0126855	0.20284	0.113738	-0.00471922	0.156562	-0.142301	-0.0136401	-0.253931	0.149013	0.472804	0.398029	0.187631	0.163367	-0.067368	-0.273279	-0.234404	0.126094	0.0927554	-0.181907	0.413385	-0.105342	-0.0824633	-0.188374	-0.296866	-0.143614	-0.114373	0.132638	-0.322907
1134	Nucleotide	Purine Metabolism, (Hypo)Xanthine/Inosine containing	4132	0.0225149	256	0.768227	-0.380396	urate	urate	HMDB0000289	C00366	1175	0.363113	0.214194	0.419953	-0.187834	0.494226	0.376344	-0.382667	-0.117172	-0.147223	0.190831	0.181792	0.222053	0.404004	0.0272882	0.46068	-0.777897	-0.674502	-0.120456	0.516792	0.394895	0.185343	-0.217113	-0.0814807	0.177199	0.500671	-0.0273927	-0.23436	-0.150327	0.430594	-0.62746	-0.503182	0.137637	-0.170907	-1.09669	-0.370267	0.0266623	-0.533597
100002103	Amino Acid	Methionine, Cysteine, SAM and Taurine Metabolism	447	0.0225149	256	0.805428	-0.312172	5-methylthioribose**	5-methylthioribose**	HMDB0001087		6419710	-0.183133	0.290671	0.148524	-0.0643847	0.00528857	0.00936631	-0.0312488	0.112739	0.0763705	0.300774	-0.146689	0.247997	0.207361	0.139509	-0.032124	-0.472157	-0.477358	0.370996	0.722107	0.360662	0.240703	-0.34919	0.284663	-0.310423	0.346465	0.0572302	-0.13226	-0.00531668	0.298618	-0.242953	-0.382751	0.0723147	-0.0335351	-0.809533	-0.25561	-0.266663	-0.489483
999923739			NA	0.0225149	256	0.823631	-0.27993	X-23739	X-23739				0.47279	-0.0816684	0.465578	0.227589	-0.138022	0.175964	-0.0051329	-0.0153094	0.391624	0.314929	0.0382779	0.0360931	-0.0490427	0.185379	-0.184048	0.00376059	-0.357082	0.214968	0.029441	0.576412	0.0636702	0.0788236	0.0441473	-0.374953	-0.260969	-0.115393	0.106688	0.0698268	0.339823	-0.0371785	-0.24941	-0.112422	-0.00377479	-0.0100214	-0.18342	-0.0167762	-0.343182
100005946	Xenobiotics	Food Component/Plant	5130	0.0231461	256	0.692539	-0.530032	2-keto-3-deoxy-gluconate	2-keto-3-deoxy-gluconate	HMDB0001353	C00204	161227	0.00512408	-1.14551	0.450349	-0.024887	-0.242729	-0.19378	-1.14551	-1.14551	0.206819	0.410226	0.195245	-0.0342921	0.149416	0.0507561	0.132827	-0.178719	-1.14551	0.853708	0.159563	0.0993354	0.174896	-0.305723	0	-1.14551	-0.265157	-0.302289	0.0853997	-1.14551	0.412279	-1.14551	-1.05675	-0.263794	-0.35451	-1.14551	-0.438729	0.349148	-0.734536
100004227	Lipid	Fatty Acid, Amino	1756	0.0234252	255.5	0.717001	-0.479953	2-aminooctanoate	2-aminooctanoate	HMDB0000991		69522	0.283172	-0.515893	-0.326661	0.56537	-0.751129	0.398384	-0.751129	-0.340803	-0.751129	-0.264291	0.118043	-0.402536	0.0732652	0.28736	0	0.0949677	0.159736	-0.330102	0.361113	0.30881	0.463067	0.241285	-0.751129	-0.187656	0.0592782	-0.751129	-0.456247	-0.751129	0.527428	-0.751129	-0.485062	-0.277702	-0.751129	-0.420936	-0.751129	-0.263155	-0.208875
100001121	Cofactors and Vitamins	Vitamin B6 Metabolism	4452	0.0237103	256	1.06773	0.0945427	pyridoxate	pyridoxate	HMDB0000017	C00847	6723	0.295581	0.24981	0.104857	0.222979	0.273232	0.294308	0	0.978426	-0.288101	0.221346	-0.186558	0.832803	0.355139	-0.13238	-0.224446	-0.178497	-0.00736759	0.767493	-0.428552	-0.253907	0.00639097	-0.38955	-0.415592	-0.462012	-0.0784108	-1.1497	1.57159	1.80849	-0.0678679	0.248052	-1.07827	-0.678312	0.950812	-1.1497	-1.1497	-0.447736	-1.1497
112	Lipid	Mevalonate Metabolism	3176	0.0244111	255	0.841933	-0.248223	3-hydroxy-3-methylglutarate	3-hydroxy-3-methylglutarate	HMDB0000355	C03761	16625459993	-0.0060578	-0.0465756	-0.0384454	-0.0407052	-0.020988	0.322269	0.225766	-0.271071	0.431903	0.238469	0.103167	0.201527	0.0415649	0.313955	0.162389	-0.162673	-0.0633486	0.328705	-0.121429	0.272839	0.0239657	-0.150683	0.187888	-0.18328	0.20292	-0.307957	0.191403	-0.215102	-0.109052	0.272002	-0.257321	-0.649942	0.00602133	0.231451	-0.0430267	0.0171445	-0.410587
999923195			NA	0.0244111	102	1.07893	0.109608	X-23195	X-23195				0.0397848	-0.225333	0.0492836	-0.153063	0.0256265	0.0198685	0.0502152	-0.0832256	0.119292	-0.102045	-0.12617	0.0677156	-0.0613988	-0.077738	-0.228491	-0.0494158	-0.0605867	-0.0603857	0.0530437	-0.301896	-0.0597012	-0.0862284	0.0837043	0.11761	-0.0611884	0.00208985	-0.0522262	0.0921816	0.0751952	0.107933	0.0908903	-0.0566124	0.0113296	0.0529809	0.130806	-0.11245	0.0015994
999911612			NA	0.0246333	255.5	0.760714	-0.394575	X-11612	X-11612				0.424244	-0.182717	0.0860167	0.0535738	0.285629	-0.436634	-0.813234	-0.534814	0.405641	0.163636	0.174205	0.476027	0.184687	0.241533	0.582097	-0.0159501	-0.447059	0.619114	-0.34049	0.0809771	0	-0.312468	-0.65766	-0.302408	-0.337758	-0.121813	0.77961	-0.466955	-0.200297	0.151951	-0.0230678	0.133166	-0.341586	-0.813234	0.18177	-0.281702	-0.813234
254	Lipid	Ketone Bodies	1939	0.0264401	254	0.949868	-0.0742003	3-hydroxybutyrate (BHBA)	3-hydroxybutyrate (BHBA)	HMDB0000442,HMDB0000357,HMDB0000011	C03197,C01089	9431844192135	0.303811	0.168052	0.409702	0.0459042	-0.0081859	0.00715246	-0.653143	0.502462	-0.609778	0.186226	-0.446505	0.130002	-0.00720399	0.137198	0.359016	0.308713	-0.601825	0.109983	0.0632993	0.317735	-0.194621	-0.0882162	-0.5748	-0.492263	0.134653	-0.0479801	-0.682106	-0.833947	0.846307	-0.728433	0.0339431	1.50159	-0.586692	-0.852509	-0.376439	-0.503219	0.299392
100001296	Xenobiotics	Food Component/Plant	5064	0.0264401	254	0.427477	-1.22608	stachydrine	stachydrine	HMDB0004827	C10172	115244	0.0566568	1.59298	-1.43286	0.226708	0.500872	1.13115	0.932983	-0.858493	-0.654458	0.733118	0.0188438	-0.139978	1.27651	1.01241	1.58315	-3.67426	-0.933393	-2.93827	1.73963	0.257699	1.83304	-1.34156	-0.584544	-1.28612	-2.46018	0.346367	-0.860194	0.566301	0.71045	-1.44393	-2.7666	1.48382	-0.447673	-3.23691	-0.987263	0.61805	-0.0192057
100001310	Cofactors and Vitamins	Nicotinate and Nicotinamide Metabolism	4308	0.0264401	254	0.835702	-0.25894	nicotinamide riboside	nicotinamide riboside	HMDB0000855	C03150	439924	0.182983	0.15204	0.165163	0.0577845	0.462629	-0.0925338	0.00588548	0.153481	0.66218	0.277207	-0.145842	0.0263302	0.233653	0.387917	-0.066558	0.242266	-0.0693026	0.393398	-0.219016	-0.0320628	-0.0713377	-0.00592033	-0.123412	-0.189236	-0.386925	0.0909705	0.57878	-0.0621308	0.202297	0.510889	-0.445765	-0.103643	-0.0932491	-0.0380849	-0.375898	0.171329	-0.456775
100002070	Lipid	Fatty Acid, Dicarboxylate	1664	0.0264401	254	0.78135	-0.35596	2-hydroxyglutarate	2-hydroxyglutarate	HMDB0059655	C02630	43	0.0896115	0.473612	-0.300058	0.0373579	0.330171	-0.0981179	-0.343973	0.0308247	0.0167422	0.197221	-0.229714	0.943913	0.355656	0.390376	0.306065	-0.235118	-0.0170272	0.428435	-0.133655	0.107826	0.0434776	-0.0659247	-0.302877	-0.456688	0.213441	-0.219927	0.605693	-0.295627	0.446569	0.090213	-0.436024	-0.393761	0.117252	-0.563992	-0.232961	-0.118838	-0.189373
100003271	Amino Acid	Glutamate Metabolism	56	0.0264401	254	0.720145	-0.47364	beta-citrylglutamate	beta-citrylglutamate		C20775	189741	0.440527	0.182117	0.233811	-0.0969365	0.252331	-0.237557	-0.57257	-0.831522	0.645743	0.200433	0.151054	0.31423	-0.0319356	0.204735	-0.17845	-0.22796	-0.796033	0.520829	0.000731043	0.567925	0.191311	-0.074882	0.206904	-1.2669	-0.435955	-0.000731578	0.14701	0.0305239	0.50178	-0.400542	-0.616573	-0.574323	-0.704696	0.212975	-0.394536	0.087972	-1.56292
999912101			NA	0.0264401	254	0.715104	-0.483775	X-12101	X-12101				-0.11806	0.855606	-0.0204863	0.0885538	0.272638	-0.48465	-0.198699	-0.183039	-0.0100941	0.133396	-0.623235	0.335136	0.804277	0.199638	0.524093	0.263612	-0.450657	-0.0979796	0.322338	0.69356	0.182792	0.180627	-0.360873	-0.326383	0.2822	0.147987	0.017628	-0.319315	0.131058	-0.091026	-0.704119	0.601522	-0.571383	-0.703107	-0.268471	0.0099932	-1.01818
999925936			NA	0.0264401	254	0.844167	-0.244399	X-25936	X-25936				0.175633	0.0495809	0.237509	0.20522	0.0285515	-0.149482	-0.0759515	0.0557221	0.352226	0.192635	-0.203635	-0.126328	0.00855476	0.227607	-0.120113	-0.045692	-0.418134	0.300305	-0.00862857	0.288421	0.121306	0.23346	-0.158675	-0.407408	-0.293811	-0.250363	0.245147	0.0459775	0.339433	0.0105903	-0.542609	-0.147791	-0.295473	-0.11472	-0.261618	0.159754	-0.454663
100001956	Amino Acid	Urea cycle; Arginine and Proline Metabolism	518	0.0284258	253.5	0.466907	-1.09879	N-methylproline	N-methylproline	HMDB0094696		643474	-0.120886	1.36137	-0.0611868	0.313467	0.0849954	0.380477	0.797943	-1.303	-0.653944	0.145959	-0.0591738	-0.629801	0.815357	0.69238	1.24858	-0.848038	-0.248811	-1.21741	1.96129	-1.14466	1.39384	0	0.0383778	-1.1909	-1.303	-1.303	-0.521768	0.196591	0.834632	-1.303	-1.303	0.942296	-0.874455	-1.303	-0.654384	-0.597307	0.366326
376	Amino Acid	Leucine, Isoleucine and Valine Metabolism	385	0.028609	253	0.810167	-0.303708	isoleucine	isoleucine	HMDB0000172	C06418,C00407,C16424	6306	0.297625	0.527236	0.568308	-0.0742856	0.192942	0.104417	-0.0048876	-0.486788	0.288804	0.354303	0.00486383	-0.028059	-0.100411	-0.171639	0.491695	-0.0231618	-0.3198	0.0053953	0.684104	0.264573	0.431197	0.233295	0.272109	0.0155348	-0.102799	0.384938	0.230044	-0.0152598	0.348466	-0.0974385	-0.344755	-0.101651	-0.34776	-0.500279	-0.177624	-0.205826	-0.19495
880	Nucleotide	Purine Metabolism, Adenine containing	4148	0.028609	253	0.798667	-0.324335	adenine	adenine	HMDB0000034	C00147	190	0.328019	0.754265	0.0753637	-0.0161059	-0.278706	-0.185778	-0.132717	-0.0852355	0.191985	-0.0473848	0.226564	-0.261537	0.203411	0.423997	0.0464276	0.0333222	0.409337	0.20118	0.00726508	0.540935	0.133083	-0.0407545	-0.488072	-0.1477	-0.00708336	-0.000644625	0.320198	-0.432917	-0.0011346	0.22179	-0.541923	0.150474	-0.0917635	0.00064421	-0.066728	0.0883438	-0.117175
917	Amino Acid	Alanine and Aspartate Metabolism	40	0.028609	253	0.844458	-0.243903	asparagine	asparagine	HMDB0000168	C00152	6267	0.0982827	0.556717	0.3221	0.050488	-0.0225123	0.109408	0.0199259	-0.076334	0.26626	0.0976668	0.195234	0.0687753	-0.203414	-0.0455351	-0.246189	-0.0247143	-0.27451	0.144745	0.500508	0.588244	0.078116	0.248397	0.0489137	-0.211484	-0.020331	0.228931	-0.124416	-0.0963141	0.196329	-0.132567	-0.0895974	-0.0634495	-0.167563	-0.174099	-0.192177	0.0666439	-0.0964535
1242	Nucleotide	Purine Metabolism, Adenine containing	4154	0.028609	253	0.804767	-0.313358	N1-methyladenosine	1-methyladenosine	HMDB0003331	C02494	27476	0.0187167	0.738592	0.11913	-0.466979	0.246279	-0.23197	-0.0293249	0.209142	0.499763	0.0915529	0.116341	0.283281	0.306909	0.214744	-0.053233	0.0518037	-0.0521736	-0.145213	-0.118748	0.038658	0.24282	0.0892745	-0.0323602	-0.0799926	-0.166937	-0.036846	0.327353	-0.0190737	0.0531958	0.28356	-0.301674	-0.309876	0.147281	-0.339561	-0.0644221	-0.214693	-0.528197
999926008			NA	0.0287221	253.5	0.793935	-0.332907	X-26008	X-26008				0.349335	-0.972467	0.3195	-0.118691	-0.0802327	0.104362	0.11345	0.0271386	0.201467	0.127659	-0.45521	0.0266153	0.403983	0.160951	-0.322461	-0.302536	-0.622339	-0.368762	0.52697	0.00106596	0.06869	0.0672801	-0.231053	-0.375534	-0.516598	0	-0.110724	0.0533869	0.0449777	0.0799862	-0.106247	-0.411612	-0.482981	-0.75324	-0.373891	0.0969189	-0.349266
100000491	Peptide	Gamma-glutamyl Amino Acid	643	0.0296405	253	0.747485	-0.419884	gamma-glutamylphenylalanine	gamma-glutamylphenylalanine	HMDB0000594		111299	0.318063	0.538305	0.351317	-0.226168	0.113129	-0.488961	-0.449791	-0.692977	-0.278803	0.1974	-0.00632652	0.196184	0.193549	0.283392	-0.0426661	-0.291644	-0.828555	0.00628674	0.499164	0.420288	0.547424	0.0457744	0.0472562	-0.374431	0.16917	-0.0684351	-0.0385234	-0.0438059	0.297794	-0.211017	-0.828555	-0.828555	-0.428009	-0.828555	-0.519441	0.0933965	-0.199639
100001485	Peptide	Gamma-glutamyl Amino Acid	638	0.0296405	253	0.742359	-0.429811	gamma-glutamylisoleucine*	gamma-glutamylisoleucine*	HMDB0011170		22885096	0.172634	0.394962	0.604653	-0.0270891	0.171988	0.0457571	-0.402175	-0.435152	-0.102993	0.541373	0.0285878	-0.0122548	0.115077	-0.255717	0.530781	-0.570221	-0.965617	-0.120452	0.714984	0.296196	0.16713	-0.0799171	0.36799	-0.146598	0.525929	0.0121065	0.0288808	-0.0199608	0.157364	-0.965617	-0.965617	-0.147966	-0.580438	-0.965617	-0.35118	-0.371911	-0.965617
100000787	Amino Acid	Alanine and Aspartate Metabolism	37	0.0309251	252	0.770411	-0.3763	N-acetylaspartate (NAA)	N-acetylaspartate (NAA)	HMDB0000812	C01042	65065	0.0142458	0.634831	-0.29704	-0.308024	0.332648	-0.0144516	0.556431	0.353975	0.516128	0.404447	-0.33357	0.0996984	0.255689	0.775224	0.407062	0.274827	0.476859	0.133962	-0.602926	-0.454241	0.242777	-0.0940613	-0.0819787	-0.0887131	0.0782127	-0.301335	0.763658	0.303595	-0.303567	0.542636	-0.0674875	-0.612263	-0.0449736	-0.161301	-0.302378	-0.586452	-0.0508428
100001257	Amino Acid	Alanine and Aspartate Metabolism	42	0.0309251	252	0.856312	-0.223792	N-acetylasparagine	N-acetylasparagine	HMDB0006028		99715	0.175007	0.0178219	0.222908	0.0372784	-0.226942	-0.0801687	0.0069748	0.195719	0.496479	0.133117	0.0613177	-0.129198	-0.0391039	0.167242	-0.0852748	-0.0858346	-0.408005	0.25916	0.0102921	0.354117	0.0180619	0.300283	-0.188513	-0.162727	-0.347453	-0.108546	0.237328	0.00163386	0.173061	0.256543	-0.3541	-0.155901	-0.300423	-0.01002	-0.374249	-0.00163653	-0.483452
361	Nucleotide	Purine Metabolism, (Hypo)Xanthine/Inosine containing	4120	0.0333959	251	0.845091	-0.242822	inosine	inosine	HMDB0000195	C00294	6021	-0.0905574	0.387464	0.0444295	0.0453264	0.245562	0.0491662	0.153312	-0.266295	0.138379	-0.19968	0.0950194	0.122635	-0.176664	0.0726307	-0.196071	0.0598292	-0.320872	0.321747	0.223862	0.0857141	0.0822847	0.0671743	-0.166129	-0.0737624	-0.0488708	0.149085	-0.0464957	-0.360708	0.403984	0.0971211	-0.264592	-0.116069	-0.193593	-0.281532	-0.106044	-0.135396	-0.962412
100001417	Peptide	Acetylated Peptides	1187	0.0333959	251	0.620534	-0.688417	phenylacetylglutamine	phenylacetylglutamine	HMDB0006344	C04148	92258	0.859289	0.507262	1.09822	-0.544761	0.269263	-0.485642	-0.629069	0.515074	-0.0218129	0.513841	0.0329896	1.20263	-0.585638	0.054901	-0.420163	0.617849	-0.786702	-0.159572	0.945741	0.24358	0.373542	0.0213473	-1.03795	0.0222032	-0.0261791	-0.419428	0.456518	0.63681	0.773109	-1.11755	-2.09028	-0.699007	-0.177058	-1.41717	0.641805	-0.413032	-2.10861
999924228			NA	0.0333959	251	0.821973	-0.282837	X-24228	X-24228				0.191441	-0.241378	-0.222891	0.068275	0.115634	-0.0254526	-0.113862	0.0667879	0.528044	0.443685	-0.0190897	-0.192404	0.155698	0.317512	0.273418	0.253396	-0.594687	0.454087	-0.0652972	0.346529	0.102538	-0.0218197	0.0014583	-0.289703	-0.360926	-0.00146043	0.573041	0.138039	0.202853	0.0160966	-0.527287	-0.0476057	-0.0997038	-0.180078	-0.427934	0.0642395	-0.699692
999912127			NA	0.0334564	233	0.681877	-0.552417	X-12127	X-12127				-1.16756	-0.262839	-1.16756	-0.943036	-1.16756	-1.16756	-1.16756	-0.944869	-1.16756	0.240518	-0.0684004	-1.16756	-1.16756	0.945842	0.0640198	-1.16756	-1.16756	-1.16756	-1.16756	-1.16756	0.101473	-1.16756	-1.16756	-1.16756	-1.16756	-1.16756	0.666278	-1.16756	-1.16756	-1.16756	-1.16756	-1.16756	-1.16756	-1.16756	-1.16756	-1.16756	-1.16756
100001446	Nucleotide	Pyrimidine Metabolism, Uracil containing	4225	0.0360288	250	0.808677	-0.306365	5-methyluridine (ribothymidine)	5-methyluridine (ribothymidine)	HMDB0000884		445408	0.282015	0.496925	0.292926	-0.00923881	0.0511492	-0.0159631	-0.0931181	-0.0972669	0.261721	0.117399	-0.059613	-0.196554	0.0268398	0.00915424	-0.130921	-0.113798	-0.575341	0.0902198	0.314757	0.582979	0.171507	0.309003	-0.166289	-0.280733	-0.166865	0.166118	0.0132599	-0.376451	0.243351	0.0643196	-0.544319	0.199387	-0.520869	-0.395217	-0.242613	0.0339145	-0.506932
100002367	Lipid	Fatty Acid, Dihydroxy	2035	0.0360288	250	0.814869	-0.29536	2R,3R-dihydroxybutyrate	2R,3R-dihydroxybutyrate	HMDB0000498		13120901	0.228715	0.295485	0.519635	-0.149407	-0.0856954	-0.124502	-0.225341	-0.0772531	0.464185	0.439329	0.00997516	0.199725	-0.241974	0.439794	0.238772	-0.153413	-0.756647	0.205131	0.316768	-0.0100757	-0.14739	0.0961961	-0.35074	-0.306572	0.24163	0.131881	0.0921696	0.217126	0.0721396	0.0919139	-0.327231	-0.585463	-0.332671	-0.157292	-0.453786	0.215867	-0.575371
999910457			NA	0.0360288	250	0.82696	-0.27411	X-10457	X-10457				0.350656	-0.293595	0.0910628	0.11836	0.231347	-0.0551949	-0.0405091	0.0121546	0.79006	-0.0113134	-0.185649	-0.089609	-0.262257	0.211295	0.0530791	0.309634	-0.579117	0.623754	0.0111868	0.334728	0.119807	-0.178459	-0.254763	-0.321372	-0.380578	0.0734022	0.728887	-0.126349	0.540985	0.308534	-0.470676	0.04979	-0.128337	0.0228915	-0.557369	-0.277655	-0.902981
999924728			NA	0.0360288	250	0.755497	-0.404502	X-24728	X-24728				0.253482	0.57206	0.9607	0.0115291	0.0973851	-0.0949029	-0.2035	-0.529459	-0.0116635	0.507267	0.0929503	-0.256002	0.0454393	0.06085	0.42203	-0.301033	-0.735132	0.280267	0.153635	0.563576	0.237241	-0.0658865	0.422724	-0.388415	-0.207126	0.119698	0.244034	-0.206563	0.508667	-0.390294	-0.139997	-0.0801157	-0.62893	-0.0673994	-0.323907	0.0213107	-1.01293
213	Nucleotide	Purine Metabolism, Adenine containing	4155	0.0365439	250	0.682229	-0.551673	N6-methyladenosine	N6-methyladenosine	HMDB0004044		102175	0.771101	0.796596	0.216092	-0.840983	0.180426	-0.922732	-0.776187	0.157602	0.0135459	-0.298242	0.145396	0.508114	0.12169	-0.013732	-0.261693	-0.519987	0.508054	-0.708666	-0.922732	0.34805	0.283558	0.116869	-0.922732	-0.922732	-0.568388	-0.246296	0.120719	-0.0738409	-0.442281	0.245981	-0.922732	-0.582416	-0.0883064	-0.430204	-0.406928	0.238733	-0.922732
100008957	Lipid	Sphingomyelins	3131	0.0384672	249.5	0.776949	-0.364109	sphingomyelin (d18:2/24:1, d18:1/24:2)*	sphingomyelin (d18:2/24:1, d18:1/24:2)*	HMDB0240636,HMDB0240615		85336023	0.324171	1.10874	0.615299	-0.100905	-0.0913325	0.274791	-0.159105	-0.144618	0.638563	0.335539	0.626139	0	0.435178	-0.0142125	-0.0251051	-0.389391	-1.55001	0.134366	0.438652	0.420376	0.0858219	-0.130944	1.03482	-0.66505	0.187289	0.556423	-0.122474	-0.189824	0.390753	-0.233794	-1.55001	-0.497119	0.0783157	-0.723971	-0.495508	0.227298	-0.52745
1221	Amino Acid	Creatine Metabolism	528	0.0388317	249	0.876047	-0.19092	creatine	creatine	HMDB0000064	C00300	586	0.270886	0.188308	0.321936	0.00776128	0.139017	0.0440062	-0.0131062	-0.168806	0.0266401	-0.0474091	-0.132953	0.131657	0.00578942	-0.127999	-0.00582313	-0.222442	-0.170567	0.15627	0.293959	0.089996	0.219092	0.0196776	0.030082	-0.0661805	-0.167948	0.17401	0.0544035	-0.141416	0.249562	0.0219825	-0.111331	-0.0724184	-0.195882	-0.15554	-0.163508	-0.150175	-0.564805
100001262	Peptide	Gamma-glutamyl Amino Acid	641	0.0388317	249	0.741029	-0.432399	gamma-glutamyl-epsilon-lysine	gamma-glutamyl-epsilon-lysine	HMDB0003869		7015685	0.513359	0.146997	0.0228493	-0.0829211	0.504037	-0.333317	0.19923	0.0514143	0.827926	0.455492	0.139666	0.461252	-0.0206772	-0.0557617	0.448193	-0.717732	-1.2175	0.126047	1.32703	0.158868	0.0202583	-0.386023	0.577693	-0.299908	0.576489	-0.323417	-0.154775	-0.679235	-0.0409912	-0.582474	-0.835059	-0.0744791	-0.293501	-0.257993	-0.714228	0.379627	-0.326922
100001851	Amino Acid	Glycine, Serine and Threonine Metabolism	11	0.0388317	249	0.845862	-0.241506	N-acetylserine	N-acetylserine	HMDB0002931		65249	0.272305	-0.0628558	0.0432408	0.0197577	0.0475215	0.0699349	0.00858492	0.0320527	0.528622	0.105224	-0.136588	-0.146667	-0.0781796	0.203138	-0.0832728	0.170642	-0.445306	0.209217	-0.258086	0.0640457	0.00308115	0.148906	-0.283276	-0.233288	-0.379667	-0.255275	0.33437	-0.00309068	0.284359	0.282788	-0.592031	-0.204277	-0.203838	0.0300026	-0.424875	-0.13556	-0.591287
999923583			NA	0.0409309	248	0.524791	-0.930184	X-23583	X-23583				-0.0126968	-1.21706	-0.473291	0.659553	-0.578013	0.784274	0.971946	1.01203	1.27327	0.631325	0.14274	-0.243116	1.36335	0	-1.21706	-1.21706	-1.21706	0.489256	1.0366	-0.178944	-0.779074	-1.21706	1.02024	-0.50145	-0.430863	-1.21706	-1.10096	0.54223	-0.842448	-0.465113	-1.21706	-0.444312	-1.21706	-1.21706	0.68326	0.0736096	-1.21706
1143	Lipid	Short Chain Fatty Acid	1488	0.0413023	248.5	0.856204	-0.223973	butyrate/isobutyrate (4:0)	butyrate/isobutyrate (4:0)	HMDB0000039	C00246	264	0.290226	0.677522	0.271612	-0.128824	-0.101398	-0.0540145	0.349767	-0.438783	0.146178	0.0978716	-0.482019	-0.0752095	-0.075352	0.550256	0.337942	-1.13251	0.263065	0.0392017	0.265477	0.183716	0.146046	-0.368765	0.18133	-0.25727	-0.418388	0.246283	0.194952	-0.235972	1.08692	0	-0.361154	-0.283218	-0.523399	-1.13251	-0.314073	-0.358528	-0.258798
100020409	Cofactors and Vitamins	Ascorbate and Aldarate Metabolism	4350	0.0413789	244	0.635791	-0.653376	ascorbic acid 3-sulfate*	ascorbic acid 3-sulfate*			11425365	0.322849	-0.985724	0.137905	-0.985724	-0.985724	0.395314	-0.985724	0.296921	-0.985724	0.21792	0.703116	-0.0149454	-0.724865	-0.166565	-0.830131	-0.985724	-0.985724	-0.985724	0.276806	-0.244683	0.245865	-0.985724	-0.633689	-0.985724	-0.135188	-0.985724	-0.985724	-0.055583	0.213334	-0.985724	-0.985724	-0.985724	0.0147253	-0.985724	-0.985724	-0.859199	-0.985724
100001409	Nucleotide	Purine Metabolism, (Hypo)Xanthine/Inosine containing	4127	0.0418126	248	0.787562	-0.344535	N1-methylinosine	N1-methylinosine	HMDB0002721		650095	0.176734	0.0205101	0.148768	-0.135992	0.346116	0.0902832	-0.327034	0.184299	0.36823	0.253093	-0.0155402	0.533901	-0.060123	0.0966926	-0.343894	0.432412	-0.199532	0.155071	-0.406031	-0.105547	0.0840131	-0.0572652	-0.503057	0.199378	-0.0740035	-0.864074	0.387752	-0.134886	0.22068	0.378751	-0.474431	-0.393635	0.0153024	-0.550525	0.0400379	-0.2214	-0.85314
999912689			NA	0.0418126	248	0.780426	-0.357666	X-12689	X-12689				0.370769	-0.223614	-0.181965	0.259373	0.207355	0.13407	0.0116396	-0.0282137	0.866222	0.573812	-0.2337	-0.265443	0.0884243	0.624645	0.431236	0.307339	-0.321924	0.625586	-0.206339	0.399913	-0.0462681	-0.107078	-0.0720712	-0.00350333	-0.0530039	0.108129	0.844227	-0.125971	0.102699	0.265142	-0.517464	0.0034911	-0.0667012	0.10353	-0.451161	-0.706251	-0.4213
536	Nucleotide	Pyrimidine Metabolism, Uracil containing	4236	0.042785	248	0.752664	-0.409923	2'-deoxyuridine	2'-deoxyuridine	HMDB0000012	C00526	13712	0.0326906	0.808922	0.342133	0.24611	0.258737	0.0270227	0.0629837	0.140925	0.258951	0.114273	-0.557132	-0.30723	0.241024	0.193335	-0.588887	-0.472618	-0.814777	-0.185735	0.155379	0.728041	-0.443745	0.26131	-0.569287	-0.358272	-0.0485901	0.477982	-0.0894905	-0.725186	0	0.0589429	-0.609902	0.077028	-0.391558	-0.932276	-0.413461	-0.130814	-0.932276
100020837	Xenobiotics	Drug - Topical Agents	5962	0.0441136	237	0.442218	-1.17717	2,6-dihydroxybenzoic acid	2,6-dihydroxybenzoic acid	HMDB0013676		9338	-0.727168	-0.362648	-1.34714	-0.609305	-0.725231	0.258966	-1.34714	1.21338	-1.34714	-0.00984548	-1.34714	1.1967	0.774094	-1.34714	-1.34714	-1.34714	-1.34714	-1.34714	-1.34714	-1.34714	0.355579	-1.34714	-1.34714	-1.34714	-1.34714	-1.34714	-1.34714	-0.984188	0.00974949	-1.34714	-1.34714	-1.34714	-1.34714	-1.34714	-1.34714	0.250947	-1.34714
231	Amino Acid	Urea cycle; Arginine and Proline Metabolism	483	0.0449796	247	0.860684	-0.216444	arginine	arginine	HMDB0000517	C00062	6322	0.108028	0.501743	0.178526	-0.0574263	0.106367	0.0332936	-0.0727775	-0.111581	0.220967	0.0297676	-0.0320082	0.0892423	0.166194	0.0648392	-0.219318	-0.200091	-0.34039	0.0723456	0.323403	0.221367	0.185674	0.272487	-0.0375602	-0.398795	-0.0718157	-0.0306809	0.168196	-0.366807	0.203128	0.191754	-0.162299	-0.167853	-0.0576508	-0.197264	-0.32462	0.0637376	-0.345123
409	Energy	TCA Cycle	1452	0.0449796	247	0.836	-0.258425	malate	malate	HMDB0031518,HMDB0000156,HMDB0000744	C00149,C00711,C00497	525	-0.0196999	0.178049	0.163682	-0.24607	0.272455	0.265321	0.27234	-0.000796222	0.202731	0.155373	-0.233822	-0.196637	-0.130648	0.30972	0.330267	-0.172637	0.0666206	0.000795589	0.267282	-0.0552863	0.332773	0.0304742	0.178898	0.074642	-0.0845295	0.209687	0.285406	-0.112136	0.27571	-0.0766879	-0.0806549	-0.560018	-0.435681	-0.496685	-0.277076	-0.109631	-0.174795
100000007	Lipid	Carnitine Metabolism	1933	0.0449796	247	0.841812	-0.24843	carnitine	carnitine	HMDB0000062	C00487,C00308	288	0.464866	0.391202	0.337316	0.164285	0.00284457	0.103406	0.0749098	-0.195664	0.0381598	-0.00285269	0.192651	-0.189364	-0.507807	0.0713069	-0.253072	-0.142415	-0.411867	0.0720982	0.183549	0.411663	0.369798	0.127681	0.0509919	0.0898974	-0.0823979	-0.0854818	-0.216163	-0.148603	0.609744	-0.399141	-0.390239	0.149164	-0.193387	-0.519666	-0.134767	-0.0767833	-0.658966
100001026	Carbohydrate	Fructose, Mannose and Galactose Metabolism	1373	0.0449796	247	0.810267	-0.303531	galactonate	galactonate	HMDB0000565	C00880,C15930	12310779128869	0.139621	-0.178432	0.37908	-0.0593354	0.0969944	0.155688	0.077954	-0.066761	0.373555	0.521534	-0.370486	-0.0617735	0.0267522	0.306807	-0.0845477	0.271528	-0.487993	0.474213	-0.218189	0.46278	0.191983	0.156348	0.0106	-0.361361	-0.230839	0.0731306	0.546222	0.370428	0.507093	-0.203894	-0.43116	-0.457431	-0.241086	-0.270693	-0.366514	-0.0107136	-1.49802
100001170	Amino Acid	Leucine, Isoleucine and Valine Metabolism	405	0.0449796	247	0.724186	-0.465568	3-hydroxy-2-ethylpropionate	3-hydroxy-2-ethylpropionate	HMDB0000396		188979	0.674345	0.980137	-0.00174582	-0.129229	0.00174278	0.119818	-0.352924	-0.151357	0.322541	0.805223	-0.430627	-0.296139	-0.197473	0.848939	0.206552	0.520955	-0.489006	0.0735518	0.179554	0.780748	-0.0969378	0.0585107	-0.0700578	-0.735873	0.120116	0.0178832	0.620287	-0.479165	-0.120677	-0.642549	0.519821	0.12037	-0.550819	-0.271634	0.515355	-0.530156	-0.49596
460	Amino Acid	Phenylalanine Metabolism	140	0.0483408	246	0.850422	-0.233749	phenylalanine	phenylalanine	HMDB0000159	C00079	6140	0.321333	0.468085	0.248045	-0.197947	0.149853	-0.04352	0.0215594	-0.351633	0.123039	-0.00810986	0.0508197	0.0949288	-0.046791	0.00804462	0.0270923	-0.0424037	-0.235304	-0.0402809	0.516891	0.164552	0.264171	0.230148	0.129906	-0.104052	-0.155956	0.0693443	0.037311	-0.103011	0.353842	0.0355077	-0.327038	-0.165452	-0.236123	-0.434487	-0.340276	-0.0406029	-0.02075
1052	Carbohydrate	Glycolysis, Gluconeogenesis, and Pyruvate Metabolism	1243	0.0483408	246	0.893631	-0.162249	glycerate	glycerate	HMDB0000139,HMDB0006372	C00258	439194752	-0.032661	0.329466	0.0425026	-0.0811037	0.233459	-0.0859923	-0.0389737	0.0620921	0.406454	0.00768338	0.0328549	-0.00733002	-0.00901026	0.184771	-0.164558	-0.386313	0.135063	0.314821	0.260322	0.237933	0.0814038	-0.0507811	0.176184	-0.0109882	-0.0710669	0.222943	0.0922322	0.00111504	0.19318	-0.00111628	-0.0632851	-0.0546833	-0.14921	-0.30193	-0.331897	0.00137994	-0.147654
100001162	Lipid	Fatty Acid Metabolism (also BCAA Metabolism)	1772	0.0483408	246	0.796326	-0.328569	propionylcarnitine (C3)	propionylcarnitine (C3)	HMDB0000824	C03017	107738	0.288832	0.330454	0.574996	-0.22982	0.310466	0.250226	-0.1389	-0.370941	0.153682	0.179362	0.138623	-0.430567	-0.674602	0.138147	0.0384348	-0.326163	-0.849448	0.0685161	0.544105	0.13192	0.446326	-0.0399713	0.362169	0.0390285	0.196409	-0.370871	-0.206282	-0.185903	0.730231	-0.487841	-0.604253	-0.230185	0.0488306	-0.763545	-0.213303	-0.48678	-0.985074
100001668	Amino Acid	Histidine Metabolism	96	0.0483408	246	0.86642	-0.206861	1-ribosyl-imidazoleacetate*	1-ribosyl-imidazoleacetate*	HMDB0002331	C05131	440569	0.328919	-0.240554	0.102397	0.193543	-0.269728	-0.0209448	0.152803	0.0308735	0.173163	0.629986	0.0159085	-0.198922	0.255279	0.204583	0.00338394	0.210919	-0.269177	-0.161881	0.013383	0.118186	0.0901795	-0.24405	-0.186849	-0.314473	-0.0256421	-0.00339543	0.386146	0.325181	-0.00664314	-0.290033	-0.951469	-0.295314	0.0965045	-0.063042	-0.232315	0.33695	-0.139694
100009007	Lipid	Plasmalogen	2807	0.0483408	246	0.712117	-0.489813	1-(1-enyl-palmitoyl)-2-oleoyl-GPC (P-16:0/18:1)*	1-(1-enyl-palmitoyl)-2-oleoyl-GPC (P-16:0/18:1)*	HMDB0007996		34779384	0.527016	0.852462	0.781575	0.037458	0.0452554	0.308648	-0.052666	-0.417391	0.881512	0.399753	0.579052	-0.310028	0.165715	-0.191722	0.0272459	-0.79639	-1.70746	0.0765628	0.811106	0.509317	-0.0593359	-0.033275	0.74631	-0.489326	0.455292	0.400623	-0.0886252	-0.352083	0.39159	-0.0379672	-1.01157	-0.777118	0.0629117	-1.25942	-1.27634	-0.0280091	-0.419036
999919438			NA	0.0484921	246	0.655512	-0.609306	X-19438	X-19438				-0.959075	1.07707	0.114809	-0.277433	0.56012	-0.2581	-0.0672388	-0.0116929	0.0778329	0.536842	-0.180509	-1.3852	-0.0515236	0.480847	0.780776	0.0653322	-0.106931	-0.00118303	0.320552	-0.120332	0.312326	0.409098	0.268632	-0.0857028	-0.326021	0.111665	0.492242	-0.0211326	-1.3852	0.0866244	-1.3852	-0.253574	-1.3852	-1.3852	0.00118163	-0.445165	-1.3852
100000406	Carbohydrate	Pentose Metabolism	1262	0.0504597	111.5	1.17973	0.238456	ribitol	ribitol	HMDB0002917,HMDB0001851,HMDB0000568,HMDB0000508	C00379,C01904,C00474,C00532	6912	0.0687366	-0.59379	-0.59379	0.00268478	-0.164147	0.0407529	-0.59379	-0.0893803	-0.59379	0.211191	-0.00998592	-0.0508189	-0.0517816	-0.366047	-0.179072	-0.59379	-0.103028	0.0527893	0.0178702	0.126268	0	-0.14581	0.0378733	-0.110166	-0.0738525	0.241552	-0.0148049	0.0936026	-0.59379	0.161661	0.31341	0.0116415	-0.0433934	0.214093	-0.036537	0.238963	-0.15834
1442	Amino Acid	Leucine, Isoleucine and Valine Metabolism	363	0.0519047	245	0.826507	-0.274901	beta-hydroxyisovalerate	beta-hydroxyisovalerate	HMDB0000754		69362	0.128309	0.333189	0.216913	-0.13962	0.0723807	0.255907	0.407731	0.101125	0.430872	0.197602	-0.0731918	-0.0517364	-0.361286	0.113504	-0.0319979	-0.0870094	-0.486955	-0.0364966	0.16956	0.190708	-0.0700226	0.0658465	0.349803	-0.155033	0.166929	-0.411249	0.147724	-0.360806	0.25623	-0.080613	-0.565166	-0.357748	-0.702923	0.20344	0.0310057	-0.476718	-0.430089
100002910	Amino Acid	Histidine Metabolism	92	0.0519047	245	0.575359	-0.797466	1-methyl-5-imidazoleacetate	1-methyl-5-imidazoleacetate	HMDB04988		6451814	0.655298	0.00717057	0.962375	-1.70737	-0.0566766	1.2935	0.26274	-2.00282	-0.390105	0.924551	0.384459	0.584938	-1.98241	0.154115	0.90605	-0.734865	-0.267006	1.19494	-0.224739	0.650778	0.369166	0.299974	0.418703	-0.546734	0.108227	-0.315047	-0.565573	0.282779	0.546556	0.145905	-1.93782	-0.622773	-0.00722236	-0.629532	-0.044385	-2.17624	-0.907958
100004634	Amino Acid	Tyrosine Metabolism	206	0.0519047	245	0.874466	-0.193526	3-methoxytyramine sulfate	3-methoxytyramine sulfate			54133459	0.189217	-0.00648315	0.242659	0.0956128	0.542194	-0.141321	-0.568247	0.11801	0.123863	-0.078424	-0.0651119	0.223724	0.344524	0.202011	0.130009	-0.253884	-0.601441	0.193143	0.132289	-0.559051	0.103991	0.0575233	-0.4375	-0.0344093	-0.100323	0.121737	0.551232	-0.160031	-0.103675	0.106634	0.00644139	-0.0619629	0.0581618	-0.407193	-0.57253	-0.137514	-0.459326
100005864	Xenobiotics	Food Component/Plant	5091	0.0527039	240	0.178422	-2.48663	methyl glucopyranoside (alpha + beta)	methyl glucopyranoside (alpha + beta)	HMDB0029965		4.45238e+16	-0.815936	-0.0487767	1.50108	0	-0.815936	-0.178237	-0.351223	3.87262	-0.815936	-0.297483	-0.815936	-0.815936	2.13834	-0.693124	0.218865	-0.815936	-0.815936	-0.815936	1.3175	-0.237109	0.616399	-0.815936	-0.815936	-0.815936	-0.815936	-0.815936	-0.815936	0.0516319	-0.49801	0.789066	-0.815936	0.0488907	-0.815936	-0.815936	-0.815936	-0.112982	-0.815936
100008977	Lipid	Phosphatidylethanolamine (PE)	2439	0.0547427	244	0.635469	-0.654107	1-stearoyl-2-arachidonoyl-GPE (18:0/20:4)	1-stearoyl-2-arachidonoyl-GPE (18:0/20:4)	HMDB0009003	C05210	5289133	-0.686973	0.739344	-0.043165	-0.405394	-1.10995	0.467432	0.845001	0.286045	0.997354	0.375697	-0.138525	-1.10995	0.0816954	0.17091	-0.0245874	0.989222	-1.10995	0.370175	-1.10995	0.941217	-0.180046	0.873521	-0.14874	-1.10995	-0.657613	-0.306683	0.601393	-1.10995	0.0650952	-0.0148549	-1.10995	-0.221445	-0.89488	0.0146375	-1.10995	-0.408544	-1.10995
50	Amino Acid	Polyamine Metabolism	545	0.0556798	244	0.809263	-0.305319	spermidine	spermidine	HMDB0001257	C00315	1102	0.0872372	0.0851398	0.259401	0.115102	0.0946911	0.234275	-0.629531	-0.340923	-0.182957	-0.00510196	0.539022	0.310765	-0.0788363	-0.233956	-0.515902	0.411654	-0.459752	0.240544	0.318454	0.345453	0.430035	0.547164	-0.678728	0.20871	-0.165693	-0.276304	0.204747	-0.189277	0.683667	-0.316756	-0.49441	0.0717248	-0.394073	-0.624014	-0.105427	0.00507606	-1.7755
100000551	Amino Acid	Leucine, Isoleucine and Valine Metabolism	343	0.0556798	244	0.820554	-0.28533	4-methyl-2-oxopentanoate	4-methyl-2-oxopentanoate	HMDB0000695	C00233	70	-0.0730642	0.713591	0.0607397	-0.302889	0.25232	-0.0325077	-0.114759	-0.15029	0.153016	0.005798	0.04528	0.392256	0.262461	-0.00583182	0.41009	-0.274646	-0.104769	0.0589077	0.168323	0.261799	0.0799611	0.172206	-0.111191	-0.0698423	0.382055	-0.0233755	0.301158	-0.312069	0.0155236	0.167756	-0.412519	-0.566734	-0.301127	-0.442468	-0.0678502	-0.520975	-0.588227
100001594	Amino Acid	Leucine, Isoleucine and Valine Metabolism	364	0.0556798	244	0.847131	-0.239344	beta-hydroxyisovaleroylcarnitine	beta-hydroxyisovaleroylcarnitine				0.316452	0.357987	0.572079	-0.178544	0.256007	0.264382	0.233397	-0.200082	0.394954	0.0126811	-0.196894	-0.174706	-0.313295	0.213653	-0.0891614	-0.0253954	-0.423435	0.0961721	0.236156	0.169847	0.0437947	-0.185734	0.197697	-0.0314004	0.067082	-0.368993	-0.224218	0.106878	0.408236	-0.716735	-0.201567	-0.164301	0.100274	-0.194314	0.166681	-0.224262	-0.012844
100001662	Lipid	Carnitine Metabolism	1932	0.0556798	244	0.807385	-0.308671	deoxycarnitine	deoxycarnitine	HMDB0001161	C01181	22620	0.446641	0.675352	0.377607	-0.101198	-0.485673	0.329889	0.31147	-0.509972	0.346714	0.0718817	0.183022	0.106824	-0.32723	-0.0283596	-0.279941	0.182332	-0.175074	-0.11021	0.508982	0.644597	0.294967	0.398729	0.28119	-0.104125	0.189645	-0.28041	-0.304909	-0.159016	0.662271	-0.444017	-0.529259	0.124187	-0.245253	-0.315224	0.0275774	-0.24799	-0.51503
100020242	Amino Acid	Polyamine Metabolism	549	0.0556798	244	0.819027	-0.288017	diacetylspermidine*	diacetylspermidine*	HMDB0002172	C03413	132680	0.336858	0.535554	0.0860792	0.0442	0.229851	0.496217	-0.148866	-0.0488382	0.880623	-0.273347	0.406467	-0.354719	-0.0597885	0.0522557	-0.30387	0.187368	-0.321495	0.208743	0.281818	-0.182453	0.0445869	-0.0462444	-0.45061	-0.480331	-0.0981937	-0.152258	0.262384	0.124654	0.698622	0.573451	-0.346581	0.1438	-0.463501	-0.326538	-0.331036	0.152294	-0.623673
100002749	Amino Acid	Methionine, Cysteine, SAM and Taurine Metabolism	457	0.056088	244	0.68839	-0.538701	S-methylcysteine	S-methylcysteine	HMDB0002108		2.44177e+16	-0.698496	0.317028	0.810585	0.380548	-0.218697	-0.0127061	0.202267	0.042917	-0.392135	0.679219	0.509582	0.31556	1.11012	-0.64625	0.0100097	-1.31278	-0.701089	-1.42944	0.937609	0.15246	-0.309698	0.0236528	-0.447814	-0.707551	-0.541776	-0.193039	-0.890352	0.263709	0.619208	-0.961305	0.597972	-0.0101109	-1.42944	-1.42944	-1.42944	0.890324	-0.889009
100000802	Lipid	Fatty Acid Metabolism (Acyl Carnitine, Short Chain)	1841	0.0596747	243	0.847677	-0.238413	acetylcarnitine (C2)	acetylcarnitine (C2)	HMDB0000201	C02571	7045767	0.484193	0.335265	0.609991	0.0873243	0.339642	0.164565	0.00124674	-0.254281	0.0728199	0.281368	0.0754972	-0.18633	-0.526487	-0.00124829	0.00820352	-0.258249	-0.854634	-0.126813	0.259042	0.123265	0.274168	-0.0717187	0.373199	0.134255	0.199521	-0.0725275	-0.159374	-0.191798	0.775566	-0.302538	-0.462084	0.00150968	-0.136151	-0.713839	-0.326093	-0.197339	-0.834032
100000846	Xenobiotics	Food Component/Plant	4896	0.0596747	243	0.940333	-0.0887557	erythritol	erythritol	HMDB0002994	C00503	222285	0.154701	-0.291791	0.489498	-0.0361625	0.110609	-0.115203	-0.0159033	-0.224712	0.36974	0.393245	0.117781	0.000561065	0.123846	0.0539404	-0.0429271	-0.00056138	-0.601201	0.161168	0.0653241	0.305928	0.0524188	-0.163367	0.188602	-0.37768	-0.339025	0.022343	1.20885	-0.201501	0.295099	-0.25264	0.0741118	-0.369111	-0.431933	-0.108442	-0.201151	0.184906	-0.594598
100001468	Cofactors and Vitamins	Nicotinate and Nicotinamide Metabolism	4325	0.0596747	243	0.814934	-0.295245	N1-Methyl-2-pyridone-5-carboxamide	N1-Methyl-2-pyridone-5-carboxamide	HMDB0004193	C05842	69698	-0.0260726	0.508202	0.0800773	-0.587561	0.571355	0.411684	0.075422	0.02541	-0.330556	0.0827269	0.166588	0.432332	0.181665	-0.310498	0.956866	-0.688967	-0.468895	0.452978	0.13431	0.313207	-0.0827444	-0.599327	-0.210926	0.288012	0.354658	-0.437606	1.09939	-0.102519	-0.114469	-0.201601	-0.4709	-0.176314	0.215639	-0.626821	-0.359313	-0.944689	-1.16253
407	Amino Acid	Lysine Metabolism	105	0.063898	242	0.873449	-0.195205	lysine	lysine	HMDB0003405	C00739,C00047	5962	0.213299	0.58607	0.264755	-0.193084	0.310678	0.17401	-0.061749	-0.195923	0.0640839	0.159306	0.0772111	0.103767	-0.127835	-0.121867	0.172008	-0.0153488	-0.536064	0.0549236	0.114751	0.0548567	-0.00935671	0.161565	0.270976	-0.0559983	-0.0435889	0.00926998	0.0105842	-0.24541	0.292677	0.141325	-0.344026	-0.228634	-0.0579158	-0.189068	-0.204945	-0.0768993	-0.415564
100002927	Amino Acid	Methionine, Cysteine, SAM and Taurine Metabolism	458	0.063898	242	0.521875	-0.938224	S-methylcysteine sulfoxide	S-methylcysteine sulfoxide	HMDB0029432		82142	-0.413271	0.603007	0.534021	1.2988	-0.142344	0.853741	1.06789	1.37858	-0.827084	1.34611	0.419775	0.891535	1.61181	-1.00672	0.513324	-1.3965	-1.08994	-0.731646	1.48466	0.515938	-0.362134	0.625212	-0.0531195	-0.422164	0.0504396	-0.322545	-0.631559	0.424847	1.08372	-0.345335	1.15723	0.0978875	-0.977921	-1.35012	-1.72852	-0.4	-1.05604
999924295			NA	0.0643209	242	0.77869	-0.36088	X-24295	X-24295				-0.20413	0.835664	0.20246	-1.49923	0.455298	-0.0584736	-0.23762	-0.277862	0.232068	0.25853	-0.130527	-0.381922	-0.0603654	0.19029	0.556315	0.232491	-0.0172845	0.165669	0.268283	0.0169908	0.331863	-0.193347	-0.152979	0.166928	0.201943	-0.0217997	0.338121	-0.02433	0.0573546	0.331751	-0.309194	-0.306924	-0.463447	-0.384621	0.229616	-0.485735	-1.49923
100001247	Lipid	Fatty Acid Metabolism (Acyl Carnitine, Medium Chain)	1853	0.0649211	239	0.710746	-0.492594	octanoylcarnitine (C8)	octanoylcarnitine (C8)	HMDB0000791	C02838	12370111953814	0.921926	0.177697	0.901643	0.225634	0.726002	-0.745593	-0.745593	-0.745593	-0.0404646	0.616717	-0.658635	-0.314253	-0.745593	-0.685566	-0.745593	0.173781	-0.745593	-0.745593	0.200587	0.0388907	-0.296482	-0.745593	0.0773389	-0.745593	-0.190953	-0.596671	-0.745593	-0.266045	1.13897	-0.745593	-0.745593	-0.495556	-0.340332	-0.745593	-0.745593	-0.745593	-0.745593
136	Lipid	Primary Bile Acid Metabolism	3454	0.0658454	232	0.743815	-0.426984	cholate	cholate	HMDB0000619	C00695	221493	-0.647268	-0.306564	0.0869386	-0.271671	-0.647268	-0.270044	-0.647268	-0.647268	-0.587155	0.00862265	0.964784	-0.647268	0.572856	-0.647268	-0.647268	-0.647268	-0.647268	-0.647268	-0.00869765	-0.647268	0.422019	-0.647268	-0.439925	-0.647268	0.128578	-0.647268	-0.647268	-0.647268	0.392729	-0.647268	-0.647268	-0.647268	-0.647268	-0.647268	-0.647268	-0.647268	-0.647268
100021467	Partially Characterized Molecules	Partially Characterized Molecules	6424	0.0674581	241	0.661005	-0.597267	pentose acid*	pentose acid*	HMDB0000892	C00803	7991	0.207434	-0.577238	0.324289	-0.459086	0.0520102	0.0130163	-1.19134	0.915382	-0.00197143	0.413024	-1.25059	-0.436408	0.971234	-0.292637	-0.13074	-2.13845	-2.13845	0.499577	0.030495	0.0930949	0.029935	0	-0.119494	-2.13845	-0.9352	-0.466106	0.0898779	0.277118	0.369933	-1.03956	-1.09509	-0.215659	-2.13845	-2.13845	-2.13845	0.914204	-2.13845
415	Amino Acid	Methionine, Cysteine, SAM and Taurine Metabolism	434	0.0683584	241	0.872579	-0.196642	methionine	methionine	HMDB0000696	C00073	6137	-0.110193	0.457858	0.020672	-0.0693974	0.231465	0.126796	0.08874	-0.213883	0.181936	0.200928	0.328027	0.197881	-0.53847	-0.0853644	-0.0587801	0.403301	-0.417968	0.114753	0.459413	0.207044	0.332799	0.297713	0.0406249	-0.042808	-0.0139037	-0.0123834	-0.151452	0.0122319	0.535151	-0.0513905	-0.227884	-0.26299	0.148606	-0.0454578	-0.109301	-0.17802	-0.216499
100005986	Lipid	Sphingomyelins	3130	0.0683584	241	0.835056	-0.260055	sphingomyelin (d18:1/24:1, d18:2/24:0)*	sphingomyelin (d18:1/24:1, d18:2/24:0)*	HMDB0012107		44260126	0.367571	0.920085	0.540299	-0.243342	-0.111264	0.17548	-0.0193012	-0.337185	0.433851	0.186847	0.379137	-0.018804	0.189168	0.0493481	-0.145361	-0.116302	-1.05741	0.144312	0.332765	0.32942	0.018457	-0.147583	0.802499	-0.440898	0.0819416	0.571854	-0.118885	-0.217903	0.416238	-0.100295	-0.929829	-0.511746	0.0614398	-0.513927	-0.404997	0.108998	-0.450822
98	Amino Acid	Tryptophan Metabolism	272	0.0684418	239.5	0.704934	-0.50444	kynurenate	kynurenate	HMDB0000715	C01717	3845	-1.35567	0.124564	-0.0271804	-0.353469	0.510673	-0.527963	-0.314187	-1.35567	0.241394	-0.188515	-0.430213	0.487295	0	0.419201	0.138106	0.345973	0.186128	-1.35567	-1.35567	-1.35567	0.0208953	-1.35567	-1.35567	-0.285576	-1.35567	-1.35567	0.674288	0.410194	-0.331541	0.145056	-1.35567	-1.35567	-0.0430317	-0.35339	-0.451862	-1.35567	-1.35567
391	Amino Acid	Urea cycle; Arginine and Proline Metabolism	492	0.0730647	240	0.816877	-0.291809	citrulline	citrulline	HMDB0000904	C00327	9750	0.0822351	0.568518	0.0874385	-0.000990939	-0.269549	0.151826	-0.179043	0.0865245	-0.13012	0.696499	0.194511	0.122059	0.23124	-0.0072811	-0.0777121	-0.340409	-0.305889	0.300821	0.332665	0.543824	0.414419	0.197682	-0.0316326	-0.347721	0.203704	0.341839	-0.00929041	-0.449947	0.147038	-0.15454	-0.267058	0.000989958	-0.0375173	-0.557404	-0.235931	0.195989	-0.113219
1162	Carbohydrate	Aminosugar Metabolism	1419	0.0730647	240	0.832088	-0.265192	N-acetylneuraminate	N-acetylneuraminate	HMDB0000230	C00270	439197	0.376424	-0.378803	0.221577	0.134919	-0.0150181	0.100519	0.111801	-0.0287754	0.857149	0.0691425	-0.191075	-0.200321	-0.0970775	0.263693	0.0586054	0.391852	-0.443527	0.54982	0.0147959	0.275536	-0.061907	0.0505511	-0.179102	-0.216568	-0.440025	-0.0434757	0.640955	0.0930321	0.402513	0.323166	-0.542798	-0.0803793	-0.172002	0.130906	-0.541767	-0.045818	-0.714824
100001126	Peptide	Gamma-glutamyl Amino Acid	647	0.0730647	240	0.728371	-0.457255	gamma-glutamylvaline	gamma-glutamylvaline	HMDB0011172		7015683	0.120362	0.621001	0.732231	-0.175346	0.425496	0.416222	-0.114087	-0.90168	0.174405	0.54729	-0.0105808	0.0412909	-0.191402	-0.0367562	0.706677	-0.138587	-0.749859	-0.2806	1.14508	0.0949235	0.258553	-0.708406	0.596219	-0.070839	0.561163	0.0861851	-0.0199356	0.0625342	0.107076	-0.373304	-0.425842	-0.257806	-0.250146	-0.587271	0.0104701	-1.15057	-0.834385
100001263	Lipid	Lysophospholipid	2601	0.0730647	240	0.728842	-0.456321	1-palmitoyl-GPC (16:0)	1-palmitoyl-GPC (16:0)	HMDB0010382	C04102	86554	0.445874	0.779524	0.458125	-0.292275	-0.213741	0.286725	-0.19797	-0.244809	0.997812	0.38554	0.179235	-0.236038	0.0798913	-0.0364806	-0.0713484	0.19616	-0.491601	0.379574	0.148114	0.960635	-0.0191409	-0.00525899	0.417394	-0.508375	-0.179809	0.201657	0.517987	-0.0462043	0.16753	0.0486862	-0.733784	-0.560535	0.11997	0.00523148	-0.450347	-0.0457846	-0.838517
100001272	Lipid	Lysophospholipid	2614	0.0730647	240	0.738181	-0.437953	1-oleoyl-GPC (18:1)	1-oleoyl-GPC (18:1)	HMDB0002815	C03916	16081932	0.482714	0.518248	0.325902	-0.40004	-0.0763447	0.142115	-0.100362	-0.304841	0.982818	0.408983	0.126316	-0.299056	-0.0742249	-0.0386956	-0.0501089	0.245734	-0.506655	0.358586	0.154744	1.01755	-0.0255007	-0.130482	0.283814	-0.801341	-0.0651931	0.184484	0.422771	0.0923028	0.309283	0.125611	-0.654536	-0.661451	-0.0822478	0.0248666	-0.357778	0.0742922	-1.16868
100001743	Amino Acid	Tryptophan Metabolism	264	0.0733051	240	0.761099	-0.393845	tryptophan betaine	tryptophan betaine	HMDB0061115	C09213	442106	1.82885	0.129846	-0.0948564	-0.0896618	-0.571535	0	-0.731181	0.902874	-0.87941	-0.189787	0.837355	0.488769	1.47276	-0.289809	-0.808386	-0.214659	0.206913	0.67771	0.495976	1.31277	0.462331	1.02141	-0.640072	0.378552	-1.15566	-0.887016	-0.732252	-3.24792	1.67444	-2.11789	0.222689	0.0655577	0.190946	-0.0618193	-1.42293	1.71	-2.77122
340	Amino Acid	Glycine, Serine and Threonine Metabolism	1	0.0780258	239	0.839725	-0.252011	glycine	glycine	HMDB0000123	C00037	750	0.0394675	0.882169	0.30723	-0.00513117	-0.230946	0.107991	0.11317	-0.224154	0.125385	0.146515	0.165965	0.185136	0.13679	-0.00710429	-0.469604	-0.0211755	-0.222612	-0.00806772	0.0133228	0.285586	0.696084	0.493774	-0.141124	-0.090703	-0.352231	0.00510498	0.114052	-0.0160422	0.372237	-0.215822	-0.446081	0.289977	-0.0514033	-0.185343	-0.173401	0.0800376	-0.478424
999915674			NA	0.0780258	239	0.789667	-0.340684	X-15674	X-15674				-0.130371	0.310591	-0.193966	-0.300532	0.0793983	0.255484	-0.384793	0.0972893	0.00460041	0.582742	0.10512	-0.00462167	0.425548	0.0477597	0.665328	-0.644226	-0.703868	0.453552	0.612584	-0.0506281	0.630933	-0.141397	0.328146	-0.124659	0.332101	-0.207941	0.486099	0.0742149	0.326535	0.609112	-0.168768	-0.446381	-0.402526	-1.24049	-0.610349	-0.387921	-1.09438
100002154	Xenobiotics	Food Component/Plant	4894	0.0781424	239	0.615221	-0.700824	ergothioneine	ergothioneine	HMDB0003045	C05570	5351619	-0.880998	0.575186	-0.187298	0.343298	0.485971	0	-1.36091	1.64966	-0.0255863	0.814678	0.521606	-0.935076	0.248175	0.0905005	-0.202797	-0.780356	-1.27719	-0.418686	0.190744	0.394092	0.46946	0.246469	0.502585	-0.258047	0.0973852	-0.491085	0.215247	-0.940505	0.172044	-2.4098	-0.209142	-1.98985	-0.855195	-0.646937	-1.33386	0.332128	-2.4098
1244	Cofactors and Vitamins	Folate Metabolism	4390	0.0818364	238	0.830594	-0.267785	5-methyltetrahydrofolate (5MeTHF)	5-methyltetrahydrofolate (5MeTHF)	HMDB0001396	C00440	3729	-0.254578	0.881287	-0.337234	-0.397416	-0.13671	-0.101388	0.0973278	0.245288	-0.567958	-0.395839	0.0869698	-0.209408	0.131474	-0.151813	0.0542314	-0.586913	-0.586913	0.0367899	0.478262	0.759599	0	-0.407824	-0.586913	0.00476273	-0.586913	0.814294	0.0480945	-0.586913	-0.187904	0.0352549	-0.586913	0.343265	-0.586913	-0.497282	-0.460513	0.245386	-0.557278
999911299			NA	0.0826783	229	0.652504	-0.615941	X-11299	X-11299				-0.10944	0.942379	0.0940505	-1.45087	0.0158602	0.237065	-1.45087	-1.45087	-1.45087	-1.45087	-0.898951	0.590534	-1.45087	-0.0161158	-1.45087	-1.45087	-1.45087	-1.32245	-1.20394	-1.45087	-1.45087	-1.45087	-1.45087	-1.45087	0.558134	-1.45087	-1.45087	-1.45087	-1.45087	-1.45087	-1.45087	-1.45087	0.441015	-1.45087	-1.45087	-0.963015	-1.45087
100001593	Amino Acid	Lysine Metabolism	127	0.083186	238	0.638283	-0.647732	glutarylcarnitine (C5-DC)	glutarylcarnitine (C5-DC)	HMDB0013130		71317118	0.603224	0.284629	0.427385	-0.0290968	-0.455347	-0.0360119	-1.25586	-0.469434	0.854619	1.71767	0.0558715	-0.00375682	-0.770323	0.419024	0.0826371	-0.308622	-0.255267	0.377814	0.00374276	0.276739	0.102092	-0.681313	0.160765	-1.25586	0.523206	0.0165059	0.0697209	0.208994	0.480144	-1.25586	-0.736223	-0.00533476	-0.3687	-0.431193	-0.716377	-0.00826284	-0.997337
503	Amino Acid	Glycine, Serine and Threonine Metabolism	10	0.0832503	238	0.87045	-0.200166	serine	serine	HMDB0000187	C00065	5951	0.0208901	0.622925	0.0400919	-0.0819029	0.0760288	0.0991613	0.0418567	0.0725908	0.0524498	-0.177595	-0.220323	0.175207	-0.175862	0.28889	-0.00630343	-0.0588403	-0.0838744	0.169075	0.000481017	-0.0729652	0.191325	0.244023	-0.00720159	-0.302632	-0.109905	0.0571423	0.0455922	-0.172335	0.109155	0.129713	-0.000481248	0.0790687	-0.215194	-0.141681	-0.423865	-0.36098	-0.136159
100001022	Cofactors and Vitamins	Ascorbate and Aldarate Metabolism	4354	0.0832503	238	0.915791	-0.12691	threonate	threonate	HMDB0062620,HMDB0000943	C01620	1511525460407	0.0126285	0.084306	-0.0673646	-0.0589497	0.113066	0.0689136	0.0221766	-0.036839	0.223857	0.052594	-0.0446538	0.0240192	0.0223164	-0.110212	0.00466244	-0.522557	-0.144696	0.0778086	0.203095	0.0445508	0.0712889	-0.210742	0.180173	-0.0229101	-0.050194	-0.00468428	0.0993378	0.0466533	0.128617	0.158607	-0.144643	-0.20884	-0.104855	-0.544236	-0.254329	-0.121023	-0.299926
1268	Peptide	Gamma-glutamyl Amino Acid	639	0.0858827	237.5	0.751666	-0.411836	gamma-glutamylleucine	gamma-glutamylleucine	HMDB0011171		151023	0.272535	0.646837	0.467862	-0.275455	0.155771	0.0566225	-0.357219	-0.715247	-0.169388	0.621392	0.200974	0.196884	-0.630797	-0.204836	0.388988	-0.376143	-0.509213	0.0622975	0.755639	0.580755	0.500225	0.0894958	0.30622	-0.195531	0.488806	-0.26579	0.230564	0	0.294255	-0.161066	-0.382641	-0.525042	-0.296508	-0.715247	-0.152901	-0.47714	-0.670204
100020004	Lipid	Fatty Acid, Dicarboxylate	1708	0.0865204	237	0.741851	-0.430799	3-carboxy-4-methyl-5-pentyl-2-furanpropionate (3-CMPFP)**	3-carboxy-4-methyl-5-pentyl-2-furanpropionate (3-CMPFP)**	HMDB0061643		194501	0.486265	0.476761	0.194061	-0.406907	0.104333	0.103216	-1.19834	1.0473	0.00268388	0.252738	0.132743	0.369116	0.39944	-0.742007	-0.0771349	-1.19834	-1.19834	-1.19834	0.882752	-0.158658	-0.218638	-0.236845	0.80832	-0.189443	0.715495	-0.11431	-0.441686	-1.19834	0.0230673	-0.421509	-1.19834	-0.067212	-0.141702	-1.19834	-0.640829	-0.0026911	-1.19834
233	Cofactors and Vitamins	Ascorbate and Aldarate Metabolism	4348	0.0887471	237	0.8097	-0.304541	ascorbate (Vitamin C)	ascorbate (Vitamin C)	HMDB0000044	D00018,C00072	54670067	-0.664026	0.769032	-0.430293	0.260058	0.418901	-0.412358	0.203602	0.315509	0.625123	0.0345346	0.152346	-0.0637912	0.275928	-0.0261181	-0.585963	-2.29132	-0.0153648	0.231182	0.283261	0.14029	0.0611749	-0.195112	0.288541	-0.0257579	-0.0578964	0.533873	0.0151323	0.0395042	-0.0920269	-3.31751	-0.270277	-0.0633598	-0.300319	-1.15836	-0.647061	-0.203793	0.138836
480	Amino Acid	Urea cycle; Arginine and Proline Metabolism	495	0.0887471	237	0.636116	-0.652637	proline	proline	HMDB0000162,HMDB0003411	C00148,C000763	8988145742614	-0.0141008	1.94748	0.573836	-0.115194	0.68291	-0.254799	-0.476346	-0.12424	0.0351573	0.532454	0.391678	-0.492358	0.456243	0.311429	0.706829	-0.0720319	-0.812343	-0.15819	0.746165	-0.0596562	0.845616	0.384976	0.0582477	0.30622	-0.107222	-0.309026	0.593732	0.320518	0.284853	-0.271872	-0.641	-0.219516	-0.0858796	-0.923616	0.0139047	0.0196792	-0.555725
512	Amino Acid	Methionine, Cysteine, SAM and Taurine Metabolism	471	0.0887471	237	0.890884	-0.166691	taurine	taurine	HMDB0000251	C00245	1123	0.0492322	0.384939	-0.160359	0.221356	0.345438	-0.144374	0.0277658	-0.0238298	-0.0567186	-0.14376	-0.148008	0.324183	0.254973	0.0089702	0.114169	0.227726	-0.116439	0.0501963	0.069807	-0.118162	0.524064	0.262281	-0.103402	-0.02184	-0.0281937	0.186988	0.553999	-0.20872	0.355171	0.00462748	-0.232208	0.0563548	-0.249467	-0.319238	-0.303911	-0.004649	-0.244683
100000580	Carbohydrate	Glycolysis, Gluconeogenesis, and Pyruvate Metabolism	1220	0.0887471	237	0.769567	-0.377882	1,5-anhydroglucitol (1,5-AG)	1,5-anhydroglucitol (1,5-AG)	HMDB0002712	C07326	64960	-0.605081	0.518726	0.683381	-0.0405243	-0.12588	0.113243	0.184705	-1.68381	0.245213	0.0012773	0.250764	-0.583926	-0.359436	0.0905461	-0.180041	-0.183458	0.218204	0.278138	0.809219	0.577482	-0.00127894	0.0648491	0.326031	0.171126	-0.197253	-0.196485	-0.577887	-0.221546	0.170789	-1.19725	-0.587928	0.00785772	0.371255	0.0241373	-1.10882	-0.219094	-0.442965
100001507	Lipid	Fatty Acid, Monohydroxy	1958	0.0887471	237	0.759907	-0.396105	4-hydroxybutyrate (GHB)	4-hydroxybutyrate (GHB)	HMDB0000710	C00989	10413	0.0749455	0.840315	-0.197641	-0.332719	-0.309928	-0.120148	-0.140593	0.431639	0.265164	-0.54762	-0.0896368	0.0640217	0.394859	0.47558	-0.246722	1.17918	-0.499436	0.308031	0.181046	0.171948	-0.00679081	0.176036	-0.467025	-0.247107	0.010923	0.724239	0.317366	0.006745	-0.146053	0.216659	-0.688109	-0.679274	0.0506442	-0.357598	-0.749273	0.214508	-0.973165
100003260	Amino Acid	Glutamate Metabolism	58	0.0887471	237	0.869414	-0.201884	carboxyethyl-GABA	carboxyethyl-GABA	HMDB0002201		2572	0.0647515	-0.45893	-0.0257895	0.267423	0.18328	-0.291248	0.0012482	0.19763	0.142583	0.570946	-0.196334	-0.00124976	0.0294348	0.381576	0.292024	0.371699	-0.287515	0.218561	-0.247247	-0.036045	0.0819426	-0.484776	0.492983	-0.482903	-0.072056	-0.236218	0.255436	0.189015	0.109304	-0.0722994	-0.300316	-0.104872	0.199512	-0.272076	0.136372	-0.0223273	-0.545523
999921286			NA	0.0887471	237	0.640281	-0.643222	X-21286	X-21286				1.42164	0.714098	0.525722	-0.489449	-0.0750582	-0.399678	-0.609394	-0.752818	0.436864	0.625769	0.599724	0.484311	-1.07621	0.69412	-0.615625	0.888197	-0.071221	0.343396	1.26599	0.0333296	-0.382124	1.00035	0.111159	0.0151614	-0.915291	-0.286462	0.256578	0.128421	0.569024	-0.384159	-0.540616	-0.115261	-0.0153948	-1.45672	0.49284	-1.88599	-1.32623
999912026			NA	0.0901645	233	0.741997	-0.430516	X-12026	X-12026				-0.118471	0.106527	0.484046	-0.665561	0.193371	-0.665561	-0.665561	-0.665561	-0.665561	0.0800482	-0.665561	0.461233	-0.665561	-0.227876	0.223774	-0.665561	-0.665561	-0.494523	-0.0114616	0.349535	0.103136	-0.665561	-0.511601	-0.472503	0.0912551	-0.665561	-0.0433593	-0.272718	0.0113318	-0.665561	-0.665561	-0.665561	-0.665561	-0.665561	-0.665561	-0.215485	-0.665561
100001175	Xenobiotics	Chemical	6080	0.0932402	236	1.66097	0.732026	1,3-propanediol	1,3-propanediol		C02457	10442	-0.330749	-0.0839921	1.56219	-1.18948	0.145952	0.803663	0.0261454	0.515629	-0.0987965	0.512457	-0.261128	-0.0349663	0.543154	0.303644	0.702789	-0.348868	0.151975	-0.0700785	0.938107	-1.18948	-0.716956	0.164178	0.143207	-1.18948	3.23366	0.769112	-0.062242	-1.18948	-0.258897	0.646871	-0.0268473	-1.18948	-0.803553	-1.18948	-0.492923	-0.680186	-0.530238
100004542	Lipid	Fatty Acid, Amino	1751	0.0941771	236	0.709449	-0.49523	2-aminoheptanoate	2-aminoheptanoate	HMDB0094649		227939	0.319146	0.363599	0.513302	-0.200421	-0.445973	0.239975	-0.464536	-1.36958	0.28835	-0.158807	-0.0523455	0.295406	0.884511	0.929306	0.324133	0.560164	-1.36958	-0.686932	-8.15851e-05	0.388214	0.627432	0.732438	0.0397356	-0.319656	-1.01338	8.15784e-05	-0.00532751	-1.25385	0.465653	-0.0429117	-0.777136	0.317822	-0.547565	-0.95359	-0.387775	0.461412	-0.815447
397	Amino Acid	Leucine, Isoleucine and Valine Metabolism	332	0.0945248	236	0.836534	-0.257503	leucine	leucine	HMDB0000687	C00123	6106	0.238171	0.594464	0.403174	-0.133843	0.336689	0.15021	-0.0519113	-0.508635	0.260774	0.268749	0.0338675	0.0123588	-0.125008	-0.247475	0.36865	-0.0147593	-0.293042	-0.0221118	0.728767	0.156923	0.444703	0.231197	0.297174	0.119959	-0.0379446	0.278893	0.119024	-0.022879	0.521828	-0.0125135	-0.268632	-0.207113	-0.241383	-0.464758	-0.0452311	-0.217901	-0.507896
100000841	Cofactors and Vitamins	Ascorbate and Aldarate Metabolism	4357	0.0945248	236	0.883671	-0.178419	oxalate (ethanedioate)	oxalate (ethanedioate)	HMDB0002329	C00209	971	-0.508337	0.202592	-0.218079	-0.052191	0.164128	0.0462365	0.0421221	0.100243	0.377275	0.126636	-0.00721761	0.00716588	0.213545	-0.143836	0.089779	-0.644811	-0.142141	0.143845	0.376153	0.144108	0.204456	-0.253707	0.231848	-0.0579536	-0.00829828	-0.029281	0.192354	0.163663	0.0979771	0.266019	-0.0889783	-0.164342	-0.1546	-0.700553	-0.403902	-0.138859	-0.365354
100001293	Amino Acid	Histidine Metabolism	73	0.0945248	236	0.82083	-0.284845	N-acetylhistidine	N-acetylhistidine	HMDB0032055	C02997	75619	0.421408	-0.156266	0.268922	0.58752	0.116197	-0.2051	-0.872469	0.376996	0.425738	0.262299	0.18746	-0.0895577	0.120028	-1.17747	-0.543491	0.100686	-0.247029	0.0861977	0.120739	0.683578	0.402704	-0.379081	-0.50024	-0.00142694	-0.199728	-0.0777177	0.555383	0.278233	0.27708	0.216439	-0.452966	-0.330667	0.0014249	-0.400757	-0.0980257	-0.0238673	-0.67418
100001621	Lipid	Phospholipid Metabolism	2243	0.0945248	236	0.86408	-0.210764	glycerophosphoinositol*	glycerophosphoinositol*			167572	0.289549	-0.541716	0.276205	-0.0349868	0.282156	0.0105275	0.0414785	0.0113069	0.356946	0.0400817	-0.29576	-0.0839808	0.0388347	0.0522243	-0.139349	0.148405	-0.637454	0.298877	-0.0489838	0.150381	0.083297	0.209378	-0.181284	-0.347714	-0.470915	0.129631	0.237726	-0.0317088	0.289178	0.29973	-0.475578	-0.113892	-0.186425	-0.0106395	-0.444986	-0.0577376	-0.782717
100020361	Amino Acid	Urea cycle; Arginine and Proline Metabolism	489	0.0945248	236	0.965049	-0.0513264	3-amino-2-piperidone	3-amino-2-piperidone	HMDB0000323		5200225	0.196715	0.321797	0.364539	-0.210878	-0.0304018	-0.377335	-0.178917	0.00162086	0.104608	0.229861	0.0896946	0.463154	0.289363	0.00893289	0.204853	0.241722	-0.326522	-0.13971	-0.0835186	-0.00162349	0.360827	0.176469	-0.101356	-0.149506	-0.217032	-0.384525	0.47264	0.10884	0.271429	1.15208	-0.262448	-0.459493	-0.208109	-0.191576	-0.222296	0.34397	-0.476193
999912906			NA	0.0945248	236	0.778509	-0.361214	X-12906	X-12906				0.633903	0.0618661	0.729823	-0.320386	0.107403	-0.0154651	-0.0402183	-0.169582	0.886371	0.215776	-0.393008	0.137254	0.00317864	-0.0115177	-0.731646	0.369333	0.0907222	-0.245096	0.327543	0.39049	0.0383355	-0.123037	0.196675	-0.41048	-0.622507	-0.231701	-0.282971	0.248178	0.403926	0.155225	-0.402039	-0.270508	0.192419	-0.00318878	-0.0178997	0.10072	-0.480074
999912015			NA	0.096074	235	0.909454	-0.136928	X-12015	X-12015				-0.161611	-0.228395	-0.897811	-0.241511	0.471644	-0.897811	-0.888733	1.65953	-0.254984	-0.0118732	0.743696	0.321273	0.88809	-0.134424	0.288438	-0.422383	-0.568949	1.51925	-0.897811	0.0117339	0.387269	-0.341763	-0.897811	-0.897811	0.546831	-0.897811	2.21225	0.0490337	-0.692811	0.370429	-0.897811	-0.897811	0.695586	-0.897811	-0.897811	-0.0870838	-0.897811
100002153	Xenobiotics	Food Component/Plant	4800	0.0995176	235	0.363432	-1.46024	betonicine	betonicine	HMDB0029412	C08269	164642	0.384057	-0.264066	-4.9424	-0.189002	-4.9424	-0.440464	-0.0114216	-0.433646	-0.28419	1.15211	0	0.876173	1.62745	0.761412	3.89667	-1.3964	-2.58812	0.731803	1.03872	0.810342	1.15768	1.72711	-4.9424	-1.23371	-4.9424	0.58957	2.07018	-0.319688	0.33639	-3.24643	-0.299695	0.466785	-1.701	-4.9424	-3.40798	1.00735	-1.04684
999925217			NA	0.0998351	232	0.292925	-1.7714	X-25217	X-25217				-2.30133	-2.30133	-0.989099	1.43708	-0.119683	0.944916	1.98848	1.82294	-2.30133	2.04969	-1.19949	-0.673273	1.34098	-2.30133	1.27127	-2.30133	-2.30133	-2.30133	1.90027	-1.65766	-2.30133	0	-0.812293	-2.30133	-0.44205	-2.30133	-2.30133	0.0128969	1.7981	-2.30133	-0.989734	-2.30133	-2.30133	-2.30133	-2.30133	-2.30133	-2.30133
93	Energy	TCA Cycle	1446	0.100592	235	0.901799	-0.149123	alpha-ketoglutarate	alpha-ketoglutarate	HMDB0000208	C00026	51	0.0594755	-0.151986	0.17352	-0.166551	0.138346	0.0566603	-0.163797	-0.375463	0.257007	0.0287948	-0.272035	0.106156	-0.0400817	0.378538	0.0181829	0.296724	-0.0320752	0.193894	0.0437283	-0.208819	0.181459	0.0429318	0.0160402	-0.257336	-0.109135	0.170017	0.0838412	-0.103753	0.187983	0.0111783	-0.0272843	-0.0113047	-0.299768	-0.0188315	-0.161216	-0.0505481	-0.275828
800	Amino Acid	Methionine, Cysteine, SAM and Taurine Metabolism	455	0.100592	235	0.852894	-0.229562	cysteine	cysteine	HMDB0000574	C00097	5862	-0.080175	0.0700129	-0.0103439	0.181221	0.0767706	-0.388378	-0.102335	-0.00311555	0.413083	0.177845	-0.0489704	-0.2949	0.0838651	0.35423	0.111817	0.0576702	-0.247424	0.540165	-0.435372	0.257691	0.277629	0.153443	-0.309799	-0.387106	-0.13563	0.163142	0.289759	0.100897	0.0539447	-0.210901	-0.538649	0.00310587	-0.25897	-0.046867	-0.356003	0.155175	-0.237903
825	Nucleotide	Pyrimidine Metabolism, Uracil containing	4221	0.100592	235	0.873967	-0.194349	uracil	uracil	HMDB0000300	C00106	1174	0.340673	0.0422324	-0.401288	0.233735	-0.0199459	0.486338	-0.279062	0.0535312	0.204135	-0.0681305	-0.0792367	0.0891559	0.351643	0.112797	0.293341	-0.239622	0.061522	-0.0227298	0.0806064	-0.0843808	0.176805	-0.211895	-0.00263909	-0.146448	0.280201	-0.101251	0.382995	-0.290499	-0.26541	0.386108	0.00263215	0.343617	-0.404155	-0.225778	-0.363172	0.139354	-0.546208
100000282	Amino Acid	Glutamate Metabolism	47	0.100592	235	0.851441	-0.232021	N-acetylglutamate	N-acetylglutamate	HMDB0001138	C00624	70914	-0.370735	0.320271	-0.43077	-0.256904	0.0649151	0.00992427	0.569201	0.0905358	0.709465	0.331788	-0.467128	-0.0412559	0.16778	0.58961	0.0959359	0.378818	0.146346	0.151256	-0.613705	-0.117053	0.235511	0.498282	-0.312107	-0.0139527	0.0289436	-0.314959	0.727362	-0.0125677	-0.393859	0.503109	-0.433349	-0.475111	-0.0632367	0.120448	-0.380699	-0.436578	-0.0100237
100000442	Xenobiotics	Food Component/Plant	4906	0.105307	234	0.552767	-0.855256	quinate	quinate	HMDB0003072	C00296	6508	1.07564	1.55456	-0.915081	1.6444	2.21506	-0.0200491	-3.8939	1.48659	-0.166507	-0.738355	-1.38828	2.23015	0.431674	-0.474223	-1.87241	-1.05599	0.236692	1.30086	-3.8939	-2.94915	0.791283	-3.8939	-1.21506	-0.564694	1.48465	-3.8939	-1.40804	-0.684497	1.82615	0.0196551	-3.8939	-2.58892	1.28377	-3.08299	0.762999	0.918613	-3.8939
1124	Energy	TCA Cycle	1440	0.106958	234	0.877652	-0.18828	citrate	citrate	HMDB0000094	C00158	311	0.287981	0.0173377	0.452997	0.10369	0.206616	-0.00125617	-0.241649	-0.352062	-0.132936	0.24201	0.234839	-0.00446578	0.0760993	-0.0497764	0.132787	-0.453171	-0.247455	0.231532	0.169035	0.168562	0.142501	-0.149609	0.247845	-0.0893977	0.0863835	0.00125459	-0.176392	-0.188674	0.24235	-0.433464	-0.184792	-0.124048	-0.153485	-0.171561	0.10796	0.196406	-0.341865
100001609	Lipid	Sterol	3207	0.106958	234	0.891583	-0.165559	7-alpha-hydroxy-3-oxo-4-cholestenoate (7-Hoca)	7-HOCA	HMDB0012458	C17337	3081085	0.28643	0.359016	0.294364	-0.315275	0.167085	-0.00132753	-0.0649319	-0.222173	0.346531	0.00132577	0.23858	0.156982	0.40189	-0.065075	0.0548785	-0.558164	-0.75044	0.311467	0.375592	0.161906	-0.159983	-0.0839155	0.647192	-0.225869	0.28331	0.0745818	0.0425018	-0.190417	-0.0987915	-0.117414	-0.525395	-0.0887771	0.28434	-0.683773	-0.268927	-0.0145337	-0.534975
100002284	Lipid	Fatty Acid, Dihydroxy	2034	0.106958	234	0.85198	-0.231109	2S,3R-dihydroxybutyrate	2S,3R-dihydroxybutyrate	HMDB0002453		10964471	0.146314	-0.133563	0.278768	-0.315177	0.556799	-0.0550835	0.1558	0.137944	0.568	0.0893569	-0.0975472	-0.00684176	-0.0881527	0.362331	0.522356	-0.031372	-0.897309	0.234274	0.0144507	0.241552	-0.101734	-0.111406	-0.489985	0.0246558	0.326943	-0.284618	0.00679526	0.0826839	0.550289	-0.178404	-0.401864	0.470048	-0.0927745	0.0149967	-0.013419	-0.0339903	-0.92495
100015962	Amino Acid	Lysine Metabolism	138	0.106958	234	0.744678	-0.425311	N,N,N-trimethyl-5-aminovalerate	N,N,N-trimethyl-5-aminovalerate			14274897	0.782515	0.858032	0.138986	-0.158113	0.381812	0.066621	0.0232753	-0.248647	0.130866	0.486702	-0.166487	-0.446617	-0.427567	-0.0429658	0.121328	0.471525	-0.504356	-0.215708	0.764466	0.403661	0.848994	0.232089	-0.0486269	-0.306227	-0.02383	0.214764	-0.1014	0.464449	0.648292	-0.578137	-0.0270833	0.239174	-0.161463	-1.49291	0.132677	-0.513312	-0.458256
100004322	Xenobiotics	Food Component/Plant	5251	0.112307	232	0.465701	-1.10252	2-aminophenol sulfate	2-aminophenol sulfate	HMDB0061116		181670	1.25533	-0.172395	-0.0814858	0.626749	-0.617866	1.27797	-1.63921	-1.63921	-1.63921	-0.120348	-1.63921	1.04291	1.26203	0.261054	-1.63921	0.393789	-1.63921	-0.502351	0.820393	1.05691	1.56586	-0.0211904	-1.63921	-1.63921	-1.63921	-0.053679	-0.0407895	0.0207506	1.25659	-0.736184	-0.0731347	-1.63921	-0.575463	-1.37833	-1.63921	0.367207	-1.63921
100004329	Lipid	Sphingomyelins	3118	0.112499	233	0.770016	-0.37704	sphingomyelin (d18:2/16:0, d18:1/16:1)*	sphingomyelin (d18:2/16:0, d18:1/16:1)*	HMDB0240638,HMDB0240613			0.507236	0.845539	0.533985	-0.73882	-0.341676	0.0227187	-0.156187	-0.396694	0.697972	0.404067	0.245639	-1.24819	0.195106	-0.215327	-0.0232468	-0.344269	-1.24819	0.319035	0.311416	0.59116	-0.0990799	-0.138208	0.791049	-0.735088	0.244952	0.284565	0.355124	-1.24819	0.471825	-0.783507	-1.24819	-0.498018	0.0803389	-0.510794	-0.748067	-0.159746	-1.24819
1218	Lipid	Ketone Bodies	1937	0.112696	233	0.856191	-0.223995	acetoacetate	acetoacetate	HMDB0000060	C00164	96	0.0858744	0.338207	0.234072	-0.247595	0	0.288291	-0.187884	0.302378	-0.301048	0.0839465	-0.0966044	-0.170485	-0.393063	-0.0547539	0.420233	-0.0741325	-0.584199	0.427471	0.764249	0.116157	0.0962794	-0.0690716	-0.695763	-0.307318	0.450523	-0.206715	0.333868	-0.328277	0.400855	-0.170613	-0.346826	0.653674	0.060498	-0.695763	-0.695763	-0.152176	0.00739578
100001103	Amino Acid	Glutamate Metabolism	54	0.112814	233	0.830916	-0.267225	glutamate, gamma-methyl ester	glutamate, gamma-methyl ester	HMDB0061715		68662	0.555064	0.518903	0.194434	-0.0585109	0.0466569	-0.137633	-0.482688	-0.131665	0.288227	0.163038	0.211525	-0.379834	-0.033209	0.337706	-0.0753573	-0.096686	-0.405624	0.0316761	0.325207	0.744296	0.297802	0.187591	-0.279609	-0.482688	0.206108	-0.0424051	-0.0125827	-0.479983	0.405819	-0.482688	-0.241299	0.103343	-0.41748	-0.0791382	-0.126749	0.393061	0.0124264
100000039	Amino Acid	Methionine, Cysteine, SAM and Taurine Metabolism	440	0.11363	233	0.774192	-0.369237	methionine sulfoxide	methionine sulfoxide	HMDB0002005	C02989	158980	0.068224	0.589562	-0.25617	0.0881677	-0.0103892	0.0977568	0.496469	0.126439	0.485548	-0.170294	0.354359	0.400467	-0.304398	-0.371693	-0.421172	-0.55033	-0.35571	0.00828361	0.770896	0.630132	0.299167	-0.0358426	0.217277	0.106734	-0.315975	0.312221	0.0253058	0.158089	0.461158	-0.307668	-0.266666	-0.108071	-0.783874	-1.63139	-0.59934	-0.00835281	-0.0404518
100000257	Carbohydrate	Aminosugar Metabolism	1407	0.11363	233	0.891341	-0.16595	glucuronate	glucuronate	HMDB0000127	C16245	4.41478e+29	0.188606	-0.472862	0.452028	0.172474	0.0642811	-0.162474	-0.288772	0.0284236	0.578254	-0.0811383	-0.210195	-0.0818757	0.0699036	-0.00471845	0.113364	-0.0784791	-0.557531	0.317003	0.174004	0.171985	0.0730773	0.00469629	-0.160699	-0.33618	-0.137316	0.126846	0.642924	0.016896	0.30487	-0.0256476	-0.329718	-0.192598	0.0155925	-0.352882	-0.224566	0.0729615	-0.706944
100001757	Xenobiotics	Food Component/Plant	5078	0.115203	219	0.334294	-1.58081	thymol sulfate	thymol sulfate	HMDB0062720	C09908	12456386	2.3235	-0.976875	-0.976875	-0.976875	-0.976875	-0.15019	-0.976875	-0.976875	-0.316485	0.130551	2.01458	-0.976875	-0.458768	-0.976875	-0.976875	-0.976875	-0.976875	-0.976875	-0.976875	0.315277	-0.976875	-0.976875	-0.976875	-0.976875	-0.976875	-0.976875	-0.976875	-0.976875	0.349185	-0.976875	-0.976875	-0.976875	-0.976875	-0.976875	-0.976875	-0.834808	-0.976875
999923587			NA	0.118582	232	0.724607	-0.46473	X-23587	X-23587				-1.01283	-1.6952	0.432797	-1.22385	0.0111031	0.847175	-0.633025	0.183018	-0.307761	-1.41773	0.523097	0.0474723	1.31299	0.554966	0.214846	-0.199365	-0.334384	1.42353	-0.132765	0.205811	-0.309919	0.0850864	0.465245	-1.6952	-1.6952	-1.6952	0.835158	-0.617648	1.16775	-0.357848	-0.400926	-1.6952	0.562965	-0.212164	-0.0112277	-0.330173	-1.6952
1105	Cofactors and Vitamins	Tocopherol Metabolism	4361	0.120617	232	0.874728	-0.193094	alpha-tocopherol	alpha-tocopherol	HMDB0001893	C02477	86472	0.18132	0.434029	0.361908	-0.0731336	0.617468	0.32759	-0.0142763	-0.184519	0.363156	-0.0390259	0.0993713	0.359609	0.401464	-0.187853	-0.244287	-0.106043	-0.423807	-0.158452	0.164524	0.0606922	0.0140753	-0.187554	0.588878	-0.182424	-0.0479259	0.106764	0.0337642	0.068721	0.327975	0.098935	-0.316387	-0.260656	0.304859	-0.233358	-0.157434	-0.0157962	-0.539773
100001437	Amino Acid	Glutathione Metabolism	573	0.126775	126	1.31962	0.400118	cysteine-glutathione disulfide	cysteine-glutathione disulfide	HMDB0000656	R00900	3080690	0.492369	-1.10907	-0.239276	-0.240577	-0.0795264	0.237251	0.688033	-0.525567	-1.10907	-0.0564405	-0.570977	0.396548	-0.359324	0.139022	0.344791	-0.631184	-0.133134	0.148418	-1.10907	0.471155	-0.333814	-0.351021	0.754696	0.539012	0.504845	0.964977	-0.328638	-0.196027	-0.377709	0.219412	0.6167	-0.854786	0.439794	0.0534244	0.1803	-0.0980631	-0.688013
444	Amino Acid	Urea cycle; Arginine and Proline Metabolism	487	0.127927	231	0.853458	-0.228608	ornithine	ornithine	HMDB0000214	C00077	6262	0.527764	0.629687	0.152856	0.072802	-0.340896	-0.0818318	-1.40548	-0.378789	-0.00781862	0.229402	0.00775796	-0.0926466	-0.0595157	0.166355	0.176615	0.037359	-0.42741	0.313027	0.252589	0.080368	0.608037	0.441125	-0.480868	-0.147775	-0.141691	-0.275453	0.203965	0.168779	0.435537	0.322497	-0.328705	-0.251312	-0.380217	-0.256294	-0.394477	0.142074	-0.475581
100001540	Partially Characterized Molecules	Partially Characterized Molecules	6453	0.127927	231	0.72508	-0.463789	glutamine_degradant*	glutamine_degradant*				0.05104	0.688981	0.013053	-0.0680964	-1.05556	-0.0638076	-0.321988	0.0681182	0.411383	0.474802	0.772429	-0.47861	0.179178	0.633863	0.103085	-0.0986675	-0.623431	0.569623	-0.437666	1.29201	-0.0132256	0.133604	-0.557094	-0.677366	-0.147586	-0.784359	-0.455584	-0.199365	0.536995	-0.332561	-1.5038	-0.289951	0.428869	-0.911639	0.160768	0.564289	0.165616
100006115	Carbohydrate	Pentose Metabolism	1283	0.127927	231	0.79629	-0.328634	arabonate/xylonate	arabonate/xylonate	HMDB0000539	C00502,C05411	1220456602431	0.207603	-0.90192	-0.233104	0.141584	-0.185207	0.0730509	-0.119436	0.00486008	0.790955	0.497789	-0.472215	0.140579	0.0370381	0.293121	-0.248491	0.439272	-0.737558	0.268492	-0.388354	0.489223	0.0215501	0.144185	-0.109494	-0.687801	-0.148965	-0.00488381	0.0450339	0.0881593	0.147889	0.442757	-0.260784	-0.388455	0.0593398	-0.667718	-0.0673102	-0.508778	-1.16552
100020546	Amino Acid	Lysine Metabolism	109	0.132003	227	0.530036	-0.915838	N2-acetyl,N6-methyllysine	N2-acetyl,N6-methyllysine				-1.37211	-0.382174	0.55035	-0.191329	-0.510648	-1.37211	-1.37211	-0.0520978	0.690158	0.73218	-1.37211	-1.37211	0.280376	0.148038	-1.37211	-1.37211	-1.37211	1.0124	-0.0451367	-1.37211	0.130838	-1.37211	-1.37211	-1.37211	-1.37211	0.362105	-0.306315	0.165663	0.0431871	-1.37211	-1.37211	-1.01032	-1.37211	-1.37211	-1.37211	-1.27825	-1.04007
100001734	Amino Acid	Lysine Metabolism	107	0.133582	230	0.802974	-0.316575	N6-acetyllysine	N6-acetyllysine	HMDB0000206	C02727	92832	0.191834	0.379162	0.295949	-0.905379	0	0.424595	-0.608713	-0.905379	-0.109954	0.26436	0.249837	0.385437	-0.25465	-0.365437	-0.482644	-0.379964	-0.196642	-0.0211433	0.637695	0.182591	0.14962	-0.905379	0.272704	0.0946421	0.173068	0.396783	-0.658413	-0.905379	0.256499	-0.216461	-0.399381	0.0125699	-0.905379	-0.130943	-0.332957	-0.607934	-0.0553396
100001315	Xenobiotics	Benzoate Metabolism	4553	0.135568	230	0.685285	-0.545225	p-cresol sulfate	p-cresol sulfate	HMDB0011635		4615423	1.45938	0.420242	0.539785	-0.619947	0.273117	-0.256342	-0.228688	0.123363	0.629435	0.382357	-0.520144	1.20047	-0.540621	0.401176	-1.64226	0.171005	-1.67657	-0.54063	0.689806	0.300969	-0.796617	-0.576271	-0.110284	0.221	-0.0560474	0.163613	0.572053	0.964355	0.0710878	-1.2224	-2.919	-0.620014	0.0530721	-2.63676	0.413396	-0.717273	-2.01417
999916580			NA	0.139772	227	0.797751	-0.325989	X-16580	X-16580				-0.741335	0.267644	0.00205168	-0.153552	0.952079	-0.915496	-0.301431	-0.915496	-0.915496	0.305177	-0.915496	0.144576	-0.239355	-0.503859	0.432039	0.0680556	-0.915496	-0.915496	-0.00784092	1.04202	-0.915496	-0.915496	-0.915496	-0.915496	0.606068	-0.503202	-0.915496	-0.915496	0.72664	-0.915496	-0.793696	0.841297	-0.337602	-0.915496	-0.915496	-0.00205589	-0.915496
100006295	Lipid	Sphingomyelins	3127	0.141697	229	0.744685	-0.425297	sphingomyelin (d18:1/22:1, d18:2/22:0, d16:1/24:1)*	sphingomyelin (d18:1/22:1, d18:2/22:0, d16:1/24:1)*	HMDB0012104			0.369523	1.08643	0.556719	-0.194109	-0.393678	0.125962	-0.374127	-0.8639	0.663306	0.318212	0.314703	-0.193019	-0.172969	-0.126725	-0.0905507	-0.717312	-1.7154	0.204554	0.346999	0.468016	0.188275	-0.210816	0.861426	-1.7154	0.217339	0.413947	0.0568302	-0.355874	0.330619	-0.559851	-1.7154	-1.7154	0.328336	-1.7154	-0.577055	-0.0602555	-0.912132
100020241	Peptide	Gamma-glutamyl Amino Acid	649	0.142086	228	0.70958	-0.494963	gamma-glutamylcitrulline*	gamma-glutamylcitrulline*				0.150148	0.909146	0.320082	-0.829242	-0.270221	-0.0260966	0.167084	-0.829242	-0.567138	0.845605	-0.829242	0.38468	-0.169769	-0.245376	-0.829242	-0.829242	-0.525451	-0.345272	0.800799	0.515364	0.10613	-0.829242	0.428589	-0.829242	-0.142821	0.336382	-0.829242	-0.829242	0.259121	-0.00651871	0.00454714	-0.829242	-0.00456791	-0.829242	-0.330443	-0.541278	-0.829242
1004	Nucleotide	Purine Metabolism, (Hypo)Xanthine/Inosine containing	4122	0.143548	229	0.931538	-0.102313	xanthine	xanthine	HMDB0000292	C00385	1188	0.124225	-0.0300671	-0.0927807	-0.0476792	0.111314	-0.250468	-0.157816	0.0646172	0.0137084	0.0278526	-0.15814	0.169382	0.0179938	0.160175	0.110109	0.127887	0.177521	0.0490499	-0.363018	-0.0860571	0.0754486	-0.175969	-0.309215	0.0393261	0.0314486	-0.324454	0.274776	0.096867	-0.145709	0.127288	-0.0235179	-0.155281	0.0285464	-0.116119	-0.0176589	-0.0138989	-0.24175
1537	Lipid	Phosphatidylcholine (PC)	2287	0.143548	229	0.775424	-0.366942	1-palmitoyl-2-linoleoyl-GPC (16:0/18:2)	1-palmitoyl-2-linoleoyl-GPC (16:0/18:2)	HMDB0007973		5287971	0.07087	1.44485	0.437876	-0.242688	0.0164291	0.206584	-0.0557446	-0.00343937	0.398652	0.132644	0.16018	-0.059879	0.206519	-0.294451	-0.183458	0.0151229	-0.882941	-0.237014	0.213021	0.425432	-0.201125	0.00342758	0.568302	-0.377841	0.109862	0.335744	0.313179	-0.221517	0.0907867	-0.145082	-0.783804	-0.359886	0.15234	-0.553493	-0.512292	-0.155252	-0.629118
100001859	Lipid	Inositol Metabolism	2203	0.144924	221	0.461006	-1.11714	chiro-inositol	chiro-inositol	HMDB0240209	C19891		-1.24921	0.0368024	-1.24921	-1.24921	-0.737242	-1.24921	-0.243852	-1.24921	-1.24921	0.409247	-1.24921	-1.24921	0.924465	-0.250926	0.654037	-1.24921	-1.24921	-1.24921	0.894053	-1.24921	1.37767	-1.24921	-1.24921	-1.24921	-1.24921	-1.24921	-0.961138	-0.0382088	-0.225887	-1.24921	-1.24921	0.161358	-1.24921	-1.24921	-1.24921	-1.24921	-1.24921
803	Carbohydrate	Fructose, Mannose and Galactose Metabolism	1353	0.151874	228	0.919706	-0.120755	mannose	mannose	HMDB0000169	C00159,C02209,C00936	8.23084e+21	0.1476	0.250179	0.180262	-0.204052	0.179816	0.0388619	-0.327611	-0.127265	-0.172857	-0.122076	0.233766	0.119012	-0.131566	0.279742	-0.103175	0.0854368	-0.137153	0.153897	0.0266807	0.154568	-0.257159	0.0263402	-0.269122	0.00179369	0.23292	0.357756	-0.257549	-0.775374	-0.00179691	-0.231191	-0.179354	0.074874	-0.12183	-0.0505254	0.0353926	-0.207275	0.145328
100001550	Xenobiotics	Food Component/Plant	4934	0.154263	129.5	2.02181	1.01565	homostachydrine*	homostachydrine*	HMDB0033433	C08283	441447	1.15032	-0.663819	0.0897017	-0.387627	-0.087724	0	-0.318227	-0.83246	-0.299415	0.121869	-0.958917	0.654473	-1.09224	-0.603197	0.149911	0.336908	0.169865	-0.482798	-0.378735	-0.59034	-0.799921	-0.74599	1.20561	0.352661	1.04491	-1.09224	-0.100049	0.0534612	0.765703	0.211171	0.783529	-0.393242	0.552136	-0.175565	0.174638	2.40523	-1.09224
100000616	Lipid	Phosphatidylinositol (PI)	2557	0.157505	227	0.837671	-0.255545	1-stearoyl-2-arachidonoyl-GPI (18:0/20:4)	1-stearoyl-2-arachidonoyl-GPI (18:0/20:4)	HMDB0009815			0.0243475	0.12461	0.276622	-0.251581	0.0652965	-0.013498	0.0211737	-0.768786	0.611146	-0.212244	-0.464448	-0.307948	0.0375041	0.0444707	-0.333132	-0.0544373	-0.768786	0.0242293	0.0693296	0.230864	-0.118127	0.0901681	0.218836	-0.768786	-0.768786	-0.0525371	0.281352	-0.184284	0.302799	-0.238373	-0.768786	-0.239401	0.0133182	-0.186535	-0.5813	-0.435067	-0.768786
100000010	Xenobiotics	Benzoate Metabolism	4575	0.159742	222	0.847571	-0.238593	3-phenylpropionate (hydrocinnamate)	3-phenylpropionate (hydrocinnamate)	HMDB0000764	C05629	107	-0.526715	0.0144269	0.137901	0.107019	-0.526715	-0.526715	-0.526715	0.280297	-0.476505	-0.194557	-0.526715	0.54979	-0.526715	0	-0.526715	-0.526715	-0.526715	-0.22824	0.31329	-0.183985	-0.526715	0.188669	-0.526715	-0.526715	-0.526715	-0.0370209	-0.526715	-0.324504	-0.183651	-0.526715	-0.526715	-0.526715	-0.526715	-0.526715	-0.526715	0.274507	-0.526715
100001178	Lipid	Fatty Acid, Dicarboxylate	1706	0.160411	225	0.470316	-1.0883	3-carboxy-4-methyl-5-propyl-2-furanpropanoate (CMPF)	3-carboxy-4-methyl-5-propyl-2-furanpropanoate (CMPF)	HMDB0061112		123979	-0.12652	0.292996	-1.78919	-1.78919	1.11681	-1.78919	-1.78919	1.3048	0	-0.546375	0.355404	0.223818	0.194338	-1.43273	-1.78919	-1.78919	-1.78919	-1.78919	1.52661	1.04196	-0.441049	-1.78919	0.877895	-0.718073	-0.975343	-0.668365	-1.78919	-1.78919	0.187223	-1.78919	-1.61307	-1.78919	-1.78919	-1.78919	-0.554494	-1.01894	-1.78919
1215	Carbohydrate	Aminosugar Metabolism	1431	0.160553	227	0.870215	-0.200556	N-acetylglucosaminylasparagine	N-acetylglucosaminylasparagine	HMDB0000489	C04540	123826	-0.176746	0.461931	0.546144	-0.312284	0.250462	0.335899	0.429804	-0.249157	0.433116	0.408466	-0.0710687	0.327683	-0.0885804	0.362532	-0.790692	-0.0804303	-0.0793177	0.135186	-0.110603	-0.118078	0.451942	0.202494	-0.28968	-0.000977928	-0.177928	0.324205	0.372808	0.12197	0.213014	0.413538	-0.712445	-0.0331994	-0.35064	0.261782	-0.206448	-0.457567	0.000976973
1539	Lipid	Phosphatidylcholine (PC)	2284	0.160553	227	0.862646	-0.21316	1-palmitoyl-2-oleoyl-GPC (16:0/18:1)	1-palmitoyl-2-oleoyl-GPC (16:0/18:1)	HMDB0007972	C13875	6436017	0.0701345	0.207068	0.225035	-0.291204	-0.16434	0.0229802	-0.0996886	-0.152816	0.738867	0.390121	-0.0378944	-0.324817	0.0447713	0.135151	-0.0650226	0.212343	-0.815806	0.158164	-0.017155	0.331558	0.0168657	0.0841416	0.223936	-0.389991	-0.211257	0.170878	0.452082	0.0399325	0.226628	0.0794831	-0.591766	-0.283913	-0.119332	-0.26828	-0.310968	-0.169111	-0.53456
100000997	Lipid	Fatty Acid, Monohydroxy	1983	0.160553	130	1.10467	0.143611	3-hydroxydecanoate	3-hydroxydecanoate	HMDB0002203		26612	0.0119199	-0.25658	0.000181599	-0.0336879	0.247985	-0.246003	-0.170199	0.134315	0.147358	-0.0342844	-0.185686	-0.165146	0.0413716	0.134891	0.0878381	-0.0198187	0.080358	-0.103236	-0.000181632	-0.448665	0.104871	-0.300371	0.165999	-0.0261465	0.364022	0.384118	0.298726	0.159149	-0.0741335	-0.179859	0.252673	0.163681	-0.138538	-0.0629787	0.157587	-0.253334	0.165822
100002107	Lipid	Sphingomyelins	3104	0.160553	227	0.866074	-0.207437	palmitoyl sphingomyelin (d18:1/16:0)	palmitoyl sphingomyelin (d18:1/16:0)	HMDB0010169		9939941	0.259381	0.732742	0.432671	-0.235067	0.0230465	0.0304439	-0.171507	-0.339306	0.549312	0.252489	0.176602	-0.212538	0.0968622	-0.0247662	-0.0235902	0.0683068	-0.854917	0.242012	0.227533	0.368805	-0.123577	-0.111532	0.546885	-0.356283	0.0971157	0.231998	0.321742	-0.0483429	0.387619	-0.118413	-0.585553	-0.223208	0.151599	-0.34689	-0.290427	-0.0446136	-0.747046
100003258	Cofactors and Vitamins	Ascorbate and Aldarate Metabolism	4353	0.160553	227	0.858311	-0.220427	2-O-methylascorbic acid	2-O-methylascorbic acid	HMDB0240294		54726398	0.384052	-0.229048	0.151131	-0.0621454	0.237136	0.073887	-0.498115	-0.213643	0.613786	0.0605472	-0.153916	-0.0777755	-0.134423	0.375783	0.0651832	-0.0883876	-0.235598	0.482818	0.178115	0.374307	0.0216818	-0.216718	0.1998	-0.0642259	-0.273268	-0.146206	0.241376	0.102153	0.312033	-0.102712	-0.286963	0.0235898	0.0540567	-0.0221623	-0.128766	0.0305526	-0.648169
100020205	Amino Acid	Alanine and Aspartate Metabolism	43	0.160553	227	0.835868	-0.258653	hydroxyasparagine**	hydroxyasparagine**	HMDB32332	C20631	15991574	0.259962	0.294533	0.504216	-0.067974	0.325567	-0.0475606	-0.356746	-0.715378	-0.29907	0.239612	0.28721	0.13763	0.182652	-0.158088	0.349629	-0.589805	-0.398609	0.158946	0.535073	0.293915	0.148469	-0.361449	0.358828	-0.195818	0.306024	0.164191	-0.333948	-0.173566	0.353486	-0.598202	-0.186133	0.0396314	-0.228192	-0.604649	-0.041267	0.244146	-0.598249
100021760	Amino Acid	Lysine Metabolism	139	0.160553	227	0.896307	-0.157935	N-acetyl-2-aminoadipate	N-acetyl-2-aminoadipate		C12986	443992	0.139007	-0.377146	0.19543	-0.212758	0.214341	0.00973871	-0.125923	0.00263302	0.362269	0.047072	-0.36107	0.0355399	-0.161732	0.254915	-0.0727073	0.227864	-0.0156768	0.347222	-0.420216	0.324009	0.114072	0.15478	-0.00263997	0.0604997	0.0469107	-0.0792918	0.428526	-0.0667728	0.0112213	0.307924	-0.0740147	-0.473573	-0.269326	-0.098282	-0.171345	-0.605641	-0.181132
1206	Energy	TCA Cycle	1444	0.162937	226.5	0.712361	-0.489319	isocitrate	isocitrate	HMDB0001874	C00451	5318532	0.994736	-2.09533	0.850818	0.0452183	0.515707	0.000256785	-1.03616	-1.47391	-0.0542595	0.662474	0.285342	0.101288	-0.30383	0.246804	0.0415735	-2.09533	-2.09533	0	0.0306954	0.638387	0.386439	-0.635605	0.707798	-1.0236	-0.03399	0.0531553	-0.176138	-0.681004	0.9156	-2.0181	-1.41646	-0.564858	-0.732218	-0.774401	-0.562575	0.663637	-2.09533
999923644			NA	0.16741	226	1.01326	0.0190112	X-23644	X-23644				-0.768375	-1.31324	-0.191803	0.826964	-0.349773	0.181496	-2.09559	-0.204014	0	0.0691338	-0.562086	0.520766	1.31706	0.76663	1.15637	-0.444519	-2.06136	0.776096	0.636238	0.753594	1.72617	1.29493	-0.744839	-0.263136	-0.826144	1.73342	2.11129	-0.623838	1.17709	-2.58337	0.100983	-1.10905	-0.191739	-2.58337	-2.09943	0.0614312	-2.58337
100000657	Lipid	Phosphatidylcholine (PC)	2279	0.169592	226	0.866163	-0.20729	1,2-dipalmitoyl-GPC (16:0/16:0)	1,2-dipalmitoyl-GPC (16:0/16:0)	HMDB0000564	D03585	452110	0.110796	0.130059	0.177845	-0.19004	-0.30607	0.00255658	-0.144149	-0.107672	0.773354	0.241744	-0.00256313	-0.323858	0.0413814	0.178067	-0.0678551	0.207426	-0.766799	0.309527	-0.0441001	0.321958	0.03109	0.0366785	0.219218	-0.28331	-0.218995	0.0327576	0.449589	0.0416546	0.281236	0.163055	-0.687327	-0.256664	-0.0587834	-0.145696	-0.388685	-0.145904	-0.632683
100021123	Amino Acid	Lysine Metabolism	117	0.169592	226	0.753105	-0.409078	hydroxy-N6,N6,N6-trimethyllysine*	hydroxy-N6,N6,N6-trimethyllysine*				-0.0422125	0.56111	-0.251774	0.439368	-0.602839	-0.408859	-0.357364	0.41344	0.0614216	0.476867	0.30531	-0.702159	0.749398	1.24544	0.466662	-0.47537	-0.731007	0.832231	-0.553782	0.717933	0.455006	0.617958	-0.655662	-0.535663	0.243383	0.453769	0.780543	-0.870682	-0.213895	-0.167241	-0.811535	0.270965	-0.560997	-0.434035	-0.916745	0.470076	-0.155705
999911795			NA	0.169592	226	0.6648	-0.589009	X-11795	X-11795				0.484636	0.998993	0.700498	0.23674	0.318576	-0.292254	0.0121999	-1.08351	-0.25861	0.245429	0.269811	0.899366	1.83538	0.236335	-0.174796	-0.507038	-0.171141	-0.978502	-1.61667	1.40278	0.529495	-0.27525	-0.0123506	0.240377	-0.854401	-0.449414	-0.438989	0.53043	0.049458	-0.132333	-0.0237571	0.0282516	-0.838614	0.104551	-0.109625	1.36616	-0.3637
100001208	Amino Acid	Histidine Metabolism	91	0.176038	225	0.791979	-0.336466	1-methyl-4-imidazoleacetate	1-methyl-4-imidazoleacetate	HMDB0002820	C05828	75810	-0.459779	-0.652962	-0.208242	-0.0935483	0.0745239	-0.652962	0.606517	0.122217	0.0582436	0.323359	-0.352335	0	0.725467	0.311532	0.368158	0.0524359	0.33916	-0.2343	-0.652962	-0.652962	0.405755	-0.652962	0.0651053	-0.519758	-0.239158	-0.274525	0.213779	0.371343	-0.357864	0.107551	-0.652962	-0.189676	0.171426	-0.336083	-0.332787	-0.22451	-0.510077
1123	Lipid	Primary Bile Acid Metabolism	3457	0.177225	222	0.581271	-0.782717	chenodeoxycholate	chenodeoxycholate	HMDB0000518	C02528	10133	-1.1132	-0.268122	1.18682	0.946603	-1.1132	-0.206746	-1.1132	-1.1132	-0.0403145	0.555447	1.55103	-1.1132	0.707621	-1.1132	-0.736629	-1.1132	-1.1132	-1.1132	0.0387521	-0.391732	0.599057	-1.1132	1.14364	-1.1132	0.187267	-1.1132	-0.382506	-1.1132	0.237527	-1.1132	-1.07591	-1.1132	-0.339783	-1.1132	-1.1132	-1.1132	-1.1132
878	Carbohydrate	Fructose, Mannose and Galactose Metabolism	1347	0.178997	225	0.890491	-0.167327	fructose	fructose	HMDB0000660	C00095	2723872	0.0437705	0.0284486	0.467196	-0.149332	0.0377714	0.103006	-0.160474	-0.314102	0.0999088	0.161134	0.317471	0.0843156	0.0306924	-0.0596445	-0.345447	-0.277234	-0.253708	0.00974183	0.501586	0.365576	-0.022149	0.0204643	0.235173	-0.159213	-0.105375	0.349205	-0.384701	-0.290144	-0.00983767	-0.400434	0.127035	-0.113923	-0.399042	-0.121317	0.0391779	0.150619	-0.272834
100000840	Xenobiotics	Food Component/Plant	5207	0.178997	225	0.883832	-0.178156	tartronate (hydroxymalonate)	tartronate (hydroxymalonate)	HMDB0035227	C02287	45	0.12734	0.363492	-0.142586	-0.103367	0.201003	-0.164044	-0.0292848	-0.00278308	0.376022	-0.0900063	0.00277535	0.00971063	0.0355794	-0.215057	-0.184692	-0.62422	0.264767	0.0992365	0.275907	0.56856	0.0571849	-0.187834	0.0579872	-0.166584	-0.0688581	0.0750768	0.0417149	0.0760214	0.0590375	0.0846816	-0.119995	-0.0256173	-0.0521732	-0.32522	-0.301651	0.0868545	-0.172663
100002466	Amino Acid	Glutathione Metabolism	577	0.178997	225	0.855998	-0.22432	cysteinylglycine disulfide*	cysteinylglycine disulfide*	HMDB0000709		22833544	0.307555	0.466541	0.615953	-0.07048	0.378653	0.096883	-0.0864936	-0.340545	0.1575	-0.026601	0.00996425	0.267205	0.0749681	-0.277749	0.190101	-0.235416	-0.303495	-0.0902987	0.716237	0.335478	0.280513	0.0643087	0.347645	-0.0100645	0.107469	0.370237	-0.165793	-0.0830912	0.42917	-0.086329	-0.0426398	-0.202511	0.0461533	-0.208743	-0.17608	-0.189582	-0.373057
999913684			NA	0.178997	225	0.764232	-0.387917	X-13684	X-13684				0.029936	1.38459	0.156212	-0.152301	0.0370691	0.0291691	0.200554	-0.252933	0.173123	0.180849	-0.00392326	-0.115556	-0.420737	-0.0920559	-0.117129	0.106034	-0.147313	-0.102923	0.00390793	0.670674	0.231077	0.312543	-0.121482	-0.333762	-0.028454	0.370799	-0.100917	-0.631784	0.197846	0.11075	-0.382415	0.127065	0.0898246	-0.179352	-1.06963	0.0831147	-0.650681
100004046	Amino Acid	Histidine Metabolism	86	0.179381	223	0.766976	-0.382746	N-acetylcarnosine	N-acetylcarnosine	HMDB0012881		9903482	0.243532	-0.346085	0.475487	-1.60618	-0.385008	0.101324	-0.057468	-1.60618	0.326843	-0.221593	-0.624181	0	-1.60618	-0.610925	-1.60618	-1.32159	-1.60618	-1.60618	0.840188	0.55152	-0.992696	-1.60618	0.0882968	-1.60618	0.275622	-1.60618	-1.60618	-0.262405	0.753884	-1.60618	-1.15326	-1.60618	0.0676846	-1.60618	0.430557	-1.60618	-1.60618
100021727	Lipid	Fatty Acid, Branched	1644	0.185894	222	0.847259	-0.239125	cis-3,4-methyleneheptanoate	cis-3,4-methyleneheptanoate				-0.458264	0.297096	-0.891494	0.0306475	0.157215	-0.96206	-0.363539	-0.187165	-0.96206	-0.96206	-0.96206	-0.109059	0.0414342	-0.608566	0.0591552	0.94006	-0.96206	-0.96206	0.382186	0.21758	-0.96206	-0.96206	0.11211	-0.591842	0.961972	-0.0316165	-0.96206	-0.96206	-0.96206	-0.11051	-0.96206	-0.467874	-0.96206	-0.96206	-0.96206	0.386744	-0.96206
100001466	Nucleotide	Pyrimidine Metabolism, Cytidine containing	4255	0.187415	223	0.72149	-0.470948	3-methylcytidine	3-methylcytidine	HMDB0240577		14237477	-0.949504	0.969789	-0.170613	-0.424398	-0.949504	-0.949504	-0.616743	0.311239	0.300824	0.534277	0.00569994	-0.724436	0.280241	0.333329	0.206085	-0.949504	-0.00573261	-0.393263	-0.949504	-0.949504	0.64491	0.546889	-0.949504	-0.949504	-0.121865	0.430089	0.259891	-0.949504	-0.541374	0.0326073	-0.944701	-0.53776	-0.949504	-0.949504	-0.949504	-0.486399	-0.949504
1254	Lipid	Glycerolipid Metabolism	2842	0.188775	224	0.589753	-0.761818	glycerol	glycerol	HMDB0000131	C00116	753	0.424361	-0.461482	0.339091	0.488493	-0.0185818	-0.454002	0.0497713	0.654697	0.68614	-0.0674627	2.64087	0.358155	-0.0344688	-0.220582	0.0182428	0.127462	-0.183552	0.120353	0.32291	-0.0684707	-0.229989	0.247488	0.0351945	-0.255629	-0.606902	-0.342804	0.775816	-0.0611344	0.20055	0.491711	0.0213518	0.57851	-0.314873	-0.421515	-0.306347	-0.352399	-0.0658055
100001586	Cofactors and Vitamins	Ascorbate and Aldarate Metabolism	4358	0.188775	224	0.817781	-0.290213	gulonate*	gulonate*	HMDB0003290	C00800	152304	0.566756	-0.213843	0.440177	-0.154228	0.112717	0.26216	0.114013	-0.123966	0.972551	0.250565	-0.169265	0.00837802	0.0285464	-0.0148663	-0.0316498	0.236224	-0.420642	0.207259	-0.129011	0.441295	-0.156487	0.167282	-0.00912685	-0.137397	-0.43486	0.180269	0.290695	0.0800115	0.418391	0.276174	-0.392795	0.0499926	-0.00844881	-0.169414	-0.287729	-0.11441	-0.907802
100008916	Lipid	Phosphatidylcholine (PC)	2340	0.191165	223.5	0.84402	-0.244651	1-stearoyl-2-docosahexaenoyl-GPC (18:0/22:6)	1-stearoyl-2-docosahexaenoyl-GPC (18:0/22:6)	HMDB0008057		24778876	0.163755	0.669331	0.073607	-0.400041	0.197185	-0.0291634	-0.283666	0.143986	0.726229	0.242382	0	-0.63094	0.21564	-0.085635	-0.19765	0.11573	-1.28145	0.119763	-0.373502	0.303189	-0.0528342	0.169491	0.737983	-0.574358	-0.266212	0.636952	0.422166	-0.200208	0.264389	-1.28145	-1.28145	-0.155409	-0.206249	-0.544585	-1.28145	-0.339376	-1.13795
100000125	Nucleotide	Pyrimidine Metabolism, Cytidine containing	4263	0.196347	223	0.832299	-0.264826	2'-deoxycytidine	2'-deoxycytidine	HMDB0000014	C00881	13711	0.329055	0.869865	0.347604	0.133276	-0.332258	-0.178107	0.247792	-0.67154	0.0767875	0.249539	-0.143255	-0.206498	0.328622	0.123871	-0.0838659	-0.340886	-1.31602	-0.0182104	0.173444	0.462916	0.444217	0.558071	-0.169897	-0.230009	0.200225	0.578789	0.033235	-0.0783083	0.0158957	-0.0161524	-0.419806	0.329585	-0.206166	-1.31602	-1.31602	-0.371458	-0.805785
171	Nucleotide	Purine Metabolism, (Hypo)Xanthine/Inosine containing	4121	0.198931	223	0.885165	-0.175982	hypoxanthine	hypoxanthine	HMDB0000157	C00262	790135398638	-0.125481	0.206894	-0.382244	0.29521	-0.0753723	-0.33249	-0.0158138	0.208578	0.128018	0.167764	-0.053327	0.21329	0.315449	0.397932	0.281973	0.161455	0.0131638	0.634523	-0.0832546	-0.260111	0.287667	0.155631	-0.358824	-0.188068	0.388134	-0.0594109	0.350493	-0.143517	-0.239275	0.333351	-0.0231782	-0.0440144	-0.242048	-0.472334	-0.31328	-0.0133394	0.210977
[truncated: 1 more columns]
