# Supplementary material for: Deep phenotyping of post-infectious myalgic encephalomyelitis/chronic fatigue syndrome
Source: Nat Commun. 2024 Feb 21;15:907. doi: 10.1038/s41467-024-45107-3 (PMC10881493; doi:10.1038/s41467-024-45107-3)
Supplement: Supplementary file 6 — Source Data [file 41467_2024_45107_MOESM6_ESM.zip › Figures Source Data Files 12.30.23/Figure 7B.xlsx]

## Sheet: Sheet1
Study code	B cell subset Switched memory (%)
HV	20.5
HV	32.7
HV	25.5
HV	27
HV	14.2
HV	19.8
HV	22.9
HV	20.2
HV	27.1
HV	32
HV	31.9
HV	35
HV	30.6
HV	21.5
HV	12.9
HV	22.7
HV	27.6
HV	12.2
HV	34.8
HV	25.3
PI-ME/CFS	22.3
PI-ME/CFS	18.6
PI-ME/CFS	31.6
PI-ME/CFS	13.2
PI-ME/CFS	14
PI-ME/CFS	10.8
PI-ME/CFS	13
PI-ME/CFS	29.5
PI-ME/CFS	17.5
PI-ME/CFS	23.2
PI-ME/CFS	19.2
PI-ME/CFS	13.2
PI-ME/CFS	18.2
PI-ME/CFS	7.87
PI-ME/CFS	24.4
PI-ME/CFS	18
	Naïve
	29.7
	34.6
	27.4
	31.7
	39
	39.5
	40.9
	32.4
	40.1
	27.9
	33.2
	29.3
	26.6
	36.4
	21.6
	19.2
	27.9
	52.6
	39.6
	37.4
	49.7
	27.1
	33.8
	33.8087
	Naïve
	29.7
	34.6
	27.4
	31.7
	39
	39.5
	40.9
	32.4
	40.1
	27.9
	33.2
	29.3
	26.6
	36.4
	21.6
	19.2
	27.9
	52.6
	39.6
	37.4
	49.7
	27.1
	33.8
	33.8087
	Naïve
	29.7
	34.6
	27.4
	31.7
	39
	39.5
	40.9
	32.4
	40.1
	27.9
	33.2
	29.3
	26.6
	36.4
	21.6
	19.2
	27.9
	52.6
	39.6
	37.4
	49.7
	27.1
	33.8
	33.8087
	Naïve
	29.7
	34.6
	27.4
	31.7
	39
	39.5
	40.9
	32.4
	40.1
	27.9
	33.2
	29.3
	26.6
	36.4
	21.6
	19.2
	27.9
	52.6
	39.6
	37.4
	49.7
	27.1
	33.8
	33.8087
	Naïve
	29.7
	34.6
	27.4
	31.7
	39
	39.5
	40.9
	32.4
	40.1
	27.9
	33.2
	29.3
	26.6
	36.4
	21.6
	19.2
	27.9
	52.6
	39.6
	37.4
	49.7
	27.1
	33.8
	33.8087
	Naïve
	29.7
	34.6
	27.4
	31.7
	39
	39.5
	40.9
	32.4
	40.1
	27.9
	33.2
	29.3
	26.6
	36.4
	21.6
	19.2
	27.9
	52.6
	39.6
	37.4
	49.7
	27.1
	33.8
	33.8087
	Naïve
	29.7
	34.6
	27.4
	31.7
	39
	39.5
	40.9
	32.4
	40.1
	27.9
	33.2
	29.3
	26.6
	36.4
	21.6
	19.2
	27.9
	52.6
	39.6
	37.4
	49.7
	27.1
	33.8
	33.8087
	Naïve
	29.7
	34.6
	27.4
	31.7
	39
	39.5
	40.9
	32.4
	40.1
	27.9
	33.2
	29.3
	26.6
	36.4
	21.6
	19.2
	27.9
	52.6
	39.6
	37.4
	49.7
	27.1
	33.8
	33.8087
	Naïve
	29.7
	34.6
	27.4
	31.7
	39
	39.5
	40.9
	32.4
	40.1
	27.9
	33.2
	29.3
	26.6
	36.4
	21.6
	19.2
	27.9
	52.6
	39.6
	37.4
	49.7
	27.1
	33.8
	33.8087
	Naïve
	29.7
	34.6
	27.4
	31.7
	39
	39.5
	40.9
	32.4
	40.1
	27.9
	33.2
	29.3
	26.6
	36.4
	21.6
	19.2
	27.9
	52.6
	39.6
	37.4
	49.7
	27.1
	33.8
	33.8087
	Naïve
	29.7
	34.6
	27.4
	31.7
	39
	39.5
	40.9
	32.4
	40.1
	27.9
	33.2
	29.3
	26.6
	36.4
	21.6
	19.2
	27.9
	52.6
	39.6
	37.4
	49.7
	27.1
	33.8
	33.8087
	Naïve
	29.7
	34.6
	27.4
	31.7
	39
	39.5
	40.9
	32.4
	40.1
	27.9
	33.2
	29.3
	26.6
	36.4
	21.6
	19.2
	27.9
	52.6
	39.6
	37.4
	49.7
	27.1
	33.8
	33.8087
	Naïve
	29.7
	34.6
	27.4
	31.7
	39
	39.5
	40.9
	32.4
	40.1
	27.9
	33.2
	29.3
	26.6
	36.4
	21.6
	19.2
	27.9
	52.6
	39.6
	37.4
	49.7
	27.1
	33.8
	33.8087
	Naïve
	29.7
	34.6
	27.4
	31.7
	39
	39.5
	40.9
	32.4
	40.1
	27.9
	33.2
	29.3
	26.6
	36.4
	21.6
	19.2
	27.9
	52.6
	39.6
	37.4
	49.7
	27.1
	33.8
	33.8087
	Naïve
	29.7
	34.6
	27.4
	31.7
	39
	39.5
	40.9
	32.4
	40.1
	27.9
	33.2
	29.3
	26.6
	36.4
	21.6
	19.2
	27.9
	52.6
	39.6
	37.4
	49.7
	27.1
	33.8
	33.8087
	Naïve
	29.7
	34.6
	27.4
	31.7
	39
	39.5
	40.9
	32.4
	40.1
	27.9
	33.2
	29.3
	26.6
	36.4
	21.6
	19.2
	27.9
	52.6
	39.6
	37.4
	49.7
	27.1
	33.8
	33.8087
	Naïve
	29.7
	34.6
	27.4
	31.7
	39
	39.5
	40.9
	32.4
	40.1
	27.9
	33.2
	29.3
	26.6
	36.4
	21.6
	19.2
	27.9
	52.6
	39.6
	37.4
	49.7
	27.1
	33.8
	33.8087
	Naïve
	29.7
	34.6
	27.4
	31.7
	39
	39.5
	40.9
	32.4
	40.1
	27.9
	33.2
	29.3
	26.6
	36.4
	21.6
	19.2
	27.9
	52.6
	39.6
	37.4
	49.7
	27.1
	33.8
	33.8087
	Naïve
	29.7
	34.6
	27.4
	31.7
	39
	39.5
	40.9
	32.4
	40.1
	27.9
	33.2
	29.3
	26.6
	36.4
	21.6
	19.2
	27.9
	52.6
	39.6
	37.4
	49.7
	27.1
	33.8
	33.8087
	Naïve
	29.7
	34.6
	27.4
	31.7
	39
	39.5
	40.9
	32.4
	40.1
	27.9
	33.2
	29.3
	26.6
	36.4
	21.6
	19.2
	27.9
	52.6
	39.6
	37.4
	49.7
	27.1
	33.8
	33.8087
	Naïve
	29.7
	34.6
	27.4
	31.7
	39
	39.5
	40.9
	32.4
	40.1
	27.9
	33.2
	29.3
	26.6
	36.4
	21.6
	19.2
	27.9
	52.6
	39.6
	37.4
	49.7
	27.1
	33.8
	33.8087
	Naïve
	29.7
	34.6
	27.4
	31.7
	39
	39.5
	40.9
	32.4
	40.1
	27.9
	33.2
	29.3
	26.6
	36.4
	21.6
	19.2
	27.9
	52.6
	39.6
	37.4
	49.7
	27.1
	33.8
	33.8087
	Naïve
	29.7
	34.6
	27.4
	31.7
	39
	39.5
	40.9
	32.4
	40.1
	27.9
	33.2
	29.3
	26.6
	36.4
	21.6
	19.2
	27.9
	52.6
	39.6
	37.4
	49.7
	27.1
	33.8
	33.8087
	Naïve
	29.7
	34.6
	27.4
	31.7
	39
	39.5
	40.9
	32.4
	40.1
	27.9
	33.2
	29.3
	26.6
	36.4
	21.6
	19.2
	27.9
	52.6
	39.6
	37.4
	49.7
	27.1
	33.8
	33.8087
	Naïve
	29.7
	34.6
	27.4
	31.7
	39
	39.5
	40.9
	32.4
	40.1
	27.9
	33.2
	29.3
	26.6
	36.4
	21.6
	19.2
	27.9
	52.6
	39.6
	37.4
	49.7
	27.1
	33.8
	33.8087
	Naïve
	29.7
	34.6
	27.4
	31.7
	39
	39.5
	40.9
	32.4
	40.1
	27.9
	33.2
	29.3
	26.6
	36.4
	21.6
	19.2
	27.9
	52.6
	39.6
	37.4
	49.7
	27.1
	33.8
	33.8087
	Naïve
	29.7
	34.6
	27.4
	31.7
	39
	39.5
	40.9
	32.4
	40.1
	27.9
	33.2
	29.3
	26.6
	36.4
	21.6
	19.2
	27.9
	52.6
	39.6
	37.4
	49.7
	27.1
	33.8
	33.8087
	Naïve
	29.7
	34.6
	27.4
	31.7
	39
	39.5
	40.9
	32.4
	40.1
	27.9
	33.2
	29.3
	26.6
	36.4
	21.6
	19.2
	27.9
	52.6
	39.6
	37.4
	49.7
	27.1
	33.8
	33.8087
	Naïve
	29.7
	34.6
	27.4
	31.7
	39
	39.5
	40.9
	32.4
	40.1
	27.9
	33.2
	29.3
	26.6
	36.4
	21.6
	19.2
	27.9
	52.6
	39.6
	37.4
	49.7
	27.1
	33.8
	33.8087
	Naïve
	29.7
	34.6
	27.4
	31.7
	39
	39.5
	40.9
	32.4
	40.1
	27.9
	33.2
	29.3
	26.6
	36.4
	21.6
	19.2
	27.9
	52.6
	39.6
	37.4
	49.7
	27.1
	33.8
	33.8087
	Naïve
	29.7
	34.6
	27.4
	31.7
	39
	39.5
	40.9
	32.4
	40.1
	27.9
	33.2
	29.3
	26.6
	36.4
	21.6
	19.2
	27.9
	52.6
	39.6
	37.4
	49.7
	27.1
	33.8
	33.8087
	Naïve
	29.7
	34.6
	27.4
	31.7
	39
	39.5
	40.9
	32.4
	40.1
	27.9
	33.2
	29.3
	26.6
	36.4
	21.6
	19.2
	27.9
	52.6
	39.6
	37.4
	49.7
	27.1
	33.8
	33.8087
	Naïve
	29.7
	34.6
	27.4
	31.7
	39
	39.5
	40.9
	32.4
	40.1
	27.9
	33.2
	29.3
	26.6
	36.4
	21.6
	19.2
	27.9
	52.6
	39.6
	37.4
	49.7
	27.1
	33.8
	33.8087
	Naïve
	29.7
	34.6
	27.4
	31.7
	39
	39.5
	40.9
	32.4
	40.1
	27.9
	33.2
	29.3
	26.6
	36.4
	21.6
	19.2
	27.9
	52.6
	39.6
	37.4
	49.7
	27.1
	33.8
	33.8087
	Naïve
	29.7
	34.6
	27.4
	31.7
	39
	39.5
	40.9
	32.4
	40.1
	27.9
	33.2
	29.3
	26.6
	36.4
	21.6
	19.2
	27.9
	52.6
	39.6
	37.4
	49.7
	27.1
	33.8
	33.8087
	Naïve
	29.7
	34.6
	27.4
	31.7
	39
	39.5
	40.9
	32.4
	40.1
	27.9
	33.2
	29.3
	26.6
	36.4
	21.6
	19.2
	27.9
	52.6
	39.6
	37.4
	49.7
	27.1
	33.8
	33.8087
	Naïve
	29.7
	34.6
	27.4
	31.7
	39
	39.5
	40.9
	32.4
	40.1
	27.9
	33.2
	29.3
	26.6
	36.4
	21.6
	19.2
	27.9
	52.6
	39.6
	37.4
	49.7
	27.1
	33.8
	33.8087
	Naïve
	29.7
	34.6
	27.4
	31.7
	39
	39.5
	40.9
	32.4
	40.1
	27.9
	33.2
	29.3
	26.6
	36.4
	21.6
	19.2
	27.9
	52.6
	39.6
	37.4
	49.7
	27.1
	33.8
	33.8087
	Naïve
	29.7
	34.6
	27.4
	31.7
	39
	39.5
	40.9
	32.4
	40.1
	27.9
	33.2
	29.3
	26.6
	36.4
	21.6
	19.2
	27.9
	52.6
	39.6
	37.4
	49.7
	27.1
	33.8
	33.8087
	Naïve
	29.7
	34.6
	27.4
	31.7
	39
	39.5
	40.9
	32.4
	40.1
	27.9
	33.2
	29.3
	26.6
	36.4
	21.6
	19.2
	27.9
	52.6
	39.6
	37.4
	49.7
	27.1
	33.8
	33.8087
	Naïve
	29.7
	34.6
	27.4
	31.7
	39
	39.5
	40.9
	32.4
	40.1
	27.9
	33.2
	29.3
	26.6
	36.4
	21.6
	19.2
	27.9
	52.6
	39.6
	37.4
	49.7
	27.1
	33.8
	33.8087
	Naïve
	29.7
	34.6
	27.4
	31.7
	39
	39.5
	40.9
	32.4
	40.1
	27.9
	33.2
	29.3
	26.6
	36.4
	21.6
	19.2
	27.9
	52.6
	39.6
	37.4
	49.7
	27.1
	33.8
	33.8087
	Naïve
	29.7
	34.6
	27.4
	31.7
	39
	39.5
	40.9
	32.4
	40.1
	27.9
	33.2
	29.3
	26.6
	36.4
	21.6
	19.2
	27.9
	52.6
	39.6
	37.4
	49.7
	27.1
	33.8
	33.8087
	Naïve
	29.7
	34.6
	27.4
	31.7
	39
	39.5
	40.9
	32.4
	40.1
	27.9
	33.2
	29.3
	26.6
	36.4
	21.6
	19.2
	27.9
	52.6
	39.6
	37.4
	49.7
	27.1
	33.8
	33.8087
	Naïve
	29.7
	34.6
	27.4
	31.7
	39
	39.5
	40.9
	32.4
	40.1
	27.9
	33.2
	29.3
	26.6
	36.4
	21.6
	19.2
	27.9
	52.6
	39.6
	37.4
	49.7
	27.1
	33.8
	33.8087
	Naïve
	29.7
	34.6
	27.4
	31.7
	39
	39.5
	40.9
	32.4
	40.1
	27.9
	33.2
	29.3
	26.6
	36.4
	21.6
	19.2
	27.9
	52.6
	39.6
	37.4
	49.7
	27.1
	33.8
	33.8087
	Naïve
	29.7
	34.6
	27.4
	31.7
	39
	39.5
	40.9
	32.4
	40.1
	27.9
	33.2
	29.3
	26.6
	36.4
	21.6
	19.2
	27.9
	52.6
	39.6
	37.4
	49.7
	27.1
	33.8
	33.8087
	Naïve
	29.7
	34.6
	27.4
	31.7
	39
	39.5
	40.9
	32.4
	40.1
	27.9
	33.2
	29.3
	26.6
	36.4
	21.6
	19.2
	27.9
	52.6
	39.6
	37.4
	49.7
	27.1
	33.8
	33.8087
	Naïve
	29.7
	34.6
	27.4
	31.7
	39
	39.5
	40.9
	32.4
	40.1
	27.9
	33.2
	29.3
	26.6
	36.4
	21.6
	19.2
	27.9
	52.6
	39.6
	37.4
	49.7
	27.1
	33.8
	33.8087
	Naïve
	29.7
	34.6
	27.4
	31.7
	39
	39.5
	40.9
	32.4
	40.1
	27.9
	33.2
	29.3
	26.6
	36.4
	21.6
	19.2
	27.9
	52.6
	39.6
	37.4
	49.7
	27.1
	33.8
	33.8087
	Naïve
	29.7
	34.6
	27.4
	31.7
	39
	39.5
	40.9
	32.4
	40.1
	27.9
	33.2
	29.3
	26.6
	36.4
	21.6
	19.2
	27.9
	52.6
	39.6
	37.4
	49.7
	27.1
	33.8
	33.8087
	Naïve
	29.7
	34.6
	27.4
	31.7
	39
	39.5
	40.9
	32.4
	40.1
	27.9
	33.2
	29.3
	26.6
	36.4
	21.6
	19.2
	27.9
	52.6
	39.6
	37.4
	49.7
	27.1
	33.8
	33.8087
	Naïve
	29.7
	34.6
	27.4
	31.7
	39
	39.5
	40.9
	32.4
	40.1
	27.9
	33.2
	29.3
	26.6
	36.4
	21.6
	19.2
	27.9
	52.6
	39.6
	37.4
	49.7
	27.1
	33.8
	33.8087
	Naïve
	29.7
	34.6
	27.4
	31.7
	39
	39.5
	40.9
	32.4
	40.1
	27.9
	33.2
	29.3
	26.6
	36.4
	21.6
	19.2
	27.9
	52.6
	39.6
	37.4
	49.7
	27.1
	33.8
	33.8087
	Naïve
	29.7
	34.6
	27.4
	31.7
	39
	39.5
	40.9
	32.4
	40.1
	27.9
	33.2
	29.3
	26.6
	36.4
	21.6
	19.2
	27.9
	52.6
	39.6
	37.4
	49.7
	27.1
	33.8
	33.8087
	Naïve
	29.7
	34.6
	27.4
	31.7
	39
	39.5
	40.9
	32.4
	40.1
	27.9
	33.2
	29.3
	26.6
	36.4
	21.6
	19.2
	27.9
	52.6
	39.6
	37.4
	49.7
	27.1
	33.8
	33.8087
	Naïve
	29.7
	34.6
	27.4
	31.7
	39
	39.5
	40.9
	32.4
	40.1
	27.9
	33.2
	29.3
	26.6
	36.4
	21.6
	19.2
	27.9
	52.6
	39.6
	37.4
	49.7
	27.1
	33.8
	33.8087
	Naïve
	29.7
	34.6
	27.4
	31.7
	39
	39.5
	40.9
	32.4
	40.1
	27.9
	33.2
	29.3
	26.6
	36.4
	21.6
	19.2
	27.9
	52.6
	39.6
	37.4
	49.7
	27.1
	33.8
	33.8087
	Naïve
	29.7
	34.6
	27.4
	31.7
	39
	39.5
	40.9
	32.4
	40.1
	27.9
	33.2
	29.3
	26.6
	36.4
	21.6
	19.2
	27.9
	52.6
	39.6
	37.4
	49.7
	27.1
	33.8
	33.8087
	Naïve
	29.7
	34.6
	27.4
	31.7
	39
	39.5
	40.9
	32.4
	40.1
	27.9
	33.2
	29.3
	26.6
	36.4
	21.6
	19.2
	27.9
	52.6
	39.6
	37.4
	49.7
	27.1
	33.8
	33.8087
	Naïve
	29.7
	34.6
	27.4
	31.7
	39
	39.5
	40.9
	32.4
	40.1
	27.9
	33.2
	29.3
	26.6
	36.4
	21.6
	19.2
	27.9
	52.6
	39.6
	37.4
	49.7
	27.1
	33.8
	33.8087
	Naïve
	29.7
	34.6
	27.4
	31.7
	39
	39.5
	40.9
	32.4
	40.1
	27.9
	33.2
	29.3
	26.6
	36.4
	21.6
	19.2
	27.9
	52.6
	39.6
	37.4
	49.7
	27.1
	33.8
	33.8087
	Naïve
	29.7
	34.6
	27.4
	31.7
	39
	39.5
	40.9
	32.4
	40.1
	27.9
	33.2
	29.3
	26.6
	36.4
	21.6
	19.2
	27.9
	52.6
	39.6
	37.4
	49.7
	27.1
	33.8
	33.8087
