# Supplementary material for: Deep phenotyping of post-infectious myalgic encephalomyelitis/chronic fatigue syndrome
Source: Nat Commun. 2024 Feb 21;15:907. doi: 10.1038/s41467-024-45107-3 (PMC10881493; doi:10.1038/s41467-024-45107-3)
Supplement: Supplementary file 6 — Source Data [file 41467_2024_45107_MOESM6_ESM.zip › Figures Source Data Files 12.30.23/Figure 7C.xlsx]

## Sheet: Sheet1
Study code	CD8+ T cell subset PD-1 (%)
HV	81.1
HV	43.6
HV	68.1
HV	80.2
HV	80.5
HV	64.4
HV	89.5
HV	81.5
HV	63.8
HV	84
HV	85.8
HV	91.7
HV	84.8
HV	80
HV	77.9
HV	81.7
HV	85.1
HV	95.5
HV	75
HV	72.1
PI-ME/CFS	91.1
PI-ME/CFS	88.5
PI-ME/CFS	71.4
PI-ME/CFS	82.6
PI-ME/CFS	93.8
PI-ME/CFS	77.5
PI-ME/CFS	94.2
PI-ME/CFS	88.3
PI-ME/CFS	93
PI-ME/CFS	82.9
PI-ME/CFS	83.6
PI-ME/CFS	79.3
PI-ME/CFS	84.2
PI-ME/CFS	90.5
PI-ME/CFS	85.7
PI-ME/CFS	84.4
	Naïve
	29.7
	34.6
	27.4
	31.7
	39
	39.5
	40.9
	32.4
	40.1
	27.9
	33.2
	29.3
	26.6
	36.4
	21.6
	19.2
	27.9
	52.6
	39.6
	37.4
	49.7
	27.1
	33.8
	33.8087
	Naïve
	29.7
	34.6
	27.4
	31.7
	39
	39.5
	40.9
	32.4
	40.1
	27.9
	33.2
	29.3
	26.6
	36.4
	21.6
	19.2
	27.9
	52.6
	39.6
	37.4
	49.7
	27.1
	33.8
	33.8087
	Naïve
	29.7
	34.6
	27.4
	31.7
	39
	39.5
	40.9
	32.4
	40.1
	27.9
	33.2
	29.3
	26.6
	36.4
	21.6
	19.2
	27.9
	52.6
	39.6
	37.4
	49.7
	27.1
	33.8
	33.8087
	Naïve
	29.7
	34.6
	27.4
	31.7
	39
	39.5
	40.9
	32.4
	40.1
	27.9
	33.2
	29.3
	26.6
	36.4
	21.6
	19.2
	27.9
	52.6
	39.6
	37.4
	49.7
	27.1
	33.8
	33.8087
	Naïve
	29.7
	34.6
	27.4
	31.7
	39
	39.5
	40.9
	32.4
	40.1
	27.9
	33.2
	29.3
	26.6
	36.4
	21.6
	19.2
	27.9
	52.6
	39.6
	37.4
	49.7
	27.1
	33.8
	33.8087
	Naïve
	29.7
	34.6
	27.4
	31.7
	39
	39.5
	40.9
	32.4
	40.1
	27.9
	33.2
	29.3
	26.6
	36.4
	21.6
	19.2
	27.9
	52.6
	39.6
	37.4
	49.7
	27.1
	33.8
	33.8087
	Naïve
	29.7
	34.6
	27.4
	31.7
	39
	39.5
	40.9
	32.4
	40.1
	27.9
	33.2
	29.3
	26.6
	36.4
	21.6
	19.2
	27.9
	52.6
	39.6
	37.4
	49.7
	27.1
	33.8
	33.8087
	Naïve
	29.7
	34.6
	27.4
	31.7
	39
	39.5
	40.9
	32.4
	40.1
	27.9
	33.2
	29.3
	26.6
	36.4
	21.6
	19.2
	27.9
	52.6
	39.6
	37.4
	49.7
	27.1
	33.8
	33.8087
	Naïve
	29.7
	34.6
	27.4
	31.7
	39
	39.5
	40.9
	32.4
	40.1
	27.9
	33.2
	29.3
	26.6
	36.4
	21.6
	19.2
	27.9
	52.6
	39.6
	37.4
	49.7
	27.1
	33.8
	33.8087
	Naïve
	29.7
	34.6
	27.4
	31.7
	39
	39.5
	40.9
	32.4
	40.1
	27.9
	33.2
	29.3
	26.6
	36.4
	21.6
	19.2
	27.9
	52.6
	39.6
	37.4
	49.7
	27.1
	33.8
	33.8087
	Naïve
	29.7
	34.6
	27.4
	31.7
	39
	39.5
	40.9
	32.4
	40.1
	27.9
	33.2
	29.3
	26.6
	36.4
	21.6
	19.2
	27.9
	52.6
	39.6
	37.4
	49.7
	27.1
	33.8
	33.8087
	Naïve
	29.7
	34.6
	27.4
	31.7
	39
	39.5
	40.9
	32.4
	40.1
	27.9
	33.2
	29.3
	26.6
	36.4
	21.6
	19.2
	27.9
	52.6
	39.6
	37.4
	49.7
	27.1
	33.8
	33.8087
	Naïve
	29.7
	34.6
	27.4
	31.7
	39
	39.5
	40.9
	32.4
	40.1
	27.9
	33.2
	29.3
	26.6
	36.4
	21.6
	19.2
	27.9
	52.6
	39.6
	37.4
	49.7
	27.1
	33.8
	33.8087
	Naïve
	29.7
	34.6
	27.4
	31.7
	39
	39.5
	40.9
	32.4
	40.1
	27.9
	33.2
	29.3
	26.6
	36.4
	21.6
	19.2
	27.9
	52.6
	39.6
	37.4
	49.7
	27.1
	33.8
	33.8087
	Naïve
	29.7
	34.6
	27.4
	31.7
	39
	39.5
	40.9
	32.4
	40.1
	27.9
	33.2
	29.3
	26.6
	36.4
	21.6
	19.2
	27.9
	52.6
	39.6
	37.4
	49.7
	27.1
	33.8
	33.8087
	Naïve
	29.7
	34.6
	27.4
	31.7
	39
	39.5
	40.9
	32.4
	40.1
	27.9
	33.2
	29.3
	26.6
	36.4
	21.6
	19.2
	27.9
	52.6
	39.6
	37.4
	49.7
	27.1
	33.8
	33.8087
	Naïve
	29.7
	34.6
	27.4
	31.7
	39
	39.5
	40.9
	32.4
	40.1
	27.9
	33.2
	29.3
	26.6
	36.4
	21.6
	19.2
	27.9
	52.6
	39.6
	37.4
	49.7
	27.1
	33.8
	33.8087
	Naïve
	29.7
	34.6
	27.4
	31.7
	39
	39.5
	40.9
	32.4
	40.1
	27.9
	33.2
	29.3
	26.6
	36.4
	21.6
	19.2
	27.9
	52.6
	39.6
	37.4
	49.7
	27.1
	33.8
	33.8087
	Naïve
	29.7
	34.6
	27.4
	31.7
	39
	39.5
	40.9
	32.4
	40.1
	27.9
	33.2
	29.3
	26.6
	36.4
	21.6
	19.2
	27.9
	52.6
	39.6
	37.4
	49.7
	27.1
	33.8
	33.8087
	Naïve
	29.7
	34.6
	27.4
	31.7
	39
	39.5
	40.9
	32.4
	40.1
	27.9
	33.2
	29.3
	26.6
	36.4
	21.6
	19.2
	27.9
	52.6
	39.6
	37.4
	49.7
	27.1
	33.8
	33.8087
	Naïve
	29.7
	34.6
	27.4
	31.7
	39
	39.5
	40.9
	32.4
	40.1
	27.9
	33.2
	29.3
	26.6
	36.4
	21.6
	19.2
	27.9
	52.6
	39.6
	37.4
	49.7
	27.1
	33.8
	33.8087
	Naïve
	29.7
	34.6
	27.4
	31.7
	39
	39.5
	40.9
	32.4
	40.1
	27.9
	33.2
	29.3
	26.6
	36.4
	21.6
	19.2
	27.9
	52.6
	39.6
	37.4
	49.7
	27.1
	33.8
	33.8087
	Naïve
	29.7
	34.6
	27.4
	31.7
	39
	39.5
	40.9
	32.4
	40.1
	27.9
	33.2
	29.3
	26.6
	36.4
	21.6
	19.2
	27.9
	52.6
	39.6
	37.4
	49.7
	27.1
	33.8
	33.8087
	Naïve
	29.7
	34.6
	27.4
	31.7
	39
	39.5
	40.9
	32.4
	40.1
	27.9
	33.2
	29.3
	26.6
	36.4
	21.6
	19.2
	27.9
	52.6
	39.6
	37.4
	49.7
	27.1
	33.8
	33.8087
	Naïve
	29.7
	34.6
	27.4
	31.7
	39
	39.5
	40.9
	32.4
	40.1
	27.9
	33.2
	29.3
	26.6
	36.4
	21.6
	19.2
	27.9
	52.6
	39.6
	37.4
	49.7
	27.1
	33.8
	33.8087
	Naïve
	29.7
	34.6
	27.4
	31.7
	39
	39.5
	40.9
	32.4
	40.1
	27.9
	33.2
	29.3
	26.6
	36.4
	21.6
	19.2
	27.9
	52.6
	39.6
	37.4
	49.7
	27.1
	33.8
	33.8087
	Naïve
	29.7
	34.6
	27.4
	31.7
	39
	39.5
	40.9
	32.4
	40.1
	27.9
	33.2
	29.3
	26.6
	36.4
	21.6
	19.2
	27.9
	52.6
	39.6
	37.4
	49.7
	27.1
	33.8
	33.8087
	Naïve
	29.7
	34.6
	27.4
	31.7
	39
	39.5
	40.9
	32.4
	40.1
	27.9
	33.2
	29.3
	26.6
	36.4
	21.6
	19.2
	27.9
	52.6
	39.6
	37.4
	49.7
	27.1
	33.8
	33.8087
	Naïve
	29.7
	34.6
	27.4
	31.7
	39
	39.5
	40.9
	32.4
	40.1
	27.9
	33.2
	29.3
	26.6
	36.4
	21.6
	19.2
	27.9
	52.6
	39.6
	37.4
	49.7
	27.1
	33.8
	33.8087
	Naïve
	29.7
	34.6
	27.4
	31.7
	39
	39.5
	40.9
	32.4
	40.1
	27.9
	33.2
	29.3
	26.6
	36.4
	21.6
	19.2
	27.9
	52.6
	39.6
	37.4
	49.7
	27.1
	33.8
	33.8087
	Naïve
	29.7
	34.6
	27.4
	31.7
	39
	39.5
	40.9
	32.4
	40.1
	27.9
	33.2
	29.3
	26.6
	36.4
	21.6
	19.2
	27.9
	52.6
	39.6
	37.4
	49.7
	27.1
	33.8
	33.8087
	Naïve
	29.7
	34.6
	27.4
	31.7
	39
	39.5
	40.9
	32.4
	40.1
	27.9
	33.2
	29.3
	26.6
	36.4
	21.6
	19.2
	27.9
	52.6
	39.6
	37.4
	49.7
	27.1
	33.8
	33.8087
	Naïve
	29.7
	34.6
	27.4
	31.7
	39
	39.5
	40.9
	32.4
	40.1
	27.9
	33.2
	29.3
	26.6
	36.4
	21.6
	19.2
	27.9
	52.6
	39.6
	37.4
	49.7
	27.1
	33.8
	33.8087
	Naïve
	29.7
	34.6
	27.4
	31.7
	39
	39.5
	40.9
	32.4
	40.1
	27.9
	33.2
	29.3
	26.6
	36.4
	21.6
	19.2
	27.9
	52.6
	39.6
	37.4
	49.7
	27.1
	33.8
	33.8087
	Naïve
	29.7
	34.6
	27.4
	31.7
	39
	39.5
	40.9
	32.4
	40.1
	27.9
	33.2
	29.3
	26.6
	36.4
	21.6
	19.2
	27.9
	52.6
	39.6
	37.4
	49.7
	27.1
	33.8
	33.8087
	Naïve
	29.7
	34.6
	27.4
	31.7
	39
	39.5
	40.9
	32.4
	40.1
	27.9
	33.2
	29.3
	26.6
	36.4
	21.6
	19.2
	27.9
	52.6
	39.6
	37.4
	49.7
	27.1
	33.8
	33.8087
	Naïve
	29.7
	34.6
	27.4
	31.7
	39
	39.5
	40.9
	32.4
	40.1
	27.9
	33.2
	29.3
	26.6
	36.4
	21.6
	19.2
	27.9
	52.6
	39.6
	37.4
	49.7
	27.1
	33.8
	33.8087
	Naïve
	29.7
	34.6
	27.4
	31.7
	39
	39.5
	40.9
	32.4
	40.1
	27.9
	33.2
	29.3
	26.6
	36.4
	21.6
	19.2
	27.9
	52.6
	39.6
	37.4
	49.7
	27.1
	33.8
	33.8087
	Naïve
	29.7
	34.6
	27.4
	31.7
	39
	39.5
	40.9
	32.4
	40.1
	27.9
	33.2
	29.3
	26.6
	36.4
	21.6
	19.2
	27.9
	52.6
	39.6
	37.4
	49.7
	27.1
	33.8
	33.8087
	Naïve
	29.7
	34.6
	27.4
	31.7
	39
	39.5
	40.9
	32.4
	40.1
	27.9
	33.2
	29.3
	26.6
	36.4
	21.6
	19.2
	27.9
	52.6
	39.6
	37.4
	49.7
	27.1
	33.8
	33.8087
	Naïve
	29.7
	34.6
	27.4
	31.7
	39
	39.5
	40.9
	32.4
	40.1
	27.9
	33.2
	29.3
	26.6
	36.4
	21.6
	19.2
	27.9
	52.6
	39.6
	37.4
	49.7
	27.1
	33.8
	33.8087
	Naïve
	29.7
	34.6
	27.4
	31.7
	39
	39.5
	40.9
	32.4
	40.1
	27.9
	33.2
	29.3
	26.6
	36.4
	21.6
	19.2
	27.9
	52.6
	39.6
	37.4
	49.7
	27.1
	33.8
	33.8087
	Naïve
	29.7
	34.6
	27.4
	31.7
	39
	39.5
	40.9
	32.4
	40.1
	27.9
	33.2
	29.3
	26.6
	36.4
	21.6
	19.2
	27.9
	52.6
	39.6
	37.4
	49.7
	27.1
	33.8
	33.8087
	Naïve
	29.7
	34.6
	27.4
	31.7
	39
	39.5
	40.9
	32.4
	40.1
	27.9
	33.2
	29.3
	26.6
	36.4
	21.6
	19.2
	27.9
	52.6
	39.6
	37.4
	49.7
	27.1
	33.8
	33.8087
	Naïve
	29.7
	34.6
	27.4
	31.7
	39
	39.5
	40.9
	32.4
	40.1
	27.9
	33.2
	29.3
	26.6
	36.4
	21.6
	19.2
	27.9
	52.6
	39.6
	37.4
	49.7
	27.1
	33.8
	33.8087
	Naïve
	29.7
	34.6
	27.4
	31.7
	39
	39.5
	40.9
	32.4
	40.1
	27.9
	33.2
	29.3
	26.6
	36.4
	21.6
	19.2
	27.9
	52.6
	39.6
	37.4
	49.7
	27.1
	33.8
	33.8087
	Naïve
	29.7
	34.6
	27.4
	31.7
	39
	39.5
	40.9
	32.4
	40.1
	27.9
	33.2
	29.3
	26.6
	36.4
	21.6
	19.2
	27.9
	52.6
	39.6
	37.4
	49.7
	27.1
	33.8
	33.8087
	Naïve
	29.7
	34.6
	27.4
	31.7
	39
	39.5
	40.9
	32.4
	40.1
	27.9
	33.2
	29.3
	26.6
	36.4
	21.6
	19.2
	27.9
	52.6
	39.6
	37.4
	49.7
	27.1
	33.8
	33.8087
	Naïve
	29.7
	34.6
	27.4
	31.7
	39
	39.5
	40.9
	32.4
	40.1
	27.9
	33.2
	29.3
	26.6
	36.4
	21.6
	19.2
	27.9
	52.6
	39.6
	37.4
	49.7
	27.1
	33.8
	33.8087
	Naïve
	29.7
	34.6
	27.4
	31.7
	39
	39.5
	40.9
	32.4
	40.1
	27.9
	33.2
	29.3
	26.6
	36.4
	21.6
	19.2
	27.9
	52.6
	39.6
	37.4
	49.7
	27.1
	33.8
	33.8087
	Naïve
	29.7
	34.6
	27.4
	31.7
	39
	39.5
	40.9
	32.4
	40.1
	27.9
	33.2
	29.3
	26.6
	36.4
	21.6
	19.2
	27.9
	52.6
	39.6
	37.4
	49.7
	27.1
	33.8
	33.8087
	Naïve
	29.7
	34.6
	27.4
	31.7
	39
	39.5
	40.9
	32.4
	40.1
	27.9
	33.2
	29.3
	26.6
	36.4
	21.6
	19.2
	27.9
	52.6
	39.6
	37.4
	49.7
	27.1
	33.8
	33.8087
	Naïve
	29.7
	34.6
	27.4
	31.7
	39
	39.5
	40.9
	32.4
	40.1
	27.9
	33.2
	29.3
	26.6
	36.4
	21.6
	19.2
	27.9
	52.6
	39.6
	37.4
	49.7
	27.1
	33.8
	33.8087
	Naïve
	29.7
	34.6
	27.4
	31.7
	39
	39.5
	40.9
	32.4
	40.1
	27.9
	33.2
	29.3
	26.6
	36.4
	21.6
	19.2
	27.9
	52.6
	39.6
	37.4
	49.7
	27.1
	33.8
	33.8087
	Naïve
	29.7
	34.6
	27.4
	31.7
	39
	39.5
	40.9
	32.4
	40.1
	27.9
	33.2
	29.3
	26.6
	36.4
	21.6
	19.2
	27.9
	52.6
	39.6
	37.4
	49.7
	27.1
	33.8
	33.8087
	Naïve
	29.7
	34.6
	27.4
	31.7
	39
	39.5
	40.9
	32.4
	40.1
	27.9
	33.2
	29.3
	26.6
	36.4
	21.6
	19.2
	27.9
	52.6
	39.6
	37.4
	49.7
	27.1
	33.8
	33.8087
	Naïve
	29.7
	34.6
	27.4
	31.7
	39
	39.5
	40.9
	32.4
	40.1
	27.9
	33.2
	29.3
	26.6
	36.4
	21.6
	19.2
	27.9
	52.6
	39.6
	37.4
	49.7
	27.1
	33.8
	33.8087
	Naïve
	29.7
	34.6
	27.4
	31.7
	39
	39.5
	40.9
	32.4
	40.1
	27.9
	33.2
	29.3
	26.6
	36.4
	21.6
	19.2
	27.9
	52.6
	39.6
	37.4
	49.7
	27.1
	33.8
	33.8087
	Naïve
	29.7
	34.6
	27.4
	31.7
	39
	39.5
	40.9
	32.4
	40.1
	27.9
	33.2
	29.3
	26.6
	36.4
	21.6
	19.2
	27.9
	52.6
	39.6
	37.4
	49.7
	27.1
	33.8
	33.8087
	Naïve
	29.7
	34.6
	27.4
	31.7
	39
	39.5
	40.9
	32.4
	40.1
	27.9
	33.2
	29.3
	26.6
	36.4
	21.6
	19.2
	27.9
	52.6
	39.6
	37.4
	49.7
	27.1
	33.8
	33.8087
	Naïve
	29.7
	34.6
	27.4
	31.7
	39
	39.5
	40.9
	32.4
	40.1
	27.9
	33.2
	29.3
	26.6
	36.4
	21.6
	19.2
	27.9
	52.6
	39.6
	37.4
	49.7
	27.1
	33.8
	33.8087
	Naïve
	29.7
	34.6
	27.4
	31.7
	39
	39.5
	40.9
	32.4
	40.1
	27.9
	33.2
	29.3
	26.6
	36.4
	21.6
	19.2
	27.9
	52.6
	39.6
	37.4
	49.7
	27.1
	33.8
	33.8087
	Naïve
	29.7
	34.6
	27.4
	31.7
	39
	39.5
	40.9
	32.4
	40.1
	27.9
	33.2
	29.3
	26.6
	36.4
	21.6
	19.2
	27.9
	52.6
	39.6
	37.4
	49.7
	27.1
	33.8
	33.8087
