# Supplementary material for: Deep phenotyping of post-infectious myalgic encephalomyelitis/chronic fatigue syndrome
Source: Nat Commun. 2024 Feb 21;15:907. doi: 10.1038/s41467-024-45107-3 (PMC10881493; doi:10.1038/s41467-024-45107-3)
Supplement: Supplementary file 6 — Source Data [file 41467_2024_45107_MOESM6_ESM.zip › Figures Source Data Files 12.30.23/Figure 7D.xlsx]

## Sheet: Sheet1
Study code	CD8+ T cell subset CD226 (%)
HV	76.6
HV	67.5
HV	68.1
HV	72.8
HV	60
HV	59.6
HV	47.1
PI-ME/CFS	58.6
PI-ME/CFS	41.1
PI-ME/CFS	50.9
PI-ME/CFS	59.3
PI-ME/CFS	48.4
PI-ME/CFS	64.9
PI-ME/CFS	52.1
PI-ME/CFS	56.3
	Naïve
	29.7
	34.6
	27.4
	31.7
	39
	39.5
	40.9
	32.4
	40.1
	27.9
	33.2
	29.3
	26.6
	36.4
	21.6
	19.2
	27.9
	52.6
	39.6
	37.4
	49.7
	27.1
	33.8
	33.8087
	Naïve
	29.7
	34.6
	27.4
	31.7
	39
	39.5
	40.9
	32.4
	40.1
	27.9
	33.2
	29.3
	26.6
	36.4
	21.6
	19.2
	27.9
	52.6
	39.6
	37.4
	49.7
	27.1
	33.8
	33.8087
	Naïve
	29.7
	34.6
	27.4
	31.7
	39
	39.5
	40.9
	32.4
	40.1
	27.9
	33.2
	29.3
	26.6
	36.4
	21.6
	19.2
	27.9
	52.6
	39.6
	37.4
	49.7
	27.1
	33.8
	33.8087
	Naïve
	29.7
	34.6
	27.4
	31.7
	39
	39.5
	40.9
	32.4
	40.1
	27.9
	33.2
	29.3
	26.6
	36.4
	21.6
	19.2
	27.9
	52.6
	39.6
	37.4
	49.7
	27.1
	33.8
	33.8087
	Naïve
	29.7
	34.6
	27.4
	31.7
	39
	39.5
	40.9
	32.4
	40.1
	27.9
	33.2
	29.3
	26.6
	36.4
	21.6
	19.2
	27.9
	52.6
	39.6
	37.4
	49.7
	27.1
	33.8
	33.8087
	Naïve
	29.7
	34.6
	27.4
	31.7
	39
	39.5
	40.9
	32.4
	40.1
	27.9
	33.2
	29.3
	26.6
	36.4
	21.6
	19.2
	27.9
	52.6
	39.6
	37.4
	49.7
	27.1
	33.8
	33.8087
	Naïve
	29.7
	34.6
	27.4
	31.7
	39
	39.5
	40.9
	32.4
	40.1
	27.9
	33.2
	29.3
	26.6
	36.4
	21.6
	19.2
	27.9
	52.6
	39.6
	37.4
	49.7
	27.1
	33.8
	33.8087
	Naïve
	29.7
	34.6
	27.4
	31.7
	39
	39.5
	40.9
	32.4
	40.1
	27.9
	33.2
	29.3
	26.6
	36.4
	21.6
	19.2
	27.9
	52.6
	39.6
	37.4
	49.7
	27.1
	33.8
	33.8087
	Naïve
	29.7
	34.6
	27.4
	31.7
	39
	39.5
	40.9
	32.4
	40.1
	27.9
	33.2
	29.3
	26.6
	36.4
	21.6
	19.2
	27.9
	52.6
	39.6
	37.4
	49.7
	27.1
	33.8
	33.8087
	Naïve
	29.7
	34.6
	27.4
	31.7
	39
	39.5
	40.9
	32.4
	40.1
	27.9
	33.2
	29.3
	26.6
	36.4
	21.6
	19.2
	27.9
	52.6
	39.6
	37.4
	49.7
	27.1
	33.8
	33.8087
	Naïve
	29.7
	34.6
	27.4
	31.7
	39
	39.5
	40.9
	32.4
	40.1
	27.9
	33.2
	29.3
	26.6
	36.4
	21.6
	19.2
	27.9
	52.6
	39.6
	37.4
	49.7
	27.1
	33.8
	33.8087
	Naïve
	29.7
	34.6
	27.4
	31.7
	39
	39.5
	40.9
	32.4
	40.1
	27.9
	33.2
	29.3
	26.6
	36.4
	21.6
	19.2
	27.9
	52.6
	39.6
	37.4
	49.7
	27.1
	33.8
	33.8087
	Naïve
	29.7
	34.6
	27.4
	31.7
	39
	39.5
	40.9
	32.4
	40.1
	27.9
	33.2
	29.3
	26.6
	36.4
	21.6
	19.2
	27.9
	52.6
	39.6
	37.4
	49.7
	27.1
	33.8
	33.8087
	Naïve
	29.7
	34.6
	27.4
	31.7
	39
	39.5
	40.9
	32.4
	40.1
	27.9
	33.2
	29.3
	26.6
	36.4
	21.6
	19.2
	27.9
	52.6
	39.6
	37.4
	49.7
	27.1
	33.8
	33.8087
	Naïve
	29.7
	34.6
	27.4
	31.7
	39
	39.5
	40.9
	32.4
	40.1
	27.9
	33.2
	29.3
	26.6
	36.4
	21.6
	19.2
	27.9
	52.6
	39.6
	37.4
	49.7
	27.1
	33.8
	33.8087
	Naïve
	29.7
	34.6
	27.4
	31.7
	39
	39.5
	40.9
	32.4
	40.1
	27.9
	33.2
	29.3
	26.6
	36.4
	21.6
	19.2
	27.9
	52.6
	39.6
	37.4
	49.7
	27.1
	33.8
	33.8087
	Naïve
	29.7
	34.6
	27.4
	31.7
	39
	39.5
	40.9
	32.4
	40.1
	27.9
	33.2
	29.3
	26.6
	36.4
	21.6
	19.2
	27.9
	52.6
	39.6
	37.4
	49.7
	27.1
	33.8
	33.8087
	Naïve
	29.7
	34.6
	27.4
	31.7
	39
	39.5
	40.9
	32.4
	40.1
	27.9
	33.2
	29.3
	26.6
	36.4
	21.6
	19.2
	27.9
	52.6
	39.6
	37.4
	49.7
	27.1
	33.8
	33.8087
	Naïve
	29.7
	34.6
	27.4
	31.7
	39
	39.5
	40.9
	32.4
	40.1
	27.9
	33.2
	29.3
	26.6
	36.4
	21.6
	19.2
	27.9
	52.6
	39.6
	37.4
	49.7
	27.1
	33.8
	33.8087
	Naïve
	29.7
	34.6
	27.4
	31.7
	39
	39.5
	40.9
	32.4
	40.1
	27.9
	33.2
	29.3
	26.6
	36.4
	21.6
	19.2
	27.9
	52.6
	39.6
	37.4
	49.7
	27.1
	33.8
	33.8087
	Naïve
	29.7
	34.6
	27.4
	31.7
	39
	39.5
	40.9
	32.4
	40.1
	27.9
	33.2
	29.3
	26.6
	36.4
	21.6
	19.2
	27.9
	52.6
	39.6
	37.4
	49.7
	27.1
	33.8
	33.8087
	Naïve
	29.7
	34.6
	27.4
	31.7
	39
	39.5
	40.9
	32.4
	40.1
	27.9
	33.2
	29.3
	26.6
	36.4
	21.6
	19.2
	27.9
	52.6
	39.6
	37.4
	49.7
	27.1
	33.8
	33.8087
	Naïve
	29.7
	34.6
	27.4
	31.7
	39
	39.5
	40.9
	32.4
	40.1
	27.9
	33.2
	29.3
	26.6
	36.4
	21.6
	19.2
	27.9
	52.6
	39.6
	37.4
	49.7
	27.1
	33.8
	33.8087
	Naïve
	29.7
	34.6
	27.4
	31.7
	39
	39.5
	40.9
	32.4
	40.1
	27.9
	33.2
	29.3
	26.6
	36.4
	21.6
	19.2
	27.9
	52.6
	39.6
	37.4
	49.7
	27.1
	33.8
	33.8087
	Naïve
	29.7
	34.6
	27.4
	31.7
	39
	39.5
	40.9
	32.4
	40.1
	27.9
	33.2
	29.3
	26.6
	36.4
	21.6
	19.2
	27.9
	52.6
	39.6
	37.4
	49.7
	27.1
	33.8
	33.8087
	Naïve
	29.7
	34.6
	27.4
	31.7
	39
	39.5
	40.9
	32.4
	40.1
	27.9
	33.2
	29.3
	26.6
	36.4
	21.6
	19.2
	27.9
	52.6
	39.6
	37.4
	49.7
	27.1
	33.8
	33.8087
	Naïve
	29.7
	34.6
	27.4
	31.7
	39
	39.5
	40.9
	32.4
	40.1
	27.9
	33.2
	29.3
	26.6
	36.4
	21.6
	19.2
	27.9
	52.6
	39.6
	37.4
	49.7
	27.1
	33.8
	33.8087
	Naïve
	29.7
	34.6
	27.4
	31.7
	39
	39.5
	40.9
	32.4
	40.1
	27.9
	33.2
	29.3
	26.6
	36.4
	21.6
	19.2
	27.9
	52.6
	39.6
	37.4
	49.7
	27.1
	33.8
	33.8087
	Naïve
	29.7
	34.6
	27.4
	31.7
	39
	39.5
	40.9
	32.4
	40.1
	27.9
	33.2
	29.3
	26.6
	36.4
	21.6
	19.2
	27.9
	52.6
	39.6
	37.4
	49.7
	27.1
	33.8
	33.8087
	Naïve
	29.7
	34.6
	27.4
	31.7
	39
	39.5
	40.9
	32.4
	40.1
	27.9
	33.2
	29.3
	26.6
	36.4
	21.6
	19.2
	27.9
	52.6
	39.6
	37.4
	49.7
	27.1
	33.8
	33.8087
	Naïve
	29.7
	34.6
	27.4
	31.7
	39
	39.5
	40.9
	32.4
	40.1
	27.9
	33.2
	29.3
	26.6
	36.4
	21.6
	19.2
	27.9
	52.6
	39.6
	37.4
	49.7
	27.1
	33.8
	33.8087
	Naïve
	29.7
	34.6
	27.4
	31.7
	39
	39.5
	40.9
	32.4
	40.1
	27.9
	33.2
	29.3
	26.6
	36.4
	21.6
	19.2
	27.9
	52.6
	39.6
	37.4
	49.7
	27.1
	33.8
	33.8087
	Naïve
	29.7
	34.6
	27.4
	31.7
	39
	39.5
	40.9
	32.4
	40.1
	27.9
	33.2
	29.3
	26.6
	36.4
	21.6
	19.2
	27.9
	52.6
	39.6
	37.4
	49.7
	27.1
	33.8
	33.8087
	Naïve
	29.7
	34.6
	27.4
	31.7
	39
	39.5
	40.9
	32.4
	40.1
	27.9
	33.2
	29.3
	26.6
	36.4
	21.6
	19.2
	27.9
	52.6
	39.6
	37.4
	49.7
	27.1
	33.8
	33.8087
	Naïve
	29.7
	34.6
	27.4
	31.7
	39
	39.5
	40.9
	32.4
	40.1
	27.9
	33.2
	29.3
	26.6
	36.4
	21.6
	19.2
	27.9
	52.6
	39.6
	37.4
	49.7
	27.1
	33.8
	33.8087
	Naïve
	29.7
	34.6
	27.4
	31.7
	39
	39.5
	40.9
	32.4
	40.1
	27.9
	33.2
	29.3
	26.6
	36.4
	21.6
	19.2
	27.9
	52.6
	39.6
	37.4
	49.7
	27.1
	33.8
	33.8087
	Naïve
	29.7
	34.6
	27.4
	31.7
	39
	39.5
	40.9
	32.4
	40.1
	27.9
	33.2
	29.3
	26.6
	36.4
	21.6
	19.2
	27.9
	52.6
	39.6
	37.4
	49.7
	27.1
	33.8
	33.8087
	Naïve
	29.7
	34.6
	27.4
	31.7
	39
	39.5
	40.9
	32.4
	40.1
	27.9
	33.2
	29.3
	26.6
	36.4
	21.6
	19.2
	27.9
	52.6
	39.6
	37.4
	49.7
	27.1
	33.8
	33.8087
	Naïve
	29.7
	34.6
	27.4
	31.7
	39
	39.5
	40.9
	32.4
	40.1
	27.9
	33.2
	29.3
	26.6
	36.4
	21.6
	19.2
	27.9
	52.6
	39.6
	37.4
	49.7
	27.1
	33.8
	33.8087
	Naïve
	29.7
	34.6
	27.4
	31.7
	39
	39.5
	40.9
	32.4
	40.1
	27.9
	33.2
	29.3
	26.6
	36.4
	21.6
	19.2
	27.9
	52.6
	39.6
	37.4
	49.7
	27.1
	33.8
	33.8087
	Naïve
	29.7
	34.6
	27.4
	31.7
	39
	39.5
	40.9
	32.4
	40.1
	27.9
	33.2
	29.3
	26.6
	36.4
	21.6
	19.2
	27.9
	52.6
	39.6
	37.4
	49.7
	27.1
	33.8
	33.8087
	Naïve
	29.7
	34.6
	27.4
	31.7
	39
	39.5
	40.9
	32.4
	40.1
	27.9
	33.2
	29.3
	26.6
	36.4
	21.6
	19.2
	27.9
	52.6
	39.6
	37.4
	49.7
	27.1
	33.8
	33.8087
	Naïve
	29.7
	34.6
	27.4
	31.7
	39
	39.5
	40.9
	32.4
	40.1
	27.9
	33.2
	29.3
	26.6
	36.4
	21.6
	19.2
	27.9
	52.6
	39.6
	37.4
	49.7
	27.1
	33.8
	33.8087
	Naïve
	29.7
	34.6
	27.4
	31.7
	39
	39.5
	40.9
	32.4
	40.1
	27.9
	33.2
	29.3
	26.6
	36.4
	21.6
	19.2
	27.9
	52.6
	39.6
	37.4
	49.7
	27.1
	33.8
	33.8087
	Naïve
	29.7
	34.6
	27.4
	31.7
	39
	39.5
	40.9
	32.4
	40.1
	27.9
	33.2
	29.3
	26.6
	36.4
	21.6
	19.2
	27.9
	52.6
	39.6
	37.4
	49.7
	27.1
	33.8
	33.8087
	Naïve
	29.7
	34.6
	27.4
	31.7
	39
	39.5
	40.9
	32.4
	40.1
	27.9
	33.2
	29.3
	26.6
	36.4
	21.6
	19.2
	27.9
	52.6
	39.6
	37.4
	49.7
	27.1
	33.8
	33.8087
	Naïve
	29.7
	34.6
	27.4
	31.7
	39
	39.5
	40.9
	32.4
	40.1
	27.9
	33.2
	29.3
	26.6
	36.4
	21.6
	19.2
	27.9
	52.6
	39.6
	37.4
	49.7
	27.1
	33.8
	33.8087
	Naïve
	29.7
	34.6
	27.4
	31.7
	39
	39.5
	40.9
	32.4
	40.1
	27.9
	33.2
	29.3
	26.6
	36.4
	21.6
	19.2
	27.9
	52.6
	39.6
	37.4
	49.7
	27.1
	33.8
	33.8087
	Naïve
	29.7
	34.6
	27.4
	31.7
	39
	39.5
	40.9
	32.4
	40.1
	27.9
	33.2
	29.3
	26.6
	36.4
	21.6
	19.2
	27.9
	52.6
	39.6
	37.4
	49.7
	27.1
	33.8
	33.8087
	Naïve
	29.7
	34.6
	27.4
	31.7
	39
	39.5
	40.9
	32.4
	40.1
	27.9
	33.2
	29.3
	26.6
	36.4
	21.6
	19.2
	27.9
	52.6
	39.6
	37.4
	49.7
	27.1
	33.8
	33.8087
	Naïve
	29.7
	34.6
	27.4
	31.7
	39
	39.5
	40.9
	32.4
	40.1
	27.9
	33.2
	29.3
	26.6
	36.4
	21.6
	19.2
	27.9
	52.6
	39.6
	37.4
	49.7
	27.1
	33.8
	33.8087
	Naïve
	29.7
	34.6
	27.4
	31.7
	39
	39.5
	40.9
	32.4
	40.1
	27.9
	33.2
	29.3
	26.6
	36.4
	21.6
	19.2
	27.9
	52.6
	39.6
	37.4
	49.7
	27.1
	33.8
	33.8087
	Naïve
	29.7
	34.6
	27.4
	31.7
	39
	39.5
	40.9
	32.4
	40.1
	27.9
	33.2
	29.3
	26.6
	36.4
	21.6
	19.2
	27.9
	52.6
	39.6
	37.4
	49.7
	27.1
	33.8
	33.8087
	Naïve
	29.7
	34.6
	27.4
	31.7
	39
	39.5
	40.9
	32.4
	40.1
	27.9
	33.2
	29.3
	26.6
	36.4
	21.6
	19.2
	27.9
	52.6
	39.6
	37.4
	49.7
	27.1
	33.8
	33.8087
	Naïve
	29.7
	34.6
	27.4
	31.7
	39
	39.5
	40.9
	32.4
	40.1
	27.9
	33.2
	29.3
	26.6
	36.4
	21.6
	19.2
	27.9
	52.6
	39.6
	37.4
	49.7
	27.1
	33.8
	33.8087
	Naïve
	29.7
	34.6
	27.4
	31.7
	39
	39.5
	40.9
	32.4
	40.1
	27.9
	33.2
	29.3
	26.6
	36.4
	21.6
	19.2
	27.9
	52.6
	39.6
	37.4
	49.7
	27.1
	33.8
	33.8087
	Naïve
	29.7
	34.6
	27.4
	31.7
	39
	39.5
	40.9
	32.4
	40.1
	27.9
	33.2
	29.3
	26.6
	36.4
	21.6
	19.2
	27.9
	52.6
	39.6
	37.4
	49.7
	27.1
	33.8
	33.8087
	Naïve
	29.7
	34.6
	27.4
	31.7
	39
	39.5
	40.9
	32.4
	40.1
	27.9
	33.2
	29.3
	26.6
	36.4
	21.6
	19.2
	27.9
	52.6
	39.6
	37.4
	49.7
	27.1
	33.8
	33.8087
	Naïve
	29.7
	34.6
	27.4
	31.7
	39
	39.5
	40.9
	32.4
	40.1
	27.9
	33.2
	29.3
	26.6
	36.4
	21.6
	19.2
	27.9
	52.6
	39.6
	37.4
	49.7
	27.1
	33.8
	33.8087
	Naïve
	29.7
	34.6
	27.4
	31.7
	39
	39.5
	40.9
	32.4
	40.1
	27.9
	33.2
	29.3
	26.6
	36.4
	21.6
	19.2
	27.9
	52.6
	39.6
	37.4
	49.7
	27.1
	33.8
	33.8087
	Naïve
	29.7
	34.6
	27.4
	31.7
	39
	39.5
	40.9
	32.4
	40.1
	27.9
	33.2
	29.3
	26.6
	36.4
	21.6
	19.2
	27.9
	52.6
	39.6
	37.4
	49.7
	27.1
	33.8
	33.8087
	Naïve
	29.7
	34.6
	27.4
	31.7
	39
	39.5
	40.9
	32.4
	40.1
	27.9
	33.2
	29.3
	26.6
	36.4
	21.6
	19.2
	27.9
	52.6
	39.6
	37.4
	49.7
	27.1
	33.8
	33.8087
	Naïve
	29.7
	34.6
	27.4
	31.7
	39
	39.5
	40.9
	32.4
	40.1
	27.9
	33.2
	29.3
	26.6
	36.4
	21.6
	19.2
	27.9
	52.6
	39.6
	37.4
	49.7
	27.1
	33.8
	33.8087
