# Supplementary material for: Deep phenotyping of post-infectious myalgic encephalomyelitis/chronic fatigue syndrome
Source: Nat Commun. 2024 Feb 21;15:907. doi: 10.1038/s41467-024-45107-3 (PMC10881493; doi:10.1038/s41467-024-45107-3)
Supplement: Supplementary file 6 — Source Data [file 41467_2024_45107_MOESM6_ESM.zip › Figures Source Data Files 12.30.23/Figure 7E.xlsx]

## Sheet: Sheet1
Study code	CSF CD8+ T cell subset CXCR5 (%)
HV	9.29
HV	7.71
HV	10.2
HV	8.64
HV	9.92
HV	15.3
HV	12.8
HV	13.9
HV	10.9
HV	4.65
PI-ME/CFS	21.8
PI-ME/CFS	14.6
PI-ME/CFS	29.8
PI-ME/CFS	12.6
PI-ME/CFS	9.84
PI-ME/CFS	15.8
PI-ME/CFS	18.8
	Naïve
	29.7
	34.6
	27.4
	31.7
	39
	39.5
	40.9
	32.4
	40.1
	27.9
	33.2
	29.3
	26.6
	36.4
	21.6
	19.2
	27.9
	52.6
	39.6
	37.4
	49.7
	27.1
	33.8
	33.8087
	Naïve
	29.7
	34.6
	27.4
	31.7
	39
	39.5
	40.9
	32.4
	40.1
	27.9
	33.2
	29.3
	26.6
	36.4
	21.6
	19.2
	27.9
	52.6
	39.6
	37.4
	49.7
	27.1
	33.8
	33.8087
	Naïve
	29.7
	34.6
	27.4
	31.7
	39
	39.5
	40.9
	32.4
	40.1
	27.9
	33.2
	29.3
	26.6
	36.4
	21.6
	19.2
	27.9
	52.6
	39.6
	37.4
	49.7
	27.1
	33.8
	33.8087
	Naïve
	29.7
	34.6
	27.4
	31.7
	39
	39.5
	40.9
	32.4
	40.1
	27.9
	33.2
	29.3
	26.6
	36.4
	21.6
	19.2
	27.9
	52.6
	39.6
	37.4
	49.7
	27.1
	33.8
	33.8087
	Naïve
	29.7
	34.6
	27.4
	31.7
	39
	39.5
	40.9
	32.4
	40.1
	27.9
	33.2
	29.3
	26.6
	36.4
	21.6
	19.2
	27.9
	52.6
	39.6
	37.4
	49.7
	27.1
	33.8
	33.8087
	Naïve
	29.7
	34.6
	27.4
	31.7
	39
	39.5
	40.9
	32.4
	40.1
	27.9
	33.2
	29.3
	26.6
	36.4
	21.6
	19.2
	27.9
	52.6
	39.6
	37.4
	49.7
	27.1
	33.8
	33.8087
	Naïve
	29.7
	34.6
	27.4
	31.7
	39
	39.5
	40.9
	32.4
	40.1
	27.9
	33.2
	29.3
	26.6
	36.4
	21.6
	19.2
	27.9
	52.6
	39.6
	37.4
	49.7
	27.1
	33.8
	33.8087
	Naïve
	29.7
	34.6
	27.4
	31.7
	39
	39.5
	40.9
	32.4
	40.1
	27.9
	33.2
	29.3
	26.6
	36.4
	21.6
	19.2
	27.9
	52.6
	39.6
	37.4
	49.7
	27.1
	33.8
	33.8087
	Naïve
	29.7
	34.6
	27.4
	31.7
	39
	39.5
	40.9
	32.4
	40.1
	27.9
	33.2
	29.3
	26.6
	36.4
	21.6
	19.2
	27.9
	52.6
	39.6
	37.4
	49.7
	27.1
	33.8
	33.8087
	Naïve
	29.7
	34.6
	27.4
	31.7
	39
	39.5
	40.9
	32.4
	40.1
	27.9
	33.2
	29.3
	26.6
	36.4
	21.6
	19.2
	27.9
	52.6
	39.6
	37.4
	49.7
	27.1
	33.8
	33.8087
	Naïve
	29.7
	34.6
	27.4
	31.7
	39
	39.5
	40.9
	32.4
	40.1
	27.9
	33.2
	29.3
	26.6
	36.4
	21.6
	19.2
	27.9
	52.6
	39.6
	37.4
	49.7
	27.1
	33.8
	33.8087
	Naïve
	29.7
	34.6
	27.4
	31.7
	39
	39.5
	40.9
	32.4
	40.1
	27.9
	33.2
	29.3
	26.6
	36.4
	21.6
	19.2
	27.9
	52.6
	39.6
	37.4
	49.7
	27.1
	33.8
	33.8087
	Naïve
	29.7
	34.6
	27.4
	31.7
	39
	39.5
	40.9
	32.4
	40.1
	27.9
	33.2
	29.3
	26.6
	36.4
	21.6
	19.2
	27.9
	52.6
	39.6
	37.4
	49.7
	27.1
	33.8
	33.8087
	Naïve
	29.7
	34.6
	27.4
	31.7
	39
	39.5
	40.9
	32.4
	40.1
	27.9
	33.2
	29.3
	26.6
	36.4
	21.6
	19.2
	27.9
	52.6
	39.6
	37.4
	49.7
	27.1
	33.8
	33.8087
	Naïve
	29.7
	34.6
	27.4
	31.7
	39
	39.5
	40.9
	32.4
	40.1
	27.9
	33.2
	29.3
	26.6
	36.4
	21.6
	19.2
	27.9
	52.6
	39.6
	37.4
	49.7
	27.1
	33.8
	33.8087
	Naïve
	29.7
	34.6
	27.4
	31.7
	39
	39.5
	40.9
	32.4
	40.1
	27.9
	33.2
	29.3
	26.6
	36.4
	21.6
	19.2
	27.9
	52.6
	39.6
	37.4
	49.7
	27.1
	33.8
	33.8087
	Naïve
	29.7
	34.6
	27.4
	31.7
	39
	39.5
	40.9
	32.4
	40.1
	27.9
	33.2
	29.3
	26.6
	36.4
	21.6
	19.2
	27.9
	52.6
	39.6
	37.4
	49.7
	27.1
	33.8
	33.8087
	Naïve
	29.7
	34.6
	27.4
	31.7
	39
	39.5
	40.9
	32.4
	40.1
	27.9
	33.2
	29.3
	26.6
	36.4
	21.6
	19.2
	27.9
	52.6
	39.6
	37.4
	49.7
	27.1
	33.8
	33.8087
	Naïve
	29.7
	34.6
	27.4
	31.7
	39
	39.5
	40.9
	32.4
	40.1
	27.9
	33.2
	29.3
	26.6
	36.4
	21.6
	19.2
	27.9
	52.6
	39.6
	37.4
	49.7
	27.1
	33.8
	33.8087
	Naïve
	29.7
	34.6
	27.4
	31.7
	39
	39.5
	40.9
	32.4
	40.1
	27.9
	33.2
	29.3
	26.6
	36.4
	21.6
	19.2
	27.9
	52.6
	39.6
	37.4
	49.7
	27.1
	33.8
	33.8087
	Naïve
	29.7
	34.6
	27.4
	31.7
	39
	39.5
	40.9
	32.4
	40.1
	27.9
	33.2
	29.3
	26.6
	36.4
	21.6
	19.2
	27.9
	52.6
	39.6
	37.4
	49.7
	27.1
	33.8
	33.8087
	Naïve
	29.7
	34.6
	27.4
	31.7
	39
	39.5
	40.9
	32.4
	40.1
	27.9
	33.2
	29.3
	26.6
	36.4
	21.6
	19.2
	27.9
	52.6
	39.6
	37.4
	49.7
	27.1
	33.8
	33.8087
	Naïve
	29.7
	34.6
	27.4
	31.7
	39
	39.5
	40.9
	32.4
	40.1
	27.9
	33.2
	29.3
	26.6
	36.4
	21.6
	19.2
	27.9
	52.6
	39.6
	37.4
	49.7
	27.1
	33.8
	33.8087
	Naïve
	29.7
	34.6
	27.4
	31.7
	39
	39.5
	40.9
	32.4
	40.1
	27.9
	33.2
	29.3
	26.6
	36.4
	21.6
	19.2
	27.9
	52.6
	39.6
	37.4
	49.7
	27.1
	33.8
	33.8087
	Naïve
	29.7
	34.6
	27.4
	31.7
	39
	39.5
	40.9
	32.4
	40.1
	27.9
	33.2
	29.3
	26.6
	36.4
	21.6
	19.2
	27.9
	52.6
	39.6
	37.4
	49.7
	27.1
	33.8
	33.8087
	Naïve
	29.7
	34.6
	27.4
	31.7
	39
	39.5
	40.9
	32.4
	40.1
	27.9
	33.2
	29.3
	26.6
	36.4
	21.6
	19.2
	27.9
	52.6
	39.6
	37.4
	49.7
	27.1
	33.8
	33.8087
	Naïve
	29.7
	34.6
	27.4
	31.7
	39
	39.5
	40.9
	32.4
	40.1
	27.9
	33.2
	29.3
	26.6
	36.4
	21.6
	19.2
	27.9
	52.6
	39.6
	37.4
	49.7
	27.1
	33.8
	33.8087
	Naïve
	29.7
	34.6
	27.4
	31.7
	39
	39.5
	40.9
	32.4
	40.1
	27.9
	33.2
	29.3
	26.6
	36.4
	21.6
	19.2
	27.9
	52.6
	39.6
	37.4
	49.7
	27.1
	33.8
	33.8087
	Naïve
	29.7
	34.6
	27.4
	31.7
	39
	39.5
	40.9
	32.4
	40.1
	27.9
	33.2
	29.3
	26.6
	36.4
	21.6
	19.2
	27.9
	52.6
	39.6
	37.4
	49.7
	27.1
	33.8
	33.8087
	Naïve
	29.7
	34.6
	27.4
	31.7
	39
	39.5
	40.9
	32.4
	40.1
	27.9
	33.2
	29.3
	26.6
	36.4
	21.6
	19.2
	27.9
	52.6
	39.6
	37.4
	49.7
	27.1
	33.8
	33.8087
	Naïve
	29.7
	34.6
	27.4
	31.7
	39
	39.5
	40.9
	32.4
	40.1
	27.9
	33.2
	29.3
	26.6
	36.4
	21.6
	19.2
	27.9
	52.6
	39.6
	37.4
	49.7
	27.1
	33.8
	33.8087
	Naïve
	29.7
	34.6
	27.4
	31.7
	39
	39.5
	40.9
	32.4
	40.1
	27.9
	33.2
	29.3
	26.6
	36.4
	21.6
	19.2
	27.9
	52.6
	39.6
	37.4
	49.7
	27.1
	33.8
	33.8087
	Naïve
	29.7
	34.6
	27.4
	31.7
	39
	39.5
	40.9
	32.4
	40.1
	27.9
	33.2
	29.3
	26.6
	36.4
	21.6
	19.2
	27.9
	52.6
	39.6
	37.4
	49.7
	27.1
	33.8
	33.8087
	Naïve
	29.7
	34.6
	27.4
	31.7
	39
	39.5
	40.9
	32.4
	40.1
	27.9
	33.2
	29.3
	26.6
	36.4
	21.6
	19.2
	27.9
	52.6
	39.6
	37.4
	49.7
	27.1
	33.8
	33.8087
	Naïve
	29.7
	34.6
	27.4
	31.7
	39
	39.5
	40.9
	32.4
	40.1
	27.9
	33.2
	29.3
	26.6
	36.4
	21.6
	19.2
	27.9
	52.6
	39.6
	37.4
	49.7
	27.1
	33.8
	33.8087
	Naïve
	29.7
	34.6
	27.4
	31.7
	39
	39.5
	40.9
	32.4
	40.1
	27.9
	33.2
	29.3
	26.6
	36.4
	21.6
	19.2
	27.9
	52.6
	39.6
	37.4
	49.7
	27.1
	33.8
	33.8087
	Naïve
	29.7
	34.6
	27.4
	31.7
	39
	39.5
	40.9
	32.4
	40.1
	27.9
	33.2
	29.3
	26.6
	36.4
	21.6
	19.2
	27.9
	52.6
	39.6
	37.4
	49.7
	27.1
	33.8
	33.8087
	Naïve
	29.7
	34.6
	27.4
	31.7
	39
	39.5
	40.9
	32.4
	40.1
	27.9
	33.2
	29.3
	26.6
	36.4
	21.6
	19.2
	27.9
	52.6
	39.6
	37.4
	49.7
	27.1
	33.8
	33.8087
	Naïve
	29.7
	34.6
	27.4
	31.7
	39
	39.5
	40.9
	32.4
	40.1
	27.9
	33.2
	29.3
	26.6
	36.4
	21.6
	19.2
	27.9
	52.6
	39.6
	37.4
	49.7
	27.1
	33.8
	33.8087
	Naïve
	29.7
	34.6
	27.4
	31.7
	39
	39.5
	40.9
	32.4
	40.1
	27.9
	33.2
	29.3
	26.6
	36.4
	21.6
	19.2
	27.9
	52.6
	39.6
	37.4
	49.7
	27.1
	33.8
	33.8087
	Naïve
	29.7
	34.6
	27.4
	31.7
	39
	39.5
	40.9
	32.4
	40.1
	27.9
	33.2
	29.3
	26.6
	36.4
	21.6
	19.2
	27.9
	52.6
	39.6
	37.4
	49.7
	27.1
	33.8
	33.8087
	Naïve
	29.7
	34.6
	27.4
	31.7
	39
	39.5
	40.9
	32.4
	40.1
	27.9
	33.2
	29.3
	26.6
	36.4
	21.6
	19.2
	27.9
	52.6
	39.6
	37.4
	49.7
	27.1
	33.8
	33.8087
	Naïve
	29.7
	34.6
	27.4
	31.7
	39
	39.5
	40.9
	32.4
	40.1
	27.9
	33.2
	29.3
	26.6
	36.4
	21.6
	19.2
	27.9
	52.6
	39.6
	37.4
	49.7
	27.1
	33.8
	33.8087
	Naïve
	29.7
	34.6
	27.4
	31.7
	39
	39.5
	40.9
	32.4
	40.1
	27.9
	33.2
	29.3
	26.6
	36.4
	21.6
	19.2
	27.9
	52.6
	39.6
	37.4
	49.7
	27.1
	33.8
	33.8087
	Naïve
	29.7
	34.6
	27.4
	31.7
	39
	39.5
	40.9
	32.4
	40.1
	27.9
	33.2
	29.3
	26.6
	36.4
	21.6
	19.2
	27.9
	52.6
	39.6
	37.4
	49.7
	27.1
	33.8
	33.8087
	Naïve
	29.7
	34.6
	27.4
	31.7
	39
	39.5
	40.9
	32.4
	40.1
	27.9
	33.2
	29.3
	26.6
	36.4
	21.6
	19.2
	27.9
	52.6
	39.6
	37.4
	49.7
	27.1
	33.8
	33.8087
	Naïve
	29.7
	34.6
	27.4
	31.7
	39
	39.5
	40.9
	32.4
	40.1
	27.9
	33.2
	29.3
	26.6
	36.4
	21.6
	19.2
	27.9
	52.6
	39.6
	37.4
	49.7
	27.1
	33.8
	33.8087
	Naïve
	29.7
	34.6
	27.4
	31.7
	39
	39.5
	40.9
	32.4
	40.1
	27.9
	33.2
	29.3
	26.6
	36.4
	21.6
	19.2
	27.9
	52.6
	39.6
	37.4
	49.7
	27.1
	33.8
	33.8087
	Naïve
	29.7
	34.6
	27.4
	31.7
	39
	39.5
	40.9
	32.4
	40.1
	27.9
	33.2
	29.3
	26.6
	36.4
	21.6
	19.2
	27.9
	52.6
	39.6
	37.4
	49.7
	27.1
	33.8
	33.8087
	Naïve
	29.7
	34.6
	27.4
	31.7
	39
	39.5
	40.9
	32.4
	40.1
	27.9
	33.2
	29.3
	26.6
	36.4
	21.6
	19.2
	27.9
	52.6
	39.6
	37.4
	49.7
	27.1
	33.8
	33.8087
	Naïve
	29.7
	34.6
	27.4
	31.7
	39
	39.5
	40.9
	32.4
	40.1
	27.9
	33.2
	29.3
	26.6
	36.4
	21.6
	19.2
	27.9
	52.6
	39.6
	37.4
	49.7
	27.1
	33.8
	33.8087
	Naïve
	29.7
	34.6
	27.4
	31.7
	39
	39.5
	40.9
	32.4
	40.1
	27.9
	33.2
	29.3
	26.6
	36.4
	21.6
	19.2
	27.9
	52.6
	39.6
	37.4
	49.7
	27.1
	33.8
	33.8087
	Naïve
	29.7
	34.6
	27.4
	31.7
	39
	39.5
	40.9
	32.4
	40.1
	27.9
	33.2
	29.3
	26.6
	36.4
	21.6
	19.2
	27.9
	52.6
	39.6
	37.4
	49.7
	27.1
	33.8
	33.8087
	Naïve
	29.7
	34.6
	27.4
	31.7
	39
	39.5
	40.9
	32.4
	40.1
	27.9
	33.2
	29.3
	26.6
	36.4
	21.6
	19.2
	27.9
	52.6
	39.6
	37.4
	49.7
	27.1
	33.8
	33.8087
	Naïve
	29.7
	34.6
	27.4
	31.7
	39
	39.5
	40.9
	32.4
	40.1
	27.9
	33.2
	29.3
	26.6
	36.4
	21.6
	19.2
	27.9
	52.6
	39.6
	37.4
	49.7
	27.1
	33.8
	33.8087
	Naïve
	29.7
	34.6
	27.4
	31.7
	39
	39.5
	40.9
	32.4
	40.1
	27.9
	33.2
	29.3
	26.6
	36.4
	21.6
	19.2
	27.9
	52.6
	39.6
	37.4
	49.7
	27.1
	33.8
	33.8087
	Naïve
	29.7
	34.6
	27.4
	31.7
	39
	39.5
	40.9
	32.4
	40.1
	27.9
	33.2
	29.3
	26.6
	36.4
	21.6
	19.2
	27.9
	52.6
	39.6
	37.4
	49.7
	27.1
	33.8
	33.8087
	Naïve
	29.7
	34.6
	27.4
	31.7
	39
	39.5
	40.9
	32.4
	40.1
	27.9
	33.2
	29.3
	26.6
	36.4
	21.6
	19.2
	27.9
	52.6
	39.6
	37.4
	49.7
	27.1
	33.8
	33.8087
	Naïve
	29.7
	34.6
	27.4
	31.7
	39
	39.5
	40.9
	32.4
	40.1
	27.9
	33.2
	29.3
	26.6
	36.4
	21.6
	19.2
	27.9
	52.6
	39.6
	37.4
	49.7
	27.1
	33.8
	33.8087
	Naïve
	29.7
	34.6
	27.4
	31.7
	39
	39.5
	40.9
	32.4
	40.1
	27.9
	33.2
	29.3
	26.6
	36.4
	21.6
	19.2
	27.9
	52.6
	39.6
	37.4
	49.7
	27.1
	33.8
	33.8087
	Naïve
	29.7
	34.6
	27.4
	31.7
	39
	39.5
	40.9
	32.4
	40.1
	27.9
	33.2
	29.3
	26.6
	36.4
	21.6
	19.2
	27.9
	52.6
	39.6
	37.4
	49.7
	27.1
	33.8
	33.8087
	Naïve
	29.7
	34.6
	27.4
	31.7
	39
	39.5
	40.9
	32.4
	40.1
	27.9
	33.2
	29.3
	26.6
	36.4
	21.6
	19.2
	27.9
	52.6
	39.6
	37.4
	49.7
	27.1
	33.8
	33.8087
	Naïve
	29.7
	34.6
	27.4
	31.7
	39
	39.5
	40.9
	32.4
	40.1
	27.9
	33.2
	29.3
	26.6
	36.4
	21.6
	19.2
	27.9
	52.6
	39.6
	37.4
	49.7
	27.1
	33.8
	33.8087
