# Supplementary material for: Deep phenotyping of post-infectious myalgic encephalomyelitis/chronic fatigue syndrome
Source: Nat Commun. 2024 Feb 21;15:907. doi: 10.1038/s41467-024-45107-3 (PMC10881493; doi:10.1038/s41467-024-45107-3)
Supplement: Supplementary file 6 — Source Data [file 41467_2024_45107_MOESM6_ESM.zip › Figures Source Data Files 12.30.23/Figure 7F.xlsx]

## Sheet: Sheet1
Study code	BLOOD CD8+ T cell subset Naïve (%)
HV	42.5
HV	27.3
HV	61.8
HV	46
HV	41
HV	47.1
HV	60.7
HV	34.1
HV	68.7
HV	72.2
PI-ME/CFS	76.6
PI-ME/CFS	57.2
PI-ME/CFS	71.6
PI-ME/CFS	42.9
PI-ME/CFS	73
PI-ME/CFS	77.1
PI-ME/CFS	63.2
PI-ME/CFS	81.7
	Naïve
	29.7
	34.6
	27.4
	31.7
	39
	39.5
	40.9
	32.4
	40.1
	27.9
	33.2
	29.3
	26.6
	36.4
	21.6
	19.2
	27.9
	52.6
	39.6
	37.4
	49.7
	27.1
	33.8
	33.8087
	Naïve
	29.7
	34.6
	27.4
	31.7
	39
	39.5
	40.9
	32.4
	40.1
	27.9
	33.2
	29.3
	26.6
	36.4
	21.6
	19.2
	27.9
	52.6
	39.6
	37.4
	49.7
	27.1
	33.8
	33.8087
	Naïve
	29.7
	34.6
	27.4
	31.7
	39
	39.5
	40.9
	32.4
	40.1
	27.9
	33.2
	29.3
	26.6
	36.4
	21.6
	19.2
	27.9
	52.6
	39.6
	37.4
	49.7
	27.1
	33.8
	33.8087
	Naïve
	29.7
	34.6
	27.4
	31.7
	39
	39.5
	40.9
	32.4
	40.1
	27.9
	33.2
	29.3
	26.6
	36.4
	21.6
	19.2
	27.9
	52.6
	39.6
	37.4
	49.7
	27.1
	33.8
	33.8087
	Naïve
	29.7
	34.6
	27.4
	31.7
	39
	39.5
	40.9
	32.4
	40.1
	27.9
	33.2
	29.3
	26.6
	36.4
	21.6
	19.2
	27.9
	52.6
	39.6
	37.4
	49.7
	27.1
	33.8
	33.8087
	Naïve
	29.7
	34.6
	27.4
	31.7
	39
	39.5
	40.9
	32.4
	40.1
	27.9
	33.2
	29.3
	26.6
	36.4
	21.6
	19.2
	27.9
	52.6
	39.6
	37.4
	49.7
	27.1
	33.8
	33.8087
	Naïve
	29.7
	34.6
	27.4
	31.7
	39
	39.5
	40.9
	32.4
	40.1
	27.9
	33.2
	29.3
	26.6
	36.4
	21.6
	19.2
	27.9
	52.6
	39.6
	37.4
	49.7
	27.1
	33.8
	33.8087
	Naïve
	29.7
	34.6
	27.4
	31.7
	39
	39.5
	40.9
	32.4
	40.1
	27.9
	33.2
	29.3
	26.6
	36.4
	21.6
	19.2
	27.9
	52.6
	39.6
	37.4
	49.7
	27.1
	33.8
	33.8087
	Naïve
	29.7
	34.6
	27.4
	31.7
	39
	39.5
	40.9
	32.4
	40.1
	27.9
	33.2
	29.3
	26.6
	36.4
	21.6
	19.2
	27.9
	52.6
	39.6
	37.4
	49.7
	27.1
	33.8
	33.8087
	Naïve
	29.7
	34.6
	27.4
	31.7
	39
	39.5
	40.9
	32.4
	40.1
	27.9
	33.2
	29.3
	26.6
	36.4
	21.6
	19.2
	27.9
	52.6
	39.6
	37.4
	49.7
	27.1
	33.8
	33.8087
	Naïve
	29.7
	34.6
	27.4
	31.7
	39
	39.5
	40.9
	32.4
	40.1
	27.9
	33.2
	29.3
	26.6
	36.4
	21.6
	19.2
	27.9
	52.6
	39.6
	37.4
	49.7
	27.1
	33.8
	33.8087
	Naïve
	29.7
	34.6
	27.4
	31.7
	39
	39.5
	40.9
	32.4
	40.1
	27.9
	33.2
	29.3
	26.6
	36.4
	21.6
	19.2
	27.9
	52.6
	39.6
	37.4
	49.7
	27.1
	33.8
	33.8087
	Naïve
	29.7
	34.6
	27.4
	31.7
	39
	39.5
	40.9
	32.4
	40.1
	27.9
	33.2
	29.3
	26.6
	36.4
	21.6
	19.2
	27.9
	52.6
	39.6
	37.4
	49.7
	27.1
	33.8
	33.8087
	Naïve
	29.7
	34.6
	27.4
	31.7
	39
	39.5
	40.9
	32.4
	40.1
	27.9
	33.2
	29.3
	26.6
	36.4
	21.6
	19.2
	27.9
	52.6
	39.6
	37.4
	49.7
	27.1
	33.8
	33.8087
	Naïve
	29.7
	34.6
	27.4
	31.7
	39
	39.5
	40.9
	32.4
	40.1
	27.9
	33.2
	29.3
	26.6
	36.4
	21.6
	19.2
	27.9
	52.6
	39.6
	37.4
	49.7
	27.1
	33.8
	33.8087
	Naïve
	29.7
	34.6
	27.4
	31.7
	39
	39.5
	40.9
	32.4
	40.1
	27.9
	33.2
	29.3
	26.6
	36.4
	21.6
	19.2
	27.9
	52.6
	39.6
	37.4
	49.7
	27.1
	33.8
	33.8087
	Naïve
	29.7
	34.6
	27.4
	31.7
	39
	39.5
	40.9
	32.4
	40.1
	27.9
	33.2
	29.3
	26.6
	36.4
	21.6
	19.2
	27.9
	52.6
	39.6
	37.4
	49.7
	27.1
	33.8
	33.8087
	Naïve
	29.7
	34.6
	27.4
	31.7
	39
	39.5
	40.9
	32.4
	40.1
	27.9
	33.2
	29.3
	26.6
	36.4
	21.6
	19.2
	27.9
	52.6
	39.6
	37.4
	49.7
	27.1
	33.8
	33.8087
	Naïve
	29.7
	34.6
	27.4
	31.7
	39
	39.5
	40.9
	32.4
	40.1
	27.9
	33.2
	29.3
	26.6
	36.4
	21.6
	19.2
	27.9
	52.6
	39.6
	37.4
	49.7
	27.1
	33.8
	33.8087
	Naïve
	29.7
	34.6
	27.4
	31.7
	39
	39.5
	40.9
	32.4
	40.1
	27.9
	33.2
	29.3
	26.6
	36.4
	21.6
	19.2
	27.9
	52.6
	39.6
	37.4
	49.7
	27.1
	33.8
	33.8087
	Naïve
	29.7
	34.6
	27.4
	31.7
	39
	39.5
	40.9
	32.4
	40.1
	27.9
	33.2
	29.3
	26.6
	36.4
	21.6
	19.2
	27.9
	52.6
	39.6
	37.4
	49.7
	27.1
	33.8
	33.8087
	Naïve
	29.7
	34.6
	27.4
	31.7
	39
	39.5
	40.9
	32.4
	40.1
	27.9
	33.2
	29.3
	26.6
	36.4
	21.6
	19.2
	27.9
	52.6
	39.6
	37.4
	49.7
	27.1
	33.8
	33.8087
	Naïve
	29.7
	34.6
	27.4
	31.7
	39
	39.5
	40.9
	32.4
	40.1
	27.9
	33.2
	29.3
	26.6
	36.4
	21.6
	19.2
	27.9
	52.6
	39.6
	37.4
	49.7
	27.1
	33.8
	33.8087
	Naïve
	29.7
	34.6
	27.4
	31.7
	39
	39.5
	40.9
	32.4
	40.1
	27.9
	33.2
	29.3
	26.6
	36.4
	21.6
	19.2
	27.9
	52.6
	39.6
	37.4
	49.7
	27.1
	33.8
	33.8087
	Naïve
	29.7
	34.6
	27.4
	31.7
	39
	39.5
	40.9
	32.4
	40.1
	27.9
	33.2
	29.3
	26.6
	36.4
	21.6
	19.2
	27.9
	52.6
	39.6
	37.4
	49.7
	27.1
	33.8
	33.8087
	Naïve
	29.7
	34.6
	27.4
	31.7
	39
	39.5
	40.9
	32.4
	40.1
	27.9
	33.2
	29.3
	26.6
	36.4
	21.6
	19.2
	27.9
	52.6
	39.6
	37.4
	49.7
	27.1
	33.8
	33.8087
	Naïve
	29.7
	34.6
	27.4
	31.7
	39
	39.5
	40.9
	32.4
	40.1
	27.9
	33.2
	29.3
	26.6
	36.4
	21.6
	19.2
	27.9
	52.6
	39.6
	37.4
	49.7
	27.1
	33.8
	33.8087
	Naïve
	29.7
	34.6
	27.4
	31.7
	39
	39.5
	40.9
	32.4
	40.1
	27.9
	33.2
	29.3
	26.6
	36.4
	21.6
	19.2
	27.9
	52.6
	39.6
	37.4
	49.7
	27.1
	33.8
	33.8087
	Naïve
	29.7
	34.6
	27.4
	31.7
	39
	39.5
	40.9
	32.4
	40.1
	27.9
	33.2
	29.3
	26.6
	36.4
	21.6
	19.2
	27.9
	52.6
	39.6
	37.4
	49.7
	27.1
	33.8
	33.8087
	Naïve
	29.7
	34.6
	27.4
	31.7
	39
	39.5
	40.9
	32.4
	40.1
	27.9
	33.2
	29.3
	26.6
	36.4
	21.6
	19.2
	27.9
	52.6
	39.6
	37.4
	49.7
	27.1
	33.8
	33.8087
	Naïve
	29.7
	34.6
	27.4
	31.7
	39
	39.5
	40.9
	32.4
	40.1
	27.9
	33.2
	29.3
	26.6
	36.4
	21.6
	19.2
	27.9
	52.6
	39.6
	37.4
	49.7
	27.1
	33.8
	33.8087
	Naïve
	29.7
	34.6
	27.4
	31.7
	39
	39.5
	40.9
	32.4
	40.1
	27.9
	33.2
	29.3
	26.6
	36.4
	21.6
	19.2
	27.9
	52.6
	39.6
	37.4
	49.7
	27.1
	33.8
	33.8087
	Naïve
	29.7
	34.6
	27.4
	31.7
	39
	39.5
	40.9
	32.4
	40.1
	27.9
	33.2
	29.3
	26.6
	36.4
	21.6
	19.2
	27.9
	52.6
	39.6
	37.4
	49.7
	27.1
	33.8
	33.8087
	Naïve
	29.7
	34.6
	27.4
	31.7
	39
	39.5
	40.9
	32.4
	40.1
	27.9
	33.2
	29.3
	26.6
	36.4
	21.6
	19.2
	27.9
	52.6
	39.6
	37.4
	49.7
	27.1
	33.8
	33.8087
	Naïve
	29.7
	34.6
	27.4
	31.7
	39
	39.5
	40.9
	32.4
	40.1
	27.9
	33.2
	29.3
	26.6
	36.4
	21.6
	19.2
	27.9
	52.6
	39.6
	37.4
	49.7
	27.1
	33.8
	33.8087
	Naïve
	29.7
	34.6
	27.4
	31.7
	39
	39.5
	40.9
	32.4
	40.1
	27.9
	33.2
	29.3
	26.6
	36.4
	21.6
	19.2
	27.9
	52.6
	39.6
	37.4
	49.7
	27.1
	33.8
	33.8087
	Naïve
	29.7
	34.6
	27.4
	31.7
	39
	39.5
	40.9
	32.4
	40.1
	27.9
	33.2
	29.3
	26.6
	36.4
	21.6
	19.2
	27.9
	52.6
	39.6
	37.4
	49.7
	27.1
	33.8
	33.8087
	Naïve
	29.7
	34.6
	27.4
	31.7
	39
	39.5
	40.9
	32.4
	40.1
	27.9
	33.2
	29.3
	26.6
	36.4
	21.6
	19.2
	27.9
	52.6
	39.6
	37.4
	49.7
	27.1
	33.8
	33.8087
	Naïve
	29.7
	34.6
	27.4
	31.7
	39
	39.5
	40.9
	32.4
	40.1
	27.9
	33.2
	29.3
	26.6
	36.4
	21.6
	19.2
	27.9
	52.6
	39.6
	37.4
	49.7
	27.1
	33.8
	33.8087
	Naïve
	29.7
	34.6
	27.4
	31.7
	39
	39.5
	40.9
	32.4
	40.1
	27.9
	33.2
	29.3
	26.6
	36.4
	21.6
	19.2
	27.9
	52.6
	39.6
	37.4
	49.7
	27.1
	33.8
	33.8087
	Naïve
	29.7
	34.6
	27.4
	31.7
	39
	39.5
	40.9
	32.4
	40.1
	27.9
	33.2
	29.3
	26.6
	36.4
	21.6
	19.2
	27.9
	52.6
	39.6
	37.4
	49.7
	27.1
	33.8
	33.8087
	Naïve
	29.7
	34.6
	27.4
	31.7
	39
	39.5
	40.9
	32.4
	40.1
	27.9
	33.2
	29.3
	26.6
	36.4
	21.6
	19.2
	27.9
	52.6
	39.6
	37.4
	49.7
	27.1
	33.8
	33.8087
	Naïve
	29.7
	34.6
	27.4
	31.7
	39
	39.5
	40.9
	32.4
	40.1
	27.9
	33.2
	29.3
	26.6
	36.4
	21.6
	19.2
	27.9
	52.6
	39.6
	37.4
	49.7
	27.1
	33.8
	33.8087
	Naïve
	29.7
	34.6
	27.4
	31.7
	39
	39.5
	40.9
	32.4
	40.1
	27.9
	33.2
	29.3
	26.6
	36.4
	21.6
	19.2
	27.9
	52.6
	39.6
	37.4
	49.7
	27.1
	33.8
	33.8087
	Naïve
	29.7
	34.6
	27.4
	31.7
	39
	39.5
	40.9
	32.4
	40.1
	27.9
	33.2
	29.3
	26.6
	36.4
	21.6
	19.2
	27.9
	52.6
	39.6
	37.4
	49.7
	27.1
	33.8
	33.8087
	Naïve
	29.7
	34.6
	27.4
	31.7
	39
	39.5
	40.9
	32.4
	40.1
	27.9
	33.2
	29.3
	26.6
	36.4
	21.6
	19.2
	27.9
	52.6
	39.6
	37.4
	49.7
	27.1
	33.8
	33.8087
	Naïve
	29.7
	34.6
	27.4
	31.7
	39
	39.5
	40.9
	32.4
	40.1
	27.9
	33.2
	29.3
	26.6
	36.4
	21.6
	19.2
	27.9
	52.6
	39.6
	37.4
	49.7
	27.1
	33.8
	33.8087
	Naïve
	29.7
	34.6
	27.4
	31.7
	39
	39.5
	40.9
	32.4
	40.1
	27.9
	33.2
	29.3
	26.6
	36.4
	21.6
	19.2
	27.9
	52.6
	39.6
	37.4
	49.7
	27.1
	33.8
	33.8087
	Naïve
	29.7
	34.6
	27.4
	31.7
	39
	39.5
	40.9
	32.4
	40.1
	27.9
	33.2
	29.3
	26.6
	36.4
	21.6
	19.2
	27.9
	52.6
	39.6
	37.4
	49.7
	27.1
	33.8
	33.8087
	Naïve
	29.7
	34.6
	27.4
	31.7
	39
	39.5
	40.9
	32.4
	40.1
	27.9
	33.2
	29.3
	26.6
	36.4
	21.6
	19.2
	27.9
	52.6
	39.6
	37.4
	49.7
	27.1
	33.8
	33.8087
	Naïve
	29.7
	34.6
	27.4
	31.7
	39
	39.5
	40.9
	32.4
	40.1
	27.9
	33.2
	29.3
	26.6
	36.4
	21.6
	19.2
	27.9
	52.6
	39.6
	37.4
	49.7
	27.1
	33.8
	33.8087
	Naïve
	29.7
	34.6
	27.4
	31.7
	39
	39.5
	40.9
	32.4
	40.1
	27.9
	33.2
	29.3
	26.6
	36.4
	21.6
	19.2
	27.9
	52.6
	39.6
	37.4
	49.7
	27.1
	33.8
	33.8087
	Naïve
	29.7
	34.6
	27.4
	31.7
	39
	39.5
	40.9
	32.4
	40.1
	27.9
	33.2
	29.3
	26.6
	36.4
	21.6
	19.2
	27.9
	52.6
	39.6
	37.4
	49.7
	27.1
	33.8
	33.8087
	Naïve
	29.7
	34.6
	27.4
	31.7
	39
	39.5
	40.9
	32.4
	40.1
	27.9
	33.2
	29.3
	26.6
	36.4
	21.6
	19.2
	27.9
	52.6
	39.6
	37.4
	49.7
	27.1
	33.8
	33.8087
	Naïve
	29.7
	34.6
	27.4
	31.7
	39
	39.5
	40.9
	32.4
	40.1
	27.9
	33.2
	29.3
	26.6
	36.4
	21.6
	19.2
	27.9
	52.6
	39.6
	37.4
	49.7
	27.1
	33.8
	33.8087
	Naïve
	29.7
	34.6
	27.4
	31.7
	39
	39.5
	40.9
	32.4
	40.1
	27.9
	33.2
	29.3
	26.6
	36.4
	21.6
	19.2
	27.9
	52.6
	39.6
	37.4
	49.7
	27.1
	33.8
	33.8087
	Naïve
	29.7
	34.6
	27.4
	31.7
	39
	39.5
	40.9
	32.4
	40.1
	27.9
	33.2
	29.3
	26.6
	36.4
	21.6
	19.2
	27.9
	52.6
	39.6
	37.4
	49.7
	27.1
	33.8
	33.8087
	Naïve
	29.7
	34.6
	27.4
	31.7
	39
	39.5
	40.9
	32.4
	40.1
	27.9
	33.2
	29.3
	26.6
	36.4
	21.6
	19.2
	27.9
	52.6
	39.6
	37.4
	49.7
	27.1
	33.8
	33.8087
	Naïve
	29.7
	34.6
	27.4
	31.7
	39
	39.5
	40.9
	32.4
	40.1
	27.9
	33.2
	29.3
	26.6
	36.4
	21.6
	19.2
	27.9
	52.6
	39.6
	37.4
	49.7
	27.1
	33.8
	33.8087
	Naïve
	29.7
	34.6
	27.4
	31.7
	39
	39.5
	40.9
	32.4
	40.1
	27.9
	33.2
	29.3
	26.6
	36.4
	21.6
	19.2
	27.9
	52.6
	39.6
	37.4
	49.7
	27.1
	33.8
	33.8087
	Naïve
	29.7
	34.6
	27.4
	31.7
	39
	39.5
	40.9
	32.4
	40.1
	27.9
	33.2
	29.3
	26.6
	36.4
	21.6
	19.2
	27.9
	52.6
	39.6
	37.4
	49.7
	27.1
	33.8
	33.8087
	Naïve
	29.7
	34.6
	27.4
	31.7
	39
	39.5
	40.9
	32.4
	40.1
	27.9
	33.2
	29.3
	26.6
	36.4
	21.6
	19.2
	27.9
	52.6
	39.6
	37.4
	49.7
	27.1
	33.8
	33.8087
	Naïve
	29.7
	34.6
	27.4
	31.7
	39
	39.5
	40.9
	32.4
	40.1
	27.9
	33.2
	29.3
	26.6
	36.4
	21.6
	19.2
	27.9
	52.6
	39.6
	37.4
	49.7
	27.1
	33.8
	33.8087
