# Supplementary material for: Deep phenotyping of post-infectious myalgic encephalomyelitis/chronic fatigue syndrome
Source: Nat Commun. 2024 Feb 21;15:907. doi: 10.1038/s41467-024-45107-3 (PMC10881493; doi:10.1038/s41467-024-45107-3)
Supplement: Supplementary file 6 — Source Data [file 41467_2024_45107_MOESM6_ESM.zip › Figures Source Data Files 12.30.23/Figure 8A.xlsx]

## Sheet: Sheet1
ID		HV	HV	HV	HV	HV	HV	HV	HV	HV	HV	HV	HV	HV	HV	HV		PI-ME/CFS	PI-ME/CFS	PI-ME/CFS	PI-ME/CFS	PI-ME/CFS	PI-ME/CFS	PI-ME/CFS	PI-ME/CFS	PI-ME/CFS	PI-ME/CFS	PI-ME/CFS	PI-ME/CFS	PI-ME/CFS	PI-ME/CFS
Birth Sex		0	0	0	0	0	0	0	1	1	1	1	1	1	1			0	0	0	0	0	0	1	1	1	1	1	1	1	1
gene_id	external_gene_name
ENSG00000000003	TSPAN6	23	41	26	24	24	11	10	33	16	7	55	12	56	49	45		33	52	52	39	70	45	84	13	25	35	45	78	43	26
ENSG00000000419	DPM1	1560	2633	2668	1885	2144	1485	1088	3180	1282	440	2527	2527	2858	2456	2427		3948	2843	2937	2183	4027	3553	5742	1490	1290	4111	2604	2092	2586	3049
ENSG00000000457	SCYL3	1710	2822	577	1909	1999	1988	1634	806	300	353	2990	3832	2826	2322	2702		2147	2531	4830	2755	3635	4622	2608	683	1734	2514	1588	3402	2154	3218
ENSG00000000460	C1orf112	595	682	347	742	932	683	643	610	225	199	1535	1632	1520	822	1107		1406	1295	1747	1208	1562	1911	1334	329	673	1049	959	1778	1062	1143
ENSG00000000938	FGR	79852	68986	32923	43890	65990	39854	39024	47823	12541	14263	83891	90866	49905	74364	62769		67278	87280	80703	70769	140221	91721	112341	22627	33691	96658	88500	29159	67461	83245
ENSG00000000971	CFH	354	906	411	599	717	677	528	1001	230	90	1765	2218	1361	1757	313		1570	813	692	2226	1587	3035	1585	270	241	879	272	1126	446	791
ENSG00000001036	FUCA2	3480	4453	2589	3857	4730	2971	2417	3117	1212	1315	5273	5594	4104	5272	5265		5804	6077	5493	3997	7656	6798	9828	1696	2651	6696	4564	2389	4328	5907
ENSG00000001084	GCLC	2603	3008	1953	3015	3523	3400	2752	2806	941	711	5255	5581	5118	5354	4426		5180	4647	6547	4712	7150	6958	6891	1760	2066	5380	3286	3809	3966	5085
ENSG00000001167	NFYA	4896	3795	3794	4779	5729	3680	2927	5558	1733	1553	7192	7322	9505	7609	7883		10484	7180	9607	6609	12041	9542	12431	3028	3593	8112	6356	6178	6402	6852
ENSG00000001460	STPG1	297	260	59	174	216	171	163	110	51	31	302	307	222	178	214		190	233	377	237	351	368	274	49	127	259	174	269	164	219
ENSG00000001461	NIPAL3	2250	2692	1370	2561	3438	2477	2245	2755	864	525	5877	4922	5211	3491	5154		5077	4792	7396	3955	6889	6256	5454	1571	2761	3961	3543	6738	4352	4116
ENSG00000001497	LAS1L	3001	3524	2568	2603	3817	2510	2524	3383	1166	743	5226	5095	4595	3798	4320		5219	4704	5979	4394	7933	5529	6979	1648	2422	6131	4689	4587	4387	5271
ENSG00000001561	ENPP4	1283	1551	1955	1770	2540	3116	1087	1488	750	270	2632	3639	4264	2846	3527		4237	2802	3939	3420	5389	5033	3675	1373	995	2287	1914	2684	2416	2615
ENSG00000001629	ANKIB1	4038	3987	3111	4241	5311	4286	3592	4648	1763	1160	7930	8560	7432	6285	7270		7540	7725	8310	6215	10342	10684	9176	2549	3614	6953	5246	6909	6521	6375
ENSG00000001630	CYP51A1	112	12	28	26	31	41	13	39	14	15	54	64	31	49	50		72	83	16	50	133	38	47	22	11	51	101	26	44	30
ENSG00000001631	KRIT1	807	1045	542	886	1135	844	838	793	268	218	1784	1787	1470	1383	1351		1440	1557	2237	1334	2002	1707	1879	491	766	1720	1183	1774	1470	1563
ENSG00000002016	RAD52	1089	1037	364	623	860	850	849	577	268	150	1309	1709	1272	1181	1113		1247	1039	2067	1182	1737	1331	1658	416	765	1492	1090	1272	1122	1404
ENSG00000002330	BAD	932	374	267	258	512	260	316	467	122	90	553	573	373	444	325		490	638	411	521	1247	491	584	144	204	762	594	305	446	556
ENSG00000002549	LAP3	7433	7482	7434	4704	13650	4632	4322	9832	1865	1845	13151	8010	7195	12777	9140		14504	10342	13937	8644	23182	10725	23138	3823	5658	21537	11902	4811	7385	10917
ENSG00000002586	CD99	10623	16799	11252	9685	14937	10742	8583	13247	4329	3148	14871	18788	17345	15877	13433		21855	17781	16817	16218	28374	20506	22767	7369	6224	25540	12701	11816	11456	16264
ENSG00000002586	CD99	10623	16799	11252	9685	14937	10742	8583	13247	4329	3148	14871	18788	17345	15877	13433		21855	17781	16817	16218	28374	20506	22767	7369	6224	25540	12701	11816	11456	16264
ENSG00000002586	CD99	10623	16799	11252	9685	14937	10742	8584	13245	4329	3148	14871	18788	17343	15878	13433		21856	17783	16817	16218	28376	20508	22767	7371	6224	25540	12702	11820	11455	16264
ENSG00000002586	CD99	10623	16799	11252	9685	14937	10742	8584	13245	4329	3148	14871	18788	17343	15878	13433		21856	17783	16817	16218	28376	20508	22767	7371	6224	25540	12702	11820	11455	16264
ENSG00000002587	HS3ST1	130	80	13	35	41	43	27	27	10	9	55	68	52	36	46		54	95	96	130	89	155	58	35	40	86	43	189	72	134
ENSG00000002745	WNT16	119	70	4	25	26	34	0	3	30	3	42	128	23	11	17		22	18	68	66	29	100	22	18	13	35	19	30	40	38
ENSG00000002822	MAD1L1	224	352	306	217	378	189	193	360	63	48	610	770	392	356	341		391	628	341	449	1376	732	424	123	207	665	514	478	402	444
ENSG00000002834	LASP1	22197	23702	14441	17375	26325	19305	15233	20316	7189	5103	29503	39140	25995	28348	24703		32998	32949	37980	27033	48291	36535	41881	10356	13726	35723	25031	18639	25253	32225
ENSG00000002919	SNX11	2195	3708	1574	1804	3215	1913	1787	1740	926	482	3843	4463	2977	2572	2541		3195	3878	4842	3060	5209	4352	4166	779	1665	3264	2394	1997	2250	4146
ENSG00000002933	TMEM176A	3194	3480	4724	2784	182	517	246	4695	76	1054	808	5341	390	11090	603		653	421	583	5989	9163	9307	13710	74	2067	261	10027	160	3762	6794
ENSG00000003056	M6PR	17220	24196	9465	19205	22877	15303	14523	12804	3533	4918	26337	28027	25545	24644	24176		24768	30209	34901	22114	42744	37825	39958	7762	13298	29567	21216	17458	21916	32432
ENSG00000003096	KLHL13	46	54	16	26	36	35	11	31	11	4	23	57	24	87	52		49	71	22	39	42	139	70	12	33	47	51	79	68	113
ENSG00000003147	ICA1	267	331	208	186	202	171	199	224	64	65	394	463	213	321	244		285	317	380	246	536	389	591	99	198	376	271	224	229	364
ENSG00000003249	DBNDD1	327	93	36	85	80	64	84	87	14	22	98	108	118	50	82		120	136	220	127	136	163	74	34	66	162	146	318	139	229
ENSG00000003393	ALS2	1543	1327	1309	1425	2148	995	1371	1566	846	442	2734	2527	3048	2356	2178		2848	2877	2754	2429	4337	2864	3795	1066	1104	2628	2424	2413	1891	2482
ENSG00000003400	CASP10	5742	6825	3735	5589	7407	6185	4645	4758	1938	1335	9398	9205	9006	8491	9662		9811	10544	12470	7397	12780	11275	14270	2773	5198	8942	7138	8742	7802	10071
ENSG00000003402	CFLAR	27490	24139	18743	27501	34167	26914	22153	27623	10894	7662	53282	57476	50899	43914	40017		50536	52899	53642	40944	67037	57145	54811	14576	22148	39126	34863	41082	38447	40197
ENSG00000003436	TFPI	11	42	34	15	16	27	13	42	7	2	45	15	36	56	31		43	44	59	27	56	48	44	18	14	78	31	28	45	21
ENSG00000003509	NDUFAF7	1151	1984	1102	1519	1708	1387	1226	1582	602	400	2651	3240	2724	2430	2549		2350	2638	3021	2229	3480	3283	2997	834	1435	2518	1732	2575	2290	2819
ENSG00000003756	RBM5	15055	20693	16117	16214	20757	17225	15541	18538	8763	4369	30986	33405	32270	24827	23433		27531	29198	38217	25167	39788	34975	39548	9678	14780	32915	23678	29545	25392	32202
ENSG00000004059	ARF5	8529	6890	4554	4624	7140	4255	3747	6111	1962	1445	8975	8411	6490	7368	6072		7767	7803	7836	7541	14735	8295	12445	2955	3592	11522	8630	4487	6578	9168
ENSG00000004139	SARM1	1872	2630	1755	2158	3479	2375	2148	2678	1014	459	5004	4374	5650	3375	4016		4558	4031	6208	4255	6518	5264	5056	1310	1788	4482	3674	5034	3749	3622
ENSG00000004142	POLDIP2	3994	4451	2847	2906	4433	2804	2248	3936	1161	856	5555	5233	4693	4370	4803		5663	4986	5925	4803	8752	6245	8594	1924	2296	6830	4780	3650	4665	5671
ENSG00000004399	PLXND1	15832	7989	7108	7698	12391	6645	8057	11472	3524	2668	16923	18601	8208	13127	12351		19100	15990	11202	12243	29865	11768	16735	4689	5080	16110	18133	3844	12746	16390
ENSG00000004455	AK2	7895	11355	4995	8545	11903	7997	6028	6048	1980	2546	14423	12870	12020	11800	12694		12391	14125	15124	11637	19312	19305	19894	3832	7215	14574	10276	9211	10682	15532
ENSG00000004468	CD38	3186	2177	1270	2547	4143	5609	2881	2180	513	615	4157	4896	3769	4003	5950		6024	6083	5378	4938	4992	7983	5045	1084	2213	5878	2587	5237	4325	3486
ENSG00000004478	FKBP4	2512	2901	1381	2091	2798	2260	1845	1920	536	661	3604	3644	3127	3595	3520		3378	3683	3830	2959	5492	4455	5201	1301	1989	4269	3432	2881	3165	4641
ENSG00000004487	KDM1A	3925	5602	4728	4374	5859	4144	3246	5690	2540	1147	7856	7207	6953	6535	7259		8060	7033	8796	6235	10663	9206	12268	2926	3758	9470	6913	6476	6547	8559
ENSG00000004534	RBM6	11215	22645	8202	15684	15555	13702	16557	11673	4314	2879	21066	29766	22691	23069	25301		21314	19857	30715	16289	23967	30128	31126	6623	12373	20954	16579	23413	22006	28215
ENSG00000004660	CAMKK1	1558	1334	1480	1112	1310	628	1013	1714	491	283	1809	1687	1016	1581	1719		1307	2609	1974	1385	2262	1278	2094	383	649	2026	2672	936	2016	1376
ENSG00000004700	RECQL	4625	7159	3490	5467	6686	5880	4727	4399	1247	1066	8176	9605	8040	6800	7826		9289	7626	11941	7975	12065	13427	10904	2474	3641	7884	6133	8496	5756	7465
ENSG00000004766	VPS50	1626	2646	1119	1837	2077	1753	1497	1640	714	454	3251	3686	3202	2605	3094		2862	3095	3908	2931	4295	4922	3701	983	1622	3129	2250	2793	2536	3177
ENSG00000004777	ARHGAP33	708	385	307	406	638	410	668	598	214	116	1066	761	768	783	594		772	1077	1113	824	1544	618	612	231	305	1269	1126	850	661	860
ENSG00000004779	NDUFAB1	1232	2248	1008	1374	1909	1342	1003	1414	502	330	2339	2005	2163	2214	2214		2019	2379	2332	1886	3002	2929	3450	757	1045	3375	2058	1630	1816	2943
ENSG00000004799	PDK4	2583	5769	153	500	1710	567	2321	836	538	71	390	6382	1237	1995	811		1095	2787	4097	2199	10243	6830	3561	309	904	2754	710	450	2614	800
ENSG00000004809	SLC22A16	154	133	188	117	186	106	217	103	37	39	183	20	404	90	197		207	353	562	17	159	231	272	53	58	110	231	11	117	243
ENSG00000004838	ZMYND10	74	77	79	58	99	88	103	62	22	16	77	166	96	100	56		119	152	155	119	187	90	112	32	44	119	124	111	73	123
ENSG00000004864	SLC25A13	1206	1561	1355	1352	1913	1211	1159	1802	697	424	2357	2583	2031	2369	2239		2124	2180	2563	2055	4026	3113	3905	781	1109	2926	2178	1401	2245	2703
ENSG00000004866	ST7	441	660	484	499	893	569	433	659	195	164	836	1114	880	995	910		1322	979	984	886	1403	1234	1438	372	385	1429	730	548	796	862
ENSG00000004897	CDC27	3860	4344	3761	4138	4949	3907	2766	4517	1874	967	6778	6853	6764	5908	6860		7190	6215	7146	5961	9901	10003	9529	2663	2990	7001	5316	6072	5745	6990
ENSG00000004961	HCCS	1100	1560	758	762	1116	798	642	835	246	226	1104	1440	934	1325	1183		1270	1217	1632	1099	1868	1968	2171	491	628	1496	1019	573	962	1619
ENSG00000004975	DVL2	2465	1640	1025	1231	2036	1372	1263	1647	472	368	2760	3019	2079	1794	1890		2497	2335	2904	2551	4567	2584	2604	700	1027	2773	2298	2120	2134	2584
ENSG00000005001	PRSS22	16	18	15	67	114	47	0	23	16	8	82	76	69	28	20		33	33	27	24	73	28	105	8	25	140	86	31	23	151
ENSG00000005007	UPF1	6504	5293	4218	3286	5941	3384	3968	6356	2309	1056	8498	8044	5164	5409	4799		6532	7756	7883	6409	13150	6101	7772	2059	3080	8365	7738	4746	6313	6307
ENSG00000005020	SKAP2	6892	7951	3335	5875	7707	5561	4514	3912	1476	1902	9028	11108	8001	9953	8855		8256	11216	9807	7554	14926	14362	14324	2975	5281	9976	7804	4441	7004	12610
ENSG00000005022	SLC25A5	18328	17238	15257	11866	18474	11466	8961	19458	4698	4355	22699	20238	18241	19297	20670		22578	20999	21359	17504	33909	27576	37892	7722	10218	31886	21681	11694	18938	24893
ENSG00000005059	MCUB	4981	6824	4543	4483	6943	4388	3109	6858	1910	1493	9503	7056	8091	7795	9739		8535	8035	8561	7737	13096	10786	14262	3114	5156	12481	7680	8222	7746	10271
ENSG00000005075	POLR2J	4156	3441	2576	3708	4845	2391	3009	3484	1387	846	5837	5114	6357	4603	4241		6604	5859	4996	4761	8796	6739	5725	1674	2755	5604	4250	3613	3529	5154
ENSG00000005100	DHX33	1457	1927	789	1688	2029	1622	1381	1270	400	430	2890	3099	2732	2332	2242		2384	2963	3720	2118	3524	3700	3194	729	1409	2417	2319	2576	2330	2609
ENSG00000005102	MEOX1	0	184	7	38	148	33	16	96	6	9	76	63	200	49	83		62	148	183	130	56	134	59	29	59	245	58	232	50	55
ENSG00000005156	LIG3	1997	2322	1590	2050	2742	1987	1934	2074	989	633	3621	3635	3413	3419	3115		3147	3707	5032	3419	5812	4201	4661	1202	2047	3437	2794	3211	3492	3220
ENSG00000005175	RPAP3	2376	3019	1121	2374	2979	2418	1814	1485	547	562	3609	4215	3208	3656	3815		3336	3865	5098	3333	5224	6171	4924	1154	1863	3843	2945	3528	3054	4490
ENSG00000005187	ACSM3	603	489	288	419	511	324	336	422	129	95	697	748	474	507	681		776	715	708	808	1086	1091	933	170	364	724	556	880	548	791
ENSG00000005189	REXO5	88	80	43	66	98	81	43	86	27	12	226	165	67	105	98		139	120	126	139	212	116	172	41	42	185	124	79	113	113
ENSG00000005194	CIAPIN1	1745	3009	2215	1935	2777	2136	1730	2496	882	531	3839	3417	3468	3026	3606		3623	3655	5014	2936	5777	4455	5885	1265	1674	4535	3226	3110	3310	4130
ENSG00000005206	SPPL2B	4165	1617	1667	1568	2839	1591	2232	2188	888	452	4268	3457	2267	2546	2321		2424	3981	3354	2996	6420	3068	3447	1009	1390	4107	4557	3544	3098	3403
ENSG00000005238	FAM214B	5389	4817	3866	3491	6362	3029	3117	4633	1233	1084	6659	7282	4625	7175	3741		5269	6761	6244	5336	11508	6319	8454	1760	2141	8505	6418	2460	5229	6958
ENSG00000005243	COPZ2	130	197	169	244	203	324	128	209	66	71	273	244	297	272	279		363	320	284	282	467	307	487	121	137	477	263	133	208	225
ENSG00000005249	PRKAR2B	955	3554	1529	1531	4589	1062	1268	2970	516	489	2017	2277	2639	4799	2782		4769	4187	3293	4155	4600	4575	4022	1585	1230	5545	2569	1167	2280	1866
ENSG00000005302	MSL3	11695	12316	10060	12766	16044	11694	12119	12340	5082	3067	25560	24575	23988	20110	20121		18991	21152	31646	18271	32288	25404	27586	7613	12070	23914	19823	28332	19140	24757
ENSG00000005339	CREBBP	19793	9741	12814	11786	17469	11474	9811	18850	7344	4604	26220	25939	21684	17798	20740		28939	26512	24143	20533	39523	24740	29416	8525	10748	20936	20542	19072	21082	18413
ENSG00000005379	TSPOAP1	3744	2651	5458	3861	6882	5356	4649	7313	1707	824	6726	9220	7447	7496	7179		12010	8727	9494	9084	12801	6445	7624	2540	2274	9144	7723	6019	7157	7810
ENSG00000005381	MPO	709	495	425	381	699	327	361	177	133	112	770	587	297	631	317		369	696	493	423	1255	546	704	169	229	461	687	169	392	742
ENSG00000005436	GCFC2	1322	1694	1025	1321	1543	1216	961	1260	383	335	1806	2381	2062	1696	2342		2178	1949	2350	1625	2946	3072	2623	692	1068	1929	1511	2135	1714	2069
ENSG00000005448	WDR54	616	813	512	546	876	653	527	685	241	142	1201	1411	1461	903	870		1047	801	1271	1135	1802	1122	1254	472	464	1438	990	1280	981	1321
ENSG00000005469	CROT	515	989	690	916	1140	1032	856	869	383	186	1822	1638	2033	1334	1537		1681	1553	2449	1359	2342	2219	1681	557	688	1502	941	1875	1380	1512
ENSG00000005471	ABCB4	759	311	254	272	344	236	234	213	179	136	264	529	360	264	438		607	403	674	426	536	1112	667	270	326	663	439	848	464	890
ENSG00000005483	KMT2E	13288	11033	16115	14037	17123	12709	9188	17975	8961	4037	24492	25618	24723	19929	23832		27995	23156	26255	19660	33949	30584	32771	9878	11898	22217	19448	24687	21691	20400
ENSG00000005486	RHBDD2	2873	1777	2141	1356	2486	1457	1362	3696	1052	391	3481	2827	2830	2423	2474		3233	2684	2906	3195	5681	2751	4231	1253	1010	5415	3582	2300	2628	2880
ENSG00000005513	SOX8	14	52	15	27	65	20	26	132	10	1	156	62	107	44	104		60	87	116	56	151	81	56	15	48	110	80	118	14	77
ENSG00000005700	IBTK	4697	5461	2686	4994	5669	4307	3825	4300	1542	1334	7450	8439	6360	6552	7748		7628	8857	8345	6377	10382	11951	10807	2571	3830	7891	5696	5628	7147	7528
ENSG00000005801	ZNF195	1947	2725	1550	2461	2984	2669	2349	2208	874	614	4435	5326	4825	3613	4305		3895	5080	4858	3603	4909	5015	5338	1180	2418	4454	2867	4886	3689	4739
ENSG00000005810	MYCBP2	19112	15215	13417	16856	22109	16628	15872	18506	8928	5288	33691	39655	31298	22620	32261		35068	34035	42938	27846	43673	47484	32896	9608	17131	22763	20661	31898	25558	24755
ENSG00000005812	FBXL3	3687	4990	7727	4026	6739	3979	2874	10293	4479	1263	8513	6273	9724	7171	8650		12550	9734	6601	6572	13134	9660	16510	4688	3074	12756	8353	7664	8162	8081
ENSG00000005844	ITGAL	41093	53287	47555	53315	78358	52449	45314	69394	19497	13224	103007	123379	114208	105182	71679		107155	87105	136626	95805	158441	104404	110693	31752	41305	120279	89833	73739	89522	90438
ENSG00000005882	PDK2	1537	1358	502	747	1459	980	981	893	189	239	2000	1788	1308	1346	1373		1504	1546	2010	1541	2726	1726	1611	383	813	1576	1227	1169	1122	1575
ENSG00000005884	ITGA3	263	303	103	152	432	274	228	257	87	34	620	575	547	406	357		374	370	484	591	744	459	435	150	212	655	346	546	338	424
ENSG00000005889	ZFX	3776	3219	3573	3293	4309	3388	2806	7184	3071	1495	9840	10173	9348	7666	9108		7182	6360	10160	5049	8257	7704	14009	3764	4656	9495	7940	9067	7430	8364
ENSG00000005893	LAMP2	9868	11683	6965	9142	13196	8938	7517	9647	3145	3845	16522	16228	11870	15161	16313		15520	18187	15334	11910	25527	23955	24808	5099	8619	17498	12437	7469	12138	17307
ENSG00000005961	ITGA2B	328	2436	699	432	2343	438	799	1916	249	157	1114	1895	1445	3171	619		2374	2250	2099	1977	2759	1611	1476	746	308	3228	2021	388	675	486
ENSG00000006007	GDE1	4513	6330	3505	3933	5700	3888	2748	4462	1495	1285	6782	6851	5824	5708	6421		7468	6700	6901	5400	9545	8199	9110	2495	3267	7874	4897	3944	4933	7475
ENSG00000006015	REX1BD	1330	1192	834	927	1494	1123	950	1323	428	268	2661	2159	1743	1740	1464		1413	1659	1790	1656	3470	1630	1828	463	786	2614	2296	1856	1823	1672
ENSG00000006025	AC003665.1	2743	2024	1975	1715	2801	2161	2131	2361	753	400	4144	4571	3651	2938	2652		4881	3723	4197	4138	6455	3535	3625	1244	1397	4284	3651	4402	3818	3676
ENSG00000006047	YBX2	24	14	18	20	13	13	11	21	1	1	40	12	11	6	14		7	12	31	7	21	27	10	4	3	18	42	12	20	18
ENSG00000006062	MAP3K14	5837	4021	3099	2964	6693	3554	3055	4557	1639	1079	7345	7387	5058	5467	5044		6208	6436	7140	6831	12029	6112	7022	1913	2698	8344	7024	5499	5884	7002
ENSG00000006118	TMEM132A	9	5	1	2	4	1	4	3	0	1	22	8	3	1	2		0	5	3	1	7	3	3	5	3	10	4	1	4	5
ENSG00000006125	AP2B1	9582	13985	6698	11179	16271	12293	9380	9663	3355	3029	21326	22673	20634	16466	18606		21399	18208	25152	17752	26979	29981	23391	6643	8978	19579	12120	15941	14296	17662
ENSG00000006194	ZNF263	3038	3695	2108	2813	3323	2464	2130	2895	1336	595	5449	4732	4174	3662	4333		4812	4616	5775	4061	7078	5743	6329	1537	2387	6439	4096	3863	3839	5308
ENSG00000006282	SPATA20	2732	1777	1596	1288	4267	2153	601	2007	988	151	5514	4773	2957	3423	2901		3838	4754	1141	2833	8481	2538	5377	776	380	4042	5496	2939	4099	5155
ENSG00000006327	TNFRSF12A	125	42	542	54	264	62	56	1105	266	137	641	130	417	103	38		218	533	322	116	250	76	301	113	197	642	291	96	136	132
ENSG00000006432	MAP3K9	879	514	557	488	829	499	442	828	493	97	843	861	1290	689	997		1521	975	1468	1157	1129	1517	1451	460	505	1089	960	1714	686	1039
ENSG00000006451	RALA	1288	2668	1114	1674	1921	1651	1357	1238	354	411	2508	2801	2012	2065	2541		1698	2533	2542	2033	3120	3955	3144	710	1340	2761	1644	1942	1677	2851
ENSG00000006453	BAIAP2L1	22	70	29	47	64	36	38	38	42	11	191	72	175	101	73		116	79	120	97	172	91	162	28	51	116	70	124	67	128
ENSG00000006459	KDM7A	17037	8236	14249	15846	20381	11069	9422	18513	8227	4901	29532	22664	23751	23804	24404		28705	27303	20470	21383	41430	30718	37379	10663	11898	21592	24862	19287	22310	23313
ENSG00000006468	ETV1	22	10	2	9	19	11	7	10	6	0	10	39	33	19	9		44	11	10	37	39	28	26	13	5	35	6	40	2	3
ENSG00000006530	AGK	1599	2189	1787	2200	2899	2658	1720	2429	844	470	3509	3792	4208	3577	3657		4264	3815	5011	3764	5093	5333	4813	1145	2349	5229	2517	3573	2896	3732
ENSG00000006534	ALDH3B1	7568	5268	2630	2926	5862	2887	3135	3440	1007	1191	7650	6785	3099	5609	3893		4321	6753	5225	5483	11170	5991	9265	1585	2153	6891	6290	1532	4340	6849
ENSG00000006555	TTC22	325	657	244	638	666	867	730	408	125	61	930	2015	1377	875	789		850	846	1916	1177	1422	1111	654	287	326	834	481	1190	722	867
ENSG00000006576	PHTF2	2878	3536	3546	3443	5505	3235	2624	5485	2181	1109	5898	6906	8036	7046	5543		6984	6963	7104	5560	8467	9436	8756	2526	3076	8955	4910	6298	6223	6184
ENSG00000006607	FARP2	1225	899	1724	999	2244	1477	1270	2734	748	375	2228	2647	2418	1796	1740		3019	1746	3316	1835	3971	2569	4103	817	1336	2440	2508	2546	2185	1798
ENSG00000006625	GGCT	711	762	425	582	721	447	378	455	117	123	769	733	546	682	709		948	777	979	754	1161	948	1389	249	369	973	733	589	616	955
ENSG00000006634	DBF4	1648	1276	3702	1282	1778	1202	615	4984	1687	391	1851	1640	3576	1834	2591		5060	2395	2025	1997	3274	2432	6371	1956	1045	5763	2786	2173	2497	2234
ENSG00000006638	TBXA2R	63	29	23	36	72	17	40	61	12	2	70	48	22	45	35		60	57	69	56	74	49	82	20	26	124	70	63	55	72
ENSG00000006652	IFRD1	8394	3802	7306	5854	6819	3089	1703	13396	1976	1572	4367	4601	7199	13858	8963		14484	5149	4889	7609	14386	8476	21773	4949	3103	14846	11359	3495	13142	9409
ENSG00000006695	COX10	1054	1492	670	1162	1554	1125	771	968	322	258	2342	1938	1742	1585	2189		2043	2034	2266	1758	2812	2695	2272	602	987	2100	1709	2075	1605	2172
ENSG00000006704	GTF2IRD1	7	41	13	14	29	19	19	26	9	5	56	42	23	6	428		26	29	26	39	53	36	51	13	15	51	17	29	10	34
ENSG00000006712	PAF1	3229	3492	2525	2408	2885	2149	1802	2676	892	816	3321	4305	3851	3717	3327		4592	3686	4585	3519	5660	4438	5711	1525	2039	5959	3718	2927	3253	4823
ENSG00000006715	VPS41	2833	5020	1918	3516	4125	3402	3395	2491	818	1047	4782	6994	4304	6128	5630		5236	6262	7200	4913	8420	8396	7289	1613	2974	5995	3469	4325	4765	6191
ENSG00000006740	ARHGAP44	22	10	5	11	18	8	4	1	2	2	4	24	4	9	11		34	8	22	51	13	14	13	7	3	10	10	12	27	16
ENSG00000006744	ELAC2	3402	4400	3012	3163	4888	3550	2718	4246	1528	869	6572	6487	5728	5412	5078		6008	5599	8227	6021	9524	6844	7859	1972	2704	7519	5661	5105	5679	6849
ENSG00000006747	SCIN	69	53	6	34	48	37	59	43	12	4	24	69	31	44	35		55	51	60	66	66	90	39	19	15	62	24	63	20	61
ENSG00000006756	ARSD	2168	2620	1131	2012	2886	2198	2112	2462	794	1202	5169	5573	3196	4692	3813		3471	3553	5189	2559	4856	3936	7489	1147	2236	5289	3500	2573	3598	5258
ENSG00000006757	PNPLA4	914	445	198	534	329	328	272	254	83	86	590	717	425	506	560		430	429	816	428	709	601	971	172	328	730	496	431	436	967
ENSG00000006831	ADIPOR2	4714	6429	2839	5125	6853	5142	4469	4653	1693	1230	8506	8975	8545	7448	8232		9778	9557	11288	7041	12112	12350	11615	2791	3976	10304	6388	7046	6976	9374
ENSG00000006837	CDKL3	56	31	23	28	30	24	21	27	15	4	66	55	40	47	36		44	41	49	43	64	31	43	14	21	34	39	48	41	34
ENSG00000007038	PRSS21	110	162	18	168	197	102	92	171	84	79	159	113	265	190	190		270	147	243	106	421	255	261	57	52	131	275	128	135	491
ENSG00000007047	MARK4	2159	1566	1732	1235	2024	1229	1029	1950	536	519	2398	3035	2113	2375	1816		2702	2564	2388	2017	4319	2505	3434	869	1032	3432	2552	1429	1878	2822
ENSG00000007062	PROM1	53	13	23	5	15	47	14	23	7	0	103	24	33	59	10		47	73	27	63	103	77	58	19	20	36	96	54	38	48
ENSG00000007080	CCDC124	1710	610	464	500	796	400	394	638	188	157	1095	993	449	718	560		878	1236	634	799	1898	584	753	262	338	1320	1016	488	737	752
ENSG00000007129	CEACAM21	668	1205	502	898	1282	776	708	775	316	184	1934	1650	1589	1216	1188		1388	1458	2635	1373	2237	1871	1442	433	950	1479	1324	2127	1332	1533
ENSG00000007168	PAFAH1B1	8827	12783	7223	9735	12352	10496	8557	9860	3582	2155	18955	19019	17941	14990	16593		15366	17111	21312	13836	23541	24539	22458	5770	8128	19243	11798	16124	14718	17556
ENSG00000007171	NOS2	14	4	9	1	6	4	14	20635	7412	5254	33709	37027	29487	27666	26187		26	5	32	38	12	31	45147	10311	15695	27760	27941	23839	28385	31658
ENSG00000007202	KIAA0100	21990	17700	13970	17966	26155	16658	15650	18001	8258	5196	32054	26838	18157	18520	20584		33082	34129	37484	26825	48454	37467	40013	8174	11492	23045	25573	9239	18045	22782
ENSG00000007237	AC005747.1	21378	14504	12986	16787	21485	13090	11982	869	142	138	1232	1081	580	710	675		29726	27977	25603	19255	43518	29400	952	202	359	1577	1186	776	853	1069
ENSG00000007255	TRAPPC6A	1522	732	444	486	912	482	547	2014	500	370	3061	4333	2810	2294	2180		809	1040	888	1041	2195	927	2138	995	857	4833	2374	2335	2887	2668
ENSG00000007264	MATK	2700	1514	1445	1926	2124	2379	1613	1092	212	336	2128	3474	1351	1833	1727		4302	3581	3191	3440	4791	2587	2049	735	1265	3726	2277	2775	2295	4410
ENSG00000007312	CD79B	4540	3218	457	1137	2508	1718	1348	20	21	10	33	33	41	38	39		1910	2688	3761	3665	3386	4002	40	17	23	77	41	76	59	71
ENSG00000007314	SCN4A	92	29	19	23	35	27	34	810	299	192	1452	1063	1208	1714	1110		76	50	100	67	84	103	1707	470	676	1552	1169	1187	1139	1432
ENSG00000007341	ST7L	870	773	752	735	1032	660	625	784	113	121	408	1044	500	228	631		1493	1022	1345	1077	1742	1412	896	382	243	1134	471	678	947	538
ENSG00000007350	TKTL1	208	145	686	309	334	620	197	568	141	124	1103	994	517	680	471		507	819	1183	489	609	824	579	135	295	1143	970	490	673	777
ENSG00000007376	RPUSD1	1974	535	363	373	847	425	515	12	9	0	29	9	19	10	4		624	1110	676	790	2096	591	17	5	6	9	28	4	11	10
ENSG00000007384	RHBDF1	21	6	14	11	3	5	0	7045	3159	1425	11281	12051	12046	9197	9719		12	14	8	21	25	13	17016	4610	5960	14443	11254	12520	9593	14098
ENSG00000007392	LUC7L	7057	7022	5384	6541	7748	6572	6152	1224	411	221	1349	4747	3176	2435	1688		10753	11388	13851	11010	16857	13888	1272	909	651	2275	1125	1757	1772	1832
ENSG00000007402	CACNA2D2	1062	620	1168	1178	1865	2080	1234	546	218	103	1484	1428	421	263	362		3839	2055	3192	3871	3963	2628	884	248	143	460	622	570	663	642
ENSG00000007516	BAIAP3	769	471	111	342	641	484	587	865	206	163	1850	1442	850	1071	891		306	644	775	846	1074	557	1114	292	432	1878	1271	811	911	1327
ENSG00000007520	TSR3	1649	990	514	649	1219	731	680	674	242	141	1776	1343	752	1011	756		1024	1436	1122	1274	2547	1136	1020	240	387	1889	1482	741	1030	1210
ENSG00000007541	PIGQ	1359	735	453	468	1015	559	829	1836	664	378	3086	2739	2691	2605	2698		789	1303	1179	1134	2568	806	3975	1033	1288	3670	2560	2745	2667	3238
ENSG00000007545	CRAMP1	1974	1762	1190	1739	2051	1744	1582	7	2	1	4	7	17	5	9		3132	2958	3262	2780	4186	3121	15	2	3	14	4	12	7	13
ENSG00000007866	TEAD3	0	6	2	7	9	9	11	2410	908	686	4765	5220	4135	3967	3687		13	10	11	9	1	8	5731	1354	2298	5197	4234	3900	4326	4520
ENSG00000007923	DNAJC11	3070	3138	1626	2467	3498	2378	2124	17492	3342	2545	13194	8054	14313	11102	16795		4274	4621	5943	3989	7190	4895	19426	7352	4495	14843	13698	13372	12838	15530
ENSG00000007944	MYLIP	9644	3212	15923	7209	9763	8917	3083	761	534	207	1077	976	1094	1042	518		26010	9846	6341	12806	16756	12213	1211	275	393	940	1367	847	1102	1006
ENSG00000007968	E2F2	683	907	286	396	1165	494	950	9794	3448	2058	12500	11059	11558	10581	10541		1050	1467	1189	1013	1581	1419	21457	4786	5498	18289	10095	8245	10121	13523
ENSG00000008018	PSMB1	7656	9623	9266	6995	9624	6303	4765	343	7	3	26	9	23	71	118		13694	12205	12876	9733	17810	14257	287	58	5	480	161	14	97	89
ENSG00000008056	SYN1	49	27	164	50	21	10	9	11390	4194	1914	11024	7966	8396	9099	8541		52	21	9	48	54	38	16925	4425	3791	12823	11580	5854	9021	10024
ENSG00000008083	JARID2	6847	4834	14836	5576	8076	4353	3889	641	181	242	1483	1389	1160	1351	1242		11481	9827	7333	8215	16491	10091	1366	382	692	947	984	1052	1106	1094
ENSG00000008086	CDKL5	922	524	292	697	980	708	596	2484	574	229	2851	1790	1547	1573	1129		1421	1465	1252	1097	1935	1818	3103	674	685	2705	2753	1624	1916	2006
ENSG00000008128	CDK11A	1804	940	1249	968	1865	771	940	6755	2192	2872	22452	21184	10098	15240	11554		1805	2040	1193	1834	6090	1281	17926	3731	7803	18000	16156	7367	14709	19137
ENSG00000008130	NADK	17704	15527	4624	9217	14571	9108	11008	427	227	128	1152	1530	1193	794	723		11705	19863	16848	14527	29625	17550	1029	292	384	838	624	1449	942	848
ENSG00000008226	DLEC1	325	612	290	561	741	717	514	1954	582	417	2982	2426	3233	2470	1585		893	1041	1604	1037	1545	1163	2995	669	881	2925	2431	1428	1979	2292
ENSG00000008256	CYTH3	1500	1150	1887	1095	1633	1343	971	200	113	57	594	871	717	540	492		2263	2123	1793	2386	3588	2944	428	226	272	393	269	758	404	456
ENSG00000008277	ADAM22	98	298	161	324	308	334	267	4506	1498	903	4788	4239	3793	4302	5075		632	482	1065	556	865	712	9455	2095	2350	6818	4776	3571	4073	6453
ENSG00000008282	SYPL1	3280	4263	3313	3053	4085	2914	2315	2036	863	313	3943	3692	4363	2739	2219		5732	5399	4461	4490	7879	7675	3313	855	1262	4419	2333	2892	2433	3145
ENSG00000008283	CYB561	1304	2286	1073	1444	2676	1889	1954	8861	3884	2443	11723	11858	10960	9767	9936		2836	2109	3171	3876	6337	3895	16220	4436	4810	11092	9339	7676	8686	10732
ENSG00000008294	SPAG9	6489	5677	8406	6137	8234	5388	5225	594	185	78	774	852	986	447	520		12354	10733	10375	9202	17345	13534	957	167	180	663	811	714	429	732
ENSG00000008300	CELSR3	364	399	407	221	514	506	585	509	302	60	1135	1465	1071	862	1105		683	698	786	756	1184	791	1107	505	496	899	925	1292	822	545
ENSG00000008311	AASS	641	749	476	317	557	528	423	1414	412	270	1636	1613	2200	1599	1749		855	813	1042	1381	1191	1331	2949	742	858	2589	1444	1319	1479	2010
ENSG00000008324	SS18L2	911	1283	1369	1098	1621	1051	749	924	180	174	1393	1201	586	885	838		2168	1579	2288	1433	2572	2390	1217	320	396	1828	1264	548	803	1201
ENSG00000008382	MPND	1332	942	472	524	1002	592	627	1053	368	616	2350	2381	1661	2419	2606		826	1240	1017	1054	2294	967	4599	750	1229	3292	2461	619	1433	2957
ENSG00000008394	MGST1	1633	2080	1167	1665	1722	1198	1196	2541	1357	369	2209	2493	2775	1996	2565		1972	2499	1875	1496	3767	3185	3708	1423	1264	3065	1760	2876	2218	2657
ENSG00000008405	CRY1	1257	1361	3513	1493	1548	1770	889	429	90	107	804	470	341	531	570		4361	2717	2693	1892	3796	3469	894	137	278	653	725	273	524	574
ENSG00000008441	NFIX	714	394	275	308	645	276	252	13468	4422	2673	22414	19881	19627	15806	20270		625	543	497	608	1360	700	26726	6947	9426	22024	14998	19337	18046	18876
ENSG00000008513	ST3GAL1	12253	12682	8048	10898	15281	9913	9002	527	302	264	1209	1578	562	846	701		20291	19692	26757	17461	30411	22695	1648	351	575	1018	1476	269	596	1508
ENSG00000008516	MMP25	1574	686	608	519	500	713	743	16468	3504	1968	36461	25104	29236	18257	18224		675	1252	954	575	1358	560	23805	10004	11143	51079	13905	34467	17611	19354
ENSG00000008517	IL32	6274	8090	5914	11263	27025	15864	6976	3680	1225	617	7854	6241	3744	3964	3488		29423	19268	32422	29180	41366	33386	3592	1189	2121	4819	6398	4906	4675	3849
ENSG00000008710	PKD1	8198	1925	1977	2335	4573	2742	3921	26	5	2	20	36	21	23	21		4320	7712	4803	4919	11399	3838	23	11	9	55	32	21	23	26
ENSG00000008735	MAPK8IP2	57	17	23	10	26	9	57	3126	1027	721	5843	5239	4532	4242	3930		38	28	27	15	45	27	5828	1478	2243	5983	5571	4522	4912	4993
ENSG00000008838	MED24	3695	3674	2113	2566	4643	2875	3360	1007	353	244	1956	2429	1175	1727	1189		4109	5497	6599	5212	9249	5541	2135	546	860	2392	1794	1212	1686	2054
ENSG00000008853	RHOBTB2	1868	1306	661	1104	1764	1075	1003	8069	3512	2039	13857	12730	13729	10887	13330		1290	1532	2322	2630	3098	2364	17093	4614	5852	12367	9509	12523	10603	10843
ENSG00000008869	HEATR5B	6861	6252	5485	6735	9455	7022	5555	9686	3425	1437	7532	6691	7359	6724	8472		13907	12824	14542	11901	17905	16136	16364	3894	3804	11850	8531	6819	7359	9652
ENSG00000008952	SEC62	5009	6820	10064	5245	5525	4537	3335	78782	23735	13454	91904	77168	70958	59102	80777		9911	8344	7208	6443	11862	10904	125611	32007	42222	116862	74633	83222	60892	87371
ENSG00000008988	RPS20	60287	75599	60441	49084	65764	38682	31389	60355	23635	13314	68975	66038	63547	53755	68790		98649	83610	76120	79377	117359	101383	112368	27005	33882	72416	55582	49947	53034	66940
ENSG00000009307	CSDE1	40459	45960	48941	36593	49296	33164	25585	7525	2788	1907	11102	11337	10822	9574	9465		80030	70855	69541	52619	99138	87678	14567	3790	5195	10358	8192	7870	8944	9262
ENSG00000009335	UBE3C	6966	6423	4671	6065	8266	5481	5046	3367	1451	842	4958	6091	4972	3754	4913		11126	11006	12872	8483	15626	13426	6016	1624	2406	3911	3006	4380	4394	4023
ENSG00000009413	REV3L	2962	2598	2404	2778	3270	2536	2488	836	489	185	2306	1772	1432	920	1244		5112	5190	5751	4207	6747	7207	1575	407	764	1059	1118	1456	1314	782
ENSG00000009694	TENM1	916	460	609	619	594	645	999	1815	669	343	2103	2444	2495	2077	2307		971	2063	1939	774	2021	1354	3661	917	961	2690	1809	2174	1790	2487
ENSG00000009780	FAM76A	1315	1657	1433	1363	1851	1311	1050	22978	9222	5553	49992	55465	52514	39452	42648		2451	1968	2409	1823	3295	2882	56886	13513	26785	54240	42130	69037	37046	54569
ENSG00000009790	TRAF3IP3	19443	36519	18126	30062	34705	23638	29116	839	309	183	1217	1488	1409	1024	991		37256	42933	75468	43437	62894	60629	1739	433	629	1465	1273	1327	1170	1510
ENSG00000009830	POMT2	848	735	582	679	888	644	790	1495	793	449	2815	3919	3067	3116	3286		1245	1226	1560	1392	1931	1218	4234	847	1709	3335	2150	2365	2529	4005
ENSG00000009844	VTA1	1991	3852	1551	1974	2543	2385	1766	6382	2389	1524	9271	11188	9912	7631	10139		2687	3046	4169	2662	4363	5093	12159	3269	5037	8725	7101	9746	7291	8705
ENSG00000009950	MLXIPL	21	2	25	5	28	8	0	6755	2592	1351	7727	7668	8843	6461	7289		2	16	6	9	18	4	11739	3004	3676	9600	6269	6783	6209	7844
ENSG00000009954	BAZ1B	6147	7496	4573	5640	7526	5693	5059	187	30	24	299	154	58	157	233		11219	9754	12064	8737	12589	13136	304	50	101	508	129	116	51	84
ENSG00000010017	RANBP9	4124	4795	5460	3777	5742	4198	2853	1406	629	234	951	1123	1342	1057	1217		8532	6944	7506	6217	10587	10464	2026	583	423	1512	1051	781	995	1027
ENSG00000010030	ETV7	76	139	171	13	455	96	18	430	147	188	1202	2866	1035	1313	1211		474	90	335	406	614	183	1171	261	757	1176	845	1002	952	2002
ENSG00000010072	SPRTN	818	663	983	707	1082	565	417	470	148	192	981	1307	751	906	868		1521	1533	1308	988	1773	1329	1585	382	508	1426	866	926	1079	1476
ENSG00000010165	EEF1AKNMT	1039	2761	359	971	1232	1243	1244	22533	10691	6059	41467	36571	41298	33336	29209		1056	1406	2660	1384	1891	2321	44775	13112	17052	35873	29731	38920	32226	32517
ENSG00000010219	DYRK4	780	1227	423	787	792	707	603	6529	1636	1663	9702	9231	6717	7527	6728		904	982	1376	1201	1372	1685	13137	2636	3387	12904	8776	4284	7208	9646
ENSG00000010244	ZNF207	14451	15986	19459	19983	25603	19676	19817	2112	827	703	2844	3644	3642	4087	3758		37085	38026	41267	29556	51640	45222	5285	1045	1735	4712	2872	2326	3092	4070
ENSG00000010256	UQCRC1	7190	7732	4515	4062	7759	4696	4243	879	431	77	632	2715	534	590	450		8333	9151	9208	8201	15174	8532	1091	339	199	2023	423	385	418	1871
ENSG00000010270	STARD3NL	2691	2986	1849	2403	2810	2347	1461	3568	1096	1047	8757	9962	5448	6397	7457		3797	4022	4704	2737	6105	4800	9362	2214	3610	7006	5100	7095	6587	7723
ENSG00000010278	CD9	221	639	2658	480	682	1011	748	4580	1464	1391	10680	11329	7515	8106	6166		782	775	552	665	1052	676	9678	2231	3561	10552	9552	6434	6672	10874
ENSG00000010292	NCAPD2	4319	5636	2086	4769	6202	5294	4275	468	181	58	664	799	969	887	744		6896	7180	9596	6920	12205	10502	879	249	253	1155	806	1107	762	756
ENSG00000010295	IFFO1	7750	5926	3258	5211	7241	4846	5684	746	338	153	1386	1054	1166	965	1005		6779	9220	8860	8177	15406	8221	1646	402	496	1293	925	1277	1032	1029
ENSG00000010310	GIPR	231	410	426	370	682	441	614	40	8	13	29	45	50	13	48		990	873	961	831	1228	709	22	19	12	76	47	88	34	26
ENSG00000010318	PHF7	611	590	621	660	834	624	600	9142	3799	2152	16628	15798	13247	11326	10157		1214	1066	1413	1026	1694	1459	16067	4467	6307	15132	14217	13234	12364	13860
ENSG00000010319	SEMA3G	10	46	2	13	71	24	81	12495	6298	4172	27730	22383	9519	14740	9623		39	91	52	59	63	90	18911	4283	5015	13984	38165	5187	13535	22157
ENSG00000010322	NISCH	11468	7236	6904	6559	10827	7286	8352	435	223	141	968	1102	642	615	663		12677	14230	15902	12908	23299	12878	868	264	332	1103	701	798	629	953
ENSG00000010327	STAB1	31987	6902	8550	8539	16054	7196	12916	9	7	2	47	74	48	52	29		12484	24259	12419	14920	39621	12048	51	10	22	14	36	26	48	32
ENSG00000010361	FUZ	718	555	307	418	540	427	677	3961	1414	845	4503	5027	5546	3788	3185		593	819	890	777	1430	813	5256	1691	1911	4125	3738	3439	4013	2971
ENSG00000010379	SLC6A13	24	53	12	15	31	7	54	257	157	81	888	1233	753	778	855		10	34	79	39	41	17	885	212	485	1179	591	809	680	1218
ENSG00000010404	IDS	2697	1228	2541	1737	3407	1909	1996	35423	7423	9224	48801	47692	33479	46696	41612		5871	4258	4933	3790	7202	4680	73455	15940	21703	60982	45405	23077	42580	57643
ENSG00000010539	ZNF200	434	1113	280	598	507	578	480	320	126	69	548	439	590	449	485		513	853	1539	751	1015	1225	603	169	271	691	437	278	482	698
ENSG00000010610	CD4	30314	39313	18777	25376	45566	21802	20878	7038	2518	3317	14234	16244	9328	16120	12108		33367	42825	51035	36726	75517	55338	26610	5096	7834	17519	13556	8158	13038	19344
ENSG00000010626	LRRC23	423	460	268	307	372	276	284	419	142	284	1416	2122	981	1415	1136		432	372	719	604	754	769	1528	276	720	1509	848	583	893	1577
ENSG00000010671	BTK	10617	14512	6577	8242	14620	9027	7114	1511	617	379	2546	2079	2002	1782	1718		13203	16660	16463	14285	20628	20049	3341	675	1094	2206	1786	2033	1774	2148
ENSG00000010704	HFE	1038	1173	199	744	1138	892	657	23752	7156	4215	36039	37269	35847	31510	32140		889	931	1622	1141	1769	1855	47188	13023	14382	42934	24301	31571	30827	33657
ENSG00000010803	SCMH1	1102	1208	1053	901	1575	1039	1042	6034	2614	1157	13198	9682	12376	7167	10590		2183	1816	2212	1999	2993	2528	9269	3263	5734	8211	6321	13537	8599	7979
ENSG00000010810	FYN	18856	24849	16398	19102	24991	20869	15344	5932	1721	1140	5229	4715	5887	5132	5902		41285	31529	43598	32472	48443	41787	12075	3255	2402	7075	6446	4027	5948	7354
ENSG00000010818	HIVEP2	4776	5647	2934	5412	8296	4789	4564	2162	656	550	4662	4299	2619	3045	2367		8896	10242	13148	10099	14401	16130	3613	927	1445	4812	4093	2258	2956	3921
ENSG00000011007	ELOA	4623	3978	5010	3872	5565	3999	1671	4614	1646	961	6063	6549	4864	6374	4941		9894	6121	4789	5237	10934	7249	8578	1942	2535	7543	6827	4432	6346	6227
ENSG00000011009	LYPLA2	3971	2650	1445	1754	3138	1975	1980	195	50	29	406	60	170	155	236		3136	3899	3601	3227	7228	3151	174	79	88	259	240	217	223	152
ENSG00000011021	CLCN6	4421	2688	4001	3315	5265	3009	3008	269	27	29	153	197	215	299	149		6372	6236	6204	5329	11149	6551	342	100	64	482	265	105	178	150
ENSG00000011028	AC080038.1	84	128	92	75	329	75	239	2617	1040	797	5087	5257	4542	3911	4095		120	208	129	305	357	119	5267	1525	2474	3897	3222	3914	3669	3726
ENSG00000011105	TSPAN9	54	253	108	70	368	80	100	893	350	180	1983	2160	1314	1123	810		375	333	275	336	403	197	1094	427	686	1659	1395	1438	1285	1299
ENSG00000011114	BTBD7	2725	2657	1978	2518	3514	2665	2355	370	116	122	1225	1183	671	781	868		4748	4905	5290	3957	6375	6150	1045	236	445	883	787	996	778	955
ENSG00000011132	AC005954.1	1634	919	563	649	1169	725	1190	2872	1006	983	4211	5086	3274	3774	4540		1045	1499	1908	1513	2711	1192	7849	1456	2883	4375	3944	2051	3595	4457
ENSG00000011143	MKS1	600	969	238	526	749	611	653	2	2	6	0	21	8	10	22		735	832	1307	1065	1417	1257	64	7	12	43	46	1	15	2
ENSG00000011198	ABHD5	3203	2519	2318	2299	2644	2098	1809	6877	2318	1586	10047	10840	8361	8082	8306		4099	5295	4662	2696	6756	4436	13121	3252	4537	13522	9379	7895	8591	11603
ENSG00000011201	ANOS1	7	6	2	16	16	20	20	4245	1758	1079	6480	7105	6451	5858	7048		14	30	12	6	15	14	9828	2541	3354	6601	5346	6673	6386	6766
ENSG00000011243	AKAP8L	7526	6721	5231	5568	7528	5321	4409	3282	1222	662	3648	3451	3873	3352	3807		10126	10136	11252	9596	16093	10164	6860	1725	1775	5053	3401	2924	3518	4369
ENSG00000011258	MBTD1	4360	4012	3224	4206	4965	3830	3091	10599	3473	1762	14961	12094	12555	9601	10793		7227	7379	7164	5767	10140	9246	17046	4624	6083	13399	12492	12589	10943	10715
ENSG00000011260	UTP18	2237	3271	2659	2529	3305	2200	1606	3561	1061	571	3255	3921	4597	3970	4563		4707	3663	3969	3284	5810	4915	6742	1854	1916	7204	3487	3510	3823	4501
ENSG00000011275	RNF216	7132	6520	8026	6273	9075	6645	5812	11814	3365	2330	17719	14786	11666	13090	11351		13663	14542	15177	9159	19938	12685	18065	4775	6678	20120	16157	9697	12676	14270
ENSG00000011295	TTC19	2305	3700	3511	2855	2671	2157	1671	1256	489	275	1735	1442	1393	1178	1232		4057	4436	4855	3628	6635	5731	2056	530	777	1708	1239	1158	1283	1355
ENSG00000011304	PTBP1	12285	9764	8325	8325	12617	7649	7057	4167	1997	1030	6403	7993	6445	5880	6072		13713	17262	14108	13389	27577	15362	8289	2079	2793	5340	5076	5542	6047	5493
ENSG00000011376	LARS2	763	1133	882	794	1237	807	830	41589	2115	3287	8269	5359	5979	28898	24254		1806	1679	1988	1181	2377	1886	83666	12139	3291	66476	45215	1524	23292	27244
ENSG00000011405	PIK3C2A	4088	2975	3467	3462	4708	3577	3102	77	24	15	122	58	39	93	95		6623	7156	6461	5555	9343	8748	77	35	50	71	77	123	114	81
ENSG00000011422	PLAUR	19413	4740	35795	15933	12535	5037	2447	1469	573	370	3279	2921	2050	2174	1635		19685	8196	7026	17866	37104	11327	1970	653	995	2921	2937	1785	2224	2149
ENSG00000011426	ANLN	69	51	56	54	102	56	131	3878	1453	1022	5768	6228	5352	5223	5569		83	135	93	123	114	147	8430	2002	2965	6053	4315	4460	4738	6121
ENSG00000011451	WIZ	2837	1363	1077	1303	2049	1258	1550	370	93	76	613	588	434	568	416		1953	2938	2329	2355	4879	2126	751	176	215	869	731	412	546	640
ENSG00000011454	RABGAP1	3774	4698	2770	3332	4818	3219	2678	2233	1042	824	4452	6022	4108	2639	3021		5716	5499	6659	5126	8446	7921	5686	1480	1381	4230	4415	4124	4268	4806
ENSG00000011478	QPCTL	472	347	306	273	506	334	338	2314	1263	385	4149	3689	3891	3009	3631		482	556	549	609	1034	461	4181	1234	1624	4064	3021	4704	2950	3224
ENSG00000011485	PPP5C	3084	2770	1290	2306	3420	1764	2730	2310	924	416	2427	2010	2485	2286	2382		5031	4048	4790	4710	6355	5321	3297	975	1106	3016	2246	1785	2432	2238
ENSG00000011523	CEP68	1759	2427	1398	1701	2851	1604	2001	84	33	22	214	289	59	128	118		2908	3385	5336	3672	5446	4545	169	55	53	206	162	133	265	160
ENSG00000011566	MAP4K3	1225	943	1981	1343	1901	1074	846	20531	5965	6040	34868	32459	17949	31269	25339		2872	2677	1741	2046	3915	2925	39534	8898	12308	46533	34188	8036	21567	37361
ENSG00000011590	ZBTB32	124	132	66	155	134	121	150	507	215	131	793	1056	571	745	761		113	120	152	277	163	103	1327	267	416	1008	627	674	613	1227
ENSG00000011600	TYROBP	37691	24790	17603	18050	25444	14725	13409	233	128	106	653	976	521	459	545		24923	30245	20892	24153	55977	25742	702	196	305	537	366	560	560	548
ENSG00000011638	TMEM159	574	765	393	481	665	637	455	5124	1439	1144	8792	7213	5803	6494	5029		1093	806	852	667	1287	943	9744	2205	3114	8203	6889	4949	5566	7478
ENSG00000012048	BRCA1	339	363	165	319	452	365	492	2794	3008	1609	6625	10423	5991	5694	6225		531	659	783	627	796	846	13204	3702	5901	13642	8745	13870	9708	15084
ENSG00000012061	ERCC1	6435	4813	3440	3991	6507	3698	3739	55	11	4	80	39	23	46	28		6325	7004	8200	6927	12642	7603	41	14	20	75	92	16	35	32
ENSG00000012124	CD22	12640	6628	4085	4489	7046	4918	3589	591	212	207	1238	1257	894	949	1090		10169	7280	12992	12204	10028	14823	1345	303	545	923	801	817	912	1070
ENSG00000012171	SEMA3B	64	12	48	13	56	10	19	250	76	120	773	1022	313	629	535		33	35	50	48	94	34	605	140	305	635	634	429	530	785
ENSG00000012174	MBTPS2	574	708	359	697	749	618	489	6	59	16	408	315	257	2	6		1040	1297	1408	892	1517	1614	21	3	18	22	1	41	11	11
ENSG00000012211	PRICKLE3	579	730	182	454	537	448	410	3144	859	775	5068	6853	4247	3857	4083		409	611	749	634	1234	819	6293	1451	2437	4652	3482	3069	4198	4805
ENSG00000012223	LTF	49	1	1	3	12	4	165	12111	5067	3036	19435	16827	17834	15356	16477		1	798	752	108	55	19	29171	7520	9477	22620	15685	16910	16942	19921
ENSG00000012232	EXTL3	4932	3775	1959	2577	3970	3394	2680	13091	4945	4499	26459	24509	13021	18743	15599		5325	6552	6433	4771	8859	6679	31071	6227	8975	26979	27136	9415	19234	27301
ENSG00000012660	ELOVL5	11751	11531	9850	10651	13600	10316	7112	6	5	13	8	10	18	15	6		18215	17130	18360	16307	24344	24261	22	7	15	12	21	17	18	15
ENSG00000012779	ALOX5	27707	17791	9388	12681	21055	10362	11129	10690	3746	2918	20190	24022	20431	17951	15964		17361	23678	20882	19658	40471	27513	23731	6393	8387	24154	17439	20807	17147	21648
ENSG00000012817	KDM5D	12077	12709	9774	12620	19141	13164	14992	2013	482	455	2813	3324	2745	2593	2925		23017	20288	21	23990	36506	27887	4275	1054	1283	3492	2184	2495	2615	3279
ENSG00000012822	CALCOCO1	10016	10862	7040	9953	14887	11479	11780	5206	1922	1252	6245	7269	7784	5756	7057		18069	17309	24480	18680	30208	20211	10316	2654	3468	7212	5656	7225	6203	6363
ENSG00000012963	UBR7	1926	2646	1215	1849	2531	2044	1458	995	246	160	1231	2015	1255	1715	1148		3156	2882	3834	2554	4117	4555	1740	565	582	1784	1293	1137	1304	1000
ENSG00000012983	MAP4K5	4357	3325	3740	4121	5278	3776	2508	2868	887	711	5022	4587	4209	3947	3796		9106	6888	6298	6559	9884	8929	6084	1307	2043	6095	4209	3022	3852	4870
ENSG00000013016	EHD3	1139	1136	466	810	1347	1052	698	4330	1696	1036	8377	10120	6381	7357	6326		1687	1781	1851	1886	2083	2255	8882	2457	3704	9588	7350	6096	6859	7736
ENSG00000013275	PSMC4	3418	3948	2381	2276	3698	2478	2298	1	0	1	19	4	7	15	1		4014	4323	5333	3763	7442	5087	5	3	6	6	1	8	10	9
ENSG00000013288	MAN2B2	7495	5251	3583	4336	6361	4391	4048	4976	1074	629	6819	5670	3474	4049	3824		7945	8000	9664	7360	14032	8547	5324	1430	1751	8173	6267	3521	5172	5546
ENSG00000013306	SLC25A39	4878	2921	2906	2574	5420	2438	2701	11533	2849	2731	21128	18724	13492	17088	11140		4838	5202	5310	5421	10518	4843	17693	4337	8440	26207	20031	10530	15124	17340
ENSG00000013364	MVP	19107	12436	6360	7162	16565	8397	9580	6526	2381	1339	8745	10122	9275	8358	9985		16187	20658	20728	17909	34661	15374	13553	3328	4402	11265	8104	8141	8177	10447
ENSG00000013374	NUB1	6702	8049	4995	6020	7972	5824	4403	1852	676	315	2523	2663	2672	1960	2112		13087	8524	13052	9806	16220	13807	3277	943	1236	2698	1841	3089	2207	2390
ENSG00000013375	PGM3	1217	1350	1355	1356	1743	1427	1261	487	172	45	637	539	671	527	654		2998	2518	3193	1953	3560	3097	804	222	250	677	494	670	572	664
ENSG00000013392	RWDD2A	245	438	274	317	507	357	357	56462	18756	10292	38151	30966	69710	45266	46949		1085	510	752	585	842	827	89549	25781	28384	66472	50080	49319	50974	44438
ENSG00000013441	CLK1	30819	14614	46723	28909	37691	22497	10831	500	244	127	938	648	882	658	857		81861	44190	36655	42831	71464	49677	1064	255	386	912	669	707	732	724
ENSG00000013503	POLR3B	374	693	305	460	548	400	341	1879	658	445	3815	4524	2768	3013	3455		828	936	757	605	1241	916	4737	891	1654	2505	2884	3182	3292	3333
ENSG00000013523	ANGEL1	1829	2543	1128	1925	3092	2297	2099	1021	437	337	2372	2920	2163	2233	2247		3334	3664	4826	4112	5537	5632	3023	656	1064	2599	1850	1799	2023	2532
ENSG00000013561	RNF14	1421	2523	745	1511	1869	1633	1260	3710	935	1001	5789	5483	4023	5114	4020		2025	2255	3244	2091	2797	3895	6716	1639	2190	7178	5327	2683	3795	5397
ENSG00000013563	DNASE1L1	4630	4186	2695	2501	4252	2359	2486	2507	393	484	4602	6649	1154	3018	3178		4264	4880	5033	4048	8525	5594	4131	464	1867	4077	4104	4850	6081	4115
ENSG00000013573	DDX11	3878	2300	1806	1821	5018	2035	2632	1182	433	396	2803	2122	1375	1970	1820		3309	5909	8376	3706	10564	3854	2875	712	1107	2258	1917	1020	1391	2847
ENSG00000013583	HEBP1	1474	2036	1017	1146	1721	1032	1003	154	78	17	374	280	392	168	180		2442	1955	2102	1646	3504	2455	242	73	58	298	96	193	150	179
ENSG00000013619	MAMLD1	26	94	96	35	79	112	96	21590	5837	1539	23012	20573	27321	14345	15551		158	68	385	249	363	275	21581	7312	8789	27367	18759	21812	18283	16005
ENSG00000013725	CD6	5391	9989	15038	7384	12257	7715	8679	5920	1750	1382	10989	9620	6498	6902	7792		20583	15432	28809	14742	32803	16941	10019	2449	4039	10436	10238	6240	7555	10584
ENSG00000013810	TACC3	7397	7410	4090	5047	7181	4839	6379	4571	2058	843	6915	6291	5703	5467	6049		6841	10321	9906	7602	15758	9064	8789	2444	2752	5714	5071	6152	5668	6057
ENSG00000014123	UFL1	3488	3834	3388	4001	4539	3479	3024	133	55	48	486	515	354	375	356		6365	6321	5709	5443	9882	9490	428	99	212	499	364	406	331	584
ENSG00000014138	POLA2	394	287	110	187	391	263	249	969	289	248	1986	1265	726	1365	935		342	448	539	429	661	431	1081	308	502	2098	1484	976	1316	1789
ENSG00000014164	ZC3H3	2476	898	682	516	1198	600	851	7416	1822	1749	12669	12144	7729	8931	7213		1024	1496	1214	1424	2790	1145	12845	3007	3915	13193	11040	6743	8352	10682
ENSG00000014216	CAPN1	12127	7836	4112	4926	9425	5733	5737	1541	758	921	3564	3809	2441	3325	2651		9737	11712	11621	9946	20064	10760	4345	866	1878	2729	1815	1023	2141	3293
ENSG00000014257	ACPP	3056	2266	811	1709	2000	1605	1158	4625	1831	1209	8081	7965	8194	6827	7643		2236	4225	3409	1961	4655	3574	11209	2546	3704	10042	6004	6166	6584	8627
ENSG00000014641	MDH1	4081	6995	3351	4358	6256	4607	3643	3138	1197	923	5186	5349	4792	4302	3974		6478	7589	9642	6609	10169	10756	7656	1745	2572	5717	4077	3890	4158	5622
ENSG00000014824	SLC30A9	3323	3666	2331	3030	3872	2734	2128	2206	724	845	5061	4545	2990	4681	2743		5125	5489	5531	4224	7764	7265	8031	1049	2409	5211	3766	1348	3390	5436
ENSG00000014914	MTMR11	3961	4019	2422	2517	4033	2062	2429	893	343	324	2328	2878	1918	2083	2125		3129	4349	4725	4359	8294	6050	2834	693	1259	2488	1583	2170	1920	2813
ENSG00000014919	COX15	1495	2811	573	1420	1861	1588	1479	19289	6529	3788	23263	23479	23079	17919	16059		2091	2416	3506	2008	3335	3478	23329	7947	9342	24639	21342	18489	18295	17691
ENSG00000015133	CCDC88C	14808	10586	11695	11334	17112	10942	9114	2598	1142	447	2155	2552	3340	2686	2365		24973	21609	26279	21078	37173	20453	4087	1289	1237	2938	2481	2616	2866	2653
ENSG00000015153	YAF2	1727	1438	1981	1599	2275	1548	1169	4845	1587	1285	8656	9676	9170	6512	9005		3791	3084	1876	2224	3809	3173	11082	3049	4346	7822	5379	9438	7155	8042
ENSG00000015171	ZMYND11	5061	5594	3034	5685	6451	5630	3854	9561	2427	2819	19422	19594	10733	14987	12133		10883	7914	9997	8402	11707	13915	20171	4696	6884	21349	16479	9110	13795	19115
ENSG00000015285	WAS	16833	13603	7306	9098	13605	8718	8806	5655	1301	1081	6620	6133	3973	6310	4962		15246	16934	16107	15162	30261	15508	10684	2014	2374	10804	6545	2070	5340	6934
ENSG00000015475	BID	4684	5431	4355	3239	5986	2602	2600	1186	683	276	857	741	1760	867	893		5113	6266	5321	4711	10893	6763	1762	598	476	1183	1008	730	978	820
ENSG00000015479	MATR3	538	317	974	438	818	465	159	1031	362	257	1919	2231	1472	1513	1336		1562	1368	450	967	1407	859	1579	472	827	2237	1906	1557	1503	1813
ENSG00000015520	NPC1L1	6	7	5	2	7	6	15	7950	6155	1183	8487	6214	9281	7341	8257		33	10	18	1	11	6	9555	4084	4500	11563	7292	9206	8213	7106
ENSG00000015532	XYLT2	1749	1289	661	847	1392	1027	1034	4	0	1	6	4	3	1	2		1560	1802	2371	1777	3023	1510	4	1	2	8	7	11	1	1
ENSG00000015568	RGPD5	3960	4194	8499	4595	5939	4786	4763	4570	1670	905	7022	6127	6238	5174	5406		9086	6488	8673	5506	9905	10790	8577	2377	2799	7686	5926	5589	5869	6745
ENSG00000015676	NUDCD3	3725	4438	3015	3051	4854	3145	2959	56	23	15	102	29	52	19	91		6406	5937	7998	6286	9942	6675	85	35	36	70	35	168	60	71
ENSG00000016391	CHDH	25	43	17	78	98	33	56	1241	388	449	3240	4167	2914	2754	3091		77	32	32	99	60	159	3811	833	1565	3559	1988	2740	2336	3912
ENSG00000016864	GLT8D1	1906	3439	875	1876	2444	2358	1706	5622	2122	1416	8549	8507	8084	7028	8002		2606	2893	4681	3042	4314	5066	11326	3001	4297	8531	6483	7439	7095	8421
ENSG00000017260	ATP2C1	4155	5033	3912	4671	6126	4434	3562	528	145	89	1176	1140	1101	709	816		8793	8406	8989	7092	11470	11419	877	288	380	1299	694	1198	724	865
ENSG00000017483	SLC38A5	431	585	343	442	693	622	523	3216	915	1087	6597	7699	4960	5785	6690		1041	812	1142	1055	1460	968	8461	2105	3158	7297	4168	4343	4993	7101
ENSG00000017797	RALBP1	4664	5664	1690	3940	5132	4112	3238	6366	2427	1917	11324	10036	7665	9495	9784		6045	6668	7141	6198	10391	9079	14968	3178	5358	9690	8844	7412	8638	11336
ENSG00000018189	RUFY3	7247	5363	5159	5646	8484	5197	4778	25403	5014	5270	37747	35089	14961	36750	20575		11275	9947	9333	9570	16453	13522	50522	8781	11163	35886	46393	7978	25695	35932
ENSG00000018280	SLC11A1	42972	17458	20792	17850	21913	10275	14739	36	5	9	55	121	83	68	52		20395	40242	17199	23429	53949	17269	77	30	22	66	40	151	53	35
ENSG00000018408	WWTR1	1	45	29	35	65	51	32	3717	1532	980	6087	5570	5285	5505	5983		56	46	87	70	87	80	9599	2189	2806	5766	5064	4474	5048	6002
ENSG00000018510	AGPS	3955	3886	2728	3474	4533	3431	2441	2024	821	379	2095	1748	2126	2012	2102		6282	6330	5428	4479	9298	8547	3563	998	997	3152	1931	1519	1900	2508
ENSG00000018610	CXorf56	1232	1782	1929	1258	1833	1207	766	18	5	1	33	18	11	17	34		2641	1974	2642	1756	3027	2448	69	6	7	18	16	25	22	18
ENSG00000018625	ATP1A2	9	10	9	13	21	24	8	1061	456	274	1880	1892	1850	1439	1965		2	10	12	27	21	35	2503	593	1056	1815	1317	1827	1501	1661
ENSG00000018699	TTC27	1087	1669	801	1106	1475	1010	776	107	44	25	200	413	325	218	263		2227	1866	2334	1527	2655	2600	234	65	147	241	150	298	214	320
ENSG00000018869	ZNF582	166	332	89	174	166	217	160	29	11	4	108	9	67	16	29		327	283	524	279	381	517	17	22	15	54	24	96	23	104
ENSG00000019102	VSIG2	7	19	10	45	23	26	39	78	46	12	120	117	139	113	86		23	45	140	21	52	46	163	30	40	201	138	143	97	82
ENSG00000019144	PHLDB1	17	70	77	58	102	54	64	976	351	262	1862	3138	1950	3218	844		103	94	175	124	189	130	2589	550	738	4463	1816	420	1892	3231
ENSG00000019169	MARCO	2820	1650	1345	989	2730	734	963	35	8	1	28	14	94	7	116		1151	1730	3772	1764	2034	1083	46	21	12	30	49	27	28	32
ENSG00000019186	CYP24A1	0	11	8	9	38	8	5	689	165	183	1984	1741	1344	1014	1261		6	32	22	4	27	36	1345	352	662	993	986	1631	1326	1201
ENSG00000019485	PRDM11	1292	847	309	812	905	1006	716	230902	49712	55301	358856	319814	206226	338782	288681		1163	1606	1844	1831	2234	2146	471622	97601	154685	526653	333824	173265	309305	395151
ENSG00000019582	CD74	405674	285944	203116	174660	395222	161123	149936	510	226	448	1824	2533	1019	1969	1496		323934	286658	337251	398369	692215	378848	1869	299	1002	1144	987	636	1181	1989
ENSG00000019991	HGF	1488	1290	303	838	1439	982	1256	5408	1856	836	4516	4987	5167	3815	4991		1018	1790	1711	1670	2580	3027	8451	2148	2640	7675	4099	4523	4239	5319
ENSG00000019995	ZRANB1	2743	3404	4643	2843	3396	2773	1853	567	124	186	1819	1657	1037	1095	1047		5832	4923	5042	4243	6669	6445	1115	321	599	1251	1193	1146	1022	1289
ENSG00000020129	NCDN	1432	966	298	692	1051	746	927	574	283	166	1267	885	552	1143	564		966	1442	1379	1293	2433	1289	1629	336	422	887	1180	215	847	1731
ENSG00000020181	ADGRA2	779	737	532	493	808	360	363	303	114	123	691	1033	778	547	623		739	1045	720	472	1493	754	712	155	330	673	580	699	562	801
ENSG00000020256	ZFP64	854	690	195	431	632	532	472	458	178	116	600	613	708	512	752		655	821	1101	736	1183	841	1141	289	332	1020	507	689	617	846
ENSG00000020426	MNAT1	479	557	315	386	518	462	221	910	194	261	2381	1291	918	2100	1453		1070	660	640	672	951	1019	2644	528	907	1487	1567	1291	1775	2174
ENSG00000020577	SAMD4A	1005	926	580	715	1929	768	752	36851	9189	3612	30961	34149	36516	26940	31528		2048	1130	1569	1567	2902	2009	43650	13557	10359	46687	24675	25792	30412	29528
ENSG00000020633	RUNX3	15434	15471	25722	15125	23859	23566	10358	4453	1882	1178	6357	9885	7226	8241	5757		51315	27764	32736	32471	58461	36546	9230	3173	3184	7877	7213	8515	7018	8674
ENSG00000020922	MRE11	3256	3445	3428	4191	5112	6146	3391	676	198	89	1422	1058	1312	959	1244		9132	11788	7219	7466	9636	9497	1296	399	631	1568	859	2107	693	1281
ENSG00000021300	PLEKHB1	486	1140	365	666	986	598	529	15095	5871	5677	28550	28930	18841	20687	23474		1110	1027	1908	1123	1875	759	48101	8899	10452	30550	24137	12599	19510	28398
ENSG00000021355	SERPINB1	21239	23556	15323	13866	17150	14091	11066	17	10	3	25	27	31	52	28		25334	31080	25477	18978	41629	31679	46	10	19	46	39	25	37	36
ENSG00000021488	SLC7A9	22	12	10	11	28	38	13	2922	876	788	3993	4242	3614	3572	4160		37	49	16	21	57	67	6302	1445	2160	4081	3197	3295	3479	4518
ENSG00000021574	SPAST	2845	3293	2437	2624	3444	2641	1973	3430	789	373	3335	6949	2795	3738	2877		4693	4715	3650	3612	6295	6337	2614	732	924	3553	3198	1849	3618	3258
ENSG00000021762	OSBPL5	3662	2339	1447	1739	3423	3136	1839	7438	2924	1639	11444	9988	11108	9010	9656		4305	5311	3800	4786	9488	2577	13406	3808	5036	9518	7860	9118	8688	9252
ENSG00000021776	AQR	5129	5910	5241	5943	7699	5349	4291	30	10	4	46	67	34	38	47		11402	10516	11181	8046	14314	13108	38	18	30	56	31	96	19	45
ENSG00000021826	CPS1	15	22	15	13	45	21	8	1232	476	168	2373	1352	1825	1602	1104		43	46	46	42	52	35	1900	621	694	2173	1162	1905	891	1427
ENSG00000022267	FHL1	578	1222	642	599	990	901	865	5209	1477	1553	8117	8580	5923	6998	6900		1431	1404	1746	1476	1582	2354	13444	2898	3784	10614	6617	4508	6395	9698
ENSG00000022277	RTF2	5750	7424	4385	4488	6656	4501	4190	1268	674	322	1874	2067	3231	415	2141		7959	8425	8643	6647	12190	9921	2256	869	338	5580	2853	1804	2436	689
ENSG00000022556	NLRP2	1108	1069	715	1872	1676	506	267	774	188	136	1519	1270	752	988	805		1176	1527	5035	1396	1578	2436	1008	276	514	1080	762	754	811	1077
ENSG00000022567	SLC45A4	892	894	575	452	988	627	657	11861	5491	2475	14476	15041	14483	12196	12689		828	1119	1155	1058	1762	1200	23014	5807	6570	19435	12374	11152	11846	15342
ENSG00000022840	RNF10	8660	10709	11854	7666	11104	7793	6188	2022	926	384	3264	2966	2638	2293	2526		16283	13548	15886	11659	20231	17276	4309	1021	1256	4179	2891	2669	2820	3208
ENSG00000022976	ZNF839	1591	1880	1586	1532	2217	1464	1699	4448	1937	1156	8517	8688	8431	6805	6907		2910	2373	4084	2578	4817	2892	10963	2622	3953	8810	6118	8053	6424	8632
ENSG00000023041	ZDHHC6	3485	5586	3575	4947	6078	4875	3418	2955	832	692	4174	2345	2660	3574	3260		7455	8046	10513	6928	11440	11077	7037	1276	1719	3683	3171	2330	3975	3764
ENSG00000023171	GRAMD1B	2196	1976	1897	1974	3030	1587	1511	6661	1272	1423	11391	9467	4904	8529	4933		4088	4302	2714	3243	6012	3600	8796	2061	3062	14304	11738	3637	7505	8612
ENSG00000023191	RNH1	15386	6297	4049	3834	9426	3361	5278	3863	1340	1125	7312	7412	6757	6598	6884		6655	10451	7662	6330	16684	6914	8933	2035	3416	6905	5266	5560	5942	6986
ENSG00000023228	NDUFS1	3324	5161	2626	4266	5414	4131	3263	7170	3211	1241	7044	8590	7246	6169	7775		6507	7093	8201	5892	9867	9990	11776	3309	3583	8637	5860	6438	6706	7372
ENSG00000023287	RB1CC1	4431	4644	6514	4540	5159	4110	3657	6329	1853	2144	10588	9819	8489	9582	10035		8738	8030	8162	6078	11071	10240	16724	3407	5358	13436	8352	6396	7870	12194
ENSG00000023318	ERP44	7488	8539	5313	6505	8359	5727	4309	1460	868	559	2947	3224	2009	2259	1677		10712	10763	10627	8167	15552	13879	2544	609	1321	2310	1899	1476	1626	2339
ENSG00000023330	ALAS1	2146	2457	1713	1336	2037	1329	1753	13964	8720	2238	21481	16052	22128	12092	20283		2135	2532	3309	2011	2789	2777	25095	6883	10447	21178	13580	29626	14361	18959
ENSG00000023445	BIRC3	10491	12692	8746	6866	13707	7922	6782	5304	2764	1589	11475	13016	10212	8526	9982		19485	21782	23969	17677	28230	38869	11221	3246	4656	6897	6697	10449	9226	7563
ENSG00000023516	AKAP11	5682	4614	3138	5779	7461	5138	4720	1516	523	277	2301	2403	2036	2222	2291		9487	11267	10668	9066	13939	15889	3805	771	941	2152	2004	2605	1955	2205
ENSG00000023572	GLRX2	1164	1136	1113	1486	1699	1435	969	461	55	60	327	295	212	396	411		2177	2184	1937	1914	3397	2897	1025	184	184	1040	415	236	326	446
ENSG00000023608	SNAPC1	231	371	426	243	231	186	154	1605	477	508	2179	2727	2201	2556	2613		245	313	330	294	601	428	4465	823	1305	3491	2321	1759	2100	3045
ENSG00000023697	DERA	1943	2284	1095	1624	2117	1574	1227	9431	3596	1703	8378	7257	8977	7856	8056		2397	2610	2835	2215	4387	3821	16530	4578	4147	13852	8953	5723	7857	9014
ENSG00000023734	STRAP	5400	5596	9475	5342	6864	4238	2898	524	168	112	812	582	648	550	642		11583	8539	7570	6863	13542	10240	916	258	355	655	714	1049	807	589
ENSG00000023839	ABCC2	382	336	281	419	528	462	402	10552	3375	1965	17759	14706	13941	11729	12234		616	692	814	618	912	782	18760	4028	6789	19852	15406	12521	13217	16116
ENSG00000023892	DEF6	10324	10537	7197	7702	11615	7834	7955	13567	3613	2966	24674	20706	13738	18862	15129		12906	14820	17186	14722	22384	13506	24618	5141	7581	27965	18667	8418	16677	21558
ENSG00000023902	PLEKHO1	14384	16156	9092	9950	20172	9482	9121	688	280	119	1062	1685	1381	1023	910		19044	19483	22137	19371	33316	19300	1058	400	488	1248	666	1021	932	885
ENSG00000023909	GCLM	422	961	493	638	726	893	437	13311	5696	3020	21474	19187	19018	17816	18363		1215	1261	1249	1077	1403	1592	26384	6880	7648	19405	14831	16632	18415	16044
ENSG00000024048	UBR2	9581	7909	9358	9566	13878	9205	7568	8	2	1	25	31	10	11	14		22696	18293	18713	15339	31659	22416	11	7	5	21	16	3	15	7
ENSG00000024422	EHD2	5	11	2	5	2	7	12	12	3	4	25	10	10	12	17		3	21	10	17	23	15	4	4	24	8	7	48	36	13
ENSG00000024526	DEPDC1	0	14	5	14	28	15	31	1617	821	325	1794	2371	1784	1814	1909		8	25	19	19	20	41	3215	763	1044	2953	1677	1561	1743	2598
ENSG00000024862	CCDC28A	1248	2344	1680	1207	1610	1285	1090	1139	478	356	1215	1334	990	1433	1241		2062	2011	2690	1646	2942	2411	2808	558	982	1818	1207	442	959	1439
ENSG00000025039	RRAGD	1003	941	923	849	1224	541	700	3550	1758	492	3197	2255	3779	2572	3575		1395	1510	1527	1100	1726	1828	6419	1709	2026	4649	3261	3934	3235	3177
ENSG00000025156	HSF2	1279	1665	3331	1535	2228	1632	1002	5514	2452	1424	8391	7920	7035	6566	8731		4052	2698	3445	2737	4708	3479	12595	3042	4317	8364	6828	6636	6916	8133
ENSG00000025293	PHF20	5128	6394	5440	4809	6345	4749	3198	10	6	6	23	45	35	34	31		10008	8120	8467	7366	12040	12566	23	8	16	32	20	26	25	32
ENSG00000025423	HSD17B6	0	34	10	19	19	16	19	416	99	113	662	772	519	544	615		16	33	52	37	40	42	1185	153	372	856	704	442	572	999
ENSG00000025434	NR1H3	608	717	204	456	645	642	443	8411	2216	3385	32793	19401	8551	21484	12622		535	596	801	951	1274	723	22688	4238	6238	25699	20216	6205	9335	27019
ENSG00000025708	TYMP	29586	12729	8228	10385	19357	7599	11058	3342	1057	491	3855	3236	2578	2340	2118		17502	18747	16100	15835	35426	14753	3863	1022	1112	5121	4058	2671	2997	3067
ENSG00000025770	NCAPH2	2539	1924	2305	1416	2580	1545	1625	678	255	201	1194	1356	805	571	1329		3301	3334	3361	3157	6442	2586	1989	530	589	1666	974	805	1195	1361
ENSG00000025772	TOMM34	862	1166	852	703	1164	731	590	8735	3025	1941	10937	10877	10165	8604	10590		1268	1174	1350	1079	2223	1734	17353	4160	5172	12213	8769	8430	8660	11012
ENSG00000025796	SEC63	6582	7044	6915	6632	7955	5711	4580	7601	3907	1330	9472	8763	9224	7305	8069		11478	11252	10813	8452	15346	14070	13204	3619	4783	8976	7154	8867	7879	8153
ENSG00000025800	KPNA6	4683	5462	7334	4878	6624	5221	4544	148567	51696	43548	191464	169522	166557	156138	117355		10801	8726	11332	7185	12580	11100	290425	65879	78757	249903	156539	78454	115783	213907
ENSG00000026025	VIM	156721	132440	134956	89164	139764	69922	72963	172	81	24	456	386	245	222	161		167341	177957	189713	112011	267344	175672	208	59	81	356	343	214	241	193
ENSG00000026036	RTEL1-TNFRSF6B	224	102	113	98	222	135	217	2381	1278	541	4621	5031	6401	4443	4883		202	426	266	276	669	177	6011	1736	1903	5802	3108	6216	3208	3364
ENSG00000026103	FAS	1885	3429	1212	2461	3453	2318	2372	8734	4042	3073	17990	15672	14269	16211	12823		4113	4848	5835	4324	7182	7116	19990	6143	8603	19741	21560	16913	16466	17246
ENSG00000026297	RNASET2	12484	11650	6239	7852	14247	8016	8282	71087	28508	21063	104216	102359	81405	73991	83280		12803	21274	17598	13698	22818	17858	157956	33666	42370	121283	73193	58065	66806	96849
ENSG00000026508	CD44	57110	66767	49829	46844	70002	42337	39347	11	3	7	23	29	44	35	55		87990	107325	96305	59964	139728	119518	100	34	98	139	114	287	91	111
ENSG00000026559	KCNG1	112	43	34	38	45	44	75	2797	1253	1018	5837	7077	5212	4628	3898		90	77	238	87	87	176	5957	2154	1738	4616	3981	5295	4312	4738
ENSG00000026652	AGPAT4	4159	2581	2163	2833	3859	3487	2962	2900	1077	1273	8338	15856	12017	12479	8735		6396	5960	6817	4018	7445	5286	7402	2338	4070	11182	4445	8590	7484	9008
ENSG00000026751	SLAMF7	3548	7448	3289	6293	7722	9121	6663	23392	11746	3683	37791	60336	74412	48385	37350		9635	7767	20626	11568	11896	15660	47322	10680	19227	48577	38182	47500	39660	51087
ENSG00000026950	BTN3A1	20654	21189	15223	23532	34004	33389	24106	277	90	75	403	608	499	481	486		50572	28169	75884	41146	74692	50379	615	186	233	726	359	496	449	582
ENSG00000027001	MIPEP	214	484	192	310	491	355	230	16766	5472	2248	18107	17505	25603	14802	21736		549	534	643	479	757	796	23173	8497	8537	24711	11552	21742	17784	16047
ENSG00000027075	PRKCH	6240	10711	11403	10652	12788	12609	7073	6	1	0	3	12	3	5	9		25213	17355	25346	16912	22810	22990	14	2	5	8	8	4	10	9
ENSG00000027644	INSRR	16	2	5	2	13	8	4	20651	5401	3713	20483	18319	14878	22351	26200		143	6	6	17	17	10	52340	8997	9914	30839	25849	8378	19604	28023
ENSG00000027697	IFNGR1	11906	19432	20412	15741	16388	12499	9249	1254	456	232	2527	1885	1518	1600	1187		23570	21304	15727	19294	38810	30680	2152	474	746	2196	2050	1328	1645	1916
ENSG00000027847	B4GALT7	1799	950	923	885	1521	788	916	1051	593	294	3076	3856	2227	1820	2424		1523	1905	2023	1688	3489	1647	2363	970	1088	4013	1381	2677	3161	2705
ENSG00000027869	SH2D2A	1094	1648	920	1398	1554	2380	1318	2111	771	585	3392	3924	2904	3273	3414		4007	2474	2646	2796	4033	2797	5158	1170	1554	3506	2483	2374	2834	3071
ENSG00000028116	VRK2	2164	2073	1703	1769	2957	1768	1538	48500	8102	9630	65410	65188	34415	61548	50234		4616	3442	3575	3538	6133	5172	88755	19536	23941	100595	66623	20323	55456	70692
ENSG00000028137	TNFRSF1B	57886	55260	40127	28086	50419	30040	29106	1614	620	536	4056	3980	2897	2696	3040		54139	62100	61905	55418	120573	66166	4241	993	1726	3452	2132	4002	2388	3638
ENSG00000028203	VEZT	1795	3019	1444	1920	2258	2414	1586	9419	3589	3581	20916	23546	14362	23958	14229		2705	4067	4591	3639	3858	4748	22546	5220	8584	27227	20870	11366	16455	27829
ENSG00000028277	POU2F2	15040	12743	5504	11744	19455	10106	11514	5284	2034	1129	9157	8290	7268	6446	5741		12884	18155	18198	18895	35201	23420	9954	2426	3484	10195	7928	7953	7034	7675
ENSG00000028310	BRD9	4863	4356	3884	4041	5831	4076	3839	7699	4598	3393	25806	25025	20758	19268	16489		7160	7655	9638	6947	12727	7772	22998	5983	10570	18646	15421	20893	17650	21896
ENSG00000028528	SNX1	11997	15409	6231	11891	15683	12935	13939	1637	855	328	2031	2081	2554	1912	1984		15987	21077	31875	17130	29923	28098	3072	849	935	2626	1412	1831	1703	2136
ENSG00000028839	TBPL1	1319	1719	1339	1246	1687	1308	726	156	62	28	145	238	181	234	173		2542	1971	2577	1957	2825	2849	449	91	101	270	170	103	172	220
ENSG00000029153	ARNTL2	179	145	75	93	229	134	95	48061	19271	9550	44296	34937	52107	37871	45592		205	205	268	181	425	405	80932	24136	20089	50811	42360	36321	40352	40515
ENSG00000029363	BCLAF1	24714	19551	36866	26819	34183	19401	13950	3991	1526	899	5969	5622	5033	5205	5407		69729	46912	42835	37874	73861	53380	8742	2021	2509	6033	4755	4191	4526	5730
ENSG00000029364	SLC39A9	3638	3819	2867	3162	4782	3531	2568	415	310	69	926	373	343	367	668		6400	5767	6842	4657	8581	7634	950	212	275	671	471	503	528	653
ENSG00000029534	ANK1	142	325	250	245	315	167	222	509	201	124	882	1115	918	773	755		365	470	491	489	586	701	1197	290	387	1065	625	915	818	1048
ENSG00000029639	TFB1M	486	757	335	556	655	549	440	5975	2131	1671	9129	8516	8786	7764	10169		849	866	1270	802	1149	1139	13610	3567	4521	10961	7524	8946	8989	9287
ENSG00000029725	RABEP1	5714	6475	4088	5325	6709	4951	4096	820	263	168	687	380	518	632	397		10590	9429	10779	8437	11855	12452	1543	353	285	956	685	274	476	725
ENSG00000029993	HMGB3	602	322	676	340	566	279	192	4221	2231	983	8008	6975	7623	5677	7139		610	601	349	503	1125	771	8930	2557	4001	6732	5856	8233	6486	6694
ENSG00000030066	NUP160	3698	3990	3200	3685	5095	3888	3208	3846	1375	683	5678	3948	4491	4301	2951		6990	7482	9124	5982	10024	9137	6520	1592	1584	5641	4546	3353	4261	4194
ENSG00000030110	BAK1	2493	2912	3123	2505	3701	2096	1964	2817	643	783	4757	6985	3759	3458	7068		4393	4858	4515	4890	6136	3934	5524	1650	2012	4898	3139	7128	5854	3925
ENSG00000030419	IKZF2	1762	1624	1617	3345	3262	3208	1713	28455	8582	10140	63974	59105	23444	45093	27862		5841	5970	3508	5353	8621	8119	45980	10278	18693	60030	47476	13264	35585	52485
ENSG00000030582	GRN	65424	38554	15268	21938	45372	19988	27303	5076	1742	1294	7565	8017	7646	5919	6584		31096	58786	43352	33478	87928	33414	9530	2858	3409	7818	5343	5719	5836	6948
ENSG00000031003	FAM13B	3767	3978	4109	4145	5507	3885	3101	2930	704	962	4606	5572	3470	3856	4578		8115	7977	8218	6537	11266	9813	8574	1626	2275	5094	4370	2012	3793	5162
ENSG00000031081	ARHGAP31	3920	4848	1753	2438	4887	2704	2476	67	23	27	149	305	170	226	284		4711	5517	5499	4417	7637	7733	209	52	106	167	147	209	146	278
ENSG00000031691	CENPQ	174	319	36	171	194	214	130	7741	2623	2126	12692	13353	12353	10546	11168		137	227	379	272	312	423	17891	4020	5984	16591	10542	10752	10235	14964
ENSG00000031698	SARS	6788	10582	6105	7241	9496	6787	5875	3398	1361	685	5849	5072	3914	3957	3656		12666	11184	15687	10768	17692	15011	5490	1536	2086	6713	5070	3754	4384	4772
ENSG00000031823	RANBP3	3705	3425	2751	2350	3822	2674	2703	6659	3494	1423	8034	7891	8618	7988	8353		4352	5062	5509	4269	8484	4532	11933	3486	3993	7812	6812	8800	7129	7069
ENSG00000032219	ARID4A	4609	4073	5454	4788	6166	3847	3135	1158	422	445	2611	2136	1576	1543	1661		10793	9720	8288	7285	12458	10384	2402	591	888	2770	1764	1391	1682	2121
ENSG00000032389	EIPR1	1327	1370	832	1082	1542	1051	882	5092	1375	863	9397	7818	4777	5978	4074		1914	2096	2154	2065	3529	2267	6316	1693	2424	8559	9032	3720	6050	6249
ENSG00000032444	PNPLA6	12614	4165	2661	2945	6967	3255	4587	824	380	227	1303	1295	1232	1041	1598		5473	8616	6947	6142	14970	5029	2285	560	752	2081	1174	1342	1070	1319
ENSG00000032742	IFT88	824	800	688	845	1225	820	495	546	147	161	1437	1440	1069	1109	994		1152	1186	1632	1262	1919	1943	1316	383	565	1640	960	800	1024	1516
ENSG00000033011	ALG1	893	1211	400	827	947	753	705	3973	1740	833	4854	5669	5701	4318	4490		1046	1366	1600	1114	1895	1463	8171	2264	2418	5764	4313	4590	4364	5168
ENSG00000033030	ZCCHC8	3476	4188	3634	3063	3871	2932	2356	867	297	266	1957	1790	1513	1186	1104		6208	4856	6149	4286	7239	6064	1945	503	790	1604	1212	1256	1400	1499
ENSG00000033050	ABCF2	1029	1243	729	874	1159	830	654	4643	1421	1026	8912	7149	4907	5454	4584		1331	1612	2061	1225	2038	1744	7444	1829	2655	7209	6962	4260	5826	6714
ENSG00000033100	CHPF2	7502	4030	3173	3285	5806	3519	3277	3	19	1	23	31	35	44	45		6044	8114	7042	6463	13326	6691	0	11	26	152	84	69	73	20
ENSG00000033122	LRRC7	21	6	9	82	17	0	48	1385	637	219	1617	1072	1644	829	1266		43	88	46	26	147	70	1667	656	712	2245	1109	1225	1163	1092
ENSG00000033170	FUT8	411	779	922	529	1101	569	569	4524	1743	883	5453	6567	5808	4982	5234		1797	1297	1050	924	1548	1336	8190	2105	2721	6594	4998	5567	5212	5960
ENSG00000033178	UBA6	3968	3922	3938	2982	4195	3380	3218	11140	4111	2892	12901	12503	5921	10615	11374		6009	6428	5455	5112	7891	8552	23817	4396	5124	12566	10290	3556	10898	12198
ENSG00000033327	GAB2	11439	7620	14276	5797	9280	4870	4091	3803	1779	1657	7847	8834	5235	7240	5177		14188	13643	8147	9913	22265	11669	10746	2328	3519	7464	7697	3897	5471	9113
ENSG00000033627	ATP6V0A1	5417	3655	4092	4862	5465	3166	4523	7719	3839	2452	15818	12156	14035	12780	15181		6019	7316	6874	5878	9747	6663	20680	4949	6164	12100	12534	11353	12873	13811
ENSG00000033800	PIAS1	9341	8105	6346	8467	11508	7442	5873	6714	3173	1125	7993	10201	13888	8485	7850		14672	15269	11282	11542	22193	19833	10760	3782	3792	7861	5979	10565	8254	7044
ENSG00000033867	SLC4A7	3117	3107	3859	4569	6213	4609	3727	2929	1182	347	5084	3342	4054	4898	2708		8834	8954	9102	7334	10909	10710	3403	1416	1354	4263	4349	4413	3010	2486
ENSG00000034053	APBA2	2218	1714	2426	1767	1941	1556	2475	11695	2449	1869	10376	9447	6448	9420	6596		3870	4650	5845	3148	6361	2415	13586	3671	3399	15321	12034	3703	8555	9819
ENSG00000034152	MAP2K3	10036	6968	7166	4462	9247	4322	3847	77711	21288	18499	103686	99830	82825	97108	88480		9106	10556	8424	7923	18249	8884	145114	34326	47290	173736	91858	66807	74420	120138
ENSG00000034510	TMSB10	82017	97383	57202	59495	89222	50155	42802	647	334	117	1154	1155	1315	903	1059		116432	104524	99026	96145	165442	104511	1228	359	423	1056	693	1012	819	1132
ENSG00000034533	ASTE1	539	1048	581	609	853	496	527	13746	5352	2472	12898	13571	15545	12350	12847		1268	949	1440	1162	1491	1515	20663	6547	6522	16798	11335	14935	12366	10601
ENSG00000034677	RNF19A	5818	6455	9850	7402	10284	7080	5336	477	189	108	1000	1096	996	867	1024		25193	12776	13425	12807	18467	16639	1021	238	460	862	615	1043	840	882
ENSG00000034693	PEX3	496	881	283	652	726	552	499	3432	1342	1264	6633	6065	6332	5923	5006		854	1028	1364	953	1446	1680	9049	2331	3459	8124	4890	4728	4940	7144
ENSG00000034713	GABARAPL2	4168	5186	2868	3947	4957	3606	2825	2375	1001	529	4087	3669	3461	2836	4386		6281	6237	7201	5699	8404	8533	4706	1301	2261	5034	3237	6631	2455	4827
ENSG00000035115	SH3YL1	1869	2340	1875	2640	2261	2092	2080	3661	1370	735	5087	4776	4980	4580	4751		4022	3329	4194	3124	5062	5037	8028	1914	2262	6863	5190	5305	4563	6203
ENSG00000035141	FAM136A	2676	3654	3118	3120	4045	3080	2139	11440	3502	3201	17579	20027	17611	21675	15148		6508	5108	5961	4510	7491	6276	25733	6896	8504	21081	19253	9692	17599	18986
ENSG00000035403	VCL	10960	15261	8523	9877	18345	11178	8133	67	12	10	74	105	59	50	57		20419	19563	23735	19029	28312	24407	51	26	28	60	33	106	83	38
ENSG00000035499	DEPDC1B	38	41	18	34	85	45	73	365	136	108	514	1426	1441	673	505		51	68	96	75	75	92	1002	264	225	596	255	703	557	639
ENSG00000035664	DAPK2	421	318	409	231	381	454	346	4098	1509	1129	7222	7666	6867	6956	6629		840	498	1260	611	946	643	10841	2486	3716	8339	5166	6342	6209	7776
ENSG00000035681	NSMAF	4364	6272	3064	4545	5786	4592	3667	4460	1637	1322	7263	7934	6111	7712	7693		7474	7007	9139	6669	10367	11815	11977	2763	3352	8847	5580	5637	6904	9171
ENSG00000035687	ADSS	4408	6248	3508	4665	5695	4525	2586	560	432	206	934	921	1051	825	1063		6667	7741	7517	6422	9908	9335	1956	588	816	1845	938	2329	1123	2203
ENSG00000035720	STAP1	1736	869	683	578	850	794	441	6650	1744	2486	13683	12903	7107	12315	11050		1508	1294	2087	1387	1419	2569	17672	3345	6261	15353	10448	3666	8139	14899
ENSG00000035862	TIMP2	9994	12257	5117	7587	10372	7202	7337	5699	2554	893	5351	5035	5638	4242	5726		8881	14743	12584	8715	21544	15076	9628	2636	2678	6303	4951	4849	5085	5566
ENSG00000035928	RFC1	2930	4480	4911	3087	4246	3225	2584	3395	1291	554	3407	3813	3787	3097	3179		7787	5116	5542	4798	8129	7712	5662	1297	1792	3936	3054	3034	3056	3450
ENSG00000036054	TBC1D23	1903	2863	3499	2086	2577	2158	1835	7545	3745	1411	8260	8842	8414	7025	7726		3551	3780	3402	3165	4811	4735	13988	3451	4041	11885	7136	6709	6948	9114
ENSG00000036257	CUL3	5257	7658	7259	4742	5531	4369	3665	213	24	24	1504	197	1263	126	2662		8772	8499	8952	6304	10517	9972	1770	44	535	2017	103	1343	2418	3535
ENSG00000036448	MYOM2	1019	3965	420	822	1084	724	85	87	36	21	117	104	59	92	59		12828	324	2367	4548	2898	9179	151	34	52	65	109	114	126	106
ENSG00000036530	CYP46A1	51	46	47	85	100	63	84	3245	1171	731	5613	4067	4996	3627	4855		101	164	56	112	198	109	6760	1743	2476	4809	3524	4902	4018	4457
ENSG00000036549	AC118549.1	2334	2881	2184	2550	3333	2440	2050	41	9	12	80	126	101	38	61		5345	4674	5022	3955	6676	6502	136	24	62	66	150	23	181	31
ENSG00000036565	SLC18A1	17	106	39	71	88	44	31	58	14	4	21	14	37	18	15		39	26	573	51	161	157	44	5	8	70	45	16	36	10
ENSG00000036672	USP2	25	7	45	36	16	9	2	8	8	2	2	2	13	3	5		32	23	20	16	35	8	23	1	8	3	2	9	16	15
ENSG00000037042	TUBG2	521	567	428	568	886	707	626	592	250	119	1429	1316	1340	1026	859		975	1023	1742	1247	1623	935	1319	357	492	1437	1192	1445	1025	1033
ENSG00000037241	RPL26L1	536	811	407	441	551	475	347	457	116	160	767	841	520	699	690		663	703	638	679	1053	900	1302	228	337	986	745	417	567	979
ENSG00000037280	FLT4	217	309	239	444	690	300	331	303	115	68	988	455	505	404	264		574	770	764	558	1118	586	690	178	402	1011	1080	338	477	577
ENSG00000037474	NSUN2	6253	8655	5042	5375	7220	5904	4431	5865	2767	1805	9030	11597	9787	9229	7784		8750	8872	13109	8368	14039	12451	13162	3041	5218	10522	8053	8878	8852	12152
ENSG00000037637	FBXO42	2736	3098	2970	2740	4611	2696	1746	3819	1290	957	5663	4151	5008	4941	4738		5478	5078	4573	4080	7743	6012	7205	1806	2345	5263	4433	3672	4334	4889
ENSG00000037749	MFAP3	786	754	815	908	1090	833	762	1163	512	223	1832	1829	1740	1242	1712		2088	1619	2076	1423	2583	2297	2201	596	631	1048	1067	1619	1336	1070
ENSG00000037757	MRI1	3213	3158	1331	2786	3843	2825	2891	2823	943	629	5010	5312	4513	4231	4410		3406	4923	6009	4746	7686	5106	5582	1292	2511	5362	4975	5062	4412	5237
ENSG00000037897	METTL1	223	342	300	264	327	183	178	277	92	60	439	245	500	321	341		455	345	501	394	635	544	672	142	219	646	462	368	387	509
ENSG00000038002	AGA	1866	1694	946	1620	1509	1448	1250	1650	510	474	2286	3230	2686	2903	2686		2967	2810	2986	2049	4369	3804	3993	872	1274	2432	1868	2811	2211	2758
ENSG00000038210	PI4K2B	1255	1948	1132	1419	2135	1555	925	1468	573	337	2582	2581	2308	2132	2302		2474	2620	2852	2094	3372	3742	3335	841	1185	2634	1906	2100	2253	2525
ENSG00000038219	BOD1L1	11937	8584	9086	11454	11759	9167	9065	12070	5600	3302	19470	19897	17430	14702	16768		21017	22534	19811	14421	26761	26639	21906	5882	8440	13274	14161	16860	15856	14284
ENSG00000038274	MAT2B	4930	11822	3163	6880	8674	8546	5466	4041	1059	1124	10701	12638	8598	10001	11531		8548	9866	13325	9911	14830	18937	11243	2716	4801	11600	6726	8871	8318	12258
ENSG00000038358	EDC4	3951	3300	3636	2883	5161	3094	3224	4925	1867	859	7608	6863	5901	5044	3944		5817	6141	6981	5726	11493	5407	6877	1950	2509	6769	6726	5504	5774	5867
ENSG00000038382	TRIO	8125	4885	4359	4826	7881	4702	4992	5760	2908	1753	9072	11265	5545	8944	7797		7172	10026	10315	9147	15035	12171	12667	2776	4153	7578	8532	5114	9112	8951
ENSG00000038427	VCAN	211901	164585	77236	118973	149975	127859	124487	112197	52327	77174	270842	362055	159598	186462	215322		206131	317943	238607	139428	316437	304900	344096	76478	130293	171327	171296	64270	143071	215729
ENSG00000038532	CLEC16A	3125	2346	1526	1827	2910	1883	1623	2268	831	726	4471	4128	3076	2952	3207		3922	3791	4075	3034	5902	4191	4293	1124	1769	3578	3112	2814	3072	3290
ENSG00000038945	MSR1	2019	1171	598	507	1015	1192	783	251	112	202	1107	2309	1253	1465	1295		1888	382	2464	2671	712	2462	3748	396	478	1447	551	642	1687	914
ENSG00000039068	CDH1	96	64	44	56	111	41	125	50	15	8	212	71	53	148	182		410	94	64	265	271	395	406	35	32	144	135	202	150	173
ENSG00000039123	MTREX	2264	4331	2850	2489	3287	2653	2290	2937	1370	864	4466	4878	4157	3901	4419		5296	5031	5537	4022	6677	6110	7000	1735	2463	5146	3632	3643	3564	4753
ENSG00000039319	ZFYVE16	3790	3481	1965	3523	3558	3076	3876	2514	1242	1224	6704	8115	4524	5856	5358		4450	7130	5491	4432	7966	7970	6668	1646	3087	3828	4140	4125	4803	5235
ENSG00000039523	RIPOR1	7168	4935	4068	4126	7363	3460	4151	5081	2508	1460	8442	9044	4695	6950	4562		6158	8021	5624	6741	13724	7303	8668	2276	2897	8842	9127	4101	6340	9344
ENSG00000039560	RAI14	24	52	19	55	67	37	44	39	16	4	87	105	92	49	63		35	44	58	111	63	90	104	14	41	32	52	63	45	100
ENSG00000039600	SOX30	34	9	0	9	5	4	13	3110	1143	746	6299	6256	3215	4282	3440		8	6	9	6	16	18	5120	1507	2162	5992	5516	4292	4667	4844
ENSG00000039650	PNKP	4682	2672	1905	2589	4028	1957	2907	2055	881	513	3026	3272	3394	2179	2767		3732	5769	5518	4904	7850	4077	3684	1096	1553	2722	1924	3626	2557	2248
ENSG00000040199	PHLPP2	1693	1296	1489	1727	2397	1936	1319	537	188	106	780	1825	922	683	850		3513	2912	3562	2680	4025	5109	1485	318	477	1791	850	1171	971	1252
ENSG00000040275	SPDL1	547	1006	434	824	748	642	544	1864	661	580	2595	2702	2853	2392	2879		885	862	1211	1122	1662	2229	4024	1143	1457	3226	2116	2418	2269	2701
ENSG00000040341	STAU2	1458	1513	1410	1661	1975	1670	1130	503	214	156	1112	1175	699	964	630		3683	3148	2620	2107	3716	3728	1349	300	385	1249	834	528	954	1079
ENSG00000040487	PQLC2	944	767	564	443	866	562	640	729	209	230	1463	1637	1094	1206	1083		614	872	1021	846	1776	938	1465	379	637	1610	1278	928	1082	1497
ENSG00000040531	CTNS	1205	1169	592	598	989	790	859	5	1	0	23	23	10	7	5		946	1440	1499	1264	2360	1199	2	3	4	17	9	12	14	10
ENSG00000040608	RTN4R	0	11	4	2	12	13	29	683	293	209	1467	2205	1108	1666	1239		12	12	22	8	29	20	1808	483	728	1809	1221	962	1262	2519
ENSG00000040633	PHF23	1104	2554	724	1185	1444	1210	1140	12987	4501	3186	23551	24497	23342	18186	19576		1292	1517	2150	1732	2749	2341	19619	6637	10171	18390	16992	21819	19515	17336
ENSG00000040933	INPP4A	10455	11613	8515	12047	15845	12374	10753	933	218	125	1102	2100	1765	1615	1719		22138	24192	25337	19414	30834	24820	1379	462	404	1782	691	1411	1062	1107
ENSG00000041353	RAB27B	495	866	593	881	1246	1123	618	5961	2457	1934	12519	10359	11143	10930	9836		2040	1938	1641	1671	2028	2509	15980	3549	5408	14272	8192	7456	8468	13179
ENSG00000041357	PSMA4	5731	9863	5663	6959	9334	6940	4765	107	48	7	296	165	19	22	8		11954	11695	13899	8683	16041	15611	182	53	48	107	64	94	49	71
ENSG00000041515	MYO16	0	119	5	9	66	9	8	5444	2118	1067	6615	8703	7718	6910	5778		42	166	38	73	54	347	9430	2549	3158	6980	7111	6180	6186	6099
ENSG00000041802	LSG1	4409	4311	4584	3490	4665	3237	2808	774	246	129	1522	1591	1059	973	906		7319	6465	8612	5113	9505	11375	1153	312	403	1658	893	1133	923	899
ENSG00000041880	PARP3	984	926	516	649	1230	560	550	433	175	85	845	885	650	530	496		1186	1039	1670	1562	2212	1426	833	192	276	878	722	595	611	883
ENSG00000041988	THAP3	572	753	312	331	621	377	498	25	6	3	56	31	30	18	22		734	765	785	731	1199	766	23	9	16	53	45	10	60	25
ENSG00000042062	RIPOR3	29	13	21	8	47	13	46	1764	660	378	2329	2389	2346	1986	2561		40	94	32	67	143	55	3574	965	1161	2105	1667	2246	2119	2559
ENSG00000042088	TDP1	1171	2035	1375	1478	1942	1410	1158	343	117	86	503	825	730	423	528		2461	2372	2853	2115	3031	3350	595	212	224	831	549	574	441	483
ENSG00000042286	AIFM2	257	338	216	285	463	336	337	258	92	68	423	590	442	397	311		550	491	845	508	768	665	641	114	160	482	353	358	281	485
ENSG00000042317	AL049834.1	241	411	169	289	358	287	192	1743	617	237	2346	1247	3372	1814	2137		458	384	432	411	609	580	3338	1029	753	2444	2186	2729	2384	2176
ENSG00000042429	MED17	1235	614	1188	1278	1763	1122	620	1703	532	474	3429	4258	3616	3037	3017		2920	2831	1523	1954	3532	2470	3764	1038	1546	3834	2601	3228	2502	3357
ENSG00000042445	RETSAT	1530	2574	957	1736	2660	2233	2014	6514	2367	2862	11088	10796	6340	11320	8422		3149	3261	4539	2759	5029	4081	19614	3332	5596	14441	13509	3913	8197	15097
ENSG00000042493	CAPG	13294	12116	3412	5717	10588	5684	6758	3178	779	817	4780	4540	3250	4824	3539		8781	16305	10266	9217	20214	10513	7261	1341	2024	7085	4674	2021	3216	5368
ENSG00000042753	AP2S1	3963	4192	2193	2656	4144	2396	1869	78	24	22	192	158	125	79	67		3650	4863	4258	3731	7806	4782	63	25	44	83	113	158	58	99
ENSG00000042832	TG	41	28	49	67	112	55	51	2798	2384	1219	5422	6728	4560	5707	6017		104	97	150	126	213	85	10072	2436	4052	9193	5670	9080	6949	9313
ENSG00000042980	ADAM28	6497	3469	4457	3319	5642	4444	3056	4617	2111	815	4544	4411	4838	4119	4528		7114	6807	6781	9013	9316	12716	8106	2165	2167	5631	4535	3668	4193	4739
ENSG00000043093	DCUN1D1	2707	2721	3737	2773	3590	2780	1780	6238	1782	885	10435	13452	9231	7652	9375		5744	4784	3538	3998	7345	6282	8635	2531	4677	9097	7047	10734	8001	9044
ENSG00000043143	JADE2	6953	7104	3818	5593	8004	6643	5294	30066	7319	5848	37840	36438	40768	34146	34860		9741	9232	15550	12053	16394	13050	51201	12095	17948	43592	30941	33382	29843	33603
ENSG00000043462	LCP2	17458	22638	20095	21024	31537	19142	15923	1256	531	435	2813	2647	2407	2326	2164		37471	32278	43235	32751	50291	43174	3514	822	1348	2484	2002	2353	2149	3205
ENSG00000043514	TRIT1	1525	2125	716	1765	2233	1376	1511	121	36	10	18	44	203	140	66		2342	2988	3290	2165	3540	3154	108	36	15	145	53	20	42	107
ENSG00000043591	ADRB1	228	27	60	71	56	31	29	1145	548	435	2965	3027	1907	2202	1658		136	64	75	186	167	65	3170	745	1053	3259	2546	1748	2471	2933
ENSG00000044090	CUL7	1769	1695	1088	1321	2194	1551	1737	8400	2377	3094	15952	13082	10035	15268	12518		1986	2765	3372	2250	4644	2761	20622	4928	6745	18989	12635	5073	11140	15948
ENSG00000044115	CTNNA1	10615	12472	5532	7333	12534	7475	6893	4819	1814	1436	9393	9032	7408	7002	6965		14208	15860	16406	10590	22648	16776	11538	2392	4163	8734	7760	6813	7167	9404
ENSG00000044446	PHKA2	5724	4872	3257	4404	6661	4790	4197	891	310	432	1219	1391	939	1249	1322		7408	8364	9783	7169	13444	9580	2494	470	658	1280	1159	413	1084	1355
ENSG00000044459	CNTLN	1031	794	765	811	1247	656	571	52298	20162	14703	40190	32727	55694	34710	39482		1510	1563	1033	1046	2348	1675	78559	20700	23824	64917	37914	29681	35355	42798
ENSG00000044574	HSPA5	31468	26095	50951	27336	30575	20386	15505	6	0	4	63	9	20	41	32		72718	42693	48774	31234	60571	47209	53	17	21	36	45	25	48	29
ENSG00000046604	DSG2	16	13	16	18	27	40	1	1089	332	190	1711	1557	1658	1253	1140		32	43	29	61	66	47	2057	553	742	1688	1390	1700	1172	1651
ENSG00000046647	GEMIN8	724	931	700	649	1205	585	650	7717	2310	1531	12132	10613	12346	10262	12339		1279	1110	1658	1270	2301	1610	16038	4833	6958	13239	6861	15810	9788	13717
ENSG00000046651	OFD1	4841	6497	5524	4984	8057	6610	4947	61	4	9	45	47	9	34	92		8798	7131	14199	11110	11266	11631	207	25	41	37	71	71	145	79
ENSG00000046653	GPM6B	189	146	22	37	38	23	15	5712	1883	1070	9356	9506	9141	7514	6601		57	70	37	53	147	100	9569	2864	4090	9599	7163	7420	6903	8611
ENSG00000047056	WDR37	5454	5056	3731	5077	6533	5004	4426	6263	2687	1465	10721	11748	10160	8550	9182		8649	8962	11188	8378	12879	9747	13010	3388	4729	11406	7833	11274	10105	11320
ENSG00000047188	YTHDC2	5018	5513	4986	5822	7698	5265	5358	607	264	188	1223	998	836	1145	1186		10176	10447	10982	8938	13815	13232	1784	429	612	1245	876	953	964	1159
ENSG00000047230	CTPS2	751	832	568	714	910	643	568	1360	531	436	2075	2390	1738	2085	2282		1109	1154	1209	1035	1715	1542	3012	736	1216	2578	1646	1491	1633	2515
ENSG00000047249	ATP6V1H	1743	2330	1110	1400	1757	1425	1035	11500	5136	2441	17129	17103	17387	13549	14719		1914	2202	2399	1863	3167	3077	22051	5284	8485	18294	12181	13775	13972	16398
ENSG00000047315	POLR2B	7161	12446	9763	9653	11754	10170	7737	6564	3066	1397	9602	11063	10527	8389	9719		15896	15380	22981	14159	22290	22939	11716	4141	4486	9470	6922	12185	9649	8817
ENSG00000047346	FAM214A	5059	4420	5064	5205	6040	5387	4251	12826	5024	2431	18540	19413	23673	19336	18743		11399	9532	9362	8577	13460	12617	22152	6601	8359	16793	11680	18199	17974	15050
ENSG00000047365	ARAP2	7937	6529	9951	10548	13249	10889	6463	14986	5625	3968	27725	30505	26236	19913	25842		27832	17268	23080	17228	25602	25817	28928	8329	13614	23149	17196	26276	21557	21157
ENSG00000047410	TPR	13820	16156	9408	14862	17005	12847	12564	2752	1036	566	4138	4166	3443	3163	2674		24606	26920	35618	21675	35007	35603	4583	1317	1545	3616	4050	2878	3485	3260
ENSG00000047578	KIAA0556	3007	1944	1924	1978	3486	1875	1768	1221	390	404	2358	2203	1719	2324	2357		3927	3741	4518	3446	7428	3699	2774	953	1082	3100	1796	1859	1656	3486
ENSG00000047579	DTNBP1	1539	2179	803	1198	2096	1413	869	186	40	29	148	182	155	357	174		2727	1907	2043	2416	4378	2671	212	48	40	195	99	87	111	121
ENSG00000047597	XK	56	153	92	69	273	80	83	923	369	259	2079	2350	1631	1575	1639		204	216	348	181	295	211	2182	518	956	1954	1222	1464	1409	1783
ENSG00000047617	ANO2	6	2	3	1	17	1	0	4800	1200	462	3190	1210	2665	2993	4489		2	14	18	1	7	1	8126	1516	2025	4673	5294	4028	4103	2776
ENSG00000047621	C12orf4	1273	1700	730	1229	1342	1034	984	3789	1483	923	5871	7028	8136	5862	4604		1510	1935	2220	1542	2325	2682	7452	2391	3145	8440	4416	5276	4760	6213
ENSG00000047634	SCML1	3343	1261	4111	2354	2700	1857	1206	179	49	44	264	307	184	212	180		5603	3835	3272	2727	6917	3690	351	104	72	369	234	87	173	198
ENSG00000047644	WWC3	4448	3621	3058	3791	4196	3639	3024	7517	2553	1818	11833	12065	11715	9583	9898		4603	6459	8294	6364	10380	7880	15057	3815	4511	11776	10724	9709	9973	10790
ENSG00000047648	ARHGAP6	121	209	77	166	257	108	127	2906	1159	668	5537	6357	5732	4615	5427		364	362	273	322	307	375	7054	1730	2860	5696	4077	5967	4619	5983
ENSG00000047849	MAP4	6955	6923	5689	5865	10195	5576	5627	2999	1072	850	4800	9063	7304	5993	5913		13223	10262	13568	9835	16842	14539	6333	2351	2340	5189	3352	6893	5667	5775
ENSG00000047932	GOPC	2991	4489	1885	3541	4076	3443	2755	2942	1254	933	5484	4531	3878	6368	3647		5282	5512	6617	5095	7462	8038	8258	1355	2771	6510	4876	2928	4092	8569
ENSG00000048028	USP28	3123	3360	2551	3715	4256	5086	3172	2480	723	503	4357	2808	3922	3006	2579		8441	5189	8928	6551	8020	8921	3637	1124	1447	4632	3317	3104	3000	3531
ENSG00000048052	HDAC9	2505	3107	2354	3257	4488	2473	1953	842	281	132	1047	1117	1141	739	850		4125	6397	3652	5006	8395	6602	1335	357	523	1301	1103	913	971	1016
ENSG00000048140	TSPAN17	2929	2462	1363	1705	3142	1843	1778	98	46	49	168	258	93	218	204		4067	2979	4024	3261	6289	3315	251	80	79	209	173	76	140	236
ENSG00000048162	NOP16	612	790	538	705	846	525	519	2709	1222	656	3545	3738	2788	3719	3688		1045	1001	1439	821	1521	1385	6421	1315	1690	4468	3173	2568	3477	4599
ENSG00000048342	CC2D2A	107	146	100	113	237	87	150	10676	4340	1489	8458	7469	10478	8142	8737		192	158	208	139	288	343	15144	4637	3601	10718	8041	8268	8781	7431
ENSG00000048392	RRM2B	2665	2590	2111	2236	3079	2168	1727	32	4	3	97	41	23	45	63		3778	4062	3732	3520	6184	5552	42	18	22	29	40	84	165	73
ENSG00000048405	ZNF800	4401	3408	7897	4991	7084	4017	2371	7205	2785	1571	8641	8579	6562	7058	9417		13507	9593	6932	7362	14751	10688	15417	3068	4190	8708	7284	6625	7611	8965
ENSG00000048462	TNFRSF17	16	86	22	52	30	189	552	1711	839	417	2690	3234	2737	2414	2852		32	247	181	113	56	36	3670	1032	1424	3173	2265	1944	2201	3228
ENSG00000048471	SNX29	6287	5087	5873	4449	6552	4326	3733	6337	2443	1420	8792	7061	7843	6205	8363		9410	9114	9267	7313	13468	11909	10971	3125	3686	7941	5773	7788	6943	6589
ENSG00000048544	MRPS10	1265	2345	1545	1781	1970	1642	1477	10324	4628	2607	18865	20296	17859	12627	15191		3004	2859	3160	2540	4205	3972	18858	5220	8245	12514	12150	16659	14046	12765
ENSG00000048649	RSF1	4614	4002	3891	4284	5369	3952	2524	40438	16297	7620	56773	49020	54512	47871	46486		9657	8194	7514	6760	11900	10015	72540	19799	22604	51315	43297	46171	44821	44226
ENSG00000048707	VPS13D	9640	7619	6884	8615	12085	9521	8309	17984	5774	5106	30036	28720	22094	22848	24085		19834	18577	22349	16509	24274	22637	37002	8924	12025	27579	22818	18052	22061	25695
ENSG00000048740	CELF2	26843	22686	32116	27477	37626	26283	21896	4011	1490	871	5213	5245	4805	4078	5494		53145	56671	50315	42408	75723	56847	7237	1987	2527	5054	4408	4306	4563	4779
ENSG00000048828	FAM120A	21966	16501	12406	14154	22182	14030	11749	1117	184	168	1622	982	455	864	934		26261	29546	24119	22144	44358	32289	1401	252	616	2356	1522	709	979	1547
ENSG00000048991	R3HDM1	3099	2915	2833	2818	3946	2646	2349	1	1	5	11	14	11	10	5		5730	5189	5417	4184	7565	6540	7	3	3	15	2	3	4	3
ENSG00000049089	COL9A2	2691	868	887	886	1936	492	950	539	186	201	1376	1113	1059	896	1124		856	1508	1284	1488	3020	1278	1481	383	560	1004	900	853	959	1051
ENSG00000049167	ERCC8	518	751	499	600	783	583	429	199	77	26	187	361	266	146	285		1001	1225	1157	1015	1601	1532	221	64	131	237	126	460	146	359
ENSG00000049192	ADAMTS6	138	136	132	142	198	130	100	5259	1999	1483	12974	12098	8102	9088	7153		157	283	253	384	270	349	10825	2515	3628	7896	7681	5061	7968	9317
ENSG00000049239	H6PD	8203	6450	2709	6069	8272	5508	5252	13396	3772	3047	13067	11574	12954	14467	12296		7614	10072	15289	9204	15347	12398	26779	5578	5741	19202	12311	5916	10931	13925
ENSG00000049245	VAMP3	9780	8987	11217	8596	11116	6284	5233	906	232	149	1010	1463	1810	873	1104		15927	12719	13036	9646	19316	15228	1205	294	331	1405	945	710	1452	899
ENSG00000049246	PER3	549	1046	856	997	776	765	614	61	21	13	2379	152	152	82	128		1176	1201	1876	1027	1370	2163	2699	700	34	214	93	2935	126	146
ENSG00000049247	UTS2	55	1585	35	66	125	104	791	106	63	74	403	450	383	202	360		2063	103	155	150	163	224	380	78	206	408	265	81	339	328
ENSG00000049249	TNFRSF9	217	188	135	227	278	191	268	522	43	60	214	529	473	621	424		255	440	411	279	497	566	564	267	87	874	415	128	340	177
ENSG00000049323	LTBP1	116	480	183	201	600	137	190	1002	418	224	1320	895	1568	1364	1259		711	540	743	734	708	598	2342	572	717	2021	1258	941	1300	1655
ENSG00000049449	RCN1	764	1040	972	954	1236	751	474	727	341	336	1816	2119	1403	1442	1470		1687	1291	1551	1314	2586	2022	2458	514	806	2034	1198	1060	1331	2139
ENSG00000049541	RFC2	1216	1920	610	1039	1441	1086	871	8949	3405	2038	11958	11547	10632	9496	10898		1637	1800	2020	1649	2353	2148	14746	4260	5704	12053	9688	10110	10816	10664
ENSG00000049618	ARID1B	8769	6258	6841	5781	9232	5901	4567	5556	1376	1039	7948	7546	5783	6241	5579		14157	11306	11836	11111	19340	13877	9635	2102	2942	9546	7562	5489	6140	6984
ENSG00000049656	CLPTM1L	6068	4912	3499	3764	5850	4038	3940	804	282	130	673	628	505	529	717		6133	8031	7547	6029	11852	7296	962	214	304	1101	632	327	602	632
ENSG00000049759	NEDD4L	522	400	475	375	719	544	358	227	59	35	383	251	273	179	220		636	643	677	708	1099	995	168	86	182	743	264	485	202	235
ENSG00000049768	FOXP3	52	264	56	50	192	88	113	296	124	64	818	564	545	411	476		164	318	323	297	512	368	602	164	292	660	455	727	471	507
ENSG00000049769	PPP1R3F	397	456	175	263	492	294	296	11752	3826	4250	16069	15529	11671	15075	16170		459	554	749	548	888	698	29797	5966	8074	18982	14045	7198	12295	19781
ENSG00000049860	HEXB	12444	13914	10706	10031	12206	9363	7648	741	339	263	2770	2083	2041	1492	1994		17586	17500	13836	11472	23226	20226	1896	563	1042	1223	1362	2548	1569	1742
ENSG00000049883	PTCD2	953	1021	494	1151	1378	1103	1209	40	28	8	174	233	82	53	89		1804	2066	2907	1800	2786	2932	42	42	37	55	51	163	18	56
ENSG00000050030	NEXMIF	126	71	16	54	70	55	83	2258	878	626	3687	4903	3746	4096	3995		100	138	176	99	112	196	5995	1246	1956	4568	3118	2807	3371	4939
ENSG00000050130	JKAMP	2767	3939	1504	2565	3685	2714	2383	58	10	30	192	75	90	199	103		4005	4530	5254	3601	6179	6461	189	60	93	260	199	101	105	121
ENSG00000050165	DKK3	24	59	147	44	101	115	15	648	287	95	533	1357	1039	502	447		120	51	83	205	89	329	304	175	420	650	771	991	730	591
ENSG00000050327	ARHGEF5	503	305	268	210	575	383	434	701	125	176	1850	1535	1321	994	989		1149	901	1305	942	1050	1016	2599	225	887	609	928	1034	1025	1621
ENSG00000050344	NFE2L3	1029	1907	346	865	1261	499	897	1119	307	317	1739	1943	1656	1885	1673		1191	1800	2981	1132	2161	2316	2627	632	868	2244	1320	1332	1365	1734
ENSG00000050393	MCUR1	1085	1446	827	1067	1561	1117	891	374	109	113	794	1792	1403	954	883		2122	1738	2173	1503	2501	2456	1054	311	631	875	585	1347	732	890
ENSG00000050405	LIMA1	507	1186	251	705	945	668	740	5779	1930	1287	10801	10935	9263	7851	8499		1115	1160	2247	1349	1439	1574	12189	3032	4614	11123	7309	10521	8101	10324
ENSG00000050426	LETMD1	4653	6441	4223	5095	7284	5430	5018	1184	412	295	2075	2338	2078	2110	1770		9495	8888	12584	8388	14042	11439	2725	537	664	1793	1922	1434	1902	1892
ENSG00000050438	SLC4A8	1242	975	744	1062	1549	1298	1182	30	33	2	119	38	85	50	21		1809	1980	2737	1921	2665	2598	33	15	14	15	77	91	26	49
ENSG00000050555	LAMC3	46	35	47	25	54	19	19	15	10	5	14	19	13	15	19		47	31	209	32	216	51	70	6	6	70	10	9	29	42
ENSG00000050628	PTGER3	38	14	12	10	37	6	16	97	28	8	153	153	351	308	83		30	29	45	45	28	25	85	129	53	111	72	306	151	24
ENSG00000050730	TNIP3	59	60	52	36	113	58	86	3432	1475	1036	5735	5869	5590	5141	5460		199	101	176	180	233	176	7657	2017	2741	6943	3842	5114	4510	6031
ENSG00000050748	MAPK9	3041	3256	2462	3442	4675	3223	2535	12	6	2	18	24	61	9	25		6623	5957	7054	4876	7787	7479	61	4	1	26	45	7	24	8
ENSG00000050767	COL23A1	5	9	4	10	9	2	0	3562	1344	1479	7648	10201	6201	6325	5528		7	20	83	50	73	20	9473	2242	4793	6936	7333	5147	7955	8379
ENSG00000051009	FAM160A2	7722	5751	3379	4324	5940	4061	4210	18942	5452	3571	16321	12036	15887	20486	29903		6135	8781	8691	7900	13133	7660	55912	9414	8418	32532	28497	12555	20510	27911
ENSG00000051108	HERPUD1	19241	10115	21514	16068	16103	11366	5658	713	319	278	1161	1214	590	1026	717		29760	17158	11949	23209	37354	29019	1415	319	453	1124	1365	274	844	1488
ENSG00000051128	HOMER3	1253	684	548	687	944	491	654	50	16	11	101	84	80	66	62		849	1236	710	980	1687	781	99	23	28	101	55	88	101	33
ENSG00000051180	RAD51	64	50	28	46	96	53	61	97	21	30	165	239	179	146	174		82	93	120	89	82	145	173	42	80	152	96	209	191	126
ENSG00000051341	POLQ	90	88	54	111	211	95	265	3108	1268	909	3581	3559	3217	3479	3845		125	241	219	179	248	328	6143	1345	2038	4533	2799	2210	2792	3720
ENSG00000051382	PIK3CB	1822	3570	2326	1987	3176	1941	1919	13931	4034	3403	26436	24919	12188	16079	12245		4063	4268	4192	2897	5603	4951	19309	5236	7818	26946	23886	11958	17795	20353
ENSG00000051523	CYBA	32378	12467	10797	11596	18650	9677	11890	1305	379	290	2136	1746	2155	2003	2293		18857	24215	16468	18998	41249	16028	2428	702	1109	2467	1763	2387	1606	2114
ENSG00000051596	THOC3	1291	1426	710	1396	1519	1591	1377	6700	3155	1779	12222	12098	10392	8449	10061		2338	2137	3510	1680	2808	3099	15774	3776	6469	9518	8516	10393	8070	11420
ENSG00000051620	HEBP2	7308	7557	5538	6616	7602	5619	4557	4952	1994	928	6889	6456	7511	5292	7321		10421	11511	9835	6262	15296	12862	7067	2313	3127	4478	4863	7771	6461	4287
ENSG00000051825	MPHOSPH9	2950	2329	3252	3523	4519	3284	2686	698	273	137	987	1151	1494	863	842		7609	6629	7905	5589	9287	8235	886	404	305	953	488	1025	408	673
ENSG00000052126	PLEKHA5	298	522	497	401	785	671	315	3954	1269	662	5438	5850	5273	4395	5817		1303	607	461	470	1553	1237	7117	2014	2368	4501	4385	6131	4787	4957
ENSG00000052344	PRSS8	7	3	2	2	4	1	10	4841	2158	1922	7068	4844	6199	5956	2449		1	2	9	6	5	6	8043	2027	3488	10469	8158	1980	5515	5059
ENSG00000052723	SIKE1	3121	3025	2782	3214	4075	3583	2739	2757	895	677	3988	3805	2801	3720	3779		6516	5565	6251	4719	7721	7551	6608	1046	1787	3360	3445	2482	3279	3441
ENSG00000052749	RRP12	4639	3635	6237	2909	4802	2099	2403	792	440	154	936	912	1435	862	993		5167	7485	6389	3268	9278	4514	1473	491	397	1435	886	1067	866	1035
ENSG00000052795	FNIP2	2114	1962	1837	2246	3488	1401	1535	10559	3962	2780	16668	17854	15148	13616	15980		4242	4100	3435	3508	5326	5171	24906	5854	8327	19021	13651	13995	14843	19007
ENSG00000052802	MSMO1	366	725	768	526	902	613	475	23	8	0	45	40	25	16	15		1406	1124	1112	956	1403	1385	21	24	4	38	35	10	17	25
ENSG00000052841	TTC17	9959	10300	8176	9755	12278	8762	7652	19682	6543	3943	23265	19029	19764	20161	24129		17745	16644	18617	14162	23797	22000	34135	8363	10497	24535	17822	17742	19433	20576
ENSG00000053108	FSTL4	16	27	4	22	30	22	0	1143	286	315	2096	2130	1254	1710	1450		44	45	22	29	33	26	2283	544	825	2549	1560	1159	1607	2140
ENSG00000053254	FOXN3	12637	10911	13864	12833	18056	11958	8612	797	264	218	1454	1220	1298	1148	1435		29226	24426	25546	19721	36306	30448	2379	396	692	1816	1343	1053	1345	1728
ENSG00000053371	AKR7A2	1833	1842	832	1014	1253	1005	963	787	222	197	1049	1313	852	955	852		1348	1736	1861	1812	3296	2002	1567	353	503	1555	1093	865	989	1331
ENSG00000053372	MRTO4	817	1559	687	945	1217	769	647	234	81	26	290	353	285	192	106		1289	1552	1910	1355	2137	1835	275	174	137	279	250	409	149	149
ENSG00000053501	USE1	1217	850	604	561	1008	602	587	7	4	3	25	10	8	7	10		958	1340	1288	980	1704	1030	14	5	1	10	7	4	6	3
ENSG00000053524	MCF2L2	24	84	145	160	319	136	165	3249	1429	686	6279	6852	6180	4516	5414		347	275	356	322	425	330	6214	1830	2717	5043	3824	6240	4569	5271
ENSG00000053747	LAMA3	16	10	1	5	4	5	0	5450	2078	1494	9901	10774	9337	8622	8900		6	9	5	2	13	8	13333	3069	4114	10651	6694	11486	7268	9029
ENSG00000053770	AP5M1	2810	3832	2477	3386	3797	3380	3099	3672	1182	728	5337	3931	1875	2997	3053		5730	6309	6510	5063	7876	8455	6010	1226	1628	5052	4685	1499	2947	3890
ENSG00000053900	ANAPC4	5118	6543	3536	5023	6237	4781	4565	2287	726	782	4442	5314	4184	4461	4496		9395	8211	11298	8132	11644	14797	6980	1402	2275	5745	3452	3402	3418	5587
ENSG00000053918	KCNQ1	4850	2875	2944	1823	3434	1624	2120	8169	3656	1742	10693	12873	9858	10022	10155		3640	4618	3223	3079	8653	3256	15369	4123	6091	13409	8458	10069	9101	12745
ENSG00000054116	TRAPPC3	3027	4507	1726	2836	3491	2879	2140	1187	255	215	2014	2075	1143	1316	920		3739	3954	5553	4058	6199	6187	1569	372	547	2345	1570	965	1237	1470
ENSG00000054118	THRAP3	7269	11847	8872	6675	8670	7791	6487	1898	793	524	4332	3119	3303	3372	3286		12554	11182	14644	10063	15214	16009	4780	988	1755	4159	3168	4310	3024	3637
ENSG00000054148	PHPT1	1973	1003	752	813	1623	753	996	9294	3895	2089	12270	9955	12087	9154	12859		1545	1726	1373	1537	3005	1227	16659	4462	5183	10928	8871	11339	9631	9652
ENSG00000054219	LY75	1640	3295	1332	1969	3485	2669	1798	1331	415	668	2548	2419	2165	2761	2751		4230	3797	4010	3682	5179	6211	4552	810	1408	3043	2273	1564	2118	3048
ENSG00000054267	ARID4B	6811	6565	7640	6166	8743	5834	3953	1747	656	696	2814	3071	2099	2438	2919		14230	11718	10973	9961	16693	15322	4308	989	1476	2958	2378	1918	2179	2954
ENSG00000054277	OPN3	2122	2358	1050	1598	2420	1763	1070	311	127	80	943	721	680	587	446		2284	3035	2727	2446	3735	3176	873	200	327	742	493	542	486	658
ENSG00000054282	SDCCAG8	2714	1983	1435	1956	2327	1591	1238	5214	1317	1025	5336	5679	5138	5348	3353		3423	2671	3037	2245	4003	3767	7955	2020	1754	4565	4155	2845	3548	3561
ENSG00000054356	PTPRN	0	4	7	1	10	4	1	22	1	2	14	7	6	15	8		22	6	4	11	18	8	30	5	1	21	28	12	9	27
ENSG00000054392	HHAT	247	417	233	256	422	362	371	2586	764	644	4347	4111	2265	3072	2648		511	513	684	653	859	732	4795	1126	1655	4677	3255	2126	2924	4290
ENSG00000054523	KIF1B	3191	2462	3830	2107	3356	2394	2143	25979	9522	5469	41488	73235	62235	28022	33611		3995	5471	5544	3679	6037	5002	22892	15158	15696	27797	19590	48924	35083	20531
ENSG00000054598	FOXC1	24	8	13	15	24	20	4	54	8	8	64	64	55	49	29		10	8	26	8	32	28	167	31	20	52	88	38	111	29
ENSG00000054611	TBC1D22A	4059	2994	2012	1900	3251	1809	1779	469	79	129	349	564	263	545	1196		3384	4039	3484	3427	5751	3835	921	91	102	1288	525	406	912	506
ENSG00000054654	SYNE2	12606	12828	17249	23905	26358	27846	22994	6192	2329	1290	8801	8263	7890	6832	6787		74622	44253	63025	48256	55356	58899	11517	2976	3371	7706	7002	6263	6140	7918
ENSG00000054690	PLEKHH1	11	24	48	35	31	16	43	26337	6376	4097	19247	13010	9891	20418	9910		63	45	67	77	180	34	28956	7114	4436	30432	36700	5110	18216	16705
ENSG00000054793	ATP9A	227	308	142	148	313	175	567	5032	1960	1915	7455	8342	9036	7450	8551		905	270	810	1403	1107	1369	13750	3044	3843	9172	6216	5986	5871	9125
ENSG00000054965	FAM168A	3730	3951	4489	4039	6694	4078	3607	7856	3946	1404	8461	6812	9899	6333	8572		9891	6883	8361	6820	12406	8514	15558	4365	4270	11981	7549	7858	8186	8282
ENSG00000054967	RELT	22241	4414	20698	8523	19003	4555	6171	13112	4703	2642	15309	14089	13465	11533	11151		21437	18877	10844	15830	34879	10527	19921	5427	5743	19188	13018	8796	11452	12723
ENSG00000054983	GALC	3918	5359	3205	5176	5600	5044	3769	80	35	16	163	130	89	69	100		8402	9326	9903	6823	10916	8334	118	41	53	102	88	111	75	51
ENSG00000055044	NOP58	3848	5665	7612	4902	5890	4175	3032	6641	2253	1656	10900	10046	9735	9431	9782		11672	7542	8659	6956	11451	9899	14913	3470	5341	12451	7603	8480	8303	10472
ENSG00000055070	SZRD1	10540	9092	10157	7116	12306	7110	5284	940	346	284	2059	2393	1908	1905	1860		18041	14397	14699	12390	24062	14864	2580	544	1049	2257	1439	1789	1564	2327
ENSG00000055118	KCNH2	43	165	43	51	82	78	65	27452	8993	4432	37523	42524	46842	32604	37772		80	112	159	138	272	67	42796	14159	18207	38694	28645	47072	34183	32091
ENSG00000055130	CUL1	5557	7428	4991	5657	9285	5767	4622	14280	5739	2975	23797	17946	18754	14419	19601		11356	9209	12264	9421	15661	13586	24954	7123	10794	18665	12926	21134	14543	16122
ENSG00000055147	FAM114A2	1164	1987	679	1273	1407	1269	980	2760	1043	679	2963	3341	2892	3044	3397		1831	2018	2813	1707	2732	2831	6303	1508	1561	4448	2647	1801	3121	3327
ENSG00000055163	CYFIP2	20571	21577	16473	20923	29177	22349	14921	6390	2991	1543	11796	8479	8169	6598	9467		45512	35185	56193	36090	53939	48839	13458	3573	3671	6787	7033	7651	7629	9216
ENSG00000055208	TAB2	10084	14149	10571	10167	14490	9961	8079	10677	3883	1316	10048	8013	9297	6698	7540		16982	19378	23552	17662	24921	30360	15555	4366	4180	16860	11607	8758	10773	8178
ENSG00000055211	GINM1	2473	2155	2236	2039	2559	1831	1420	18176	8392	4137	25014	29714	24338	20969	19897		2986	3055	3106	2460	5185	4101	28880	7649	10568	18801	19852	19341	20951	17334
ENSG00000055332	EIF2AK2	4823	4357	4990	5109	9304	4791	4070	158	90	23	457	222	341	164	118		12240	8409	10569	7908	13654	10173	255	88	182	122	116	560	78	83
ENSG00000055483	AC022966.1	4324	4658	12342	4537	6305	4438	3912	10563	4222	2366	15860	18137	15682	13306	15624		11459	8793	8967	7802	13933	8214	20503	5966	7756	18938	11874	13669	12932	16814
ENSG00000055609	KMT2C	14245	9379	14298	12540	16876	11449	11744	1272	389	304	2281	2535	1836	1928	1789		26610	26199	26642	20242	33973	29007	2706	653	962	3193	2030	2019	2025	2645
ENSG00000055732	MCOLN3	15	80	25	47	109	75	107	200	107	59	277	323	380	294	247		142	256	999	92	196	147	562	131	97	428	357	242	267	314
ENSG00000055917	PUM2	8274	12794	8065	9586	11812	10353	7775	40	20	21	111	154	65	82	95		15562	16547	17714	14109	22016	24368	177	21	44	148	90	32	69	215
ENSG00000055950	MRPL43	2055	1905	975	1114	1568	1348	1401	413	89	118	939	1256	890	782	956		2017	1976	2440	2126	3459	2520	1231	324	474	990	583	723	713	1218
ENSG00000055955	ITIH4	171	119	226	206	254	158	177	9270	3885	2193	11792	11686	11088	10428	12242		407	280	415	346	556	227	18338	4938	5512	12707	10224	9158	10428	11836
ENSG00000055957	ITIH1	75	90	35	63	124	71	63	418	238	108	696	927	913	587	706		83	113	143	97	224	122	988	232	374	648	542	860	676	609
ENSG00000056050	HPF1	561	1244	322	698	808	654	563	9049	2859	1152	13391	11832	13818	9817	8061		865	782	1147	854	1420	1473	12178	3734	4878	15006	10476	14204	10223	9554
ENSG00000056097	ZFR	6979	7269	7166	6792	9181	6497	4683	8097	3396	1676	11610	11808	12628	10527	10345		13781	11977	10790	10426	18308	16709	13506	3830	5425	11161	7966	10441	9847	9444
ENSG00000056277	ZNF280C	445	310	349	391	501	433	377	24	4	15	91	19	75	26	97		928	720	797	709	1139	931	49	26	35	60	15	217	77	53
ENSG00000056558	TRAF1	3414	5669	5986	4781	8482	5055	5531	994	393	158	1105	966	801	620	925		10230	9458	15584	10605	16342	9658	1353	357	573	1456	890	987	734	1012
ENSG00000056586	RC3H2	6285	5087	5448	6052	8979	5889	5090	164	105	20	388	149	267	166	250		11562	11779	13356	10368	15978	14967	277	73	117	265	200	235	240	183
ENSG00000056736	IL17RB	23	48	12	59	69	22	136	8010	3153	1855	9619	11092	8234	9321	9555		39	29	15	74	33	216	16368	4031	4305	11278	8996	6658	8951	9100
ENSG00000056972	TRAF3IP2	752	800	752	579	774	521	418	69	57	79	364	378	140	146	202		1195	1136	1191	926	1395	1276	313	76	58	153	236	119	120	91
ENSG00000057019	DCBLD2	135	84	95	80	149	82	125	18	12	4	51	73	21	36	39		178	228	187	176	329	219	32	143	21	28	23	35	32	64
ENSG00000057252	SOAT1	6556	6671	8747	6188	7436	5477	4609	14	2	3	24	22	14	20	14		9569	11001	8498	7848	13203	11120	2	6	3	8	20	7	14	35
ENSG00000057294	PKP2	351	198	75	99	227	97	158	14182	5102	5992	30193	34220	22291	27485	30302		354	177	240	176	261	278	46225	8612	16219	39141	20182	17075	21103	29846
ENSG00000057468	MSH4	57	17	20	23	36	14	56	3285	1662	702	5786	5227	4840	5044	6846		57	49	67	36	71	27	9825	2148	2960	4527	3446	6107	4730	3717
ENSG00000057593	F7	1	5	11	9	25	12	14	2580	882	560	3491	3088	3827	3294	3848		35	7	30	37	41	19	5853	1531	1616	4834	2721	2958	2800	4043
ENSG00000057608	GDI2	19144	27249	14075	17235	25589	17999	14638	2854	463	245	1749	1962	1151	1790	2377		31086	29718	33474	21757	47900	42676	4840	1109	565	2908	1474	928	2300	2445
ENSG00000057657	PRDM1	2985	2459	4649	2888	3855	3820	1964	3468	1451	841	3916	3735	4825	3187	3692		7531	4862	4405	4343	8258	9490	6337	1781	1867	5356	3569	3249	3288	4545
ENSG00000057663	ATG5	2304	2744	1969	1989	2742	2170	1353	1398	536	275	2034	1549	1697	1180	1946		4158	3701	3449	3023	5143	4974	2477	660	999	1879	1644	2157	1711	1886
ENSG00000057704	TMCC3	1294	1446	3032	722	1452	1473	561	904	392	205	1665	1192	1217	1210	1438		3104	1547	1378	1759	3251	2614	1987	487	773	1286	958	1268	1217	1227
ENSG00000057757	PITHD1	2405	3100	3306	2176	3102	2314	1353	12648	5519	2903	17359	19426	18875	14283	17136		4955	4056	4381	3448	5644	4627	22053	6244	8361	15192	12389	17304	13871	13747
ENSG00000057935	MTA3	831	1130	959	900	1268	820	769	519	383	176	829	1066	618	661	812		2025	1655	2121	1614	2492	2103	1537	440	528	1112	598	824	801	1157
ENSG00000058056	USP13	678	789	613	673	982	716	574	13660	5567	3613	21278	22336	19394	17143	16717		1495	1046	1371	1265	1968	2158	29476	6831	9130	23226	16746	14070	17552	20769
ENSG00000058063	ATP11B	8612	8053	10177	9826	12183	8972	7229	9717	4213	2613	15712	15497	15328	12900	14478		19304	19493	18888	14103	24152	25207	19779	5802	6885	13313	11275	13530	12754	13225
ENSG00000058091	CDK14	1054	759	452	453	824	600	371	22	10	6	48	61	11	41	35		948	1128	1033	1220	1407	1420	38	16	24	33	43	33	45	65
ENSG00000058262	SEC61A1	13457	14924	11018	10819	15835	11609	10630	2421	693	543	5543	3842	3112	2808	1777		20837	20958	22994	16549	31625	24194	3046	981	1131	4094	4347	3849	3061	3072
ENSG00000058272	PPP1R12A	8320	8138	7508	8889	10151	8240	5986	5972	3395	882	8217	6011	8011	5929	6125		16538	16740	12888	12106	21474	18958	9503	3078	3593	9355	7332	8195	7678	6457
ENSG00000058335	RASGRF1	19	86	15	23	40	24	13	12756	4280	3887	29186	41680	38309	24714	24635		54	38	38	287	51	109	25982	9306	11184	23905	17308	29296	21763	22249
ENSG00000058453	CROCC	3808	1826	1700	1538	2912	1780	2989	140	65	40	177	159	187	170	178		2908	3421	3874	2763	6425	2761	268	67	81	176	173	156	129	206
ENSG00000058600	POLR3E	3086	3201	5656	3519	5028	3387	3396	1495	565	319	1986	2121	2171	1630	2139		6891	6857	8578	5928	11093	7679	3543	974	888	2171	1687	1643	1669	2176
ENSG00000058668	ATP2B4	11344	14259	8414	16083	21431	21244	15422	1390	519	469	2244	3249	2597	2444	2444		34117	26584	40540	27745	40528	38323	3878	847	1292	3108	2002	1796	2029	3047
ENSG00000058673	ZC3H11A	84	53	107	90	155	112	110	1266	474	270	2126	2058	2253	1824	2284		233	180	226	161	262	227	3458	723	1128	2513	1744	2065	1992	2318
ENSG00000058729	RIOK2	1108	1935	1507	1232	1698	1153	776	975	404	508	1918	1827	1130	1882	1506		2391	2446	2214	1873	2961	2841	3011	556	1001	1657	1455	479	1441	1812
ENSG00000058799	YIPF1	1966	2666	1075	1615	2103	1675	1199	3605	1268	614	9517	3129	3975	3776	4365		2639	2581	3192	2223	3789	3329	4836	803	1772	5941	6592	5313	2525	7526
ENSG00000058804	NDC1	1352	1718	1016	1345	1656	1339	1114	852	404	220	3128	2430	1220	1792	1468		1828	2214	2958	1838	3050	3257	1603	455	824	2614	2041	1997	1710	2169
ENSG00000058866	DGKG	1262	1052	838	1057	1608	818	1057	10505	2869	4117	16564	18846	10903	15814	14904		1536	2235	1502	1521	2583	2318	30701	5210	8160	19395	13902	5425	13775	17561
ENSG00000059122	FLYWCH1	5432	1351	2454	2273	5975	2434	2876	8547	3300	1716	16120	12731	11995	12781	10985		3744	4612	4782	7315	14766	3649	18380	4124	5890	16734	12231	13496	12345	14366
ENSG00000059145	UNKL	1693	1142	686	946	1575	1103	1753	1095	363	244	2222	2479	2756	1756	2256		1243	2645	2160	1910	3967	1930	2456	757	1338	2478	1485	2649	2116	2273
ENSG00000059377	TBXAS1	15401	15879	7631	9078	12585	8620	7973	6826	2697	1772	11242	9254	9359	7703	10411		15684	19701	16805	13211	25234	18045	16391	3414	5927	11184	9006	12287	11337	10098
ENSG00000059378	PARP12	6620	7464	6729	6270	12096	7323	6171	640	196	182	1252	1452	1018	929	1249		15135	11512	13913	12935	20561	14707	1721	382	575	1562	995	853	1066	1525
ENSG00000059573	ALDH18A1	1009	2006	758	1431	1792	1495	1084	24607	3313	3610	13405	9788	9959	31151	21811		2227	2139	3427	2433	3104	3522	55849	10309	6027	40681	32173	5431	18179	29374
ENSG00000059588	TARBP1	4564	5459	5597	7587	8925	5340	5128	7502	3623	1141	6623	6168	8693	5968	7661		10438	10016	12872	10031	14885	13269	10808	3537	3384	8779	5423	6898	6846	6287
ENSG00000059691	GATB	1033	1235	388	703	1098	670	715	1468	359	215	880	877	940	1090	1189		1100	1329	1681	1250	2014	1575	2983	745	383	1749	1581	680	1156	1198
ENSG00000059728	MXD1	12328	5548	17479	15481	17780	8506	3756	121499	12609	23954	29135	31951	52567	75193	80312		21419	14125	8951	18427	41866	24390	182908	30951	24105	187011	101708	17080	53845	106834
ENSG00000059758	CDK17	2869	3272	7293	3572	5162	3796	2255	88	40	12	150	70	86	58	105		10340	8018	5986	6330	10072	8611	68	36	69	158	140	161	72	79
ENSG00000059769	DNAJC25	1071	573	1076	917	1123	563	353	1486	319	316	2582	2634	1440	1760	1724		1502	1266	842	902	1862	1341	2049	563	950	2729	2133	1396	1707	2119
ENSG00000059804	SLC2A3	38937	14589	87080	40015	43416	22299	7989	8872	2993	2993	10462	9663	9905	15031	13543		89818	47919	31231	63710	97423	68418	26289	5448	6528	17284	16951	8625	12308	14588
ENSG00000059915	PSD	44	68	56	71	102	36	49	359	60	24	457	380	704	347	148		81	165	174	86	193	81	332	89	86	297	173	148	280	147
ENSG00000060069	CTDP1	3200	1784	1096	1213	1837	1216	1125	20082	9494	6095	37535	36245	37513	30015	28981		1767	2894	2182	1887	4249	2236	37383	12034	15618	30331	25825	28714	27444	27032
ENSG00000060138	YBX3	11954	7624	10278	8679	10238	6930	5037	11	12	2	9	16	7	10	10		13163	11423	9731	11883	27049	15165	7	0	14	22	21	11	2	7
ENSG00000060140	STYK1	46	135	148	155	209	138	88	9582	4117	2333	15839	15296	14537	12478	13779		331	178	301	321	402	257	19407	5427	7442	14407	11548	14226	12847	13370
ENSG00000060237	WNK1	17182	17807	13799	16801	26909	16550	14225	5872	2262	1238	10234	8808	4899	7445	4739		35518	35842	36948	29568	41538	39801	8390	2074	2773	10315	11422	4474	7372	8435
ENSG00000060303	RPS17P5	3	14	19	15	9	9	7	5337	785	553	2450	2311	1634	2436	1697		43	27	3	15	23	3	5570	1420	895	5962	4858	536	2186	2823
ENSG00000060339	CCAR1	7800	8077	7287	8612	10253	7634	6299	489	218	135	1007	1206	953	778	830		14828	14743	17226	12289	20555	18943	1063	246	457	852	665	875	710	961
ENSG00000060491	OGFR	13224	5103	5366	4224	7839	3806	4183	19	11	3	35	61	39	17	29		8129	11247	6898	8920	19416	6608	35	9	43	28	47	14	14	44
ENSG00000060558	GNA15	3118	1668	3050	1109	2488	961	953	1701	784	407	2513	2885	2687	2318	2312		2439	2817	1827	1967	5011	1982	3832	920	1228	3030	2145	2179	2260	2715
ENSG00000060642	PIGV	512	846	328	546	615	602	596	2079	788	716	3293	3512	3361	3097	3135		999	944	1452	899	1262	1291	4868	1141	1667	3292	3047	2801	2775	3379
ENSG00000060656	PTPRU	28	24	20	10	45	24	8	3504	928	602	3887	3564	3389	4070	4113		33	29	49	41	76	47	8037	1676	1705	6321	4549	2448	3683	4106
ENSG00000060688	SNRNP40	1370	2360	1607	1534	1919	1477	1252	6808	1999	1956	9869	11201	7910	10854	8384		2698	2313	3200	2086	3371	3255	16848	3149	4949	15461	11392	6465	8947	12383
ENSG00000060749	QSER1	2235	1874	1485	2131	2644	1921	1756	706	317	96	1021	1701	973	2006	863		3416	4356	3153	2794	5008	4768	1746	598	353	1371	854	651	996	1452
ENSG00000060762	MPC1	2258	3036	2712	2633	3199	2254	1352	8057	3257	1787	14745	12489	10088	9789	8486		4320	3903	3427	3487	6884	4661	13887	3517	5600	15009	14380	11672	9894	13135
ENSG00000060971	ACAA1	8839	9205	5447	5684	9832	5292	5200	68	30	5	80	108	128	34	89		9839	10892	11990	10271	17851	10978	145	26	35	51	45	71	77	104
ENSG00000060982	BCAT1	783	928	318	573	739	975	762	105	55	11	50	16	72	56	55		578	1431	2094	1328	1519	2841	147	29	27	167	166	34	79	54
ENSG00000061273	HDAC7	8688	6932	5284	6409	10306	6089	7146	557	148	76	564	905	774	528	539		9421	13056	13730	10789	20547	10642	702	264	213	544	313	558	364	559
ENSG00000061337	LZTS1	7	69	2	34	83	27	1	2300	817	443	2839	2995	2363	2544	3105		46	47	198	128	111	82	5247	995	1335	3732	2695	1756	2599	3510
ENSG00000061455	PRDM6	14	3	3	5	2	1	2	401	33	67	414	588	430	978	364		4	1	15	0	2	7	549	223	192	973	453	192	479	439
ENSG00000061656	SPAG4	90	13	101	18	56	8	18	5512	2438	1349	10052	9573	8617	6696	6963		92	73	35	97	109	36	9920	3034	4293	10134	7491	9293	7107	8263
ENSG00000061676	NCKAP1	93	412	385	441	517	450	183	6980	2280	1405	13148	11358	5914	7899	4841		1005	508	676	564	875	1051	7988	2453	3671	12421	13024	5980	7765	9049
ENSG00000061794	MRPS35	1830	3177	1935	1933	2072	1740	1226	5403	2271	1762	10597	15780	10737	10183	10064		2816	2886	3248	2518	4280	4596	11653	3151	5618	9096	7345	10549	9493	9652
ENSG00000061918	GUCY1B1	130	495	150	228	516	239	243	8	7	2	0	7	3	11	4		607	665	641	586	725	1080	10	3	3	24	22	16	7	14
ENSG00000061936	SFSWAP	6184	5676	4726	4614	6191	4677	4168	9988	4637	2082	12913	13534	13279	11170	14817		8521	9093	10388	7791	13887	9839	20101	5207	6900	16749	10359	13239	11180	15453
ENSG00000061938	TNK2	12929	4386	4545	4149	8491	4060	7394	990	187	311	1731	2271	891	1190	1081		7712	11823	9290	9268	20864	6123	2691	560	737	2251	1245	427	1237	2141
ENSG00000061987	MON2	6778	6234	3654	6625	7883	6102	5931	11	10	5	57	50	23	30	18		9862	12405	13215	9760	14975	16778	49	7	43	43	31	100	40	48
ENSG00000062038	CDH3	25	7	10	7	8	6	4	16669	5775	3401	20976	18661	20123	17969	17876		19	11	11	5	24	14	30720	6944	9045	25363	20324	16522	17642	21359
ENSG00000062194	GPBP1	7356	10523	9390	8061	9794	8103	5600	677	211	347	3069	1206	926	855	832		16146	13977	15279	11309	18596	18389	2293	465	807	2675	2411	830	1655	2613
ENSG00000062282	DGAT2	1680	1587	774	826	932	796	928	59	14	4	149	82	150	36	96		905	1815	1571	865	2208	1681	115	32	90	118	83	156	95	81
ENSG00000062370	ZNF112	49	61	6	26	34	41	51	7272	3494	1459	9253	11564	11145	11053	7626		30	46	71	35	56	68	13587	3569	5052	13185	8431	8295	9091	10530
ENSG00000062485	CS	11793	13265	12787	10867	16148	10902	8930	8005	2554	2111	12656	12261	10922	9743	12573		20565	18843	21790	15625	29983	25393	16110	4028	6414	10360	9213	9615	9864	10650
ENSG00000062524	LTK	339	554	642	1588	1238	1072	1470	6767	3097	5075	20939	24760	11817	19063	13464		2395	1747	1109	1083	3010	2599	23138	4498	8958	19451	10294	8435	10108	22792
ENSG00000062582	MRPS24	46	41	59	68	60	48	41	2763	1097	678	5215	5984	5473	4134	5102		131	101	199	80	130	141	5795	1519	2590	4220	3493	5735	4347	4643
ENSG00000062598	ELMO2	5016	6631	5021	5113	8695	5715	5520	660	148	114	1274	1093	616	804	658		11193	9332	14624	9471	15883	13536	820	213	402	1169	1293	808	834	901
ENSG00000062650	WAPL	6991	7809	6389	7264	9085	6778	5564	67966	27070	15881	84826	77414	70118	56645	76702		11759	12728	12124	10243	17786	17228	123633	29070	39935	77415	62727	66676	71312	83496
ENSG00000062716	VMP1	9978	17507	7873	10278	14340	9911	14386	543	313	98	1064	1171	1095	826	808		12745	22237	22857	12281	23717	21559	1474	351	506	1179	791	1264	1013	1018
ENSG00000062725	APPBP2	3039	3267	2056	3056	3691	2992	2455	1468	476	226	2137	1661	1403	1489	1380		4881	5328	5690	4467	7241	7081	1983	576	750	2608	1986	1482	1561	1641
ENSG00000062822	POLD1	1357	593	354	467	959	536	536	282	72	94	890	861	414	544	434		712	1040	985	1015	2058	779	458	119	246	763	713	376	537	629
ENSG00000063046	EIF4B	51796	52459	47262	44118	55094	38469	33880	48188	13171	8402	68408	49475	37054	36765	45717		104033	80086	79820	69778	106897	116328	72531	16620	23084	74294	54080	45918	40589	54509
ENSG00000063127	SLC6A16	590	463	400	518	687	682	502	475	183	82	490	678	502	394	552		968	913	1333	1268	1008	1407	641	191	277	781	595	754	407	609
ENSG00000063169	BICRA	1848	798	998	819	1460	844	981	269	43	57	535	454	303	395	245		1738	1965	1398	1519	3186	1430	379	76	142	690	502	239	385	379
ENSG00000063176	SPHK2	956	513	204	337	512	322	499	10814	3219	2456	18192	16873	12422	12924	10804		404	881	596	672	1256	498	16905	4610	6444	19101	15984	11126	13099	15278
ENSG00000063177	RPL18	51913	41406	35176	25048	42524	23755	23750	3653	1105	798	6179	5382	3189	4016	3078		54127	53318	42988	49794	89807	53911	4954	1236	1913	5714	5124	2875	3908	4713
ENSG00000063180	CA11	353	342	302	324	481	277	229	3263	1113	735	5691	5250	4117	4284	4213		765	1053	686	562	906	578	6112	1592	2107	6066	4169	3204	4013	5432
ENSG00000063241	ISOC2	555	291	132	179	480	205	269	2572	1465	412	4101	3406	3640	2403	3293		298	478	400	417	764	357	4039	1499	2180	4485	3487	4609	3993	3995
ENSG00000063244	U2AF2	13188	9898	7897	7889	13138	8485	8163	4706	1804	981	8168	7270	7671	6393	6763		14814	16634	15336	14159	26546	13780	9275	2620	3871	7510	6169	8009	7027	6930
ENSG00000063245	EPN1	5574	2673	2787	2519	4249	2219	2326	16	1	2	58	23	28	20	9		3861	5941	4628	4724	8402	3896	20	12	3	43	15	31	17	17
ENSG00000063322	MED29	3783	3884	2693	2861	3877	2863	2605	1097	248	192	1335	1449	1002	1270	939		4673	4868	5915	4560	7884	5660	1974	268	505	2447	1319	782	1125	1664
ENSG00000063438	AHRR	7	6	11	21	2	2	6	1420	399	392	3904	3228	1971	2097	1541		0	9	8	2	5	2	3059	774	1150	3749	2311	1898	1955	2251
ENSG00000063587	ZNF275	1545	1943	1569	2276	3199	2208	1596	8553	3002	1198	8476	8519	8217	7181	7270		3875	2998	4070	3345	6323	3534	13187	3614	3556	12058	7240	6257	7732	8805
ENSG00000063601	MTMR1	4093	4303	3554	4349	5987	4456	3183	21946	12734	3140	37185	34791	41643	28045	28354		6725	7770	9240	7291	10904	9254	28042	8885	13198	37580	22998	30848	31026	17915
ENSG00000063660	GPC1	28	10	10	19	39	12	31	33	13	8	99	82	12	150	51		25	29	39	30	45	26	144	30	43	64	82	39	86	96
ENSG00000063761	ADCK1	804	961	583	818	971	756	806	1438	483	262	1879	2314	2197	1700	2102		1137	1292	1330	997	2004	1397	2732	699	1120	2066	1458	2259	1641	1958
ENSG00000063854	HAGH	2589	2009	731	1339	2025	1144	1250	2484	897	1001	5736	7324	5022	4542	4866		2686	2661	3637	2829	4131	2198	6946	1635	2726	5411	3619	4482	4435	5468
ENSG00000063978	RNF4	4094	7031	7606	4304	6683	4953	3827	44	29	31	158	165	147	122	137		9241	7648	10349	7958	13868	9881	231	33	71	119	144	48	125	181
ENSG00000064012	CASP8	11876	11944	24051	23449	16966	12945	11409	3708	1567	857	9055	8464	4688	6464	4896		24494	21467	36607	25124	34128	27801	5986	1653	2848	8623	9479	7818	5429	6492
ENSG00000064042	LIMCH1	84	80	18	28	62	45	56	1253	392	569	2643	3552	1663	3084	1668		60	69	31	83	171	329	4720	739	1620	2965	2085	793	1388	3581
ENSG00000064102	INTS13	929	1797	1137	1289	1407	1348	868	25	6	1	43	111	54	59	42		2240	1803	2588	1665	2594	2741	58	22	13	59	43	65	40	24
ENSG00000064115	TM7SF3	3778	4565	1624	3007	4377	3869	3420	115	45	12	155	83	190	80	162		5054	6136	6661	4992	7252	7804	120	52	68	157	122	166	88	104
ENSG00000064199	SPA17	122	173	47	106	117	62	109	3272	1428	810	5019	5422	5425	4276	4892		88	188	206	99	210	151	6683	1760	2214	4552	3917	4449	4466	4573
ENSG00000064201	TSPAN32	6981	3331	3036	3897	6416	3161	5134	6515	3055	1859	11968	12055	8772	6853	9518		6627	8439	6394	6543	15882	6343	12826	3520	4657	7315	7996	8732	8573	7216
ENSG00000064225	ST3GAL6	2242	1680	1146	1964	2256	1258	1357	4658	1970	1233	7309	7793	7030	6183	6335		1667	2555	2031	2492	3797	2734	9723	2593	3500	8003	5709	5881	6066	7167
ENSG00000064300	NGFR	18	31	21	29	40	40	24	2	4	0	5	11	10	11	14		85	40	113	56	123	50	41	3	9	34	16	19	11	25
ENSG00000064309	CDON	95	74	39	71	141	43	69	1579	511	360	2890	2568	1807	1942	1684		69	131	194	71	126	102	2738	684	878	3425	2587	1752	1928	2826
ENSG00000064313	TAF2	2912	2852	2550	2814	3808	2502	2155	493	116	84	1057	916	595	612	552		5009	4871	5609	4268	7317	6561	505	154	312	1016	916	605	600	659
ENSG00000064393	HIPK2	6809	4179	4439	5902	6686	7112	5335	3659	1170	558	4870	3112	3766	3628	2509		12799	18951	12158	7786	13487	12464	6061	1353	1981	6399	6957	2986	3564	5177
ENSG00000064419	TNPO3	4221	5342	3289	3814	5427	3804	3277	11590	4278	4182	21168	21341	14355	18988	13744		8187	7547	7546	5840	10515	8942	27622	5498	8406	26303	16029	9126	13839	20186
ENSG00000064489	BORCS8-MEF2B	24	8	3	6	9	5	0	21856	8362	4838	34574	34115	35519	29611	25683		3	17	12	5	23	11	40025	12357	14056	34257	30481	31524	30133	31375
ENSG00000064490	RFXANK	2463	1964	1136	1163	2305	1186	1168	737	392	178	1117	1229	1089	749	939		2441	2522	2391	2721	4702	2141	1409	461	482	1171	878	1087	1023	1124
ENSG00000064545	TMEM161A	942	510	283	310	647	355	368	346	121	94	593	775	561	677	431		608	847	675	750	1446	707	739	172	208	647	413	562	514	572
ENSG00000064547	LPAR2	4505	1812	2262	2384	3765	1927	2597	7	0	4	28	15	7	2	3		3159	4740	2915	3779	7173	2881	31	4	4	2	8	9	3	1
ENSG00000064601	CTSA	13130	16815	7659	10175	14058	9130	8862	17016	2710	2448	22962	23730	13639	15554	14244		18696	21604	17650	14828	26165	17796	14803	6168	7005	29946	23901	14986	16398	21502
ENSG00000064607	SUGP2	17396	14986	17395	19019	25037	18070	16876	6043	1335	1073	15169	11450	7464	8483	7097		35905	33438	36871	28017	45321	34500	3885	2306	2482	12154	10485	9288	8365	9641
ENSG00000064651	SLC12A2	507	653	744	648	750	789	625	2985	1491	590	3518	2642	4775	2132	2794		1241	1212	1104	1080	1441	1647	5331	1755	1242	3608	2848	3388	2436	3003
ENSG00000064652	SNX24	272	401	207	339	496	335	236	7343	2885	1481	7858	8447	8646	7782	8403		579	581	575	454	762	793	13982	3559	4073	11332	7239	6659	8011	9732
ENSG00000064666	CNN2	19193	13338	10226	9370	20167	10115	8831	428	173	316	1895	2302	1208	1751	1088		20174	20748	16800	21024	37260	19626	1704	323	786	1107	1095	830	959	1545
ENSG00000064687	ABCA7	12059	4446	2995	3345	7975	5286	7447	23	22	1	28	103	146	60	110		6685	10689	8864	9935	18229	7717	98	60	24	67	61	44	59	122
ENSG00000064703	DDX20	1264	1954	3352	1963	2077	1473	915	971	100	93	982	891	2273	771	1211		5144	3781	2710	2562	4366	3521	1612	345	694	3206	1649	1211	684	983
ENSG00000064726	BTBD1	5306	6797	5661	5281	7008	5293	3581	3399	1216	680	6231	5325	2378	4191	2427		9591	9637	8751	7092	12428	12004	3731	1045	1546	6488	5745	2381	3431	3826
ENSG00000064763	FAR2	1114	1383	260	943	1187	819	1278	1572	601	454	3128	3692	3085	2440	2999		1066	2027	2726	1032	2056	2446	3638	1004	1452	3255	2153	3133	2705	3237
ENSG00000064787	BCAS1	23	35	25	43	56	62	63	2619	710	508	3400	2881	2104	2423	1922		55	25	62	71	231	89	3319	933	1148	4655	3900	1871	2519	3005
ENSG00000064886	CHI3L2	1243	965	946	784	898	753	627	154	68	100	320	338	222	406	255		1002	813	1902	986	2017	1557	548	84	157	258	236	117	195	370
ENSG00000064932	SBNO2	6777	2559	1957	1702	4062	1816	2825	5161	2454	999	6410	5845	7805	5740	5559		3567	5150	3601	3857	9102	3281	10759	2782	3231	8682	5634	6343	6299	6697
ENSG00000064933	PMS1	1686	2118	1008	2210	2180	1987	1454	1786	545	395	3017	2379	2149	2159	2082		2790	2843	3847	2977	4585	4519	4120	941	1016	2854	2808	1548	2479	2571
ENSG00000064961	HMG20B	4030	1963	2149	1521	2630	1413	1449	6396	1787	1574	12761	12614	7252	9028	7562		2616	3366	2406	2771	5685	2329	11729	3053	4554	11680	10622	7286	8083	11079
ENSG00000064989	CALCRL	190	244	198	194	438	190	316	3734	1257	878	7788	7077	5945	4968	4807		241	309	344	316	700	773	6797	1852	2744	7586	6254	6497	6060	6804
ENSG00000064995	TAF11	3456	3888	4892	3806	4793	3509	2701	66	18	16	125	147	56	67	57		7851	6310	8528	5455	9160	7566	53	13	36	122	74	34	79	137
ENSG00000064999	ANKS1A	2373	1774	1552	1264	2149	1381	1367	173	34	35	385	403	252	286	227		2379	3016	2652	2198	4272	2655	286	80	144	414	357	250	293	333
ENSG00000065000	AP3D1	11016	7752	4209	5953	9322	6135	5551	6602	2088	762	4363	6401	4175	4089	4279		10117	11273	10268	9994	19669	10630	6447	2125	2353	5286	3754	3354	5060	4198
ENSG00000065029	ZNF76	4291	3704	2653	3339	4600	3391	3753	10560	2587	2451	11185	12376	11661	12152	12340		6468	6881	8924	6685	9768	6341	24996	4683	5891	17862	12348	6049	9326	12161
ENSG00000065054	SLC9A3R2	170	65	31	56	116	40	89	8072	2763	1586	12301	9801	9352	7540	9772		93	97	86	94	268	50	14326	3539	5385	10675	7677	8596	8828	9982
ENSG00000065057	NTHL1	288	273	91	166	335	209	163	7556	1525	1359	4600	5372	4848	6227	7051		236	378	447	352	771	305	15549	2969	2502	9287	7630	2919	6028	6356
ENSG00000065060	UHRF1BP1	3341	2321	3607	2956	4522	3409	1805	1294	428	317	2576	2347	2290	1995	2485		7063	6167	6617	3732	6852	7519	3033	719	1346	2195	1727	2185	1945	2190
ENSG00000065135	GNAI3	6487	9412	6557	6988	9220	6077	5152	7907	3694	2297	13077	12833	10684	10833	11262		11005	12720	13490	9030	18371	15483	18118	4105	5166	11916	9609	9239	10920	11204
ENSG00000065150	IPO5	5572	7197	5640	5584	7892	5345	4386	356	66	119	657	615	407	524	361		11025	10354	12186	8312	14202	14836	795	92	276	840	618	357	442	548
ENSG00000065154	OAT	5612	4449	5892	4213	5345	3456	2211	4380	1518	921	6446	5830	6244	6415	4634		9780	6799	5607	5585	9766	8965	7868	1988	2308	4486	4197	5432	5141	5973
ENSG00000065183	WDR3	1067	2143	730	1537	1729	1363	1265	2	3	2	9	5	2	6	0		2194	2313	3172	1907	3660	3533	12	2	4	13	18	6	3	18
ENSG00000065243	PKN2	6601	4905	6079	7057	8667	5297	4779	44	13	6	76	23	32	56	37		11773	13676	9808	9317	18012	14199	42	13	29	52	31	63	60	16
ENSG00000065268	WDR18	944	447	186	389	541	292	464	27739	9286	3840	45068	27258	47272	30090	39849		520	597	479	482	1194	487	52759	13742	25325	55831	40542	63503	36949	42160
ENSG00000065308	TRAM2	2740	3080	2530	2979	4351	3273	3801	37	29	6	133	33	76	51	63		7744	5392	5531	5649	7734	7818	57	22	36	54	64	89	56	83
ENSG00000065320	NTN1	20	4	7	5	9	4	0	20796	9249	4458	35191	33642	37067	30806	32082		4	11	10	5	9	4	41658	10915	17537	32243	27927	35367	31168	31235
ENSG00000065328	MCM10	5	25	39	33	64	39	57	11321	3584	2744	16730	14883	15334	13261	16212		52	63	55	42	56	100	26596	5819	7815	20697	13431	11893	13099	17710
ENSG00000065357	DGKA	12147	24259	16496	19081	27608	18255	19632	1861	921	556	4950	4044	3510	3750	3146		27279	35262	63877	29944	51263	38643	4999	1033	2393	2800	3239	4559	3824	3088
ENSG00000065361	ERBB3	13	51	2	36	63	40	30	585	220	239	1062	844	639	693	882		47	35	58	65	96	100	1692	339	474	1146	866	481	809	1031
ENSG00000065413	ANKRD44	17801	16070	12756	19077	25094	18379	14445	1533	601	374	2254	2280	2551	2112	2027		32374	36910	33703	30235	53314	44923	3337	833	1166	2715	1861	2154	2006	2283
ENSG00000065427	KARS	9034	13779	9358	9167	13336	8704	5569	3847	1552	881	5665	4906	5523	4643	4444		19575	14372	17637	13795	23841	21219	7649	1925	2609	7688	4533	4594	4355	5729
ENSG00000065457	ADAT1	1514	1682	1450	1884	2858	2355	2325	17945	8023	5016	30932	29668	23642	20284	21917		4413	3631	5133	4153	7110	5444	32476	9182	12336	20155	21922	21993	22780	19973
ENSG00000065485	PDIA5	745	845	579	626	713	510	568	607	86	126	382	654	523	1070	480		900	1119	839	661	1526	956	932	306	260	936	427	230	511	398
ENSG00000065491	TBC1D22B	1411	1444	1048	1307	2002	1191	877	10926	4608	2259	10101	8521	11200	8923	10591		2609	1951	2865	2076	3466	2761	20638	5568	4726	13665	10181	7834	9703	11152
ENSG00000065518	NDUFB4	2764	3697	3264	2778	3927	2827	2053	1847	641	549	4317	4299	3893	3599	4137		5421	5807	5226	4496	7896	5805	5288	1140	2037	4394	2913	3313	3164	4727
ENSG00000065526	SPEN	17353	9923	13994	13797	19370	12727	12269	1003	409	358	1548	1929	1566	1793	1705		29277	30465	29270	22616	39599	28065	3100	646	1024	2027	1743	1388	1559	2312
ENSG00000065534	MYLK	118	583	280	331	1050	181	248	7090	2725	1662	8830	11267	10095	8391	9088		1064	791	997	624	984	678	13017	3663	5035	8990	6471	7483	6931	8567
ENSG00000065548	ZC3H15	6106	6426	10596	6034	8246	5326	3383	7513	3156	2492	10701	11835	9102	9643	10746		16281	9813	8516	8331	16416	12170	18997	3997	5481	11566	8607	6418	8729	11005
ENSG00000065559	MAP2K4	2386	3311	1219	2406	2685	2356	2099	39	15	6	79	58	96	50	73		3244	3875	4875	3230	5715	5804	130	24	37	83	74	88	82	90
ENSG00000065600	TMEM206	1187	1701	868	1191	1604	1149	830	1134	610	160	1558	1304	1772	1459	1293		1762	1896	1991	1919	2606	2490	2163	622	739	1551	1133	2196	1140	1317
ENSG00000065613	SLK	6155	6232	5434	5533	6624	5542	4304	4867	1820	640	5790	5026	7930	3902	5820		10668	9601	10274	7874	13982	14229	7252	2283	2791	7482	3696	7738	5569	4379
ENSG00000065615	CYB5R4	8761	8200	5767	5962	8515	5688	4261	466	140	46	711	459	580	408	435		11295	12631	10668	8896	17427	14977	385	173	294	717	649	658	603	466
ENSG00000065621	GSTO2	20	32	40	53	49	39	44	3083	981	595	5711	5430	4853	4010	3968		42	86	125	80	101	83	5374	1379	2282	4730	3708	5122	4391	5143
ENSG00000065665	SEC61A2	641	559	725	797	1090	823	634	17750	7059	4305	32651	23891	28815	20271	23642		1350	1438	2026	1423	2180	1399	36636	10031	13962	28672	18578	26131	22293	25945
ENSG00000065675	PRKCQ	1581	3062	2801	2438	3804	2871	1846	232	78	165	445	517	364	214	280		7529	4277	7642	4966	7442	6001	977	120	133	582	373	77	323	422
ENSG00000065717	TLE2	236	212	289	181	332	233	298	8114	2669	1751	9105	10273	7745	8899	8891		410	529	826	426	628	284	14625	3451	4739	14630	8399	6551	9078	11375
ENSG00000065802	ASB1	3093	2699	1679	3017	4289	3107	2754	7881	3066	1918	11864	12609	12830	10147	10203		4970	5888	7735	4723	7637	5553	14803	4777	5583	12488	8833	11183	9786	11508
ENSG00000065809	FAM107B	11944	16569	12265	16335	20866	14711	11866	3121	1068	858	4424	3569	4470	4984	5313		26913	25226	32364	22368	26207	40305	9232	1770	1995	8835	4337	2168	3902	5561
ENSG00000065833	ME1	176	374	247	328	165	189	205	1612	1152	428	3175	2620	2126	1786	2310		464	403	210	171	772	924	4266	1070	1527	3390	2338	4033	2503	3694
ENSG00000065882	TBC1D1	6973	7776	6050	5204	9010	4963	4468	6150	2212	1253	7381	6842	6225	6596	6553		11485	10046	10760	8342	13860	13242	12992	2719	2849	7616	7503	5432	6871	7237
ENSG00000065883	CDK13	6674	6397	5358	6638	8486	6216	4805	48109	13767	10594	53587	47100	45580	50464	51566		13172	12497	12120	9564	15500	13723	88344	20681	25334	73945	50796	32567	47297	55664
ENSG00000065911	MTHFD2	3093	3667	2809	2736	4197	2360	1736	3367	436	401	2608	3587	1752	2960	2591		4994	4670	4070	3939	7001	5725	5009	933	849	5062	2469	1430	2872	3490
ENSG00000065923	SLC9A7	2897	1930	1863	1370	2477	1557	1087	8520	3396	2201	11919	14028	12574	11899	12275		3525	3043	3773	3824	3801	4904	18909	4720	6113	15580	9229	9957	10975	13919
ENSG00000065970	FOXJ2	4500	4122	4672	4054	5882	3715	3196	2159	675	669	4176	4043	3274	3639	3217		9038	6670	7001	6205	11712	8577	4988	1094	1749	4963	3085	2621	3241	4270
ENSG00000065978	YBX1	42250	39062	38517	32625	45138	26134	18328	85	19	16	192	63	81	72	84		61665	52870	47959	47547	82705	64511	174	34	26	243	85	121	162	139
ENSG00000065989	PDE4A	2952	2837	2451	1651	2335	1860	1413	10564	4152	1512	9995	7292	8540	7308	8673		2987	2850	2907	2545	5207	2625	15519	4337	4819	9136	9298	8065	7940	7558
ENSG00000066027	PPP2R5A	7221	10096	6662	7324	10231	8115	5755	7623	2547	1180	8814	8840	10403	7480	8256		14140	11623	15056	10623	17980	17370	14549	3806	3693	11737	8155	8846	8638	9564
ENSG00000066044	ELAVL1	2572	3492	1636	2247	3152	2368	2047	1902	637	488	2691	3123	2881	2436	2493		3241	3816	4250	3368	5201	4799	3759	990	1435	3513	2247	2332	2481	3180
ENSG00000066056	TIE1	51	34	41	87	93	76	43	2912	885	922	6449	6939	5154	4979	5007		70	108	52	147	268	111	6986	1381	2616	7040	5125	4512	4809	6497
ENSG00000066084	DIP2B	6149	4136	6694	4757	7376	4152	3227	26	13	20	78	49	54	72	48		10829	8743	10021	7142	13174	10628	45	8	24	81	28	22	56	64
ENSG00000066117	SMARCD1	4879	5037	6259	4708	7275	4765	3415	34	11	4	55	64	77	45	52		11014	7905	10747	8779	13507	10494	65	14	19	45	34	52	30	58
ENSG00000066135	KDM4A	1868	2493	1478	1591	2199	1758	1472	143	48	40	267	201	186	172	165		3140	2675	3251	2433	3984	3703	245	96	98	116	173	476	317	119
ENSG00000066136	NFYC	4438	4503	2313	2940	4269	3342	3014	9765	4422	3412	19855	20500	23210	16757	17135		4120	5869	6562	5142	9703	6654	16678	5531	10626	15333	14519	20620	16927	11067
ENSG00000066185	ZMYND12	5	54	11	22	68	20	8	3842	1314	1035	7679	8545	6577	6529	6096		41	55	59	52	68	79	10876	2180	3113	9682	6686	5014	5983	8302
ENSG00000066230	SLC9A3	39	49	24	32	43	35	13	20051	6948	4279	27844	22232	13731	24510	13101		62	44	65	46	81	89	27568	6797	7111	33890	32037	5959	18176	22866
ENSG00000066279	ASPM	36	59	101	155	229	157	453	1036	319	194	1718	1706	1215	1371	936		205	451	337	289	203	382	1903	480	660	1956	1229	1221	1260	1647
ENSG00000066294	CD84	6449	9028	5832	9299	14130	8907	10120	27	14	10	65	23	32	66	18		18355	19731	28304	18358	20212	27499	93	16	10	97	33	38	79	44
ENSG00000066322	ELOVL1	4808	6108	3248	3749	5585	4195	3418	8870	4592	1884	9692	8668	11103	8511	8592		7172	6886	8144	6676	11883	9193	14104	4247	4732	9028	8205	7712	8462	8167
ENSG00000066336	SPI1	27477	13043	15827	12389	21543	8354	9881	3911	1745	924	5749	6280	5302	5042	4830		20931	25309	15200	17351	46416	17523	7583	2100	2667	4710	4812	4724	4606	5016
ENSG00000066379	ZNRD1	814	1180	934	852	1119	832	851	1889	612	636	3977	4844	3811	3830	4435		1347	1313	1810	1383	2178	1670	5877	1270	1950	4086	2766	3271	3334	4623
ENSG00000066382	MPPED2	44	71	19	52	71	48	12	64	12	16	59	105	125	143	62		51	36	32	58	21	117	19	27	40	93	17	114	72	11
ENSG00000066422	ZBTB11	4971	4602	6993	4993	6793	4409	3439	1943	902	365	1899	2043	2102	2026	1872		11382	10513	8750	7004	13395	10344	3654	850	999	2425	1717	1715	1955	1946
ENSG00000066427	ATXN3	3636	2596	3093	3190	3803	2738	2357	717	192	151	806	1072	1145	1100	1037		5670	6330	4732	4180	7642	5642	1562	430	526	1523	836	943	854	1166
ENSG00000066455	GOLGA5	2979	3565	1617	2753	3152	2499	1924	1577	667	294	2009	1726	2602	1806	2013		4266	3825	5287	3584	5722	6444	3374	905	1049	2608	1836	2763	1979	2172
ENSG00000066557	LRRC40	1223	1371	1669	1307	1639	1092	709	9049	3078	1705	10378	8763	14521	9879	11694		2668	2125	1767	1596	3304	2523	17305	5362	5388	12680	9947	11472	10757	11529
ENSG00000066583	ISOC1	724	1003	561	701	790	772	505	770	254	89	708	730	1148	673	763		1211	1000	1120	1009	1552	1442	1149	405	296	1119	585	783	601	748
ENSG00000066651	TRMT11	767	1281	1391	1347	1553	1230	718	5	2	1	75	6	4	1	7		2423	1994	2553	1890	2988	2569	11	0	5	4	3	12	4	3
ENSG00000066654	THUMPD1	7655	5543	6886	7495	8760	5982	3542	7781	3112	1537	11967	14574	12646	9763	10567		16456	11320	11096	10344	18083	15047	13043	3995	5223	10123	8457	12589	10925	9628
ENSG00000066697	MSANTD3	383	608	447	495	692	473	348	7189	2831	1835	10008	12727	10029	9387	10526		1053	813	889	707	1160	1143	13982	3707	5309	11277	8207	8394	8638	10275
ENSG00000066735	KIF26A	2	11	3	3	1	1	1	942	297	204	1274	1118	689	1065	907		5	9	9	7	8	6	2137	355	589	1108	1111	758	1145	1276
ENSG00000066739	ATG2B	6237	5297	4758	6709	7484	6121	5593	409	190	150	620	776	551	773	541		12876	11669	15787	9887	16603	14202	1195	247	386	781	486	539	434	640
ENSG00000066777	ARFGEF1	6954	7561	5642	5893	7948	6064	5017	232	133	54	393	433	376	363	377		11346	11371	12660	8782	15293	14783	856	165	305	539	451	819	495	428
ENSG00000066827	ZFAT	945	1164	659	624	1048	622	404	1336	390	325	2307	2495	1878	1953	2400		924	1442	1036	1212	2308	1312	2924	741	1029	2538	1615	1790	2029	2236
ENSG00000066855	MTFR1	406	451	318	338	413	426	318	3307	1384	777	4970	5625	4956	3731	4854		655	745	583	443	769	837	5161	1614	1994	3778	3068	4597	3607	3607
ENSG00000066923	STAG3	513	272	407	252	309	319	303	25	23	14	14	19	23	21	10		548	540	591	614	693	717	168	16	30	28	28	24	20	15
ENSG00000066926	FECH	1340	1852	797	1405	1797	1496	945	1494	642	386	2889	3672	2608	2771	2123		2233	2033	2675	2214	3335	3145	2059	712	1559	3543	2377	3265	1971	2417
ENSG00000066933	MYO9A	2510	2235	2314	2641	3607	2474	1983	21533	5870	2781	9333	9049	14192	13931	12396		6041	4821	5680	4241	6544	6199	30095	9324	6501	31354	14804	9066	13552	14426
ENSG00000067048	DDX3Y	29494	12658	37103	25026	29525	17576	11229	20969	8380	4751	28997	28455	30652	23692	28253		55982	32674	23	31536	66582	44296	39928	11909	13329	31004	24820	29823	25544	28573
ENSG00000067057	PFKP	1942	2832	1238	1322	2221	1942	1773	32146	29037	28548	54082	103887	161042	57296	46277		2519	2309	3344	3492	6744	3338	57044	25121	50714	47597	40219	68143	46781	72141
ENSG00000067064	IDI1	10691	4321	16191	8722	11554	5869	2922	177	41	23	315	275	267	185	407		27557	12335	9347	12717	21560	14679	361	97	183	396	183	388	244	250
ENSG00000067066	SP100	17516	17817	18222	17246	21146	16109	11015	739	465	267	1663	2239	1799	1345	1173		33636	26709	32830	25495	39912	37396	1260	706	841	1203	790	1473	1123	1524
ENSG00000067082	KLF6	54742	25523	89687	34687	58130	33881	24037	17650	6497	3704	21014	21075	20367	19378	23613		108191	93803	78014	44676	93643	71700	37314	8476	10035	25820	17326	16135	17516	21382
ENSG00000067113	PLPP1	195	241	96	133	218	145	118	35	16	7	54	43	38	39	35		276	249	341	224	318	327	42	26	21	49	50	36	44	50
ENSG00000067141	NEO1	511	598	564	811	1156	1363	733	5350	1032	1020	6285	10315	3900	6101	4328		2565	1290	1690	1541	2869	3242	6373	1491	2714	7515	4989	2373	3817	7841
ENSG00000067167	TRAM1	14432	16574	12350	13783	18234	13389	8407	1114	372	255	1716	2384	1944	1415	927		25699	22821	18913	19184	34040	33001	2108	522	575	2050	1705	1458	1416	1584
ENSG00000067177	PHKA1	32	10	47	23	35	25	23	1721	783	658	2475	2567	1636	2365	2471		41	48	36	50	69	46	4471	951	1250	3007	2410	886	1881	2534
ENSG00000067182	TNFRSF1A	6034	8336	3311	3395	4406	4279	4462	272	61	52	579	621	317	377	425		4071	7219	7214	5182	9674	6882	379	100	157	517	415	333	365	492
ENSG00000067191	CACNB1	1080	896	791	909	1452	875	813	41445	12677	12838	73191	66702	48505	54088	47138		1613	1785	1992	1547	2812	1456	91146	19352	30720	80360	56947	31599	46354	69780
ENSG00000067208	EVI5	1534	1873	1267	1459	1995	1494	1092	3175	1374	804	4136	5365	4477	4113	5021		2517	2976	2157	1839	3490	3232	6832	1611	2254	4360	3639	3962	3964	4478
ENSG00000067221	STOML1	441	390	133	280	432	259	272	11573	2784	1855	7367	6536	9358	7234	9882		355	394	722	394	824	466	21326	5243	3963	14301	9223	6041	8399	8800
ENSG00000067225	PKM	52281	59493	30371	34140	52782	31400	30756	1409	442	355	2745	2680	1713	1971	1738		61108	72455	68399	49775	99889	68598	2940	694	965	2420	2397	1744	1978	2334
ENSG00000067248	DHX29	2843	3331	2457	2911	3376	2684	2089	3652	1498	813	5585	5721	5890	4337	5160		4909	4816	4994	3973	7032	6602	7181	2078	3073	5009	4050	6985	5013	5383
ENSG00000067334	DNTTIP2	6435	4298	7670	5764	7062	4341	2288	113	26	18	101	90	116	155	148		14876	8241	10078	7426	14031	10500	101	38	93	107	142	114	122	271
ENSG00000067365	METTL22	1593	1243	1313	1232	1726	1195	1536	1535	746	228	1939	1825	2109	1540	1992		1865	2084	2726	2105	3514	2263	2638	680	1101	1968	1655	2318	1846	1959
ENSG00000067369	TP53BP1	2610	3029	2845	2891	4446	3048	2907	58260	18840	16651	79610	76439	65946	75901	72853		5481	4841	6968	5310	7764	7267	132644	28346	37207	112114	65122	39925	59960	88334
ENSG00000067445	TRO	29	54	36	58	58	163	103	10657	4588	1772	10276	9257	11428	8426	8789		232	227	206	263	165	191	16553	4158	4830	12823	9473	7936	9146	9542
ENSG00000067533	RRP15	931	1345	1124	1179	1445	1023	917	165	71	27	315	237	299	212	238		2002	2221	2265	1612	2860	2711	321	83	148	255	203	267	250	267
ENSG00000067560	RHOA	52884	66120	46578	45293	66835	41701	30315	788	300	144	1151	1109	1086	893	936		84811	81366	77457	60363	116164	101943	1213	411	503	1372	937	973	1027	1004
ENSG00000067596	DHX8	5056	7301	8586	5439	7767	4959	4284	4942	1486	1783	9828	10261	8364	7997	9344		12230	8838	12527	8045	14817	11059	13448	2926	4591	10247	6593	7147	7306	9714
ENSG00000067601	PMS2P4	103	141	103	170	250	182	181	14	23	2	16	47	59	64	7		323	255	351	297	385	380	32	28	8	62	13	15	68	46
ENSG00000067606	PRKCZ	531	663	473	516	826	543	396	5194	1432	1137	7682	6842	4556	5337	4300		1138	1069	1236	959	1661	1172	8797	2001	2296	9107	7922	3567	5604	7102
ENSG00000067646	ZFY	1145	1546	1809	1394	1629	1266	886	1141	431	560	2363	2073	1105	1136	1194		2752	2551	9	1824	3597	3269	3743	488	684	2986	2267	673	1409	4488
ENSG00000067704	IARS2	5997	7903	3223	5632	7516	5793	4288	3199	889	417	3129	5689	3995	2860	2261		9223	9614	12195	7694	13059	14594	2408	1284	1209	4890	2540	3367	2294	3134
ENSG00000067715	SYT1	75	21	15	32	26	27	9	19235	9000	5043	23617	23949	22720	19464	19750		115	55	46	74	97	55	33128	9018	10821	19997	18165	17308	19482	18912
ENSG00000067798	NAV3	12	4	4	4	12	1	0	5499	1618	1311	7642	8057	7551	7144	7844		1	4	6	2	16	1	11336	3004	3991	9075	5861	7019	6189	7900
ENSG00000067829	IDH3G	6212	4200	3914	3290	5550	3194	3095	4320	1711	843	11067	9016	9016	7089	8292		6052	6791	6022	5868	12282	4710	9635	2243	3840	7259	5557	7834	7472	6967
ENSG00000067836	ROGDI	2419	2354	852	1120	1672	1162	1906	209	55	62	476	376	173	366	275		2189	2899	1705	1693	5187	2097	450	98	136	464	435	152	318	548
ENSG00000067840	PDZD4	2298	2131	2024	2009	3275	1827	2367	2910	1111	513	5403	3634	3393	3314	2765		5834	4364	3613	5190	4433	3300	4273	1145	1586	3869	4167	2274	3016	3367
ENSG00000067900	ROCK1	13420	10799	17176	13414	16492	10495	9369	7843	2116	1779	13141	19249	12363	11585	9038		26689	26211	22704	16826	33232	27513	13692	4240	4888	16607	9379	9972	11104	14450
ENSG00000067955	CBFB	4843	5977	3732	4716	6642	5160	2989	1654	447	534	4409	3276	2325	3305	2499		8030	7643	7472	6930	10777	11767	4420	800	1394	4893	3133	1656	2939	4262
ENSG00000067992	PDK3	3969	3948	2616	4424	6851	4452	3991	1522	605	400	3194	3158	2405	2421	3486		7631	8068	11448	6460	10845	10895	3531	822	1445	2781	2119	2475	2228	4028
ENSG00000068001	HYAL2	571	334	151	218	390	218	273	2574	1120	753	6939	6179	3967	3873	3593		258	477	454	396	844	357	5562	1390	2152	5861	4873	3870	4205	5971
ENSG00000068024	HDAC4	2533	1820	2397	2312	2638	1851	2196	48	12	15	58	52	28	27	25		3570	4560	5018	3152	6437	3804	56	19	13	44	102	7	36	32
ENSG00000068028	RASSF1	9226	8186	6061	7164	9459	9414	6575	7860	3087	2436	11573	13439	9616	11394	11785		12890	10165	12854	14690	18921	11882	18890	4093	5555	12514	11901	7748	10076	13308
ENSG00000068079	IFI35	2739	2653	1146	1733	3459	1704	1530	7120	2473	1253	10035	10267	9214	8055	8090		3490	3208	3890	3415	6616	3207	13135	3434	4405	14300	9076	9153	8455	10607
ENSG00000068097	HEATR6	1604	1951	1071	1401	2190	1462	1788	6311	2570	1983	8971	9935	7108	8430	6604		2632	2277	3475	2673	4022	3726	12929	3257	4167	11567	9155	4303	7192	10550
ENSG00000068120	COASY	4027	4354	1892	2602	4146	2971	3125	2118	765	349	2839	2781	2244	2321	2083		4392	5718	5959	4645	8900	5235	3187	955	943	3957	2486	2166	2428	2668
ENSG00000068137	PLEKHH3	162	34	54	21	77	17	25	7232	2169	2106	9942	10535	7232	9720	10711		30	50	34	38	62	28	18263	3755	5287	10798	7760	5131	8394	11053
ENSG00000068305	MEF2A	8288	8317	6294	8648	9754	6867	5532	1184	381	225	1593	1181	1249	1367	1224		10899	12819	11547	10221	16774	16007	2057	563	696	2237	1667	1153	1211	1942
ENSG00000068308	OTUD5	5769	6652	5899	5236	7394	5270	4795	787	327	258	1697	2046	1217	1361	1338		10466	9016	11412	8639	14676	10232	1467	398	652	2258	1282	960	1235	1739
ENSG00000068323	TFE3	7502	6516	5801	4862	7680	4406	3864	8445	3167	1978	14051	13883	11619	11701	9262		9332	9341	8624	6937	14359	9152	16783	4370	5509	15701	14397	10997	11862	14626
ENSG00000068354	TBC1D25	1882	1641	1819	1271	2020	1447	1183	2821	1079	600	4104	4042	3779	3464	2911		2913	2316	2845	2475	4653	2487	4964	1300	1846	5159	3930	3688	3357	4378
ENSG00000068366	ACSL4	6740	7627	7176	6622	7723	5646	4798	476	124	197	968	1033	595	982	784		10851	11623	9145	8227	14782	14444	1386	275	495	913	765	371	724	748
ENSG00000068383	INPP5A	1189	950	909	864	1097	688	726	3	1	2	2	13	4	8	26		1434	1616	1510	1196	2437	1632	14	2	7	32	8	10	9	11
ENSG00000068394	GPKOW	1186	1697	639	841	1327	966	932	8224	3377	3564	16629	17423	11845	13672	12105		1302	1496	2037	1641	2473	1713	19547	4479	7330	10099	15023	8751	13568	13113
ENSG00000068400	GRIPAP1	8977	7650	7561	7438	10324	6619	6774	3567	1350	645	5934	4506	5064	4119	4235		13327	12956	14632	11850	21062	12181	6295	1499	2240	4464	4548	3669	4888	3862
ENSG00000068438	FTSJ1	3113	2774	2043	2201	3091	2107	1661	13794	3568	3162	11644	12538	11634	15724	15383		4141	3665	4541	3371	6165	4196	30938	6556	5985	23646	14944	6062	11730	16658
ENSG00000068489	PRR11	509	511	317	482	855	468	416	9903	3612	3158	18511	15887	8769	11869	10892		813	987	754	848	1534	1518	20920	4656	5705	13772	14394	6626	11058	14319
ENSG00000068615	REEP1	0	38	17	17	5	1	4	5325	2395	903	5513	5844	5822	4213	4738		36	8	36	30	17	47	8938	2482	2181	7533	5619	5248	5238	5497
ENSG00000068650	ATP11A	15353	7157	5979	7876	12373	6945	8270	1283	421	481	2138	2159	1921	2339	2321		12494	19809	17235	12080	27204	18182	3465	665	1134	2767	1662	1645	2130	2346
ENSG00000068654	POLR1A	2614	2373	2151	2771	3925	2431	2168	3846	1257	1005	8366	8031	7617	5993	8689		5335	5118	6006	3937	7718	5000	7618	2656	3758	5188	4715	7901	5925	5811
ENSG00000068697	LAPTM4A	10652	10204	12059	9079	11848	7796	5314	20176	7523	3406	37508	29582	24481	21516	21939		15089	14545	11136	11831	23546	17568	31642	9152	14025	42544	35134	32117	27770	29318
ENSG00000068724	TTC7A	15981	10535	8357	6820	12667	6638	8105	10826	5063	2018	12642	13486	14787	10938	11655		11788	15413	13586	12188	26129	13164	16675	5624	5951	13368	9707	12094	11516	11265
ENSG00000068745	IP6K2	3208	4097	4313	3283	4510	2736	3099	1480	531	251	2383	2379	2492	1905	2621		7220	5877	5740	5029	8477	5291	2749	834	1116	2515	1800	3183	1945	2074
ENSG00000068784	SRBD1	1508	1920	972	1307	2055	1332	880	4969	1450	1289	7742	8146	6327	6265	5624		2766	2498	2351	2306	3560	3546	9450	2607	2940	9817	7027	4807	6246	7419
ENSG00000068796	KIF2A	3002	3704	2476	4671	5250	4385	3410	2455	686	481	3289	3554	3451	3077	3567		7551	7675	9696	7032	9796	12049	4830	1254	1688	4411	2316	2759	2559	3623
ENSG00000068831	RASGRP2	22373	14986	14559	12999	22718	13065	17702	1527	398	478	2930	2929	2252	2384	1980		24086	32090	36701	25995	51328	24697	3115	737	1052	2624	2640	1826	2219	2308
ENSG00000068878	PSME4	5703	5765	11736	7053	8583	6524	4911	448	190	78	756	743	733	571	510		15144	12957	13957	10095	17132	15078	881	209	406	897	809	876	626	765
ENSG00000068885	IFT80	1058	1332	898	1262	1858	1352	1182	1410	602	148	1966	1063	1616	745	1277		2129	2219	3011	2064	3350	3351	1594	484	618	1621	843	1852	1199	1040
ENSG00000068903	SIRT2	5993	5053	3623	3666	5934	4048	3644	134	220	104	781	297	361	212	680		7413	7034	7514	6499	11978	7064	640	180	323	644	586	414	469	777
ENSG00000068912	ERLEC1	2095	3197	1970	2307	2674	2311	2031	4642	1861	888	6034	5420	5452	5307	5663		3878	3707	4856	3167	4978	5665	8848	2084	3062	6784	4889	5128	5355	6040
ENSG00000068971	PPP2R5B	2124	1618	1014	1232	2055	1353	1449	8461	3043	1493	11340	10371	10538	9858	11627		2323	2498	2632	2251	3763	2303	15640	4290	5576	13710	8380	10468	9263	11536
ENSG00000068976	PYGM	408	1516	356	342	428	378	341	6158	2260	2162	12532	13163	9897	12833	11753		608	776	1088	651	1105	548	16578	3524	6133	10412	9845	7774	10521	13326
ENSG00000069020	MAST4	442	505	694	569	1002	543	450	7784	2687	1598	7249	6905	7252	6539	7374		1403	1725	1325	1159	1737	1545	14570	3679	3344	9908	7358	5829	6434	7904
ENSG00000069188	SDK2	750	300	348	293	290	226	318	5883	2072	1252	5017	3171	3372	6128	3728		294	1045	756	663	470	455	8605	2002	1411	11087	7690	1566	4134	5819
ENSG00000069248	NUP133	2943	4160	3821	3416	4178	3242	2769	23089	5892	4216	34177	44617	35101	24341	19023		6044	5264	7134	4641	8501	7512	32454	9905	11119	32749	33472	18342	33534	26220
ENSG00000069275	NUCKS1	5301	10663	7221	8268	9299	7825	5315	11835	4130	1962	18034	22716	23663	16606	18982		13429	11176	13647	11084	16318	17568	21068	6782	10870	25216	13782	30301	19076	21996
ENSG00000069329	VPS35	7094	9628	4383	7099	9580	6869	6285	321	112	76	484	539	487	529	511		9301	12844	14333	9811	17519	17736	650	149	310	712	332	430	418	679
ENSG00000069345	DNAJA2	4667	6006	6368	4403	5881	4219	2685	5	1	1	3	4	31	35	14		10327	6843	6711	5936	11046	8982	10	8	5	48	7	7	12	7
ENSG00000069399	BCL3	5104	1102	5166	2744	4500	1507	1521	22058	10559	2742	36837	32447	43563	23664	29265		5212	5922	2344	4112	10463	3400	27269	12042	12356	22781	18965	40803	24066	20339
ENSG00000069424	KCNAB2	26234	16068	14490	14465	24304	14972	18549	8803	2462	1124	8534	12811	16606	9530	10041		24794	33427	28824	29040	51638	29224	9434	5853	3247	11537	5080	9319	9111	7211
ENSG00000069493	CLEC2D	7550	12133	8225	10023	13172	12301	11690	9184	1767	1634	9343	8107	8563	11533	8837		18629	19584	26367	20494	25863	24091	18301	3376	4324	16670	10458	5698	8223	9742
ENSG00000069509	FUNDC1	256	630	214	396	420	309	233	464	193	179	886	1443	705	1182	876		307	515	766	545	696	1041	1043	309	441	730	792	547	779	681
ENSG00000069535	MAOB	0	16	9	2	18	3	11	1368	624	418	2054	2270	2464	1972	1964		9	21	8	3	12	5	3069	680	1200	2692	1463	2230	1736	2819
ENSG00000069667	RORA	5737	6640	13914	15591	18112	17909	11178	9162	2865	1809	4797	3641	5665	4237	4996		39528	25537	24831	24236	45552	39375	13742	3552	2181	7113	5489	2652	4358	4297
ENSG00000069696	DRD4	28	4	8	4	10	0	7	2119	1160	367	3309	3126	3659	2535	2521		5	20	15	5	14	16	3561	1251	1616	3427	2529	4257	2786	2897
ENSG00000069702	TGFBR3	2735	2762	5961	5252	7059	7830	3903	6484	2084	2916	13606	16348	14164	13838	13262		22407	7854	11429	10808	16777	11942	18980	4910	7235	13768	9096	9089	10292	15346
ENSG00000069849	ATP1B3	5215	6007	6316	5486	7871	4379	3795	2240	697	659	4726	3247	2226	2631	2430		9411	8648	10545	7488	13279	11667	4730	807	1928	4259	3359	2058	3009	4156
ENSG00000069869	NEDD4	717	396	444	337	601	531	347	8558	4052	1635	9537	8317	10667	8089	8046		1611	533	730	755	1178	1220	14190	4494	4539	12428	8686	8839	8303	9113
ENSG00000069943	PIGB	1130	1525	1133	1343	1771	1459	838	629	161	20	237	132	412	289	590		2409	1965	3010	1616	3601	3022	404	122	282	290	211	805	335	241
ENSG00000069956	MAPK6	2976	2149	8423	2977	4144	1810	1440	3	1	2	3	13	9	12	13		9562	5317	4311	4013	8528	5386	31	2	4	23	5	1	12	11
ENSG00000069966	GNB5	1437	2026	1582	1404	2082	1766	2092	8	1	1	8	4	4	12	1		2719	2873	4061	3231	3879	4898	11	2	3	9	19	10	17	14
ENSG00000069974	RAB27A	8763	10456	4803	9226	9767	8940	6396	1680	510	363	2570	3140	1852	1831	1665		14145	14465	14990	11613	19044	19683	1886	586	1104	2958	2564	1741	2056	2233
ENSG00000069998	HDHD5	3404	2955	1693	2029	3044	1702	2124	5189	2110	1293	9482	9521	9278	7433	7727		2709	4019	3403	3416	6497	3880	10638	2761	4374	9264	6921	9247	7651	9029
ENSG00000070010	UFD1	4326	5253	7389	4842	6871	4615	4029	2923	873	640	3813	3409	3810	3000	5263		12262	9850	10580	7438	12231	9921	6446	1606	2448	4014	3914	4732	3673	4654
ENSG00000070018	LRP6	196	220	104	379	205	114	162	296	164	26	275	237	486	198	426		322	642	482	195	301	478	896	81	180	367	196	330	328	343
ENSG00000070031	SCT	37	12	3	10	7	7	5	137	10	12	77	130	79	174	68		13	17	8	23	55	5	128	55	38	251	79	37	58	65
ENSG00000070047	PHRF1	3368	2010	1279	1219	2138	1373	1677	2886	1388	1687	8392	11448	5848	10117	7019		2205	3219	2763	2579	4456	2311	11585	2171	5303	8328	6057	6009	6758	9339
ENSG00000070061	ELP1	3753	5438	3543	4828	6276	4956	4083	3285	1449	1279	6008	5899	4235	4486	4877		8110	8456	12603	7950	11469	11123	7282	1592	2291	5408	3619	3234	4125	5650
ENSG00000070081	NUCB2	2125	2685	2091	3013	2639	2095	1673	1312	558	527	3501	3843	3334	2802	3262		4139	4704	5072	3576	6542	5256	4050	980	1802	3003	2195	3403	2607	3251
ENSG00000070087	PFN2	81	255	168	192	235	166	108	3479	1369	685	4926	4495	4151	2911	3647		219	330	274	314	581	527	5111	1496	1936	4533	3569	3988	3731	3608
ENSG00000070159	PTPN3	0	18	3	30	12	3	12	2744	957	910	6199	6552	5885	5099	5478		4	25	24	7	24	12	7242	1636	3047	4768	4026	5614	4599	5287
ENSG00000070182	SPTB	33	125	39	34	187	29	56	376	175	338	870	1464	790	1059	794		141	164	145	114	132	154	1413	192	690	725	1143	478	821	1365
ENSG00000070190	DAPP1	7205	9030	2499	5614	7267	5229	5987	3	5	0	17	9	2	12	2		6421	8305	11240	9468	14795	14708	4	1	2	25	13	4	8	2
ENSG00000070214	SLC44A1	3973	3635	1842	3000	4106	3151	3110	601	160	186	897	793	449	1060	572		4692	6140	5608	3941	7369	8220	1450	291	312	1117	848	240	554	1089
ENSG00000070269	TMEM260	1895	2368	719	1928	2235	2001	1696	2850	1089	862	6759	5781	3525	3692	3436		3025	3405	3939	2842	4782	4745	5231	1295	2107	5956	4857	3156	3961	4792
ENSG00000070366	SMG6	2337	2478	2313	1942	3179	2037	2000	2253	651	216	3567	2781	1872	2215	1645		4887	4271	5010	3719	6082	4512	2444	737	887	4247	3048	2166	2431	2173
ENSG00000070367	EXOC5	3774	3993	1848	3593	4613	3501	2890	7116	1815	871	7118	4984	4401	5978	3440		5123	6785	6513	4968	8567	9110	8242	2147	1594	9327	8151	2381	5470	5101
ENSG00000070371	CLTCL1	866	915	369	989	778	626	796	6196	2330	1378	9981	9084	6885	6874	6375		774	1440	1233	784	1486	1023	11872	2707	3497	8640	7452	6367	7162	7721
ENSG00000070404	FSTL3	1305	647	445	498	493	271	439	13190	1732	1394	4814	3888	6029	9357	7058		846	683	595	654	1326	714	18548	4582	2655	17672	10410	2904	8198	6715
ENSG00000070413	DGCR2	5568	4151	1973	2292	3539	2618	3065	2480	941	497	2547	2554	2643	2722	2495		4413	6288	5055	4194	8932	4771	4657	1107	1491	3574	2588	2058	2499	3198
ENSG00000070423	AC004156.1	2732	1540	1317	1174	2529	1187	1512	143	105	11	213	383	834	72	137		2348	2725	2401	2586	5613	2145	72	27	44	154	114	53	210	116
ENSG00000070444	MNT	5659	2281	4842	3313	4930	1944	2619	1922	369	352	1967	2102	1942	2003	2029		5162	6522	4332	4924	10685	4184	4110	1262	735	2754	1773	704	2092	2871
ENSG00000070476	ZXDC	5979	3780	4139	4041	6530	3570	3897	5777	1750	1534	11720	12548	10326	10135	7251		8232	8354	8206	6968	13770	8081	13753	2851	4569	11179	10027	7824	9450	11721
ENSG00000070495	JMJD6	7638	2332	9640	4875	7436	2698	1397	3778	1074	753	7335	6039	3317	3544	2449		14970	4841	5226	7975	14734	6461	6367	1418	1494	3927	5014	1393	3521	4566
ENSG00000070501	POLB	1682	1876	2447	1681	2282	1587	1187	109	37	23	284	264	214	163	173		3424	2547	2758	2618	3858	3447	212	70	91	353	201	279	311	164
ENSG00000070526	ST6GALNAC1	74	191	27	38	265	71	54	4424	1964	441	5984	3215	6620	4097	4039		55	136	591	51	142	331	5707	2106	2071	8246	3608	6219	3606	3421
ENSG00000070540	WIPI1	1401	1568	1992	1224	1690	1317	783	44	44	77	220	342	109	319	147		1890	2096	2899	1942	2557	2666	547	55	28	165	233	53	157	198
ENSG00000070610	GBA2	7019	6269	3884	6155	8205	6581	5166	165122	53656	40675	207871	175961	160084	156171	190226		8615	9931	12543	9009	15922	11716	313753	72280	103732	226670	170802	141557	154736	202430
ENSG00000070614	NDST1	6030	4386	1847	2720	1923	2019	3308	1231	468	350	1989	1602	1609	1887	1526		4184	7114	5707	3439	8181	6216	2922	632	856	2532	1846	1583	1416	2035
ENSG00000070669	ASNS	105	102	55	140	109	122	62	943	1570	514	1237	1781	4670	1132	1374		193	201	198	137	323	225	1986	1112	952	1670	1229	1820	1050	1654
ENSG00000070718	AP3M2	1050	1803	2699	1827	3223	1867	1660	6229	2386	1274	7713	8041	7019	6182	6908		4270	3359	5474	3155	5355	4632	11249	3045	4063	9230	6389	6489	6332	8240
ENSG00000070731	ST6GALNAC2	201	148	157	84	103	85	89	617	210	238	1161	1081	1028	1072	1124		125	132	199	170	392	173	1709	362	622	1468	911	811	984	1289
ENSG00000070756	PABPC1	144079	132551	128285	112602	147108	91362	72926	4179	1381	865	7275	7245	5929	4921	4799		213085	199864	185580	168067	289619	246480	6551	2017	2700	8319	5814	5380	6111	6336
ENSG00000070759	TESK2	1330	993	916	966	1804	886	759	35681	13755	9629	51063	47980	47762	45605	50249		2109	1525	1781	1854	3097	2015	82899	20214	22876	63925	45546	33469	40585	56338
ENSG00000070761	CFAP20	1006	1315	2614	865	1103	876	705	5395	1854	872	8221	14121	10295	6591	7145		4130	1816	1582	1273	2346	1896	9556	2864	3103	7617	6594	7068	6524	6213
ENSG00000070770	CSNK2A2	4836	5430	5270	4328	5949	4313	3654	146	30	19	195	162	40	168	109		9509	7356	8621	6091	11346	9029	343	37	101	176	145	82	190	213
ENSG00000070778	AL162171.1	9	2	1	9	9	11	0	962	448	235	1913	2018	1806	1287	1732		14	13	9	3	5	14	2044	527	815	1769	1084	1846	1354	1526
ENSG00000070785	EIF2B3	547	1090	471	669	1040	697	487	23297	11347	4829	23955	19944	20907	17886	16841		1305	1200	1472	911	1497	1560	33672	8494	8280	29718	14712	15613	16920	17153
ENSG00000070814	TCOF1	4240	4438	2463	3256	5312	3482	3225	10	6	3	33	20	12	11	20		5951	5877	7411	6036	10393	6163	20	6	18	36	35	32	13	10
ENSG00000070831	CDC42	29866	37018	29899	28010	43177	31075	20208	3404	877	668	5898	4701	4909	3721	5534		54341	50002	51087	39912	72841	68934	5406	1691	2630	6264	4426	6204	3990	4546
ENSG00000070882	OSBPL3	3131	4216	3765	4862	5996	4435	3606	25432	9496	5564	26729	22947	25964	21067	24935		9106	6345	8678	7820	9819	8730	45543	10387	14855	28302	23713	20797	21026	28958
ENSG00000070915	SLC12A3	163	188	98	74	212	116	28	13892	5404	1974	19909	12821	21938	12771	17181		106	272	130	232	419	239	24187	6562	8136	18825	14099	21399	14307	14727
ENSG00000070950	RAD18	1046	1029	786	1065	1215	1035	902	73589	22542	13167	90638	68882	68197	59926	86479		1925	1817	2039	1696	2755	2723	131448	28994	39600	113303	70252	79587	56871	89444
ENSG00000070961	ATP2B1	9033	11426	24643	8417	13224	8104	8507	27916	8560	6346	37973	40205	33562	33263	27139		19274	23139	15350	13187	26924	24254	49642	12426	17096	48886	31377	22596	30642	35519
ENSG00000070985	TRPM5	0	7	22	13	3	9	4	4253	1765	1302	6281	6373	5826	5606	5900		28	11	23	9	45	7	8653	2232	3249	5814	4896	4540	4825	5561
ENSG00000071051	NCK2	4047	3848	1910	2518	4712	2386	1863	781	271	147	1106	1527	1102	993	1212		4709	5681	5593	5605	7510	5927	1541	454	444	1343	800	748	777	1226
ENSG00000071054	MAP4K4	17647	14498	17507	15210	18280	12037	8942	487	166	97	811	534	512	722	560		29699	24957	26090	18306	37612	27002	900	221	254	1085	848	510	671	613
ENSG00000071073	MGAT4A	4825	6310	8719	8499	10320	9492	6087	5382	1620	811	3569	3405	6113	4606	4884		21437	17912	18769	13076	24397	22026	9226	2392	2092	6899	4839	3803	4195	5041
ENSG00000071082	RPL31	47550	66432	58367	45506	58815	38217	32168	4781	1240	934	7514	7861	2873	2911	2480		87121	77451	68454	71821	106683	100354	9200	2013	1380	4037	4114	1889	6586	3093
ENSG00000071127	WDR1	25199	28134	20512	19919	31932	19070	16428	47	19	0	120	78	67	56	38		40190	40365	45011	32913	58691	40244	58	14	26	62	27	42	24	30
ENSG00000071189	SNX13	3392	3275	2868	3384	4478	2980	2383	5828	2234	1069	6111	4995	6530	5549	4784		6064	6836	5546	4852	9459	8303	10272	2521	2584	9434	6628	5318	5864	6357
ENSG00000071205	ARHGAP10	499	847	580	662	1032	750	493	7944	3386	2759	14880	14296	12907	12049	11963		1026	731	970	825	1778	1379	18378	4190	6766	12231	9569	9814	11702	11920
ENSG00000071242	RPS6KA2	550	588	293	372	700	382	267	38	10	3	106	38	65	73	56		455	1085	851	674	1179	934	75	23	44	99	63	97	91	87
ENSG00000071243	ING3	3005	2473	4213	2458	3439	2475	1733	10674	3719	2704	17214	13661	11667	12814	11229		6891	4288	3921	3740	7735	5792	23205	5128	6084	18414	16133	8008	11968	15795
ENSG00000071246	VASH1	3371	2336	1432	3744	6444	3075	1511	2221	732	471	4524	3758	2495	2584	2432		2946	12969	6840	6360	5630	7433	3123	1100	1599	4993	4665	4048	3373	3707
ENSG00000071282	LMCD1	17	35	20	23	86	18	2	7970	2516	1269	10642	11234	13787	7979	12187		44	63	72	64	113	78	12725	4112	6376	11873	8710	17388	10451	9646
ENSG00000071462	BUD23	4232	3480	4654	3287	5148	2761	2600	6579	2161	1502	11214	10933	7844	7858	7140		7637	7015	5901	5250	9269	5771	10717	3020	4630	11794	8780	8079	8108	9834
ENSG00000071537	SEL1L	7626	8053	5887	7595	9685	7464	7137	1168	306	222	2522	1694	1067	1338	845		12662	15533	15809	10074	20958	18593	1350	413	560	2485	2261	1064	1345	1665
ENSG00000071539	TRIP13	40	51	31	53	99	53	37	873	386	210	833	1383	1390	1185	1478		48	109	77	70	90	140	1853	573	834	1581	999	1564	1250	1557
ENSG00000071553	ATP6AP1	11450	10298	9311	7769	12341	7428	6460	3658	1043	925	5555	5332	4255	4882	4061		14144	15179	13496	12316	23817	14755	7705	1777	2160	8131	5752	3335	4225	6441
ENSG00000071564	TCF3	5054	2170	1601	1812	3092	2096	2283	1048	353	248	2270	2095	1054	1227	1146		3322	4115	3586	4108	6631	3318	1559	445	729	2084	1760	1260	1440	1598
ENSG00000071575	TRIB2	4877	6408	3703	6332	7576	7706	5114	3419	1522	1056	16165	10292	3264	5744	5479		8514	12242	16238	8750	12978	13056	6467	1997	3166	11419	9053	9146	7404	10133
ENSG00000071626	DAZAP1	7949	6744	4762	5565	7679	4977	5874	24	15	16	59	53	212	25	34		8724	11463	9606	8388	15644	10000	22	38	18	43	8	78	70	14
ENSG00000071655	MBD3	2733	858	685	764	1541	793	1092	2424	750	977	4651	6963	2751	3196	3716		1425	2078	1497	1524	3660	1237	6104	1263	1536	5250	3582	1067	2267	3219
ENSG00000071794	HLTF	703	1083	670	820	1069	929	662	4578	1644	1168	7137	6892	7986	6266	7152		1321	1578	1451	1297	1833	1925	10058	2740	3538	8546	5697	6913	5892	7843
ENSG00000071859	FAM50A	4171	3905	2867	2910	4381	2555	2495	2860	1101	841	4916	6275	5391	4788	4858		5439	5232	5192	4601	8501	4998	5953	1622	2709	6212	3760	4477	4213	5601
ENSG00000071889	FAM3A	1590	1277	734	761	1339	725	1148	11798	3308	3610	17138	17059	12837	16213	12845		1278	1697	1719	1544	2989	1281	24925	5607	7351	18899	16409	6288	13244	17218
ENSG00000071894	CPSF1	13793	4998	4752	3548	9459	6058	4729	1305	613	197	3119	1854	2148	1617	1626		4356	9924	6051	9112	21171	9713	1900	501	892	2666	2165	2374	1840	1540
ENSG00000071909	MYO3B	54	13	154	29	35	2	21	9225	2512	2193	11009	9360	6167	9092	9389		121	15	157	90	68	83	15945	3482	5200	12045	13800	7952	8233	11765
ENSG00000071967	CYBRD1	3044	5244	1286	1975	2621	3042	3296	3754	1653	1146	6709	8025	5929	5786	5444		2531	2933	4192	3607	6270	7700	9333	1999	3201	6384	5976	5378	5955	6450
ENSG00000071994	PDCD2	3949	5106	3501	4400	5594	4267	3009	15	11	3	73	59	10	14	49		7410	6450	8547	6539	9799	10304	50	26	34	31	34	0	26	21
ENSG00000072042	RDH11	2944	4700	2105	3221	4000	3119	2742	252	98	42	553	506	600	346	384		4690	5470	6999	5007	7153	7368	513	144	212	552	445	701	484	472
ENSG00000072062	PRKACA	13381	11457	8719	9652	14338	7922	6965	14486	3876	4347	24964	31696	19348	24079	21208		15147	18305	14749	12107	24520	17828	33230	7704	10236	32553	20752	14028	19767	25975
ENSG00000072071	ADGRL1	968	733	839	999	1485	1048	1136	114	13	11	88	151	75	50	92		2093	2290	2880	2152	3763	1545	103	18	63	197	143	199	131	90
ENSG00000072110	ACTN1	7828	7389	8151	5674	7980	3884	4881	344	186	45	812	155	457	334	565		9302	11301	10557	7479	16706	8680	616	176	263	725	929	600	371	561
ENSG00000072121	ZFYVE26	4033	4005	2992	4124	5330	3811	3766	2530	964	1011	5850	6621	5001	4679	5329		6823	6878	7941	6241	9946	7704	7844	1710	3215	5865	4022	3832	4574	6099
ENSG00000072133	RPS6KA6	28	42	8	25	34	11	21	21264	4272	2328	11983	10057	14539	14974	16073		20	18	32	111	58	62	32547	7670	5694	26383	22216	10161	14964	12143
ENSG00000072134	EPN2	403	286	250	255	289	259	256	4232	945	628	6003	2832	2071	3516	3580		648	382	481	467	647	543	3856	1132	1288	6270	7084	3051	3099	4202
ENSG00000072135	PTPN18	20180	22135	9979	13610	21380	14443	12683	17777	7837	3132	18128	16807	17913	15130	16430		25373	25724	27134	22256	37329	30891	23332	7375	7728	15235	13491	18752	16130	13204
ENSG00000072163	LIMS2	289	118	17	68	101	61	73	2844	2047	1537	4775	6606	5838	5741	6091		70	162	158	140	238	117	9175	1629	2892	5507	4349	2428	4392	5510
ENSG00000072182	ASIC4	0	2	3	4	4	1	7	1306	531	206	1141	896	1233	1103	1286		8	10	2	14	7	6	1990	644	545	1554	1165	1051	1187	1219
ENSG00000072195	SPEG	171	162	201	211	332	126	184	303	69	63	218	366	306	356	378		271	447	1114	141	776	287	503	107	130	461	350	195	288	271
ENSG00000072201	LNX1	0	14	10	7	7	2	5	8339	3199	3063	18148	19851	16983	15911	15695		11	16	3	13	9	1	20945	5207	8868	15550	13282	14044	14385	16798
ENSG00000072210	ALDH3A2	3618	4723	1855	3544	4111	3538	3060	2405	683	632	3902	3466	3120	3361	2669		5154	5756	7418	5460	7485	7240	5191	1178	1606	5069	3452	1800	2954	4144
ENSG00000072274	TFRC	7790	4457	17013	8030	11328	6050	4933	4840	1392	1429	9275	9972	6383	7041	6524		17556	10930	14855	12924	23059	18699	9550	2329	4067	7867	7726	5763	6707	7998
ENSG00000072310	SREBF1	3479	1988	3803	1847	2833	1887	2156	38	21	9	75	42	51	42	67		3602	3390	3273	3715	5744	2220	81	28	38	65	57	135	71	44
ENSG00000072364	AFF4	10071	6225	14490	9224	13644	8232	7484	5416	1953	1280	9587	8815	7472	7720	6582		23136	19037	16696	14487	25731	22557	10200	2768	3549	9073	7835	6623	7314	8300
ENSG00000072401	UBE2D1	4327	5950	2301	3354	5056	3845	3089	62	22	11	97	82	66	66	38		4956	7499	4451	3297	7954	9358	142	22	34	59	97	62	69	64
ENSG00000072415	MPP5	748	665	888	654	1051	667	439	4985	655	1781	8873	13660	3214	5399	6130		1461	1163	998	1103	1733	1226	6048	1448	3170	6063	4513	4002	7109	8567
ENSG00000072422	RHOBTB1	156	279	149	198	326	169	202	9468	3404	2141	14559	15265	15031	11097	13233		345	386	523	395	386	376	17858	5629	5888	15769	9262	13210	11666	12457
ENSG00000072501	SMC1A	7670	9488	4373	7793	9874	8389	7727	714	280	232	2117	2712	1669	1657	1600		12561	14180	23108	10990	19625	19575	1794	442	899	1185	1094	2279	1367	1582
ENSG00000072506	HSD17B10	2763	3106	1724	1864	2790	1797	1613	20073	7237	5816	29844	29180	28766	21129	18210		3456	3451	3746	3126	5873	3244	44357	9658	13992	33991	28552	21913	24774	32981
ENSG00000072518	MARK2	7955	5554	3491	4667	6879	4715	4502	33281	10728	5810	46490	44253	37002	34882	32169		7094	9001	8564	7432	13943	9268	52283	14423	16648	54356	37968	29628	38475	36682
ENSG00000072571	HMMR	47	35	29	67	85	52	98	3059	1031	950	6597	6615	5261	5232	5909		69	94	71	90	92	110	7891	1822	3003	5659	4581	5345	4882	6301
ENSG00000072609	CHFR	6555	4666	3925	4467	6960	4889	4317	15253	5278	2547	28673	24440	24746	18604	17128		8074	8703	8800	6901	13237	9101	22913	7481	11057	31414	23823	27235	20431	22858
ENSG00000072682	P4HA2	69	34	90	66	52	39	38	151	25	59	247	98	130	74	232		84	95	67	21	117	88	307	95	86	227	162	177	169	61
ENSG00000072694	FCGR2B	3635	3950	1340	2932	4961	2863	2759	4406	2026	824	5069	4830	6052	4393	4577		4529	6307	5705	5118	10930	6804	8807	2355	2243	6398	4619	4716	4512	5193
ENSG00000072736	NFATC3	7046	9006	5858	7883	10336	8423	5716	3209	1467	690	5880	6273	7095	4744	5670		18096	12862	16733	12367	18674	16605	6388	2003	2968	5990	3980	6963	5430	4587
ENSG00000072756	TRNT1	725	1057	418	1072	1079	1171	1280	3617	1697	1046	5360	5700	4179	4440	4609		1416	1589	2841	1501	2152	2226	7483	1863	2420	5185	4314	3667	4232	5093
ENSG00000072778	ACADVL	19289	15597	14486	15426	20109	11950	13345	467	227	216	1817	1814	1097	1115	1125		27279	29123	31788	19921	48380	26262	1620	248	513	1430	801	417	946	1066
ENSG00000072786	STK10	23379	28040	24014	20802	34425	22443	20214	352	177	134	501	529	310	386	310		46269	42282	46393	39957	67241	41314	1038	177	213	472	525	235	342	836
ENSG00000072803	FBXW11	4127	4477	2160	3561	4834	3801	2629	3421	1174	1000	7716	7354	4753	5579	5202		5507	6252	6851	5589	8908	9283	7245	1831	2761	8151	7162	4475	5177	6870
ENSG00000072818	ACAP1	13930	14745	10139	11127	16490	11981	13145	886	561	459	1995	2784	1608	2114	1734		21048	23187	28326	21315	33185	21165	2808	588	1036	1810	1934	628	1672	2242
ENSG00000072840	EVC	54	132	132	135	185	84	182	1807	517	452	3101	3604	1979	2457	2138		501	237	119	278	415	228	4067	839	1333	3673	2585	1955	2129	3310
ENSG00000072849	DERL2	2785	3281	3924	3113	3722	2874	2154	846	357	536	3217	2654	1052	1714	1460		6838	5379	5725	4298	7419	6048	2650	461	1264	2377	2027	884	1795	2233
ENSG00000072858	SIDT1	2054	2654	2585	3037	3368	3550	2299	761	286	107	785	909	559	605	652		5545	4418	7555	5936	7355	6827	1093	245	275	1214	780	776	854	689
ENSG00000072864	NDE1	2993	3451	2556	2658	4271	2537	2369	11	5	3	23	36	9	25	37		5991	5158	5197	4504	8195	5397	133	6	11	14	33	11	6	52
ENSG00000072952	MRVI1	921	1594	280	557	1560	973	911	146	25	24	86	103	49	139	69		1040	1470	1824	1004	1518	1944	204	38	20	209	246	14	65	76
ENSG00000072954	TMEM38A	427	280	167	272	171	322	270	1839	610	313	3291	2592	1674	1832	1336		306	491	480	303	445	383	2562	684	829	3643	3735	1536	1880	2317
ENSG00000072958	AP1M1	6714	4743	2328	3158	5709	3302	3598	20	9	6	7	41	24	27	50		4832	7269	7232	5414	11794	6724	70	20	14	55	21	94	60	34
ENSG00000073008	PVR	1717	1673	418	1359	1603	941	955	2486	1086	687	4895	4258	3536	4630	2725		1595	2582	2320	1349	2994	1666	5541	1025	2401	4763	3540	3485	2965	5373
ENSG00000073050	XRCC1	2751	2444	1374	1614	2276	1497	1374	2050	669	328	3358	5163	3252	2685	2056		2981	2686	3002	2662	5363	3098	1935	1026	874	3567	2334	2994	2526	2213
ENSG00000073060	SCARB1	2068	1348	610	1276	1999	971	1620	3351	1500	768	4929	5352	5086	4317	3709		1504	2704	1690	2468	3440	1832	7208	1698	2100	5804	3905	4208	4715	4580
ENSG00000073111	MCM2	629	588	608	419	857	554	478	140	66	66	360	321	344	344	351		1105	746	1046	1016	1400	987	524	171	318	543	419	790	345	612
ENSG00000073146	MOV10L1	12	12	8	10	1	6	18	588	185	101	1188	987	806	904	794		24	22	12	17	47	30	1005	257	605	877	805	1164	1048	1084
ENSG00000073150	PANX2	154	39	131	47	69	34	28	2281	671	339	2545	2627	2346	2251	2206		106	98	24	93	161	48	3426	899	1177	3647	2502	2079	2377	2316
ENSG00000073169	SELENOO	3388	1258	1524	1121	1962	1069	1518	2160	1193	413	2889	2342	3141	2537	2551		1920	2846	2089	2211	5040	1691	3866	1174	1280	2727	2266	2743	2601	2578
ENSG00000073282	TP63	0	34	7	17	67	29	63	2966	1526	879	6983	5435	7780	8993	3904		80	52	43	49	95	93	8423	2550	4880	7302	5492	8504	7114	6987
ENSG00000073331	ALPK1	2574	2449	1794	2769	3185	1851	2148	14393	5716	2841	19832	18495	18544	15322	17962		3448	4132	5367	3333	5993	4531	24172	6424	8841	18128	13342	17064	14715	17185
ENSG00000073350	LLGL2	2694	1245	1645	1427	2583	2124	2059	31	15	8	71	49	55	45	48		3878	3361	3785	3730	6337	2333	77	22	28	71	93	71	51	51
ENSG00000073417	PDE8A	3089	2881	2930	2609	3487	2731	2321	45	16	18	69	134	38	69	87		4735	5061	5563	3996	6213	5871	145	29	42	68	57	26	120	118
ENSG00000073464	CLCN4	850	306	129	194	245	218	136	14	16	4	42	22	25	12	11		429	426	747	435	470	695	33	5	6	35	10	25	14	41
ENSG00000073536	NLE1	768	703	384	473	747	432	481	170	12	87	440	923	292	817	263		1030	978	1384	788	1680	1401	680	47	674	558	276	148	268	725
ENSG00000073578	SDHA	1617	1694	1714	1243	1943	1281	941	6128	946	2059	1492	1623	9012	25731	14413		2989	2674	2485	2427	4355	2796	26486	2266	2465	19958	9386	325	13912	17737
ENSG00000073584	SMARCE1	1381	1228	1988	1622	2227	1615	1023	939	234	273	1578	1275	725	1254	1232		3855	3261	2484	2730	4598	3751	2068	427	641	1778	1475	457	1083	956
ENSG00000073605	GSDMB	2223	3666	3190	4296	6165	4074	4712	528	129	223	799	1293	899	883	762		8011	4012	10848	6075	7691	6714	1400	338	511	1163	733	659	776	912
ENSG00000073614	KDM5A	10088	10392	11340	10272	13956	9556	8071	9551	3827	2426	17962	19846	17858	16277	17102		19776	18620	20760	16210	25164	22783	21576	6322	9726	20641	14112	19437	17172	19902
ENSG00000073670	ADAM11	80	28	23	29	35	26	38	3072	812	486	4576	10898	7252	5796	5079		25	76	67	82	134	63	4974	2003	1679	7028	2940	5828	5068	5649
ENSG00000073711	PPP2R3A	54	59	35	44	59	44	38	191	36	39	142	231	184	265	211		135	61	75	52	178	89	454	77	82	275	200	151	205	217
ENSG00000073712	FERMT2	8	15	17	15	8	30	3	4956	2374	1845	8819	10420	4778	6198	6602		37	28	21	19	47	99	10672	2014	3461	5759	5577	3779	6166	5454
ENSG00000073734	ABCB11	0	4	3	4	5	1	3	22174	8433	7166	31715	40263	24787	31098	31553		4	8	8	6	4	1	51946	11234	14457	40190	24086	14402	26574	34132
ENSG00000073737	DHRS9	312	557	124	355	951	269	627	3011	1295	1163	6954	6755	5933	5150	6499		187	192	1003	1083	991	779	9351	2569	3345	6477	4984	6089	4791	6884
ENSG00000073756	PTGS2	5511	1035	3610	19168	7827	2926	1016	8319	3346	1508	9911	8369	9307	7342	8209		4438	3437	8208	15732	18312	11980	13169	3823	3778	8859	7970	8788	8749	7764
ENSG00000073792	IGF2BP2	1233	734	665	752	1362	422	620	998	308	274	1926	1855	1200	1416	1172		1291	1190	995	941	1906	1120	1955	579	709	2303	1676	1086	1333	1957
ENSG00000073803	MAP3K13	829	1115	646	651	964	551	665	38	3	5	71	72	18	62	30		716	1134	989	807	1371	1496	60	11	9	47	57	11	54	45
ENSG00000073849	ST6GAL1	8645	14801	6304	10060	13941	12128	9027	3985	1440	1382	7670	8134	5815	6579	7378		19411	16011	26073	20818	23768	26577	11592	2231	3740	8283	5955	5247	5365	8367
ENSG00000073861	TBX21	2723	3686	3566	4308	4209	6152	2998	13	21	3	17	99	33	23	31		8811	5279	8686	7827	8887	5975	57	13	23	37	24	41	32	65
ENSG00000073905	VDAC1P1	150	162	136	103	173	131	128	2609	1103	451	3620	3402	4593	3135	2886		196	229	219	171	272	302	4864	1547	1638	4629	2902	3973	3181	3155
ENSG00000073910	FRY	6262	3996	3653	4040	6309	3520	3275	45	23	12	87	160	79	100	62		6699	8577	7272	6233	11840	9783	81	32	34	99	100	102	58	78
ENSG00000073921	PICALM	24284	25805	19083	21349	25592	16960	15620	3568	1177	715	4025	4591	3352	4011	3640		33294	38306	31023	26492	52367	42610	6945	1447	1990	6231	3219	2322	3303	4982
ENSG00000073969	NSF	3663	4766	3009	3317	4756	3467	3583	6736	2471	1896	11860	13369	10385	9374	9357		7897	6297	8991	5432	9292	8863	14234	3579	5588	9784	8873	9654	9793	10380
ENSG00000074054	CLASP1	5026	3689	5612	5364	6709	4688	3392	14290	5164	2658	25644	26116	19285	16258	14536		11444	8857	9449	7910	13833	10801	20604	6603	8738	29121	21668	21909	21649	20869
ENSG00000074071	MRPS34	1954	1666	607	983	1314	940	1036	1302	92	235	1707	1328	874	959	1115		1480	2102	1541	1545	2810	1517	1809	390	644	2083	806	251	2053	1062
ENSG00000074181	NOTCH3	108	36	13	23	35	25	5	34	28	15	339	309	120	56	92		35	57	27	80	97	66	166	66	65	105	118	275	73	196
ENSG00000074201	CLNS1A	5128	6619	3345	4593	6015	3948	3606	911	352	208	2091	2752	1637	1582	1758		6692	7572	8962	6112	10133	10356	2459	612	1011	2279	2000	2475	1673	2261
ENSG00000074219	TEAD2	41	78	19	25	5	35	12	300	226	42	115	391	548	106	243		49	31	50	148	37	80	359	122	68	594	83	1048	214	98
ENSG00000074266	EED	1347	1929	2104	1731	2775	1971	1580	5046	2436	1494	10178	10937	9386	8072	9548		3800	3205	3766	3146	4614	4045	10681	2916	4782	7454	6372	9825	7530	8365
ENSG00000074276	CDHR2	61	54	47	65	90	47	61	283	83	99	752	929	434	526	680		79	96	220	85	167	75	841	207	312	570	339	577	574	585
ENSG00000074319	TSG101	2960	4075	3087	2506	3311	2389	2004	2065	1162	883	3517	4297	2887	2181	2816		3973	3705	4693	3283	6168	5477	5241	1290	1487	5186	2962	2274	3097	4733
ENSG00000074356	NCBP3	7368	6335	5233	6605	8072	6502	5854	767	178	269	1219	1242	542	1147	658		10116	11567	12411	9703	15515	13819	1137	205	483	1425	1669	293	890	1333
ENSG00000074370	ATP2A3	20447	12520	10057	9950	18316	12733	11961	4338	2043	920	6705	7248	7462	6026	6388		19597	22487	27509	24283	37194	20010	8008	2639	3398	6772	6251	6980	6459	7902
ENSG00000074416	MGLL	334	896	726	394	2170	524	779	1121	559	271	1675	1869	2247	1541	1558		1059	1605	3149	1831	2804	2366	1870	696	803	2131	1254	1834	1713	1602
ENSG00000074527	NTN4	13	67	26	91	43	88	47	3856	1284	1094	8223	6143	9059	6484	8761		295	115	94	130	181	438	10394	2030	4986	6175	6984	9170	5365	7837
ENSG00000074582	BCS1L	1157	1575	610	1062	1467	1175	1305	17038	6984	3886	25095	26429	23248	19183	18312		1670	1828	2749	1762	3276	2625	29164	7471	10204	20433	21265	20666	21214	18270
ENSG00000074590	NUAK1	22	167	697	156	106	250	171	39624	11633	11248	64986	55357	44236	47634	44493		1735	322	737	439	576	323	88397	18253	25065	73951	53668	26731	40942	64716
ENSG00000074603	DPP8	5179	5793	3622	5537	6855	5909	4637	2550	734	657	3621	3005	2459	2812	2613		9495	9788	12185	8110	13005	14785	4978	1046	1546	4829	3418	1553	2703	3658
ENSG00000074621	SLC24A1	576	558	215	397	564	422	465	1059	406	255	1844	1696	1402	1489	1289		697	681	765	780	1324	1099	1776	560	662	1932	2129	1362	1303	1693
ENSG00000074657	ZNF532	2972	1881	1279	2350	3528	1949	1907	896	433	246	1891	2434	2041	1452	1947		4206	3540	3053	5422	5660	5396	2266	661	974	1761	1202	2204	1621	1706
ENSG00000074660	SCARF1	1381	779	809	797	1096	534	736	1885	618	784	4788	4307	1588	3383	2038		796	1227	878	922	2099	876	4225	767	1262	3929	5744	881	2516	4046
ENSG00000074695	LMAN1	3249	4269	3603	3962	4688	4243	3356	4647	2982	831	8936	7435	7284	5392	11141		7640	7098	7039	5843	11882	10747	9187	2893	4884	7736	6286	13262	8387	6768
ENSG00000074696	HACD3	646	1413	1055	1035	1138	1038	896	16	5	7	9	27	12	21	27		1686	1730	2474	1368	2101	2432	10	7	6	14	14	3	30	37
ENSG00000074706	IPCEF1	3800	4358	2815	5266	6165	4111	3037	954	350	236	1792	1832	1531	1569	1842		7729	8198	10618	6300	10841	11524	2154	585	956	2076	1117	1573	1294	2046
ENSG00000074755	ZZEF1	14078	9303	12517	12051	17634	11673	11036	303	72	47	329	319	363	293	388		25272	25051	27094	20643	38286	24696	573	95	141	295	277	261	260	513
ENSG00000074800	ENO1	44895	51572	30197	28697	48251	27637	23702	3181	1035	839	4865	4827	4977	4771	4495		56939	66837	60766	45443	94407	62593	6791	1897	2265	6357	3688	3400	3682	5453
ENSG00000074842	MYDGF	2708	2826	2002	1835	2740	1676	1993	6500	2583	2258	9719	13320	10913	9380	10020		3262	4212	2862	2703	5671	3132	13847	3911	4943	11429	7885	8612	8718	11187
ENSG00000074855	ANO8	1738	888	594	845	1290	1001	1119	527	189	161	1067	1155	921	1112	1106		1327	1746	1812	1494	3050	1382	1568	315	559	1377	815	1059	857	1354
ENSG00000074935	TUBE1	899	1262	727	1070	1411	1152	906	54	11	9	30	74	53	109	57		1777	1651	2443	1745	2438	2643	54	17	36	65	39	35	65	43
ENSG00000074964	ARHGEF10L	4710	2817	1485	2124	3748	1744	2576	54	21	11	135	73	47	67	47		2505	3815	2656	3493	8107	3199	76	30	42	76	44	111	98	59
ENSG00000074966	TXK	2225	2671	3301	5354	5223	5817	3687	553	278	471	1434	2168	813	1456	977		11405	10683	11964	5690	10847	9906	3094	274	774	980	827	328	1038	841
ENSG00000075073	TACR2	10	6	7	7	15	7	0	2483	927	481	3780	6148	3558	3962	4360		14	10	1	28	21	11	4071	1396	1108	5345	2981	3255	3443	4415
ENSG00000075089	ACTR6	830	1937	719	1138	1425	1353	1006	1386	432	341	1993	1914	1977	1723	1702		1578	1667	2436	1631	2342	2736	2664	530	834	2985	1531	1514	1381	2122
ENSG00000075131	TIPIN	226	214	177	247	244	151	121	2804	601	899	5233	5454	2013	3716	2876		395	334	448	273	669	452	4596	924	1185	4187	3924	1429	3834	3794
ENSG00000075142	SRI	2820	3820	2226	2818	3869	2772	2100	393	249	92	785	790	534	338	389		5172	4343	5602	4790	5971	7723	635	214	249	924	582	583	548	823
ENSG00000075151	EIF4G3	8073	6321	5686	6404	7944	6702	4860	3	2	2	10	0	1	8	1		12102	11755	12600	9282	13222	13421	9	4	3	1	7	10	4	2
ENSG00000075188	NUP37	551	1174	345	750	792	734	615	6611	2775	2203	12819	15188	14059	10198	12901		955	901	1593	1084	1644	1723	17906	4477	7203	13651	9380	11865	10224	13713
ENSG00000075213	SEMA3A	37	23	42	12	38	8	13	1387	466	806	3729	4260	3126	3302	3222		54	109	97	16	90	124	4515	1016	2350	3077	2669	2855	2550	4100
ENSG00000075218	GTSE1	18	31	52	56	100	51	137	899	336	182	1401	1766	1749	1197	1388		75	92	99	85	74	99	1988	485	684	1668	1179	1764	1255	1721
ENSG00000075223	SEMA3C	1500	1034	410	821	1065	713	809	871	297	125	736	795	781	908	893		1233	1627	1313	830	2569	1549	1288	446	528	1083	1479	1059	1248	915
ENSG00000075234	TTC38	2328	2476	2711	2329	3183	4567	2563	213	111	50	247	304	176	317	302		5997	4826	4794	5098	6118	4657	546	105	105	189	303	109	296	289
ENSG00000075239	ACAT1	1019	2263	725	1166	1928	1143	807	2380	780	333	2961	4927	2415	2116	1583		1699	1719	2809	1656	2792	2795	2754	837	1355	4592	2914	1852	2305	2461
ENSG00000075240	GRAMD4	5077	2717	1747	2650	3791	2238	1828	1916	1050	527	5306	4251	3725	3108	3762		3488	5349	3243	3925	7170	3641	3884	1268	2043	3201	2674	4690	3110	3298
ENSG00000075275	CELSR1	1205	421	257	332	402	382	368	8770	3709	2680	12863	12680	14831	11998	10931		706	576	624	1478	1515	947	20104	4898	6343	16158	10306	11000	11104	15365
ENSG00000075290	WNT8B	0	3	3	3	18	1	2	39846	14975	6934	44169	33292	43825	35683	38968		7	8	3	6	11	5	74317	19365	18589	58876	44560	32633	37859	43934
ENSG00000075292	ZNF638	7768	10002	4515	7810	8459	7208	6647	4953	2137	1592	6858	7691	6277	6010	7731		12684	14894	16416	10654	15785	16990	10979	2763	3158	5596	5982	4840	5853	5860
ENSG00000075303	SLC25A40	2834	3130	1005	2472	2712	2505	2087	91689	10372	9038	37691	24278	31294	71969	67518		2607	4453	3744	2806	5084	5896	181154	38570	14668	128805	110663	17854	64985	68399
ENSG00000075336	TIMM21	762	1255	634	958	1050	914	669	11640	5320	2059	14468	14943	15026	11107	14724		1267	1289	1794	1346	2054	2126	16852	4950	6281	12157	10062	13647	12036	11245
ENSG00000075340	ADD2	720	501	339	372	674	389	490	6513	2715	2000	10893	12647	9492	9659	9604		1350	913	1298	752	977	1255	14135	3408	5201	11336	9600	8519	9061	10981
ENSG00000075391	RASAL2	208	132	140	133	213	127	148	279	80	39	216	197	180	267	152		286	307	259	216	486	302	228	75	71	363	251	87	162	232
ENSG00000075399	VPS9D1	3653	1145	1255	1386	2401	1074	1457	196771	50379	60715	383415	353951	250535	345711	200310		2537	2834	2999	2295	5984	2364	377587	84415	144353	482125	330200	130654	246335	365220
ENSG00000075407	ZNF37A	1762	2083	1202	2361	2329	1912	2083	5	4	3	9	29	26	14	33		3666	4155	5576	3305	5150	5543	18	10	10	27	10	18	12	20
ENSG00000075413	MARK3	8653	9091	8051	7700	10738	6511	6405	707	275	299	1236	1131	753	831	974		15568	12143	15147	10074	17017	14189	1949	482	537	1197	945	500	811	1301
ENSG00000075415	SLC25A3	23168	23683	34247	23645	34161	19915	14489	234	84	24	343	224	190	180	133		52700	41562	37779	32485	61391	49363	270	72	70	324	247	200	261	168
ENSG00000075420	FNDC3B	5286	3037	4203	3990	5047	3880	3069	6671	2615	1334	7696	7928	8893	6919	8674		9074	7582	6488	5911	10292	9261	11762	3381	4099	8283	6573	7691	7180	7583
ENSG00000075426	FOSL2	37725	10446	94185	52289	36942	26570	11338	12576	3853	4579	23584	24267	19851	22683	21622		80764	34240	22357	55468	118224	51886	33987	7237	11382	29336	18731	11558	17222	26765
ENSG00000075539	FRYL	7271	6133	8045	7063	9758	6493	5823	2388	748	662	3732	4395	3582	3600	3480		16635	13841	16082	11615	20841	17660	5543	1256	1728	4040	2808	3086	3007	3759
ENSG00000075568	TMEM131	7191	6617	5157	6162	7667	6452	5827	6362	2493	1375	13049	9073	13572	9439	8841		10173	10753	11279	9479	15869	14416	9485	3311	5324	12830	12159	12623	10738	9790
ENSG00000075618	FSCN1	478	222	118	138	252	109	94	3759	1706	738	5496	5714	5756	4226	4668		136	307	154	236	638	163	6945	1914	2660	6007	4090	4864	4228	5412
ENSG00000075624	ACTB	312036	312938	136953	182726	330229	173861	155846	5405	1889	1150	6517	6312	6317	5405	7736		249247	316783	368670	267925	555933	316335	10245	2791	3632	7857	4942	6419	5039	6613
ENSG00000075643	MOCOS	51	22	0	12	13	7	13	1795	702	348	2457	2042	2268	1747	1988		5	16	71	9	32	12	3217	829	1089	3227	2372	2006	2071	2276
ENSG00000075651	PLD1	797	922	872	668	729	627	658	1102	497	224	1303	1582	1629	1408	1507		957	1424	867	871	1591	1453	2049	579	678	2219	867	1295	1280	1572
ENSG00000075702	WDR62	197	101	138	111	222	148	267	1972	699	477	2933	4260	2504	2423	3016		194	301	304	284	454	244	4425	1033	1259	3378	2535	2500	2510	3611
ENSG00000075711	DLG1	4281	4233	5065	4887	6067	4187	3073	2430	1036	287	2057	1819	2396	1771	2351		9105	7977	8222	6654	11415	10151	3530	1244	1103	3220	1727	2230	2446	2302
ENSG00000075785	RAB7A	15702	20512	9880	13932	20280	13503	9935	715	251	189	1581	1767	2220	1602	1796		20728	24340	25324	18224	33573	33022	1756	523	876	1683	1252	2695	1526	1642
ENSG00000075790	BCAP29	3232	2661	1625	2444	2940	2434	1586	3649	1239	755	2501	2253	3590	2595	3567		3928	3893	3885	3421	5342	5816	6360	1660	1992	4230	3345	2633	2774	2879
ENSG00000075826	SEC31B	4359	5387	5461	5762	6670	3898	6400	1235	474	493	2175	4164	2104	1801	1678		8962	9373	13266	10337	16397	9210	3323	679	1294	2433	3081	800	1527	2710
ENSG00000075856	SART3	2719	4859	3727	2907	4092	3186	2771	30453	14907	5615	38368	39298	34590	30870	28997		5391	5354	6723	4698	7427	6847	49831	13129	15165	33858	34585	31684	33670	30961
ENSG00000075884	ARHGAP15	3416	5756	4275	3635	5232	3756	2897	2776	879	617	5196	4753	3056	3545	2742		8425	5740	6892	5262	8062	10835	3717	1150	1612	4479	4605	3179	3771	3710
ENSG00000075914	EXOSC7	1186	1578	1322	1283	1789	1188	1001	1942	741	694	3443	4152	3201	3214	3692		2337	2076	2414	1760	3047	2510	5090	1010	1674	4181	2762	2936	3016	4027
ENSG00000075945	KIFAP3	923	1226	862	824	1060	908	706	345	106	92	921	1084	817	663	668		1856	1409	1947	1330	1967	2196	825	227	389	969	476	1166	681	863
ENSG00000075975	MKRN2	1920	2703	1658	1721	2198	1989	1400	154	49	64	348	627	372	359	413		3079	2551	3777	2525	4124	3911	455	86	237	415	272	470	325	375
ENSG00000076003	MCM6	937	1485	2004	1199	1724	1253	939	2035	839	471	3179	2992	3629	2632	3040		3296	1917	2433	1796	3088	2833	3937	1129	1338	3072	2332	3140	2737	2630
ENSG00000076043	REXO2	608	1321	570	1035	1129	1030	893	509	139	215	1207	1189	1028	1010	1029		1162	1902	2321	1449	2115	2311	1269	295	597	786	1348	613	930	1123
ENSG00000076053	RBM7	2093	1124	3566	2174	2759	1648	815	740	175	158	673	912	511	806	623		5671	3249	2603	2690	5095	4222	1239	305	295	967	826	254	703	714
ENSG00000076067	RBMS2	3199	1676	1570	2517	1678	1080	1541	1072	309	127	746	791	992	1005	687		3687	3163	2750	1959	3912	3668	2003	410	406	1529	1168	964	921	885
ENSG00000076108	BAZ2A	22863	15718	26134	19332	28043	17966	15826	13371	4914	3343	19587	22752	17416	17275	18375		40238	36797	40073	32889	58213	39734	28477	6769	9463	20847	14766	15868	16022	18699
ENSG00000076201	PTPN23	3529	2358	1910	1905	3656	2152	2811	1908	906	401	2093	2222	4023	1929	2753		3596	4700	4009	3868	7563	3476	4516	1202	1420	3695	2736	4025	2967	4288
ENSG00000076242	MLH1	2090	3215	1510	1881	2804	2110	1546	1049	662	347	2854	2733	1562	1449	1831		3368	3368	4333	2823	5073	4898	2766	621	1142	1860	1581	2284	2064	1459
ENSG00000076248	UNG	393	975	238	431	564	571	576	4496	1301	620	3073	1697	2433	2477	1934		639	764	1232	841	911	1562	5390	1621	1513	5064	5066	2164	3918	3218
ENSG00000076258	FMO4	347	410	87	229	320	228	216	18021	7661	3098	28804	20460	30873	20647	24609		413	467	702	425	539	695	32301	9008	11906	22259	22316	28485	24356	18513
ENSG00000076321	KLHL20	1477	1368	1465	1634	2264	1502	1153	768	260	267	1743	1919	1856	1328	1626		3459	3121	3016	2574	4332	3557	2101	508	999	1673	1162	1677	1418	1915
ENSG00000076344	RGS11	6	7	0	3	2	6	12	13458	4569	3492	21126	19417	11750	14246	11895		9	3	6	19	4	11	22839	5293	7447	20952	16038	10571	13629	19100
ENSG00000076351	SLC46A1	832	884	258	710	1162	664	887	7541	2838	2586	13669	14701	11047	11417	12698		727	1209	1525	1057	1311	1181	19080	4417	6975	12377	9245	8508	11143	13633
ENSG00000076356	PLXNA2	783	436	384	377	577	369	451	149	31	8	85	70	75	62	71		582	757	670	598	1328	696	272	48	60	202	195	63	98	146
ENSG00000076382	SPAG5	512	442	843	504	814	395	459	28	16	27	57	152	27	24	48		996	913	938	907	1412	898	74	16	19	87	28	48	25	21
ENSG00000076513	ANKRD13A	13621	13429	8994	11177	15825	11171	8402	4447	1763	1364	9019	10479	7986	7526	8886		22474	19486	23246	17978	29138	28869	9413	2600	4323	7078	5672	8114	7373	7768
ENSG00000076554	TPD52	1965	1807	1101	1654	1719	2247	1186	12	1	2	38	5	7	6	11		4119	2738	2994	2910	4013	5041	17	2	7	17	24	10	32	5
ENSG00000076555	ACACB	1647	1518	1210	1058	1336	1254	1225	14	6	1	19	36	13	7	12		1729	1964	3297	2399	3755	1642	27	11	3	14	23	18	13	12
ENSG00000076604	TRAF4	2929	1179	4569	1642	2962	1250	666	4035	1494	557	4864	4249	2838	3063	2524		4491	2736	2076	3354	6006	2487	4649	1434	1478	6185	5819	2633	3970	3757
ENSG00000076641	PAG1	7664	8858	8324	10635	16953	10253	9785	36556	11743	6657	68705	59989	40626	41582	32290		18877	25152	22576	18261	34561	31040	47530	14374	20569	72456	61676	43466	47391	49167
ENSG00000076650	GPATCH1	1041	1606	525	992	1134	1081	941	7317	2207	2072	12866	10111	6325	8642	5671		1556	1685	2305	1638	2272	2193	12167	2558	4021	14188	12795	4160	7564	10361
ENSG00000076662	ICAM3	21316	14889	7968	8073	12690	8725	10403	3824	1093	552	4530	4207	2961	3409	2807		15185	19964	17216	16206	30247	15750	4289	1284	1542	5277	4884	2740	3881	3711
ENSG00000076685	NT5C2	8852	9501	5819	8197	10324	7473	6824	15059	6562	3190	23716	23959	18928	16372	17100		13481	15457	14666	11311	20100	17234	28278	8006	9546	27330	24345	21325	21711	22607
ENSG00000076706	AP002956.1	12	15	377	81	72	27	31	32	17	10	70	127	73	119	101		205	95	33	71	443	90	136	34	25	63	38	43	193	55
ENSG00000076716	GPC4	10	45	20	19	46	29	45	13471	5352	3596	20857	25887	21111	18967	21558		55	33	135	76	68	127	29923	7421	11742	25753	16435	20808	18233	25791
ENSG00000076770	MBNL3	5035	4417	2574	5081	6398	5245	3959	13665	5131	2974	18182	16701	16500	14285	15075		8883	8892	8517	8200	12191	14015	25428	5940	8553	19894	13277	13334	13748	15885
ENSG00000076826	CAMSAP3	21	12	7	10	8	11	45	7669	3180	1661	9766	9384	6487	8237	6097		5	10	3	18	32	12	12488	2830	4393	14537	11370	5307	8735	11561
ENSG00000076864	RAP1GAP	10	14	22	6	15	4	0	43	6	11	42	110	126	85	88		8	15	26	24	32	11	79	19	38	154	60	142	81	94
ENSG00000076924	XAB2	4707	2352	3402	1766	3440	1793	1999	2864	1379	774	4726	5684	4926	3673	3936		4493	4439	3900	3772	9049	2718	5422	1577	2234	4080	3578	4541	3612	3642
ENSG00000076928	ARHGEF1	50525	28015	23407	23976	43073	23809	34866	11099	4230	3790	18782	18087	15888	15227	18837		39535	59715	56444	47044	96134	38426	29888	6940	10238	18545	15352	14964	16275	21760
ENSG00000076944	STXBP2	15391	7117	5416	4967	8218	3760	5683	4011	1448	1239	7773	8574	6160	6030	5758		7911	12496	8754	8098	19193	8224	8048	2349	3442	8983	6968	5684	6743	6612
ENSG00000076984	MAP2K7	4310	1989	2820	2076	3305	2001	2155	12790	5196	2876	17857	14698	16726	12842	14747		3943	4834	3381	3654	8958	3381	26789	6866	12282	26613	17596	27691	15765	23093
ENSG00000077044	DGKD	18684	10609	13507	11436	16801	11274	12263	7855	3444	2032	11598	13275	12599	11480	11840		20545	25572	26867	20808	35085	20266	16984	4504	6170	11454	9816	11259	10341	11805
ENSG00000077063	CTTNBP2	115	86	13	23	61	76	5	52	20	5	66	63	105	49	78		56	51	20	62	105	90	103	14	17	56	51	95	26	48
ENSG00000077097	TOP2B	12851	17912	10673	14265	16631	14163	10816	3433	1063	629	5995	5016	3983	4206	3674		21274	24060	28222	19811	29641	33084	5962	1563	1836	6100	4363	3689	3867	5234
ENSG00000077147	TM9SF3	9128	11914	11216	10218	12097	10155	8046	5	5	1	0	19	24	12	8		15882	21267	17406	13264	23437	24059	6	4	2	7	11	13	2	8
ENSG00000077150	NFKB2	8275	5839	7369	4467	8425	3655	5597	294	82	99	1029	577	365	510	447		7566	9062	9324	7724	18000	8871	527	125	244	782	621	459	584	697
ENSG00000077152	UBE2T	29	109	25	64	67	64	111	2321	623	1095	4775	6646	4065	5517	5900		50	87	134	117	157	121	8157	1755	3024	6021	4339	3468	4080	6629
ENSG00000077157	PPP1R12B	2473	1882	2419	2647	2932	2461	2459	6498	2427	2853	13170	17515	12289	12986	11755		5333	4979	5598	3478	5857	5259	16288	4085	8159	14497	10149	9037	9779	15503
ENSG00000077232	DNAJC10	11915	12192	9681	13035	14304	11355	7391	2757	826	621	5961	4761	2973	2976	2467		18794	20299	19271	14990	25893	28199	3702	1033	1519	4145	5662	3179	3541	3791
ENSG00000077235	GTF3C1	5512	4767	3406	4073	5861	4687	4040	8708	3388	1339	6751	7576	8826	7087	7819		8575	8190	9465	6972	12252	7906	13876	3952	3613	9059	7178	8605	7477	8092
ENSG00000077238	IL4R	17960	12427	9514	7383	12646	8611	8713	752	250	139	1524	1071	812	815	635		18955	19576	26368	16087	25613	19988	910	261	333	1284	1185	780	876	1019
ENSG00000077254	USP33	7166	7254	5939	7382	9356	6855	5494	786	476	527	2255	3181	1760	1826	1857		13920	12537	13955	10315	17993	16632	2786	584	1237	1984	1301	1866	1706	2155
ENSG00000077264	PAK3	7	28	18	11	61	29	41	18076	4515	5099	27851	28266	24798	28437	25223		41	49	111	54	90	91	44995	9607	12766	42204	25700	16468	23956	32673
ENSG00000077312	SNRPA	4563	3384	2573	2574	4204	2344	2258	991	292	255	914	2049	1492	1941	1530		5376	4466	5421	4772	8498	4686	1817	439	579	2083	1129	698	1304	1068
ENSG00000077327	SPAG6	0	2	5	2	6	6	6	11	1	0	9	51	16	64	38		4	5	14	16	9	10	30	8	28	53	16	3	104	10
ENSG00000077348	EXOSC5	737	551	188	355	656	328	401	5256	2150	843	5922	6445	6372	5130	6321		450	802	650	662	1324	520	9224	2175	2924	7782	5056	6232	5770	6722
ENSG00000077380	DYNC1I2	3384	5932	1652	3496	4252	3027	2817	820	308	225	1149	1372	1039	1183	1124		4286	5774	6603	4446	7600	8971	2105	497	593	1816	1191	796	943	1702
ENSG00000077420	APBB1IP	7986	13396	5070	8492	10346	8435	7131	7020	2347	1447	7332	7334	8311	8373	6938		12864	13517	16899	11032	17156	18793	13619	3505	3692	11291	8702	5577	7264	9105
ENSG00000077454	LRCH4	5836	1898	1659	1932	3594	1786	2604	1009	206	118	1359	1682	1031	767	589		3236	4958	4181	4051	8986	2823	1965	491	219	1871	1284	1062	681	568
ENSG00000077458	FAM76B	5104	4007	6353	5061	6399	4580	3288	4647	1190	924	6074	12811	9206	6656	7397		10962	8658	6642	7715	13226	10897	5384	3193	2374	13394	3485	5765	6822	6792
ENSG00000077463	AC016586.1	1231	587	477	477	1029	496	762	23	33	6	16	85	61	31	48		824	1255	979	958	2015	727	55	30	40	91	21	66	55	148
ENSG00000077514	POLD3	1485	2534	529	1241	1637	1347	1691	2078	850	565	3181	3617	3254	2466	2994		1658	2802	2989	1577	3076	3649	4447	1247	1511	3513	2696	3322	2773	3158
ENSG00000077522	ACTN2	11	7	5	3	0	7	14	3	2	4	3	44	16	14	6		7	1	5	1	2	7	35	9	10	16	7	3	13	15
ENSG00000077549	CAPZB	18648	26866	13330	16635	25151	16404	12135	8858	2562	1510	11031	9927	8983	9056	7241		28199	29273	34858	23752	43118	34592	13045	3170	3680	14069	12116	6787	9722	10105
ENSG00000077585	GPR137B	933	1082	737	688	1214	879	683	1703	769	459	3444	3522	2945	2871	3045		1511	1437	2156	1149	1745	1709	4516	1035	1583	3337	2396	2874	2741	3363
ENSG00000077616	NAALAD2	18	23	9	64	17	6	17	96	27	17	286	75	144	88	135		71	113	68	31	119	71	245	47	81	126	91	208	133	138
ENSG00000077684	JADE1	3355	4422	3473	3609	4446	3917	2400	4	2	1	2616	3	4	5	15		7072	5374	7007	6097	9357	8673	2	1	6	19	5	12	2	1
ENSG00000077713	SLC25A43	861	1171	520	770	1080	678	838	4575	1498	1272	6390	6662	6343	8139	5703		1548	1193	1384	1366	2210	2311	11380	2654	3065	7428	8432	2999	5379	8519
ENSG00000077721	UBE2A	5951	4912	6474	4948	6881	4429	3264	5534	1709	1337	7485	7618	7650	7430	7469		9547	8066	7082	6320	11440	10017	12104	2997	3876	9546	6918	5903	6326	8625
ENSG00000077782	FGFR1	393	695	218	665	1124	676	481	3785	1570	1039	7654	7656	6085	5609	6987		845	439	1355	1225	2577	1462	8229	2072	2890	5912	4671	6287	5478	5807
ENSG00000077935	SMC1B	7	10	1	8	6	6	1	3724	1794	769	5446	4612	5288	3611	5008		0	7	5	16	14	12	6531	2146	2528	3318	3718	5730	4147	3859
ENSG00000077984	CST7	3998	5112	3456	3777	4681	8422	3305	684	235	83	755	849	615	810	802		13198	7182	9024	9465	12032	9080	1284	374	255	719	675	593	919	765
ENSG00000078018	MAP2	38	29	31	23	30	22	6	509	181	146	1021	1082	1083	948	935		51	26	44	69	94	98	1244	404	466	1170	818	912	881	1147
ENSG00000078043	PIAS2	1787	1844	1858	2129	2287	1719	1720	2243	813	381	2891	2487	3158	1649	2840		3107	3586	3014	2801	4565	4260	4115	1069	1553	3332	2248	3167	2154	2268
ENSG00000078053	AMPH	56	42	7	29	10	17	21	23369	8291	4012	28813	33270	38048	29171	29305		29	33	23	22	34	12	40415	13515	13606	41616	21706	30273	27916	28554
ENSG00000078061	ARAF	8710	5650	6736	5143	8329	4780	4710	804	336	184	1672	1301	1159	1079	1221		8803	10241	10309	8633	17994	9242	1974	434	564	1625	1086	1421	1164	1217
ENSG00000078070	MCCC1	1822	2284	1408	1921	2633	1938	1394	31128	8533	7794	46541	45620	36368	40135	38537		3081	3146	4031	3229	5070	4372	63803	15314	19683	53910	36059	27441	35108	46208
ENSG00000078081	LAMP3	50	97	56	64	240	35	57	52	37	3	37	75	60	61	68		144	136	189	166	158	166	194	50	26	82	41	37	97	114
ENSG00000078114	NEBL	0	1	3	4	6	7	1	103	51	10	97	100	112	98	106		23	6	3	1699	2763	2437	228	47	87	258	133	99	168	198
ENSG00000078124	ACER3	4916	3777	4406	5077	6040	3443	2883	5555	2031	1505	10385	8434	9086	7246	9288		6318	7648	5805	5682	11608	9464	12462	3283	4185	8283	7316	7739	7698	7946
ENSG00000078140	UBE2K	4344	5596	3972	4806	6585	4868	3637	546	276	148	1007	887	946	911	950		7293	8194	7708	6399	11942	11211	1414	428	513	1548	962	1337	890	994
ENSG00000078142	PIK3C3	3807	4670	2325	3607	4712	3755	3158	3059	1478	418	3725	2692	4439	2435	3703		6917	6634	8580	5354	9588	9923	4404	1634	1828	5073	2684	5185	3046	3598
ENSG00000078177	N4BP2	2831	1661	2109	3085	3576	2171	1894	5794	872	606	4346	2910	6470	3714	7058		5074	6142	5713	3883	6250	6173	4515	1834	2333	3517	2062	8551	2786	2986
ENSG00000078237	TIGAR	540	430	445	454	564	577	283	15489	5227	5175	26593	28611	24232	23888	24851		856	1108	834	809	1042	1081	44742	10655	13445	28927	21654	20303	21363	27544
ENSG00000078246	TULP3	556	719	380	551	792	613	601	4605	1749	1279	8666	9721	8516	7914	8243		1022	901	1342	835	1491	1256	11984	2955	4339	10971	6690	7211	6796	10096
ENSG00000078269	SYNJ2	1339	1697	1178	1627	2220	1773	1148	10002	4348	2081	14641	17727	13056	11067	14250		3010	3280	3287	2245	3451	3362	18317	4954	7020	14398	10668	12687	10924	14622
ENSG00000078304	PPP2R5C	13797	18000	19818	17721	21403	19476	12495	3087	1030	620	5477	4690	6873	3844	4687		41062	27968	36108	29645	41643	37237	4657	1823	2595	4697	3802	6009	3973	3668
ENSG00000078319	PMS2P1	543	847	599	792	1147	734	572	4036	1598	928	7447	7124	7124	5888	5721		1537	1229	1637	1308	1860	1861	7700	2182	3294	7181	5886	6854	6638	6269
ENSG00000078369	GNB1	31389	31834	20072	24409	37138	24219	18178	10811	4235	2521	13890	14424	13736	12817	13616		45319	45178	45872	37353	67408	57014	20058	5244	6179	14913	11309	10098	11828	12434
ENSG00000078399	HOXA9	23	46	60	31	140	29	53	9480	826	711	1457	1020	3877	5388	3566		57	56	37	47	119	75	13870	2994	997	9842	7944	1099	5892	3327
ENSG00000078401	EDN1	89	78	80	54	83	64	65	4889	1223	1139	7610	7627	3844	4864	4129		135	133	162	119	164	149	6446	1734	2336	8867	7134	4219	5150	6041
ENSG00000078403	MLLT10	5295	4652	3598	5199	6657	4516	3065	28	14	9	83	73	32	34	25		10038	7920	8532	7674	13394	11561	52	7	26	30	73	44	43	71
ENSG00000078487	ZCWPW1	473	588	560	572	776	558	416	13	5	3	47	48	42	59	13		1107	905	1400	917	1523	1339	31	9	11	21	51	48	29	6
ENSG00000078589	P2RY10	1209	2401	2091	1561	2331	1684	1325	1271	356	368	2602	2916	1457	2009	1495		4503	3528	3715	3652	3982	5587	2349	555	1043	2819	2553	1151	1700	2613
ENSG00000078596	ITM2A	679	2193	1536	2892	2828	1636	2049	830	230	160	1160	1140	1136	1000	1034		7733	3098	8003	5523	3714	5596	1459	348	541	1455	920	887	942	1239
ENSG00000078618	NRDC	16812	17022	11277	14687	19516	13436	12223	7	1	1	25	9	2	3	11		28721	26361	28922	21013	34714	32241	34	2	4	8	6	2	21	4
ENSG00000078668	VDAC3	4196	8037	3781	5006	7272	5622	4396	4861	2444	1014	6821	6916	7122	5440	6086		8439	8858	11658	7843	12003	12647	8730	2536	3496	7422	5286	7011	6355	6588
ENSG00000078674	PCM1	9250	9664	9280	7568	9753	7371	7865	24	11	9	52	82	55	60	97		16049	11839	16981	13134	19734	18378	93	13	31	52	49	78	53	83
ENSG00000078687	TNRC6C	2117	2231	1795	2471	3355	2646	1981	30	4	2	24	50	49	20	15		5766	5186	6225	4498	7181	5682	23	8	6	22	24	31	13	16
ENSG00000078699	CBFA2T2	3216	3238	2521	3164	5060	3993	3314	57	30	52	135	122	138	186	116		6356	5674	8064	6121	10103	8120	204	41	92	150	124	50	80	124
ENSG00000078747	ITCH	6434	7345	9275	7828	9685	7810	5336	15077	5139	4955	29182	30361	26586	26390	32138		15589	13630	13471	11261	19577	18941	44826	9865	15380	34788	22418	21173	23427	34181
ENSG00000078804	TP53INP2	5573	400	8306	2840	3811	978	426	71	30	66	295	474	192	205	292		7908	1744	2228	3883	7982	2693	210	44	122	271	114	204	212	334
ENSG00000078808	SDF4	7656	4562	2789	3202	5506	3407	3879	3591	1750	875	7868	9467	9177	6239	6383		6780	8153	6956	5968	12678	5393	8614	2586	3508	8953	5267	10909	6684	8479
ENSG00000078814	MYH7B	88	36	17	34	29	13	17	4914	1752	1576	9858	9971	8290	7286	6637		25	46	40	61	73	32	10894	2816	3905	8830	8045	5594	6255	8861
ENSG00000078900	TP73	24	24	27	38	53	23	45	981	139	135	557	841	465	535	426		34	15	21	53	16	18	1035	190	190	836	489	164	615	713
ENSG00000078902	TOLLIP	3057	1987	816	1309	2043	1324	1445	2977	867	408	3932	3168	2198	2552	1996		1991	2971	2552	2249	4673	2369	2789	890	1145	4023	3486	2075	2803	2527
ENSG00000078967	UBE2D4	669	944	599	645	929	658	508	14924	5995	2161	12976	10642	16734	11757	10982		1147	1045	1518	1005	1684	1409	25268	6920	6016	20881	12942	10889	11573	14074
ENSG00000079112	CDH17	22	5	12	10	23	13	0	5307	2578	900	9623	6170	5981	4461	7588		4	11	2	23	24	12	10525	2540	3283	7205	5129	7007	6629	5558
ENSG00000079134	THOC1	3306	3939	4724	4013	4361	3459	3127	61	17	33	91	233	38	44	24		7307	6798	8000	5364	9060	8250	180	15	29	57	99	48	32	88
ENSG00000079150	FKBP7	50	80	22	51	74	32	31	154	52	39	274	490	366	313	264		37	47	77	53	79	97	243	69	234	448	252	570	387	270
ENSG00000079156	OSBPL6	0	18	13	2	5	5	2	1942	981	480	2918	2718	3029	2465	2813		2	8	35	13	16	10	3712	1046	1357	2481	1984	2816	2290	2343
ENSG00000079215	SLC1A3	161	93	71	69	136	60	129	5944	1802	963	9138	8338	4803	5634	4370		79	113	178	95	130	141	5915	1919	2564	9006	9065	4807	5596	6287
ENSG00000079246	XRCC5	16743	25671	11929	18751	23432	18395	13224	114	27	22	274	206	133	92	105		28552	30221	38465	23538	41549	45500	105	33	65	186	196	171	131	163
ENSG00000079257	LXN	214	338	51	150	225	191	243	5793	2000	1548	7924	7005	8564	7569	7926		119	228	436	211	298	404	15480	2970	3939	12166	7845	6270	6808	9140
ENSG00000079263	SP140	4255	4958	3397	4132	6402	5897	4021	438	85	64	681	530	345	377	420		8885	5481	11915	8538	9767	11588	522	107	213	678	556	318	370	471
ENSG00000079277	MKNK1	5326	4856	4337	4465	6747	4882	4414	211	50	73	192	290	168	281	222		8146	7434	8528	7370	12025	9071	397	91	125	374	191	106	192	226
ENSG00000079308	TNS1	400	408	474	429	909	285	266	5348	2102	766	7142	6278	7674	5339	4684		1007	891	713	798	1148	669	8284	2355	2730	8894	5568	7071	6032	5671
ENSG00000079313	REXO1	3865	1482	1988	1463	2479	1373	1656	451	226	134	814	378	532	375	467		2508	3418	2911	2712	6454	2122	614	181	266	436	393	417	318	243
ENSG00000079332	SAR1A	6704	7258	15031	7260	9938	7043	4549	1622	620	334	3019	3078	2371	2196	2508		16724	13306	13270	10219	17614	12884	3783	832	1165	3014	1842	2004	2083	2450
ENSG00000079335	CDC14A	2250	3954	2780	3143	4874	3246	2305	3573	1376	638	3832	4990	4144	3720	4571		5421	6451	5675	4705	8594	9008	6757	1537	2332	4934	3282	3871	3558	4877
ENSG00000079337	RAPGEF3	55	115	23	43	167	14	35	21440	6647	4754	30928	29823	23135	25028	20933		33	83	185	503	144	72	37382	9088	11878	31025	30370	19036	25254	26477
ENSG00000079385	CEACAM1	158	231	40	132	291	137	156	2047	856	515	3125	3130	1988	2694	2736		207	354	757	381	394	436	4041	1085	1505	3246	2665	2279	2747	4244
ENSG00000079387	SENP1	1545	1533	1442	1558	2106	1524	1235	27	27	13	18	36	49	51	54		3252	2762	3433	2451	3949	3903	95	27	36	92	33	73	143	164
ENSG00000079432	CIC	11495	3732	3990	3194	6718	3211	4523	3840	3308	2234	14389	19060	10411	14709	11409		6145	9064	7263	6863	16875	5496	16803	3976	7918	13188	9362	14918	13054	17821
ENSG00000079435	LIPE	264	128	41	100	122	99	103	3457	1432	1021	6713	7262	8294	5604	5471		116	242	194	213	326	166	7313	2316	3167	7360	6392	7220	5656	6114
ENSG00000079459	FDFT1	4540	7382	3603	4524	6949	5054	2956	844	235	219	1618	2282	958	1152	975		8948	7016	9916	8202	12379	10473	1603	369	571	1886	1153	764	1073	1574
ENSG00000079462	PAFAH1B3	652	417	238	237	502	264	240	115	76	39	223	66	257	216	153		418	639	489	504	1028	472	130	77	21	112	46	171	53	55
ENSG00000079482	OPHN1	164	222	141	159	194	164	226	16	2	2	17	37	16	50	9		336	370	347	249	404	384	27	8	3	54	23	5	31	25
ENSG00000079616	KIF22	3176	3972	3841	3168	4691	3358	3208	29	27	3	23	60	42	34	57		6733	5720	7690	6160	9474	5835	134	16	60	73	60	155	50	75
ENSG00000079691	CARMIL1	399	275	290	395	362	219	312	3749	1447	853	8238	6817	5547	5548	5015		454	673	820	423	946	1127	7566	1839	3130	9297	6879	5822	6413	6710
ENSG00000079739	PGM1	2041	2316	1004	1308	2257	1722	1360	2952	1324	1094	6251	5460	3247	4313	4242		2507	2593	2178	2417	3377	3237	7168	1109	1850	3526	2726	2139	3620	4025
ENSG00000079785	DDX1	2588	4950	2691	3007	3421	2886	2598	2387	1343	518	3500	3138	3425	2552	3279		5110	4305	6194	4008	6175	6672	4141	1303	1502	3522	2570	3137	2894	2933
ENSG00000079805	DNM2	24842	15640	15423	14073	23347	14884	14494	6005	2597	1291	10145	9019	8280	6583	9098		28633	31190	30062	26389	50149	27077	11452	3122	4316	8530	6042	8723	8478	6751
ENSG00000079819	EPB41L2	2146	2285	1272	1376	2828	1968	1242	6442	2660	1016	5214	5975	5045	5169	5761		2790	2968	3426	2924	4831	4721	10838	2798	2712	8908	5774	4446	5060	6988
ENSG00000079931	MOXD1	81	53	37	46	53	103	8	608	198	114	550	971	1224	1035	645		18	54	101	61	78	128	806	370	310	1063	271	631	616	586
ENSG00000079950	STX7	13672	10035	3720	9419	11233	8899	8008	27958	10610	5019	30593	25443	30245	28245	31265		11201	15476	15676	13798	20555	23451	44333	14897	14739	33526	28439	28168	26662	27812
ENSG00000079974	RABL2B	3387	4293	2447	3316	4639	3700	3039	4357	2222	868	6471	4858	6356	5244	6889		6110	5705	9554	5433	8892	7707	10901	2727	3100	6620	6563	7062	4305	5910
ENSG00000079999	KEAP1	1252	2085	682	778	1220	996	1081	267	107	43	555	488	458	349	329		1282	1510	1757	1425	2482	1609	399	120	234	245	210	579	208	225
ENSG00000080007	DDX43	311	284	194	191	612	395	162	451	209	123	2756	1295	488	895	1587		78	148	126	185	152	270	1386	338	476	770	611	50	244	1153
ENSG00000080031	AC010327.1	27	28	4	9	50	14	0	734	211	110	1068	1078	716	691	554		17	25	49	18	18	59	1016	287	334	923	975	650	835	741
ENSG00000080166	DCT	7	26	30	38	27	13	33	1420	540	342	2530	2097	2368	1883	2175		140	124	44	30	47	74	3057	693	1295	2622	1736	1971	1841	2597
ENSG00000080189	SLC35C2	5209	4247	2478	3429	5467	3248	3844	2018	885	605	3761	3235	3388	2882	3138		5282	6963	8895	6426	11695	6426	4388	1168	1553	3375	2673	2915	2752	2942
ENSG00000080200	CRYBG3	3149	2989	1878	2509	3327	1846	2309	7649	2864	2246	12518	14624	10154	11092	10907		3885	6197	3498	3827	6931	6750	18167	3999	5900	13150	9769	7134	10117	12787
ENSG00000080298	RFX3	1452	1301	1536	1683	2417	1450	1355	808	272	316	2242	2613	1871	1895	1908		3337	3249	3148	2750	4675	4048	2822	478	1147	2072	1496	2009	1766	2353
ENSG00000080345	RIF1	4211	3893	5122	4800	6639	4594	4636	11066	4306	1987	19083	11149	17129	12297	13246		8867	9293	8816	6590	12492	12019	20316	7192	6341	19006	12932	18695	15018	14448
ENSG00000080371	RAB21	3663	4309	6610	3732	4609	3321	2410	96	88	18	249	270	201	152	152		6649	6255	5150	4729	9080	7355	256	46	90	515	212	198	211	221
ENSG00000080493	SLC4A4	285	258	398	398	503	456	224	45398	16729	11601	52463	46899	65678	48010	50866		1117	591	751	1006	1022	1074	84269	25916	33686	70947	42129	41630	45675	57726
ENSG00000080503	SMARCA2	16245	14415	22251	17088	22644	15759	11325	1149	407	226	1805	2540	2303	1552	1796		47568	30880	29089	25491	45310	37229	1983	649	981	1652	1283	2352	1437	1447
ENSG00000080546	SESN1	3310	3079	4217	3327	4177	3158	1715	2214	769	667	5102	6163	3845	3921	3342		7047	6560	5623	5937	8057	12640	4968	1342	1950	4785	3993	3492	3727	4811
ENSG00000080561	MID2	159	192	117	192	292	156	144	132	97	25	1114	412	512	231	220		340	429	497	610	484	659	256	98	236	153	414	583	513	174
ENSG00000080573	COL5A3	43	157	363	579	823	2457	352	313	214	122	1087	1250	947	903	709		574	475	1271	26	3069	1865	876	216	352	684	668	930	778	701
ENSG00000080603	SRCAP	1085	355	534	445	705	409	529	360	127	50	504	388	528	278	408		914	1203	954	798	1643	808	552	165	224	660	282	571	465	362
ENSG00000080608	PUM3	1249	2033	1159	1488	1707	1209	1200	1565	635	516	3687	3950	2789	2771	3261		2336	2310	2838	1998	3075	2951	3345	932	1538	2498	2165	2851	2403	3016
ENSG00000080802	CNOT4	1892	1596	1304	2036	2527	1731	1199	3935	1621	627	4689	5227	5209	3906	5359		4143	3693	3134	2874	4865	4155	6884	1757	2283	4684	3508	5156	3833	5005
ENSG00000080815	PSEN1	9280	10991	6066	6745	9677	6690	6686	228	82	55	256	223	451	186	199		12721	13657	14395	9571	17201	17053	374	79	100	174	172	283	229	223
ENSG00000080819	CPOX	1104	2138	595	1134	1689	1453	1389	893	28	47	19	41	356	312	376		1696	2045	2258	2089	3158	3331	1196	192	61	2268	310	20	596	642
ENSG00000080822	CLDND1	4466	6990	9331	9312	11097	8972	6821	332	193	80	597	1142	246	355	578		16419	12081	12301	15114	22411	20549	901	321	257	270	426	383	754	626
ENSG00000080823	MOK	63	125	146	111	247	99	88	24004	9650	3113	46140	23934	38382	20557	33527		284	203	276	300	411	284	33868	9426	19775	35753	29229	45186	30441	26000
ENSG00000080824	HSP90AA1	34871	36475	43862	33135	42825	30395	20444	2982	760	1185	5129	6142	5544	5130	5026		76521	52318	61452	43235	75564	69217	7876	1669	3029	6061	4103	3957	4260	5982
ENSG00000080839	RBL1	810	1237	888	994	1435	1056	865	161	62	30	191	220	207	118	228		2025	1860	2923	1962	2335	2596	231	78	123	159	171	297	160	159
ENSG00000080845	DLGAP4	4345	3399	1521	2485	3639	2629	2588	12352	4322	2405	12851	13136	13071	11555	14689		3911	4493	5119	4388	7713	5007	24518	6228	6603	16670	12079	11631	11345	14220
ENSG00000080854	IGSF9B	76	151	61	179	282	133	349	486	184	168	1236	1234	1032	835	916		253	525	640	331	614	310	1220	275	656	836	781	1029	813	936
ENSG00000080947	CROCCP3	636	331	256	469	613	539	745	49	14	4	48	49	30	112	46		668	1187	1462	950	1514	974	132	23	22	175	66	36	55	63
ENSG00000080986	NDC80	110	249	228	245	338	266	299	3276	1464	1686	7568	9303	4918	8759	8973		569	413	661	387	458	627	13859	3017	4370	9124	6945	6235	8332	11277
ENSG00000081014	AP4E1	2217	2304	982	1950	2272	1960	1647	123893	42973	34620	219695	227075	211366	205981	219809		2727	3519	4111	2845	4252	4708	257303	70451	108030	193270	146249	163110	176244	198960
ENSG00000081019	RSBN1	2513	3583	2519	2719	3932	3033	2111	2457	996	546	4059	4501	4277	3470	3974		4596	4847	5637	4315	6531	7273	5340	1438	2085	4727	3105	4296	3695	4213
ENSG00000081026	MAGI3	106	146	102	101	132	115	124	57229	15588	11594	56867	49036	53388	65115	75605		247	245	238	229	347	302	159047	32149	40639	79973	68752	38255	62251	69683
ENSG00000081041	CXCL2	326	86	1005	512	226	145	60	702	203	91	878	1941	1242	1249	914		302	96	65	326	509	254	834	422	411	1275	501	1251	637	702
ENSG00000081052	COL4A4	527	293	141	336	561	558	408	1122	437	209	2142	2043	1670	1528	2027		607	440	372	983	721	896	1956	621	793	1715	1305	2007	1377	1650
ENSG00000081059	TCF7	10295	18864	11948	16704	20829	11250	12765	1677	1023	423	3758	4806	3664	2599	3679		23229	36899	49117	24253	41535	31685	4010	855	2313	3119	2477	4797	3129	2803
ENSG00000081087	OSTM1	3633	4446	1797	3519	4631	3473	2502	363	103	99	718	777	476	595	581		5467	6487	5795	4648	8772	8850	684	141	281	877	659	428	554	831
ENSG00000081148	IMPG2	92	82	80	138	149	127	81	1995	746	316	2716	2201	2725	1829	2277		263	223	279	225	198	331	3911	1017	972	2996	2102	2371	2169	2622
ENSG00000081154	PCNP	7487	9322	10684	7991	10648	7251	4988	885	349	187	2828	1387	1223	1183	1090		16399	13708	11356	11670	19892	19525	1808	454	620	1696	1467	1212	1234	1405
ENSG00000081177	EXD2	624	983	301	643	796	622	684	9278	2625	2239	14757	14247	11167	12369	10997		803	937	1356	935	1317	1507	18413	3985	6251	16502	12758	9894	12079	15327
ENSG00000081181	ARG2	1	89	22	20	48	26	46	1871	678	433	3092	3107	3768	3095	2843		55	65	89	56	121	88	3544	894	1439	3121	2229	3600	2522	2997
ENSG00000081189	MEF2C	8147	7244	2672	5185	7620	5926	4269	752	407	145	749	913	796	754	797		8465	8640	8479	8278	15365	14904	1428	356	344	1157	624	657	665	769
ENSG00000081237	PTPRC	118092	128853	84743	120945	151727	116273	89482	278	119	91	1076	703	454	426	1012		206782	220131	259417	174717	319201	314665	1242	237	366	789	551	1349	825	549
ENSG00000081307	UBA5	2131	2974	1764	2575	3033	2790	2259	4425	1488	1459	8064	6397	3396	5397	4612		3965	4510	5220	3883	5950	6007	10142	2086	2794	6809	6933	1980	4844	7335
ENSG00000081320	STK17B	43171	26641	47676	44365	50694	31431	16240	2550	1049	605	3985	3593	3125	3129	3279		79814	62433	54433	55651	132349	107813	5846	1536	1668	4413	3148	2726	3127	4144
ENSG00000081377	CDC14B	303	832	363	430	811	514	545	36794	10745	8401	58276	49582	54609	50326	59508		1345	1035	1604	1155	1379	1642	74210	17414	29814	56811	48236	53548	44106	54173
ENSG00000081386	ZNF510	1074	1160	713	1109	1217	1127	972	4	2	1	11	3	9	15	3		1840	1788	2874	1713	2699	2828	8	4	1	8	9	6	8	5
ENSG00000081665	ZNF506	1824	2075	1490	1944	2288	2024	1712	1408	450	361	2184	2349	2409	2161	2546		3518	3720	5220	3115	4602	3970	3851	813	1398	2851	1873	2731	1815	2659
ENSG00000081692	JMJD4	637	632	213	369	592	349	343	33725	9132	5090	23687	19339	30417	23324	24592		443	615	661	810	1232	641	53362	12541	11963	36209	26350	16491	22692	26285
ENSG00000081721	DUSP12	1557	1624	1511	1359	1857	1448	832	319	147	54	432	506	491	336	426		3317	2441	2250	1874	3708	3093	712	194	230	617	310	420	377	504
ENSG00000081760	AACS	786	852	755	744	1190	770	796	5101	1691	2057	10311	11444	9875	10056	10570		1263	1835	1699	1272	2259	1312	15780	3217	5902	10256	8391	7896	8340	11309
ENSG00000081791	DELE1	10730	8885	6405	7338	11300	7629	6534	1056	278	202	1441	2088	1592	1818	2357		12282	13517	15566	12309	22383	14643	2445	558	984	1393	1318	1669	1690	1839
ENSG00000081870	HSPB11	1312	1869	1407	2056	2525	2001	1307	10658	4772	1813	13222	15083	14354	10308	11415		3376	2745	3608	3049	3996	3961	19023	5020	7211	13850	11767	13067	11434	14004
ENSG00000081913	PHLPP1	537	414	708	323	803	399	208	1532	471	426	2003	2152	1711	1682	1959		783	650	796	821	1348	1011	2676	648	1067	1629	1753	1365	1549	1996
ENSG00000081985	IL12RB2	542	318	111	609	741	813	349	358	811	293	713	1014	974	627	868		770	764	813	593	1064	1116	1259	454	824	979	883	2697	1141	1230
ENSG00000082014	SMARCD3	7367	4215	4104	3854	4976	2804	3120	5150	774	1715	6013	7105	4607	6998	6688		6034	6747	4454	4596	10538	5393	13338	1974	3219	5909	5310	1586	6417	7936
ENSG00000082068	WDR70	2142	2746	1917	2166	3113	1896	1514	717	793	275	1073	1862	627	640	1164		3898	3394	3922	3236	4943	4337	2242	717	724	1262	1013	1521	1510	1617
ENSG00000082074	FYB1	31641	29846	20555	31960	38450	26898	22204	1064	392	140	1383	1810	2093	1348	1177		59315	54482	55415	42595	80370	69768	1415	596	557	1909	850	1815	1151	1352
ENSG00000082126	MPP4	13	2	4	4	9	2	4	5894	2573	1408	13148	13271	12916	7938	10774		13	4	2	6	10	2	13194	4066	6977	12233	8469	18830	11380	12429
ENSG00000082146	STRADB	1509	1762	927	1313	1919	1423	1023	1287	625	250	1399	1285	1532	1154	1155		2195	2177	3476	2114	3265	3490	2281	591	545	2038	1183	1093	1069	1536
ENSG00000082153	BZW1	17078	14374	25709	17231	22098	13879	7564	564	195	157	1169	1405	1371	1179	1293		33986	26267	24513	20478	40095	31966	1406	360	769	1223	1075	1172	1194	1541
ENSG00000082196	C1QTNF3	219	263	244	226	224	241	191	4534	2102	1750	8743	11416	6894	7143	6211		468	618	545	358	598	439	8858	2646	4250	8685	5836	5573	6608	8240
ENSG00000082212	ME2	7315	8491	4099	6365	8666	6325	5417	6292	2400	1494	9286	9630	8511	7127	8660		10267	11121	10643	9275	14787	15488	11417	3016	4037	8357	6173	6924	6529	8263
ENSG00000082213	C5orf22	1144	1904	830	1297	1427	1470	908	700	91	74	360	586	542	647	426		1660	1913	2428	1939	2858	2828	772	211	137	1381	619	222	468	407
ENSG00000082258	CCNT2	7520	7417	7921	7183	9682	7198	6295	3541	1556	1010	4824	3762	3312	2893	4283		14712	13660	13178	11163	17883	17085	6597	1468	1949	3526	3658	3200	3329	3463
ENSG00000082269	FAM135A	1519	1163	980	1279	1728	990	828	14549	5825	3027	26319	28335	21706	20912	24322		2146	2144	1891	1611	3260	2813	35292	8983	11437	24840	18890	20389	22502	24708
ENSG00000082293	COL19A1	1435	323	700	466	635	465	482	4634	1349	1399	8170	8894	6093	8345	9048		1378	1646	1699	1191	1418	2589	15084	2995	3764	11689	6723	4424	6743	10718
ENSG00000082397	EPB41L3	6334	5863	5051	3684	6432	3744	2903	617	195	164	1180	1526	1191	1080	1443		5711	5261	7679	6681	9825	9374	1645	394	669	1264	909	1213	1138	1425
ENSG00000082438	COBLL1	1604	891	919	730	856	872	369	4604	2008	1056	6106	9485	8010	6743	7281		1909	1315	1272	1513	1648	2780	8954	2679	3576	6618	5740	8222	6984	6787
ENSG00000082458	DLG3	378	861	862	759	1015	1093	739	1549	725	420	2469	2612	2399	2082	2734		2167	997	2274	1808	2102	1832	3620	798	1281	2936	2082	1863	2020	3082
ENSG00000082512	TRAF5	6107	7767	4082	6959	7657	7578	6523	630	201	154	1130	893	979	840	1088		11734	10626	15590	11791	14878	17479	1394	383	569	1237	725	1027	922	1150
ENSG00000082515	MRPL22	720	1274	1177	791	1053	779	608	18593	8382	3593	22966	18883	24932	17619	21924		1710	1521	1361	1154	1714	1601	25485	8646	10691	17633	16429	21514	19888	16596
ENSG00000082516	GEMIN5	657	1537	437	727	1104	862	771	7952	3122	2564	15390	16933	12912	13711	14163		1180	1121	1995	1250	1823	1982	17322	4183	7366	10583	10330	10599	12081	12350
ENSG00000082641	NFE2L1	6547	8277	3091	3835	6660	4379	4660	4745	1171	1318	6381	5429	5271	5476	5797		8454	9587	11515	7346	11483	10126	9409	1782	2513	6291	5982	2300	5634	5949
ENSG00000082701	GSK3B	5278	6012	4177	5674	6979	5459	4350	8331	3864	1907	11008	12771	11368	9711	11856		9587	9549	10445	7137	13000	12740	14986	3700	5739	9021	8986	11087	9691	9932
ENSG00000082781	ITGB5	179	715	205	207	1159	215	238	4047	1125	1343	6139	7564	3676	5450	4441		986	707	845	788	1036	648	8974	2106	2669	6806	6296	1900	4653	7131
ENSG00000082805	ERC1	2585	2214	2578	2070	3451	2089	1545	1130	1012	416	2265	2966	2170	1396	2145		5525	4448	4083	3327	7075	5415	3957	1160	1389	3360	2697	3441	3082	3893
ENSG00000082898	XPO1	12850	18066	10875	14173	17920	13010	12733	1725	592	428	2143	2169	1822	1661	1846		22952	20931	28208	21168	38290	33952	2965	675	963	2650	1863	1667	1591	2393
ENSG00000082996	RNF13	6041	8216	3374	5109	6823	5009	3796	6369	3393	1145	7963	6530	8439	5390	6853		7507	8999	8823	7229	14329	12444	10675	3195	3214	7569	5478	6450	6336	6739
ENSG00000083093	PALB2	854	1258	463	874	1022	853	643	1516	591	367	1789	1989	1962	1686	2284		1278	1177	1830	1224	1760	2074	2900	879	1120	1952	1429	1968	1664	2070
ENSG00000083097	DOP1A	3745	3535	2907	4188	5727	3727	3993	1640	665	441	2083	2644	2159	1919	2309		8115	7757	7814	6660	8132	10667	3387	890	1102	2610	1707	1877	1853	2340
ENSG00000083099	LYRM2	1387	2597	1780	1684	2175	1502	1312	706	189	105	478	403	532	425	554		2501	2511	3185	2394	3938	3892	1172	306	236	952	542	338	545	522
ENSG00000083123	BCKDHB	638	767	494	591	766	611	370	5819	2288	1244	5866	5384	6381	5109	6251		1026	1001	936	1005	1447	1506	9410	2841	2922	6594	5156	4853	5093	5557
ENSG00000083168	KAT6A	11340	7953	14368	11656	15590	10814	7590	2041	718	470	3565	3370	3755	2860	3557		29629	22110	22082	18280	30396	26312	4199	1361	1904	4162	2541	4360	3124	3203
ENSG00000083223	TUT7	10013	8127	5781	8151	11040	7397	6199	1241	454	359	2303	2249	2099	2012	2024		17093	14495	15415	13080	23425	19776	2970	733	1181	2543	1761	2306	1908	2487
ENSG00000083290	ULK2	3989	3515	2459	3507	5292	2632	3161	42628	16246	5640	46828	38840	47970	30087	40729		4959	5937	6011	5353	8923	7754	54897	18022	21729	47928	32331	51140	35338	34216
ENSG00000083312	TNPO1	6700	5997	6038	6831	8362	6367	5035	139	34	14	198	220	139	129	117		11414	12677	9753	9514	16153	16320	185	34	66	124	154	127	167	158
ENSG00000083444	PLOD1	5945	5171	2478	2715	4479	2872	3475	907	364	174	1205	1255	1253	926	1046		7520	6737	6726	6373	12282	5575	1695	472	485	1206	1159	1007	1104	1022
ENSG00000083454	P2RX5	3453	2236	1114	1638	2215	1770	984	920	606	201	1973	1918	1692	1390	1872		2346	2365	4032	3789	2741	4446	2116	597	1062	2087	1396	2154	1626	2587
ENSG00000083457	ITGAE	1405	1867	1229	945	1742	1214	1087	225	129	22	323	230	330	248	354		1921	2394	2104	1901	2980	2733	436	151	109	335	186	368	255	447
ENSG00000083520	DIS3	3833	4023	5183	3851	5402	3815	2853	2419	1196	418	2854	2210	2868	1908	2621		9084	7931	8384	6076	10170	9145	3904	1217	1063	2117	2095	2446	2228	2942
ENSG00000083535	PIBF1	1294	1387	954	1183	1533	1059	862	658	212	123	1412	1096	673	701	613		2581	1858	2088	1784	2893	2660	966	272	358	1299	990	754	816	999
ENSG00000083544	TDRD3	1359	1574	1380	1423	1681	1153	904	2589	1167	479	5155	6455	3937	3345	3930		2677	2416	2029	1911	3208	3127	4236	1083	1854	3189	2582	4330	3317	4307
ENSG00000083635	NUFIP1	363	487	560	322	386	257	122	32231	7188	4274	41158	29988	21513	19565	29420		823	422	475	379	796	558	37824	8910	11443	38072	35943	26675	26417	30639
ENSG00000083642	PDS5B	3825	3457	4453	3488	4614	2950	2172	19905	8878	3347	17001	15504	19592	14195	16717		7446	5957	5026	5068	9384	7685	27748	8430	8266	20415	15745	15575	15989	14638
ENSG00000083720	OXCT1	1691	2559	1494	2023	2453	2054	1470	3971	1387	938	3755	3665	3809	4044	4556		3555	2958	4142	3437	4657	5115	8067	1915	1969	5630	3607	2163	3633	4788
ENSG00000083750	RRAGB	1113	1249	911	1357	1511	1182	1139	25626	8277	6831	38620	44500	29313	40689	52629		2194	2103	2561	1859	3220	2954	91997	15192	26724	56606	39902	36335	38565	57844
ENSG00000083799	CYLD	16720	19334	30374	23078	31648	18398	16434	5022	3178	1115	8553	7916	8805	6595	6857		45296	42083	49523	32469	55556	55386	10956	2693	3367	4597	3052	8377	2841	7907
ENSG00000083807	SLC27A5	192	119	83	83	153	77	41	1634	581	526	2776	3780	2676	2812	3015		127	204	178	205	270	133	4826	1005	1512	3587	2521	2125	2500	3514
ENSG00000083812	ZNF324	782	499	608	665	937	488	397	9686	3357	1827	13553	13377	13749	12706	13064		1319	1055	1339	1035	2061	1041	22176	4937	5727	16066	10507	9893	13828	15036
ENSG00000083814	ZNF671	1034	1813	804	1128	986	1300	925	1688	586	411	2729	2785	1882	1854	2343		1450	1647	3046	1672	2483	2789	3668	831	1099	2862	2106	1655	1719	2865
ENSG00000083817	ZNF416	153	271	175	156	242	197	142	9330	2789	1066	7150	7103	7315	5848	6531		268	312	374	300	455	548	11835	3325	2602	7537	6055	6100	6056	5686
ENSG00000083828	ZNF586	1340	1850	1961	1140	1522	1636	941	1049	561	741	3707	4867	1948	2338	2159		2887	2504	3677	1837	3953	3124	4235	752	1487	1937	1635	1047	2128	2901
ENSG00000083838	ZNF446	905	630	466	463	717	424	559	10720	3145	1857	10322	11046	9212	8457	9019		783	842	1107	912	2097	860	13283	3659	3877	8978	8314	6934	9444	8485
ENSG00000083844	ZNF264	2468	2535	1618	2598	3072	2869	2168	11972	3018	2629	19103	14895	8154	13321	10227		4217	4456	5568	3758	6194	5848	20230	4013	5232	22954	18901	5425	12277	17733
ENSG00000083845	RPS5	34737	25584	21582	14832	28962	14889	12890	66595	24974	27161	102897	104628	62134	74776	85766		32147	33069	26879	30033	49926	36744	167604	31409	50192	102265	73940	36277	68580	105091
ENSG00000083896	YTHDC1	8532	9331	17313	9900	12013	7621	5963	471	198	105	736	696	682	596	531		25129	17920	16719	13291	25638	19956	922	237	354	703	498	547	475	585
ENSG00000083937	CHMP2B	3199	3612	3729	2732	3534	2205	1512	12802	5389	2415	11075	10574	12825	9976	10678		5065	4553	3972	3337	6500	5865	21796	6105	6021	15860	11514	8648	10681	11444
ENSG00000084070	SMAP2	39900	38522	23530	23509	38372	23292	19547	8750	2612	2301	12251	11121	9741	10417	10982		41555	45742	58006	39926	82270	63634	20475	4273	5446	16324	10384	7258	9903	13381
ENSG00000084072	PPIE	4431	4802	4041	1982	8858	4645	1812	10	1	1	5	6	1	10	2		7947	3253	9843	3350	17560	9062	5	0	5	2	5	1	8	3
ENSG00000084073	ZMPSTE24	1809	2921	1403	1990	2443	1977	1705	2616	758	673	4969	6541	4855	4468	4118		2724	3538	3496	2477	4725	4750	6345	1366	2207	5008	3974	4034	3840	5143
ENSG00000084090	STARD7	8019	12077	7666	8284	11521	8250	6197	12967	5055	3571	16454	18570	15201	14947	17558		14961	14688	15862	13653	22963	20008	23283	7013	8107	17159	12470	12471	13782	15473
ENSG00000084092	NOA1	2138	2446	1252	1337	1855	1454	1163	902	346	173	1432	1396	1171	1014	1083		2496	2354	2430	2053	3851	3201	1602	450	524	1565	859	1023	1003	1238
ENSG00000084093	REST	4703	4036	4671	3941	5742	3715	2866	1	4	1	2	2	4	5	6		9497	7475	7170	6603	10242	9572	3	2	7	4	8	5	9	3
ENSG00000084110	HAL	3260	2484	1406	1707	1971	1358	1960	339	89	117	439	678	573	405	387		1781	3804	2985	2256	4150	2902	592	217	237	628	374	378	387	452
ENSG00000084112	SSH1	6868	4812	8175	4888	8449	5847	4857	2729	838	1898	10108	13878	8510	11300	9443		13347	10579	11358	8933	15337	13285	11114	2336	5961	9486	7144	5752	7234	12644
ENSG00000084207	GSTP1	17439	12538	8281	7504	14298	6506	6973	17511	5843	5746	28882	26680	19317	22014	23955		12791	15798	11819	13193	32499	12199	45323	8719	13784	29293	22298	14805	19560	30259
ENSG00000084234	APLP2	87863	70414	51190	50280	70162	47438	42249	312	91	121	672	931	450	625	449		98877	107902	85260	68058	141745	113237	808	180	274	737	599	388	519	766
ENSG00000084444	FAM234B	398	373	384	395	511	328	331	1731	578	406	5139	3967	3187	2985	3055		690	597	874	605	1039	769	3759	948	1847	3440	3158	3578	3270	3123
ENSG00000084463	WBP11	8176	6789	11432	7097	9372	5829	3667	2197	912	312	2238	2450	3438	2031	2482		17386	11374	11140	9569	18165	13659	3447	1059	1501	3487	2425	3044	2250	2596
ENSG00000084623	EIF3I	7880	9652	7717	6437	9041	5646	5002	2031	799	480	3967	4023	2362	1905	2113		13811	10915	11890	9610	17690	14257	3128	964	1223	3285	2682	1928	2045	2692
ENSG00000084652	TXLNA	3684	4462	1760	2720	4175	3222	3090	629	214	252	1302	1570	1078	1100	785		4440	4643	7332	4294	7021	6180	1132	352	524	1073	1048	883	832	1198
ENSG00000084676	NCOA1	10888	8842	8841	9301	12970	9153	6793	9065	3714	2230	11819	13847	11917	10485	12153		21446	17260	18569	14338	27868	22933	14934	4462	6152	10468	8819	11448	9792	10562
ENSG00000084693	AGBL5	825	958	670	613	1031	629	596	294	138	72	543	719	502	521	549		1331	1171	1490	1140	1797	1495	819	179	320	757	452	448	437	949
ENSG00000084710	EFR3B	10	4	2	3	1	3	0	134787	44474	58884	275211	280537	128002	258401	162192		5	5	6	8	8	4	299707	51730	131297	268997	199927	59190	167420	281546
ENSG00000084731	KIF3C	325	303	159	245	436	241	205	2676	1075	616	2772	3206	3791	2871	3081		662	572	573	510	855	578	4672	1502	1317	3409	2559	2913	2860	2928
ENSG00000084733	RAB10	7485	12242	1752	6918	9674	7312	6002	24	7	4	14	85	25	28	17		7014	11875	11403	8280	14029	18467	9	9	12	49	20	15	111	11
ENSG00000084754	HADHA	19258	24385	14132	14674	20144	13638	11616	1848	538	534	2602	3316	2515	3043	3694		27976	29630	28689	20979	39109	36654	5042	1147	1463	3544	2334	2193	2355	3781
ENSG00000084764	MAPRE3	479	528	224	413	456	359	336	2741	1009	866	5153	5152	4996	4623	4583		442	601	676	561	944	634	6681	1553	2455	5110	4066	3716	4297	4957
ENSG00000084774	CAD	2668	2492	982	2088	3066	2127	2220	1207	465	299	1651	2100	1740	1402	1691		3083	3881	5489	3996	6385	4329	2424	732	816	1711	1267	1741	1704	1833
ENSG00000085063	CD59	837	1649	1342	1234	1917	1439	1064	1997	941	450	2948	2216	2568	2552	2402		2842	2144	2853	2213	4050	3335	4073	1056	1312	3466	2800	2288	2622	3048
ENSG00000085117	CD82	2886	2862	1434	1201	2982	1623	1271	2283	703	541	2347	2646	2687	2612	2423		2291	3366	2526	3189	5084	3976	4511	1177	1240	3266	2307	2249	2167	2636
ENSG00000085185	BCORL1	953	802	428	656	918	725	742	9286	3566	1581	8547	7702	8791	8446	8439		1091	1393	1220	1237	1860	1171	16018	4009	3670	10774	8060	6103	7930	8825
ENSG00000085224	ATRX	7299	6293	6483	6804	8831	6517	5047	994	461	154	1173	1015	1797	784	1085		14777	13483	11984	10028	17279	17011	1643	430	648	2000	1245	1601	999	1061
ENSG00000085231	AK6	294	943	292	430	422	438	398	2435	1181	1199	4964	5953	4452	5191	4309		542	565	746	509	779	876	7448	1607	2632	4478	3921	2863	3668	4945
ENSG00000085265	FCN1	260485	188871	84974	159689	221059	108776	115473	3773	1802	924	5801	5755	5490	4232	4848		161912	319761	203912	137001	348797	197487	7134	1961	2699	5945	4400	5138	4683	5598
ENSG00000085274	MYNN	1531	1767	2079	1868	2183	1753	1198	8519	1980	2865	13691	14704	8660	13324	11531		4601	3514	3120	2684	4783	3992	20231	3672	5841	16976	12505	3343	11396	15948
ENSG00000085276	MECOM	8	15	7	4	5	5	6	3	6	3	17	7	20	21	3		40	153	18	13	26	21	10	9	5	29	13	16	33	12
ENSG00000085365	SCAMP1	1779	2271	1437	1963	2372	1911	1449	1562	643	416	2693	4261	2456	2584	3139		3143	3093	2361	2557	5059	4597	2855	1069	1119	3398	1969	2977	2671	2581
ENSG00000085377	PREP	2677	3956	2000	3010	3905	2665	2458	189	59	74	669	656	273	450	363		5007	4994	6190	3996	7012	6519	465	108	165	473	417	236	424	551
ENSG00000085382	HACE1	879	1006	866	997	1071	1027	803	4539	941	734	6304	5825	5679	4519	5333		2007	1786	1984	1478	2572	2590	8829	2093	2640	8325	5513	4753	5048	5844
ENSG00000085415	SEH1L	1435	1946	1858	1662	2188	1543	1329	3926	1508	1566	7750	8902	7128	8479	8628		2505	2885	2805	2223	3900	3614	12320	2629	4263	7583	6381	6119	6573	8294
ENSG00000085433	WDR47	1309	1619	1661	1575	2114	1389	1160	7987	2904	1068	6524	5710	8536	5761	6137		3179	2654	2542	2074	3806	3378	12618	3075	3145	11325	6260	5889	7348	5889
ENSG00000085449	WDFY1	4949	5088	8083	5184	7183	4701	2859	738	64	86	397	559	505	919	368		14190	7899	8034	8079	14206	11485	657	260	234	1105	700	195	651	233
ENSG00000085465	OVGP1	203	766	881	577	875	560	338	50	8	5	33	15	26	28	19		1069	1112	1798	1008	1347	1140	72	21	10	77	47	9	45	45
ENSG00000085491	SLC25A24	3701	4204	1620	3271	4589	3126	2705	2216	877	679	4348	5035	3455	3762	4298		4974	5631	5612	4776	7006	7784	6169	1217	2155	4543	3203	3723	3589	4279
ENSG00000085511	MAP3K4	2747	3754	3045	2897	3715	3081	2551	5608	2476	1062	8567	8463	10564	6469	7989		5632	5334	6069	4582	7364	6716	10524	3146	3819	7989	5890	10912	7102	7610
ENSG00000085514	PILRA	13160	11524	5953	6529	9582	5440	6065	19	1	4	75	28	13	64	41		11646	13174	12973	9766	22837	12571	136	7	39	32	51	46	89	95
ENSG00000085552	IGSF9	0	9	5	6	8	7	17	6561	2462	2021	10809	14571	11546	11090	10666		9	17	42	11	22	7	16382	3830	5485	13236	8166	9295	9126	11573
ENSG00000085563	ABCB1	1172	1199	1423	2148	1687	2232	1261	271	104	24	98	117	164	149	135		4137	2873	3042	2851	4000	4057	254	71	70	323	175	161	183	95
ENSG00000085644	ZNF213	780	434	124	222	489	284	287	849	234	380	1799	2075	1533	1938	1792		332	458	449	444	972	470	3108	532	1287	2397	1907	729	1324	3053
ENSG00000085662	AKR1B1	3990	4223	3140	2895	4249	3222	2521	2082	521	326	2952	2778	1930	2062	1766		5620	4708	6610	6012	9005	6865	2862	810	1032	3539	2965	2024	2467	2778
ENSG00000085719	CPNE3	4865	5970	3005	4661	7015	5334	4161	7956	2809	1024	7920	7725	9756	7049	7567		7318	8910	9075	6571	12818	13574	13834	3592	3510	11778	8278	8544	8675	8541
ENSG00000085721	RRN3	3359	4582	6444	3926	4614	3406	2790	1572	697	379	2434	2991	2399	2481	2436		8843	5768	7044	5335	10774	7522	3932	690	1086	3255	2651	1816	2582	2800
ENSG00000085733	CTTN	165	657	397	222	873	148	309	2213	889	466	3973	4207	4381	3364	3006		1456	841	857	697	1031	555	4639	1187	1703	4886	3363	3710	3713	3880
ENSG00000085741	WNT11	26	13	53	13	51	10	14	35	8	8	44	64	53	60	44		82	27	12	36	124	36	80	14	28	43	60	92	78	68
ENSG00000085760	MTIF2	2173	3282	1957	2705	2819	2387	2096	1224	522	314	2270	2440	1922	1745	1548		3989	4110	5280	3543	5748	5656	2478	686	799	2242	1855	1201	1761	1828
ENSG00000085788	DDHD2	3513	4242	4395	4886	6087	4821	3874	10105	4241	2623	8252	10414	15336	11052	10053		10097	8836	11440	7426	11270	12150	19057	5252	7261	13285	9769	7003	8934	12824
ENSG00000085831	TTC39A	24	84	24	35	75	43	3	21449	6783	3744	17599	15577	14775	16384	19082		35	86	25	61	138	89	47450	10427	8602	31760	27552	12890	20371	16482
ENSG00000085832	EPS15	6443	9050	5625	6214	9063	7274	6418	1695	646	657	3736	3660	3021	3509	3848		11452	10774	14432	10643	16151	17712	5741	1152	1879	4378	2848	2466	2720	5172
ENSG00000085840	ORC1	78	88	188	93	154	101	68	5023	2248	1200	8355	7661	7392	6082	7235		251	191	219	156	223	191	10792	2615	3676	8186	5830	7470	6624	7443
ENSG00000085871	MGST2	1114	2010	612	1411	1440	1173	865	906	320	252	1470	1644	1467	1332	1646		1604	1998	1612	1545	2407	2291	2330	557	828	2048	1301	1276	1433	1696
ENSG00000085872	CHERP	2871	1802	1627	1268	2024	1354	1616	895	314	191	1168	1221	926	1039	1190		2098	2715	2510	2363	5026	2293	1470	399	503	1141	845	1141	801	934
ENSG00000085978	ATG16L1	3493	4346	6633	4536	5868	4618	3511	10489	3118	2293	14712	15205	13778	13776	14259		9684	6575	9009	7171	12438	8739	22511	5654	7130	18322	10609	12080	11863	14556
ENSG00000085982	USP40	1823	1839	1123	1538	1968	1490	1376	859	380	223	1036	2323	1183	1153	953		2549	3039	3459	2612	4593	3602	2051	452	403	1336	764	763	810	1335
ENSG00000085998	POMGNT1	2027	2434	1531	2072	3187	2132	1927	28	3	13	55	111	32	119	77		3776	3589	5372	4084	6184	4203	60	16	35	70	44	54	55	67
ENSG00000085999	RAD54L	23	45	26	38	77	39	112	5684	1759	2133	10242	9945	7667	10404	11133		61	70	58	80	65	74	18564	3200	5517	11709	9732	5323	8428	12706
ENSG00000086015	MAST2	1405	1098	984	900	1614	1050	1307	1696	562	432	2667	2950	2717	2177	2399		2015	1881	2416	1738	2974	1783	3718	831	1296	3021	2059	2273	2233	2991
ENSG00000086061	DNAJA1	10759	9742	11496	7350	9285	6555	4446	1388	466	357	2588	2295	1488	1847	1421		18444	10173	13101	9225	16893	14398	2332	632	760	3319	2388	1123	1673	2350
ENSG00000086062	B4GALT1	11946	9842	24797	12978	13943	9321	6723	440	133	171	858	1444	500	682	698		25253	17559	13505	17993	33901	21313	996	211	395	962	720	509	738	999
ENSG00000086065	CHMP5	2505	3830	1507	2265	3196	2293	1607	10223	3140	1776	9764	9490	12504	9816	10312		3297	3333	4076	3544	5308	5222	18505	4748	4619	14096	9989	8764	10104	11611
ENSG00000086102	NFX1	3378	5432	4707	4169	5675	4149	3470	13201	4349	3072	15027	15180	15381	13211	15358		7909	6535	9351	7091	10245	9730	27332	6761	7299	18212	12767	11044	12778	15507
ENSG00000086189	DIMT1	1052	1457	848	1105	1240	1000	763	2253	1178	546	3644	3532	4019	2836	3060		1509	1496	1614	1409	2499	2591	5088	1404	1696	4302	2874	4265	3300	3761
ENSG00000086200	IPO11	601	708	489	581	885	569	384	5263	2277	1094	5821	6874	5895	5516	5241		1285	1185	1111	845	1426	1437	8948	2507	2747	8945	4911	4235	4869	6425
ENSG00000086232	EIF2AK1	7829	11286	7396	8985	12707	8180	6142	3974	1592	570	3429	4531	3846	2812	4011		16415	13864	17864	12608	20912	20373	6223	1873	2046	4557	3242	4106	3626	3505
ENSG00000086288	NME8	788	903	678	661	716	713	595	26	13	6	61	43	34	52	43		1638	1443	1007	1118	2099	1786	82	21	25	82	75	40	53	75
ENSG00000086289	EPDR1	30	121	14	28	70	68	55	7060	1914	3250	15365	17440	8155	12224	11962		78	72	59	104	123	140	21015	3627	6814	16915	13810	6161	10143	20187
ENSG00000086300	SNX10	10052	8212	4979	6552	8728	5822	4131	19192	8017	4411	34153	37826	33012	24454	27495		11818	11735	9716	9221	19018	17021	35675	9691	13949	25699	22944	30860	27684	23959
ENSG00000086475	SEPHS1	1684	2120	1099	1603	2103	1566	1346	484	146	175	1138	1859	1001	1072	1285		2531	2780	3194	2542	4162	4030	1488	318	710	1011	850	1176	886	1466
ENSG00000086504	MRPL28	2676	1663	1023	1039	1873	1172	1180	745	330	123	1119	765	1261	767	912		1950	2534	2046	2038	4070	1787	1198	325	416	1110	759	1035	877	813
ENSG00000086544	ITPKC	902	1034	337	485	743	528	509	61	32	16	67	48	42	34	40		809	828	1215	895	1390	984	126	40	34	84	96	79	96	96
ENSG00000086570	FAT2	14	1	2	2	5	3	0	522	149	183	1216	1217	738	818	703		6	11	23	8	9	18	1002	237	465	987	875	674	815	938
ENSG00000086589	RBM22	7268	6678	8380	6341	8766	5966	4353	1079	406	246	1601	1616	1652	1286	1578		14538	8959	11299	9126	17033	12855	2143	576	725	1669	1148	1401	1413	1385
ENSG00000086598	TMED2	11015	10723	9953	9841	12150	9018	5677	24797	13112	12666	15119	26221	53203	23051	22567		20002	16571	15207	12175	23476	20720	44673	11520	21913	35510	28423	16683	24519	36646
ENSG00000086619	ERO1B	1938	1651	1912	1870	2378	1694	1747	16	5	1	27	8	14	11	19		3460	3524	3410	2896	4884	4055	14	7	8	41	37	10	24	13
ENSG00000086666	ZFAND6	3777	4865	4936	3644	4464	3396	3005	357	122	70	620	399	250	356	276		5987	6797	5697	4610	8093	7474	423	117	177	614	508	354	319	473
ENSG00000086712	TXLNG	1550	2316	2575	1872	1930	1579	1555	221256	65178	69047	261377	243723	162583	251281	209673		3631	2397	5717	2221	3523	3664	446882	82909	117364	406057	264584	84163	209366	321054
ENSG00000086717	PPEF1	51	46	69	33	43	31	37	12667	3931	2055	13946	14058	12800	10330	9603		73	62	55	31	103	60	17493	4866	6085	19515	14803	12149	13317	13372
ENSG00000086730	LAT2	15594	13332	5357	8334	12086	8403	7280	4253	1260	1008	6593	6072	4352	5086	3871		11778	15756	13831	12879	23216	15830	6979	1603	2301	9268	6301	3782	4532	6305
ENSG00000086758	HUWE1	16645	14837	12640	16331	23355	17576	15462	964	330	265	2001	2065	1744	1643	1663		33828	30423	39513	28389	45034	39819	2094	516	843	1848	1219	1795	1520	1677
ENSG00000086827	ZW10	679	1543	339	818	988	858	833	5127	1962	1340	8135	8088	6321	6559	6319		983	1093	1760	1033	1598	1999	11562	2495	3157	9773	6878	4785	6397	8639
ENSG00000086848	ALG9	403	409	530	476	588	457	351	6	12	19	19	43	2	8	8		958	771	1232	764	1314	1099	87	6	16	20	33	0	7	24
ENSG00000086967	MYBPC2	226	20	62	27	26	26	5	11241	3503	2054	14441	12768	10834	10818	9880		74	71	33	79	142	67	17350	4216	5162	14630	12743	8772	10248	13239
ENSG00000087008	ACOX3	892	745	285	493	777	548	547	6360	1637	912	6082	6518	4006	5582	4762		744	1241	1178	903	1762	1102	9570	2457	2304	7630	7412	3463	4929	5365
ENSG00000087053	MTMR2	897	1035	896	948	1198	969	690	6813	1949	1534	11230	10703	11579	8484	10231		2020	1680	1875	1557	2249	2303	14364	3893	5158	14602	9185	10171	8516	11773
ENSG00000087074	PPP1R15A	57975	7203	41565	18752	23952	9393	5064	4664	1924	1069	5887	5641	5208	4930	5848		50281	29662	24198	21366	59462	23259	11197	2871	2735	7995	5112	4513	4703	7037
ENSG00000087076	HSD17B14	46	6	9	7	8	4	15	83	18	24	42	126	55	114	44		32	33	30	26	32	38	142	25	52	146	89	28	78	125
ENSG00000087077	TRIP6	580	410	214	281	426	236	281	3456	1087	1321	5981	7392	5363	7670	6115		330	407	422	434	989	452	10894	1924	3586	6978	5776	1927	5297	6937
ENSG00000087086	FTL	260849	228054	191626	153105	236604	120494	110954	537	102	40	553	1036	738	631	363		268523	269101	232444	216887	451801	249006	357	292	135	472	244	619	436	166
ENSG00000087087	SRRT	9605	8145	10806	7414	10236	6423	6197	993	417	221	2012	2736	1820	1605	2303		14128	12485	14506	12001	21977	11221	2413	463	1042	2182	1315	1880	1520	2055
ENSG00000087088	BAX	5232	4163	3117	2891	5513	2987	3134	31417	9509	5905	43468	37483	28145	38174	24282		5435	5816	5233	5519	10795	5661	43974	10863	14193	37454	48075	19214	32748	32969
ENSG00000087095	NLK	1117	1396	546	1050	1313	1065	1147	3077	1121	591	4623	4055	4094	3325	3640		1589	1712	2308	1626	2553	2447	5975	1432	2220	4923	3766	3839	3928	4554
ENSG00000087111	PIGS	5531	6030	3780	3809	6246	4168	3374	19848	6722	5214	32854	35560	27391	25803	28699		7352	7545	7996	6372	12410	8229	38297	11473	15114	34220	24732	27184	27839	30082
ENSG00000087116	ADAMTS2	54	1	85	38	1	14	15	243	103	54	376	484	495	361	390		25	14	30	1	5	12	439	146	213	523	310	533	384	457
ENSG00000087152	ATXN7L3	9856	7534	7679	6477	11243	6166	5277	1389	487	340	1981	2017	1738	1925	1919		12697	12502	14019	11297	22429	12580	3253	685	965	2219	1467	1540	1774	2019
ENSG00000087157	PGS1	5049	3436	6158	2805	4453	2637	2868	7513	2797	1611	9682	8755	8767	7171	8985		5905	6311	5370	5248	9335	4845	15602	3829	4441	11332	8175	7160	7054	10051
ENSG00000087191	PSMC5	6123	9030	4852	5768	8706	6367	4970	36	18	2	32	58	96	46	10		11145	10204	12991	9609	15968	13579	37	24	19	72	14	19	38	26
ENSG00000087206	UIMC1	3380	4707	5103	3583	4408	3105	2051	2857	870	548	3432	4451	3516	3744	3849		7747	5426	5959	4668	8473	7502	5243	1481	1802	3927	2985	3742	3418	4207
ENSG00000087237	CETP	54	48	48	32	69	14	51	18148	6814	4497	25343	26114	20173	19045	20286		29	81	103	49	55	66	34901	9140	10342	33367	21597	17972	19193	27744
ENSG00000087250	MT3	13	1	1	2	8	1	4	1675	589	522	3897	4015	3343	2846	2933		2	1	4	0	7	3	3846	845	1714	2800	2026	3254	2628	2971
ENSG00000087253	LPCAT2	5032	4574	2291	4117	6097	3346	2829	54597	18415	11067	70901	58235	57019	53904	55500		5921	8716	6133	5170	10067	10544	99830	23831	30965	93998	55827	47970	52151	60424
ENSG00000087258	GNAO1	111	220	184	151	494	263	229	7205	2727	1790	10440	11037	10212	9038	9964		845	315	673	769	887	497	15543	3935	5053	10720	9302	8314	9199	9588
ENSG00000087263	OGFOD1	897	2241	642	1270	1697	1386	1346	4	3	6	27	3	11	22	7		1547	1867	3159	1758	2699	3327	29	5	11	13	26	8	7	33
ENSG00000087266	SH3BP2	31721	14766	23430	20605	33453	15873	17530	942	433	310	1934	2117	1924	1482	1631		32293	40973	31283	32620	64615	34291	2065	561	1097	1936	1291	1891	1531	1904
ENSG00000087269	NOP14	2288	3480	2240	2731	3275	2394	1885	52	10	22	101	160	65	149	127		4347	4187	5459	3642	6194	5234	217	27	65	172	88	126	80	124
ENSG00000087274	ADD1	21133	19735	13682	16891	24894	18231	14150	1275	317	125	814	1180	899	798	1112		33668	31194	38376	27709	47937	37500	2146	339	519	1734	880	852	1057	1261
ENSG00000087299	L2HGDH	214	288	169	246	301	286	246	5	1	1	8	7	9	1	8		406	428	578	419	552	637	8	1	1	6	8	7	15	12
ENSG00000087301	TXNDC16	893	1061	908	1170	1516	1123	794	199	54	75	324	415	286	299	348		1876	2038	2058	1682	3082	2604	555	122	160	491	321	222	251	378
ENSG00000087302	RTRAF	6999	8048	6734	5746	7345	4835	3846	498	299	165	741	936	452	635	511		11660	9523	9707	7508	13392	12355	724	232	225	790	693	331	375	571
ENSG00000087303	NID2	18	23	11	8	39	21	85	472	177	117	865	1264	981	900	897		38	31	98	31	19	31	1133	305	505	894	790	941	928	890
ENSG00000087338	GMCL1	2149	2788	2395	2597	2752	2945	1857	1321	625	360	2625	3112	2720	2214	2349		3754	4274	3859	3296	5269	5827	3558	837	1401	2755	2120	2756	2225	2695
ENSG00000087365	SF3B2	18166	18745	14829	13333	19072	14006	10345	1943	838	655	4131	5336	3403	3077	3012		30323	24222	28138	22246	37817	26697	3656	1091	1980	4167	3307	3159	3137	4019
ENSG00000087448	KLHL42	1972	2308	917	1972	2810	1780	1973	189	20	14	52	114	167	234	107		2867	2947	4773	2996	4595	4880	229	105	53	365	226	101	122	71
ENSG00000087460	GNAS	38359	49689	44727	33315	53445	30042	27760	6161	2914	1192	9755	12964	12664	8327	10340		73674	62180	68473	58781	90524	72273	10388	3610	3660	10204	5595	10962	8056	8114
ENSG00000087470	DNM1L	6317	6044	5983	6138	7711	5482	4435	7790	2927	1727	12135	10445	12346	10137	11830		10865	10599	10712	8117	14600	13890	16491	3991	5281	11638	9703	9411	10847	11445
ENSG00000087495	PHACTR3	0	11	8	30	10	15	7	5510	1795	1380	7990	8351	5883	6493	5993		22	58	44	4	11	17	8936	2620	3452	8462	7617	5444	6624	7291
ENSG00000087502	ERGIC2	1068	1695	761	1253	1309	1039	897	221	51	64	529	495	169	201	181		1730	2134	2512	1495	2397	2743	202	61	230	386	417	177	359	281
ENSG00000087586	AURKA	107	244	36	77	121	112	79	136	46	16	184	127	155	154	131		72	109	207	169	130	226	234	55	70	196	181	131	130	177
ENSG00000087589	CASS4	996	983	882	393	851	870	556	3222	1343	1014	5254	5666	4236	4926	4327		1167	1135	1285	1054	1901	1697	8087	1701	2440	6508	4451	2994	4446	6280
ENSG00000087884	AAMDC	221	297	153	161	273	185	140	95	27	20	159	169	130	165	145		471	364	344	291	625	448	232	56	49	133	168	92	172	150
ENSG00000087903	RFX2	888	452	340	277	609	313	487	147	34	32	165	155	155	135	197		350	631	766	382	1110	684	190	77	109	159	136	428	249	97
ENSG00000087995	METTL2A	672	822	338	619	779	649	593	45	17	6	89	23	56	32	36		848	950	1403	850	1413	1431	28	27	18	65	55	73	72	32
ENSG00000088035	ALG6	1764	1923	1018	1581	1849	1587	1265	803	319	158	1311	1087	1099	853	913		2604	2809	3407	1983	3834	3781	1471	393	425	1366	817	1040	912	1235
ENSG00000088038	CNOT3	4263	3127	1440	2219	2865	2311	2684	19	8	1	27	22	8	18	20		3946	4214	4841	3624	6384	3810	50	8	8	21	14	15	23	28
ENSG00000088053	GP6	57	152	83	70	227	50	38	4883	2095	603	7921	5873	8342	4103	6639		271	230	210	220	246	193	6463	2221	3423	5606	4474	9014	5065	4414
ENSG00000088179	PTPN4	2811	4971	4524	5889	5888	7368	4365	10616	3854	2308	15116	15094	16281	14192	13345		12013	9130	11188	9524	13377	13519	24522	5689	6875	19812	12478	14782	14858	16537
ENSG00000088205	DDX18	5242	7828	5790	6880	8258	6230	5033	654	289	158	1246	1345	1374	1188	1246		11772	9959	15171	8982	18341	16262	1606	455	675	1366	1080	1502	1035	1423
ENSG00000088247	KHSRP	8022	4979	3984	4360	6335	3960	4096	432	205	77	761	706	889	595	432		7416	8103	7254	6531	13412	8291	567	215	219	644	494	881	530	372
ENSG00000088256	GNA11	567	197	130	103	293	174	248	702	244	100	1407	1230	1376	807	882		180	285	321	344	462	298	1301	329	487	1404	831	1311	904	943
ENSG00000088280	ASAP3	73	152	60	38	160	69	84	947	274	325	2324	3154	2262	2110	1966		139	124	192	139	262	160	2941	670	1114	2409	1882	2205	1957	2691
ENSG00000088298	EDEM2	4059	4352	2369	2952	4146	2821	2531	479	40	34	162	204	287	558	168		5274	4971	5800	4314	7817	5642	501	172	119	884	331	125	226	186
ENSG00000088305	DNMT3B	127	111	87	75	135	77	113	138	95	60	221	296	256	255	217		144	145	207	151	249	184	356	97	114	282	201	152	169	283
ENSG00000088325	TPX2	72	139	75	136	258	155	181	167	78	41	473	252	387	316	336		214	255	289	282	212	393	659	149	214	395	372	403	315	475
ENSG00000088340	FER1L4	22	25	28	29	28	57	128	1001	394	187	1876	1903	1913	1156	1178		26	66	120	74	95	15	1348	573	688	1650	1271	1807	1433	1343
ENSG00000088356	PDRG1	583	1012	723	485	927	608	387	4313	1630	1378	7256	7298	6517	5948	6281		1379	1102	1226	988	1561	1202	9213	2174	3090	6712	5684	4772	5725	6881
ENSG00000088367	EPB41L1	9	18	17	19	11	11	11	1642	124	82	555	517	232	486	360		38	23	40	24	28	14	1115	243	115	1560	1342	138	494	566
ENSG00000088387	DOCK9	1908	3396	2405	3394	4301	3162	2635	1511	244	562	6181	2622	1108	1736	3129		7076	6144	9503	5700	8722	9454	6841	1168	791	2273	2674	1152	2255	6215
ENSG00000088448	ANKRD10	10150	8338	9595	9025	11244	8433	6910	16559	5890	4878	27336	24019	22722	27065	23145		16770	17728	14828	14073	19755	18797	41448	8723	13080	33349	21929	12385	20080	31828
ENSG00000088451	TGDS	684	1022	528	822	1041	806	669	4768	1829	1558	8642	9346	6937	6607	5967		1288	1353	1958	1160	1794	1890	11615	2375	3182	8432	5108	4149	6272	7966
ENSG00000088538	DOCK3	188	403	241	377	526	368	421	27	12	6	56	24	36	27	23		884	783	1250	817	947	853	49	18	15	38	47	38	31	27
ENSG00000088543	C3orf18	453	899	437	570	1043	662	538	2373	1036	777	4249	3616	3248	3417	2740		1091	1053	1952	1227	1637	1274	5800	1268	1590	3514	3683	2146	2924	3719
ENSG00000088682	COQ9	1436	2353	750	1411	1830	1453	1234	658	302	197	1144	1501	1394	1050	1448		2253	2167	3638	1908	3786	2743	2009	498	704	1758	1165	1837	1168	1582
ENSG00000088726	TMEM40	119	527	163	129	422	75	142	238	56	26	318	350	253	360	352		447	393	421	388	345	413	261	70	116	475	268	150	255	338
ENSG00000088727	KIF9	123	174	161	131	219	139	81	46	5	4	90	40	37	49	31		252	280	229	220	416	293	98	26	20	101	133	36	63	50
ENSG00000088766	CRLS1	250	276	153	205	322	228	168	7982	3258	2673	22124	19099	16434	14126	14366		323	416	307	253	478	414	18665	4692	8032	14095	15109	16691	13860	17267
ENSG00000088808	PPP1R13B	841	794	724	872	1049	1012	612	553	205	42	440	156	356	197	229		1537	1287	1718	1526	2368	1601	434	137	147	670	430	423	320	231
ENSG00000088812	ATRN	4772	4619	2793	3955	5191	3796	3553	13666	5275	3696	18527	20512	15394	15931	18210		7584	7881	7406	5337	9903	9716	30562	7023	9035	19504	15785	11122	14765	19302
ENSG00000088826	SMOX	338	496	796	186	748	158	228	2928	1053	550	3932	4509	4667	3781	4029		802	488	477	741	882	473	5266	1532	1755	5419	3568	4633	3798	4323
ENSG00000088827	SIGLEC1	2410	1666	1065	1519	7265	1474	1587	1198	304	809	3964	6977	4644	4774	3675		3197	2504	2859	2865	5816	861	5022	1058	2453	5427	3266	2602	2811	6132
ENSG00000088832	FKBP1A	17550	20978	11872	15441	22341	13395	10611	1743	476	393	2199	2035	1237	2223	1309		23865	27610	25970	17921	38879	31766	2537	622	857	2803	2239	624	1580	2157
ENSG00000088833	NSFL1C	5396	6839	3113	4569	5116	4452	3888	8357	3337	2038	13962	12640	12038	12160	11140		6383	9293	9344	6073	11807	9114	19071	4695	6371	15483	10758	11003	11708	14177
ENSG00000088836	SLC4A11	39	10	13	22	34	9	0	121699	38499	25909	142950	120060	118865	101274	142301		19	33	27	17	61	28	234556	52579	67583	175413	114229	119798	103198	144169
ENSG00000088854	C20orf194	2540	1846	1984	2231	3193	1738	1900	1455	318	213	2960	1561	2174	1623	2309		3979	4461	4051	3327	5062	3817	2197	554	1315	2298	1979	3048	1863	1851
ENSG00000088876	ZNF343	771	1106	640	955	1233	829	873	4807	1767	1096	7728	7555	7472	6055	7373		1757	1350	2000	1300	1746	1807	10540	2543	3584	7611	5303	6115	6415	7488
ENSG00000088881	EBF4	31	134	75	69	217	178	175	6016	1738	1574	10067	10573	9180	9826	7508		337	281	346	473	262	171	13173	3149	4573	8821	10267	4393	7438	11261
ENSG00000088882	CPXM1	61	21	30	38	51	29	40	957	347	265	1660	1559	1544	1238	1684		49	52	36	108	214	69	2369	513	898	1434	1286	1709	1238	1404
ENSG00000088888	MAVS	9090	9026	5500	9373	12269	9066	9789	553	151	213	1316	1738	1111	1006	1200		16195	19717	22651	14109	25550	18641	1561	355	675	1089	894	1396	968	1219
ENSG00000088899	LZTS3	255	151	437	110	221	84	242	14441	5389	3259	23496	23787	25036	18988	18766		367	322	554	212	476	142	29643	7008	10947	24585	18634	22920	20245	22025
ENSG00000088930	XRN2	12479	13727	10584	10259	13574	9891	8174	5605	2662	1362	9814	8973	7757	8604	6771		20839	20127	19227	14382	28853	24751	11730	3080	3811	8839	7705	6862	7972	9259
ENSG00000088970	KIZ	1906	2153	2008	2374	3113	2118	1807	3935	1307	763	6169	5088	4118	4228	4131		4208	3588	5072	3891	6554	4763	6650	1402	2437	6209	5293	4527	4819	4812
ENSG00000088986	DYNLL1	3807	6179	903	3194	4031	3471	3138	5583	1771	1472	8103	8204	7361	8930	8180		3218	5140	6023	4209	6142	6822	13273	2557	3937	11934	7097	7411	6140	9603
ENSG00000088992	TESC	1988	1541	990	1034	1454	868	838	309	124	65	418	559	539	460	405		1744	2137	1931	1444	3320	2012	530	172	204	562	354	477	453	505
ENSG00000089006	SNX5	6257	10248	6734	7461	10671	7693	6002	6767	1905	1378	9097	8877	6275	7260	7008		13028	12748	14280	11479	17365	17519	10935	3042	3408	10552	7298	6445	7243	8043
ENSG00000089009	AC004086.1	90630	122413	94163	83029	100338	65354	51781	609	199	118	824	758	727	702	817		166289	134265	136011	115119	182419	179640	1344	305	418	1197	632	649	740	842
ENSG00000089012	SIRPG	580	1766	507	1037	1724	858	1049	1870	553	1193	10291	11393	5198	7700	6792		1412	2406	3429	2225	3020	2527	9911	1593	4595	8279	4958	3281	6332	10745
ENSG00000089022	MAPKAPK5	3686	4629	3557	4493	5562	4029	3394	7537	2896	1457	13629	13927	10427	8691	8907		7366	6797	8224	6339	10504	8977	13285	3439	5303	12215	11729	11375	11002	10385
ENSG00000089041	P2RX7	4680	6282	5462	5704	7283	4562	5426	98673	30230	17433	135677	96475	75474	71301	95861		9677	9328	10741	5015	14289	11360	153975	34881	45540	129274	105442	96768	85735	107721
ENSG00000089048	ESF1	881	1137	760	1124	1099	896	583	22842	10149	5155	35490	39926	29975	28184	23946		1804	1839	1650	1359	2250	2294	41092	11704	12742	40100	30162	23159	28403	33854
ENSG00000089050	RBBP9	669	1113	373	816	937	908	638	16	15	15	50	81	34	70	73		1116	1169	1635	1056	1775	2064	52	17	25	72	57	104	80	72
ENSG00000089053	ANAPC5	12976	13164	9689	12358	17589	12106	10765	427	215	583	1725	4565	953	556	1319		23400	22671	28117	21212	34386	25934	3504	253	872	1585	1829	357	1326	727
ENSG00000089057	SLC23A2	6064	3793	5142	4654	6181	4733	4341	944	362	200	1805	1970	1024	1393	1489		8877	8449	9087	7910	12148	9439	2235	458	808	1683	1181	1292	1273	1276
ENSG00000089060	SLC8B1	4685	3662	2491	2536	3943	2413	3096	2479	523	556	2251	2501	3240	2497	2171		5349	5814	7242	3918	8237	4534	4551	1133	1343	4352	2845	1544	2184	3054
ENSG00000089063	TMEM230	5589	5833	3860	4622	6642	4921	3858	7455	2612	1170	9040	6840	7562	6313	7951		7814	9581	8294	8355	14127	12275	12671	3484	3524	12642	7356	7933	7549	8304
ENSG00000089091	DZANK1	174	303	258	270	391	340	202	2805	1319	454	2426	3087	2648	2345	2819		470	412	691	474	683	611	4734	1244	1315	3361	2420	2142	2283	3202
ENSG00000089094	KDM2B	6508	4989	4475	4179	6906	4604	3864	14762	5017	4127	23529	22627	15747	17736	19170		10364	7884	8013	8488	14885	9375	34735	7753	10492	27963	18819	12667	16377	25811
ENSG00000089123	TASP1	397	728	513	435	616	498	315	39066	17529	7482	52650	44892	51722	42748	39047		1029	821	875	751	1137	1112	69834	18194	22797	67216	56102	52289	45834	48677
ENSG00000089127	AC004551.1	6105	11307	1146	4234	8634	5004	5542	7167	2293	1815	9506	9307	7022	7750	9968		7054	9201	13966	8977	10595	10631	16355	3389	4427	11776	7713	6736	6809	10877
ENSG00000089154	GCN1	7132	7471	5471	6167	9813	6844	7345	21845	6450	5195	29612	26173	19921	18178	20693		11280	11788	14987	11426	19926	12508	32504	8922	11986	35754	22192	17383	18651	26836
ENSG00000089157	RPLP0	81379	89534	73494	55982	89019	50245	44274	1663	773	504	3398	3686	3673	3440	4073		119560	111061	98550	98933	188210	138042	4305	1165	1772	4341	3273	5667	3428	5197
ENSG00000089159	PXN	22924	19536	19635	17915	25141	20150	16212	5447	1517	1032	7943	6342	5315	5783	5412		35929	34170	34546	28111	52025	31971	6996	2036	3053	9606	8419	6391	7106	7053
ENSG00000089163	SIRT4	23	61	14	32	42	50	62	7	4	1	7	1	1	7	2		40	76	192	86	91	54	17	5	3	11	3	1	21	8
ENSG00000089169	RPH3A	872	1575	259	849	308	1097	755	1583	284	320	2247	3069	1927	2133	2020		1868	2401	1391	1178	1181	2874	3032	576	1074	2999	2146	1542	2415	2598
ENSG00000089177	KIF16B	959	1115	823	1000	919	687	743	23	13	15	142	142	65	58	45		1247	1939	1866	528	2161	1801	93	18	18	40	73	47	74	85
ENSG00000089195	TRMT6	1617	2130	1791	1655	2125	1310	1031	38	3	2	22	30	17	19	15		2585	2876	3086	1981	4018	3584	22	7	6	34	19	19	23	5
ENSG00000089220	PEBP1	4613	6890	5797	4839	7249	4572	3448	20690	6840	5812	36007	36063	30476	28918	31790		10000	7673	8257	8904	13164	10558	50127	10980	16814	39753	29749	27752	30558	36722
ENSG00000089234	BRAP	1917	2565	2676	1719	2154	1659	1122	9700	2665	2273	16085	16142	10356	13490	8625		3453	2436	3142	2203	4182	3482	16751	3960	5839	15300	16361	8144	11915	14586
ENSG00000089248	ERP29	19577	19188	11996	12351	16577	9852	9228	871	389	342	2324	2423	2052	1728	2035		23245	21013	19566	17986	31630	22485	1958	595	1088	1374	1347	2030	1605	1675
ENSG00000089280	FUS	21974	29919	30513	27773	37124	22452	23672	100	13	9	103	32	34	49	54		51811	53784	57278	40988	71419	48481	66	26	49	92	88	124	97	59
ENSG00000089289	IGBP1	5909	7791	5686	4795	7001	4518	4051	527	88	85	745	1097	844	882	264		10294	8571	9163	7315	13462	11127	444	284	317	1313	644	857	728	472
ENSG00000089327	FXYD5	19841	17997	14354	12452	21761	10824	10222	7213	2227	1674	9494	8053	8253	8170	6716		25620	24510	23757	21768	43162	25759	13165	3333	3938	12333	9634	6206	7781	10698
ENSG00000089335	ZNF302	1536	3317	1202	1923	2658	2681	2545	37	13	9	91	63	38	58	51		3913	3931	6851	3790	5465	6319	89	13	31	59	83	31	46	78
ENSG00000089351	GRAMD1A	7026	4156	3167	3514	5473	3074	3615	34013	13722	4556	27313	18022	35347	22581	25638		5400	7242	7513	5887	12779	6574	48349	14815	12319	42902	28550	26333	27984	24760
ENSG00000089486	CDIP1	2195	2181	823	1407	2287	1455	1323	5162	2489	909	10474	7913	10462	7577	9053		2098	2555	3217	2726	4397	2782	11143	3049	4877	10006	7369	12764	8381	7634
ENSG00000089505	CMTM1	71	47	18	46	54	48	47	13757	6969	3636	16603	10474	18665	13871	12953		52	133	120	82	138	111	26905	7367	7412	16229	14743	11978	15642	14137
ENSG00000089558	KCNH4	31	16	21	3	13	4	27	16753	5314	3021	29545	23941	15890	18806	13509		35	24	27	29	31	11	20771	5890	8690	31364	30672	16508	20556	21220
ENSG00000089597	GANAB	20751	23177	13364	17306	27115	19356	16089	74	25	10	192	142	86	92	70		33005	33846	42491	30275	52658	42502	172	33	58	270	136	105	116	125
ENSG00000089639	GMIP	13623	8452	6023	7585	11984	7312	7932	570	292	246	1253	1314	995	1180	1505		10412	15838	13195	12855	24800	13077	2260	442	746	1773	1052	1056	993	2061
ENSG00000089682	RBM41	935	881	556	1221	1314	1042	1000	8362	3306	1955	9931	8413	7353	9275	8224		1808	2333	2279	1639	2759	2781	14935	3772	4500	9745	7879	5306	7421	9461
ENSG00000089685	BIRC5	33	30	45	50	97	76	174	12348	4566	2541	17401	17294	16312	13813	14165		52	138	78	119	79	102	19708	5334	6936	12813	13655	14394	13241	12947
ENSG00000089692	LAG3	251	368	505	472	711	481	523	1885	718	232	3648	5393	2365	2335	1344		1507	461	1373	1407	1006	601	1744	855	686	3433	2881	2864	1970	1969
ENSG00000089693	MLF2	8055	5788	7367	5118	7591	4769	3433	1708	426	709	4281	3720	1446	2923	1959		10083	8181	8218	7637	15486	8901	4062	811	1370	4007	4064	717	2299	3938
ENSG00000089723	OTUB2	47	70	19	40	64	30	40	1981	480	452	2749	3353	2018	2112	1637		35	79	76	47	119	69	2837	772	1120	2787	2486	1549	2195	2470
ENSG00000089737	DDX24	12200	14133	29172	14406	21335	12999	8446	3928	1505	1288	6620	6959	6393	6587	6673		42430	22561	26748	23235	39592	27652	10700	2294	3523	7950	5527	5445	5998	7652
ENSG00000089775	ZBTB25	2541	4111	3599	4414	6303	4773	4249	18624	7173	5662	30513	33191	30464	24968	29754		8051	8598	11948	7788	11844	10822	42174	10659	16122	30062	24485	27032	24729	32181
ENSG00000089818	NECAP1	6993	4641	14330	8507	13217	6479	4564	8063	2885	1372	6762	6878	7697	6799	5964		23506	15647	13291	11398	22143	15233	10965	3377	3048	10107	7255	4864	6495	6739
ENSG00000089820	ARHGAP4	29161	12298	10984	10278	20209	10441	13053	914	208	116	1051	1349	1139	709	627		17818	25353	21511	21414	47621	16484	787	338	281	1360	759	1017	640	747
ENSG00000089847	ANKRD24	154	35	82	49	99	52	105	14105	952	1001	2185	907	11137	5445	6013		166	109	200	100	295	132	19260	3287	2982	38718	4467	3556	7299	6758
ENSG00000089876	DHX32	943	1415	503	989	1276	772	652	5243	1998	908	10679	9282	6463	6990	5943		1255	1603	1826	1184	1867	2017	7288	2349	3368	12686	7470	6337	7077	8661
ENSG00000089902	RCOR1	5260	5931	7804	5448	7468	5203	3676	862	205	199	1597	1474	1129	1118	1334		10104	10775	6541	6627	14787	10551	1694	359	676	1500	1045	1101	994	1552
ENSG00000089916	GPATCH2L	8621	5775	9841	8820	11294	7683	7260	3134	822	638	4471	4037	4085	4408	4099		17900	16007	16048	12841	22601	18876	6145	1536	1919	7070	4040	3334	3849	4970
ENSG00000090006	LTBP4	2412	1266	1529	1283	2476	1328	1775	3081	1193	833	5029	4894	4047	4095	3750		3016	2307	2930	3505	5340	1875	6253	1569	2282	6503	4355	3432	3958	5890
ENSG00000090013	BLVRB	5020	3086	1518	1897	2689	1305	1771	2560	961	607	6156	5130	3674	3822	4152		2918	4539	2564	2179	5739	2153	4829	1273	2083	6989	4714	3794	4038	5054
ENSG00000090020	SLC9A1	2671	1969	1347	1434	2011	1419	1485	10552	3132	2219	8273	5769	5582	9166	8506		2416	2876	3138	2351	4513	2466	20343	3514	2761	17052	12613	2146	8166	8751
ENSG00000090054	SPTLC1	3967	5254	3323	4233	5066	4219	3438	5488	2016	1164	7908	7625	4452	5911	4415		7004	7406	6975	5615	10381	9269	7488	1941	2458	8311	7955	3173	5690	6382
ENSG00000090060	PAPOLA	19387	20197	12766	18430	23440	18074	14126	12023	4661	4800	28355	24928	13853	20481	22017		29181	34059	31347	24150	43434	42903	33625	6800	11545	17809	19033	7577	18138	21961
ENSG00000090061	CCNK	4290	3960	7152	4089	5813	3582	2612	520136	211268	321511	1176901	843180	484305	516455	624213		9751	7320	7134	5782	11223	7789	2316980	407908	252219	947816	472848	173215	536991	567719
ENSG00000090097	PCBP4	432	578	570	391	887	474	513	3170	651	321	1995	1658	1828	1658	1729		1202	818	1409	1074	1783	934	3508	1093	754	2806	2101	1107	2165	2014
ENSG00000090104	RGS1	4859	830	10084	1377	4964	1154	252	561	199	146	1336	993	566	784	689		12197	2588	2832	5759	8770	5288	965	215	408	981	1026	761	785	1046
ENSG00000090238	YPEL3	8017	4336	3821	3931	5275	4267	4520	1119	403	288	1928	2216	1893	1668	1902		6866	7702	6588	7610	13956	6795	2592	1514	827	2120	1353	1615	1547	1958
ENSG00000090263	MRPS33	805	1510	631	855	1057	795	646	8519	2995	2774	14312	14564	10892	12357	12415		1140	1313	1956	1160	1712	1913	21759	4443	6998	15746	11682	7189	10476	16014
ENSG00000090266	NDUFB2	2645	3436	2345	2423	3785	2768	2136	4155	1923	1365	5406	4342	6939	5764	4582		4101	4359	4500	4082	6888	5096	9604	2718	3000	6309	5489	3918	5372	4822
ENSG00000090273	NUDC	3702	4399	2392	2476	3783	2596	2288	117	13	22	139	108	34	186	139		4563	4427	5369	4020	7771	5288	421	47	108	166	184	104	249	251
ENSG00000090316	MAEA	3623	3637	2380	2720	3183	2514	2828	592	168	75	827	567	777	598	594		3122	4844	5058	4310	6604	4255	774	296	375	1116	788	850	749	725
ENSG00000090339	ICAM1	7017	4113	11830	4997	7598	2703	2223	1705	644	315	2858	2879	2597	2034	1528		10366	7021	6416	6900	16456	6626	2479	802	990	3070	2377	2209	2388	2281
ENSG00000090372	STRN4	8995	4210	4040	3463	5832	2977	3625	3236	1030	786	5539	5147	3249	3699	3180		6292	7464	5717	5960	13305	5733	5107	1301	1782	6565	4464	2994	3772	5127
ENSG00000090376	IRAK3	20273	15359	10484	15533	17018	10048	12852	694	399	144	1813	1805	1190	1184	1487		18374	33997	21786	14665	33883	29624	1467	459	779	1379	976	1880	1323	1563
ENSG00000090382	LYZ	337453	883232	206043	516315	304585	228699	332803	4872	1886	1133	8634	7599	6868	6926	6099		750209	1106162	320813	758699	939691	479498	9693	2409	3806	9032	7470	6868	7242	8355
ENSG00000090432	MUL1	2051	1506	1627	1203	1639	944	726	20653	5866	4211	22017	18570	18412	20083	20040		2905	2069	1888	1882	3900	1989	41803	8658	9818	30004	22921	16342	22817	23608
ENSG00000090447	TFAP4	813	715	343	553	842	393	574	237	34	68	385	342	179	284	421		693	1042	911	811	1703	833	521	51	136	360	153	81	227	272
ENSG00000090470	PDCD7	983	1899	913	1131	1281	1300	916	916	304	275	1922	2970	1181	1520	1444		2103	1775	2236	1621	2617	2652	2664	392	507	2060	1395	1372	1055	2057
ENSG00000090487	SPG21	8615	10753	6809	7486	10953	6946	6495	1719	423	470	2393	2502	1370	2170	1513		13829	14225	13597	10032	18837	16745	2745	547	777	3319	2902	721	2012	2269
ENSG00000090520	DNAJB11	3676	2898	4043	3783	4467	2507	1677	9399	4208	2855	17599	16630	16320	13059	13653		6644	5878	6696	4730	8173	6636	21900	5794	7701	16859	13311	14140	13276	16280
ENSG00000090530	P3H2	66	150	58	104	173	85	44	312	110	71	740	783	381	664	489		112	164	109	208	363	279	798	148	200	931	741	313	501	620
ENSG00000090554	FLT3LG	233	393	347	310	619	300	352	13677	6857	3070	31023	18059	22964	14646	16188		746	731	1405	603	1200	616	21945	4009	10356	18975	12118	12779	17075	20826
ENSG00000090565	RAB11FIP3	1625	1134	1187	1043	1817	1256	1409	1439	362	517	4110	3955	3453	3159	3423		2610	2594	3040	2262	4199	2212	4023	941	2088	4380	3170	3366	3375	4308
ENSG00000090581	GNPTG	4540	2994	2440	2314	4074	2372	2896	17915	7094	4536	33154	28721	29779	23972	28040		3915	5416	4269	4055	8607	3952	39748	10373	14117	33558	24383	25395	27427	30262
ENSG00000090612	ZNF268	746	1138	445	910	879	867	742	32	5	10	90	31	36	40	29		1299	1335	2383	1234	2037	2580	53	19	31	76	38	101	80	24
ENSG00000090615	GOLGA3	7305	4579	3288	3998	6190	4429	4377	7923	3419	1974	14032	13211	13539	10936	11487		8426	9758	9458	7680	13445	7447	15906	4437	6412	13904	10888	13088	11146	11972
ENSG00000090621	PABPC4	14450	10664	16743	11643	17730	10383	9576	6353	1222	742	5046	5567	5518	7961	4428		25046	20981	21704	18683	35705	25218	8741	2566	2010	9351	8645	4649	6591	10609
ENSG00000090659	CD209	229	313	160	154	477	190	223	238	53	24	256	172	160	189	165		228	304	414	236	621	339	319	73	71	360	302	120	204	230
ENSG00000090661	CERS4	1059	1219	479	694	1037	991	636	2013	838	290	3107	2189	2035	1745	2675		1223	1359	1390	1443	1882	1594	3071	833	1211	3908	3077	3012	2816	2512
ENSG00000090674	MCOLN1	2752	1538	1395	1517	1827	1017	1038	2986	1439	1123	7406	8403	6120	5864	6066		1631	2339	1970	2083	4060	1482	7996	1830	3159	6922	4537	5288	5351	7189
ENSG00000090686	USP48	8925	8895	7567	9336	11133	8489	6799	2673	1012	458	2458	2472	2572	2558	3067		16941	17070	16928	12248	20622	18376	4583	1166	1328	3409	2326	2671	2471	3012
ENSG00000090776	EFNB1	794	656	172	276	780	390	430	13	0	1	7	6	10	3	5		466	715	716	724	1227	646	4	2	1	12	4	10	4	6
ENSG00000090857	PDPR	8557	10242	6301	6510	15849	12748	8335	12637	4559	3675	18106	19345	17612	18744	19632		16695	12105	30666	19471	38862	28106	28121	6844	8660	17270	14577	14497	22737	18882
ENSG00000090861	AARS	2238	3936	887	2236	3387	2524	2307	617	224	218	1681	1740	903	1008	941		3349	4020	6361	3697	5263	5394	1126	328	506	1565	1283	681	1108	1322
ENSG00000090863	GLG1	15153	19501	11971	15528	21237	16669	13652	468	160	495	1753	4383	1414	2653	2057		28875	30144	39907	24733	44510	35421	2736	446	1840	1801	1443	760	2031	2912
ENSG00000090889	KIF4A	15	21	21	54	77	47	72	238	102	92	505	525	661	377	559		30	76	46	69	49	110	694	164	251	514	301	562	482	493
ENSG00000090905	TNRC6A	5848	6019	5713	6957	9279	6726	5823	72	64	32	228	63	24	77	485		12677	11618	13883	11177	17820	15076	369	56	104	194	236	228	332	539
ENSG00000090924	PLEKHG2	14029	2295	5189	3632	5723	2379	2497	18	7	5	19	41	17	23	27		5392	5531	6276	5559	11155	5264	34	5	17	24	19	26	23	12
ENSG00000090932	DLL3	16	5	3	3	3	3	1	4847	1808	1012	5631	6270	5643	5488	6064		2	4	0	7	3	5	11801	2401	2924	7975	5463	4411	5457	7176
ENSG00000090971	NAT14	202	114	209	98	235	85	36	2487	1044	804	4204	3982	4068	3586	3787		207	166	144	204	425	146	4378	1342	2035	3597	2724	3555	2977	3381
ENSG00000090975	PITPNM2	2087	1209	1316	1436	1873	1358	1258	3966	1783	1029	4641	5055	4338	4059	4795		2386	3588	3271	2477	4269	2202	7877	2013	2118	5448	3824	3355	3890	5124
ENSG00000090989	EXOC1	3653	5460	2350	4061	4790	4050	3575	53	20	12	142	232	263	99	39		5406	6985	8307	5867	9055	9367	79	23	15	39	12	357	13	36
ENSG00000091009	RBM27	1609	2525	2388	1677	2224	1816	1079	194	103	127	656	1058	166	434	281		3120	2574	2736	2590	3996	4217	511	79	190	436	545	70	410	565
ENSG00000091010	POU4F3	0	3	1	6	4	1	7	23020	7713	5658	23755	23865	22850	27226	24640		8	9	9	4	11	7	45725	10121	13040	34046	23270	12345	21880	27356
ENSG00000091039	OSBPL8	9751	9788	7577	11883	15427	10670	8531	7201	3282	1299	12841	5715	13789	8905	15033		19445	21131	16626	16114	41385	29532	15607	4044	8669	12379	9794	17219	10768	9372
ENSG00000091073	DTX2	1715	981	530	721	1152	712	801	29	15	2	20	16	22	20	52		875	1544	1241	1166	2223	889	34	14	16	27	32	44	19	22
ENSG00000091106	NLRC4	2269	5035	340	1522	1842	1622	1911	2743	920	1202	4698	5512	2005	3885	4057		1119	3438	4279	1579	3287	4451	6948	1585	2050	3881	2779	1709	3496	3648
ENSG00000091127	PUS7	348	513	157	338	502	299	330	1453	465	485	3182	3271	2543	2811	3068		442	465	817	414	774	775	4646	886	1592	3837	2234	2068	2299	3766
ENSG00000091129	NRCAM	58	91	183	184	165	39	95	6890	3346	1548	9979	12616	11193	7461	8772		160	321	165	112	424	260	14573	5039	6004	10256	7493	14150	10133	11368
ENSG00000091137	SLC26A4	18	16	16	21	23	12	32	64	14	17	78	140	67	50	102		30	24	34	39	42	40	102	45	22	103	94	30	69	108
ENSG00000091140	DLD	3462	5188	5184	3773	4649	3440	2468	42397	10393	6833	32186	31489	34965	38134	35403		5785	6663	6693	4992	9404	8384	67786	17604	15141	52717	30504	22039	30606	36010
ENSG00000091157	WDR7	1878	2269	1908	2088	2886	2210	1714	98	30	20	160	87	118	80	74		4237	4041	4456	3353	5254	5201	172	34	50	149	113	86	97	123
ENSG00000091164	TXNL1	3329	3770	3619	2800	3548	2609	2028	7214	1833	1198	6932	6755	5807	5985	5962		5959	5140	4463	3810	6779	5810	11073	2778	2689	8673	6368	3855	6271	6636
ENSG00000091181	IL5RA	10	24	7	23	38	78	26	48938	17452	11599	79669	76938	62280	63012	51437		90	43	157	13	120	120	100060	23862	30761	84699	76536	60126	65413	79419
ENSG00000091262	ABCC6	529	394	242	445	443	239	471	62	17	12	89	109	71	88	49		409	661	450	702	1012	519	93	26	23	108	74	58	103	77
ENSG00000091317	CMTM6	16690	18866	18352	16424	21048	13594	9508	2611	876	722	4231	4108	3484	3412	2993		24647	32390	27697	18590	38806	39373	4986	1518	1935	4939	3568	2353	3826	4594
ENSG00000091409	ITGA6	3472	5459	3750	6694	7767	4636	3522	279	110	49	309	296	456	356	264		7839	11417	18910	6797	13940	12750	475	169	118	385	332	406	372	313
ENSG00000091428	RAPGEF4	12	10	18	15	34	4	34	603	266	121	1194	1162	1041	851	940		32	21	50	4	24	24	1329	287	487	1296	910	917	942	1196
ENSG00000091436	MAP3K20	3315	2722	1821	1820	3925	2560	2359	147	40	18	113	145	151	153	171		4210	4810	3534	3405	6943	5504	155	63	74	192	66	177	157	143
ENSG00000091483	FH	1963	2989	1205	1809	2381	1889	1452	58	8	2	52	144	88	247	31		2195	2856	3560	2571	4107	4543	58	62	24	157	26	144	80	112
ENSG00000091490	SEL1L3	7828	7644	5411	5669	8891	7868	5227	730	203	221	1135	1746	1005	1239	1171		12477	10755	15136	12062	14069	17024	1759	358	567	1740	913	862	1115	1370
ENSG00000091513	TF	10	61	57	50	74	39	89	332	99	69	355	345	227	291	541		153	84	61	83	126	132	521	215	446	605	404	1025	413	922
ENSG00000091527	CDV3	23549	24047	31578	22697	30621	18330	13083	21010	5508	4381	28175	23936	23762	24437	24949		53833	34915	34387	30273	52178	43589	39912	8360	12197	38452	21685	18249	21474	29319
ENSG00000091536	MYO15A	93	65	65	78	93	71	45	2544	1065	661	2949	5522	3596	3782	4372		73	164	143	110	191	110	6450	1517	2135	4765	3610	2634	3287	5215
ENSG00000091542	ALKBH5	5885	4923	5206	3512	6190	3781	2804	1405	397	426	3013	2316	1437	2437	2101		7730	5701	7246	6523	9832	7386	3441	688	1091	2949	2172	1248	1573	2866
ENSG00000091592	NLRP1	38965	32567	34362	39095	58695	33589	36983	73	18	31	131	186	124	175	123		66803	68767	81312	65634	134050	65605	195	53	72	197	191	56	129	233
ENSG00000091622	PITPNM3	40	44	69	16	47	38	35	24	2	5	115	90	17	20	35		66	84	61	82	149	156	33	9	27	26	37	28	38	49
ENSG00000091640	SPAG7	3350	3226	2110	2023	3262	1984	1709	30	54	23	140	92	65	131	127		4073	4179	4560	3463	7972	3870	79	11	41	110	70	432	56	75
ENSG00000091651	ORC6	237	154	174	204	315	187	174	5001	2572	1460	10791	9061	9463	8338	8214		430	345	349	297	458	538	11151	3541	4790	11345	6816	10591	7066	11456
ENSG00000091732	ZC3HC1	565	966	517	557	797	619	678	234	87	20	390	206	236	267	389		879	1003	1420	952	1485	1335	250	94	195	409	335	529	185	245
ENSG00000091831	ESR1	116	81	103	49	171	76	50	416	182	79	901	864	809	706	470		110	189	134	147	156	200	909	221	269	834	797	622	666	823
ENSG00000091844	RGS17	20	32	25	129	75	90	30	4085	1786	917	5983	6239	5604	5691	5524		145	122	71	56	135	184	8688	2018	2612	6649	4572	4218	4753	5946
ENSG00000091947	TMEM101	1281	1411	614	761	1126	666	686	2815	1470	523	3692	3750	4138	3402	3819		1212	1345	1651	1364	2390	1582	5160	1474	1617	3872	2878	3951	3653	3388
ENSG00000091972	CD200	848	481	314	220	290	260	179	13648	6387	3401	20647	19910	20002	15201	18580		357	490	703	641	494	1182	25238	7162	9355	17317	14382	17497	16354	16056
ENSG00000091986	CCDC80	15	0	1	1	2	5	5	35435	13377	10301	53729	49367	49171	45082	50099		6	8	5	1	3	4	79294	19148	29124	64510	39429	38927	40703	53427
ENSG00000092010	PSME1	17252	21217	15549	14207	23389	13489	10262	353	175	243	1123	1374	520	714	820		33339	24584	29782	24423	46048	34002	1224	233	437	812	547	245	698	1454
ENSG00000092020	PPP2R3C	2532	4340	2604	2329	3055	2742	2083	7095	3048	1580	11012	12194	10444	9356	10691		4400	4156	4985	3362	6202	5257	14954	3829	5939	11873	8162	10160	9580	11470
ENSG00000092036	HAUS4	1535	2391	1099	1044	1573	1125	1203	5405	1627	1191	6985	9184	5765	6993	6947		2034	3032	2519	1494	3545	3287	11289	2764	3463	8065	6043	5560	5761	8119
ENSG00000092051	JPH4	190	161	65	116	209	109	64	210	89	65	629	673	574	539	553		148	216	177	112	261	157	777	188	303	678	514	593	428	584
ENSG00000092067	CEBPE	119	72	9	34	34	23	74	100	18	27	237	246	120	193	186		9	100	65	41	88	52	208	38	105	204	190	168	191	120
ENSG00000092068	SLC7A8	64	70	12	48	69	43	39	4608	1268	1333	7795	9549	7700	7607	7067		77	141	129	65	745	110	10421	2374	3613	10214	5718	5595	6612	9406
ENSG00000092094	OSGEP	4996	6164	5311	7234	7116	5895	3772	9	6	3	7	8	11	21	8		9212	7003	11690	7922	11815	11779	14	7	5	7	1	45	10	39
ENSG00000092096	SLC22A17	135	228	129	92	198	72	167	8602	3393	1922	12305	12972	12312	9692	12395		126	302	568	260	532	221	16237	4605	5780	10270	9555	11373	10084	10639
ENSG00000092098	RNF31	456	330	353	361	716	388	430	15	3	7	23	15	20	17	12		731	732	860	638	1289	669	37	16	10	21	29	3	8	13
ENSG00000092108	SCFD1	3170	4172	3545	3683	4535	2731	2536	466	172	88	719	943	839	581	694		5073	5628	5943	4775	8364	7315	623	268	380	727	460	1046	512	536
ENSG00000092140	G2E3	1757	1815	2484	2213	2749	2096	1518	298	144	121	954	992	584	786	526		3752	4070	3396	3232	5505	4673	959	203	351	614	1020	693	661	776
ENSG00000092148	HECTD1	10373	9334	10928	10685	12364	9465	7755	9221	2893	2900	16809	18015	15244	19014	16213		21542	19766	21329	15372	26236	24811	25148	5318	8729	19182	14066	11609	14930	19124
ENSG00000092199	HNRNPC	30906	36917	30870	30287	40777	26432	18993	179	81	27	254	65	158	106	256		58706	48811	54340	42378	70535	67533	283	84	140	331	274	164	214	459
ENSG00000092200	RPGRIP1	540	508	371	408	856	454	468	19	37	1	86	230	96	177	177		596	785	933	718	1426	1184	172	22	48	83	439	167	91	138
ENSG00000092201	SUPT16H	5279	10399	5579	7422	8664	7512	5701	17799	10216	3730	21619	20287	19402	18181	19307		11267	10456	17243	10038	15881	16951	38978	11157	10566	43955	23573	14790	22934	23190
ENSG00000092203	TOX4	4571	6909	4159	4175	6381	4447	3574	40616	10705	8967	50100	50725	48701	55064	43582		7459	7252	9475	7233	11333	10740	89591	17982	22442	87633	50361	30673	42756	58155
ENSG00000092208	GEMIN2	409	722	251	388	399	374	395	8216	3391	2612	15170	16785	12622	12220	10112		579	556	912	578	810	826	15733	4112	5964	10895	11543	9734	11931	11124
ENSG00000092295	TGM1	114	153	71	142	178	123	221	24	7	1	22	18	13	18	8		147	163	287	225	356	141	25	6	7	27	16	16	17	15
ENSG00000092330	AL096870.1	5693	7038	3074	4938	6769	4991	3667	156	43	36	294	185	190	185	149		8034	7428	10636	7656	12131	10747	252	66	102	231	138	251	239	153
ENSG00000092345	DAZL	34	20	4	2	5	12	2	3740	1474	617	5342	4858	4669	4204	4759		5	7	10	14	18	16	6607	1916	2245	5737	3534	4387	3862	4457
ENSG00000092439	TRPM7	7405	5818	5756	7265	8596	6564	4782	6900	2014	1453	15355	14199	8020	9267	6921		15202	12581	13579	10149	18078	17154	9840	2973	4171	13482	13092	8490	9902	10023
ENSG00000092445	TYRO3	12	8	2	6	12	7	0	1950	623	517	3099	3129	3047	2598	2598		13	13	9	8	32	16	3963	918	1352	3276	2329	2395	2406	2627
ENSG00000092470	WDR76	281	555	314	427	532	491	443	1502	523	1078	7060	7065	5418	7824	5171		797	729	1020	621	840	1034	8734	1665	3441	7043	5502	2783	3862	9608
ENSG00000092529	CAPN3	641	389	225	497	627	391	537	22	7	1	8	13	15	12	10		624	747	933	819	1038	811	28	7	6	16	19	13	23	28
ENSG00000092531	SNAP23	10356	13798	6931	10734	14210	9842	8169	1256	546	314	2063	1989	2130	1831	1659		15453	18309	18341	15827	25966	25950	2513	753	953	1829	1498	1679	1824	1613
ENSG00000092621	PHGDH	124	127	221	105	207	95	161	9493	3383	1990	14962	11724	12846	9874	11857		214	244	340	272	400	184	20689	4734	5391	14339	10772	9965	10186	14732
ENSG00000092758	COL9A3	120	65	73	31	197	100	42	78	13	6	111	80	70	92	54		113	276	109	151	70	104	75	39	36	93	63	128	123	41
ENSG00000092820	EZR	12799	16372	21797	11072	20249	11166	9768	2084	530	689	4087	3779	1837	2896	2367		26581	17507	21436	22495	32089	27652	3264	832	1353	4717	4541	1419	2587	3685
ENSG00000092841	MYL6	37503	47648	30655	29450	44755	26440	20160	26157	7533	13918	55205	62190	42529	58711	51556		57411	51302	57964	45220	78049	59074	86999	15487	28142	57203	49174	26726	42539	61833
ENSG00000092847	AGO1	8664	6622	5935	7929	9984	7070	7228	457	207	449	685	1391	667	1711	1708		11412	16792	15020	11020	17612	15426	4621	511	1273	1499	1080	328	1441	3014
ENSG00000092850	TEKT2	5	8	21	7	13	4	0	1787	557	1025	4978	6792	4446	4989	4916		18	12	12	8	27	6	7770	1278	3305	6436	3780	3209	3783	7761
ENSG00000092853	CLSPN	54	92	99	110	194	145	139	5121	2302	1963	5912	8136	7367	6789	5473		251	163	238	200	257	274	11276	2862	3017	9183	6818	4702	5749	7736
ENSG00000092871	RFFL	2261	3224	3119	2466	3484	2521	2035	5990	2337	1047	7344	7060	8889	5765	5926		5106	4692	5294	3887	6894	5891	9904	2836	3147	7594	5719	7308	5807	6490
ENSG00000092929	UNC13D	12382	6907	4239	5177	9856	6120	7962	79	32	50	214	265	166	176	232		9443	12616	11159	11147	20949	9400	222	57	127	136	104	218	214	137
ENSG00000092931	MFSD11	2032	1875	1357	1497	2338	1548	1248	6005	1933	1187	9694	9407	8342	8465	6933		2847	3036	3755	2582	4229	3475	11080	2748	3842	11566	9448	7903	8260	9540
ENSG00000092964	DPYSL2	5060	7277	1162	4672	7674	4346	4311	78	20	12	92	74	82	109	92		4352	8014	9709	5644	9886	9150	146	42	44	112	89	114	103	59
ENSG00000092969	TGFB2	16	4	9	9	20	8	21	1524	458	282	1303	1364	1598	1417	1621		24	26	7	50	14	31	2656	749	732	2161	1461	1157	1381	1570
ENSG00000092978	GPATCH2	955	888	902	1243	1525	1008	787	1647	807	346	3129	3162	3301	2367	2664		2151	1984	1709	1612	2652	2682	3261	956	1451	3120	1945	2913	2349	2892
ENSG00000093000	NUP50	7278	10483	10004	8224	9742	7745	5298	2439	724	583	4722	4793	3844	3735	3393		19471	12454	14107	11607	20603	16191	5569	1268	1876	5337	3960	4116	3737	5137
ENSG00000093009	CDC45	62	49	59	40	93	65	98	6028	2879	1322	12479	10171	10390	8308	9979		84	117	98	71	103	111	10585	3061	5045	7582	8745	13561	8501	8164
ENSG00000093010	COMT	4900	2830	1462	1985	3144	1776	1933	8455	3376	1306	7134	7710	7881	6001	7084		2569	4425	2663	3027	7163	2703	12007	3313	3861	8125	6149	6755	6556	6456
ENSG00000093072	ADA2	37127	41677	19579	35401	48377	29755	29228	863	311	206	2164	2609	1712	1725	2714		47805	53276	76584	46114	83930	71496	2225	637	993	1977	1253	2115	1566	2023
ENSG00000093134	VNN3	630	714	1547	1881	862	1568	431	29431	16243	7801	49080	36024	39971	35618	40698		1545	2006	901	1391	3108	2450	59829	13658	15973	40166	33879	31364	38429	34883
ENSG00000093144	ECHDC1	3567	6260	1317	4022	4094	3790	3081	1049	541	250	2099	1704	2038	1510	1042		4550	5934	6178	4260	7675	8234	2148	605	810	2371	1865	1790	1785	2081
ENSG00000093167	LRRFIP2	6218	4643	4054	4417	5269	3719	3122	663	200	183	1471	1527	953	982	920		7870	7812	7909	5537	9874	7701	1335	345	522	1417	1227	1196	860	1235
ENSG00000093183	SEC22C	3046	3782	4527	3827	5177	3784	3213	5763	2429	1422	8638	11822	6927	7336	9246		7965	6132	9083	5645	9486	8430	11487	2513	4732	8294	5594	6056	6493	9446
ENSG00000093217	XYLB	164	122	52	111	207	123	191	660	235	179	856	846	740	793	1010		172	243	283	186	412	418	1691	351	531	1060	766	801	868	913
ENSG00000094631	HDAC6	6132	5275	4125	4496	7174	4676	5119	2440	1429	494	3299	3327	3619	2779	2768		8075	8522	11037	8280	14663	8604	4554	1220	1314	3616	2527	2687	2861	3008
ENSG00000094804	CDC6	55	68	47	62	96	82	123	6030	1513	1506	7148	7695	5460	9965	5995		102	143	144	105	115	168	12404	2777	3114	9619	7718	2960	6421	7647
ENSG00000094841	UPRT	945	1170	1231	912	1299	788	584	4678	1675	898	7764	7661	6916	5937	5985		2227	1664	1228	1359	2356	2004	8309	2165	3388	7384	6205	6761	6450	6498
ENSG00000094880	CDC23	1389	2511	1185	1678	2036	1840	1479	1208	394	317	1827	1886	1047	1344	1070		2641	2523	4193	2679	4073	4033	1930	389	535	2049	1104	795	1176	1348
ENSG00000094914	AAAS	2308	3493	1616	2308	3606	2553	2326	2973	622	674	6601	8768	3819	5902	3413		4356	3529	5133	4079	7137	5008	5479	1124	2175	5786	5982	3131	4841	5490
ENSG00000094916	CBX5	4278	4579	3888	6008	7602	5233	5450	1720	441	555	2231	2540	2131	2405	2060		9355	11757	13358	9148	13532	13169	4218	911	1294	4078	2693	991	1936	2894
ENSG00000094975	SUCO	4500	3718	6795	4178	5228	3815	2824	1318	597	633	3518	4490	1860	2938	1861		8599	8225	7457	6085	10006	8999	4388	729	1260	2796	3227	903	2460	2864
ENSG00000095002	MSH2	971	1790	514	1200	1682	1345	1020	327	200	77	672	541	694	370	323		1530	1665	2756	2045	2597	3132	624	188	224	813	438	438	1055	597
ENSG00000095015	MAP3K1	24803	19150	18183	22241	32608	17377	13992	5112	2513	804	6036	5454	6054	5222	5474		36598	51921	30106	33509	62566	51551	9579	2389	2691	7515	5431	4981	5221	6835
ENSG00000095059	DHPS	850	874	843	895	1411	778	790	27	15	5	97	46	56	39	77		1853	1989	1782	1551	3185	1406	93	26	34	61	52	41	47	63
ENSG00000095066	HOOK2	1098	870	531	654	1001	634	753	26262	9747	6408	36577	36074	36154	30765	33846		982	1210	1272	1007	1887	1253	52112	13216	16631	26951	31496	35484	31544	31223
ENSG00000095139	ARCN1	5292	10650	4506	5725	6766	6387	5683	11175	4541	1328	8318	6591	10376	7391	8779		7959	7955	12447	7712	12353	14275	17156	5034	3945	11366	9514	8788	9245	7810
ENSG00000095209	TMEM38B	670	619	577	550	757	569	310	609	355	313	1597	2016	1048	1214	1351		972	853	835	836	1462	1327	2604	829	1065	1776	1515	2445	2080	2810
ENSG00000095261	PSMD5	1437	2525	2267	1793	2329	1762	1704	4	2	2	0	14	5	5	5		3061	3541	4108	2398	4312	4233	9	10	3	8	8	5	10	8
ENSG00000095303	PTGS1	4496	7222	3425	3997	9634	3658	3904	53	1	4	11	8	4	2	26		9934	7893	8600	7845	11585	8859	32	1	5	6	22	12	30	16
ENSG00000095319	NUP188	3653	4167	3257	3537	5302	3896	3877	88	46	18	113	145	197	153	123		6349	5999	9013	6210	10999	7505	167	75	59	143	112	127	121	161
ENSG00000095321	CRAT	1570	1116	717	697	1319	713	810	99	30	3	8	22	55	65	72		1481	1403	1519	1480	2891	1513	155	34	6	216	88	23	79	86
ENSG00000095370	SH2D3C	6451	4947	1921	2954	5177	3012	4091	18	9	2	17	6	5	17	12		3848	5687	7280	5932	9844	5494	35	2	7	22	16	17	11	4
ENSG00000095380	NANS	2379	2336	1291	1573	2165	1174	1161	23666	9500	5237	28230	32725	28723	24211	30263		2488	2829	2369	1926	3817	2306	43152	11025	15511	32551	23502	25341	23626	32911
ENSG00000095383	TBC1D2	3870	2820	1060	1760	2267	1338	1949	2629	371	275	1584	1038	1708	1453	2352		1889	3248	2816	2332	4414	2329	4810	1195	867	6305	2180	1179	2267	1997
ENSG00000095397	WHRN	214	271	336	186	472	326	248	669	203	118	1520	1275	657	758	544		573	457	557	808	945	408	787	274	377	1478	1265	777	778	906
ENSG00000095485	CWF19L1	2750	3895	5354	3204	4275	3014	2745	23	3	5	54	16	27	24	13		7098	5128	6494	4355	7532	7378	45	15	18	26	50	32	26	38
ENSG00000095539	SEMA4G	21	24	21	23	38	12	33	3150	1695	675	4502	4109	3404	3289	4880		24	35	90	68	98	33	5562	1291	1898	3913	3389	3460	4233	2967
ENSG00000095564	BTAF1	18420	13180	23436	23089	25072	17072	15278	16	6	3	34	24	11	3	16		26770	37089	36670	30458	53816	47696	16	8	5	24	26	5	26	25
ENSG00000095574	IKZF5	4367	3013	8738	4950	6664	4144	2804	7378	2090	1620	11797	10133	8704	8423	18856		13198	8731	6602	7208	13907	9063	22392	3590	9510	10072	10275	12209	8889	12275
ENSG00000095585	BLNK	1837	1422	627	1059	1456	1274	809	2905	1164	641	4480	4780	4720	3823	4502		1672	1679	2126	2474	2458	3341	5880	1775	1990	4644	3341	4481	3686	4257
ENSG00000095587	TLL2	12	6	1	3	1	6	6	4402	1509	880	5338	6409	5800	4274	4747		5	4	3	3	13	19	6118	1661	2480	4824	4131	5369	3941	4321
ENSG00000095627	TDRD1	0	7	4	8	3	15	13	772	243	184	1082	1364	916	926	903		55	32	5	25	41	20	1550	336	454	1632	938	554	846	1405
ENSG00000095637	SORBS1	69	60	56	58	106	82	66	251	87	33	434	505	592	367	368		147	104	169	136	203	153	539	158	147	530	299	689	326	398
ENSG00000095739	BAMBI	66	13	65	32	52	25	0	1429	611	314	2295	2467	2184	1942	2109		70	28	25	50	109	62	3506	832	1006	2278	1924	2140	2062	2801
ENSG00000095752	IL11	4	1	13	10	18	5	4	53396	15377	10872	61250	43101	60508	42935	60713		20	10	15	2	12	5	94415	23525	33338	73979	53016	49751	52556	61900
ENSG00000095787	WAC	17759	20618	19570	17739	22798	17368	13058	4811	1722	840	3730	5430	4378	3776	4750		35309	29153	30790	25000	42007	42062	9002	2214	2331	5328	3748	3464	3926	4484
ENSG00000095794	CREM	905	751	2134	1191	1041	1010	407	7078	2728	1544	17551	13470	11694	11091	8779		2579	1443	1039	1589	2684	2266	10436	3772	4585	10929	11745	16803	11568	9110
ENSG00000095906	NUBP2	1740	704	355	434	875	512	781	931	341	141	925	1152	1198	995	1044		949	1565	970	1082	2385	741	1747	565	514	1514	749	1167	1101	1138
ENSG00000095932	SMIM24	19	9	27	10	24	19	11	50	168	50	220	437	189	247	159		29	25	20	49	77	46	2	275	351	260	144	397	206	862
ENSG00000095951	HIVEP1	2217	1957	2011	1720	3360	1466	1644	5697	1879	604	3554	4518	4253	3708	4995		4254	5052	4387	3851	6656	5825	10035	2131	1929	6260	4618	3671	4841	5047
ENSG00000095970	TREM2	7	13	7	14	7	8	16	25931	11572	5275	30932	27417	33773	25005	26583		22	26	21	16	27	13	47443	12771	16476	40449	30875	32722	27428	33093
ENSG00000096060	FKBP5	10987	14346	6429	6523	10352	5909	4483	485	203	157	757	784	932	587	842		13896	19546	19230	10015	19149	15493	1110	294	480	841	589	1239	679	829
ENSG00000096063	SRPK1	2017	2890	2360	2524	3110	2556	2159	8769	2721	2933	15519	14841	10075	16556	13752		4307	4373	5344	3487	5741	6865	22724	4510	7051	15134	12474	6629	10214	14883
ENSG00000096070	BRPF3	3462	2622	2951	2646	3946	3110	2175	3022	801	494	5090	6212	4987	4576	3865		6289	5309	6342	5005	7596	5870	4577	1064	1723	6367	3165	4430	4152	3603
ENSG00000096080	MRPS18A	880	1026	547	599	1049	680	594	4440	1334	710	5141	4693	3703	3551	4152		1084	1135	1301	1114	1838	1183	6585	1668	1837	5599	4274	3105	4422	4183
ENSG00000096092	TMEM14A	219	379	190	286	359	273	186	220	48	37	267	362	244	278	261		506	444	562	495	599	605	291	91	146	579	309	241	305	313
ENSG00000096093	EFHC1	1469	1258	1090	1231	2049	1501	1138	11957	4702	2879	15309	17678	14505	14018	15291		2406	2132	2217	2595	3813	3287	22776	6082	7162	17561	12688	10560	12389	15487
ENSG00000096384	HSP90AB1	36791	37803	38875	32515	47784	28077	20871	875	200	202	1116	1208	1855	1377	1523		80801	52611	62278	47658	79453	73879	1705	789	817	1712	1030	2306	1287	1426
ENSG00000096401	CDC5L	2915	4826	4247	2721	3466	2832	2190	203	112	23	239	138	258	110	357		6706	4608	5372	4050	6852	6602	391	107	153	61	285	641	118	134
ENSG00000096433	ITPR3	6084	4941	5023	5822	8725	5710	5540	1303	642	685	3166	2504	1754	1975	2738		13128	11669	14049	9841	18501	10057	3448	888	1520	2776	1594	1863	2009	2450
ENSG00000096654	ZNF184	418	731	804	692	684	623	385	1242	90	191	647	620	797	1015	844		1575	940	1567	951	1545	1489	1474	416	409	1499	1290	789	794	1123
ENSG00000096696	DSP	829	283	76	100	169	121	92	505	116	131	823	728	381	643	504		302	243	5	300	474	518	737	180	190	1186	732	333	543	782
ENSG00000096717	SIRT1	3008	3801	3963	2618	3908	2490	1756	14471	5955	2458	23320	15610	24309	14095	26522		5803	3595	4506	4237	8922	5558	24109	7033	14169	19982	19604	34531	20722	18660
ENSG00000096746	HNRNPH3	14572	15777	22077	17637	23578	15535	12769	1870	640	645	4622	4852	5055	2849	3717		33466	29756	26839	24734	43805	33842	4472	1282	2033	2984	2562	4526	3315	3120
ENSG00000096872	IFT74	711	701	384	500	696	455	304	7131	3236	1582	8830	7475	9021	7503	7549		1474	790	877	610	1125	1377	13434	3831	4036	9587	7146	5086	6973	8249
ENSG00000096968	JAK2	9858	8112	6890	8594	15158	7096	5704	339	102	59	666	855	164	303	732		17770	14249	13390	15327	26472	19481	1313	172	264	430	481	308	340	710
ENSG00000096996	IL12RB1	2730	3082	2066	2079	4249	2938	2713	389	132	122	904	1222	954	680	646		6497	4148	6192	5080	8295	5987	1143	313	511	1261	536	653	764	1144
ENSG00000097007	ABL1	3976	2565	2971	2515	3759	2591	1980	51	10	6	66	38	92	85	37		5494	4840	4758	4403	8198	5139	92	35	31	117	65	43	77	56
ENSG00000097021	ACOT7	322	246	144	154	353	189	232	141	28	46	365	229	286	89	157		459	322	320	396	758	393	317	188	146	269	184	163	209	212
ENSG00000097033	SH3GLB1	9777	10996	9437	9023	12470	8631	7061	271	78	44	400	518	532	396	351		17669	16997	15516	12632	22886	22273	614	119	235	628	301	370	464	440
ENSG00000097046	CDC7	692	642	566	955	1200	848	862	15166	4926	3391	21254	24344	18872	17928	20256		1963	1403	1141	1338	1645	2572	34998	7102	10382	24528	15783	16265	18183	19565
ENSG00000097096	SYDE2	120	81	91	107	115	70	103	4647	1272	954	7816	10273	5735	7221	5505		309	420	318	139	516	294	7358	1921	2939	8775	7798	5383	6852	7629
ENSG00000099139	PCSK5	1997	1749	1157	1290	1511	1284	1086	1948	853	641	6358	6388	4351	4252	3068		2273	1826	2822	1425	4079	2727	4517	1165	1805	3657	4572	4327	4390	4153
ENSG00000099194	SCD	756	549	1323	638	761	666	517	610	174	205	1209	1175	760	1064	926		1992	789	705	879	1115	1211	1597	331	451	1548	1096	559	1003	1516
ENSG00000099203	TMED1	961	648	323	338	613	398	426	26487	8299	5935	35247	38441	23937	27580	25246		599	915	721	682	1438	641	41900	10451	14019	37670	35651	20433	30049	30516
ENSG00000099204	ABLIM1	9391	11102	8874	13127	13853	9483	8906	3624	976	1019	6573	5771	4283	6197	4563		18340	23159	32294	14644	29258	28138	8656	1669	2317	6808	5164	2632	4392	6737
ENSG00000099219	ERMP1	1661	2145	1030	2041	2968	3082	2422	549	147	60	534	498	356	501	651		4243	3968	5356	2757	5091	4813	590	148	156	732	518	457	423	525
ENSG00000099246	RAB18	4401	4972	6249	5209	6312	4666	2829	5568	1580	1505	7468	7975	6595	6629	6640		10369	8951	6845	6696	12336	10555	11948	2810	3249	11062	6778	4402	5974	8531
ENSG00000099250	NRP1	606	404	128	122	122	363	241	648	195	163	1153	1271	775	800	694		539	377	316	342	809	1070	942	273	416	1246	1226	717	766	1087
ENSG00000099251	HSD17B7P2	559	763	448	411	766	582	628	113	27	11	169	119	154	131	159		477	799	1212	910	1073	1207	173	39	80	185	236	163	107	153
ENSG00000099256	PRTFDC1	4	69	23	38	78	47	39	76	23	20	108	136	72	109	58		119	90	109	97	107	117	95	30	30	168	44	49	47	106
ENSG00000099282	TSPAN15	54	120	34	194	173	39	83	4969	1599	706	5059	4604	3667	3081	3234		250	167	161	133	416	383	5025	1536	1733	5337	4837	3349	3863	3633
ENSG00000099284	H2AFY2	162	473	179	198	380	227	220	1373	387	252	2151	1716	1502	1174	1188		333	287	690	423	659	605	1543	522	633	2275	1667	1224	1234	1507
ENSG00000099290	WASHC2A	15800	15015	12983	11253	16778	11261	10288	25732	7712	3836	28995	26590	25925	23483	25832		24813	18618	28852	15573	36527	24370	40097	10994	12431	42905	27775	27821	25588	32913
ENSG00000099308	MAST3	7400	5926	3074	3682	5661	4589	4924	765	207	124	1683	1216	552	746	558		6913	8053	9427	7536	14450	7811	717	193	371	1450	1376	612	756	931
ENSG00000099326	MZF1	3415	2026	1324	2619	4002	2400	2759	203	91	42	317	277	303	246	261		3488	4588	5069	4167	7370	5289	245	95	151	257	175	284	339	253
ENSG00000099330	OCEL1	1022	1025	429	599	977	788	540	20188	7447	3803	21073	19194	20811	17328	18611		998	1128	1184	932	1859	1101	34660	8690	10472	29456	18604	15265	17223	21579
ENSG00000099331	MYO9B	34919	17851	20422	16824	29928	16322	17392	2744	732	539	4160	3570	2395	3372	2228		34785	39125	33818	31500	60474	31236	4032	951	1101	4957	3283	1454	2730	3042
ENSG00000099337	KCNK6	4025	5239	2330	3088	5057	3137	3440	762	202	144	1456	1246	509	882	560		3806	6236	5341	4514	8006	5306	657	225	313	1574	1220	592	737	934
ENSG00000099338	CATSPERG	392	409	236	225	437	241	302	2475	902	467	4890	3986	3035	2922	2795		464	578	534	423	736	399	3760	967	1490	5727	3923	3337	3110	3848
ENSG00000099341	PSMD8	5276	6351	4307	4125	6213	3990	3110	650	118	172	1324	1086	464	754	511		8431	7574	7830	6558	12516	8230	1028	166	305	1440	1209	507	848	952
ENSG00000099364	FBXL19	1406	702	382	452	712	505	678	1474	314	253	1594	2203	1345	1703	1052		840	1244	966	934	1947	859	1975	488	660	2762	1896	1129	1437	1754
ENSG00000099365	STX1B	53	77	101	56	107	70	69	1818	727	444	2913	2366	3276	2723	2302		148	153	252	117	203	125	3710	1036	1724	3109	2536	3116	2403	2770
ENSG00000099377	HSD3B7	266	115	55	27	74	37	59	162	27	13	172	98	154	51	90		78	118	119	93	152	58	77	41	28	169	369	164	87	117
ENSG00000099381	SETD1A	4519	2262	3627	2097	3753	1977	1946	3772	905	812	6339	5150	2749	4039	3041		4516	4989	4700	3889	8498	3845	5110	1414	1654	6750	6410	2404	3703	4692
ENSG00000099385	BCL7C	1984	1161	922	858	1433	809	716	1672	515	302	3837	2597	1808	1760	1418		1642	1808	1345	1672	3103	1494	1915	697	1052	3580	3421	2382	2298	2605
ENSG00000099622	CIRBP	19623	20475	20076	16126	21950	15311	13966	46	12	4	40	100	102	50	41		33610	29544	30860	29029	48174	34520	76	28	28	119	70	69	42	42
ENSG00000099624	ATP5F1D	2223	783	509	499	986	522	796	23	13	3	15	37	15	37	18		847	1419	869	1059	2196	696	51	7	19	44	38	32	28	35
ENSG00000099725	PRKY	5895	5825	7049	7765	10804	8609	7302	169	98	47	455	383	289	356	265		15970	14834	223	11208	20725	16403	382	127	182	625	625	416	359	477
ENSG00000099783	HNRNPM	14636	14844	14907	12216	16324	11132	8099	519	120	91	1204	1106	454	613	417		25671	22218	21232	17537	30250	24232	528	184	246	1030	964	722	653	848
ENSG00000099785	2023-03-02	3139	2917	1515	1397	3200	1515	1316	17406	1757	3313	5688	6913	4784	9608	6324		3185	3604	3277	3404	5448	2877	18969	3208	2873	23313	9423	3691	7970	11591
ENSG00000099795	NDUFB7	2039	745	437	476	1026	530	725	58	1	5	17	7	21	30	10		1055	1507	906	994	2380	687	4	7	13	38	6	23	18	6
ENSG00000099797	TECR	2681	2706	1751	1665	2856	1874	2272	7	1	4	15	13	3	8	4		3010	3677	4332	3423	6596	3184	10	0	6	7	4	1	8	4
ENSG00000099800	TIMM13	1388	852	360	491	848	427	648	14612	3891	2180	15401	12894	7792	12015	10795		797	1174	793	925	2119	848	18231	5619	4976	18752	22999	8118	12418	13799
ENSG00000099804	CDC34	2474	1326	874	1007	1344	887	916	294	40	50	417	739	300	313	405		1406	1900	1602	1547	3208	1401	255	84	150	610	412	312	311	450
ENSG00000099810	MTAP	1274	1812	1211	2049	2165	1508	1260	2117	622	455	4731	4065	2245	2683	2215		2882	2904	2987	2676	4217	3919	3123	799	1278	4680	4088	2519	2899	3618
ENSG00000099814	CEP170B	101	84	30	162	105	59	87	2274	634	358	2920	2337	2306	2085	2231		108	163	270	184	283	124	3361	982	1145	3658	2647	2215	2280	2844
ENSG00000099817	POLR2E	7074	3401	2330	2181	4859	2276	2259	1669	380	324	3808	2782	1407	2031	1297		4403	5558	4120	4031	10116	4052	1654	557	911	2594	3245	1580	2017	1923
ENSG00000099821	POLRMT	2603	1703	1133	1193	2117	1325	1637	962	407	258	2295	2095	1518	1350	1261		2040	2567	2684	2611	5420	1996	1955	470	848	1760	1467	1880	1581	1724
ENSG00000099822	HCN2	70	52	28	22	51	20	39	9378	3209	1466	15235	14251	10487	9631	7875		74	64	92	67	119	82	11257	3391	4123	16050	13553	10421	11006	10695
ENSG00000099834	CDHR5	53	31	9	22	27	13	6	4055	1431	1185	6897	7005	5695	6744	6240		36	54	22	36	69	20	8096	2531	3049	7423	4593	4527	4939	7647
ENSG00000099840	IZUMO4	357	259	192	174	373	143	179	8609	3506	1778	10329	11446	9683	8290	9138		284	420	360	405	742	279	15220	4111	4021	10877	7816	7845	8225	10204
ENSG00000099849	RASSF7	1220	554	244	311	759	415	570	1218	482	324	2858	2549	1738	1983	1417		557	961	902	1070	1790	550	2119	584	893	3402	2919	1772	1897	2276
ENSG00000099860	GADD45B	23133	3308	6190	3805	8595	3509	1521	85	32	20	177	144	57	110	103		13714	8078	3932	9872	16412	5081	140	43	63	150	142	169	122	186
ENSG00000099864	PALM	44	14	2	12	14	5	5	58	19	38	178	125	59	109	85		38	12	31	5	41	38	347	24	61	75	123	70	134	260
ENSG00000099866	MADCAM1	20	2	1	3	9	10	5	3515	955	901	4590	4823	3321	3939	3457		4	13	14	8	19	10	6734	1472	1949	5141	4232	3382	3819	4766
ENSG00000099875	MKNK2	19337	6652	15798	8038	12025	6843	5435	28	13	5	63	17	45	42	57		14115	13257	9437	14186	27341	11167	48	12	16	65	27	30	42	65
ENSG00000099889	ARVCF	383	227	196	123	319	374	252	873	219	157	1293	633	454	918	769		412	711	578	472	728	437	1672	323	469	919	1322	1400	1756	1407
ENSG00000099899	TRMT2A	3652	2501	1567	1724	3184	1849	2194	4099	992	1395	6270	8050	4061	5483	5867		2691	3578	3899	3577	7291	2649	11316	1849	2502	6285	4167	4404	4817	6237
ENSG00000099901	RANBP1	1955	2147	1480	1644	2273	1377	1120	124	74	49	440	296	119	288	191		2737	2763	2710	2287	4180	2952	160	49	136	335	329	279	199	310
ENSG00000099904	ZDHHC8	3873	1039	815	1144	2033	1064	1609	183	81	60	543	483	510	264	313		1710	3336	2201	2445	6119	1881	441	99	223	350	252	454	337	342
ENSG00000099910	KLHL22	1115	1369	639	838	1358	969	1102	9	1	4	26	11	6	8	9		1482	1897	2352	1758	2616	1986	17	2	3	25	14	3	18	8
ENSG00000099917	MED15	10185	6966	6352	5233	9764	5948	7556	15769	443	514	1190	337	1726	11905	5390		12028	11085	13870	11046	22545	8613	16213	1709	600	26585	13160	320	7455	8128
ENSG00000099940	SNAP29	4874	5886	2972	4062	5524	3143	2428	5209	2178	1139	9659	10072	6523	6509	5100		6273	5831	8111	5108	7657	9464	8877	2069	3449	10299	8535	6661	6650	6817
ENSG00000099942	CRKL	5912	8317	7193	5433	8134	6299	4884	2494	710	451	4298	3061	3254	3107	2444		13614	10113	12196	8810	14232	13274	4469	951	1453	4295	3911	2858	3493	3406
ENSG00000099949	LZTR1	1879	1480	1013	1233	1992	1089	1348	53	18	18	74	68	70	60	37		1823	2068	2565	2118	3912	1835	60	27	35	75	83	43	55	45
ENSG00000099953	MMP11	244	124	49	47	105	75	85	15621	4695	2836	17587	18932	16615	14461	17203		140	125	162	223	270	142	28721	7003	7526	23081	16857	12424	17256	19556
ENSG00000099954	CECR2	189	72	61	47	85	65	51	21	2	0	29	10	17	19	17		44	160	144	73	140	74	33	7	10	20	32	7	5	26
ENSG00000099956	SMARCB1	4658	3638	2757	2458	3906	2367	2393	560	154	121	761	824	505	709	557		4488	4496	5099	4544	7997	4565	1166	248	281	1121	929	508	725	1020
ENSG00000099957	P2RX6	28	17	12	21	10	12	27	678	416	37	344	175	593	310	532		22	43	41	45	115	41	959	179	287	852	513	343	676	385
ENSG00000099958	DERL3	1478	835	625	472	831	779	1221	1212	366	278	2041	1859	1637	1414	1637		720	1704	855	1269	2616	1106	2242	602	780	2309	1635	1376	1447	2240
ENSG00000099968	BCL2L13	4426	6439	2378	4179	5764	3282	2672	4393	1528	1013	10039	8150	6954	6002	4722		7443	5973	7871	5294	10203	8634	7095	1829	2729	8193	7534	7142	6055	7474
ENSG00000099974	DDTL	500	140	112	113	267	151	235	118	52	10	134	107	210	27	46		268	361	218	194	581	240	143	17	40	80	194	209	163	110
ENSG00000099977	DDT	230	184	140	196	263	201	200	1706	628	471	2958	4274	3550	2476	3153		425	305	646	355	487	450	3313	1287	1083	3832	1972	4330	2994	3253
ENSG00000099984	GSTT2	15	14	7	4	14	16	31	2700	1092	820	6087	4907	5320	4184	4802		10	12	10	7	16	9	6498	1574	3010	4848	3263	4945	3747	5215
ENSG00000099985	OSM	16502	378	7004	4947	8560	1543	189	2340	848	515	4340	3864	2796	2750	2845		6452	1233	657	8011	14024	2697	4969	1174	1543	4791	3891	2262	3205	4712
ENSG00000099991	CABIN1	6832	4634	3519	3766	7499	3906	5039	14325	4994	4522	27498	32098	27044	27138	27946		7047	8248	9298	7542	14898	6486	36508	9069	11152	27609	19203	19894	22516	27446
ENSG00000099992	TBC1D10A	2217	1972	1569	1636	2940	1731	1344	79	37	23	191	202	175	157	83		2737	3753	3349	3405	5803	2847	183	31	56	181	141	96	130	134
ENSG00000099994	SUSD2	59	5	44	43	69	35	12	5	1	1	13	11	23	9	9		70	64	140	42	114	41	10	2	0	18	5	25	15	24
ENSG00000099995	SF3A1	13193	12909	12093	9488	14043	9780	7584	9291	3110	1945	17995	13210	7650	8149	7797		20077	16041	19202	15886	29564	21284	14576	3580	4865	10733	16452	5093	11262	12215
ENSG00000099998	GGT5	51	7	16	6	8	4	7	219	70	14	191	88	97	109	54		11	13	45	29	21	38	175	36	24	275	175	49	62	103
ENSG00000099999	RNF215	689	474	401	390	771	365	413	1770	648	458	3693	4499	2652	2027	1991		698	775	769	698	1910	805	3008	792	1560	3075	3280	3127	2769	3294
ENSG00000100003	SEC14L2	162	118	525	135	255	97	55	17558	7960	4461	29550	35105	23387	27805	19853		219	262	418	301	543	302	44956	7828	11974	44439	28928	17302	22380	30931
ENSG00000100014	SPECC1L	1311	1573	713	1115	1345	1030	841	1635	765	372	2239	1860	1641	1445	1065		1724	1725	2348	1600	2805	2098	2517	815	589	2775	2416	1194	1630	1900
ENSG00000100023	PPIL2	5273	4654	3071	3453	5645	3651	4231	1029	379	232	3224	2227	1935	1145	1539		6247	7554	8784	6864	12824	7252	1984	629	905	2486	1368	2245	1529	2022
ENSG00000100024	UPB1	72	31	103	53	114	44	51	7538	1775	1360	12235	11343	7736	7563	7787		107	212	194	141	173	153	11341	2766	4404	11628	9232	7771	8762	10479
ENSG00000100027	YPEL1	1953	1647	1406	1835	2216	3165	1806	7	2	0	6	17	8	2	4		4558	3579	3905	3766	4438	4128	26	2	5	10	12	2	24	8
ENSG00000100028	SNRPD3	2779	4001	1867	3180	3530	2783	2106	1130	294	175	2093	1289	799	1046	662		4875	6125	7208	4198	7010	6951	1599	402	496	2009	1702	848	1333	1299
ENSG00000100029	PES1	2735	3376	2166	1947	2934	1953	1889	1334	370	264	2066	2212	1601	2038	1340		3411	3500	3913	3573	6885	3537	2337	614	789	2924	1923	1250	1558	2310
ENSG00000100030	MAPK1	16189	19305	10451	15890	21489	17758	12443	10934	3892	3344	16613	16954	10623	16902	13767		28011	29257	35784	22910	39039	40542	24110	5019	7741	18805	14173	7028	14634	17264
ENSG00000100031	GGT1	111	62	68	62	141	62	56	5112	1811	3217	2824	9209	3195	15307	2082		89	158	152	132	192	116	23258	1097	3587	13264	2807	2653	1269	11519
ENSG00000100033	PRODH	8	7	0	7	14	9	17	6199	2113	1299	9203	8611	6472	7009	5452		2	13	27	8	27	8	8798	2544	3325	10461	8200	5499	6921	7906
ENSG00000100034	PPM1F	16957	8339	5737	6359	10023	5487	6663	785	217	123	1291	1303	1121	980	983		10750	14437	10354	10314	25064	12138	1238	364	415	1653	1147	850	919	1197
ENSG00000100036	SLC35E4	96	94	151	28	77	52	31	2072	637	427	3561	3207	2387	2832	1598		113	119	59	91	184	70	2598	632	1079	3111	2912	1409	2087	2730
ENSG00000100038	TOP3B	2683	2186	1253	1620	2299	2003	2307	462	94	116	632	597	443	828	727		2694	3313	3702	2943	5261	3134	1253	221	316	760	839	231	808	524
ENSG00000100055	CYTH4	22149	18538	13600	14607	25646	13201	14853	11130	3104	2702	15369	12476	8289	12151	6817		25683	25671	33569	36246	47007	27814	18432	4041	3711	17213	16503	4371	8030	15055
ENSG00000100056	ESS2	1801	1256	1712	739	1467	849	783	4460	2067	883	7112	6278	6465	5341	5287		2182	1631	1931	1632	3140	1441	8298	2168	3042	7575	5530	6345	5948	6181
ENSG00000100058	CRYBB2P1	849	1267	698	1071	1374	1064	1191	33802	10300	2799	34100	14989	23443	19776	38566		2111	1791	2696	1221	3837	1409	44003	12204	16224	37973	32121	39319	28001	27534
ENSG00000100060	MFNG	8137	8048	4013	4842	8675	5039	5692	1873	1104	296	2022	1957	2528	1712	1902		8533	11883	12525	9684	18471	10139	3043	772	838	2566	1538	1756	1838	2048
ENSG00000100065	CARD10	8	9	7	6	3	6	7	4765	1343	511	5390	3523	3537	3262	4115		4	10	2	12	19	9	6300	1561	1910	5945	4379	4070	4053	4468
ENSG00000100068	LRP5L	891	533	829	522	1042	563	754	3992	1468	1396	8195	6854	3440	5164	5121		1161	1178	1581	788	3315	886	7636	1859	2711	8476	6615	2690	4719	6820
ENSG00000100075	SLC25A1	1628	1462	877	945	1898	983	1012	4539	1374	970	3672	4099	6024	4359	4564		1582	2130	1969	1854	3552	1921	6953	1853	2059	8193	4050	3932	3916	4206
ENSG00000100077	GRK3	12731	9594	6913	8799	13090	6809	7424	69	2	6	51	80	29	74	43		13995	17812	16016	12815	23820	21879	61	11	52	82	125	27	52	46
ENSG00000100079	LGALS2	10055	3243	4265	2375	13519	1911	7995	77	28	11	158	167	78	125	54		7822	10077	4501	1731	23835	14735	86	28	45	252	163	42	82	114
ENSG00000100083	GGA1	6341	4094	5146	4107	6279	3686	3939	1036	548	212	1421	1613	1455	1151	1125		7861	8290	7870	7945	13948	6345	1814	541	528	2050	1316	1301	1365	1551
ENSG00000100084	HIRA	1182	893	599	648	942	770	584	30220	9645	7029	36458	31661	26110	26155	36951		1128	1113	1053	1114	1938	1224	66632	11399	17300	36727	28633	26103	26259	34311
ENSG00000100092	SH3BP1	2384	1568	1523	1655	2780	1177	1429	5918	1915	1264	8060	7330	6609	6315	6450		2779	2734	2300	2751	4784	2104	11799	2843	3347	10642	7060	4938	6689	8412
ENSG00000100095	SEZ6L	1058	528	192	365	1068	295	535	1962	571	315	2478	2305	2005	1791	1670		941	965	535	698	1795	753	2561	780	978	2651	2072	1925	1841	2103
ENSG00000100097	LGALS1	13159	9966	7642	6354	11219	4308	6410	985	282	219	1777	1576	1329	1410	1154		11847	12589	10257	9426	25021	9334	1644	427	622	2080	1426	1103	1265	1694
ENSG00000100099	HPS4	3947	3533	3852	3472	4586	3233	3344	513	209	113	695	817	605	578	475		6610	6010	8213	5963	9983	7062	816	247	240	387	952	495	627	457
ENSG00000100100	PIK3IP1	10162	12945	28261	11310	22422	10398	9253	1945	706	405	2595	2040	2096	1987	1672		35228	26643	28848	23929	49009	29106	3375	858	1026	3087	2449	1577	2177	2316
ENSG00000100104	SRRD	902	1484	1339	1171	1588	1213	646	1325	406	266	2206	1881	1208	1536	1086		2062	2060	2555	1940	3072	2674	2816	608	757	2655	1952	1558	1709	1720
ENSG00000100105	PATZ1	2424	2596	2820	2226	3463	2108	1726	206	191	34	440	212	117	256	306		5268	3949	4543	4444	7535	4339	418	67	147	300	258	299	598	410
ENSG00000100106	TRIOBP	6699	3928	2981	3262	6052	2893	3540	27	0	5	64	33	27	32	27		5135	7090	5212	4831	10066	5370	30	9	19	69	37	67	36	46
ENSG00000100109	TFIP11	3462	3257	4413	2765	3323	2498	1943	33	6	12	41	47	44	125	100		7952	4871	5491	4483	8399	4841	139	22	36	85	59	49	70	59
ENSG00000100116	GCAT	45	19	36	41	53	33	11	273	145	95	759	766	432	1371	892		19	55	48	77	197	66	529	154	1272	1137	735	470	524	577
ENSG00000100121	GGTLC2	96	73	52	61	76	46	98	227	96	37	404	242	188	170	137		75	137	71	86	177	61	389	102	90	532	511	453	291	332
ENSG00000100122	CRYBB1	28	11	3	4	24	11	9	89188	49322	22496	213569	232454	205221	179712	178355		14	3	17	25	36	17	202489	59674	100811	154512	155042	274839	167931	188208
ENSG00000100124	ANKRD54	990	1390	718	729	1123	788	798	6	5	4	11	8	18	10	13		1383	1228	2228	1865	2484	2082	9	7	12	10	14	28	24	15
ENSG00000100129	EIF3L	23700	26462	21778	17591	25307	16451	14073	5722	1844	1452	9758	9660	9813	7004	8907		39376	35858	35497	27376	50814	50019	10746	3088	4786	8572	6918	9256	7674	8133
ENSG00000100138	SNU13	4331	6084	4329	4624	6423	3794	2958	393	122	122	786	899	545	624	750		8045	7164	7633	6858	11881	8663	1011	212	353	915	574	524	595	971
ENSG00000100139	MICALL1	1861	1187	1213	1027	1886	1344	1128	269	138	64	539	564	598	423	443		2185	2281	2758	2356	4280	2126	728	178	295	714	525	638	454	608
ENSG00000100142	POLR2F	1331	1207	595	813	1320	809	663	3336	1001	792	4472	4183	3957	3806	4534		1527	1459	1493	1442	2574	1450	7197	1441	1985	6276	4141	2775	3775	5316
ENSG00000100147	CCDC134	524	190	530	352	504	349	374	14	5	4	2	8	16	9	4		744	686	818	566	1228	634	13	2	2	3	4	17	4	6
ENSG00000100150	DEPDC5	1410	1280	1561	1150	1876	1165	852	12823	4651	2556	17291	11786	13432	12399	15409		2497	2196	2040	2339	3775	2055	29534	6157	6524	19763	12780	10134	12948	17154
ENSG00000100151	PICK1	2071	1359	1085	934	1356	943	1080	3067	1185	1057	6495	7064	5069	5176	5893		1724	2398	2235	1785	3303	1485	9554	1992	3067	7170	4462	3823	4554	7827
ENSG00000100154	TTC28	436	158	154	193	201	183	187	27351	4664	2614	13187	9687	14937	14920	16946		331	283	473	361	484	404	37526	10535	6729	34966	17053	10135	18642	14975
ENSG00000100162	CENPM	28	23	15	17	38	21	46	16304	9094	3837	27119	22642	28714	22421	18712		26	56	73	61	65	47	32389	11201	8649	26819	21976	22369	24000	16743
ENSG00000100167	2023-09-03	119	68	34	32	95	59	57	12044	2921	1591	8581	7211	6664	7662	5577		54	66	46	120	165	122	15844	3935	3203	15486	11379	4747	8713	7468
ENSG00000100181	TPTEP1	637	474	103	135	617	1062	596	9814	3104	1775	10871	12628	9196	8153	8506		524	872	1075	744	1317	1493	17517	3838	5058	13718	9876	7231	9110	11219
ENSG00000100197	CYP2D6	124	116	189	179	245	149	153	37	32	10	155	156	105	75	84		261	200	292	283	906	245	103	20	42	86	84	80	72	109
ENSG00000100201	DDX17	86617	88733	64258	115842	143933	110136	116455	5324	1477	1087	9520	9095	5617	6372	5658		173173	190685	283848	185045	266032	249319	7622	2198	3051	9374	8580	6389	6483	7407
ENSG00000100206	DMC1	4	10	7	12	14	20	25	7721	2044	1087	16236	12963	7215	7602	6268		17	15	12	16	30	18	7556	2596	3727	11880	11737	9320	9632	8888
ENSG00000100207	TCF20	5008	5240	3299	4985	6870	5049	3908	34938	8523	5996	60226	61486	40242	40750	37211		10671	9644	10533	8286	13130	11424	42262	13546	18133	61963	44577	40210	41148	43370
ENSG00000100209	HSCB	659	819	353	409	617	465	378	4606	1255	1040	6542	7083	3765	5788	3817		684	678	877	710	1060	941	6701	1935	2241	8203	6527	2631	4833	5891
ENSG00000100211	CBY1	262	492	162	300	390	354	396	212	93	85	608	839	389	485	452		397	447	875	510	661	643	518	154	266	711	385	416	432	612
ENSG00000100216	TOMM22	3014	3812	2735	2642	3795	2295	1786	3591	1039	594	7987	5834	3482	4022	3185		4921	4547	4239	3582	6912	5366	3613	1135	1657	7861	6426	4179	4142	4939
ENSG00000100218	RSPH14	11	14	9	8	3	1	11	411	137	74	743	569	526	554	411		9	19	3	9	19	19	564	159	238	601	547	481	491	456
ENSG00000100219	XBP1	8681	9546	13638	10489	9953	9375	6700	3122	1196	934	6423	6103	4198	5225	4573		16869	13367	17675	12089	21789	18356	6907	1687	2700	6883	5365	2769	4579	6299
ENSG00000100220	RTCB	3464	6354	2806	3279	5404	3733	3164	297	88	96	558	610	420	418	288		6100	6043	7776	5118	8389	8578	608	137	209	616	371	404	373	475
ENSG00000100221	JOSD1	8815	5618	19573	9206	12476	7529	3935	16	16	13	59	46	42	42	44		29447	11089	11606	13933	25689	16663	71	15	23	43	34	56	41	60
ENSG00000100225	FBXO7	9612	10661	17020	9505	14841	10600	6684	7706	2344	2351	13919	14972	7691	10417	9057		29758	19233	16854	22233	25896	25276	14166	3286	5384	12933	13032	6736	10782	12340
ENSG00000100226	GTPBP1	6105	3823	9123	3731	7390	3709	3140	3289	1466	614	2969	2896	3335	3027	2785		11289	7441	7543	7789	15247	6748	5458	1377	1329	4293	2909	2641	2848	3086
ENSG00000100227	POLDIP3	7322	9132	8047	5391	8886	5832	5474	8544	2232	1375	9364	7140	3960	5108	4330		11553	9872	12504	9246	16892	11950	11106	2602	2068	17629	9116	2766	5736	6412
ENSG00000100228	RAB36	81	90	26	78	80	70	82	215	17	73	329	355	274	238	555		75	83	160	122	190	156	568	61	161	510	368	162	365	306
ENSG00000100234	TIMP3	39	13	6	7	14	9	12	500	165	165	1177	1299	996	798	639		25	36	14	54	62	72	1045	254	346	1092	881	949	715	1143
ENSG00000100239	PPP6R2	8015	4702	3006	3756	5948	3856	5304	32	9	5	58	29	30	39	37		7040	8795	8891	7867	13811	7141	36	12	8	56	78	35	45	33
ENSG00000100241	SBF1	11400	5062	4272	4625	8699	5487	7071	18074	1960	1851	10842	11150	6722	13620	7453		9534	14212	12461	11146	23055	8296	18611	3194	3785	25428	12454	2292	10556	9150
ENSG00000100242	SUN2	40709	30975	19928	23043	42664	27362	25660	142	42	34	306	385	206	280	211		51151	52236	57777	54418	93915	45255	215	116	127	405	274	161	217	334
ENSG00000100243	CYB5R3	7037	4413	3090	3024	5420	2745	2796	2453	838	503	4119	4055	3268	3172	3283		5271	6828	5736	5440	11899	5971	5659	1294	1611	4276	3073	2678	3024	3819
ENSG00000100246	DNAL4	625	579	133	282	465	339	316	4250	1251	811	6124	6472	3634	4672	3967		431	643	728	634	1042	673	7064	1671	2235	7731	5970	3720	5368	5804
ENSG00000100253	MIOX	0	7	1	3	5	5	5	324	80	39	542	809	860	529	259		13	3	5	12	22	4	402	117	85	630	183	605	364	232
ENSG00000100258	LMF2	6476	2948	2318	2161	4754	2542	3923	3173	1064	581	5635	5405	4018	4361	3316		4362	5920	4780	5401	12496	3825	4461	1300	1700	7106	5379	4407	4505	5047
ENSG00000100263	RHBDD3	570	411	322	322	527	284	337	4712	1262	1057	9233	5902	2753	5484	2934		539	624	619	547	1053	560	5886	1068	2005	8592	8153	1995	4157	5372
ENSG00000100266	PACSIN2	4672	4891	2597	3020	5188	2660	2799	425	15	1	4	1	11	26	48		4667	6027	6351	4664	8360	6517	279	26	1	613	187	2	36	24
ENSG00000100271	TTLL1	408	466	163	321	429	319	315	789	191	243	1891	1891	868	1416	1000		554	489	821	519	792	577	1372	315	571	1570	1567	1006	1013	1385
ENSG00000100276	RASL10A	62	28	17	39	46	23	33	4673	2071	781	10413	10747	8980	6225	5777		32	44	62	45	71	58	8494	2533	3345	10965	6464	8810	7341	8386
ENSG00000100280	AP1B1	14803	9103	5954	6379	10584	6445	7305	161	7	20	266	434	257	221	113		10315	13952	13888	10825	22725	11896	198	47	111	287	107	218	147	184
ENSG00000100281	HMGXB4	1925	1921	3210	1697	2599	1720	1384	32	17	1	9	1	23	18	14		3807	2878	2976	2334	4856	4126	45	6	0	39	38	7	21	15
ENSG00000100284	TOM1	7905	4403	8086	3370	4932	2795	3295	191967	54771	32798	260422	186417	161087	143338	184544		6802	8524	5037	5313	13263	4761	290567	74499	94316	267315	191175	184372	162639	216206
ENSG00000100285	NEFH	199	339	96	296	338	250	145	468	133	152	1318	1081	634	797	692		293	337	361	274	566	585	1061	245	342	1101	848	488	748	986
ENSG00000100288	CHKB	535	419	366	488	702	535	513	143	73	15	137	95	225	117	193		1046	861	1012	824	1448	952	219	55	40	224	160	106	125	212
ENSG00000100290	BIK	38	39	27	14	23	28	38	897	200	177	1142	1470	565	1124	1334		20	53	32	25	40	42	1023	210	340	1164	1625	943	567	1381
ENSG00000100292	HMOX1	7604	9557	6848	4436	13019	4838	5334	1765	606	471	3511	3648	2214	2453	2274		13592	11102	10517	9381	21563	10148	3207	772	1340	3753	3055	2249	2332	3473
ENSG00000100294	MCAT	221	300	99	222	280	160	165	5450	1835	1375	8289	8842	6651	7172	7081		220	272	305	207	532	291	11107	2585	3703	9762	7722	5901	7845	8341
ENSG00000100296	THOC5	2451	2614	1619	1762	3054	1920	1957	15209	6770	4214	23913	21341	16563	15954	16864		4254	3657	4240	3415	5774	4006	32899	7105	8669	18794	19462	12516	17653	19900
ENSG00000100297	MCM5	4778	3899	2465	2732	5100	3008	3206	4703	2473	922	7347	5200	6102	3783	5236		5515	5807	5901	6219	9929	5318	7761	1969	2041	5005	4103	4533	4644	5249
ENSG00000100298	APOBEC3H	126	343	219	212	366	246	220	38	0	7	176	61	17	53	106		541	282	390	270	637	423	35	5	59	228	45	29	21	58
ENSG00000100299	ARSA	4674	3408	1962	2183	4234	2224	2964	1237	431	416	4193	3464	3153	3227	3108		3740	6612	5304	4329	8929	4090	3068	825	1713	4110	1914	2366	2730	3506
ENSG00000100300	TSPO	14728	4439	2920	2487	6050	2803	4260	72158	17531	16856	123247	117021	75462	79410	82346		3629	8186	4447	5026	12935	3967	108662	31635	42859	113050	96771	66099	78053	90120
ENSG00000100304	TTLL12	1980	1080	426	887	1274	800	835	2549	1186	233	4615	2582	3559	2149	2234		1274	1426	1712	1208	2420	1267	2959	961	665	3830	2288	4217	1544	2055
ENSG00000100307	CBX7	4311	5187	2617	3563	6389	4651	4775	2059	752	592	3467	3523	2964	2697	2733		6805	7964	11163	8812	12408	8486	5128	1127	1829	4511	2837	2586	3005	3799
ENSG00000100311	PDGFB	100	334	27	106	205	153	103	2869	706	734	5018	5083	3024	3871	3471		113	119	420	346	279	233	6341	1458	1940	6032	4223	2872	3407	5370
ENSG00000100316	RPL3	159977	157473	140857	100905	155621	92502	81085	130	55	52	282	354	817	317	343		224089	213718	206651	202128	338420	239572	423	80	149	406	287	277	284	463
ENSG00000100319	ZMAT5	950	880	362	397	923	537	448	6488	1855	922	8506	7049	10786	7228	6027		698	966	1007	857	1736	940	7537	3186	3698	11892	5950	8434	6309	5083
ENSG00000100320	RBFOX2	62	53	72	131	67	66	70	21308	7594	5002	28232	24844	20862	20820	24292		219	250	122	151	246	93	46420	9694	12099	32263	22992	18519	21978	29946
ENSG00000100321	SYNGR1	927	899	497	574	1102	654	884	9544	4652	2680	18126	18244	19290	13097	14044		2065	983	1321	1684	1373	752	18998	5796	6678	13269	12484	17129	14713	11923
ENSG00000100324	TAB1	2562	2461	1219	1534	2323	1481	1690	303	110	57	747	520	452	393	284		2862	3037	3646	2694	4686	2872	487	114	196	695	683	583	468	634
ENSG00000100325	ASCC2	6744	5764	4120	4363	6671	4359	4112	1613	540	472	4048	3591	3029	3184	2627		8344	7612	9585	7206	13895	8577	3693	986	1540	3418	3183	3307	3185	3801
ENSG00000100330	MTMR3	14753	10919	12062	9929	15082	9763	7948	18	4	5	16	9	24	62	22		22743	22279	20586	15062	30771	21781	2	10	11	23	23	14	52	8
ENSG00000100335	MIEF1	3097	3687	3626	2624	4923	3056	2597	6142	1485	2110	17340	14187	7694	12356	9520		6460	6411	6196	4421	8545	6706	15163	2982	5961	15136	12067	4486	10082	14478
ENSG00000100336	APOL4	19	256	26	83	73	75	70	3478	1194	1431	7790	9239	3609	5684	4682		76	56	63	149	245	184	7728	1910	2849	7535	7497	3184	4632	8091
ENSG00000100342	APOL1	1575	2894	876	1776	3146	2282	1842	6881	2371	2620	13401	14354	6702	11796	11352		4309	2991	5352	3759	5423	4692	17156	3745	5709	13422	12910	4228	10907	13202
ENSG00000100345	MYH9	95866	73075	44012	48231	91596	54306	54473	767	214	157	1321	1389	1539	1166	1208		95555	111195	115510	90495	182828	101825	2065	437	690	1858	1041	1341	1154	1483
ENSG00000100346	CACNA1I	395	1148	1233	474	1893	916	1906	219	44	32	395	251	112	308	177		2052	2418	5851	2064	3309	2536	456	54	115	523	453	63	162	376
ENSG00000100347	SAMM50	2457	3155	1291	2095	2865	1614	1578	7527	1212	686	27029	4285	3713	14716	3432		3356	3602	4334	3039	4463	4284	6507	2971	1850	5250	5048	3057	4759	5424
ENSG00000100348	TXN2	3837	4175	2170	2530	4027	2216	1891	1052	219	203	1721	1498	1026	1175	996		4396	5010	4680	4124	7301	4806	1319	375	497	1801	1609	885	1048	1399
ENSG00000100350	FOXRED2	275	305	95	499	458	198	156	13303	3809	3390	18968	16339	14110	13448	19582		262	467	382	343	520	460	28446	6728	10060	21010	13842	14955	13014	19332
ENSG00000100351	GRAP2	1657	5154	3752	3400	7470	4244	3537	18054	3071	3302	31729	35762	24171	21057	26272		10831	7019	11001	7257	9807	7772	28116	7730	8515	38712	20383	22060	28878	27581
ENSG00000100353	EIF3D	18901	21329	17011	14113	20671	12442	10243	2372	713	442	3581	3435	3308	3851	3424		32123	27004	27235	21839	38985	31028	6210	1113	1549	6582	3357	2442	3000	5227
ENSG00000100354	TNRC6B	9100	5349	5607	8345	10836	8381	7126	23700	10515	5667	30910	30668	26462	21925	23253		19277	18532	18768	12865	23120	16906	35306	9800	13055	21980	22434	22396	24465	20499
ENSG00000100359	SGSM3	545	286	206	228	444	211	409	2170	804	478	4013	3982	3492	3314	3254		360	559	561	538	967	394	4995	1242	1714	5142	3720	2874	3622	4345
ENSG00000100360	IFT27	1205	1776	1092	1938	2293	1988	1711	11	2	1	1	16	10	12	11		2429	3142	3639	3409	5166	3478	8	4	2	49	7	5	9	6
ENSG00000100362	PVALB	1	89	25	14	4	12	10	3870	1419	723	6408	5354	3911	3161	3580		24	28	43	28	81	12	5621	1543	2480	6996	5683	4257	4584	4985
ENSG00000100364	KIAA0930	15742	12098	3779	7140	12193	7362	7861	5675	1866	1219	10224	8742	7330	6661	6214		9563	15726	14225	12897	24630	15350	9360	2579	3897	9424	8759	7134	7945	8378
ENSG00000100365	NCF4	8871	5615	3028	3721	4500	3456	3961	2173	784	374	2001	1968	2093	2162	2015		5026	7640	5339	5756	12691	5675	4339	1057	941	3215	2092	1410	1888	2444
ENSG00000100368	CSF2RB	15638	9119	4991	6611	9284	5856	6650	5103	1369	1310	8464	9346	6096	6580	6143		9596	14804	10070	9420	23661	12622	9747	2137	3884	10612	7891	4632	7489	7793
ENSG00000100372	SLC25A17	647	1099	469	738	954	885	683	1245	283	293	2778	2137	1496	1425	1491		1296	1356	2001	1021	1635	1708	2284	485	852	2113	1860	1353	1749	1956
ENSG00000100373	UPK3A	285	280	137	47	195	183	99	2686	986	507	5004	4254	3783	3585	2857		189	263	266	230	863	258	4391	1180	1618	5101	4928	3955	3765	4441
ENSG00000100376	FAM118A	2669	3296	3173	8149	3589	11886	2036	1361	458	252	2166	1717	1510	1373	1261		4185	4388	5034	4343	8029	3959	2432	625	643	2470	1627	1438	1602	1803
ENSG00000100379	KCTD17	1289	1029	628	681	1314	649	881	3648	1118	945	6172	6223	5356	5170	4730		1281	1495	1359	1364	2626	1206	8123	1867	2760	6444	5290	4423	5128	6262
ENSG00000100380	ST13	12043	14109	8899	10095	13838	8924	7019	14100	4250	2179	19634	16223	17194	15010	13099		20135	17543	18368	13766	24201	22485	20736	6165	7268	22085	15583	13371	15320	15125
ENSG00000100385	IL2RB	14257	13576	9050	18635	20662	26866	13436	4745	1865	680	6736	5655	4766	4247	4202		29318	31888	31859	31370	44539	32398	6311	2065	2313	7105	5337	4468	4754	4932
ENSG00000100387	RBX1	1774	3616	1921	2063	3269	2315	1649	4345	1372	724	4947	3867	3937	3136	4272		2967	3400	3712	3267	5465	4774	6842	1688	1928	4983	4100	3256	4055	3713
ENSG00000100393	EP300	17893	10366	17992	13524	19370	12698	12173	1000	200	216	1807	2282	1446	1835	1696		30973	31154	27289	21944	41015	29764	1723	491	838	2812	1498	1232	1238	1742
ENSG00000100395	L3MBTL2	2106	3272	1627	2069	3132	2341	2183	291	84	64	864	571	331	452	299		3926	3827	5160	3680	6206	4389	424	112	181	651	695	430	490	545
ENSG00000100399	CHADL	7	19	3	9	20	8	5	93	27	16	135	58	35	77	87		5	10	4	12	21	9	304	26	52	107	101	90	155	116
ENSG00000100401	RANGAP1	3369	3746	3221	2196	3877	2426	3137	1122	369	349	1823	2827	1603	2572	2027		4449	5282	5955	4467	8927	4145	2653	791	858	2535	1628	1268	2068	2547
ENSG00000100403	ZC3H7B	7161	5149	3794	4956	7107	4602	4760	20137	7854	3160	24703	21611	22200	19069	21625		9281	9418	10090	8432	15894	8596	31566	7958	10879	26938	20994	19714	19591	25576
ENSG00000100410	PHF5A	1425	1829	1931	1322	1675	1020	792	2325	844	643	4241	4126	4293	3902	4296		3021	2137	2217	1793	3269	2491	5955	1491	2298	5803	3418	4213	3226	5094
ENSG00000100412	ACO2	7247	6671	3422	4198	6830	4348	3918	3540	1295	820	6585	5387	6361	5433	4947		6985	8733	9489	7149	13785	9542	7828	1886	2833	9062	6377	6421	5476	8146
ENSG00000100413	POLR3H	1904	1399	652	1220	1575	1021	1053	5	3	27	0	6	1	3	1		1720	2431	2255	1894	3725	2137	11	3	59	131	12	3	69	5
ENSG00000100416	TRMU	2860	2154	1829	2166	3253	2246	2667	6027	1504	656	4335	22972	24426	14439	7609		3274	4227	4947	4100	7095	3908	3785	4355	1995	8901	2874	11012	5487	6185
ENSG00000100417	PMM1	1217	1208	1032	679	1638	826	788	3989	2425	1609	7433	13105	8351	6749	10747		1776	1738	1776	1797	2832	1330	9700	3777	3397	13763	4253	14883	7209	10092
ENSG00000100418	DESI1	3611	3966	2686	3675	4710	3197	2789	8293	3457	2341	13034	14727	12400	10137	11286		6385	5242	7373	4712	8324	7506	20669	4031	6351	13852	10324	9800	11531	14449
ENSG00000100422	CERK	9440	9533	8364	9672	13438	8916	8401	1174	442	423	2697	2619	2073	2377	2515		16112	14708	17580	14816	25705	20969	3853	754	1354	2614	2336	2062	2230	3200
ENSG00000100425	BRD1	4537	3051	3779	3173	4035	2780	2479	278	146	61	326	478	218	471	366		5392	5587	5092	4618	9245	5250	980	328	246	221	500	511	577	898
ENSG00000100426	ZBED4	3330	2411	2936	2301	3379	2158	1920	666	318	158	1210	1033	1141	943	970		5921	5279	4371	3584	7183	5225	1357	366	562	1209	835	1235	918	899
ENSG00000100427	MLC1	1179	1296	510	858	1618	1439	1068	77	42	15	108	154	141	140	116		1673	2184	2292	1656	2427	2016	213	36	37	119	64	197	100	119
ENSG00000100429	HDAC10	385	266	203	225	445	220	482	3245	1571	633	3576	2660	4113	3248	3434		357	479	544	553	1016	369	6085	1737	1626	4306	3633	2687	3207	4106
ENSG00000100433	KCNK10	39	93	60	51	80	56	20	8642	3456	2314	11366	14628	10038	10174	11958		84	217	30	129	179	127	16379	4089	6087	9792	8358	7962	9438	10652
ENSG00000100439	ABHD4	1181	1784	1080	1082	1682	1435	1294	283	129	69	611	705	724	474	442		2234	1736	2513	2064	3021	2185	474	137	268	471	293	640	493	369
ENSG00000100441	KHNYN	13712	11670	14223	11067	16766	12818	9515	21175	7534	6968	32157	33742	28098	28901	33811		25100	20073	26228	19756	39401	28931	42799	11581	19325	27568	24897	26559	28143	30783
ENSG00000100442	FKBP3	2238	3926	1734	2734	3123	2560	2083	6361	2286	3391	14325	16822	8207	13356	11969		4127	4333	4782	3632	5884	5526	24745	4243	7195	15156	12539	4096	9646	19388
ENSG00000100445	SDR39U1	3136	3821	3147	3391	4553	3293	3059	13	13	4	28	23	31	31	40		4744	5313	6838	5940	9493	5776	33	7	16	33	31	52	35	26
ENSG00000100448	CTSG	148	107	66	0	86	2	41	7293	3717	1942	10537	9540	11967	8765	8850		5	18	3	15	7	174	14995	4390	4767	11662	8605	9461	8762	10352
ENSG00000100450	GZMH	2901	4505	8943	4490	6005	6441	3778	621	191	126	999	1033	1060	785	1021		25658	5377	21665	12255	15978	9320	1211	324	502	977	678	821	855	948
ENSG00000100453	GZMB	5519	6950	5911	5326	6664	14776	4043	7448	3439	1816	12766	13002	13852	10202	10559		19482	13127	9101	10783	18302	14379	13455	4510	5730	10562	7821	13121	11377	10535
ENSG00000100461	RBM23	8623	9601	7318	7434	10231	8011	6883	55	10	3	49	63	55	42	99		12413	10789	16478	10421	18782	16115	89	35	17	70	43	85	52	62
ENSG00000100462	PRMT5	1690	2584	1056	1688	2220	1482	1297	5512	1704	1230	5767	6323	4849	4641	6034		2343	2540	3471	2219	3925	3592	10623	2400	2899	7167	5195	3846	4800	6275
ENSG00000100473	COCH	217	364	103	407	505	579	381	2373	748	309	2015	1927	2538	1934	2112		496	323	341	302	557	410	4348	1149	785	3399	1782	1964	1914	2146
ENSG00000100478	AP4S1	523	787	521	631	817	524	495	831	316	519	2043	3155	2203	2482	2037		1165	999	1427	1004	1431	1505	2979	687	1391	2619	1907	1814	1790	2727
ENSG00000100479	POLE2	40	72	64	105	100	94	92	12	5	2	16	28	21	17	11		141	121	197	124	135	199	28	6	12	30	21	36	13	34
ENSG00000100483	VCPKMT	1816	1307	3238	2243	2331	1788	1018	2967	1041	471	2867	2447	3825	2555	2834		3878	3822	3072	2441	4969	3897	5355	1335	1285	4107	2940	2816	2882	3125
ENSG00000100485	SOS2	8127	7081	5951	6664	8095	6310	5087	3474	1705	861	4959	4372	5269	4682	4513		11367	11920	11776	8174	18129	15127	7305	1650	2349	6691	3802	3685	4154	5670
ENSG00000100490	CDKL1	261	264	202	310	335	308	262	5377	2042	1559	8480	9936	7637	7694	7997		611	537	776	507	823	830	11974	2553	3899	9101	5967	5391	6712	8658
ENSG00000100503	NIN	21528	17993	13598	18319	23868	16692	15088	1348	456	293	1653	1575	1189	1279	1822		34655	35060	38189	28887	47139	43833	2944	596	834	2086	1422	1324	1275	2080
ENSG00000100504	PYGL	10412	10613	5923	8196	9794	7320	6399	435	129	162	824	764	423	630	585		11391	14053	12441	9415	15878	15747	1258	181	277	985	604	436	705	763
ENSG00000100505	TRIM9	9	25	10	17	26	15	5	1690	712	432	3188	3709	3268	2455	3501		36	34	36	35	41	46	3488	1086	1662	2759	2120	3749	2588	2623
ENSG00000100519	PSMC6	4611	6930	6572	5685	7368	5281	4081	3549	1692	1078	5985	6858	5541	5462	5043		12170	11786	10062	7763	13625	12185	8604	2273	3123	5051	4520	5474	5144	6052
[truncated: 21,753 more rows]
