# Supplementary material for: Deep phenotyping of post-infectious myalgic encephalomyelitis/chronic fatigue syndrome
Source: Nat Commun. 2024 Feb 21;15:907. doi: 10.1038/s41467-024-45107-3 (PMC10881493; doi:10.1038/s41467-024-45107-3)
Supplement: Supplementary file 6 — Source Data [file 41467_2024_45107_MOESM6_ESM.zip › Figures Source Data Files 12.30.23/Figure 8D.csv]

gene_id	external_gene_name	HV	HV	HV	HV	HV	HV	HV	PI-ME/CFS	PI-ME/CFS	PI-ME/CFS	PI-ME/CFS	PI-ME/CFS	PI-ME/CFS
ENSG00000244306	DUXAP10	239	348	124	68	420	136	226	43	34	120	30	51	71
ENSG00000225210	DUXAP9	55	145	30	35	213	65	90	24	14	48	12	32	21
ENSG00000080007	DDX43	311	284	194	191	612	395	162	78	148	126	185	152	270
ENSG00000206195	DUXAP8	40	142	54	24	227	55	57	24	13	40	35	23	41
ENSG00000249256	ATP5MGP3	3	7	4	5	8	2	6	2	6	1	0	1	2
ENSG00000254528	AP000757.1	102	123	320	101	150	77	167	57	75	59	114	156	57
ENSG00000205212	CCDC144NL	22	16	9	11	26	11	13	7	9	6	15	18	18
ENSG00000272872	AP000525.1	12	26	26	5	61	17	49	2	4	20	5	7	6
ENSG00000095951	HIVEP1	2217	1957	2011	1720	3360	1466	1644	4254	5052	4387	3851	6656	5825
ENSG00000255410	AC091564.5	8	6	2	2	0	4	2	20	23	35	14	33	26
ENSG00000276832	AL354718.3	45	32	35	40	49	52	28	42	41	27	46	43	48
ENSG00000286834	AL360020.1	4	1	1	0	1	1	1	8	7	16	6	7	6
ENSG00000233448	PMS2P9	22	29	16	29	35	12	16	76	77	90	56	69	65
ENSG00000286458	AC083870.1	4	20	7	8	9	10	5	25	40	37	27	59	34
ENSG00000102043	MTMR8	94	113	107	127	158	110	78	267	279	271	238	321	325
ENSG00000258325	ITFG2-AS1	23	7	8	10	12	10	8	44	29	33	41	42	37
ENSG00000272636	DOC2B	50	11	16	8	23	2	9	91	98	205	39	223	92
ENSG00000213172	AL031985.1	19	7	12	18	34	9	17	48	49	54	61	111	76
ENSG00000131379	C3orf20	85	41	68	56	85	57	38	159	223	149	178	266	150
ENSG00000239941	AC108718.1	13	14	6	11	12	4	2	26	28	38	29	48	36
ENSG00000112249	ASCC3	3802	3870	3473	3873	5407	3466	2611	9545	7646	7700	5987	10528	10147
ENSG00000214900	LINC01588	1212	882	1020	1137	1726	1063	988	2357	2927	3534	2350	3412	3520
ENSG00000170222	ADPRM	799	979	951	911	997	719	634	2132	1981	1770	1438	2421	2293
ENSG00000231887	PRH1	53	46	37	64	66	68	39	180	205	100	156	204	192
ENSG00000258484	SPESP1	47	90	24	19	23	52	16	9	39	6	6	29	27
ENSG00000101745	ANKRD12	8412	7264	8353	9318	11624	8113	7031	21607	18536	19857	15251	24142	24677
ENSG00000175161	CADM2	61	45	5	46	12	7	14	5	3	17	7	7	3
ENSG00000237505	PKN2-AS1	10	5	6	5	12	8	7	22	21	25	22	22	23
ENSG00000023445	BIRC3	10491	12692	8746	6866	13707	7922	6782	19485	21782	23969	17677	28230	38869
ENSG00000115896	PLCL1	425	870	800	715	782	468	452	2122	2419	1475	1687	2209	1668
ENSG00000111344	RASAL1	14	22	12	5	24	9	9	10	8	8	4	17	18
ENSG00000243674	OR7E66P	29	29	19	15	32	20	21	29	39	18	11	29	16
ENSG00000145375	SPATA5	538	491	497	561	723	512	361	1378	952	1097	1068	1554	1323
ENSG00000279144	AC099667.1	6	5	8	8	23	10	14	46	53	54	21	60	35
ENSG00000237980	AL590648.3	21	34	17	32	73	36	23	78	95	142	89	133	129
ENSG00000165338	HECTD2	191	209	155	219	225	191	125	439	351	424	435	566	530
ENSG00000184384	MAML2	2997	3027	2456	2807	3282	2158	1574	5174	5689	5770	3903	7549	6403
ENSG00000274322	AL136531.2	11	9	10	27	34	17	15	69	121	97	43	83	49
ENSG00000224897	POT1-AS1	21	26	21	22	36	27	16	49	60	78	41	76	83
ENSG00000097096	SYDE2	120	81	91	107	115	70	103	309	420	318	139	516	294
ENSG00000186075	ZPBP2	6	12	5	7	11	5	9	20	28	33	38	20	44
ENSG00000259926	AC007342.1	10	6	13	9	11	12	11	23	52	30	35	51	32
ENSG00000196427	NBPF4	20	65	21	11	37	107	27	12	6	9	20	0	23
ENSG00000160188	RSPH1	2	4	4	6	2	3	4	13	11	19	15	21	9
ENSG00000237470	DCLRE1CP1	9	5	4	4	5	4	7	40	11	23	86	26	28
ENSG00000141447	OSBPL1A	1193	1379	762	985	1294	839	901	1363	1397	1442	1171	2048	1750
ENSG00000270624	AC008555.3	6	9	5	2	2	6	3	18	15	25	9	28	23
ENSG00000174197	MGA	4868	4734	3879	5647	6947	5192	4100	12632	11822	12561	8717	14111	13489
ENSG00000159189	C1QC	175	72	29	25	93	50	84	48	18	49	38	26	64
ENSG00000100852	ARHGAP5	2624	2245	2342	2438	3724	2125	1801	5556	5208	4604	4649	6729	7699
ENSG00000260894	AC027682.3	13	8	6	6	3	4	2	3	8	2	3	1	2
ENSG00000223685	LINC00571	2	7	5	3	7	3	2	13	17	24	18	9	18
ENSG00000207988	MIR576	2	1	11	2	2	1	0	20	24	11	13	20	7
ENSG00000186086	NBPF6	14	58	24	8	44	99	24	15	2	7	20	0	19
ENSG00000241350	PMS2P11	18	34	16	28	22	13	15	71	96	48	34	110	66
ENSG00000100731	PCNX1	11087	9162	10676	10724	14154	9487	8463	21804	25019	23477	16800	29257	28234
ENSG00000151623	NR3C2	904	1282	925	942	1458	865	578	2576	1777	2048	2157	2804	3011
ENSG00000132669	RIN2	1944	2497	2005	2355	2796	1426	1557	2637	2917	2398	2493	4364	3244
ENSG00000103154	NECAB2	43	15	9	21	35	11	24	4	18	11	16	30	7
ENSG00000231193	AL157884.2	8	10	11	11	8	7	6	3	4	8	10	13	13
ENSG00000198881	ASB12	8	6	11	9	12	10	1	47	20	24	32	61	37
ENSG00000214548	MEG3	240	749	169	277	223	40	195	410	5285	1153	1428	3712	2233
ENSG00000246859	STARD4-AS1	42	48	22	29	45	39	28	73	120	75	114	128	121
ENSG00000213089	PDCL3P5	95	100	85	81	105	71	52	127	106	104	108	157	152
ENSG00000264176	MAGOH2P	4	5	4	10	16	3	3	11	23	36	30	25	30
ENSG00000140577	CRTC3	7734	6611	5958	5734	8632	6414	5062	13775	12804	15340	10375	18373	13871
ENSG00000258572	AL133467.1	92	40	44	27	46	20	42	31	39	61	28	40	22
ENSG00000114127	XRN1	7059	5374	7211	7016	10048	7079	5524	18140	15100	14730	12853	21470	18842
ENSG00000166575	TMEM135	1082	1040	1424	1122	1673	1098	795	3210	2712	2176	2029	3953	3256
ENSG00000224698	AL390038.1	30	51	28	2	27	44	10	6	0	12	9	2	13
ENSG00000238122	AL359258.1	30	51	28	2	27	44	10	6	0	12	9	2	13
ENSG00000048649	RSF1	4614	4002	3891	4284	5369	3952	2524	9657	8194	7514	6760	11900	10015
ENSG00000188372	ZP3	372	495	417	358	503	386	278	263	462	511	465	768	227
ENSG00000147117	ZNF157	30	30	10	39	43	32	28	72	98	132	76	124	129
ENSG00000204959	ARHGEF34P	371	203	213	180	455	322	332	907	677	1186	801	911	1044
ENSG00000106829	TLE4	5630	5630	5470	4497	6301	4415	3729	7438	8123	7454	6603	11499	9596
ENSG00000157445	CACNA2D3	1350	1698	972	1183	1142	848	689	1316	1451	893	1279	2143	1462
ENSG00000223546	LINC00630	102	74	80	126	142	113	72	249	270	256	175	347	316
ENSG00000215421	ZNF407	1425	1256	1410	1205	1834	1224	821	3202	2703	2563	2138	3712	2955
ENSG00000078687	TNRC6C	2117	2231	1795	2471	3355	2646	1981	5766	5186	6225	4498	7181	5682
ENSG00000252874	RF00019	23	9	19	26	22	25	21	74	65	74	61	83	55
ENSG00000199082	MIR342	26	35	13	28	18	15	7	64	43	88	51	77	65
ENSG00000028116	VRK2	2164	2073	1703	1769	2957	1768	1538	4616	3442	3575	3538	6133	5172
ENSG00000138028	CGREF1	0	8	5	5	4	3	3	17	18	22	14	25	21
ENSG00000278281	MIR7856	1	1	1	5	7	3	5	23	10	20	13	19	11
ENSG00000266876	AC104996.2	6	3	4	7	3	6	4	20	18	22	7	19	22
ENSG00000259379	MTND5P32	6	0	4	1	5	1	7	10	40	12	21	50	17
ENSG00000078900	TP73	24	24	27	38	53	23	45	34	15	21	53	16	18
ENSG00000158428	CATIP	78	46	23	37	56	17	33	58	29	26	31	49	21
ENSG00000135837	CEP350	7348	7291	5203	6717	9280	6588	5863	15418	14620	13867	10920	19830	18288
ENSG00000283005	CDC27P3	0	1	1	4	1	4	4	13	23	6	14	14	13
ENSG00000267430	AC036176.2	19	3	3	11	21	6	2	56	44	27	20	59	32
ENSG00000235172	LINC01366	50	32	24	22	44	26	19	33	33	46	30	37	47
ENSG00000235852	AC005540.1	3	8	9	6	14	5	6	12	3	0	3	4	6
ENSG00000150510	FAM124A	7	11	10	6	12	8	4	0	3	7	8	12	6
ENSG00000163935	SFMBT1	1215	1425	1311	1546	1983	1516	1239	3768	2921	3950	2845	3803	4130
ENSG00000217442	SYCE3	18	5	2	9	8	5	15	1	1	2	5	15	4
ENSG00000150764	DIXDC1	41	65	70	60	94	75	56	139	191	202	145	321	653
ENSG00000155657	TTN	1999	1096	1419	2432	2438	847	1602	4197	7832	6275	4340	4645	5646
ENSG00000128322	IGLL1	0	2	2	1	1	3	8	7	23	74	13	159	7
ENSG00000196876	SCN8A	50	28	28	42	79	110	36	339	97	332	167	183	271
ENSG00000109680	TBC1D19	190	192	182	226	260	213	119	495	397	558	369	515	549
ENSG00000213315	AL122020.1	76	84	59	56	69	61	37	62	73	71	79	108	119
ENSG00000123612	ACVR1C	210	353	277	167	370	209	247	659	811	769	383	927	802
ENSG00000037749	MFAP3	786	754	815	908	1090	833	762	2088	1619	2076	1423	2583	2297
ENSG00000283132	AC006453.1	12	3	12	15	22	18	11	60	68	39	53	61	40
ENSG00000253305	PCDHGB6	32	29	14	18	53	69	27	159	117	81	98	126	172
ENSG00000203907	OOEP	10	8	1	11	8	12	17	0	7	2	5	4	4
ENSG00000214226	C17orf67	193	217	134	212	369	223	172	524	463	632	440	763	503
ENSG00000138738	PRDM5	22	21	36	17	40	6	27	53	121	89	71	131	78
ENSG00000260075	NSFP1	1284	1047	1151	922	1432	855	1456	4587	2316	4281	2201	4016	3102
ENSG00000286330	AL353660.1	91	467	142	174	374	165	179	684	851	898	834	778	565
ENSG00000111860	CEP85L	6006	5047	5345	6396	8302	6986	4068	12750	12708	13755	10313	19234	15701
ENSG00000135597	REPS1	4041	4408	3119	3389	4631	3160	2512	6384	6971	7213	5502	9558	8472
ENSG00000258790	AL121594.1	9	25	21	16	22	31	11	65	40	85	57	68	67
ENSG00000224672	RPL17P10	2	4	2	6	9	10	3	11	22	25	15	25	21
ENSG00000259797	AC020978.1	3	2	13	10	14	8	1	29	42	35	24	29	30
ENSG00000162852	CNST	2784	3413	3353	3351	4478	2825	2023	6643	6807	8057	4998	8674	7512
ENSG00000177272	KCNA3	1093	877	938	1535	2019	1227	1544	3041	3547	4697	2711	4810	4115
ENSG00000120800	UTP20	1264	1528	1569	1520	1994	1342	1053	3153	2789	3521	2503	3870	3652
ENSG00000224295	OLFM5P	5	19	17	23	38	17	13	67	136	103	32	85	67
ENSG00000236514	AL135791.1	30	38	37	32	65	48	19	85	80	111	70	148	117
ENSG00000230658	KLHL7-DT	10	9	17	8	24	10	28	77	29	95	24	125	128
ENSG00000138688	KIAA1109	16278	10516	15208	14796	19829	14448	12827	35734	30569	37665	25716	43769	42949
ENSG00000167110	GOLGA2	4052	3768	3154	3068	4245	2996	3021	5154	5216	5632	4624	7855	5830
ENSG00000258082	AL391832.3	114	54	75	70	159	40	32	30	46	73	78	129	51
ENSG00000165671	NSD1	15309	10998	11260	13006	19115	13058	10347	33683	25871	27716	22422	39395	31603
ENSG00000075539	FRYL	7271	6133	8045	7063	9758	6493	5823	16635	13841	16082	11615	20841	17660
ENSG00000118922	KLF12	4441	5471	6644	6731	9790	7655	4832	17704	14578	16510	12495	19290	20717
ENSG00000286319	AL135978.2	13	14	21	13	27	15	16	49	68	45	26	56	54
ENSG00000197653	DNAH10	56	34	51	42	56	43	32	177	92	106	96	151	99
ENSG00000107679	PLEKHA1	4229	3769	3616	4385	5196	5047	3456	8667	9793	9769	7472	12757	11656
ENSG00000080561	MID2	159	192	117	192	292	156	144	340	429	497	610	484	659
ENSG00000145734	BDP1	7241	4503	4738	6632	8465	5827	4680	15448	13460	14365	10243	16475	16962
ENSG00000084676	NCOA1	10888	8842	8841	9301	12970	9153	6793	21446	17260	18569	14338	27868	22933
ENSG00000225932	CTAGE4	131	100	73	63	101	129	88	302	186	424	263	264	383
ENSG00000127914	AKAP9	11545	6974	9908	11716	13106	8361	8186	23620	22374	23199	16889	31864	25763
ENSG00000252464	RN7SKP70	9	29	40	36	25	28	18	96	72	154	64	106	91
ENSG00000227262	HCG4B	9	19	13	13	20	15	18	15	16	11	11	33	5
ENSG00000202337	RNU6-8	13	14	15	21	22	13	11	21	15	7	9	30	25
ENSG00000106571	GLI3	27	25	12	17	25	53	30	112	75	67	105	104	103
ENSG00000103966	EHD4	2678	3679	4146	1900	3810	1941	2346	3952	3474	3655	2845	4716	3915
ENSG00000226976	COX6A1P2	1767	1918	1151	1276	1711	1153	965	1975	2019	1917	1739	2974	2495
ENSG00000247877	AC021086.1	6	3	3	2	3	3	0	13	8	11	11	13	12
ENSG00000255987	TOMM20P2	98	70	77	200	281	228	223	560	605	659	524	840	508
ENSG00000253767	PCDHGA8	7	1	0	2	3	3	2	7	11	18	11	17	8
ENSG00000230870	FBXW11P1	3	16	9	6	14	4	1	26	23	54	21	33	23
ENSG00000183354	KIAA2026	4853	3985	3382	4741	6396	4574	3765	11316	9811	10609	7104	12768	12116
ENSG00000150477	KIAA1328	621	766	728	625	804	538	502	1530	1399	1308	1237	1668	1421
ENSG00000165521	AL121768.1	491	364	398	523	555	416	418	1174	862	1029	872	1303	1340
ENSG00000286065	AC015911.11	82	84	131	288	368	306	173	937	651	903	525	930	636
ENSG00000141298	SSH2	22072	17180	14970	20974	29755	15882	12867	43260	39384	35155	32389	60319	45663
ENSG00000259049	AL139317.3	26	25	27	66	77	64	34	109	194	225	91	186	167
ENSG00000175054	ATR	4729	4973	4944	5528	7097	5224	4498	11150	10713	11820	8933	14632	13616
ENSG00000206560	ANKRD28	2029	2613	2638	2708	3788	2916	2486	9865	6297	7861	4650	7516	7920
ENSG00000031003	FAM13B	3767	3978	4109	4145	5507	3885	3101	8115	7977	8218	6537	11266	9813
ENSG00000213523	SRA1	3758	3469	3455	3039	3988	2397	1958	4240	4268	4681	4532	6754	4453
ENSG00000263813	MIR3679	9	1	8	3	8	6	4	24	12	14	24	31	34
ENSG00000247934	AC022364.1	55	37	25	36	52	23	30	86	81	109	92	97	89
ENSG00000234770	GULOP	12	2	7	8	11	3	0	35	37	66	16	43	15
ENSG00000121210	TMEM131L	10220	8973	7912	10928	15359	8754	6274	21521	17965	22506	15303	28993	25044
ENSG00000244327	AC109992.2	25	13	65	53	70	27	12	139	158	109	89	155	135
ENSG00000176208	ATAD5	577	458	449	593	679	493	416	1050	1128	1270	881	1430	1299
ENSG00000182670	TTC3	12005	11863	11244	13753	17112	13155	11416	29149	30281	29509	21610	34114	35270
ENSG00000143256	PFDN2	1281	1463	1448	1062	1359	846	681	1651	1459	1300	1399	2367	1902
ENSG00000174348	PODN	27	41	70	82	55	86	83	425	228	244	256	228	160
ENSG00000067606	PRKCZ	531	663	473	516	826	543	396	1138	1069	1236	959	1661	1172
ENSG00000267834	AL592211.1	22	18	9	26	32	20	15	41	51	66	52	75	54
ENSG00000240435	RPS12P27	15	5	5	28	19	16	5	44	62	42	58	49	37
ENSG00000106400	ZNHIT1	2444	2671	1993	1748	2676	1968	1692	3304	2906	3723	2875	4718	3440
ENSG00000286185	AC242842.3	13	3	4	9	30	9	8	29	43	28	26	105	35
ENSG00000103811	CTSH	21801	15692	14210	12027	14479	10463	10724	16328	16844	14477	18081	28878	24594
ENSG00000069020	MAST4	442	505	694	569	1002	543	450	1403	1725	1325	1159	1737	1545
ENSG00000270020	AC009108.3	44	41	26	27	57	37	33	59	34	20	40	70	47
ENSG00000229419	RALGAPA1P1	1226	708	1246	1203	1635	1085	924	2931	3154	2345	2672	3377	3006
ENSG00000211701	TRGV1	10	21	55	17	19	4	45	4	1	66	3	1	7
ENSG00000271383	NBPF19	121	62	48	136	197	129	142	300	466	332	258	611	442
ENSG00000244479	OR2A1-AS1	307	221	137	197	218	170	214	464	403	889	625	581	709
ENSG00000198003	CCDC151	61	37	25	35	41	32	24	33	41	44	53	57	45
ENSG00000119608	PROX2	27	55	32	95	83	85	26	246	178	156	190	184	178
ENSG00000196776	CD47	16354	18815	17329	21130	28764	21353	16447	41281	44041	47802	35672	56328	54552
ENSG00000156500	FAM122C	843	641	597	753	1274	751	651	1675	1598	2011	1447	2337	1841
ENSG00000205544	TMEM256	477	572	361	286	471	304	316	498	483	527	517	785	640
ENSG00000166147	FBN1	67	35	56	57	53	60	19	170	103	143	88	198	158
ENSG00000273419	AC004877.1	20	38	15	28	27	38	15	84	136	101	45	91	62
ENSG00000226200	SGMS1-AS1	611	588	417	593	648	583	451	1051	1027	1308	1196	1696	1437
ENSG00000186260	MRTFB	860	831	891	885	1388	904	860	2046	1829	2194	1644	2771	2346
ENSG00000109265	KIAA1211	9	22	16	18	20	20	24	37	61	48	68	92	57
ENSG00000005381	MPO	709	495	425	381	699	327	361	369	696	493	423	1255	546
ENSG00000160183	TMPRSS3	19	93	46	73	63	59	82	188	122	381	213	353	234
ENSG00000225192	ZNF33BP1	1	4	1	4	7	2	0	10	19	6	7	20	11
ENSG00000267383	AC011447.3	24	15	15	9	36	23	4	67	51	47	64	47	76
ENSG00000155729	KCTD18	2054	2178	1575	1842	2411	1556	1252	3541	3115	3765	2830	4780	4488
ENSG00000257924	LINC02416	6	9	5	3	4	4	5	39	7	22	20	16	23
ENSG00000172869	DMXL1	6626	4768	4573	5778	7219	4949	4335	11195	10719	11053	9193	14997	16073
ENSG00000176595	KBTBD11	3458	3137	2211	2363	3154	2365	2161	3526	3767	2462	3319	4897	5224
ENSG00000239732	TLR9	6	5	3	7	12	7	10	20	23	25	13	35	21
ENSG00000232412	AL121601.1	16	19	17	12	24	16	29	11	24	22	14	26	28
ENSG00000171681	ATF7IP	12623	9381	8551	12438	17330	11084	8199	27392	27235	21649	19605	33755	28425
ENSG00000211714	TRBV7-3	108	163	104	78	93	37	79	226	214	296	197	352	276
ENSG00000213214	ARHGEF35	126	127	72	81	233	140	120	395	361	447	358	298	345
ENSG00000273066	AL355987.4	223	153	195	183	271	200	142	410	396	438	390	602	423
ENSG00000249685	AC079921.2	67	26	44	50	43	37	54	96	150	144	124	135	176
ENSG00000257342	AC025165.2	7	6	6	5	12	3	8	19	42	11	25	26	21
ENSG00000253535	AC120193.1	30	14	34	15	15	19	2	73	65	46	83	64	109
ENSG00000273920	AC103858.2	7	2	17	6	5	3	1	19	32	18	13	29	20
ENSG00000276547	PCDHGB5	26	10	7	13	36	52	10	123	57	44	66	108	106
ENSG00000114166	KAT2B	6942	7375	7302	7761	11586	8443	5928	21288	14648	18209	14072	20708	20585
ENSG00000178409	BEND3	154	157	184	81	167	95	87	138	154	165	142	257	192
ENSG00000279495	AL928654.4	55	61	57	71	96	63	56	134	204	214	146	226	122
ENSG00000133317	LGALS12	845	482	428	669	358	535	256	466	591	304	349	1101	535
ENSG00000173208	ABCD2	449	861	459	849	1293	705	666	1453	1846	2744	1731	2524	2401
ENSG00000078114	NEBL	0	1	3	4	6	7	1	23	6	3	1699	2763	2437
ENSG00000228606	AL139011.1	15	23	7	15	23	9	12	45	49	42	26	39	46
ENSG00000106991	ENG	2289	2289	1321	1431	2669	1618	1649	2141	2597	2635	2344	4014	2267
ENSG00000160007	ARHGAP35	4068	3417	2836	4327	6379	4381	3672	9953	8726	9252	8192	13646	9868
ENSG00000141741	MIEN1	1828	1718	1310	1342	1987	1296	940	2208	1869	2344	1997	3505	2434
ENSG00000196821	ILRUN	8350	10029	7273	7672	12240	8165	5603	18724	16453	18295	13830	21431	18012
ENSG00000282995	FRG1EP	418	180	82	138	144	353	89	201	122	101	134	234	135
ENSG00000276103	RF00015	7	10	10	16	19	12	24	57	54	41	29	49	48
ENSG00000211803	TRAV23DV6	36	161	30	93	118	58	78	382	197	301	229	245	317
ENSG00000181722	ZBTB20	657	145	493	568	666	419	462	1947	2157	1160	1264	1950	1495
ENSG00000176182	MYPOP	476	469	249	369	498	313	289	382	515	431	469	859	552
ENSG00000176788	BASP1	2573	2672	4149	1451	1626	1424	1127	1031	1982	1935	1911	3506	2617
ENSG00000259984	AL928711.1	136	74	147	139	172	94	88	612	315	273	322	498	231
ENSG00000050327	ARHGEF5	503	305	268	210	575	383	434	1149	901	1305	942	1050	1016
ENSG00000174501	ANKRD36C	1912	797	1952	3610	3486	1952	2688	8353	8791	7991	5226	8159	7844
ENSG00000224886	AL132656.1	84	18	22	36	63	39	24	75	185	148	89	190	119
ENSG00000267289	AC008752.2	5	5	13	4	4	7	8	4	7	1	4	10	6
ENSG00000247151	CSTF3-DT	14	11	9	9	10	8	9	15	22	33	27	31	34
ENSG00000271268	AC015849.6	8	7	23	28	21	12	13	74	64	52	52	63	33
ENSG00000066933	MYO9A	2510	2235	2314	2641	3607	2474	1983	6041	4821	5680	4241	6544	6199
ENSG00000119782	FKBP1B	72	98	51	56	61	47	46	72	71	64	74	142	90
ENSG00000269997	AC068790.3	21	5	7	13	26	23	22	53	95	95	44	52	58
ENSG00000163995	ABLIM2	65	64	45	46	61	47	35	141	70	119	105	188	148
ENSG00000006047	YBX2	24	14	18	20	13	13	11	7	12	31	7	21	27
ENSG00000242737	AC012170.1	2	1	12	7	8	2	6	28	23	20	12	27	21
ENSG00000050767	COL23A1	5	9	4	10	9	2	0	7	20	83	50	73	20
ENSG00000065989	PDE4A	2952	2837	2451	1651	2335	1860	1413	2987	2850	2907	2545	5207	2625
ENSG00000074660	SCARF1	1381	779	809	797	1096	534	736	796	1227	878	922	2099	876
ENSG00000240695	AC117382.1	22	21	17	10	23	18	13	54	48	38	33	51	39
ENSG00000204519	ZNF551	618	711	864	1128	1315	1036	618	2255	2539	1713	1682	3366	2751
ENSG00000131981	LGALS3	11141	10815	11303	7969	11947	5371	5431	12102	14235	9681	7892	18169	12217
ENSG00000259137	AL109766.1	15	33	20	24	45	20	14	93	66	104	35	67	71
ENSG00000133019	CHRM3	3	1	2	6	11	3	0	15	25	6	12	29	16
ENSG00000048707	VPS13D	9640	7619	6884	8615	12085	9521	8309	19834	18577	22349	16509	24274	22637
ENSG00000137474	MYO7A	493	503	355	644	675	296	422	442	882	509	464	817	449
ENSG00000158813	EDA	40	220	143	69	182	73	73	324	390	909	287	439	261
ENSG00000154645	CHODL	0	5	13	13	9	14	5	85	35	33	27	64	38
ENSG00000178150	ZNF114	6	11	5	3	6	2	2	8	1	0	4	3	4
ENSG00000230176	LINC01433	12	2	11	3	6	1	8	7	2	0	1	4	3
ENSG00000263883	EEF1DP7	75	17	46	53	103	37	23	107	264	136	148	212	138
ENSG00000183864	TOB2	3133	2789	1854	2302	2634	2155	2056	2890	2947	3948	3123	5137	3922
ENSG00000268412	TRMT112P6	66	101	58	112	147	109	96	116	111	68	101	170	119
ENSG00000213988	ZNF90	137	173	105	189	209	189	55	349	353	428	393	492	392
ENSG00000248785	HIGD1AP14	1	5	5	3	3	5	3	8	24	23	10	14	10
ENSG00000024048	UBR2	9581	7909	9358	9566	13878	9205	7568	22696	18293	18713	15339	31659	22416
ENSG00000152749	GPR180	718	663	431	1035	1073	656	514	1499	1858	2194	1512	1964	2013
ENSG00000258458	AL160314.2	3	8	5	6	12	4	12	23	16	28	18	22	44
ENSG00000266305	MIR4518	12	12	6	9	11	6	5	35	33	28	34	17	18
ENSG00000280739	EIF1B-AS1	210	140	123	152	205	157	144	295	416	408	358	418	457
ENSG00000153495	TEX29	43	25	27	21	25	32	10	32	22	36	25	32	24
ENSG00000254409	AC087521.3	1	8	2	14	12	6	0	21	17	29	21	40	37
ENSG00000259238	AC092755.2	13	8	5	4	5	8	9	24	18	23	20	34	17
ENSG00000207034	RF00019	25	9	38	26	41	33	14	105	121	85	58	95	65
ENSG00000267682	AC016590.2	11	9	16	47	50	37	24	91	125	103	73	97	105
ENSG00000198815	FOXJ3	6850	6286	7031	7533	9490	6635	5222	15099	13367	13712	11348	20534	15635
ENSG00000249141	AL159163.1	32	26	15	28	22	27	19	25	29	38	23	25	36
ENSG00000186912	P2RY4	4	10	10	17	19	19	13	23	47	46	47	95	45
ENSG00000254531	AP001816.1	173	108	55	59	100	77	64	88	109	107	101	123	99
ENSG00000269387	AL365205.3	10	7	8	13	9	6	11	7	8	11	6	19	15
ENSG00000124920	MYRF	203	213	171	57	354	140	213	606	612	574	379	949	476
ENSG00000267030	AC011498.2	32	21	10	19	28	18	5	39	50	56	66	75	49
ENSG00000285006	AC005280.3	15	8	15	11	8	13	14	54	33	29	18	69	45
ENSG00000127124	HIVEP3	2026	1905	2062	1841	3965	1686	1312	4660	4066	5122	3543	6333	4543
ENSG00000219200	RNASEK	1039	969	998	899	1395	791	896	1459	1546	1491	1083	2348	1532
ENSG00000155980	KIF5A	21	50	43	68	83	41	58	128	135	265	170	174	145
ENSG00000103657	HERC1	11770	10966	12684	12230	16842	12698	12051	28166	26105	34797	22107	34915	31312
ENSG00000286753	AC091978.1	33	71	41	72	74	56	41	122	115	218	125	174	162
ENSG00000180284	AL049610.1	2	4	1	3	1	0	2	6	13	18	4	7	7
ENSG00000111371	SLC38A1	12645	15420	16406	16630	20934	17279	11858	36865	29010	40897	28550	42863	44717
ENSG00000135976	ANKRD36	2735	2444	4826	5287	5555	4080	3503	11345	9999	11415	8976	11742	12783
ENSG00000235501	AC105942.1	11	12	13	5	6	5	10	25	20	63	28	25	30
ENSG00000175115	PACS1	10332	8555	7356	6806	11858	7721	6624	16440	15870	18562	14416	26210	16322
ENSG00000225031	EIF4BP7	3387	3255	2901	2843	3718	2503	2556	8117	6435	5610	4671	7740	7495
ENSG00000255339	AL133352.1	43	32	31	42	47	27	51	128	85	204	110	191	65
ENSG00000126091	ST3GAL3	115	147	158	129	227	179	115	342	395	444	316	471	309
ENSG00000163629	PTPN13	306	484	264	368	462	376	363	859	841	1139	551	1186	1398
ENSG00000152270	PDE3B	4308	5271	3741	4881	6481	4190	4331	7847	9965	12276	8920	14256	12756
ENSG00000276710	CSPG4P10	24	13	5	19	12	14	15	37	32	93	75	74	33
ENSG00000119121	TRPM6	3	12	7	8	10	6	6	3	6	13	4	1	9
ENSG00000225329	LHFPL3-AS2	13	6	12	7	9	9	10	15	10	3	8	13	10
ENSG00000238005	AL391832.2	244	124	129	190	198	101	180	158	166	262	120	294	229
ENSG00000270344	POC1B-AS1	207	186	184	335	426	266	264	562	1068	785	621	767	766
ENSG00000053254	FOXN3	12637	10911	13864	12833	18056	11958	8612	29226	24426	25546	19721	36306	30448
ENSG00000115107	STEAP3	1243	988	377	503	811	652	602	632	888	1107	668	1008	694
ENSG00000263884	AP000845.1	13	7	9	10	15	6	9	8	16	11	8	16	15
ENSG00000123124	WWP1	4964	5988	4528	5675	8528	5312	3632	11763	10008	11074	9540	14945	14242
ENSG00000131148	EMC8	1535	1688	1134	1078	1683	1192	877	1828	2093	1981	1565	2956	2137
ENSG00000250410	AC112722.1	3	5	4	4	9	10	11	29	22	30	14	24	19
ENSG00000129003	VPS13C	22298	14534	12390	20592	26743	20106	20603	42734	47552	51007	35386	62501	59897
ENSG00000274576	IGHV2-70	154	46	77	88	120	195	126	47	88	162	70	71	143
ENSG00000073803	MAP3K13	829	1115	646	651	964	551	665	716	1134	989	807	1371	1496
ENSG00000169981	ZNF35	348	302	267	254	295	245	207	613	569	550	436	698	644
ENSG00000175806	MSRA	1576	1215	967	885	1300	807	647	1495	1433	1367	1203	2433	1623
ENSG00000092439	TRPM7	7405	5818	5756	7265	8596	6564	4782	15202	12581	13579	10149	18078	17154
ENSG00000229036	VDAC1P8	177	95	105	151	159	144	99	378	266	321	276	385	327
ENSG00000185055	EFCAB10	11	6	10	7	22	7	8	8	11	8	7	21	14
ENSG00000143869	GDF7	149	150	50	123	185	246	7	208	762	900	424	663	1437
ENSG00000108828	VAT1	2256	2351	1659	1577	2254	1703	1587	2574	2947	3055	2391	4125	3409
ENSG00000139618	BRCA2	425	250	311	348	554	288	260	703	809	657	681	1023	987
ENSG00000250299	MRPS31P4	143	93	142	124	168	112	76	310	250	350	237	311	283
ENSG00000246877	DNM1P35	9	5	8	8	6	6	9	9	5	9	8	14	7
ENSG00000088387	DOCK9	1908	3396	2405	3394	4301	3162	2635	7076	6144	9503	5700	8722	9454
ENSG00000147003	CLTRN	9	16	8	2	8	4	8	17	37	32	23	20	35
ENSG00000123600	METTL8	1313	1568	751	1320	1810	1151	1199	2893	2604	3023	2655	3598	3783
ENSG00000133401	PDZD2	63	30	51	26	51	36	23	71	103	106	68	158	121
ENSG00000100490	CDKL1	261	264	202	310	335	308	262	611	537	776	507	823	830
ENSG00000250820	AC138965.2	29	8	15	11	24	15	17	35	91	64	60	89	29
ENSG00000166446	CDYL2	1169	1168	1297	1360	2567	1342	1126	3182	3417	2724	2740	4642	3412
ENSG00000268520	AC008750.5	15	11	28	22	43	13	25	82	65	139	97	116	31
ENSG00000130164	LDLR	2153	1349	1309	1168	1799	1198	958	3295	2642	3794	2058	3990	3532
ENSG00000115464	USP34	15284	13574	15084	16405	20341	15992	13500	33388	34384	36803	24608	41797	43640
ENSG00000162755	KLHDC9	21	33	12	15	17	15	17	12	17	28	16	22	34
ENSG00000176422	SPRYD4	1148	843	1008	1189	1918	1009	1085	2888	2492	3186	2384	3610	2387
ENSG00000146112	PPP1R18	17893	16514	12375	10576	19451	11477	10300	22846	19787	19736	17068	32183	21567
ENSG00000254855	AP001107.8	8	8	6	5	9	8	2	21	20	24	17	36	9
ENSG00000270133	AC025766.1	5	7	1	9	6	11	16	38	18	78	20	37	40
ENSG00000055211	GINM1	2473	2155	2236	2039	2559	1831	1420	2986	3055	3106	2460	5185	4101
ENSG00000119509	INVS	1129	934	934	1221	1565	1076	936	2190	2131	2487	1910	3246	3116
ENSG00000147548	NSD3	13740	11092	10759	12715	16413	11396	9769	26263	25481	27553	18163	31150	30389
ENSG00000113522	RAD50	142	152	98	190	252	171	133	333	426	340	352	538	431
ENSG00000257475	AC068888.2	0	3	11	10	16	3	6	21	36	28	31	41	28
ENSG00000147050	KDM6A	4193	3012	4879	3704	5291	3287	2202	9251	7630	10576	5940	11238	8699
ENSG00000251637	AP003716.1	12	27	13	12	19	13	10	31	29	99	36	43	57
ENSG00000145936	KCNMB1	986	941	872	910	1662	831	1049	1202	1598	1268	1082	1999	1712
ENSG00000154814	OXNAD1	2374	2539	3356	4389	4735	2549	2312	9454	8520	10141	4629	10424	7314
ENSG00000197603	CPLANE1	830	672	595	1012	1133	980	847	2317	1860	2115	1709	2419	2713
ENSG00000076321	KLHL20	1477	1368	1465	1634	2264	1502	1153	3459	3121	3016	2574	4332	3557
ENSG00000155254	MARVELD1	2413	2189	1034	1384	1859	1164	1102	1731	2396	2211	1678	2722	1986
ENSG00000162512	SDC3	888	684	288	364	862	491	486	323	633	413	809	966	583
ENSG00000125355	TMEM255A	90	88	30	28	142	18	146	599	207	198	389	377	184
ENSG00000173926	3-Mar	227	118	157	115	206	110	90	257	330	306	327	455	392
ENSG00000258465	AL139011.2	4	3	3	4	11	5	6	13	16	19	11	18	12
ENSG00000109339	MAPK10	8	8	3	1	5	2	10	22	35	16	11	18	23
ENSG00000279977	AC008764.10	18	3	5	8	19	7	4	57	35	15	32	37	22
ENSG00000049860	HEXB	12444	13914	10706	10031	12206	9363	7648	17586	17500	13836	11472	23226	20226
ENSG00000224356	AL356966.1	25	17	64	53	72	26	10	148	124	79	106	180	100
ENSG00000159140	SON	37723	35957	39906	37739	53628	35984	31099	84753	76770	86249	59266	100253	89178
ENSG00000260493	AC011773.4	1	2	1	7	6	2	0	7	7	8	10	15	15
ENSG00000169564	PCBP1	32524	29140	25275	19856	30244	19129	14836	35153	32994	29131	29368	58324	40641
ENSG00000267645	AC105052.3	217	27	43	30	113	52	35	311	206	166	182	265	206
ENSG00000250075	AC104806.2	14	36	60	32	47	33	19	73	97	154	83	136	89
ENSG00000175518	UBQLNL	13	64	53	44	60	45	42	132	220	246	64	196	182
ENSG00000266668	MIR5692C2	4	0	7	4	4	7	4	9	32	21	12	20	51
ENSG00000228137	AP001469.2	0	7	1	4	9	11	8	25	9	50	35	34	39
ENSG00000236618	PITPNA-AS1	177	181	112	124	178	85	97	167	138	207	163	268	227
ENSG00000249310	APOBEC3B-AS1	26	6	3	7	3	4	7	1	1	19	2	2	4
ENSG00000197696	NMB	95	86	63	73	117	84	73	113	148	112	90	148	128
ENSG00000051825	MPHOSPH9	2950	2329	3252	3523	4519	3284	2686	7609	6629	7905	5589	9287	8235
ENSG00000148143	ZNF462	15	19	19	32	22	35	9	36	76	69	48	90	78
ENSG00000136731	UGGT1	7754	8328	6097	8650	11713	8505	7034	18034	17579	19387	13666	22902	19483
ENSG00000174373	RALGAPA1	3936	3082	4156	4237	5354	3865	3405	9226	10027	7287	8942	10907	10262
ENSG00000130830	MPP1	6451	7861	7173	5712	8220	4838	4271	9240	9578	8641	7376	15293	11157
ENSG00000143322	ABL2	2146	1517	1935	2058	2938	2004	1771	4745	4501	4439	3477	5766	5023
ENSG00000112182	BACH2	4355	2303	3827	2578	3331	2447	1738	5745	6643	8089	5126	8499	7685
ENSG00000147251	DOCK11	11069	12001	11184	11595	14047	10822	8296	23136	21839	23685	16126	29989	25749
ENSG00000178385	PLEKHM3	2685	2051	1695	2395	3499	2352	1835	5117	4648	4919	3818	6878	6067
ENSG00000074319	TSG101	2960	4075	3087	2506	3311	2389	2004	3973	3705	4693	3283	6168	5477
ENSG00000275227	RF02271	48	37	82	112	139	86	68	214	229	206	204	280	293
ENSG00000185630	PBX1	87	209	126	105	248	79	87	391	282	277	487	353	413
ENSG00000001167	NFYA	4896	3795	3794	4779	5729	3680	2927	10484	7180	9607	6609	12041	9542
ENSG00000272871	AL159169.2	258	198	182	223	206	236	171	255	323	275	221	383	376
ENSG00000233025	CRYZP1	0	1	1	15	7	8	2	14	25	31	8	32	28
ENSG00000160229	ZNF66	172	77	68	193	174	151	150	339	429	385	296	511	496
ENSG00000174080	CTSF	752	961	574	757	907	734	724	1514	1515	1753	1363	2528	1785
ENSG00000283528	TCAF2C	357	342	600	374	562	339	273	1099	736	959	770	1430	895
ENSG00000099984	GSTT2	15	14	7	4	14	16	31	10	12	10	7	16	9
ENSG00000274927	AC239859.5	17	3	19	9	17	16	21	52	78	45	46	63	40
ENSG00000188315	C3orf62	2050	1901	1713	1508	2074	1332	1253	2744	2485	3118	1975	3361	2812
ENSG00000225218	AP001628.1	25	16	16	23	32	16	23	40	67	134	47	58	69
ENSG00000286644	AC008443.9	4	12	6	6	10	5	14	25	28	31	18	42	16
ENSG00000198707	CEP290	2048	1870	1741	2411	2574	1907	1773	4650	4674	4411	3194	5382	5426
ENSG00000236559	AL117381.1	27	38	19	24	48	33	12	51	72	130	57	84	90
ENSG00000116127	ALMS1	2143	1474	2107	2676	3344	2036	2118	5904	4780	6364	3753	7099	5983
ENSG00000233382	NKAPP1	87	141	112	126	260	163	121	401	311	357	255	492	393
ENSG00000136104	RNASEH2B	5386	5042	5488	3859	7529	4835	3842	10294	10107	9443	9899	14560	11296
ENSG00000065485	PDIA5	745	845	579	626	713	510	568	900	1119	839	661	1526	956
ENSG00000280009	AC020923.1	12	5	4	6	4	4	4	2	12	0	1	4	9
ENSG00000144674	GOLGA4	4450	3991	5726	5630	6065	4268	3483	13770	10165	10651	7623	13091	12342
ENSG00000273173	SNURF	83	37	75	84	108	72	50	193	233	129	159	250	219
ENSG00000166004	CEP295	2191	2253	1593	2414	2602	2043	1515	4267	4083	4614	3356	5523	5089
ENSG00000130725	UBE2M	2257	2093	1717	1543	2152	1296	1194	2445	2594	2481	2133	4470	2729
ENSG00000270761	AL355353.1	1	7	3	8	2	3	0	23	18	18	24	18	4
ENSG00000167207	NOD2	7928	5777	7935	5758	6905	3599	3668	6820	8638	6430	6292	13454	7217
ENSG00000261480	GOLGA8M	0	1	5	6	5	4	4	13	24	7	22	17	22
ENSG00000268047	AC018766.1	21	25	19	26	24	23	13	79	29	70	48	90	49
ENSG00000272234	AC008945.1	28	12	1	11	8	12	13	49	39	49	41	41	63
ENSG00000235304	LINC01281	0	16	1	9	8	4	16	21	54	41	30	48	31
ENSG00000231105	AL031728.1	97	140	106	114	163	115	133	295	311	356	247	350	261
ENSG00000112053	SLC26A8	153	109	69	75	126	91	92	105	215	127	60	138	99
ENSG00000197121	PGAP1	404	453	689	580	922	561	526	1445	1281	1426	1105	1854	1563
ENSG00000138678	GPAT3	1834	2690	1369	1461	1470	1312	1329	1694	2099	1862	1525	3202	3185
ENSG00000257642	AC011313.1	1	8	10	11	3	8	1	41	21	37	23	39	9
ENSG00000180139	ACTA2-AS1	81	70	51	92	146	104	87	242	225	325	210	213	260
ENSG00000233765	AL591479.1	45	19	34	20	45	38	21	39	31	10	34	34	45
ENSG00000234964	FABP5P7	261	290	250	265	261	196	187	341	340	317	337	477	465
ENSG00000225830	ERCC6	1868	1747	1382	1900	2624	1867	1511	3940	3926	3501	3100	5289	4484
ENSG00000228166	MTND1P11	27	6	12	50	52	8	31	52	113	128	70	192	78
ENSG00000196458	ZNF605	1251	1476	1054	1383	1716	1313	1359	2974	2588	4114	2285	3725	4001
ENSG00000270426	AC099343.2	11	22	20	17	18	14	12	28	34	60	45	49	46
ENSG00000182150	ERCC6L2	1904	2147	1792	1940	2745	1794	1651	3952	4364	4594	2788	5305	4851
ENSG00000114439	BBX	5172	3789	5860	4795	7313	4745	3529	14178	8926	9775	8822	15544	13450
ENSG00000164151	ICE1	4808	5442	4861	4974	6144	4612	3942	10251	8765	11332	7459	12846	11804
ENSG00000241560	ZBTB20-AS1	68	85	58	96	50	81	50	205	121	299	189	194	210
ENSG00000132549	VPS13B	7710	5075	7153	7903	10313	7115	6122	17177	15574	16203	12539	21405	18389
ENSG00000235420	RPL29P30	1	1	2	2	1	2	0	7	8	2	5	10	3
ENSG00000133392	MYH11	10	19	8	17	15	12	26	16	17	4	16	18	12
ENSG00000168813	ZNF507	2426	2233	2040	2969	3460	2786	2197	5678	4848	7765	4675	6949	7392
ENSG00000197024	ZNF398	1160	1397	1093	1400	1898	1390	1012	2530	2754	3492	2207	3666	3284
ENSG00000170689	HOXB9	0	2	3	1	1	1	4	30	3	9	5	11	8
ENSG00000283491	AC017104.5	5	9	3	15	22	8	2	19	41	27	44	24	33
ENSG00000287733	AC083862.3	127	115	175	138	207	135	77	513	365	349	299	479	227
ENSG00000182508	LHFPL1	0	9	1	6	7	11	7	21	23	30	41	20	32
ENSG00000175262	C1orf127	189	119	115	154	232	111	152	93	206	113	166	399	169
ENSG00000248323	LUCAT1	654	465	945	574	617	441	507	782	853	688	449	1120	878
ENSG00000118058	KMT2A	10579	8552	8598	11437	15598	11627	11275	25827	23105	28123	21694	30903	28705
ENSG00000256742	AC145422.1	57	30	45	60	99	68	79	158	138	213	144	270	166
ENSG00000077616	NAALAD2	18	23	9	64	17	6	17	71	113	68	31	119	71
ENSG00000270990	AC069304.2	1	10	2	8	3	5	10	15	28	60	11	22	29
ENSG00000008869	HEATR5B	6861	6252	5485	6735	9455	7022	5555	13907	12824	14542	11901	17905	16136
ENSG00000263766	AC025682.1	48	57	58	61	66	45	54	123	112	132	101	173	120
ENSG00000149311	ATM	27019	21309	23225	36401	41946	35381	30181	69511	77286	84907	58642	89713	85598
ENSG00000202255	RF00019	7	2	7	4	8	11	0	25	17	22	18	21	30
ENSG00000232216	IGHV3-43	189	131	145	286	242	298	352	235	284	137	200	29	153
ENSG00000196653	ZNF502	253	250	184	219	231	231	275	409	587	501	525	811	908
ENSG00000135966	TGFBRAP1	4559	3823	3475	3736	4954	3595	2845	7743	6597	7339	5967	10279	8165
ENSG00000109689	STIM2	4799	5652	5165	5942	8105	6306	4118	13468	10783	12118	9457	16204	13981
ENSG00000269982	AC018809.2	7	29	8	16	36	30	16	41	57	217	63	68	78
ENSG00000120071	KANSL1	9981	7590	6137	8865	13859	7522	5514	17909	17206	16915	14321	25542	18708
ENSG00000196914	ARHGEF12	1802	2003	2030	2392	3456	2618	2122	6671	5027	4739	5036	6624	5897
ENSG00000229326	AC069154.1	0	2	3	5	1	3	1	6	15	12	4	8	14
ENSG00000170275	CRTAP	15601	18985	14235	14741	18544	12315	10770	25465	23291	20737	18120	35005	27313
ENSG00000189136	UBE2Q2P1	117	82	126	136	226	148	116	429	257	327	333	396	369
ENSG00000219626	FAM228B	972	640	679	769	1092	710	622	1668	1502	1871	1393	1978	1804
ENSG00000240729	AC146507.2	25	6	36	30	50	16	12	86	105	95	53	124	48
ENSG00000204311	PJVK	180	179	181	227	299	162	113	503	393	438	317	509	427
ENSG00000163644	PPM1K	4106	4273	3683	3941	5510	4473	3034	7547	8326	8652	8024	10316	10329
ENSG00000084731	KIF3C	325	303	159	245	436	241	205	662	572	573	510	855	578
ENSG00000103510	KAT8	5100	5281	4829	4505	6188	4010	3587	7110	7377	8122	6119	12494	7864
ENSG00000237668	RPS15AP38	52	58	49	41	63	54	38	78	67	45	64	113	82
ENSG00000187566	NHLRC1	51	137	32	54	65	85	64	58	57	26	63	84	118
ENSG00000249709	ZNF564	16	23	18	17	35	27	3	57	54	72	51	78	50
ENSG00000128268	MGAT3	210	127	38	122	109	195	117	93	73	113	150	128	132
ENSG00000258388	PPT2-EGFL8	11	12	20	24	20	20	8	35	38	51	47	74	35
ENSG00000123144	TRIR	7297	8662	7001	6124	7852	5649	4440	11133	9893	9650	8945	15497	11057
ENSG00000277942	MIR8075	196	118	59	104	226	144	90	212	409	636	327	500	324
ENSG00000175773	AP002986.1	15	31	19	40	33	43	20	92	47	82	69	110	109
ENSG00000253534	TRBV6-8	0	1	3	1	1	4	4	25	11	10	6	6	7
ENSG00000092148	HECTD1	10373	9334	10928	10685	12364	9465	7755	21542	19766	21329	15372	26236	24811
ENSG00000159247	TUBBP5	29	116	22	45	39	31	46	8	51	30	50	68	18
ENSG00000120137	PANK3	6506	5384	6915	8115	10033	7399	6018	17060	16837	14242	11786	21606	19973
ENSG00000249140	PRDX2P3	0	1	2	4	18	8	3	20	25	37	22	27	7
ENSG00000198093	ZNF649	284	486	415	491	609	420	375	995	913	1174	757	1233	1313
ENSG00000186310	NAP1L3	122	218	175	166	265	150	91	450	296	437	406	395	534
ENSG00000152061	RABGAP1L	7202	8644	6887	7465	10206	6917	5912	15861	13003	17763	12157	19196	17066
ENSG00000103021	CCDC113	0	11	6	17	9	6	1	23	28	28	28	29	36
ENSG00000105677	TMEM147	2053	2104	1590	1404	2268	1398	1295	2502	2260	2585	2379	4423	2782
ENSG00000158258	CLSTN2	3	6	1	1	8	4	0	15	5	8	11	17	27
ENSG00000149485	FADS1	1977	1959	1504	1755	2792	1599	1197	2688	2241	2760	2661	3431	3198
ENSG00000159496	RGL4	392	496	332	269	480	234	236	701	713	881	623	959	697
ENSG00000159712	ANKRD18CP	7	7	9	16	36	21	26	65	63	69	33	52	79
ENSG00000236761	CTAGE9	80	52	37	33	60	98	50	190	108	208	149	162	191
ENSG00000226002	GTF2IP14	67	15	62	22	85	38	30	100	116	170	116	155	154
ENSG00000278540	ACACA	1246	1485	1336	1286	1755	1372	1134	2845	2849	3015	2442	3417	2946
ENSG00000137601	NEK1	872	915	593	928	1160	906	694	1914	1663	1738	1450	2543	2318
ENSG00000115415	STAT1	11328	20237	9114	14916	24896	11749	9851	42906	19842	47112	28161	49449	43241
ENSG00000142621	FHAD1	80	54	31	86	61	69	59	103	133	244	131	328	252
ENSG00000136874	STX17	3249	3317	2472	4021	5172	3541	2813	7080	6697	7757	6129	10399	9748
ENSG00000233954	UQCRHL	495	644	485	435	582	354	428	756	795	638	552	935	832
ENSG00000276830	MIR6730	5	3	5	2	4	2	0	8	12	18	10	11	7
ENSG00000163719	MTMR14	8685	10740	8323	6808	10503	6370	6026	11798	12465	12882	10682	19651	12879
ENSG00000173889	PHC3	12303	7602	12266	14089	17422	12192	9848	28875	30419	25357	22103	37518	31991
ENSG00000152284	TCF7L1	5	12	11	12	23	17	10	5	12	14	15	21	7
ENSG00000163125	RPRD2	4729	4389	3275	4463	5780	4295	2743	7957	7583	9174	7139	11363	10746
ENSG00000157625	TAB3	5003	3883	4827	5020	5824	4593	3814	9459	8947	9671	7764	13440	12363
ENSG00000170909	OSCAR	7441	4872	4215	3460	5873	3066	3731	6661	7190	5870	4915	9042	5747
ENSG00000261008	LINC01572	53	32	40	53	53	32	36	94	109	104	66	114	130
ENSG00000112799	LY86	4715	7949	4903	4796	6893	4341	3531	7454	6888	5432	6301	11696	9415
ENSG00000263220	AC015727.1	14	5	5	16	13	9	2	21	20	53	25	31	29
ENSG00000128585	MKLN1	5873	4296	5558	5515	7063	5003	4369	11967	11759	10561	8203	15087	13447
ENSG00000278034	MIR6731	0	5	21	7	11	16	5	60	35	23	41	52	41
ENSG00000113296	THBS4	12	28	9	48	65	15	4	74	102	55	87	116	61
ENSG00000115760	BIRC6	12111	10069	10390	12816	16745	13220	11490	28526	23997	29272	20928	34146	34614
ENSG00000235159	AL121672.2	11	6	5	5	22	7	5	11	5	2	9	14	6
ENSG00000229727	AC013460.1	9	25	62	41	49	33	52	195	105	149	90	147	134
ENSG00000213904	LIPE-AS1	143	102	57	75	137	61	91	99	105	111	108	214	94
ENSG00000148090	AUH	752	741	614	858	982	740	525	1499	1605	1646	1278	1953	1578
ENSG00000238083	LRRC37A2	4435	3212	2843	3217	7630	2328	2633	7320	5502	9890	9507	13134	10437
ENSG00000147044	CASK	1449	1763	1306	1545	2374	1541	1132	3126	2879	2775	2856	4751	4109
ENSG00000255847	AP003717.1	639	700	595	863	1231	617	490	1341	1521	3583	1437	2339	1756
ENSG00000260571	BNIP3P5	6	7	2	7	10	7	10	1	9	13	2	4	6
ENSG00000149308	NPAT	2231	2747	1876	2973	3546	2851	2055	5398	6018	5352	4843	7083	7034
ENSG00000080298	RFX3	1452	1301	1536	1683	2417	1450	1355	3337	3249	3148	2750	4675	4048
ENSG00000124203	ZNF831	1802	2996	2009	2945	4068	3474	2719	6835	6072	8750	6847	7937	7418
ENSG00000162645	GBP2	11701	19276	16939	14683	21530	15315	10714	45895	23399	44669	28268	48993	39172
ENSG00000181896	ZNF101	1870	3562	3274	3083	4137	2965	2088	6926	6753	7714	5673	8329	6837
ENSG00000259726	CSPG4P11	1	5	5	8	16	15	24	32	33	82	75	60	23
ENSG00000206567	AC022007.1	42	34	19	22	16	22	30	15	36	24	23	53	29
ENSG00000181690	PLAG1	471	532	377	547	658	591	528	986	1238	1432	923	1568	1611
ENSG00000211846	TRAJ43	9	12	5	2	5	2	9	12	29	24	31	17	22
ENSG00000242094	FOXP1-IT1	6	3	7	10	17	6	9	16	75	34	18	29	26
ENSG00000137714	FDX1	1126	1632	1452	920	1468	1066	860	1849	1510	1625	1447	2320	2270
ENSG00000255165	AC134775.1	36	9	8	20	24	17	13	46	99	35	29	118	59
ENSG00000168939	SPRY3	373	274	263	389	540	295	282	693	785	658	588	1290	829
ENSG00000079387	SENP1	1545	1533	1442	1558	2106	1524	1235	3252	2762	3433	2451	3949	3903
ENSG00000128908	INO80	5021	4768	4640	4210	6106	4172	3106	10391	7926	8514	6864	12018	9830
ENSG00000162407	PLPP3	45	30	42	40	21	27	24	46	23	34	27	12	57
ENSG00000279145	AC011912.1	93	56	69	102	93	67	50	172	153	260	124	215	201
ENSG00000168939	SPRY3	373	274	261	389	536	293	282	692	782	658	583	1289	825
ENSG00000005810	MYCBP2	19112	15215	13417	16856	22109	16628	15872	35068	34035	42938	27846	43673	47484
ENSG00000228274	AL021707.2	19	31	31	39	35	17	16	44	66	102	43	137	75
ENSG00000177034	MTX3	2987	2821	4266	3944	5171	3690	3003	9055	7893	9173	6621	9835	9241
ENSG00000180389	ATP5F1EP2	30	44	34	22	49	40	34	50	38	24	46	56	60
ENSG00000207741	MIR590	222	83	206	208	311	182	73	564	474	413	344	669	514
ENSG00000152223	EPG5	4914	4619	6132	5340	7043	5677	4129	14062	10846	12704	8403	14546	13116
ENSG00000211957	IGHV3-35	0	1	4	7	11	8	1	14	46	30	6	32	15
ENSG00000225889	AC012368.1	2442	2400	2553	1966	3516	2070	1588	2998	3404	2732	3554	5487	3252
ENSG00000160633	SAFB	7164	9002	7245	5768	7592	6147	5641	10963	10507	11549	8163	14597	11142
ENSG00000144824	PHLDB2	293	476	593	615	641	844	505	2832	1326	1410	1263	1816	1587
ENSG00000253409	TRBV7-4	35	112	49	61	161	34	31	163	141	398	142	217	181
ENSG00000071073	MGAT4A	4825	6310	8719	8499	10320	9492	6087	21437	17912	18769	13076	24397	22026
ENSG00000150627	WDR17	296	218	235	288	331	220	188	428	1066	553	453	720	970
ENSG00000176463	SLCO3A1	4539	5431	4092	3235	5012	3174	3615	5575	6657	6066	4719	9654	6727
ENSG00000178163	ZNF518B	1975	1885	1849	2102	2299	1640	1485	3351	3497	3974	3169	5005	5362
ENSG00000203497	PDCD4-AS1	423	422	415	356	554	337	334	780	721	1034	748	1083	829
ENSG00000196152	ZNF79	280	432	276	427	449	334	309	761	888	1089	577	961	916
ENSG00000277977	AC010332.1	11	9	8	4	5	7	1	22	22	25	24	18	13
ENSG00000270972	AC136475.9	122	146	92	58	101	106	54	86	68	94	135	194	145
ENSG00000137413	TAF8	2800	2959	2087	2579	3745	2649	2009	5656	5292	5452	4020	7787	5519
ENSG00000126777	KTN1	12056	11909	10111	11344	13905	10178	8371	22354	20166	19833	16506	29219	27375
ENSG00000085276	MECOM	8	15	7	4	5	5	6	40	153	18	13	26	21
ENSG00000263307	AC007216.4	11	3	3	2	11	8	0	17	25	30	16	9	66
ENSG00000036549	AC118549.1	2334	2881	2184	2550	3333	2440	2050	5345	4674	5022	3955	6676	6502
ENSG00000287202	AC008119.1	20	9	11	31	19	20	9	55	42	70	36	39	60
ENSG00000254459	AP002812.2	17	41	23	38	31	23	14	41	77	67	91	97	73
ENSG00000279329	AC020910.5	62	100	42	59	84	87	56	174	141	166	123	242	179
ENSG00000275228	AC024257.5	4	8	6	8	15	7	7	17	22	21	11	32	26
ENSG00000270249	AC093668.1	0	2	2	3	8	3	1	10	7	7	6	13	13
ENSG00000250220	AC053527.1	3	9	11	12	13	8	17	22	42	86	42	55	19
ENSG00000261737	AL049597.2	23	43	44	36	66	49	44	105	81	136	79	152	180
ENSG00000237576	LINC01888	46	32	49	49	61	39	27	109	89	127	73	136	85
ENSG00000115423	DNAH6	57	55	111	98	108	159	86	266	372	586	249	220	279
ENSG00000281357	ARRDC3-AS1	163	145	124	179	253	153	100	285	310	314	309	603	390
ENSG00000235532	LINC00402	265	1014	208	601	1156	674	829	1339	2591	3193	1811	1963	3091
ENSG00000211867	TRAJ22	0	11	8	15	6	6	16	23	54	55	46	35	41
ENSG00000165591	FAAH2	98	230	183	172	206	150	148	335	372	433	488	531	433
ENSG00000287382	AC110611.2	63	57	18	49	61	42	31	86	114	152	107	117	182
ENSG00000023330	ALAS1	2146	2457	1713	1336	2037	1329	1753	2135	2532	3309	2011	2789	2777
ENSG00000211884	TRAJ5	7	41	24	28	50	21	15	69	56	143	70	88	80
ENSG00000176681	LRRC37A	3324	2521	2210	2578	5995	1885	2086	5476	4499	7721	7135	9653	8251
ENSG00000247595	SPTY2D1OS	93	34	28	30	50	35	37	47	34	47	40	78	66
ENSG00000204116	CHIC1	1070	1255	969	1631	1928	1636	1001	3155	2822	2608	2803	4144	3946
ENSG00000278730	AC005332.6	2626	2913	2356	2679	3492	2849	2892	6519	5571	6814	4496	8146	6795
ENSG00000165156	ZHX1	1782	2133	1746	1742	2404	1785	1239	4139	3416	3254	2791	4884	4341
ENSG00000276603	AL109614.1	55	28	54	81	188	92	80	276	227	242	194	288	221
ENSG00000250197	HMGN1P15	6	1	1	12	12	4	11	29	34	17	25	28	21
ENSG00000197037	ZSCAN25	1962	1931	2293	2004	2714	1778	1264	4859	3685	4034	3184	5892	3993
ENSG00000138658	ZGRF1	1149	930	1072	1527	1560	1109	1087	2135	3237	3442	2132	3571	3093
ENSG00000164008	C1orf50	631	432	885	845	1219	667	382	1941	1538	1856	1366	2296	1694
ENSG00000118690	ARMC2	456	363	345	484	620	419	460	904	973	1386	714	1447	1148
ENSG00000139133	ALG10	504	461	362	699	689	490	499	1169	1317	1141	943	1556	1412
ENSG00000113761	ZNF346	1054	1044	764	1212	1576	1119	868	2203	2134	2873	1931	2994	2604
ENSG00000167670	CHAF1A	1821	1148	901	855	1612	969	914	1646	1715	1497	1259	2440	1706
ENSG00000240449	AC005586.1	41	19	23	14	41	15	5	55	46	102	56	62	66
ENSG00000163608	NEPRO	3193	4353	3236	4140	5067	3275	2855	7217	7646	8336	5788	9867	8901
ENSG00000057935	MTA3	831	1130	959	900	1268	820	769	2025	1655	2121	1614	2492	2103
ENSG00000083223	TUT7	10013	8127	5781	8151	11040	7397	6199	17093	14495	15415	13080	23425	19776
ENSG00000162654	GBP4	4934	6671	3650	5657	10401	6355	5179	14799	9659	19239	12320	17781	18943
ENSG00000254418	SPON1-AS1	8	5	12	7	19	18	3	36	33	35	19	30	29
ENSG00000244693	CTAGE8	128	110	83	59	110	138	104	291	187	407	286	262	319
ENSG00000275383	AC126773.4	4	14	11	9	18	13	8	30	45	19	25	35	50
ENSG00000279092	AC025678.3	48	37	52	64	117	17	32	115	91	1533	80	1455	233
ENSG00000235183	SRP14P3	0	2	6	14	11	3	2	14	20	19	20	27	19
ENSG00000252965	RF00019	72	100	42	45	75	68	57	63	61	95	80	122	100
ENSG00000250273	PSMC1P5	47	103	80	89	85	53	73	79	84	85	90	120	129
ENSG00000269054	AC012313.6	11	14	2	14	6	6	12	29	24	35	24	34	32
ENSG00000104450	SPAG1	344	498	402	404	628	380	286	659	431	563	451	796	847
ENSG00000160867	FGFR4	15	19	8	19	22	15	19	30	62	50	46	63	35
ENSG00000124177	CHD6	6404	5024	6334	6062	8065	5775	4727	13564	10295	13331	10395	17343	13207
ENSG00000214552	COPS8P2	3	7	4	3	9	8	8	17	15	20	11	22	20
ENSG00000184677	ZBTB40	10101	9395	8218	10606	13443	10391	9518	19362	19917	28263	18642	30995	22727
ENSG00000152217	SETBP1	2291	1273	1233	1427	2633	1731	1076	4591	3356	3249	3445	4217	4397
ENSG00000241571	ATP5F1AP7	0	3	3	6	13	5	6	8	14	45	30	26	26
ENSG00000189195	BTBD8	244	322	190	392	499	398	348	718	849	993	676	1170	902
ENSG00000243926	TIPARP-AS1	113	146	83	94	141	107	67	224	189	255	175	309	245
ENSG00000180658	OR2A4	148	43	49	29	101	68	69	214	177	244	133	214	236
ENSG00000247033	AC099508.1	7	18	4	21	13	14	25	4	14	20	5	5	16
ENSG00000160551	TAOK1	12529	8275	6552	12379	15890	11021	9118	24006	25606	22728	18366	32656	32596
ENSG00000154269	ENPP3	21	40	20	32	30	38	16	42	63	96	69	91	138
ENSG00000101935	AMMECR1	1259	1273	1007	1653	2283	1756	1066	3360	3152	3230	2673	4373	3699
ENSG00000165714	BORCS5	512	477	582	736	763	545	656	1378	1650	1535	1184	1751	1401
ENSG00000279277	AC012020.1	595	289	315	667	803	649	639	1217	1788	2324	1210	1762	1558
ENSG00000198081	ZBTB14	2558	3275	2427	2985	3957	3165	2163	5875	5169	6836	4919	8041	7411
ENSG00000205426	KRT81	0	1	5	10	10	9	3	41	25	26	16	25	12
ENSG00000157800	SLC37A3	1333	2013	1500	1844	2310	1780	1400	3440	3646	4818	3039	4582	4252
ENSG00000225854	AL451139.1	66	4	5	38	45	1	0	45	66	156	86	140	52
ENSG00000270765	GAS2L2	11	6	4	4	12	6	2	23	20	28	23	26	7
ENSG00000155761	SPAG17	151	25	27	76	82	56	30	22	90	38	55	46	43
ENSG00000264343	NOTCH2NLA	1155	727	802	1256	1848	1204	1364	2864	2978	2299	2427	4387	3764
ENSG00000122547	EEPD1	1317	857	992	495	762	583	642	890	1015	831	731	1931	1063
ENSG00000236439	AC099336.2	2853	4124	3410	2663	4155	2708	2524	4753	4202	3925	4493	6510	5969
ENSG00000225159	NPM1P39	188	243	177	177	272	147	116	287	287	210	188	386	347
ENSG00000189079	ARID2	3161	2446	4314	3706	4888	3151	2408	8725	8113	6650	5622	10886	8358
ENSG00000196284	SUPT3H	595	547	493	550	733	536	514	1047	1132	1123	1044	1543	1337
ENSG00000235897	TM4SF19-AS1	72	34	13	42	71	61	66	148	109	145	161	298	144
ENSG00000005513	SOX8	14	52	15	27	65	20	26	60	87	116	56	151	81
ENSG00000241772	AC092620.1	4	2	21	17	9	0	6	41	73	22	35	50	17
ENSG00000163513	TGFBR2	16110	13998	12092	13891	17321	12328	9346	24075	23698	29182	20182	36436	30904
ENSG00000168653	NDUFS5	2951	3421	2682	3471	4171	2720	1971	4632	4407	5033	4111	5779	4917
ENSG00000225760	LINC00431	62	45	25	37	39	25	45	26	69	18	37	81	43
ENSG00000278273	FP700107.1	16	2	15	10	18	16	22	50	70	42	49	58	40
ENSG00000120664	SPART-AS1	7	2	12	13	5	9	5	15	30	21	20	36	31
ENSG00000119285	HEATR1	2592	3108	3678	3714	4723	3144	2903	7327	6494	8575	5852	9531	8685
ENSG00000145012	LPP	5750	3706	6848	6557	9722	5860	5363	15428	17460	12208	12232	18649	16286
ENSG00000119004	CYP20A1	1116	1107	902	1034	1473	1055	756	1988	2067	2436	1602	2672	2519
ENSG00000259581	TYRO3P	0	11	5	6	9	8	1	14	37	29	19	30	14
ENSG00000110442	COMMD9	4616	5374	4340	3704	5650	3370	2898	6726	6646	6323	5652	10192	7443
ENSG00000232855	AF165147.1	73	120	121	177	201	235	84	385	317	443	409	399	427
ENSG00000148346	LCN2	23	57	48	26	72	27	46	83	374	468	188	205	52
ENSG00000171241	SHCBP1	258	250	275	249	377	213	231	375	473	344	265	460	471
ENSG00000202358	RNU6-652P	22	3	12	24	18	16	22	39	75	53	48	72	62
ENSG00000204386	NEU1	3926	3243	2591	2310	3459	2269	1931	4805	3655	4112	3288	6806	3993
ENSG00000144036	EXOC6B	814	766	848	790	955	724	600	1727	1292	1695	1532	1912	1949
ENSG00000107719	PALD1	215	189	220	102	119	123	111	49	209	89	175	308	190
ENSG00000238061	AL356273.2	20	13	10	28	39	23	9	52	73	64	40	78	37
ENSG00000130396	AFDN	1129	1103	919	1030	718	1220	923	3839	1447	2017	2439	4086	4840
ENSG00000110318	CEP126	381	332	243	424	536	684	342	887	1219	1015	1042	1138	1355
ENSG00000197646	PDCD1LG2	2	31	7	12	50	23	6	54	42	112	41	59	103
ENSG00000122122	SASH3	18949	19798	18383	16966	24368	14796	12055	28559	25688	31284	23930	43456	29164
ENSG00000063438	AHRR	7	6	11	21	2	2	6	0	9	8	2	5	2
ENSG00000168275	COA6	569	893	330	400	445	443	396	442	614	615	585	707	822
ENSG00000155966	AFF2	97	57	88	63	90	76	36	113	193	233	135	220	207
ENSG00000283196	AC006453.2	368	680	511	458	679	421	570	603	788	498	515	1252	697
ENSG00000248863	AC097376.1	3	1	1	1	8	0	2	4	16	10	9	5	8
ENSG00000184304	PRKD1	6	25	7	0	1	26	5	31	24	41	72	37	59
ENSG00000256582	LINC02390	147	68	143	177	207	192	131	417	288	530	351	468	484
ENSG00000232519	AL353807.2	13	5	6	4	3	3	6	1	4	0	3	18	6
ENSG00000176225	RTTN	1118	1221	1390	1211	1762	1236	1073	2840	2483	2660	2243	3409	2895
ENSG00000204850	AC011484.1	3	23	5	6	15	9	14	14	36	32	69	97	33
ENSG00000261879	AC087500.1	201	255	154	307	416	273	223	482	633	841	601	722	685
ENSG00000238057	ZEB2-AS1	427	422	544	502	612	285	321	538	617	519	517	936	792
ENSG00000254639	AC116021.1	65	7	9	9	16	15	19	12	17	16	7	15	13
ENSG00000076641	PAG1	7664	8858	8324	10635	16953	10253	9785	18877	25152	22576	18261	34561	31040
ENSG00000185658	BRWD1	6410	5572	8180	9228	10687	7772	6862	18012	18333	16700	13095	23515	22015
ENSG00000259994	AL353796.1	174	134	56	122	131	118	126	120	150	148	106	211	189
ENSG00000215302	AC127502.1	2751	1495	2058	1866	4282	2104	1614	5049	5864	5279	3313	7306	6053
ENSG00000188676	IDO2	78	56	36	22	74	55	50	41	32	23	35	170	72
ENSG00000108510	MED13	8206	5659	8503	7468	10447	6564	5641	17085	14064	14605	12153	21525	19534
ENSG00000230303	AL353743.2	8	6	6	18	16	23	13	26	45	37	45	36	74
ENSG00000106603	COA1	2267	3042	3002	2818	3842	2459	1968	5765	4887	6055	4751	7400	6255
ENSG00000202400	SNORD82	0	1	5	7	2	1	3	14	16	7	9	16	6
ENSG00000198039	AC092161.1	417	514	360	333	409	356	276	909	648	666	769	1054	1009
ENSG00000173230	GOLGB1	8243	8376	8823	8586	10480	7788	7429	18223	16280	18192	13262	22377	19128
ENSG00000123179	EBPL	505	537	404	339	496	366	284	474	763	505	386	723	844
ENSG00000101265	RASSF2	30086	31554	23205	24418	30147	20807	19519	33024	44230	42188	26009	55115	47057
ENSG00000164574	GALNT10	6064	6076	5543	5440	8840	6454	4556	16494	10838	13446	10721	14860	14248
ENSG00000235917	MTCO2P11	58	10	16	49	66	12	21	66	133	123	99	151	65
ENSG00000196911	KPNA5	2024	1983	2314	2308	3292	2269	1364	4968	4362	4002	3878	6179	5734
ENSG00000166432	ZMAT1	4392	4668	3491	5599	5969	4683	4115	8390	8789	11519	9020	13764	13380
ENSG00000123104	ITPR2	5004	4778	3099	3834	5562	4489	3805	8584	8720	9793	7274	11350	11335
ENSG00000226327	RPSAP49	5	5	5	3	6	9	5	15	19	12	18	13	15
ENSG00000171310	CHST11	5639	5970	5527	4313	6057	4467	3515	7979	7455	7731	6536	12649	9207
ENSG00000223559	AC073136.1	11	13	9	13	19	15	12	37	47	35	20	35	31
ENSG00000149212	SESN3	5839	6091	5489	5848	8383	5591	5186	13345	16875	10407	11588	14468	16568
ENSG00000064313	TAF2	2912	2852	2550	2814	3808	2502	2155	5009	4871	5609	4268	7317	6561
ENSG00000237082	COX5BP6	18	16	19	17	27	44	9	31	63	50	62	97	82
ENSG00000226068	HNRNPA3P4	7	6	6	8	20	4	8	4	13	4	4	22	6
ENSG00000233008	LINC01725	23	21	4	9	8	4	13	20	35	34	47	55	34
ENSG00000047365	ARAP2	7937	6529	9951	10548	13249	10889	6463	27832	17268	23080	17228	25602	25817
ENSG00000168495	POLR3D	2381	1681	2234	2285	3453	2025	1711	5228	3935	5133	4049	6957	4674
ENSG00000055163	CYFIP2	20571	21577	16473	20923	29177	22349	14921	45512	35185	56193	36090	53939	48839
ENSG00000105520	PLPPR2	4877	2524	2468	2366	3742	2280	2689	3397	4264	2895	3214	7649	3569
ENSG00000226530	AL158055.1	145	109	96	128	217	102	85	184	408	307	278	391	298
ENSG00000133433	GSTT2B	37	18	5	6	17	16	39	10	18	10	10	23	8
ENSG00000223711	AC069213.1	38	33	56	47	54	38	25	81	72	113	107	146	93
ENSG00000275131	AC241952.1	2587	2850	2100	2511	4783	2957	3334	6042	6556	8228	6404	9040	6892
ENSG00000248275	TRIM52-AS1	603	1169	922	566	720	866	544	1800	1566	1702	1673	2169	2133
ENSG00000134909	ARHGAP32	1218	1018	1234	1027	1571	1019	994	2242	2162	2171	1750	4291	3064
ENSG00000187079	TEAD1	13	6	1	3	1	4	0	10	10	14	12	17	18
ENSG00000243896	OR2A7	195	58	70	36	134	104	95	325	270	341	180	263	329
ENSG00000165406	8-Mar	4377	5070	3592	4112	5946	4331	3577	8525	7356	9637	8442	11921	9876
ENSG00000118508	RAB32	4507	4532	2391	2416	4211	2482	2330	4078	5021	4072	3444	6867	5184
ENSG00000232648	AC107214.1	10	3	9	15	10	17	7	20	33	33	34	43	28
ENSG00000113319	RASGRF2	1112	1843	1377	1668	2615	1649	1364	3711	3760	3712	2814	4495	4427
ENSG00000146453	PNLDC1	4	11	6	8	14	19	11	25	32	25	22	107	30
ENSG00000134318	ROCK2	3436	2599	2154	3134	4072	2970	2196	6510	6439	5266	4671	8426	7659
ENSG00000221963	APOL6	8659	9266	13753	12638	19926	12401	8649	41470	24907	26121	22080	37882	28225
ENSG00000225871	AC245100.2	35	26	45	37	43	19	16	68	105	55	75	129	65
ENSG00000259686	HNRNPA1P71	1	3	2	2	1	2	7	2	2	1	1	2	2
ENSG00000141543	EIF4A3	5400	4387	2867	2934	3802	2725	2470	5537	4576	4810	4195	6989	5653
ENSG00000100207	TCF20	5008	5240	3299	4985	6870	5049	3908	10671	9644	10533	8286	13130	11424
ENSG00000267736	HMGB2P1	10	32	12	20	21	16	43	14	26	12	10	38	24
ENSG00000197498	RPF2	595	1142	751	743	757	590	504	893	868	1240	796	1241	1198
ENSG00000169925	BRD3	3941	2944	2123	2128	3378	2459	2023	3224	3718	3536	3614	6102	4693
ENSG00000224083	MTCO1P11	133	9	30	68	140	16	40	162	204	204	183	312	147
ENSG00000226915	AC068137.1	2	3	3	3	5	3	0	7	13	4	13	11	13
ENSG00000258674	AC011448.1	17	9	16	17	17	10	32	11	13	15	19	33	14
ENSG00000144406	UNC80	0	1	2	1	3	7	3	7	17	16	3	11	14
ENSG00000198513	ATL1	47	115	98	116	140	79	74	414	179	204	183	349	272
ENSG00000213557	AC068050.1	250	329	296	396	277	215	317	379	334	396	220	778	356
ENSG00000146414	SHPRH	2485	1951	1831	2897	3642	2490	2548	5423	6156	5585	4464	7468	6839
ENSG00000196912	ANKRD36B	1854	1649	3247	3118	3844	2379	2562	7486	7225	6800	5170	6624	7942
ENSG00000179241	LDLRAD3	1010	877	904	738	970	630	578	1331	1053	934	749	2350	1175
ENSG00000106615	RHEB	2249	2752	3184	2238	2595	1932	1628	3706	3175	3344	2824	4478	4291
ENSG00000135835	KIAA1614	27	12	15	5	12	9	18	11	10	7	14	28	13
ENSG00000146729	NIPSNAP2	4827	5217	4665	4034	5433	3626	2833	6924	5291	6579	5572	9564	9036
ENSG00000185885	IFITM1	3982	6029	3502	4356	8152	5027	3046	11421	8365	12029	9917	16207	9471
ENSG00000275023	MLLT6	30537	26507	25113	29094	40812	30084	27079	67028	56585	72531	56496	85110	58312
ENSG00000233522	FAM224A	29	92	70	14	166	77	114	4	75	0	7	120	130
ENSG00000162174	ASRGL1	1274	1576	633	1121	1196	930	1000	1159	1420	1518	1297	2262	1579
ENSG00000276756	AC245595.2	16	2	16	12	18	16	21	51	76	42	45	58	40
ENSG00000133028	SCO1	2765	2981	2880	3262	4771	2963	2664	6243	6039	6750	5310	9161	7195
ENSG00000183281	PLGLB1	605	565	240	495	541	1189	562	1317	1443	1834	1382	1980	2469
ENSG00000284678	AL033527.4	17	17	14	13	23	19	4	31	46	38	35	52	35
ENSG00000251600	AC107223.1	29	83	28	52	116	61	53	115	222	133	186	587	120
ENSG00000287883	AC093627.22	25	6	7	18	17	7	12	5	8	6	9	29	21
ENSG00000230663	FAM224B	29	96	71	14	168	80	123	4	77	0	7	125	132
ENSG00000239407	Z68871.1	42	19	32	60	63	48	57	141	123	118	105	133	160
ENSG00000157077	ZFYVE9	133	207	161	202	237	142	37	377	302	402	406	544	544
ENSG00000229211	KCTD9P6	1	3	2	2	1	1	0	14	9	3	2	6	5
ENSG00000135749	PCNX2	2290	2311	2517	2616	4046	2450	2491	5505	4797	6111	5393	7968	5960
ENSG00000254821	AL136309.4	1	2	1	4	1	3	6	11	9	11	4	15	9
ENSG00000127603	MACF1	36396	30066	35946	46805	53220	49337	42356	108924	89703	111685	81492	112400	109639
ENSG00000287644	AC080112.4	77	28	48	22	42	23	42	21	47	39	36	42	71
ENSG00000258904	AL157871.5	10	8	17	22	36	19	21	61	77	43	45	57	54
ENSG00000267475	AC008736.2	186	119	63	64	104	78	80	140	103	99	92	171	150
ENSG00000256262	USP30-AS1	136	253	118	207	252	170	109	360	269	520	392	612	492
ENSG00000269343	ZNF587B	1778	1754	2713	2600	3675	1921	1589	4928	4388	6329	3999	7042	5268
ENSG00000103494	RPGRIP1L	123	191	125	201	247	196	150	370	375	507	308	503	496
ENSG00000146094	DOK3	11875	7629	7047	6405	7717	4471	5219	8605	12048	7193	7075	16746	8467
ENSG00000272719	AC006483.2	33	9	11	8	9	7	4	14	14	2	5	13	9
ENSG00000188177	ZC3H6	2148	1818	1389	1896	2552	2036	1660	3546	4186	4117	3295	5327	4917
ENSG00000124116	WFDC3	8	15	3	5	13	8	5	2	10	3	3	26	7
ENSG00000054654	SYNE2	12606	12828	17249	23905	26358	27846	22994	74622	44253	63025	48256	55356	58899
ENSG00000081026	MAGI3	106	146	102	101	132	115	124	247	245	238	229	347	302
ENSG00000181555	SETD2	11797	11048	12732	10811	13470	11176	8525	25884	20353	21732	18045	30227	26403
ENSG00000162522	KIAA1522	601	416	188	260	590	335	429	329	489	437	527	549	446
ENSG00000151640	DPYSL4	37	62	85	52	28	91	93	59	23	133	44	10	44
ENSG00000147123	NDUFB11	2332	3313	2092	1706	2968	1773	1403	3166	3266	2765	2826	4831	3476
ENSG00000225492	GBP1P1	28	140	57	107	260	130	62	758	189	527	267	412	266
ENSG00000122025	FLT3	2463	1791	2113	1767	2718	1596	1369	1231	3340	2129	3110	3516	2404
ENSG00000248385	TARM1	20	7	5	5	7	12	4	8	9	6	0	4	14
ENSG00000110723	EXPH5	203	100	93	185	199	106	136	363	222	636	298	446	484
ENSG00000280378	AL353898.3	64	66	98	75	119	120	40	255	334	155	180	275	174
ENSG00000135905	DOCK10	9151	11376	10677	12497	16128	9834	8853	22837	18474	27337	18600	31235	30926
ENSG00000032219	ARID4A	4609	4073	5454	4788	6166	3847	3135	10793	9720	8288	7285	12458	10384
ENSG00000149292	TTC12	641	810	822	724	1468	803	1106	1971	1850	4103	2113	2911	1998
ENSG00000184368	MAP7D2	9	9	3	3	4	10	2	28	13	151	11	16	21
ENSG00000102316	MAGED2	3400	4078	3552	2951	5215	3377	2961	8495	5774	8247	7086	9916	7593
ENSG00000146285	SCML4	2472	3510	3096	4383	5576	4122	4002	8418	9798	16013	6944	11181	9768
ENSG00000255819	KLRC4-KLRK1	289	258	398	628	703	450	355	1318	891	1482	778	1364	1188
ENSG00000244198	AC004889.1	1586	1228	756	851	1191	989	1352	2744	2058	4239	2943	2654	3494
ENSG00000267191	AC006213.3	7	5	1	1	15	9	16	19	20	37	32	27	34
ENSG00000261596	AC005632.2	768	659	612	676	802	384	569	988	928	931	631	1092	1146
ENSG00000113269	RNF130	21111	23828	17001	16321	21986	13953	11835	25102	29746	22180	20090	43505	31889
ENSG00000143819	EPHX1	822	888	323	573	731	705	465	586	873	789	522	1483	858
ENSG00000071189	SNX13	3392	3275	2868	3384	4478	2980	2383	6064	6836	5546	4852	9459	8303
ENSG00000226240	LINC00381	7	43	4	6	24	11	3	28	46	50	43	46	27
ENSG00000226688	ENTPD1-AS1	1040	914	752	1375	1422	1146	1049	2412	2160	3108	1991	3105	2979
ENSG00000238072	AC009244.1	644	901	483	703	852	758	398	792	836	986	719	1081	1356
ENSG00000151577	DRD3	2	9	3	2	5	8	0	11	30	14	26	10	11
ENSG00000106692	FKTN	1447	1483	1126	1947	2405	1715	1487	2953	3680	3990	3065	4863	4944
ENSG00000117118	SDHB	4741	5296	3843	3478	5175	3259	2419	6141	6280	6103	4602	8703	7207
ENSG00000273355	AP000894.4	5	11	3	6	16	9	6	28	17	45	12	21	29
ENSG00000172673	THEMIS	1034	1841	1434	2683	3279	1852	1645	5684	4189	5662	4171	5519	4775
ENSG00000134548	SPX	26	220	48	30	65	34	28	193	164	145	150	154	201
ENSG00000237263	MAPK6P3	0	4	7	2	5	5	1	15	16	9	13	13	8
ENSG00000050730	TNIP3	59	60	52	36	113	58	86	199	101	176	180	233	176
ENSG00000152076	CCDC74B	0	2	2	6	6	6	4	5	14	15	18	22	21
ENSG00000198780	FAM169A	664	789	1399	553	1066	1245	627	3323	2105	1730	2128	2448	2841
ENSG00000241316	SUCLG2-AS1	39	40	66	94	119	71	47	197	184	222	125	219	145
ENSG00000244932	AL449212.1	8	2	1	3	10	2	8	1	4	2	1	10	2
ENSG00000211782	TRAV8-1	10	110	13	50	68	40	49	137	113	250	199	111	246
ENSG00000270011	ZNF559-ZNF177	8	9	2	6	10	7	0	15	17	30	29	29	14
ENSG00000130038	CRACR2A	2113	1866	2427	2469	3478	2302	1987	4853	5374	5457	4002	7023	5045
ENSG00000105146	AURKC	75	86	69	63	72	47	75	133	80	92	86	112	65
ENSG00000153107	ANAPC1	4440	5170	5475	5294	6938	5120	4251	11558	9239	11383	8634	13756	12993
ENSG00000261934	PCDHGA9	14	9	5	8	10	10	0	24	21	34	25	34	36
ENSG00000218226	TATDN2P2	13	2	5	3	1	3	0	9	29	13	5	24	14
ENSG00000182247	UBE2E2	1572	1617	1056	1132	1728	882	701	1769	1728	1498	1461	2770	2093
ENSG00000146416	AIG1	462	775	547	477	916	424	437	1017	1257	1097	1237	1525	1669
ENSG00000100503	NIN	21528	17993	13598	18319	23868	16692	15088	34655	35060	38189	28887	47139	43833
ENSG00000104381	GDAP1	383	571	415	517	626	484	305	898	943	1091	698	1407	1262
ENSG00000233251	AC007743.1	6	7	10	4	11	6	0	10	23	26	21	38	24
ENSG00000230732	AC016949.1	30	12	68	63	121	52	60	196	338	123	137	237	178
ENSG00000232732	AC097717.1	8	8	4	7	7	5	0	18	22	16	22	13	32
ENSG00000257093	KIAA1147	6584	6980	7296	9042	10153	8980	7592	18041	15917	21801	15462	20614	21824
ENSG00000197969	VPS13A	4343	3670	5999	7584	8602	7077	5569	15099	13479	16339	11901	18230	17379
ENSG00000259039	AL161804.1	6	8	1	6	13	7	0	18	25	44	7	22	32
ENSG00000131018	SYNE1	17155	14795	21507	25003	26411	30817	21583	89223	44998	70645	45617	71100	49324
ENSG00000208772	SNORD94	83	85	67	107	126	102	63	170	193	376	184	234	232
ENSG00000152601	MBNL1	37906	38053	28156	41282	58733	37461	28650	83809	79595	70798	62837	103470	97694
ENSG00000281100	AC105749.1	79	121	51	111	163	132	72	254	153	447	299	366	259
ENSG00000279845	AC097372.2	41	15	19	36	43	30	16	77	71	61	68	73	82
ENSG00000115993	TRAK2	5170	5560	3538	4985	7375	4661	3676	9310	10006	11732	7972	12354	12551
ENSG00000162402	USP24	11390	10014	14626	12350	16051	11979	9332	28735	22295	26985	21369	35121	26723
ENSG00000068137	PLEKHH3	162	34	54	21	77	17	25	30	50	34	38	62	28
ENSG00000203914	HSP90B3P	6	6	2	4	9	4	9	18	25	15	13	12	21
ENSG00000213033	AURKAP1	16	2	10	9	49	12	10	47	37	66	27	54	52
ENSG00000241735	FABP5P3	3	2	2	2	3	0	5	14	11	8	5	10	6
ENSG00000197992	CLEC9A	71	142	63	60	226	111	77	65	93	53	103	225	165
ENSG00000165392	WRN	1360	1222	2028	1641	1911	1398	1207	4313	3009	3659	2628	4384	3384
ENSG00000158525	CPA5	0	12	43	19	12	3	5	28	12	75	181	61	336
ENSG00000148019	CEP78	3367	3933	4729	5068	5240	7960	1653	14893	10813	13114	8674	12745	12143
ENSG00000151650	VENTX	2492	1260	859	1818	2119	672	1256	1276	2052	1153	1533	2985	1202
ENSG00000226869	LHFPL3-AS1	3	2	0	4	3	5	1	8	7	15	6	22	5
ENSG00000136932	TRMO	1748	2219	2280	2190	2682	1754	1443	4336	3979	4280	3217	5519	4321
ENSG00000268006	PTOV1-AS1	6	31	10	27	28	30	7	59	68	61	42	73	48
ENSG00000255991	AC121334.1	0	1	3	1	7	3	3	4	9	18	7	21	7
ENSG00000172175	MALT1	7753	8217	8402	7736	11084	7371	6250	13988	14898	17141	12700	21755	22948
ENSG00000253833	AC022868.1	19	33	22	37	45	17	29	57	29	24	23	38	40
ENSG00000185710	SMG1P4	6859	2576	9214	4403	8606	6018	4854	15999	19880	13859	12038	20897	14798
ENSG00000257800	FNBP1P1	152	82	197	350	192	166	72	626	647	490	271	498	485
ENSG00000136237	RAPGEF5	24	31	57	19	22	35	12	86	45	129	110	78	77
ENSG00000244720	AC055748.1	227	196	321	461	521	442	523	925	1289	1479	799	1165	1061
ENSG00000267767	LINC01801	65	71	41	129	202	154	112	378	230	462	271	301	341
ENSG00000110944	IL23A	305	261	291	164	192	156	172	253	280	328	245	398	347
ENSG00000151692	RNF144A	973	1338	1494	1571	1965	1491	1071	3331	2991	4638	2541	3722	3170
ENSG00000226519	LINC00390	11	5	12	2	3	8	4	2	4	7	3	8	8
ENSG00000270863	DDX55P1	0	4	2	4	4	3	2	13	10	6	18	8	8
ENSG00000237818	RPS3AP29	1	8	3	4	6	0	1	15	21	11	7	10	7
ENSG00000160321	ZNF208	323	308	144	886	677	473	409	1389	1628	1571	672	1201	3628
ENSG00000283141	LINC02666	14	7	4	11	2	1	0	7	42	12	35	34	19
ENSG00000270061	AC068790.5	2	2	6	15	27	14	20	48	63	33	54	30	52
ENSG00000163611	SPICE1	254	208	167	291	332	268	234	507	536	501	490	849	651
ENSG00000166816	LDHD	188	183	62	133	235	170	267	58	242	222	181	130	172
ENSG00000119514	GALNT12	331	749	502	616	662	569	497	1223	1133	1552	1044	1635	1581
ENSG00000233647	NENFP1	16	5	41	24	45	26	15	64	62	66	66	139	69
ENSG00000211882	TRAJ7	10	15	18	32	26	25	34	51	85	122	65	54	75
ENSG00000224078	SNHG14	3849	3414	4737	6218	6673	4757	4950	11517	13329	13068	8264	13791	12958
ENSG00000164845	FAM86FP	234	146	103	111	191	98	85	130	114	254	174	248	166
ENSG00000198466	ZNF587	3139	2648	2457	4057	4271	3243	3526	7161	7348	8964	5620	9689	8731
ENSG00000146350	TBC1D32	285	323	411	527	566	417	337	844	903	971	747	1288	1069
ENSG00000136153	LMO7	686	899	985	1041	1262	749	759	1763	2216	2983	1363	2925	2002
ENSG00000223459	TCAF1P1	233	319	201	277	459	333	276	608	770	583	500	1058	805
ENSG00000186407	CD300E	32692	40897	20776	32517	48793	24758	18732	38424	41096	40178	35071	73156	48859
ENSG00000278997	AL662907.1	99	141	126	105	223	112	63	265	228	321	221	355	275
ENSG00000279513	AL157902.2	5	3	14	21	14	12	11	62	40	14	27	68	63
ENSG00000176148	TCP11L1	1343	796	708	1230	1448	1106	671	2276	2072	2244	1988	3403	2271
ENSG00000270157	AC004918.4	338	218	427	685	668	624	639	1506	1251	1506	1260	1523	1709
ENSG00000175793	SFN	45	25	37	22	46	26	35	35	49	51	30	71	39
ENSG00000115232	ITGA4	40267	40386	24836	34927	52887	38876	30867	77103	59868	97436	67257	101599	119088
ENSG00000252034	RNY4P37	9	2	3	6	13	5	4	7	8	3	1	4	8
ENSG00000115808	STRN	4929	4334	4556	5222	6983	5005	3880	11062	10282	8664	7742	14184	13356
ENSG00000211872	TRAJ17	17	13	4	17	10	18	17	26	59	46	43	34	66
ENSG00000232533	AC093673.1	506	663	504	516	599	380	359	641	689	821	745	991	864
ENSG00000080493	SLC4A4	285	258	398	398	503	456	224	1117	591	751	1006	1022	1074
ENSG00000178947	SMIM10L2A	44	101	47	66	182	67	99	177	145	318	226	439	211
ENSG00000154310	TNIK	1919	2114	3145	3107	4338	3329	2890	8980	6471	7924	5336	8516	7596
ENSG00000165424	ZCCHC24	1041	702	639	558	876	692	458	996	1250	655	804	1374	1075
ENSG00000214331	AC009053.1	1573	1073	865	1119	2457	1270	1196	2538	2216	3722	2572	5256	3692
ENSG00000066739	ATG2B	6237	5297	4758	6709	7484	6121	5593	12876	11669	15787	9887	16603	14202
ENSG00000261349	AL031432.2	743	258	555	365	531	360	582	1833	1347	1468	1246	1935	720
ENSG00000182489	XKRX	68	43	62	65	81	44	53	87	153	351	138	183	159
ENSG00000211879	TRAJ10	9	26	21	26	12	32	17	57	75	88	64	57	43
ENSG00000213516	RBMXL1	1816	1745	2692	2009	3070	1845	1174	4410	4521	3875	3338	5958	5210
ENSG00000030066	NUP160	3698	3990	3200	3685	5095	3888	3208	6990	7482	9124	5982	10024	9137
ENSG00000237522	NONOP2	73	34	37	63	104	63	66	121	165	188	147	163	211
ENSG00000147138	GPR174	1577	3550	3182	3073	4826	3583	3426	7593	6855	11611	7415	8787	10619
ENSG00000008517	IL32	6274	8090	5914	11263	27025	15864	6976	29423	19268	32422	29180	41366	33386
ENSG00000211669	IGLV3-10	122	18	86	83	88	146	278	15	84	58	136	91	38
ENSG00000157796	WDR19	1544	1508	1611	1720	1825	1765	1385	3076	2610	4051	3167	4903	4416
ENSG00000279481	AC104791.2	0	7	16	8	5	2	11	31	45	36	21	19	22
ENSG00000223343	AC137630.1	17	19	10	18	21	14	17	23	50	59	40	59	37
ENSG00000266405	AP005061.1	164	185	174	213	176	185	100	398	284	346	344	490	554
ENSG00000165240	ATP7A	1310	1297	1250	1493	1892	1401	1351	2752	3032	3212	2340	3817	3704
ENSG00000246223	LINC01550	502	517	247	744	928	376	616	1063	1803	2424	981	1677	1581
ENSG00000056586	RC3H2	6285	5087	5448	6052	8979	5889	5090	11562	11779	13356	10368	15978	14967
ENSG00000279822	AC016397.2	0	2	2	4	6	2	2	11	19	3	5	17	12
ENSG00000166352	C11orf74	270	304	160	223	239	164	142	265	356	226	239	408	377
ENSG00000079215	SLC1A3	161	93	71	69	136	60	129	79	113	178	95	130	141
ENSG00000118873	RAB3GAP2	3463	3572	3307	3815	5137	3930	3335	8059	6977	7504	6234	10578	9860
ENSG00000237499	AL357060.1	549	429	821	703	891	848	673	2182	1300	1591	1287	2639	1943
ENSG00000129226	CD68	56	45	134	49	96	48	61	50	76	71	66	156	77
ENSG00000162688	AGL	1892	2067	1824	2280	2767	2541	1856	4772	4096	4633	3839	5954	5707
ENSG00000279500	AC108704.2	117	32	156	123	222	129	102	648	545	237	325	448	300
ENSG00000285572	AL136441.1	6	6	11	8	10	11	5	13	21	18	21	33	22
ENSG00000171772	SYCE1	138	221	34	24	104	145	75	0	26	461	2	8	197
ENSG00000196793	ZNF239	107	104	56	117	101	123	68	231	156	359	183	291	289
ENSG00000171634	BPTF	9769	7953	7771	8654	10619	8370	7879	18928	17753	19189	13589	21634	20308
ENSG00000115306	SPTBN1	10465	7420	7764	9604	12498	9558	8022	20763	22531	22335	15031	29815	17336
ENSG00000272009	AL121944.1	40	23	25	22	22	17	8	61	45	48	42	63	64
ENSG00000287188	AC068989.1	14	32	22	27	26	39	6	57	53	51	71	82	82
ENSG00000286861	AL049779.4	26	63	38	64	101	89	55	125	169	202	132	203	195
ENSG00000241547	ACTG1P20	35	35	61	63	104	76	85	198	172	211	133	278	136
ENSG00000117115	PADI2	5989	6432	1992	5234	3741	4056	4144	4247	6459	2488	3553	8208	6936
ENSG00000125247	TMTC4	1372	853	855	1046	2084	1557	913	3057	3021	2238	1942	3986	4211
ENSG00000259768	AC004943.2	50	95	54	78	95	64	75	149	186	159	173	177	234
ENSG00000140105	WARS	25107	27576	20863	15799	28869	14435	12117	50243	30841	45432	33523	57219	54063
ENSG00000184761	PRSS40B	0	1	6	3	1	2	3	10	8	14	12	12	3
ENSG00000233416	AC012065.2	5	7	5	7	11	3	7	5	21	39	17	36	32
ENSG00000143368	SF3B4	4875	3843	3146	2919	4400	2817	2609	5005	5193	4972	4290	9039	6041
ENSG00000106588	PSMA2	492	537	568	631	773	562	376	1232	1684	1108	986	1302	1478
ENSG00000269386	RAB11B-AS1	148	157	89	90	114	100	119	142	144	148	114	308	172
ENSG00000065457	ADAT1	1514	1682	1450	1884	2858	2355	2325	4413	3631	5133	4153	7110	5444
ENSG00000157954	WIPI2	6025	5718	4986	4446	6505	4278	3889	6881	8194	8576	6982	12924	8206
ENSG00000284707	AC079781.5	387	335	339	494	675	340	402	815	794	871	860	1410	1129
ENSG00000279202	AC130448.1	10	5	6	5	14	8	0	17	23	18	34	27	24
ENSG00000166326	TRIM44	14691	13296	11733	15531	19497	13841	10831	28529	27390	28045	21624	38882	32413
ENSG00000275234	AC010503.4	17	21	24	24	14	15	12	39	40	50	30	51	53
ENSG00000244752	CRYBB2	0	3	10	14	8	12	7	23	22	19	38	48	46
ENSG00000248302	BNIP3P41	19	8	4	12	7	19	15	15	37	48	65	43	65
ENSG00000198162	MAN1A2	4872	4172	3681	4836	5749	4817	4126	9807	9669	8931	7259	12574	12915
ENSG00000197308	GATA3-AS1	10	8	7	14	17	10	8	5	10	16	17	16	12
ENSG00000179406	LINC00174	957	671	713	978	1249	1004	1144	1906	3269	2568	1806	3349	2039
ENSG00000166341	DCHS1	1086	502	401	504	1103	290	484	812	2052	2249	1398	3001	1304
ENSG00000270076	AF131215.7	0	6	5	12	9	4	4	10	14	31	21	24	40
ENSG00000188199	NUTM2B	301	298	271	310	326	292	214	573	497	640	414	1047	686
ENSG00000276557	TRBV18	45	277	47	130	157	80	88	260	303	690	247	273	475
ENSG00000080802	CNOT4	1892	1596	1304	2036	2527	1731	1199	4143	3693	3134	2874	4865	4155
ENSG00000113263	ITK	7707	14834	9826	13328	19068	14644	12111	29029	24697	43356	22839	41064	35892
ENSG00000240233	RN7SL587P	18	3	4	8	4	6	1	15	43	16	18	38	9
ENSG00000173821	AC124319.1	67783	48340	55078	67043	111178	73933	66298	174442	128495	189690	136167	222288	145111
ENSG00000156011	PSD3	263	178	132	124	266	112	147	346	334	444	398	383	705
ENSG00000244687	UBE2V1	769	534	748	950	1359	803	704	2091	1831	2195	1561	2342	1773
ENSG00000277998	AC107075.1	755	1046	850	798	902	598	587	1380	1258	941	899	1488	1365
ENSG00000243388	RPL3P3	1	5	2	4	6	3	1	15	15	7	6	9	7
ENSG00000186710	CFAP73	17	5	3	5	3	4	11	1	10	3	9	5	1
ENSG00000165060	FXN	469	625	526	760	849	559	434	1112	1200	1477	1031	1891	1352
ENSG00000179593	ALOX15B	291	143	174	145	145	96	109	72	373	90	168	280	106
ENSG00000178965	ERICH3	18	22	18	14	23	28	7	84	41	56	42	33	64
ENSG00000125551	PLGLB2	237	169	114	171	273	370	261	452	555	710	540	638	886
ENSG00000257534	AC023794.5	19	1	13	0	4	8	12	49	56	17	35	30	24
ENSG00000226421	SLC25A5P5	8	1	7	3	3	3	4	5	7	2	1	3	2
ENSG00000211599	IGKV5-2	33	32	23	28	30	138	74	26	26	52	32	14	68
ENSG00000156804	FBXO32	1090	1562	1786	1303	1847	1442	992	4417	2743	3542	2286	4168	2966
ENSG00000105641	SLC5A5	12	76	47	61	97	41	14	98	157	179	102	179	158
ENSG00000123444	KBTBD4	1129	1365	1546	1219	1885	1476	919	3431	2616	2847	2239	3637	3075
ENSG00000232931	LINC00342	2912	4140	4345	5389	6541	4637	5510	12147	12443	13254	8667	12264	13072
ENSG00000131023	LATS1	3980	4254	3592	4155	5516	4113	3198	7730	7759	8105	6308	10768	10190
ENSG00000240750	RN7SL559P	0	2	1	12	2	6	7	18	27	15	9	18	14
ENSG00000253133	AC009630.1	1	3	6	5	6	5	0	12	15	4	13	22	29
ENSG00000100505	TRIM9	9	25	10	17	26	15	5	36	34	36	35	41	46
ENSG00000164116	GUCY1A1	226	278	113	205	594	203	238	481	697	850	519	701	797
ENSG00000117868	ESYT2	11343	12290	11639	12707	18295	13376	9586	23788	22719	28301	22243	33992	30546
ENSG00000228408	AL031056.1	5	18	13	12	32	32	0	68	54	109	56	48	46
ENSG00000101596	SMCHD1	24945	22009	24406	25102	31485	21733	19681	53784	47282	50942	34763	62761	54056
ENSG00000130764	LRRC47	2426	3159	2049	1854	2842	2139	2043	3050	3180	3558	3177	5851	3790
ENSG00000117016	RIMS3	322	491	280	322	655	335	334	833	838	951	657	1146	796
ENSG00000232815	DUX4L50	39	27	20	45	69	41	43	45	61	28	55	51	30
ENSG00000229427	ANKRD26P4	0	5	7	9	3	9	15	30	40	27	22	25	23
ENSG00000286828	AC008883.3	7	7	6	6	10	4	12	17	25	17	16	17	50
ENSG00000237945	LINC00649	1103	2485	1018	3959	4243	3382	3172	5412	7159	13546	5210	11955	9880
ENSG00000243406	MRPS31P5	261	137	303	325	381	252	135	816	471	665	463	834	626
ENSG00000115750	TAF1B	930	916	682	879	1622	888	655	2163	1842	1757	1607	2361	2340
ENSG00000272489	AL132656.3	15	3	26	24	35	17	17	64	97	34	42	111	69
ENSG00000211869	TRAJ20	4	31	2	13	18	6	9	28	35	34	32	35	43
ENSG00000237200	ZBTB40-IT1	55	51	83	75	123	83	75	176	164	244	152	240	183
ENSG00000149531	FRG1BP	1048	1388	543	997	1038	1001	612	1311	1335	942	912	2115	1268
ENSG00000058063	ATP11B	8612	8053	10177	9826	12183	8972	7229	19304	19493	18888	14103	24152	25207
ENSG00000260805	AC092803.2	144	91	48	52	99	42	48	53	91	52	86	139	111
ENSG00000241685	ARPC1A	901	796	667	492	785	502	480	888	1022	1006	783	1547	980
ENSG00000261455	LINC01003	498	448	226	293	521	354	245	468	452	285	404	832	634
ENSG00000169814	BTD	882	1099	657	810	1266	982	892	1950	1901	2113	1618	2523	2319
ENSG00000273160	AL359962.2	19	12	37	34	46	50	26	72	318	154	119	82	62
ENSG00000134779	TPGS2	2462	3246	1868	2444	3259	2429	2065	4326	5175	5321	4708	7300	5624
ENSG00000158825	CDA	3635	3651	2037	1629	2176	2264	1090	2463	3030	3414	2416	4293	2377
ENSG00000227770	RPL7P12	1	3	5	3	2	7	7	4	5	0	2	5	1
ENSG00000182141	ZNF708	1108	967	1168	1849	1491	1173	952	2941	3162	2629	1816	3548	3951
ENSG00000142227	EMP3	13430	16112	15038	12742	19338	9687	8943	19984	20339	19214	18213	32251	20956
ENSG00000063180	CA11	353	342	302	324	481	277	229	765	1053	686	562	906	578
ENSG00000183826	BTBD9	1482	1246	1680	981	1886	1160	1021	2950	2823	2739	2139	3411	3224
ENSG00000250853	RNF138P1	11	16	34	11	45	21	13	86	44	51	37	75	58
ENSG00000276699	TRAJ36	9	5	11	3	18	9	3	10	18	43	30	32	26
ENSG00000165801	ARHGEF40	7019	4514	3860	3757	5589	3736	3976	5140	7475	6202	4470	12626	5534
ENSG00000254929	AL591684.2	16	5	1	4	19	3	4	11	28	24	18	27	21
ENSG00000211964	IGHV3-48	177	538	305	709	545	1274	725	363	808	465	370	386	517
ENSG00000284428	AC092329.4	165	140	160	193	255	182	174	346	362	589	372	474	466
ENSG00000272368	AC074032.1	37	79	58	72	112	68	58	165	151	152	143	204	173
ENSG00000138587	MNS1	13	7	6	4	4	6	3	1	7	0	6	7	13
ENSG00000124196	GTSF1L	7	18	1	7	8	5	6	24	20	37	26	12	31
ENSG00000135968	GCC2	5172	7511	7102	6321	6896	4400	5989	14065	10604	16092	11841	18142	13680
ENSG00000145908	ZNF300	479	401	622	443	731	563	542	1129	1044	1386	920	1525	2090
ENSG00000278418	MIR6512	9	4	3	1	6	2	4	11	14	21	13	13	6
ENSG00000158485	CD1B	76	73	106	48	78	57	26	53	34	82	86	141	82
ENSG00000011600	TYROBP	37691	24790	17603	18050	25444	14725	13409	24923	30245	20892	24153	55977	25742
ENSG00000185621	LMLN	709	1049	599	781	1090	779	742	1519	1422	2198	1397	2850	1919
ENSG00000265778	AC018413.1	47	22	21	23	31	19	8	20	27	26	29	39	28
ENSG00000216937	CCDC7	365	384	406	407	479	445	354	751	1146	1023	748	1009	960
ENSG00000126947	ARMCX1	245	205	243	192	227	149	124	227	229	116	292	497	270
ENSG00000085224	ATRX	7299	6293	6483	6804	8831	6517	5047	14777	13483	11984	10028	17279	17011
ENSG00000252206	RNU7-40P	14	19	13	30	41	29	18	50	70	50	55	105	48
ENSG00000182117	NOP10	2436	4699	2550	2984	2985	2162	2444	3887	3648	4286	2600	5259	5531
ENSG00000242588	AC108010.1	1237	486	1418	1129	1608	1279	1106	2433	3086	3399	2373	4709	2869
ENSG00000114013	CD86	10373	12242	6681	6851	10495	7010	6212	10974	12722	11993	10271	18529	15832
ENSG00000146700	SSC4D	33	57	16	32	38	15	46	25	43	47	27	51	17
ENSG00000260948	AL390195.2	86	119	151	189	241	176	115	332	411	469	296	382	452
ENSG00000229656	ITGB1-DT	3	4	13	3	9	2	0	26	7	26	8	24	16
ENSG00000138336	TET1	128	110	96	181	190	170	151	288	400	349	269	442	449
ENSG00000126353	CCR7	2387	4180	3684	2837	4432	1764	2001	5286	8122	10248	4328	11644	6511
ENSG00000205476	CCDC85C	221	217	249	205	447	261	137	514	451	418	702	1101	563
ENSG00000144426	NBEAL1	751	245	558	746	927	512	639	1755	2007	1429	1111	1880	1891
ENSG00000213234	ST13P10	6	5	4	3	7	1	6	3	6	2	7	4	0
ENSG00000115524	SF3B1	63050	73310	72901	75957	97014	71957	59203	141490	126797	161456	122833	199896	177647
ENSG00000226026	AC092802.1	0	2	1	3	2	2	9	12	6	9	6	11	19
ENSG00000228848	AC105402.2	1	1	1	1	1	3	0	5	6	1	9	3	7
ENSG00000203867	RBM20	18	20	58	24	22	17	5	95	78	163	43	47	57
ENSG00000174136	RGMB	517	584	344	309	739	309	169	838	881	1161	747	1038	1121
ENSG00000057252	SOAT1	6556	6671	8747	6188	7436	5477	4609	9569	11001	8498	7848	13203	11120
ENSG00000116539	ASH1L	8215	5158	10097	9724	12520	8345	6722	22482	18825	18949	15066	26199	20501
ENSG00000186777	ZNF732	1	3	5	2	2	9	0	13	12	6	11	15	8
ENSG00000128739	SNRPN	972	1156	928	915	1422	853	1021	2051	1897	2391	1667	2816	2408
ENSG00000160781	PAQR6	287	292	295	435	266	214	358	446	312	376	263	515	570
ENSG00000253719	ATXN7L3B	5894	7923	7715	7362	10369	8580	5872	17162	14744	16024	13003	20173	19337
ENSG00000163635	ATXN7	186	173	580	540	687	389	369	1335	1218	1019	807	1660	1083
ENSG00000257008	GPR142	0	1	1	1	6	1	2	5	5	12	3	4	7
ENSG00000147036	LANCL3	63	93	109	167	150	178	72	297	222	323	290	421	308
ENSG00000182183	SHISAL2A	499	528	285	642	702	591	741	997	1498	2208	1279	1737	1570
ENSG00000100697	DICER1	11525	9116	8114	12825	15834	10603	10598	20657	26195	24194	17620	34729	32268
ENSG00000147133	TAF1	6428	6393	6157	6871	8949	6812	5710	14585	12132	15468	10445	17719	15594
ENSG00000266993	AL050343.1	112	48	177	135	173	65	61	352	289	271	211	368	234
ENSG00000101849	TBL1X	4242	4031	3603	3528	4572	3535	2921	4571	6524	6651	4841	8467	6217
ENSG00000285163	AC092723.5	3	14	2	8	16	9	0	23	21	21	19	28	32
ENSG00000147231	RADX	396	575	459	371	694	573	549	1070	1075	1372	1005	1339	1418
ENSG00000262583	TMEM231P1	25	11	25	32	32	19	34	27	24	19	26	29	47
ENSG00000188459	WASF4P	289	170	157	245	379	211	236	526	581	489	444	822	536
ENSG00000122420	PTGFR	91	27	16	4	13	5	7	13	3	30	0	7	13
ENSG00000253846	PCDHGA10	24	12	13	9	24	37	24	68	34	47	52	83	75
ENSG00000238201	AC114752.2	16	60	15	12	122	4	16	193	53	90	167	107	56
ENSG00000222208	RNA5SP129	0	1	5	4	6	1	8	13	29	9	12	10	13
ENSG00000281571	AC241585.2	483	448	367	279	418	283	365	472	603	405	470	926	507
ENSG00000115020	PIKFYVE	11137	7688	8633	10342	12970	9038	7428	18960	19448	19061	15461	24698	25161
ENSG00000221184	AL513534.1	107	78	94	164	169	145	115	278	266	418	216	395	326
ENSG00000165626	BEND7	33	23	5	18	26	10	16	55	30	57	45	60	61
ENSG00000185477	GPRIN3	4207	5540	8533	9501	11926	10296	8148	18668	23748	19591	17021	24678	27204
ENSG00000054793	ATP9A	227	308	142	148	313	175	567	905	270	810	1403	1107	1369
ENSG00000249633	OR52V1P	13	1	2	6	7	2	1	10	26	15	4	23	19
ENSG00000279554	AC130448.2	50	19	60	105	140	66	92	233	246	254	204	276	161
ENSG00000151690	MFSD6	3020	2871	2504	2797	4069	2460	1682	6027	4982	4405	4763	7436	7207
ENSG00000279315	AL158212.4	16	1	15	8	10	5	0	19	57	45	31	18	20
ENSG00000006453	BAIAP2L1	22	70	29	47	64	36	38	116	79	120	97	172	91
ENSG00000157036	EXOG	1207	1013	1035	1338	1885	1432	1533	2708	3374	3757	2508	3577	3518
ENSG00000241081	RPL22P2	81	73	68	57	66	38	41	93	108	42	67	100	84
ENSG00000254469	AP002495.1	97	153	129	181	258	172	192	345	399	524	324	541	426
ENSG00000060339	CCAR1	7800	8077	7287	8612	10253	7634	6299	14828	14743	17226	12289	20555	18943
ENSG00000101974	ATP11C	2626	2028	1943	2350	3039	2220	2115	4908	4706	4560	3566	6451	5669
ENSG00000162415	ZSWIM5	152	248	183	359	534	342	214	799	449	734	789	925	873
ENSG00000188001	TPRG1	128	458	193	163	407	364	190	690	383	880	878	882	851
ENSG00000143878	RHOB	18435	4479	6266	5856	9489	6342	3159	6388	6169	3233	8900	13108	9909
ENSG00000105538	RASIP1	14	22	5	12	5	13	40	5	15	20	13	3	5
ENSG00000081377	CDC14B	303	832	363	430	811	514	545	1345	1035	1604	1155	1379	1642
ENSG00000127334	DYRK2	6958	7740	7535	9586	13407	9793	7722	18592	19863	19642	17181	23590	21559
ENSG00000115828	QPCT	4500	3532	2682	2549	2563	2482	1819	4191	4827	3858	2156	5539	4098
ENSG00000267742	SINHCAFP2	43	64	68	79	69	58	44	152	102	146	114	164	186
ENSG00000100354	TNRC6B	9100	5349	5607	8345	10836	8381	7126	19277	18532	18768	12865	23120	16906
ENSG00000117242	PINK1-AS	865	848	828	850	1156	776	535	1946	1378	1912	1364	2260	1629
ENSG00000236283	AC019197.1	23	13	41	21	11	21	0	76	92	103	32	57	122
ENSG00000273568	AC131009.3	85	53	33	79	109	55	58	167	202	262	132	214	109
ENSG00000085382	HACE1	879	1006	866	997	1071	1027	803	2007	1786	1984	1478	2572	2590
ENSG00000197258	EIF4BP6	4233	3605	3364	3232	4143	2836	2780	9186	7078	6555	4923	8506	8139
ENSG00000147889	CDKN2A	70	70	37	64	107	58	40	169	101	168	138	146	173
ENSG00000286652	AL021918.5	0	12	2	6	4	11	10	18	17	26	32	23	32
ENSG00000138018	SELENOI	2201	1982	2319	2828	3959	2706	2296	5539	5354	5918	4340	7187	7097
ENSG00000198315	ZKSCAN8	5017	3861	5580	6221	7953	5695	4414	11608	10107	13115	10116	16048	13815
ENSG00000237854	LINC00674	422	214	250	342	347	258	230	645	693	605	455	885	721
ENSG00000211790	TRAV8-4	43	181	56	60	110	46	75	319	144	230	233	176	246
ENSG00000168993	CPLX1	0	9	9	4	4	3	1	13	9	16	10	37	11
ENSG00000168014	C2CD3	2885	2505	2769	2722	4265	2952	2446	6593	5304	7166	4943	7683	6153
ENSG00000164713	BRI3	8107	7924	7253	5639	8591	4625	4611	10349	10748	7627	7241	17263	9326
ENSG00000153404	PLEKHG4B	45	25	19	12	15	17	19	18	26	27	16	28	37
ENSG00000261529	AC100774.1	3	5	4	4	4	2	0	11	27	4	10	10	13
ENSG00000164241	C5orf63	526	483	270	761	456	686	568	1028	1580	1761	1100	1481	1794
ENSG00000180747	SMG1P3	9399	3339	12224	5845	11565	8456	6790	18030	27794	19400	16227	28967	20778
ENSG00000152127	MGAT5	5077	4729	5672	4730	5668	4652	3573	10569	8924	10858	7497	11538	12829
ENSG00000212125	TAS2R15P	13	22	13	14	23	19	34	47	83	56	31	53	77
ENSG00000231680	AP003774.3	363	558	165	227	223	288	208	323	386	259	303	525	329
ENSG00000265134	MIR3190	79	1	20	13	32	8	3	5	6	6	7	15	3
ENSG00000178896	EXOSC4	384	186	144	151	234	146	150	224	273	253	230	405	217
ENSG00000183605	SFXN4	589	780	617	504	1106	510	457	735	1991	1920	1213	2668	1802
ENSG00000065413	ANKRD44	17801	16070	12756	19077	25094	18379	14445	32374	36910	33703	30235	53314	44923
ENSG00000234492	RPL34-AS1	18	32	12	36	42	22	13	36	66	98	43	79	95
ENSG00000180628	PCGF5	6895	6917	5785	6118	9908	6737	4613	13787	12707	11585	10638	17319	19591
ENSG00000253251	SHLD3	513	414	780	565	776	583	309	1783	1216	1214	958	1487	1347
ENSG00000081237	PTPRC	118092	128853	84743	120945	151727	116273	89482	206782	220131	259417	174717	319201	314665
ENSG00000251513	LIX1-AS1	288	100	164	101	150	133	87	340	312	515	308	280	611
ENSG00000214046	SMIM7	2898	2599	2058	3239	3990	2812	2645	5290	6812	6862	4979	9187	5971
ENSG00000278467	AC138393.3	99	13	38	76	87	41	121	183	294	207	172	185	269
ENSG00000229106	BTBD6P1	71	24	35	37	78	47	32	105	94	91	140	129	133
ENSG00000252198	RF00019	2	2	3	1	0	5	2	5	6	7	7	13	7
ENSG00000123130	ACOT9	4613	5354	5986	4761	6368	4267	3890	7496	7420	7971	6304	10893	9736
ENSG00000236194	AC099811.1	95	24	116	98	201	76	51	214	390	249	200	370	208
ENSG00000112159	MDN1	7357	6876	6442	9045	11144	7970	7798	16134	15104	22644	15264	20931	20758
ENSG00000159322	ADPGK	18930	18200	17482	16325	21985	14468	13373	28445	28192	30399	22664	41140	31845
ENSG00000203760	CENPW	203	188	118	140	245	103	124	221	225	228	175	353	250
ENSG00000101115	SALL4	7	7	7	4	4	21	47	31	22	44	157	66	50
ENSG00000102531	FNDC3A	5837	4568	4370	6215	8090	5906	4724	11314	11127	10787	9705	17846	14179
ENSG00000222057	RNU4-62P	6	18	20	26	42	19	20	38	49	70	69	85	64
ENSG00000235363	SNRPGP10	164	202	91	133	127	104	86	112	149	230	122	222	242
ENSG00000241490	AC093010.2	132	185	86	192	315	343	232	576	452	532	596	569	805
ENSG00000086848	ALG9	403	409	530	476	588	457	351	958	771	1232	764	1314	1099
ENSG00000271321	CTAGE6	59	66	42	42	44	77	76	138	116	190	128	172	167
ENSG00000159267	HLCS	1117	991	1051	1001	1434	1347	852	2977	2023	2446	1680	3242	2544
ENSG00000257884	AL512310.8	5	12	6	5	9	6	20	34	23	25	20	28	23
ENSG00000261490	AC005674.2	1245	2025	1967	2275	2711	2293	1784	3724	4562	7368	4150	6045	4853
ENSG00000243147	MRPL33	2048	2618	2389	2349	2292	1671	1210	3136	3078	3144	2333	3956	3705
ENSG00000116871	MAP7D1	10431	8351	8582	6192	11482	6243	5783	12275	12484	11474	9608	20448	10005
ENSG00000228217	PNRC2P1	165	306	372	305	278	231	199	858	579	598	434	703	773
ENSG00000171246	NPTX1	7	16	21	13	46	32	23	125	39	254	29	119	58
ENSG00000116584	ARHGEF2	13207	12495	7639	8974	12430	8430	7955	12756	14968	16174	14317	23048	15179
ENSG00000124374	PAIP2B	611	731	327	642	907	651	522	1138	1202	1731	1287	1671	1937
ENSG00000197779	ZNF81	1495	641	775	1445	1858	1268	1113	2658	3359	3077	2166	3697	3304
ENSG00000141458	NPC1	3005	3532	2847	3277	4589	4847	3005	8807	7328	8546	7020	9443	7816
ENSG00000278963	AC005921.3	79	10	53	40	76	20	28	154	231	65	121	184	98
ENSG00000106868	SUSD1	4427	4611	2737	3183	5870	3847	2771	8517	8143	7767	6328	9978	8405
ENSG00000265666	RARA-AS1	452	239	179	146	196	104	117	151	232	188	211	413	257
ENSG00000226084	AC113935.1	7796	11453	9486	7898	9714	6602	5755	13660	11427	10668	10411	17135	16186
ENSG00000225345	SNX18P3	5	29	11	16	92	54	37	88	152	164	76	99	97
ENSG00000169087	HSPBAP1	3091	3526	2655	2974	3827	2303	2715	4809	5134	4631	3567	6428	5089
ENSG00000255150	EID3	229	227	283	190	156	220	91	643	447	425	400	477	566
ENSG00000148516	ZEB1	1279	1539	1759	1899	2613	1463	1366	3807	3623	2892	3120	4830	4541
ENSG00000121552	CSTA	7338	8721	6849	5341	6822	4240	4111	10554	9453	6539	6250	14306	8877
ENSG00000125462	C1orf61	26	33	86	46	127	64	36	363	68	228	177	187	174
ENSG00000228590	AC007381.1	191	184	136	221	352	257	114	222	622	496	680	790	825
ENSG00000260122	AC068987.2	0	3	2	5	12	1	8	15	16	12	14	12	17
ENSG00000201217	RF00019	129	24	34	164	189	110	175	308	543	254	267	549	441
ENSG00000250303	AP002884.1	111	142	73	174	213	166	169	319	428	365	326	411	430
ENSG00000103496	STX4	4524	4686	3771	3451	5317	3831	3806	5508	6563	6699	5709	10420	6017
ENSG00000188981	MSANTD1	33	15	26	30	37	14	22	47	62	72	53	90	50
ENSG00000010818	HIVEP2	4776	5647	2934	5412	8296	4789	4564	8896	10242	13148	10099	14401	16130
ENSG00000233723	LINC01122	4	5	7	2	8	11	4	11	24	7	25	27	27
ENSG00000060237	WNK1	17182	17807	13799	16801	26909	16550	14225	35518	35842	36948	29568	41538	39801
ENSG00000172575	RASGRP1	4215	6730	5723	7502	10784	8891	5526	17839	11870	18627	13956	20438	19505
ENSG00000214773	AC112512.1	1	6	25	9	24	7	4	47	41	21	27	56	21
ENSG00000270116	AP001429.1	22	5	11	9	21	17	3	22	33	36	27	54	35
ENSG00000285706	AL807776.1	0	1	3	1	2	2	1	10	11	1	11	8	3
ENSG00000254999	BRK1	8188	10729	7435	7560	10826	7087	5606	12681	12634	12950	10496	18936	15478
ENSG00000172466	ZNF24	8371	8821	8566	8754	11652	8963	6177	19541	16154	14401	13837	24606	25213
ENSG00000049768	FOXP3	52	264	56	50	192	88	113	164	318	323	297	512	368
ENSG00000070366	SMG6	2337	2478	2313	1942	3179	2037	2000	4887	4271	5010	3719	6082	4512
ENSG00000134709	HOOK1	574	512	534	791	655	400	479	957	1432	1419	917	1565	1547
ENSG00000135127	BICDL1	1182	1819	1096	1474	2602	1478	1581	3681	2935	4334	3559	4692	3236
ENSG00000287839	AL353807.5	2191	2761	1801	2194	3616	2313	1687	5180	3489	5277	3982	6916	5714
ENSG00000267757	EML2-AS1	160	121	56	76	83	30	80	79	51	91	50	211	113
ENSG00000232807	AL137186.2	153	98	83	109	132	66	38	66	128	71	150	177	110
ENSG00000183386	FHL3	2244	1361	1454	1399	2454	1249	910	2073	2266	1320	1804	4256	1768
ENSG00000280355	AL132656.4	197	119	100	168	229	162	74	224	543	336	230	558	488
ENSG00000176542	USF3	4551	2698	4498	3944	5194	3740	3328	10060	7999	8949	6189	10728	10071
ENSG00000167323	STIM1	8294	8265	8190	7528	12164	8013	6572	19639	15041	17363	13879	22491	16108
ENSG00000030419	IKZF2	1762	1624	1617	3345	3262	3208	1713	5841	5970	3508	5353	8621	8119
ENSG00000205045	SLFN12L	785	1578	1178	2279	2769	2668	1943	5211	4690	5792	4149	5890	4630
ENSG00000257624	AC004024.1	0	2	1	4	2	1	6	12	11	25	4	4	9
ENSG00000001461	NIPAL3	2250	2692	1370	2561	3438	2477	2245	5077	4792	7396	3955	6889	6256
ENSG00000242352	FAM91A3P	143	104	140	148	159	157	112	304	262	282	256	375	394
ENSG00000206559	ZCWPW2	41	40	21	34	42	37	39	43	54	43	43	59	64
ENSG00000197301	HMGA2-AS1	30	23	9	24	36	13	19	37	56	61	55	94	42
ENSG00000109452	INPP4B	1349	2933	2268	2462	4570	2904	2477	6121	6668	9073	5788	5583	9055
ENSG00000082805	ERC1	2585	2214	2578	2070	3451	2089	1545	5525	4448	4083	3327	7075	5415
ENSG00000281649	EBLN3P	10546	9182	11513	12012	14396	10634	8319	25133	19536	22883	17556	27651	28886
ENSG00000105609	LILRB5	507	623	74	213	189	255	187	133	380	278	201	365	120
ENSG00000204514	ZNF814	1570	1309	1280	1894	1511	1206	715	2761	3108	3798	1935	3714	3235
ENSG00000185442	FAM174B	71	124	73	67	109	47	108	42	102	124	101	169	95
ENSG00000115602	IL1RL1	4	11	3	29	50	21	17	58	42	62	60	54	81
ENSG00000273415	AP000904.1	6	19	27	22	59	22	51	84	62	184	140	62	101
ENSG00000258704	SRP54-AS1	96	112	84	108	129	113	115	196	228	436	212	290	282
ENSG00000287426	AP003327.2	23	13	13	14	16	9	22	58	26	90	31	54	32
ENSG00000140396	NCOA2	6110	5419	7431	6470	9850	6390	5279	14786	13776	11780	11019	20715	15379
ENSG00000173706	HEG1	2635	2201	2543	3397	6604	4552	2832	9242	6319	9198	7003	9766	10396
ENSG00000182393	IFNL1	8	8	6	8	7	13	6	8	6	15	8	13	13
ENSG00000278002	AL627171.1	34	15	19	17	24	11	14	13	20	27	15	46	33
ENSG00000276241	AC243829.2	14	7	69	19	20	43	59	411	47	77	266	150	86
ENSG00000185920	PTCH1	827	1137	1061	1926	1965	2372	1148	4320	2962	4327	3462	4033	3988
ENSG00000224650	IGHV3-74	220	239	171	311	182	299	550	232	348	288	314	283	274
ENSG00000279227	AC009303.4	416	203	179	163	238	121	155	249	261	227	271	366	283
ENSG00000224914	LINC00863	485	388	338	459	493	456	353	802	747	939	655	1455	1135
ENSG00000085788	DDHD2	3513	4242	4395	4886	6087	4821	3874	10097	8836	11440	7426	11270	12150
ENSG00000138735	PDE5A	167	524	233	187	594	154	227	864	672	603	758	793	665
ENSG00000178789	CD300LB	4169	5482	4412	3905	3564	2527	3525	4304	6402	5840	4600	7464	5900
ENSG00000152818	UTRN	22224	15921	23683	23069	30797	18714	15178	50803	34723	42483	35919	62060	55931
ENSG00000157110	RBPMS	0	9	7	5	9	18	6	20	21	22	23	47	38
ENSG00000280135	AL096816.1	822	1609	1593	1669	2159	1782	1501	3332	3721	6345	2966	4277	4271
ENSG00000174912	METTL15P1	44	43	19	67	49	41	37	94	99	74	110	151	132
ENSG00000086570	FAT2	14	1	2	2	5	3	0	6	11	23	8	9	18
ENSG00000226493	RPL26P27	2	1	3	3	5	2	20	4	4	1	2	0	2
ENSG00000265137	MIR3192	5	0	13	18	13	11	9	41	46	42	23	34	38
ENSG00000257246	PHBP19	8	8	7	9	10	7	8	12	16	4	8	19	3
ENSG00000263264	AC119396.1	1500	1015	1035	1046	1880	912	1036	2241	2919	3026	2149	3338	2224
ENSG00000281741	AC241377.3	427	436	356	273	384	280	325	465	593	393	452	857	509
ENSG00000254054	AC087273.2	28	47	11	28	30	23	32	33	25	30	22	57	40
ENSG00000273369	AC096586.2	16	22	14	6	9	9	26	15	9	21	16	12	10
ENSG00000232850	AL590708.1	4	5	3	6	10	5	3	8	9	19	13	34	10
ENSG00000074527	NTN4	13	67	26	91	43	88	47	295	115	94	130	181	438
ENSG00000118961	LDAH	758	1099	498	872	1231	855	727	1624	1776	2542	1522	2272	2243
ENSG00000154040	CABYR	61	30	28	21	34	20	33	34	22	63	29	40	53
ENSG00000184445	KNTC1	1777	1761	2095	2341	3053	2297	1866	4558	4430	5525	3730	5538	5320
ENSG00000149970	CNKSR2	415	237	351	264	274	192	128	663	741	611	429	623	667
ENSG00000197415	VEPH1	25	53	27	22	76	14	7	113	53	118	109	55	93
ENSG00000159871	LYPD5	6	14	8	27	6	15	7	23	28	42	34	45	31
ENSG00000285710	AC012184.4	12	13	27	15	24	16	1	38	52	63	45	59	32
ENSG00000087086	FTL	260849	228054	191626	153105	236604	120494	110954	268523	269101	232444	216887	451801	249006
ENSG00000183784	C9orf66	139	139	73	65	131	37	62	97	88	107	87	195	114
ENSG00000175606	TMEM70	912	1377	854	737	1837	962	1188	2062	1191	1255	982	2261	1571
ENSG00000082014	SMARCD3	7367	4215	4104	3854	4976	2804	3120	6034	6747	4454	4596	10538	5393
ENSG00000008516	MMP25	1574	686	608	519	500	713	743	675	1252	954	575	1358	560
ENSG00000234965	SHISA8	13	7	6	3	15	7	4	3	9	0	10	7	13
ENSG00000281097	AP003500.1	10	6	5	6	13	7	21	52	25	99	10	42	24
ENSG00000280129	AL132780.5	72	23	29	64	64	56	30	111	132	103	92	171	123
ENSG00000164190	NIPBL	11589	9829	10327	9830	11947	9267	7821	21216	19610	18932	14541	25185	23697
ENSG00000179344	HLA-DQB1	58088	12967	17684	27895	68886	23889	7207	71758	82767	58885	85124	120047	64503
ENSG00000274505	RF00017	3	4	15	4	14	4	5	3	13	0	3	15	3
ENSG00000108021	TASOR2	4160	3710	4913	5277	6412	4618	3992	9968	11356	9950	7231	12991	11623
ENSG00000240253	FAR2P3	21	41	30	42	42	40	77	278	50	200	136	140	113
ENSG00000168038	ULK4	317	567	488	503	662	354	442	1354	889	928	985	1381	1076
ENSG00000227335	IGHJ1P	9	1	0	1	7	1	2	5	12	8	13	11	6
ENSG00000155085	AK9	701	576	393	801	822	717	575	1245	1467	1590	1235	1718	1882
ENSG00000274211	SOCS7	2463	1900	2215	2407	3321	2372	1940	4999	4654	5374	3844	6375	4996
ENSG00000189089	RIMKLBP1	2	5	11	6	15	4	5	15	18	20	16	17	24
ENSG00000065675	PRKCQ	1581	3062	2801	2438	3804	2871	1846	7529	4277	7642	4966	7442	6001
ENSG00000214944	ARHGEF28	25	45	88	42	63	57	60	412	149	246	70	184	123
ENSG00000159860	TCAF2P1	360	260	525	280	543	298	261	987	590	845	646	1275	764
ENSG00000266504	RDM1P1	49	7	14	28	66	15	10	23	155	92	102	104	83
ENSG00000154127	UBASH3B	1892	2537	2059	2093	3088	1741	1594	4181	4912	4482	3052	5020	6091
ENSG00000200090	RF00019	52	94	166	114	115	85	75	248	251	329	188	283	225
ENSG00000286912	AC006008.1	64	39	38	39	45	53	41	95	75	184	83	133	132
ENSG00000105983	LMBR1	2130	1876	1799	2429	2678	2044	1546	4865	4488	4448	3132	4853	5001
ENSG00000162367	TAL1	143	328	226	171	587	139	159	590	504	459	693	730	594
ENSG00000180279	LINC01869	10	6	8	4	14	7	10	8	20	47	24	107	24
ENSG00000102384	CENPI	31	32	39	48	45	42	16	71	74	88	75	96	102
ENSG00000148737	TCF7L2	2291	1727	1345	2145	4663	1508	1544	4323	4589	4159	3573	6622	6049
ENSG00000134697	GNL2	3499	4686	4170	3579	4702	3072	2622	5887	5551	6677	4183	7797	6856
ENSG00000183034	OTOP2	0	4	2	8	4	7	1	11	10	13	13	10	15
ENSG00000223695	FO393418.1	0	3	4	2	2	7	6	22	9	11	16	6	23
ENSG00000233836	AC139769.1	83	101	62	119	99	73	34	136	202	293	158	188	260
ENSG00000142046	TMEM91	1198	951	942	1082	1132	812	1134	1443	1556	1427	1233	2540	1394
ENSG00000256073	URB1-AS1	320	154	134	87	172	112	105	166	151	168	200	272	219
ENSG00000119411	BSPRY	64	60	46	81	109	27	62	112	211	159	174	175	146
ENSG00000078403	MLLT10	5295	4652	3598	5199	6657	4516	3065	10038	7920	8532	7674	13394	11561
ENSG00000198589	LRBA	3278	4193	4182	4606	6224	4650	3602	9812	7820	11008	7362	11231	11696
ENSG00000240303	ACAD11	267	151	181	217	323	198	149	409	475	459	391	715	400
ENSG00000239219	AC008040.1	54	23	15	10	14	8	8	42	39	35	36	57	82
ENSG00000172493	AFF1	9125	6620	4865	7113	10517	7371	5823	12746	15559	14705	12838	22265	17581
ENSG00000267312	AC015911.4	5	17	15	86	79	72	49	128	210	162	99	165	164
ENSG00000237349	BX679664.2	6	1	1	4	11	3	0	10	5	20	12	10	14
ENSG00000229676	ZNF492	44	44	27	28	10	16	7	70	73	66	83	58	64
ENSG00000200350	RNU6-1285P	0	6	9	24	24	10	9	34	40	30	24	87	59
ENSG00000278590	RN7SL113P	18	10	16	25	50	24	27	44	87	66	49	85	65
ENSG00000124942	AHNAK	311352	317177	180733	343638	592529	396997	415663	755172	835405	1183226	613342	1070950	1051952
ENSG00000188707	ZBED6CL	1288	1268	836	904	1598	1309	917	2497	1966	2577	2055	3079	2749
ENSG00000277681	MIR6739	1	6	9	9	6	7	3	12	23	22	21	27	10
ENSG00000140612	SEC11A	10150	12639	8245	8623	10314	7189	5741	14051	14835	12076	10370	18538	16485
ENSG00000251405	AC016571.1	24	6	3	7	19	4	7	8	11	5	6	10	9
ENSG00000279631	AL158211.5	18	12	1	8	12	16	10	23	28	24	36	60	49
ENSG00000258623	AL121820.1	13	3	7	7	8	7	16	25	20	35	20	23	29
ENSG00000203496	AL133216.1	26	26	23	35	27	24	26	68	92	40	42	89	89
ENSG00000180481	GLIPR1L2	37	37	5	3	15	18	6	10	84	111	36	129	97
ENSG00000246375	PPM1K-DT	12	12	19	28	33	14	7	40	49	52	36	33	85
ENSG00000076826	CAMSAP3	21	12	7	10	8	11	45	5	10	3	18	32	12
ENSG00000181450	ZNF678	1003	695	435	1090	1328	1100	735	1886	2110	1892	1959	2572	2933
ENSG00000233325	MIPEPP3	18	25	12	26	42	26	19	38	49	73	111	56	99
ENSG00000279796	AL133384.2	8	4	11	15	13	3	8	35	35	35	14	33	14
ENSG00000211857	TRAJ32	15	10	7	12	15	10	7	11	40	31	55	33	35
ENSG00000136449	MYCBPAP	30	75	87	102	219	111	196	310	327	499	375	280	346
ENSG00000278989	AP001148.1	32	56	44	47	21	26	27	72	122	106	84	125	67
ENSG00000173369	C1QB	581	205	65	103	252	192	415	168	123	373	161	83	262
ENSG00000135622	SEMA4F	366	533	352	488	746	580	477	1091	910	1357	1006	1494	1193
ENSG00000219642	BMPR1AP1	25	13	11	22	32	18	5	95	39	40	29	41	72
ENSG00000204934	ATP6V0E2-AS1	65	157	30	76	136	83	66	155	206	308	183	318	208
ENSG00000240935	PLGLA	48	42	28	38	59	83	54	118	107	158	104	135	148
ENSG00000225224	RPS27AP12	13	17	59	26	50	17	29	129	114	80	70	99	47
ENSG00000261499	AC233699.1	1793	2167	2162	2650	3213	2448	2059	4668	5007	5225	4503	6029	5820
ENSG00000088053	GP6	57	152	83	70	227	50	38	271	230	210	220	246	193
ENSG00000131791	PRKAB2	2822	2973	2761	3765	4617	3418	2682	6388	6010	8468	5842	8852	7730
ENSG00000277634	RF00019	2	1	6	3	3	5	7	27	22	7	8	21	8
ENSG00000251768	RNA5SP217	3	5	2	14	1	5	0	18	16	23	12	7	12
ENSG00000160218	TRAPPC10	12920	11270	14301	12634	17615	14594	9895	29376	24541	29278	21764	35523	29138
ENSG00000211655	IGLV1-36	129	94	58	28	85	297	434	62	93	113	54	117	96
ENSG00000256973	AC053513.2	47	39	21	89	96	49	72	99	280	162	122	166	249
ENSG00000200397	RF00019	34	4	4	5	13	4	8	23	36	19	17	38	30
ENSG00000062582	MRPS24	46	41	59	68	60	48	41	131	101	199	80	130	141
ENSG00000132003	ZSWIM4	289	269	166	191	282	170	199	278	328	292	286	580	309
ENSG00000102172	SMS	3020	4386	3417	3022	3921	2648	2318	5339	4438	4792	4253	7322	5942
ENSG00000276975	HYDIN2	0	4	10	18	25	2	4	207	37	39	12	40	12
ENSG00000152332	UHMK1	11760	10589	14100	14358	20395	13900	10040	31634	28724	25714	20757	37290	36850
ENSG00000238039	AC244197.2	52	67	58	67	148	64	74	576	543	165	132	181	150
ENSG00000181982	CCDC149	2900	1925	1471	1587	1810	1215	992	2538	2745	1757	1750	3494	2322
ENSG00000082074	FYB1	31641	29846	20555	31960	38450	26898	22204	59315	54482	55415	42595	80370	69768
ENSG00000237666	AC097527.1	8	10	19	22	23	18	7	32	50	47	26	56	33
ENSG00000037241	RPL26L1	536	811	407	441	551	475	347	663	703	638	679	1053	900
ENSG00000234772	LINC00412	17	2	4	7	9	4	3	16	14	19	32	14	18
ENSG00000143889	HNRNPLL	1192	2077	1385	1575	2619	1768	1105	3783	3288	3099	3120	4402	4288
ENSG00000171791	BCL2	4098	7334	3223	4916	6746	4414	3130	9642	11215	14306	8467	10539	12081
ENSG00000169241	SLC50A1	2198	2323	1669	1482	2177	1580	1327	2565	2544	3113	2560	4028	3344
ENSG00000100290	BIK	38	39	27	14	23	28	38	20	53	32	25	40	42
ENSG00000225008	AC234781.2	8	3	5	2	6	2	7	23	10	10	6	21	20
ENSG00000274667	AC090517.2	49	48	63	50	68	45	33	107	129	91	120	110	134
ENSG00000172572	PDE3A	16	48	7	17	11	8	15	29	70	56	37	41	62
ENSG00000078589	P2RY10	1209	2401	2091	1561	2331	1684	1325	4503	3528	3715	3652	3982	5587
ENSG00000244251	AC013356.1	14	14	17	7	23	10	28	24	19	5	20	20	10
ENSG00000230074	AL162231.2	155	155	78	89	92	73	68	142	91	190	110	156	135
ENSG00000283352	AL021368.4	13	3	3	4	4	2	20	35	17	27	15	17	20
ENSG00000187116	LILRA5	13476	11439	5906	6982	9840	6166	5125	9482	13378	8801	10181	16669	12626
ENSG00000272459	AC139795.3	0	2	3	4	8	2	4	10	8	26	7	9	12
ENSG00000260601	AC131391.1	30	3	10	25	11	4	18	47	75	83	28	28	43
ENSG00000167705	RILP	765	607	418	377	568	350	328	513	678	654	573	1324	548
ENSG00000184613	NELL2	2107	5757	3726	3089	6507	1765	2848	5912	10087	10766	5926	11995	10524
ENSG00000253263	AP003354.1	0	3	1	3	4	5	10	6	14	34	16	14	10
ENSG00000127774	EMC6	650	598	475	425	550	385	310	808	850	642	542	1019	651
ENSG00000259512	HNRNPA1P5	1	1	2	3	8	1	2	6	10	9	12	6	4
ENSG00000226318	RPS3AP38	46	21	21	35	47	29	12	84	89	105	48	75	58
ENSG00000271631	AL139041.1	73	38	42	44	63	25	44	44	75	69	42	96	59
ENSG00000146859	TMEM140	661	1086	565	684	1386	670	830	2086	1557	2177	1553	2151	1909
ENSG00000265145	SNORD53	4	6	10	6	11	4	1	26	23	9	10	21	17
ENSG00000111424	VDR	1375	1770	1676	925	1730	843	784	967	1882	1604	1232	3137	2164
ENSG00000274512	TBC1D3L	1341	1808	985	1427	1594	1183	1153	1457	1894	1281	2538	2886	1496
ENSG00000184083	FAM120C	517	743	670	657	902	702	423	1507	1079	1313	1168	1892	1580
ENSG00000154511	DIPK1A	383	739	369	501	789	564	392	1015	990	1597	995	1347	1516
ENSG00000049323	LTBP1	116	480	183	201	600	137	190	711	540	743	734	708	598
ENSG00000143429	LSP1P4	126	149	84	37	151	108	157	62	154	133	106	213	90
ENSG00000164080	RAD54L2	4430	3046	4344	4485	6945	4421	3622	10216	8357	10449	7829	13151	9327
ENSG00000199961	SNORD1B	0	1	4	7	5	6	20	25	20	21	15	22	23
ENSG00000177453	NIM1K	53	25	23	17	29	18	24	29	29	42	28	37	45
ENSG00000286219	AC242843.1	2280	1236	1973	2920	4026	2681	2530	5114	6936	5134	4771	8997	7208
ENSG00000167914	GSDMA	10	22	7	13	34	20	4	23	59	275	37	55	31
ENSG00000186326	RGS9BP	4	10	4	2	2	1	0	11	5	15	9	16	6
ENSG00000225079	FTH1P22	107	223	85	84	195	259	81	374	277	649	423	374	319
ENSG00000100504	PYGL	10412	10613	5923	8196	9794	7320	6399	11391	14053	12441	9415	15878	15747
ENSG00000259056	DUXAP1	16	13	16	18	13	6	0	23	75	269	19	96	19
ENSG00000128596	CCDC136	320	307	282	380	681	569	470	1037	842	1556	953	1425	861
ENSG00000241489	AC244197.3	177	179	302	128	443	270	398	1394	1057	684	490	846	508
ENSG00000186205	1-Mar	2362	1724	1093	1831	1218	1081	997	1445	3110	1919	950	1909	2154
ENSG00000111319	SCNN1A	101	92	116	74	142	72	60	78	144	160	79	238	121
ENSG00000269938	AC068790.2	10	5	7	20	21	14	29	30	77	30	59	64	39
ENSG00000271265	AL355297.3	0	3	1	3	3	6	10	7	15	27	13	9	17
ENSG00000240463	RPS19P3	20	40	37	37	60	73	32	112	132	95	119	119	92
ENSG00000088538	DOCK3	188	403	241	377	526	368	421	884	783	1250	817	947	853
ENSG00000251791	SCARNA6	16	33	80	44	60	40	39	125	103	121	150	147	91
ENSG00000110075	PPP6R3	9749	8978	8126	9313	12674	8784	7082	18154	16838	16445	13983	25517	20140
ENSG00000122417	ODF2L	2566	3410	3283	4748	4608	4461	3276	8217	7511	8928	6695	10428	11312
ENSG00000229178	AC233280.1	10	8	3	2	12	7	9	9	7	0	1	12	11
ENSG00000082397	EPB41L3	6334	5863	5051	3684	6432	3744	2903	5711	5261	7679	6681	9825	9374
ENSG00000272842	AL391834.1	21	18	24	15	15	6	7	13	23	11	13	23	22
ENSG00000180357	ZNF609	8627	6614	4411	6324	9980	6209	5090	13296	13420	13417	10770	19221	14805
ENSG00000111275	ALDH2	15674	15450	7616	7354	11778	7124	6724	11257	14951	13779	8433	24211	14680
ENSG00000122194	PLG	8	13	5	12	5	18	1	13	30	27	25	32	37
ENSG00000176014	TUBB6	3193	970	1655	763	941	336	517	641	918	1250	942	1495	927
ENSG00000227541	SFR1P1	10	3	3	2	3	7	0	11	15	13	10	19	7
ENSG00000218358	RAET1K	10	4	3	1	1	1	3	1	1	0	6	1	3
ENSG00000157554	ERG	36	13	43	7	29	46	28	45	94	82	130	142	71
ENSG00000279880	AC134407.3	75	52	36	99	115	101	71	175	270	191	149	264	174
ENSG00000228501	RPL15P18	39	40	57	35	40	35	68	53	94	25	36	85	41
ENSG00000148700	ADD3	18498	22869	15659	24238	28027	22963	16093	43708	42618	53520	32676	51772	57326
ENSG00000261670	AC012213.2	6	3	1	1	2	3	0	2	12	15	7	7	8
ENSG00000214797	AP002358.1	26	20	18	20	47	26	10	28	62	47	91	77	105
ENSG00000187010	RHD	0	14	12	5	19	1	8	33	30	29	13	34	31
ENSG00000218350	LYPLA1P3	130	100	66	83	136	70	88	241	254	217	131	236	242
ENSG00000132274	TRIM22	30511	31815	28206	30831	51960	31501	22977	67280	50135	75226	54855	90036	71563
ENSG00000179111	HES7	0	3	1	5	4	7	7	17	18	10	13	22	7
ENSG00000268119	AC010615.2	22	5	9	26	21	11	0	61	82	49	9	83	74
ENSG00000286817	AC105339.6	78	25	42	65	125	60	46	110	160	206	120	200	171
ENSG00000256771	ZNF253	536	618	276	642	566	651	453	998	1151	1415	1022	1521	1613
ENSG00000086758	HUWE1	16645	14837	12640	16331	23355	17576	15462	33828	30423	39513	28389	45034	39819
ENSG00000152527	PLEKHH2	20	89	46	47	140	54	20	165	293	823	53	556	81
ENSG00000087053	MTMR2	897	1035	896	948	1198	969	690	2020	1680	1875	1557	2249	2303
ENSG00000242052	RPL10P7	0	9	1	1	6	4	3	13	5	12	6	16	19
ENSG00000189332	AC090099.1	8	3	4	1	4	2	2	2	9	1	0	4	3
ENSG00000228010	AC073343.2	27	30	26	27	20	25	2	67	65	89	43	70	65
ENSG00000201208	RF00019	0	3	13	20	19	4	9	37	40	27	27	35	30
ENSG00000135164	DMTF1	10772	10802	10314	12906	17218	12284	9935	23608	22589	26479	20058	31469	28894
ENSG00000141576	RNF157	1193	1801	1675	1753	2371	1347	1302	2815	4071	7095	2600	4092	4370
ENSG00000047346	FAM214A	5059	4420	5064	5205	6040	5387	4251	11399	9532	9362	8577	13460	12617
ENSG00000234130	AL359263.1	11	11	14	19	30	37	15	56	51	41	38	56	66
ENSG00000143970	ASXL2	5683	4216	2717	5127	7051	4908	4663	10670	10467	10872	7931	14039	13330
ENSG00000164284	GRPEL2	714	1154	1053	1103	1807	1272	1077	2197	2574	2807	1951	3475	3466
ENSG00000250848	AC021087.2	37	42	47	54	38	55	26	119	102	89	61	124	132
ENSG00000177311	ZBTB38	2473	4973	2570	3175	4032	3684	3106	7657	6051	9449	6379	8896	9260
ENSG00000231437	LINC01750	4	9	8	2	21	3	0	38	7	16	26	36	15
ENSG00000234383	CTBP2P8	10	9	7	5	9	6	11	18	15	2	6	10	6
ENSG00000187753	C9orf153	7	3	1	5	11	4	1	12	21	11	7	19	9
ENSG00000111581	NUP107	2498	3564	3452	3300	4000	3527	2435	5996	6063	8236	5668	8480	8494
ENSG00000017260	ATP2C1	4155	5033	3912	4671	6126	4434	3562	8793	8406	8989	7092	11470	11419
ENSG00000175768	TOMM5	450	281	304	350	533	298	232	755	611	902	504	1082	729
ENSG00000125107	CNOT1	17662	18225	12764	19299	27101	19109	16061	37652	35479	43063	29179	51776	44288
ENSG00000229473	RGS17P1	92	52	222	78	141	89	32	266	271	228	167	435	217
ENSG00000008277	ADAM22	98	298	161	324	308	334	267	632	482	1065	556	865	712
ENSG00000227354	RBM26-AS1	157	184	131	163	213	223	163	321	406	470	292	507	445
ENSG00000278399	AC026120.1	0	4	3	2	3	4	6	10	15	25	3	13	15
ENSG00000067445	TRO	29	54	36	58	58	163	103	232	227	206	263	165	191
ENSG00000213782	DDX47	1100	665	2125	1349	1965	1020	646	4515	3039	2568	2223	3832	2891
ENSG00000204217	BMPR2	2518	2566	1820	2428	3861	2547	2092	5269	5183	4542	4149	6700	6905
ENSG00000227053	AC105446.1	13	13	14	8	13	28	27	53	39	27	70	57	56
ENSG00000135205	CCDC146	627	914	542	1097	1181	869	548	1556	1785	2700	1641	1820	2441
ENSG00000086666	ZFAND6	3777	4865	4936	3644	4464	3396	3005	5987	6797	5697	4610	8093	7474
ENSG00000125378	BMP4	13	10	0	3	11	7	4	1	1	8	3	3	5
ENSG00000184860	SDR42E1	453	546	415	728	819	778	749	1073	1373	2426	1571	1755	2043
ENSG00000275413	AC002553.2	10	34	29	37	40	39	6	49	74	88	63	121	76
ENSG00000163162	RNF149	13892	13171	12504	12729	18003	10173	8789	22827	26858	22969	16922	38619	29563
ENSG00000264659	AC064805.2	241	189	281	256	380	154	167	349	386	190	294	423	333
ENSG00000177076	ACER2	47	64	62	104	165	72	51	157	180	258	153	217	196
ENSG00000267554	AC015911.8	393	494	669	1234	1465	1318	949	3015	2244	2986	2024	2654	2329
ENSG00000163399	ATP1A1	21846	30217	21727	20694	32722	19376	16768	43080	44538	57057	34157	58574	50404
ENSG00000286106	AC253572.1	50	73	75	85	107	88	74	156	187	158	132	267	235
ENSG00000278236	RF02271	20	11	23	27	29	19	31	70	82	37	36	87	82
ENSG00000259394	AC079328.1	6	4	14	5	9	3	3	16	14	13	14	17	17
ENSG00000187446	CHP1	8426	8865	8166	5401	8361	5855	4708	10751	11328	10834	7072	16025	12442
ENSG00000132466	ANKRD17	7334	7676	4734	7536	10203	7026	5666	15704	12445	14892	11311	19481	17943
ENSG00000274824	MIR7152	35	38	16	19	46	24	24	31	71	115	85	119	70
ENSG00000270441	AC135506.1	246	211	239	187	343	243	134	464	379	428	417	795	506
ENSG00000102781	KATNAL1	836	544	501	870	1121	835	555	2011	1707	1616	1289	1758	1991
ENSG00000125347	IRF1	14864	13018	21179	21042	33920	12280	8704	46330	35922	47590	30873	64048	30300
ENSG00000286565	AC006348.1	4	1	1	7	5	3	0	6	10	16	5	9	12
ENSG00000167123	CERCAM	175	205	149	86	149	187	147	602	426	315	260	475	339
ENSG00000234663	LINC01934	111	356	401	425	476	419	452	890	1153	1221	777	1240	1052
ENSG00000188917	TRMT2B	1755	2754	1603	2210	3195	2564	1931	4552	4025	5432	3880	6615	6405
ENSG00000106809	OGN	0	6	1	7	3	8	8	13	10	15	17	21	27
ENSG00000177688	SUMO4	12	9	34	36	41	20	19	83	89	48	42	70	86
ENSG00000164219	PGGT1B	4391	3970	3014	4011	4952	3555	3095	7856	7438	6459	6326	10153	9480
ENSG00000233483	AC008105.2	7	18	18	7	27	5	21	31	50	69	19	78	33
ENSG00000230606	AC092683.1	3314	4822	6086	5950	8190	5579	7509	15143	14465	16725	12136	13999	16234
ENSG00000138138	ATAD1	2291	2592	2103	2705	3289	2707	1949	5087	5116	5267	4074	5996	6567
ENSG00000186409	CCDC30	324	299	227	334	470	345	330	702	711	697	557	1100	719
ENSG00000266501	AC025198.1	11	10	9	13	17	6	15	12	18	14	11	18	18
ENSG00000188985	DHFRP1	167	197	110	252	299	208	244	404	454	533	398	616	808
ENSG00000178631	ACTG1P1	13	16	18	14	25	10	8	27	43	21	27	70	37
ENSG00000225447	RPS15AP10	12	14	15	22	28	10	38	50	72	65	36	58	47
ENSG00000228203	RNF144A-AS1	15	31	8	35	48	23	23	49	54	178	58	82	73
ENSG00000171208	NETO2	798	609	567	837	762	684	606	945	1279	713	658	1351	1307
ENSG00000282133	TRBJ1-3	36	161	118	143	189	138	95	216	268	689	296	418	412
ENSG00000256981	AC134349.2	19	2	10	33	28	14	4	54	119	16	49	58	56
ENSG00000287467	AC037459.4	49	82	13	31	46	59	27	109	70	202	140	117	116
ENSG00000151176	PLBD2	4322	3800	2361	2863	4804	2844	2404	4884	5218	4651	3963	7877	5322
ENSG00000135040	NAA35	954	1139	1220	1371	1739	1205	1091	2611	2382	2784	1999	3468	3066
ENSG00000280347	AC000123.3	701	314	381	874	859	530	905	1290	2145	1594	1208	2210	1999
ENSG00000242265	PEG10	412	204	173	139	157	301	122	516	544	443	971	401	908
ENSG00000153823	PID1	2746	4549	2377	2646	4157	2443	1170	2227	2993	2953	3239	6989	4819
ENSG00000244256	RN7SL130P	14	6	14	11	36	14	8	44	36	31	38	54	23
ENSG00000087258	GNAO1	111	220	184	151	494	263	229	845	315	673	769	887	497
ENSG00000259736	CRTC3-AS1	17	9	7	8	2	6	3	18	11	20	24	25	31
ENSG00000279670	AL359922.3	3	9	6	19	9	13	15	20	43	65	27	45	20
ENSG00000182687	GALR2	161	2	4	2	2	1	25	0	4	2	3	3	1
ENSG00000109944	JHY	186	259	114	235	317	271	206	664	425	633	377	661	558
ENSG00000142949	PTPRF	1	21	16	14	45	5	3	33	65	22	32	69	51
ENSG00000276255	AL136379.1	21	3	5	6	13	8	5	2	6	8	8	19	7
ENSG00000159374	M1AP	140	152	111	135	178	71	78	156	217	151	106	267	192
ENSG00000287480	AL158832.2	6	12	9	18	23	12	8	34	40	36	22	30	28
ENSG00000234423	LINC01250	0	9	5	1	5	7	5	6	26	17	8	23	37
ENSG00000279811	AC093330.2	18	38	11	39	65	74	19	68	92	123	96	116	119
ENSG00000273017	AP000240.1	61	55	24	48	52	39	56	24	83	35	47	95	81
ENSG00000175513	TSGA10IP	50	32	11	20	19	17	34	9	27	29	35	38	23
ENSG00000114423	CBLB	3864	4770	4806	5213	6008	5773	3681	11279	9599	10292	8741	12308	11498
ENSG00000132953	XPO4	3499	3301	3829	3993	5210	3641	3459	7473	7103	8652	6082	10363	9900
ENSG00000196372	ASB13	1249	1645	655	937	1424	913	885	1202	1738	1414	1087	2337	1879
ENSG00000144362	PHOSPHO2	72	77	46	117	136	78	114	179	271	204	161	289	296
ENSG00000274428	RF00003	62	12	9	7	13	2	7	1	19	4	13	0	14
ENSG00000119397	CNTRL	11879	11783	6380	11193	13835	9704	9046	21287	19900	26124	16894	27894	25704
ENSG00000165813	CCDC186	3068	2865	4627	3794	4250	3373	2598	8616	7854	6944	5456	9130	9043
ENSG00000226098	SEC11B	2	13	8	4	10	11	10	7	6	1	6	11	14
ENSG00000040487	PQLC2	944	767	564	443	866	562	640	614	872	1021	846	1776	938
ENSG00000049167	ERCC8	518	751	499	600	783	583	429	1001	1225	1157	1015	1601	1532
ENSG00000222588	RF00413	4	3	13	5	21	10	6	16	23	21	16	45	29
ENSG00000227550	TRBV7-5	5	42	21	9	57	4	15	60	27	97	62	76	58
ENSG00000286381	AL078622.1	36	252	28	103	122	16	231	2	67	157	7	42	135
ENSG00000102053	ZC3H12B	121	126	139	146	171	98	65	230	234	401	256	306	262
ENSG00000214810	CYCSP55	101	119	99	78	110	111	92	165	139	109	107	199	214
ENSG00000233968	AL157895.1	16	65	60	4	31	27	23	91	100	86	209	83	74
ENSG00000082293	COL19A1	1435	323	700	466	635	465	482	1378	1646	1699	1191	1418	2589
ENSG00000263482	ANTXRLP1	61	80	67	86	151	89	214	151	285	511	360	365	277
ENSG00000140403	DNAJA4	2033	2398	2688	2243	3325	2065	2001	3262	3417	4194	2029	5316	4434
ENSG00000279692	AC110285.6	17	24	7	17	10	20	12	13	21	4	9	43	18
ENSG00000169032	MAP2K1	7536	8934	9283	5760	8476	6000	4580	9637	11699	10076	8380	15686	13043
ENSG00000244716	BX679664.3	8618	12851	10727	9334	11091	7558	6840	16062	13864	11525	11919	19664	18105
ENSG00000224988	AL158207.1	7	24	11	17	12	16	4	22	36	31	30	39	46
ENSG00000185267	CDNF	72	77	113	83	89	76	70	172	167	237	138	194	261
ENSG00000286271	AC008945.2	1	6	2	6	12	7	18	11	19	48	44	19	30
ENSG00000259924	AC011939.1	54	11	28	33	28	18	38	80	143	80	43	107	79
ENSG00000129422	MTUS1	252	160	248	335	264	111	219	766	570	1125	191	687	1822
ENSG00000278962	AC092645.1	46	103	126	86	201	63	113	239	251	308	165	326	315
ENSG00000280327	Z97633.1	3	16	18	14	20	17	16	35	52	28	49	61	43
ENSG00000287729	AF241728.2	12	18	3	11	16	7	5	16	22	33	20	31	40
ENSG00000156042	CFAP70	241	247	274	359	374	294	333	629	713	803	579	838	671
ENSG00000141161	UNC45B	35	79	32	52	78	87	46	280	82	144	115	161	260
ENSG00000255587	RAB44	2976	1746	1771	1838	2337	965	1168	1605	2529	1714	2315	5037	1837
ENSG00000114857	NKTR	32023	27106	38349	43206	52002	35630	35459	75228	81170	90684	62876	103532	95945
ENSG00000149582	TMEM25	300	435	227	302	438	279	249	513	688	953	535	981	657
ENSG00000168994	PXDC1	156	98	62	46	126	72	61	115	71	34	119	163	133
ENSG00000118156	ZNF541	21	32	33	34	57	43	13	107	59	61	78	157	65
ENSG00000225406	AC080125.1	13	11	19	17	33	27	5	71	47	24	56	60	43
ENSG00000115350	POLE4	1986	2163	1314	1421	1884	1388	1273	2438	2477	2613	1992	3895	2803
ENSG00000256671	LIMS4	22	25	17	11	30	20	28	25	35	37	21	24	22
ENSG00000184785	SMIM10	5	23	8	13	31	13	34	48	52	49	38	52	66
ENSG00000164346	NSA2	7537	9441	9490	9105	10690	5849	4134	12626	10717	10370	9309	15004	14332
ENSG00000111224	PARP11	1284	1587	931	1576	2174	1517	1284	3273	2867	3276	2362	4041	3731
ENSG00000214562	NUTM2D	382	267	320	388	498	378	276	730	615	864	556	1567	786
ENSG00000211897	IGHG3	2593	1419	1043	1482	1947	1896	2763	1162	2324	1391	4740	1894	1255
ENSG00000128524	ATP6V1F	5439	4006	3853	2915	4254	2743	2331	5205	5607	4158	4706	9030	4811
ENSG00000197956	S100A6	42608	41564	27767	27171	38820	19184	20360	43761	52486	42535	34593	65750	43182
ENSG00000273033	LINC02035	2300	2004	2226	1942	2635	1836	2082	2732	3502	3785	2442	4829	3581
ENSG00000113389	NPR3	62	12	60	18	32	63	25	128	146	42	156	187	114
ENSG00000280381	AC026362.2	8	2	1	6	7	2	3	5	24	23	8	12	13
ENSG00000071553	ATP6AP1	11450	10298	9311	7769	12341	7428	6460	14144	15179	13496	12316	23817	14755
ENSG00000167748	KLK1	273	128	41	67	57	35	45	53	41	65	86	112	112
ENSG00000262576	PCDHGA4	8	2	1	7	9	5	1	10	10	23	10	10	24
ENSG00000167291	TBC1D16	243	231	133	163	256	168	179	360	365	416	320	661	440
ENSG00000287766	AC006130.3	79	62	39	52	61	45	46	43	62	100	83	112	71
ENSG00000255500	AC109635.6	3	3	10	7	9	5	0	15	14	18	8	27	19
ENSG00000051128	HOMER3	1253	684	548	687	944	491	654	849	1236	710	980	1687	781
ENSG00000011590	ZBTB32	124	132	66	155	134	121	150	113	120	152	277	163	103
ENSG00000239827	SUGT1P3	60	43	56	88	118	49	82	190	292	141	130	169	203
ENSG00000141480	ARRB2	47939	43448	48739	40304	51399	30113	29502	62178	63237	51342	57040	109108	60359
ENSG00000260398	AC068700.1	17	51	23	52	66	33	51	69	180	117	72	143	143
ENSG00000254389	RHPN1-AS1	34	8	15	14	2	4	8	4	13	0	8	17	6
ENSG00000258359	PCNPP1	9	11	31	31	34	16	12	70	56	54	27	86	48
ENSG00000121578	B4GALT4	1123	1798	1333	1332	1958	1445	1094	2794	2570	3502	2108	5584	3040
ENSG00000235072	AC012074.1	35	62	88	83	110	74	27	153	148	223	134	189	165
ENSG00000078177	N4BP2	2831	1661	2109	3085	3576	2171	1894	5074	6142	5713	3883	6250	6173
ENSG00000236320	SLFN14	4	19	6	39	70	6	23	134	47	51	50	58	94
ENSG00000168016	TRANK1	5030	7270	4434	6199	9647	8101	6539	17360	10880	19974	12981	18545	16686
ENSG00000211662	IGLV3-21	414	390	162	198	340	669	1686	309	748	211	372	402	208
ENSG00000119915	ELOVL3	78	104	13	34	53	38	25	20	73	92	13	44	34
ENSG00000161653	NAGS	152	111	34	26	65	41	39	50	75	64	48	88	72
ENSG00000276566	IGKV1D-13	32	62	56	6	36	19	256	3	50	40	22	46	14
ENSG00000117228	GBP1	2492	6165	2075	3010	6210	3334	2462	9499	4644	16511	6656	12292	9798
ENSG00000255185	PDXDC2P	20	12	16	12	28	12	14	20	59	28	47	57	54
ENSG00000278769	AC090510.3	0	5	3	7	4	12	9	14	19	20	21	24	19
ENSG00000005022	SLC25A5	18328	17238	15257	11866	18474	11466	8961	22578	20999	21359	17504	33909	27576
ENSG00000187037	GPR141	835	723	438	631	851	747	614	1430	1813	1200	1133	2104	1707
ENSG00000165280	VCP	14495	18156	16735	13023	21717	13372	10879	24628	20607	27036	19793	35487	26996
ENSG00000223482	NUTM2A-AS1	2158	1704	2735	3688	4782	3014	3141	6280	7552	6320	5370	11981	7818
ENSG00000283959	AP002851.1	10	10	8	21	22	8	10	29	24	31	23	35	37
ENSG00000273090	AC007378.1	4	10	8	16	40	7	16	30	30	33	32	44	69
ENSG00000260259	LINC02166	6	13	10	9	15	8	14	22	7	13	1	18	14
ENSG00000252456	RNA5SP434	0	3	10	2	10	2	6	8	29	8	17	24	16
ENSG00000255837	TAS2R20	78	64	43	59	57	59	63	139	224	117	110	137	189
ENSG00000155158	TTC39B	3297	3791	4547	4419	5220	4446	3138	9219	7189	10179	7591	10542	9407
ENSG00000139117	CPNE8	2097	1896	1884	2121	2212	1440	1198	2826	3093	2100	2065	4506	3128
ENSG00000153879	CEBPG	4766	4016	4118	4016	5565	3604	3181	7633	6257	6579	5400	9125	7952
ENSG00000041515	MYO16	0	119	5	9	66	9	8	42	166	38	73	54	347
ENSG00000275426	AC253576.2	16	27	12	21	13	6	29	24	44	40	148	70	73
ENSG00000146426	TIAM2	279	381	236	285	566	284	246	644	779	579	583	786	868
ENSG00000286659	Z99716.2	8	5	2	2	5	3	5	4	4	0	3	16	2
ENSG00000215912	TTC34	353	103	180	326	453	226	176	503	591	595	554	1050	609
ENSG00000233597	AC133435.1	38	24	36	15	44	19	44	39	38	40	33	45	31
ENSG00000283294	AP005212.4	19	31	43	46	31	57	27	92	84	152	70	109	82
ENSG00000271888	AL136162.1	44	35	42	32	36	16	59	14	26	48	49	86	44
ENSG00000224316	GTF2IP5	19	4	21	15	23	14	10	30	64	70	31	42	33
ENSG00000215765	AC245128.1	9	2	3	18	17	15	0	21	45	97	9	41	25
ENSG00000173372	C1QA	1402	484	250	228	1076	511	491	500	455	560	731	407	790
ENSG00000264187	AC055811.2	3	1	5	3	3	9	8	12	14	9	13	24	15
ENSG00000139514	SLC7A1	1295	1348	876	1328	1804	1101	1074	2306	2830	2729	2072	3293	2717
ENSG00000165912	PACSIN3	1	1	3	1	3	1	1	6	5	1	6	13	4
ENSG00000137642	SORL1	37095	31254	23296	35288	48238	39155	37127	72108	84294	86253	55780	103721	88123
ENSG00000185955	C7orf61	34	22	20	11	65	23	27	23	35	28	31	55	20
ENSG00000258199	AC073896.4	11	7	7	15	11	8	0	45	38	34	25	35	10
ENSG00000170776	AKAP13	40921	29001	34388	38057	49893	34607	27726	83435	66282	72632	55930	104434	75532
ENSG00000116675	DNAJC6	68	67	62	70	126	68	37	114	116	146	178	281	167
ENSG00000136940	PDCL	913	1084	884	913	1272	1008	527	2253	2053	1567	1571	2359	2241
ENSG00000175193	PARL	1066	1224	662	755	1060	662	543	1086	1156	1369	1005	1943	1498
ENSG00000256712	AC134349.1	26	5	25	25	26	33	25	92	62	51	58	68	89
ENSG00000286942	AC017104.6	41	122	60	106	139	312	167	314	373	389	407	361	477
ENSG00000101439	CST3	37185	31946	17111	19821	35183	15794	16849	26184	30765	25725	31547	69483	29012
ENSG00000267325	LINC01415	0	4	7	5	10	12	6	28	12	30	14	18	37
ENSG00000189057	FAM111B	271	175	160	123	169	96	108	354	304	502	260	340	427
ENSG00000271013	LRRC37A9P	0	5	1	22	16	21	8	25	37	32	32	33	48
ENSG00000225873	C3orf86	176	151	57	100	102	121	108	45	215	113	99	234	155
ENSG00000271079	CTAGE15	75	63	41	42	51	90	83	180	115	182	139	185	175
ENSG00000070950	RAD18	1046	1029	786	1065	1215	1035	902	1925	1817	2039	1696	2755	2723
ENSG00000061918	GUCY1B1	130	495	150	228	516	239	243	607	665	641	586	725	1080
ENSG00000164733	CTSB	58242	50633	36604	33228	41311	27496	30544	50658	63095	57468	44972	85666	69313
ENSG00000273759	AL117379.1	154	155	88	108	191	107	130	249	357	367	219	339	286
ENSG00000278897	AC020951.1	247	76	79	358	270	271	215	427	738	791	475	616	660
ENSG00000279727	LINC02033	41	59	27	68	78	85	30	175	72	195	135	211	119
ENSG00000233967	AL359715.1	61	125	135	153	192	110	162	331	315	388	222	375	420
ENSG00000148358	GPR107	6185	5403	5256	5581	7906	5315	3910	11071	9879	11024	8028	15319	11886
ENSG00000198791	CNOT7	6365	7543	6461	6581	8359	5874	4366	12104	12548	11790	9177	17017	15481
ENSG00000163492	CCDC141	230	106	291	141	284	82	75	493	567	292	435	377	445
ENSG00000197353	LYPD2	88	147	24	30	143	6	99	195	492	256	146	231	172
ENSG00000141252	VPS53	6186	4282	4681	3595	6296	3355	2838	11052	9248	9472	5411	11299	12286
ENSG00000229539	AL353194.1	21	27	10	32	41	7	21	41	69	39	54	74	88
ENSG00000201555	RF00019	17	5	7	9	7	3	9	12	10	7	1	6	13
ENSG00000140853	NLRC5	24936	22729	27922	20388	38020	22785	23083	55952	42100	66383	52877	89436	44496
ENSG00000268379	AC025588.1	4	1	3	6	6	1	11	6	33	68	13	20	7
ENSG00000226435	ANKRD18DP	7	16	2	9	15	17	8	19	43	11	67	42	69
ENSG00000285676	AL158212.5	29	29	1	20	44	7	2	30	81	148	41	33	67
ENSG00000267074	AC015911.3	300	893	789	1110	1513	1400	759	2605	2086	3261	1782	3195	2620
ENSG00000068796	KIF2A	3002	3704	2476	4671	5250	4385	3410	7551	7675	9696	7032	9796	12049
ENSG00000212493	SNORD19	28	21	52	35	91	42	42	107	92	102	80	158	122
ENSG00000107771	CCSER2	4046	4955	6917	6109	7946	5070	4021	16219	11200	11462	9482	13307	14215
ENSG00000139517	LNX2	514	556	469	619	840	681	400	1202	1244	1018	1083	1632	1354
ENSG00000235946	AC234783.1	34	22	25	17	36	29	26	64	65	63	53	71	52
ENSG00000272476	AL024507.2	25	16	4	11	18	9	6	10	16	5	12	18	17
ENSG00000255652	AC140847.2	9	44	9	8	17	47	23	30	25	3	13	25	8
ENSG00000095380	NANS	2379	2336	1291	1573	2165	1174	1161	2488	2829	2369	1926	3817	2306
ENSG00000237296	SMG1P1	4815	1682	7733	3096	6184	4226	3750	10556	14449	9978	8725	15817	10396
ENSG00000162377	COA7	608	821	599	538	765	413	399	1021	795	874	641	1372	1006
ENSG00000161040	FBXL13	13	6	14	17	19	8	17	28	26	38	42	39	37
ENSG00000287564	AL359546.1	2	2	1	4	2	2	0	10	2	7	3	7	11
ENSG00000203739	AL645568.1	291	319	235	270	431	296	259	575	679	758	529	703	628
ENSG00000202058	RN7SKP80	67	27	36	35	60	34	36	87	71	90	226	139	102
ENSG00000171604	CXXC5	3124	2239	3331	1891	2224	2146	1326	3547	3203	1938	3261	4352	3148
ENSG00000075131	TIPIN	226	214	177	247	244	151	121	395	334	448	273	669	452
ENSG00000288093	AL592295.5	54	42	18	48	50	62	15	76	101	119	93	105	123
ENSG00000141570	CBX8	216	225	83	139	243	145	144	209	229	165	180	406	230
ENSG00000232545	AC253536.3	153	40	79	91	182	97	152	289	331	370	237	464	193
ENSG00000105258	POLR2I	515	516	350	326	575	340	367	524	668	628	599	1019	575
ENSG00000229585	RPL21P44	7	13	8	24	37	21	54	56	89	107	36	92	58
ENSG00000237417	XRCC6P1	6	10	10	7	9	9	9	10	17	10	10	15	10
ENSG00000108518	PFN1	58158	67602	36970	43725	69695	43395	34125	70335	72049	80304	67308	112620	83877
ENSG00000131459	GFPT2	22	25	108	19	79	59	12	166	40	121	228	214	144
ENSG00000091157	WDR7	1878	2269	1908	2088	2886	2210	1714	4237	4041	4456	3353	5254	5201
ENSG00000173517	PEAK1	3411	2058	2458	3078	4765	4057	3164	7249	7746	8018	5892	10017	6952
ENSG00000139880	CDH24	81	84	104	102	164	125	86	247	259	241	199	329	194
ENSG00000068323	TFE3	7502	6516	5801	4862	7680	4406	3864	9332	9341	8624	6937	14359	9152
ENSG00000225062	CATIP-AS1	400	125	225	188	241	116	79	175	213	109	182	523	196
ENSG00000273724	AC106782.5	38	10	15	13	26	7	10	48	54	41	23	38	51
ENSG00000135094	SDS	70	84	43	27	81	44	26	30	38	11	104	112	69
ENSG00000160679	CHTOP	7411	8200	6413	6569	9751	6378	5398	12769	12236	13962	11021	18094	14457
ENSG00000204177	BMS1P1	677	276	292	558	633	653	507	1048	1389	1046	1524	1371	1490
ENSG00000174482	LINGO2	77	82	61	46	43	229	110	446	226	193	342	181	358
ENSG00000229930	AC138393.2	16	18	23	39	55	16	17	241	50	81	36	82	61
ENSG00000175611	LINC00476	422	465	241	543	338	561	301	973	764	917	1164	975	1409
ENSG00000259948	AC124068.1	43	21	48	15	21	19	15	32	47	23	9	42	26
ENSG00000164687	FABP5	559	564	563	525	530	383	326	770	729	583	719	966	897
ENSG00000067141	NEO1	511	598	564	811	1156	1363	733	2565	1290	1690	1541	2869	3242
ENSG00000228878	SEPT7-AS1	238	223	163	228	342	197	227	455	492	642	353	527	751
ENSG00000041353	RAB27B	495	866	593	881	1246	1123	618	2040	1938	1641	1671	2028	2509
ENSG00000119673	ACOT2	229	434	439	321	518	380	191	1282	613	673	647	1105	895
ENSG00000282826	FRG1CP	2014	2202	1603	1736	2544	2077	1635	3331	2897	1925	2834	4843	2156
ENSG00000276454	AC008083.3	0	16	3	4	3	6	5	9	18	36	8	20	25
ENSG00000066294	CD84	6449	9028	5832	9299	14130	8907	10120	18355	19731	28304	18358	20212	27499
ENSG00000106526	ACTR3C	58	120	82	109	158	112	109	233	245	238	204	311	280
ENSG00000143126	CELSR2	708	367	308	440	594	616	528	1470	1018	985	1060	1882	1063
ENSG00000276814	AC004801.6	19	84	77	58	129	87	32	176	150	197	129	220	209
ENSG00000105755	ETHE1	2028	1650	1004	989	1754	941	796	1636	1929	1673	1413	3294	1684
ENSG00000114126	TFDP2	3374	2534	3687	3820	4184	5183	2484	9813	6142	9613	7082	9744	8523
ENSG00000261770	AC006504.1	330	192	149	472	243	171	153	484	700	927	348	522	1143
ENSG00000249825	AC012636.1	114	227	122	153	291	182	321	314	638	652	367	643	663
ENSG00000212232	SNORD17	40	14	20	30	73	10	20	73	65	48	229	91	68
ENSG00000164972	C9orf24	10	14	6	10	11	12	13	14	8	11	14	30	12
ENSG00000135913	USP37	1661	1564	1339	1698	2551	1727	1332	3434	3281	3615	2520	4267	4254
ENSG00000275441	AC020765.2	155	42	42	26	50	26	34	60	56	45	31	84	52
ENSG00000103528	SYT17	274	217	158	166	290	107	213	313	614	587	342	567	525
ENSG00000127311	HELB	3090	3233	1511	3597	5663	3785	3516	6792	8883	9616	5993	10056	9278
ENSG00000228430	AL162726.3	1	7	10	23	13	18	7	25	51	27	20	62	41
ENSG00000276952	AL121772.3	2	4	11	5	14	10	0	27	18	11	29	21	19
ENSG00000181894	ZNF329	739	1003	778	791	784	730	400	2002	1211	1613	1201	2016	1789
ENSG00000240808	AC126389.1	0	2	6	18	40	4	11	27	53	27	27	58	22
ENSG00000112394	SLC16A10	192	272	217	307	413	189	299	454	1109	1128	323	1011	677
ENSG00000235486	AC114755.5	21	29	28	43	65	53	24	75	92	88	57	120	129
ENSG00000171044	XKR6	154	152	109	147	247	146	185	302	354	374	328	411	450
ENSG00000144028	SNRNP200	20041	24885	19735	21355	31242	23383	15674	40228	37755	53678	37326	62102	47424
ENSG00000255154	HTD2	39	11	48	39	30	28	8	60	73	128	52	120	60
ENSG00000279344	AC007342.6	6	6	3	12	11	5	7	17	43	8	18	27	24
ENSG00000274929	AL157813.1	77	34	45	43	55	30	36	40	42	84	36	99	86
ENSG00000281195	AC007878.1	383	117	198	345	393	274	286	587	1015	703	541	881	706
ENSG00000198853	RUSC2	1968	1024	909	1179	1589	725	834	1242	1957	1227	1287	3004	1157
ENSG00000211642	IGLV10-54	12	20	65	60	50	9	229	7	67	15	25	25	35
ENSG00000164989	CCDC171	80	71	114	100	76	101	63	299	171	204	195	207	195
ENSG00000183258	DDX41	6295	5547	4110	4123	6065	3857	3777	6950	7583	7493	6301	12535	7054
ENSG00000126070	AGO3	4297	3107	2811	4173	5306	3888	3335	7543	9235	7869	6481	9999	8963
ENSG00000156858	PRR14	4239	2919	2415	2464	3614	2276	2469	4059	3999	4539	3658	7618	4007
ENSG00000259453	AC087286.4	22	3	7	14	21	8	12	18	87	29	27	65	30
ENSG00000141627	DYM	4089	4259	4041	3376	4689	3034	2781	7905	6850	6694	5103	10014	8343
ENSG00000211976	IGHV3-73	78	108	108	173	71	46	644	75	131	150	68	80	115
ENSG00000138722	MMRN1	73	282	68	130	327	158	100	340	631	397	357	309	558
ENSG00000078487	ZCWPW1	473	588	560	572	776	558	416	1107	905	1400	917	1523	1339
ENSG00000265817	FSBP	101	112	127	286	174	226	115	340	640	532	174	703	505
ENSG00000242252	BGLAP	34	25	12	9	19	8	6	5	24	13	14	35	10
ENSG00000219355	RPL31P52	48	41	20	35	48	29	39	42	24	54	48	81	59
ENSG00000185669	SNAI3	701	376	149	277	344	301	338	260	370	183	465	1000	286
ENSG00000257281	AC009729.1	2	8	7	3	1	9	4	18	17	31	14	8	13
ENSG00000198855	FICD	193	231	170	183	314	240	94	378	410	433	421	551	453
ENSG00000250938	AC073475.1	7	12	4	2	3	5	0	14	23	11	10	15	11
ENSG00000230897	RPS18P12	335	383	282	260	287	163	176	352	556	271	309	347	405
ENSG00000196950	SLC39A10	2001	1872	1579	2339	3007	2509	2016	4781	4938	4602	3317	6463	5220
ENSG00000117226	GBP3	2233	2592	1616	3054	3779	2445	1951	4496	4234	7563	4028	7388	7832
ENSG00000226320	LINC01811	15	6	11	1	18	12	0	22	18	39	30	19	48
ENSG00000215045	GRID2IP	21	3	14	7	10	12	12	28	44	36	35	29	23
ENSG00000130520	LSM4	3122	3356	2042	2343	3252	1785	1566	3736	3891	3150	3329	5577	3907
ENSG00000244192	AC113367.1	3	2	2	1	1	1	2	3	4	6	4	4	7
ENSG00000187905	LRRC74B	8	3	2	3	3	6	1	3	3	6	0	2	6
ENSG00000187189	TSPYL4	1556	1822	2075	1893	2391	2036	1445	4214	3331	3472	3203	5411	4678
ENSG00000166394	CYB5R2	300	125	91	57	81	14	18	51	36	22	40	152	80
ENSG00000232303	DFFBP1	122	59	118	83	197	99	41	276	223	222	178	296	224
ENSG00000088970	KIZ	1906	2153	2008	2374	3113	2118	1807	4208	3588	5072	3891	6554	4763
ENSG00000061337	LZTS1	7	69	2	34	83	27	1	46	47	198	128	111	82
ENSG00000165802	NSMF	4495	3013	3943	3201	5306	2921	1844	4635	4954	5023	4092	8764	4766
ENSG00000067182	TNFRSF1A	6034	8336	3311	3395	4406	4279	4462	4071	7219	7214	5182	9674	6882
ENSG00000258016	HIGD1AP1	14	21	15	19	53	33	10	37	60	51	40	99	67
ENSG00000107317	PTGDS	461	560	435	329	636	362	447	1416	1004	970	1048	972	941
ENSG00000247317	LY6E-DT	36	38	16	27	68	13	7	54	56	88	50	130	60
ENSG00000100865	CINP	1196	1433	945	891	1278	814	699	1397	1555	1704	1403	2365	1794
ENSG00000258872	FDPSP3	19	5	16	10	30	13	11	28	48	35	26	62	33
ENSG00000172817	CYP7B1	7	22	5	9	24	5	0	21	27	18	35	46	35
ENSG00000286104	AC016629.3	8	11	2	4	12	4	6	16	12	35	12	26	13
ENSG00000175073	VCPIP1	4267	4920	4227	4410	6719	5402	3243	11663	11113	7596	7721	11855	12345
ENSG00000211877	TRAJ12	12	16	10	22	27	16	31	44	84	103	39	35	53
ENSG00000156475	PPP2R2B	460	750	1366	920	1062	1085	796	3864	1590	2053	1942	2912	2356
ENSG00000162913	OBSCN-AS1	35	76	58	82	103	65	84	132	217	226	110	302	164
ENSG00000125733	TRIP10	209	350	215	191	289	219	161	248	338	383	316	481	370
ENSG00000136238	RAC1	13101	17465	12133	12114	16399	10203	8740	23379	19120	17528	15260	29433	23002
ENSG00000286379	AL591845.2	4	13	12	9	24	29	3	37	14	59	52	57	33
ENSG00000260032	NORAD	17690	21552	18470	21847	28189	20141	16950	37871	41662	41260	32119	54415	51581
ENSG00000248971	KRT8P46	65	71	102	109	177	32	63	218	219	146	180	346	196
ENSG00000171451	DSEL	59	201	81	130	361	171	113	259	344	346	346	629	567
ENSG00000223508	RPL23AP53	65	50	77	63	129	87	30	132	135	180	130	209	206
ENSG00000281842	MIR1291	5	1	5	1	5	7	2	19	13	6	13	12	7
ENSG00000197102	DYNC1H1	22364	19189	16762	17614	27120	19048	19998	38893	38772	48007	32154	55041	43965
ENSG00000260470	AC023794.6	0	1	9	1	8	8	7	16	48	7	31	14	12
ENSG00000261609	GAN	240	109	169	249	231	245	150	453	451	600	303	566	528
ENSG00000213742	ZNF337-AS1	75	103	58	147	143	122	122	180	286	287	210	346	389
ENSG00000139351	SYCP3	39	54	50	44	46	64	39	174	125	113	96	84	153
ENSG00000105438	KDELR1	5321	4744	3108	3201	4156	3077	2663	5260	5411	5243	4633	9904	5924
ENSG00000099337	KCNK6	4025	5239	2330	3088	5057	3137	3440	3806	6236	5341	4514	8006	5306
ENSG00000139116	KIF21A	430	945	847	837	1025	1161	712	2819	1299	2357	1819	2378	2358
ENSG00000154451	GBP5	8311	13913	21405	24465	26947	19688	15895	65222	27595	51759	46700	59752	45666
ENSG00000274799	RF00017	15	0	9	7	1	6	4	19	22	14	16	25	19
ENSG00000142252	GEMIN7	1377	1360	596	814	1402	1034	926	1384	1313	1219	1256	2489	1771
ENSG00000236496	GPS2P1	19	3	19	37	76	34	20	95	80	71	63	171	65
ENSG00000254101	LINC02055	3	1	3	4	15	1	4	8	36	12	9	61	4
ENSG00000272644	AC097468.3	81	99	51	61	78	54	47	88	104	125	55	127	111
ENSG00000242880	AC026341.1	38	9	17	24	24	18	28	86	48	86	43	55	55
ENSG00000243389	AC012442.2	2	12	15	14	15	10	8	38	14	44	25	58	28
ENSG00000211849	TRAJ40	0	10	7	9	16	8	17	24	39	49	28	33	27
ENSG00000279800	BCLAF1P2	4285	2216	5285	4275	5122	2650	2281	12335	7957	6953	5890	11804	8556
ENSG00000186283	TOR3A	4445	4867	3175	3308	5131	3380	2707	6902	5374	5743	4957	8208	7330
ENSG00000125633	CCDC93	6143	5507	7281	5969	7849	5955	4847	14024	10336	13388	9383	17433	14070
ENSG00000261061	AC092718.4	35	34	30	38	27	27	48	61	37	65	24	45	41
ENSG00000132424	PNISR	30174	29898	32448	35191	38865	29821	25358	67713	60584	63585	48812	78663	72944
ENSG00000266497	RDM1P2	49	13	19	33	98	22	42	35	234	116	138	147	118
ENSG00000227962	AL391994.1	0	6	4	16	12	11	7	28	31	23	28	20	28
ENSG00000253710	ALG11	767	584	807	812	1169	768	685	2140	1944	1747	1484	1940	1513
ENSG00000006576	PHTF2	2878	3536	3546	3443	5505	3235	2624	6984	6963	7104	5560	8467	9436
ENSG00000104133	SPG11	12303	13588	10134	11650	15703	12065	10701	25718	21097	28213	19626	30863	26723
ENSG00000273306	AC018690.1	92	89	90	124	132	109	52	215	236	204	190	268	188
ENSG00000150782	IL18	1329	1485	1055	840	1663	1038	709	1333	2025	1484	1412	2043	2262
ENSG00000237693	IRGM	52	63	52	78	107	85	54	131	122	207	223	187	164
ENSG00000129353	SLC44A2	16242	17894	10356	13210	20948	13385	11227	24223	25956	35668	25820	41278	32094
ENSG00000147905	ZCCHC7	2475	2487	1498	1934	2442	1882	1180	3995	3432	3824	3308	4919	4919
ENSG00000132970	WASF3	35	70	28	30	96	7	27	121	101	100	106	91	109
ENSG00000223864	NPM1P19	17	9	22	20	15	15	21	31	42	6	11	24	7
ENSG00000185344	ATP6V0A2	3086	2806	2555	3419	4052	3351	2661	6140	5807	7218	5352	8295	6971
ENSG00000285258	ATXN7	14	13	44	37	35	44	18	70	100	52	71	104	80
ENSG00000182841	RRP7BP	2222	1946	1485	1242	2067	1180	1525	2693	3068	4158	3063	5250	3469
ENSG00000267491	AC100788.1	0	1	1	1	4	3	2	14	2	5	11	2	20
ENSG00000162643	WDR63	0	18	8	28	47	28	5	86	53	135	49	66	31
ENSG00000234106	SRP14P2	35	22	15	13	21	16	18	54	43	51	31	47	48
ENSG00000258919	AL049836.1	15	15	14	17	22	24	32	12	18	23	49	22	14
ENSG00000287657	AC068228.3	5	1	3	2	9	1	1	9	5	13	5	12	6
ENSG00000154001	PPP2R5E	3706	3484	3046	3642	4683	3435	2232	7833	6503	5944	5095	8972	8390
ENSG00000204434	POTEKP	14	9	15	10	37	9	23	9	30	5	25	23	10
ENSG00000270083	AL021878.2	99	46	141	155	156	125	49	327	240	295	329	303	210
ENSG00000272717	AC112236.2	32	9	15	6	16	8	19	12	14	10	7	45	14
ENSG00000226723	AL513175.1	19	63	45	57	56	50	36	105	93	116	81	169	135
ENSG00000203709	MIR29B2CHG	1923	606	1736	1432	2181	980	980	3997	2981	3372	3449	3694	2830
ENSG00000230068	CDC42-IT1	10	5	19	18	26	16	19	34	66	44	35	57	36
ENSG00000197057	DTHD1	491	502	608	1037	1175	1678	568	4284	2182	2190	2601	1346	2863
ENSG00000283342	AC241584.2	3	6	5	4	4	1	0	13	13	9	4	9	12
ENSG00000150540	HNMT	2784	4242	1671	2196	2552	1993	2530	2656	3871	3667	2943	4098	4439
ENSG00000200095	RNU6-181P	4	7	4	16	23	20	28	39	72	75	32	36	32
ENSG00000131686	CA6	0	14	20	21	33	25	26	66	58	114	34	65	220
ENSG00000197712	FAM114A1	322	237	149	218	291	163	188	266	310	344	283	475	366
ENSG00000080546	SESN1	3310	3079	4217	3327	4177	3158	1715	7047	6560	5623	5937	8057	12640
ENSG00000279434	AL049776.1	1	5	3	10	9	10	16	10	40	25	21	41	25
ENSG00000103274	NUBP1	2010	2555	1556	1208	1849	1210	1333	2087	2361	2926	1954	3509	2566
ENSG00000105518	TMEM205	3050	2122	1210	1472	2277	1454	1464	2221	2510	2459	2327	4400	2653
ENSG00000239280	AC108693.1	31	5	42	37	44	30	43	137	129	106	71	111	68
ENSG00000137491	SLCO2B1	42	16	6	3	4	10	14	0	6	8	14	14	10
ENSG00000235297	FAUP1	53	42	39	33	56	28	68	64	84	31	40	104	31
ENSG00000211785	TRAV12-1	67	329	76	143	201	163	104	289	246	850	805	365	419
ENSG00000255710	AP003170.1	90	25	38	83	122	100	67	232	178	152	223	261	161
ENSG00000113645	WWC1	24	45	9	12	40	14	33	75	73	73	56	54	59
ENSG00000244625	MIATNB	1073	1615	871	1455	2551	1398	1423	2798	2801	4604	2751	4276	3515
ENSG00000183542	KLRC4	91	142	232	370	403	247	248	647	502	883	391	842	798
ENSG00000155666	KDM8	302	338	203	312	527	358	243	614	654	993	524	1197	608
ENSG00000197421	GGT3P	55	46	28	27	57	32	44	16	68	46	43	98	56
ENSG00000270419	CAHM	211	73	67	75	80	40	87	110	86	68	94	147	121
ENSG00000211860	TRAJ29	8	11	12	14	16	10	1	14	41	44	77	20	30
ENSG00000284620	AF228730.5	4	5	5	6	1	9	7	15	26	13	13	13	21
ENSG00000211856	TRAJ33	9	9	13	22	14	8	19	25	38	23	47	47	42
ENSG00000250240	AC008840.1	13	6	4	15	7	22	0	32	31	26	25	26	34
ENSG00000180221	TPT1P10	16	2	0	13	13	4	17	32	64	71	16	17	27
ENSG00000242358	RPS21P4	11	20	10	18	14	12	13	22	21	3	14	26	18
ENSG00000123080	CDKN2C	315	372	274	284	396	361	248	506	491	311	457	623	580
ENSG00000122705	CLTA	3443	5434	2165	2874	4009	2723	2696	4335	4935	4728	3632	6681	5664
ENSG00000279286	AL133373.2	0	4	1	10	8	10	2	15	10	21	14	15	16
ENSG00000168356	SCN11A	14	21	25	21	15	22	27	38	48	47	102	61	63
ENSG00000254936	AF131215.4	15	8	1	23	23	9	47	38	87	56	49	53	57
ENSG00000131171	SH3BGRL	20399	21575	14744	16890	23481	15458	11304	26492	28080	25410	19351	39477	37025
ENSG00000196189	SEMA4A	13371	10883	5547	5798	9529	6064	6914	8874	11789	11611	9054	18255	12415
ENSG00000226648	PLCG1-AS1	109	151	219	292	282	191	162	471	465	529	484	501	452
ENSG00000197813	AC011450.1	146	137	112	195	216	216	143	266	355	515	371	424	507
ENSG00000183773	AIFM3	1346	948	413	734	956	405	634	615	1103	760	853	2070	363
ENSG00000237638	LINC02245	361	419	290	303	481	244	347	590	675	683	761	1014	795
ENSG00000136830	FAM129B	4460	3022	3316	1632	3325	1650	2349	2664	5230	2863	2814	6498	2906
ENSG00000262319	AC007952.6	4	8	8	6	11	6	0	11	28	22	43	69	5
ENSG00000283537	AC073264.3	405	716	631	477	886	553	247	1384	1355	1348	1244	2502	721
ENSG00000131724	IL13RA1	11079	11027	8068	8530	10952	6890	6829	10850	15464	15070	10946	22197	15233
ENSG00000086717	PPEF1	51	46	69	33	43	31	37	73	62	55	31	103	60
ENSG00000127831	VIL1	17	135	55	35	169	39	31	179	124	178	198	186	149
ENSG00000153814	JAZF1	4756	5520	4854	3804	5306	4192	3142	7993	6292	7750	5572	7901	8506
ENSG00000243488	RN7SL337P	5	4	3	4	9	3	8	18	12	22	11	8	16
ENSG00000177200	CHD9	6440	4093	5961	7229	9261	5616	4516	13766	12867	10923	10061	17132	16631
ENSG00000009413	REV3L	2962	2598	2404	2778	3270	2536	2488	5112	5190	5751	4207	6747	7207
ENSG00000089053	ANAPC5	12976	13164	9689	12358	17589	12106	10765	23400	22671	28117	21212	34386	25934
ENSG00000116984	MTR	4154	4524	4183	4859	6106	4617	3946	8599	8519	11106	7435	12923	9757
ENSG00000134830	C5AR2	1733	1519	1468	1685	2029	1143	1399	1779	2433	2302	2332	3634	2598
ENSG00000278212	AC134878.2	391	487	201	109	41	269	236	99	421	77	109	206	241
ENSG00000267707	AC015961.2	15	14	22	10	32	15	15	14	33	22	23	11	22
ENSG00000233176	OR7E157P	0	5	1	11	1	4	8	29	13	6	18	13	16
ENSG00000119636	BBOF1	109	141	99	121	145	154	98	289	195	285	277	307	324
ENSG00000157106	SMG1	23675	17681	18502	24188	31380	24214	25921	48775	52813	55101	38524	62266	63096
ENSG00000211513	MIR320E	7	16	8	20	21	40	9	51	38	49	30	61	42
ENSG00000265625	AC104564.5	206	75	135	209	313	158	173	442	529	392	336	621	382
ENSG00000102554	KLF5	232	99	234	167	196	98	122	416	387	924	304	353	358
ENSG00000252516	RNA5SP82	53	24	73	88	155	95	67	189	186	257	179	254	178
ENSG00000109113	RAB34	2384	1931	2453	1186	2799	1222	1082	2461	2316	2059	2173	4571	2539
ENSG00000157764	BRAF	3851	3090	4227	3620	4704	3514	2867	7868	7217	7383	5720	9135	8748
ENSG00000228956	SATB1-AS1	625	823	779	1216	1002	838	720	1457	2089	1993	1478	2482	2316
ENSG00000170471	RALGAPB	7329	7394	5845	7878	10442	8135	7145	15435	14218	18083	12445	20245	19158
ENSG00000168256	NKIRAS2	4738	4071	3081	2955	4557	2684	2679	4935	5725	5211	4382	9277	5416
ENSG00000225953	SATB2-AS1	52	94	8	39	23	38	37	28	28	30	27	41	62
ENSG00000231615	AL645568.2	0	7	2	4	2	6	5	13	17	12	16	7	11
ENSG00000177463	NR2C2	6117	5190	5246	7089	9159	7113	6419	12780	13698	16461	10904	18171	16118
ENSG00000115165	CYTIP	9933	11777	18741	16760	18792	10715	7243	29781	25992	22501	24145	46572	34937
ENSG00000196604	POTEF	12	18	25	14	29	19	23	16	49	9	22	45	6
ENSG00000010404	IDS	2697	1228	2541	1737	3407	1909	1996	5871	4258	4933	3790	7202	4680
ENSG00000285752	AL031281.2	3	18	6	3	7	8	6	18	11	24	23	19	22
ENSG00000004139	SARM1	1872	2630	1755	2158	3479	2375	2148	4558	4031	6208	4255	6518	5264
ENSG00000272936	AC096586.1	65	110	60	97	73	50	28	128	133	159	154	159	254
ENSG00000100399	CHADL	7	19	3	9	20	8	5	5	10	4	12	21	9
ENSG00000137145	DENND4C	3335	3401	3802	4316	4975	4454	3452	8610	8052	7995	6463	10831	9665
ENSG00000228251	AC012442.1	54	12	9	19	23	23	19	59	60	56	46	86	40
ENSG00000126243	LRFN3	92	192	40	130	217	131	97	275	233	398	308	355	356
ENSG00000179304	FAM156B	9569	5878	5344	6283	9997	5309	6263	8250	10728	11008	9150	14740	9636
ENSG00000197358	BNIP3P1	78	112	67	90	85	75	72	105	115	172	84	154	131
ENSG00000270179	AP002840.2	60	98	51	72	89	78	130	175	141	436	202	232	218
ENSG00000152256	PDK1	2615	2070	3102	2459	3915	2046	2267	6011	8017	7434	3357	7288	5346
ENSG00000175868	CALCB	34	8	7	5	7	13	3	39	24	25	24	36	18
ENSG00000253475	AC103769.1	7	2	6	4	4	4	0	7	17	5	17	27	10
ENSG00000198700	IPO9	5884	5913	4375	6255	7949	5889	4935	11529	10971	13898	8989	15141	13615
ENSG00000255893	AP000786.1	62	37	43	70	78	246	35	252	550	182	240	141	175
ENSG00000130779	CLIP1	8591	7171	7396	7256	10355	7216	5646	16300	13912	14091	10568	19851	18076
ENSG00000189180	ZNF33A	7000	6597	4204	7470	8714	7082	6547	13015	13854	17783	11240	17788	17674
ENSG00000260565	ERVK13-1	3516	2777	2259	3451	4801	3355	3187	6320	10389	8139	5477	8050	8027
ENSG00000119227	PIGZ	235	263	136	129	112	182	222	240	137	181	236	367	245
ENSG00000185808	PIGP	519	791	430	469	587	470	386	632	609	729	664	1311	1012
ENSG00000139055	ERP27	688	784	657	844	1070	783	765	1552	1480	2058	1322	2066	1946
ENSG00000101966	XIAP	3318	3576	2846	3831	5213	3707	3173	7442	7469	7229	5961	9039	9349
ENSG00000232907	DLGAP4-AS1	36	60	59	52	77	54	54	132	108	148	148	132	119
ENSG00000167555	ZNF528	1327	1515	854	1233	1667	1604	1058	2238	2413	3774	2506	3438	3639
ENSG00000165923	AGBL2	237	260	151	298	351	316	263	604	446	821	550	680	754
ENSG00000117523	PRRC2C	24227	19748	31457	23797	31346	21480	19346	58257	45234	50518	36947	69461	54230
ENSG00000259719	LINC02284	51	82	55	23	134	32	20	163	118	137	105	130	124
ENSG00000023516	AKAP11	5682	4614	3138	5779	7461	5138	4720	9487	11267	10668	9066	13939	15889
ENSG00000259600	AC066616.2	6	0	1	8	11	3	8	10	23	9	16	27	21
ENSG00000132906	CASP9	1473	1579	2017	968	1244	923	739	1745	1634	1753	1407	2715	1855
ENSG00000227730	MTND6P5	36	4	3	17	39	8	10	37	51	38	39	96	25
ENSG00000213970	AC006122.1	5	4	8	4	15	6	6	12	15	1	2	15	2
ENSG00000257594	GALNT4	49	8	12	20	36	20	31	59	58	99	55	101	45
ENSG00000235438	ESRRAP2	13	20	9	9	20	16	29	18	39	12	11	25	8
ENSG00000159147	DONSON	675	638	602	591	884	621	457	1073	1011	1014	754	1361	1250
ENSG00000152495	CAMK4	1892	4455	3655	4334	4154	3326	3857	6807	10640	11470	5424	10014	12208
ENSG00000211855	TRAJ34	4	12	7	9	17	6	13	21	18	17	31	37	31
ENSG00000285851	AL359762.3	77	58	52	86	123	72	95	215	228	138	160	233	184
ENSG00000122484	RPAP2	1896	2017	1523	2542	2417	2304	2109	4088	4348	5532	3657	5410	5812
ENSG00000124198	ARFGEF2	6085	5357	7452	6411	8863	5969	5167	12636	12431	12964	9693	18098	15692
ENSG00000196118	CCDC189	319	314	192	192	340	157	199	269	347	303	297	689	323
ENSG00000178201	VN1R1	35	31	4	31	25	34	15	76	65	108	52	47	97
ENSG00000248208	WDR45P1	4	5	6	15	11	17	24	22	39	49	31	65	21
ENSG00000279026	AC005225.4	126	85	130	101	156	147	69	232	179	269	264	342	302
ENSG00000133136	GNG5P2	4	8	4	9	10	7	38	9	17	2	6	10	5
ENSG00000111490	TBC1D30	258	270	204	197	259	184	112	546	450	314	290	707	574
ENSG00000163870	TPRA1	1339	1137	759	643	1044	821	757	1165	1071	1328	1217	2599	1210
ENSG00000196367	TRRAP	8891	6635	5985	6750	9575	7027	7061	13922	14393	16783	12189	20494	15556
ENSG00000232176	AL161909.1	102	73	79	49	60	35	71	210	124	116	100	393	176
ENSG00000163590	PPM1L	2259	2061	2367	2373	4019	3021	2350	6015	6155	5310	3887	7527	6282
ENSG00000232387	SKA2P1	1	6	0	5	6	5	1	6	12	11	11	10	10
ENSG00000130598	TNNI2	1111	373	288	246	501	233	248	527	472	222	503	775	278
ENSG00000262655	SPON1	39	161	57	241	155	120	106	434	284	266	196	383	635
ENSG00000161791	FMNL3	3705	4464	2653	4937	7165	5338	4077	9320	9140	11500	9139	11761	11822
ENSG00000252498	RNU6-1016P	86	26	98	133	128	64	46	339	249	164	153	203	234
ENSG00000177465	ACOT4	40	73	71	75	108	83	55	410	77	175	187	242	220
ENSG00000166450	PRTG	14	1	1	1	5	0	15	17	31	18	6	10	17
ENSG00000280392	AC007496.3	12	3	1	3	10	4	13	11	40	30	18	28	9
ENSG00000158636	EMSY	2501	2482	1498	2485	3185	2608	1859	4945	4476	4869	3762	6378	6061
ENSG00000177138	FAM9B	46	9	27	78	12	18	10	26	21	13	16	20	31
ENSG00000183963	SMTN	546	249	206	226	391	154	190	247	358	310	291	770	266
ENSG00000279489	AL355377.2	1	17	9	2	13	3	0	11	19	11	14	32	20
ENSG00000141469	SLC14A1	495	884	667	849	1180	1549	989	2212	2377	4226	1510	2165	3138
ENSG00000211833	TRAJ58	0	4	1	3	7	1	2	3	5	14	6	13	9
ENSG00000177181	RIMKLA	15	14	13	5	12	10	11	23	20	44	32	96	16
ENSG00000283994	AC092652.3	35	44	73	29	79	30	22	116	126	112	74	85	117
ENSG00000233006	MIR3936HG	104	121	133	278	251	147	127	220	438	713	354	531	418
ENSG00000285437	POLR2J3	1418	913	620	2518	3785	1701	3551	5469	6456	5317	3875	5689	6733
ENSG00000268350	FAM156A	9594	5912	5367	6302	10018	5324	6271	8285	10793	11076	9199	14807	9686
ENSG00000253606	AFG3L2P1	3	2	3	3	3	5	2	2	4	1	2	10	5
ENSG00000077522	ACTN2	11	7	5	3	0	7	14	7	1	5	1	2	7
ENSG00000117335	CD46	20476	21424	18350	22192	29540	20602	17071	38773	40602	39566	31501	60638	52168
ENSG00000275597	AC108479.2	8	27	17	15	43	35	21	89	47	65	45	115	41
ENSG00000172765	TMCC1	2153	2200	1347	1849	2529	1773	1269	3673	3390	3418	2921	4889	4388
ENSG00000075407	ZNF37A	1762	2083	1202	2361	2329	1912	2083	3666	4155	5576	3305	5150	5543
ENSG00000130545	CRB3	19	26	15	22	33	5	9	45	35	68	34	71	30
ENSG00000107077	KDM4C	5578	5794	5259	5432	7681	5958	4477	12003	9348	11151	8772	15004	15209
ENSG00000172216	CEBPB	10194	4777	10091	4912	10914	3038	2110	7961	5566	2778	6092	14604	6111
ENSG00000162722	TRIM58	396	1215	499	515	1618	347	565	1605	1624	1521	1529	2128	1621
ENSG00000231512	SEPT14P21	15	19	23	22	33	18	26	54	75	57	32	62	49
ENSG00000090932	DLL3	16	5	3	3	3	3	1	2	4	0	7	3	5
ENSG00000197008	ZNF138	517	899	413	707	745	703	558	1223	1248	1666	1440	1562	1764
ENSG00000020181	ADGRA2	779	737	532	493	808	360	363	739	1045	720	472	1493	754
ENSG00000233355	CHRM3-AS2	2241	3930	1974	2975	6429	3061	3718	5081	11389	19598	4643	11718	9649
ENSG00000270409	AC090950.1	9	8	3	2	9	7	22	10	8	3	3	7	10
ENSG00000241294	IGKV2-24	90	148	91	117	107	87	133	90	123	144	226	159	147
ENSG00000142669	SH3BGRL3	32775	39221	23673	21811	36355	23281	19303	39719	43144	40670	36158	69270	44888
ENSG00000225439	BOLA3-AS1	36	81	35	49	73	68	63	100	128	200	124	151	165
ENSG00000251273	LINC02228	29	1	7	11	37	11	15	58	33	44	33	95	32
ENSG00000144026	ZNF514	1844	2706	1101	2935	1970	1774	1627	2562	3939	7046	4123	6544	7672
ENSG00000276966	HIST1H4E	191	34	65	40	97	67	50	58	61	59	124	86	88
ENSG00000113391	FAM172A	1976	1831	1783	2181	2858	2185	1330	4643	3619	3541	3277	5190	5685
ENSG00000105810	CDK6	2673	2483	2315	3840	5258	3576	3113	6830	7134	7616	5625	9117	8732
ENSG00000170379	TCAF2	960	1255	1943	1151	1818	1177	767	2882	2067	3055	2174	4122	3025
ENSG00000269228	RPS27AP19	5	2	4	2	6	1	8	4	5	4	3	2	2
ENSG00000049618	ARID1B	8769	6258	6841	5781	9232	5901	4567	14157	11306	11836	11111	19340	13877
ENSG00000229666	MAST4-AS1	2	20	7	10	22	4	0	28	19	35	16	26	30
ENSG00000112139	MDGA1	1272	1081	20	1413	991	57	963	2102	2579	1922	4530	4039	2108
ENSG00000177873	ZNF619	576	512	406	746	891	611	617	1338	1169	1458	1111	1710	1557
ENSG00000187624	C17orf97	160	223	7	86	15	66	60	14	12	25	193	36	30
ENSG00000261375	AC135983.4	159	303	235	150	129	339	135	655	437	566	923	321	787
ENSG00000240143	AL023653.1	317	245	336	180	586	271	198	621	498	812	564	841	689
ENSG00000180340	FZD2	380	190	29	69	157	67	204	34	154	87	97	275	100
ENSG00000233799	AC139887.1	16	3	2	3	5	3	12	10	27	44	11	19	14
ENSG00000272945	AL356299.2	3	11	3	11	8	3	0	20	20	24	9	15	11
ENSG00000266980	AC087289.2	7	18	20	18	21	13	12	49	59	30	37	51	24
ENSG00000083168	KAT6A	11340	7953	14368	11656	15590	10814	7590	29629	22110	22082	18280	30396	26312
ENSG00000286825	AL096870.8	89	24	35	87	83	44	65	123	202	171	128	217	118
ENSG00000120915	EPHX2	560	1267	922	1088	1552	553	913	1717	2627	4784	1382	3548	2060
ENSG00000165171	METTL27	5	3	3	12	4	11	2	49	17	20	2	96	23
ENSG00000266368	AC005410.2	15	11	9	18	23	19	2	38	21	76	26	40	41
ENSG00000198805	PNP	5853	5679	5430	4806	7923	2588	2539	6141	6111	7845	3895	11786	6901
ENSG00000143669	LYST	31625	19542	22043	29679	38742	20953	22042	50974	55898	47916	41200	74875	70531
ENSG00000278356	AC005911.1	61	40	53	30	57	32	31	63	79	104	104	167	91
ENSG00000113360	DROSHA	2721	3404	2243	3112	3800	3131	2753	6047	5558	7414	4534	9587	6420
ENSG00000205352	PRR13	8471	10498	5724	7104	9903	6387	4927	11620	9917	11492	10131	17374	13266
ENSG00000257809	AC034102.6	18	12	8	11	17	12	1	9	10	7	4	21	9
ENSG00000232233	LINC02043	21	4	6	4	10	4	2	26	18	17	8	21	19
ENSG00000227028	SLC8A1-AS1	12	7	5	4	8	7	6	6	10	0	14	5	10
ENSG00000156273	BACH1	11391	11652	11830	8198	14457	7185	7748	19729	27635	17544	14446	30943	24268
ENSG00000033867	SLC4A7	3117	3107	3859	4569	6213	4609	3727	8834	8954	9102	7334	10909	10710
ENSG00000129595	EPB41L4A	80	127	231	197	268	277	168	1165	195	918	684	614	447
ENSG00000005238	FAM214B	5389	4817	3866	3491	6362	3029	3117	5269	6761	6244	5336	11508	6319
ENSG00000090674	MCOLN1	2752	1538	1395	1517	1827	1017	1038	1631	2339	1970	2083	4060	1482
ENSG00000279805	Z95114.3	193	325	314	401	517	368	281	866	560	856	608	1116	823
ENSG00000064225	ST3GAL6	2242	1680	1146	1964	2256	1258	1357	1667	2555	2031	2492	3797	2734
ENSG00000211747	TRBV20-1	216	773	318	582	627	479	475	1254	761	1429	992	2101	1189
ENSG00000205810	KLRC3	91	177	299	409	194	502	113	643	824	841	258	1197	874
ENSG00000100084	HIRA	1182	893	599	648	942	770	584	1128	1113	1053	1114	1938	1224
ENSG00000185278	ZBTB37	5412	3312	4109	7044	8059	6510	7863	12313	15033	17256	11541	16905	16151
ENSG00000103549	RNF40	7464	6016	5271	4314	7355	4204	4373	7393	8355	8659	7302	14823	7253
ENSG00000006118	TMEM132A	9	5	1	2	4	1	4	0	5	3	1	7	3
ENSG00000181036	FCRL6	1709	3134	3197	3233	4475	6794	3973	11239	5527	15381	11734	12150	8171
ENSG00000269910	AL049840.2	4	12	7	6	4	8	10	21	13	50	12	21	24
ENSG00000235559	NOP56P1	23	40	60	62	104	135	47	52	95	28	32	186	46
ENSG00000230409	TCEA1P2	1239	1178	951	1056	1621	1099	751	2264	2025	2252	1768	2528	2808
ENSG00000280177	AC004408.2	9	15	14	20	30	20	24	18	20	20	11	53	25
ENSG00000279236	AC064801.2	39	10	55	97	166	67	39	302	204	124	144	280	134
ENSG00000233098	CCDC144NL-AS1	54	25	20	31	45	28	19	81	45	57	106	76	125
ENSG00000080823	MOK	63	125	146	111	247	99	88	284	203	276	300	411	284
ENSG00000120451	SNX19	7494	5421	3061	5003	7352	4962	4318	11152	7732	16113	10886	13185	15833
ENSG00000238966	RF01169	3	1	6	5	8	1	2	14	5	13	5	16	12
ENSG00000112486	CCR6	34	105	118	95	118	112	74	415	146	242	108	412	503
ENSG00000196220	SRGAP3	376	238	148	197	275	194	283	182	342	270	300	605	338
ENSG00000221890	NPTXR	292	703	243	295	482	523	293	945	653	1230	856	1106	967
ENSG00000268154	RF00017	6	21	52	25	41	26	26	89	106	106	47	87	57
ENSG00000267216	AC020915.1	50	63	47	43	122	60	41	181	161	162	96	251	78
ENSG00000254598	CSNK2A3	632	625	383	564	690	557	433	1072	1068	1145	841	1408	1469
ENSG00000236609	ZNF853	369	342	307	363	421	367	185	802	557	655	672	1002	645
ENSG00000140990	NDUFB10	2597	3584	2014	2098	2708	1947	1670	3348	3736	3538	3275	5163	3807
ENSG00000163156	SCNM1	2740	3124	1914	2168	3011	1967	1888	3571	3739	4050	3115	5849	3663
ENSG00000131941	RHPN2	70	41	33	31	46	25	14	72	60	79	92	93	111
ENSG00000196972	SMIM10L2B	3	2	4	4	14	2	2	8	10	6	20	13	13
ENSG00000108379	WNT3	70	31	16	20	12	21	5	91	88	39	475	44	55
ENSG00000174799	CEP135	2331	2007	1339	1834	2495	1817	1650	3666	3548	4284	3063	4660	5044
ENSG00000156395	SORCS3	26	120	32	17	162	36	85	314	252	577	57	276	103
ENSG00000258824	AL122035.1	88	82	58	92	206	115	118	182	259	383	203	324	257
ENSG00000176809	LRRC37A3	1176	876	717	1088	2431	862	1075	1620	2376	2939	2672	3719	3180
ENSG00000146247	PHIP	13714	8988	12628	15138	17413	11411	10071	28529	31095	19667	20802	38195	34292
ENSG00000279882	AC112702.1	11	19	5	13	15	6	0	19	26	40	35	23	36
ENSG00000111912	NCOA7	2191	2499	2283	2819	4766	2768	1805	5569	4980	6147	4299	7034	6718
ENSG00000101040	ZMYND8	3928	3581	2924	3657	4984	3748	3088	7893	6696	7903	5698	9941	7520
ENSG00000164405	UQCRQ	2333	2188	1697	1608	2275	1556	1420	2805	3329	2829	2347	4604	3057
ENSG00000274275	AC009831.3	16	12	39	43	47	25	11	67	56	68	52	98	67
ENSG00000124496	TRERF1	3686	4039	5266	4612	7404	4737	3880	10028	9051	10899	8698	13703	9610
ENSG00000077254	USP33	7166	7254	5939	7382	9356	6855	5494	13920	12537	13955	10315	17993	16632
ENSG00000229647	MYOSLID	18	29	2	12	25	5	0	43	54	39	26	36	23
ENSG00000147202	DIAPH2	3390	2695	2623	2026	2769	1810	1602	3713	3875	3266	2713	5259	4599
ENSG00000099204	ABLIM1	9391	11102	8874	13127	13853	9483	8906	18340	23159	32294	14644	29258	28138
ENSG00000271848	AC073389.2	6	10	15	17	16	13	30	9	13	19	14	27	17
ENSG00000239415	AP001469.3	34	14	25	41	45	33	31	61	75	81	52	119	89
ENSG00000225357	RPF2P1	1	3	2	1	1	2	2	4	2	2	1	1	1
ENSG00000165879	FRAT1	2720	2134	1091	1337	1503	1248	1107	1877	2014	1737	1877	3543	2776
ENSG00000274588	DGKK	171	281	90	102	349	492	378	637	804	390	1518	557	1704
[truncated: 21,751 more rows]
