# Supplementary material for: Deep phenotyping of post-infectious myalgic encephalomyelitis/chronic fatigue syndrome
Source: Nat Commun. 2024 Feb 21;15:907. doi: 10.1038/s41467-024-45107-3 (PMC10881493; doi:10.1038/s41467-024-45107-3)
Supplement: Supplementary file 6 — Source Data [file 41467_2024_45107_MOESM6_ESM.zip › Figures Source Data Files 12.30.23/Figure 8F.csv]

gene_id	external_gene_name	HV	HV	HV	HV	HV	HV	HV	HV	HV	PI-ME/CFS	PI-ME/CFS	PI-ME/CFS	PI-ME/CFS	PI-ME/CFS	PI-ME/CFS	PI-ME/CFS	PI-ME/CFS
ENSG00000026559	KCNG1	37	11	3	7	23	29	44	35	55	100	34	98	139	114	287	91	111
ENSG00000110987	BCL7A	724	829	407	177	975	865	817	776	1055	2245	526	642	1757	1255	1720	1225	1983
ENSG00000152154	TMEM178A	19	8	6	3	21	26	17	14	13	57	15	10	59	37	25	33	31
ENSG00000211967	IGHV3-53	157	160	46	26	103	249	157	190	218	324	106	227	576	279	463	789	591
ENSG00000211968	IGHV1-58	17	16	8	7	24	34	20	16	40	56	26	25	68	30	72	42	69
ENSG00000263400	TMEM220-AS1	35	23	13	7	60	49	44	49	58	101	24	34	83	60	78	53	98
ENSG00000117322	CR2	746	402	219	197	677	1330	711	580	1024	1631	486	976	1519	1225	1803	1624	1917
ENSG00000146215	CRIP3	318	146	74	52	336	313	258	292	312	604	135	212	550	535	502	391	505
ENSG00000157734	SNX22	858	518	273	199	876	1579	701	747	531	1682	634	784	1692	1478	2550	1629	2599
ENSG00000228495	LINC01013	36	20	15	8	34	58	65	36	38	101	32	38	150	47	157	80	116
ENSG00000148346	LCN2	121	49	45	25	171	170	147	92	32	79	11	22	114	47	33	25	23
ENSG00000233101	HOXB-AS3	21	19	7	3	72	14	21	25	17	94	17	20	88	38	42	59	44
ENSG00000287778	AC006230.1	121	60	35	30	176	138	131	111	153	283	95	133	279	144	526	268	429
ENSG00000164251	F2RL1	498	293	286	162	524	1635	642	589	623	395	141	155	481	377	268	482	384
ENSG00000211970	IGHV4-61	278	190	53	76	387	251	294	299	340	381	227	339	635	598	607	1106	846
ENSG00000232010	AP001059.1	3	1	5	1	3	1	4	5	6	24	3	10	13	11	21	15	31
ENSG00000177455	CD19	1727	1149	868	349	2021	2701	1409	1532	1672	2909	1180	1388	4783	3037	3982	3653	4929
ENSG00000168502	MTCL1	62	40	17	11	77	54	65	53	73	148	37	38	90	78	112	110	100
ENSG00000105369	CD79A	3653	3214	1667	924	4345	6946	3370	3166	4127	6996	2713	2834	11469	6295	8120	7098	10281
ENSG00000211973	IGHV1-69	84	152	58	37	194	165	184	197	140	372	175	172	446	126	713	553	701
ENSG00000211898	IGHD	2056	1796	1131	729	2601	3214	2794	2018	2198	4203	1767	2129	7703	4200	9619	4177	9252
ENSG00000182272	B4GALNT4	48	198	25	12	77	137	82	238	71	28	31	15	62	56	45	24	26
ENSG00000280411	IGHV1-69D	157	309	74	53	312	311	353	263	124	636	190	315	908	204	1366	775	1181
ENSG00000211956	IGHV4-34	154	172	140	95	583	319	375	326	321	707	354	261	653	505	1415	725	1159
ENSG00000258466	AL049779.1	12	15	8	6	69	24	37	30	22	18	8	7	5	9	15	16	6
ENSG00000136002	ARHGEF4	62	72	27	14	155	54	68	40	83	149	49	70	135	148	162	113	167
ENSG00000160683	CXCR5	459	1129	431	166	1068	787	729	529	545	1611	556	768	2376	1326	1570	1222	1414
ENSG00000073464	CLCN4	184	140	66	66	360	321	344	344	351	524	171	318	543	419	790	345	612
ENSG00000212932	RPL23AP4	215	121	41	30	366	326	153	229	240	234	63	75	160	79	96	117	152
ENSG00000106537	TSPAN13	1020	622	374	206	831	773	913	900	1047	2144	609	886	1504	1142	2374	1244	2523
ENSG00000106603	COA1	3080	4080	1275	810	5714	4620	4592	4267	4712	8673	2072	2332	6826	5038	4371	4894	5509
ENSG00000112195	TREML2	969	813	199	186	1042	1250	898	1017	1281	2063	403	716	1844	1469	1487	1220	1646
ENSG00000282320	TRBJ1-1	52	90	21	12	111	126	119	55	176	181	79	85	177	159	158	162	148
ENSG00000242861	AL591895.1	1135	1168	530	220	1863	1336	2087	1275	1821	2876	755	1200	2985	1854	2513	1711	2375
ENSG00000164649	CDCA7L	1915	1126	574	319	2002	1650	1525	1649	2542	3393	929	1639	3523	2107	3646	2290	3570
ENSG00000147535	PLPP5	2918	2630	924	667	3898	3845	4319	3090	3840	6789	2095	2656	5929	3914	9206	4245	6603
ENSG00000206557	TRIM71	141	33	53	23	144	126	87	158	73	72	33	18	67	66	41	30	82
ENSG00000086717	PPEF1	31	26	13	6	61	43	34	52	43	82	21	25	82	75	40	53	75
ENSG00000233084	RPL23AP25	217	119	36	40	286	312	159	240	276	206	62	82	158	85	117	104	189
ENSG00000211899	IGHM	14114	8840	5173	4289	17817	29250	12991	13362	17273	19912	10909	14666	46011	31023	37599	35060	42120
ENSG00000250850	AL161781.2	43	12	9	6	52	48	16	19	23	65	16	32	67	56	92	49	103
ENSG00000077238	IL4R	10944	12790	5196	2876	17857	14698	16726	12842	14747	26789	6866	12282	26613	17596	27691	15765	23093
ENSG00000047597	XK	210	186	40	29	148	182	155	357	174	212	48	40	195	99	87	111	121
ENSG00000166126	AMN	102	101	31	17	221	145	111	150	134	196	66	118	271	213	279	150	253
ENSG00000287091	AC009961.4	173	111	66	50	392	240	171	157	172	227	47	86	173	185	92	115	143
ENSG00000211978	IGHV5-78	28	4	1	2	8	38	17	20	13	29	10	17	58	32	56	58	81
ENSG00000121895	TMEM156	848	1391	409	228	1131	1314	1386	921	1308	2331	842	883	1914	1340	1723	1436	1958
ENSG00000199733	RNA5SP307	5	16	6	3	25	9	26	30	15	12	2	8	9	9	4	7	7
ENSG00000080200	CRYBG3	3724	2952	1324	1094	6251	5460	3247	4313	4242	7168	1109	1850	3526	2726	2139	3620	4025
ENSG00000169885	CALML6	27	44	12	12	19	32	60	39	49	109	23	27	79	106	96	77	79
ENSG00000123636	BAZ2B	4806	5741	2789	1835	7900	10122	6352	6722	6825	10844	2557	3529	6691	5350	4453	5290	5891
ENSG00000102001	CACNA1F	185	228	98	54	468	372	374	318	352	602	159	218	494	465	652	369	510
ENSG00000012124	CD22	6018	2794	3008	1609	6625	10423	5991	5694	6225	13204	3702	5901	13642	8745	13870	9708	15084
ENSG00000137265	IRF4	3497	4143	974	726	4553	6339	3807	4117	6436	11392	2403	2738	6798	4703	6505	5924	8749
ENSG00000167483	FAM129C	3239	2244	1799	991	5172	5668	2975	3479	3429	6633	2265	3098	8127	5689	9948	6498	10576
ENSG00000196781	TLE1	971	1139	423	258	1276	1189	1004	897	1432	3006	781	641	2476	1380	1560	1268	1697
ENSG00000226055	PAICSP1	2	5	3	1	4	6	3	7	7	4	0	1	4	1	4	2	2
ENSG00000175287	PHYHD1	52	46	14	10	60	70	47	58	114	135	33	41	95	85	106	81	101
ENSG00000101280	ANGPT4	15	15	3	2	12	17	12	8	21	16	2	6	7	6	3	7	11
ENSG00000226784	PGAM4	837	855	319	277	1411	1407	1248	1244	1094	1648	350	645	1267	1114	571	835	1002
ENSG00000231793	DOC2GP	203	231	89	28	483	206	414	137	123	355	210	282	672	436	313	499	489
ENSG00000272954	AP000553.2	15	15	5	1	32	28	26	28	28	58	11	17	57	37	48	48	35
ENSG00000259935	AC009754.1	13	45	8	5	25	29	77	53	16	85	38	18	155	70	63	55	61
ENSG00000159197	KCNE2	8	15	4	1	7	10	11	8	4	4	2	2	5	3	2	6	6
ENSG00000185933	CALHM1	8	11	2	3	21	25	9	39	16	9	0	4	10	2	7	5	11
ENSG00000175643	RMI2	66	81	21	11	72	67	57	98	147	179	47	97	192	121	130	109	90
ENSG00000240890	AC020633.1	34	28	14	20	103	139	72	104	75	47	9	45	21	38	23	49	37
ENSG00000104921	FCER2	1740	865	920	523	1381	1278	1539	1442	1422	3138	806	2017	4093	2310	5129	2576	4899
ENSG00000278709	NKILA	24	15	2	3	14	20	13	11	32	24	12	18	50	33	55	21	60
ENSG00000148204	CRB2	9	4	2	1	6	28	6	5	21	21	8	5	31	18	19	30	56
ENSG00000146530	VWDE	56	253	52	26	104	554	133	147	104	54	17	33	144	15	138	8	91
ENSG00000137101	CD72	1390	662	451	291	1440	2217	1643	1221	1415	2300	721	984	3415	1974	3109	1902	4166
ENSG00000184368	MAP7D2	121	140	61	22	129	142	186	121	152	296	76	92	236	198	204	184	222
ENSG00000217624	AL627402.1	542	775	309	228	967	1009	999	953	1023	1243	338	490	1051	702	667	662	688
ENSG00000130595	TNNT3	336	252	110	28	366	193	144	299	293	530	150	263	704	392	354	424	582
ENSG00000117519	CNN3	85	102	53	17	40	71	106	69	131	257	73	105	206	175	224	90	218
ENSG00000253234	IGLV2-5	23	17	10	9	50	23	21	24	31	48	13	29	76	39	40	77	73
ENSG00000082701	GSK3B	7335	6292	2400	1494	9286	9630	8511	7127	8660	11417	3016	4037	8357	6173	6924	6529	8263
ENSG00000251513	LIX1-AS1	153	106	119	96	150	149	276	180	161	488	190	307	448	311	849	236	632
ENSG00000271121	NUDT4P2	503	834	259	149	909	853	779	695	696	1166	283	353	688	610	535	643	656
ENSG00000066923	STAG3	281	232	133	54	393	433	376	363	377	856	165	305	539	451	819	495	428
ENSG00000128654	MTX2	826	682	258	138	982	1222	996	985	1018	1779	420	577	1816	937	955	1057	1367
ENSG00000269927	AC004817.3	1	13	1	2	11	8	9	20	34	78	21	4	59	40	14	35	34
ENSG00000273384	AL137796.1	4	1	5	1	2	7	15	3	5	8	11	5	23	21	34	12	19
ENSG00000226869	LHFPL3-AS1	2	6	2	1	5	9	5	12	6	4	1	0	1	3	6	1	4
ENSG00000198106	AC025279.1	373	278	161	73	501	534	437	562	526	893	194	262	886	636	916	569	858
ENSG00000165716	DIPK1B	53	73	104	15	181	109	29	73	54	320	62	97	456	96	488	232	286
ENSG00000100721	TCL1A	1389	319	160	275	1403	857	1350	1148	1051	2142	510	1222	2578	1581	4548	1382	5454
ENSG00000101365	IDH3B	6832	8014	2667	1765	10803	10029	10323	8849	9059	16098	3705	4676	14174	10134	8608	9609	12445
ENSG00000187912	CLEC17A	994	448	365	302	872	1924	971	1007	1103	2331	709	809	1571	1510	2488	1862	2725
ENSG00000211691	TRGJP	17	4	3	5	24	18	20	15	26	52	36	39	39	25	11	74	45
ENSG00000172795	DCP2	12372	11477	5462	3046	18272	16029	14174	14348	15104	22973	5583	7013	13054	11795	11441	12824	13986
ENSG00000230148	HOXB-AS1	421	423	166	68	815	257	273	527	456	1192	240	292	1197	609	772	732	667
ENSG00000137563	GGH	155	187	46	43	150	222	182	265	250	531	134	120	349	266	187	240	316
ENSG00000213236	YWHAZP2	736	1065	344	256	1523	1306	1354	1349	1363	1538	421	668	1655	922	928	934	1155
ENSG00000261003	AL008628.1	14	24	6	4	25	37	42	50	35	79	18	28	48	68	31	55	36
ENSG00000242551	POU5F1P6	21	9	6	2	23	3	37	3	9	8	0	3	1	1	3	14	1
ENSG00000106624	AEBP1	707	374	212	117	1043	554	456	531	832	958	242	553	2005	1170	1155	964	1442
ENSG00000115414	FN1	129	174	58	186	61	545	191	93	180	212	7	22	110	113	51	97	6
ENSG00000203697	CAPN8	20	107	33	17	87	116	237	70	61	56	5	19	52	57	25	71	57
ENSG00000164849	GPR146	64	133	34	13	171	124	125	129	145	239	67	81	256	180	172	166	136
ENSG00000214140	PRCD	50	35	22	16	132	39	51	37	59	138	54	48	60	113	176	106	194
ENSG00000219693	FGF7P8	17	8	2	3	22	29	20	11	16	17	2	2	16	5	1	4	21
ENSG00000236444	UBE2L5	22	20	8	3	40	26	25	45	30	44	4	7	13	25	20	13	15
ENSG00000083454	P2RX5	1614	1130	1012	416	2265	2966	2170	1396	2145	3957	1160	1389	3360	2697	3441	3082	3893
ENSG00000211821	TRDV2	416	206	9	160	308	100	146	44	346	796	1358	914	1454	778	108	910	739
ENSG00000136279	DBNL	15674	15375	5165	3998	27440	24051	21486	23850	19779	33627	8270	12479	33048	25715	21597	24599	29515
ENSG00000255856	AC069503.1	19	3	4	1	25	14	18	14	13	26	10	10	44	24	52	17	67
ENSG00000228839	PIK3IP1-AS1	152	133	98	30	263	123	179	176	327	368	125	160	410	347	427	242	314
ENSG00000169402	RSPH10B2	18	9	2	2	19	26	17	18	15	31	13	9	33	22	29	30	24
ENSG00000273363	AL353801.3	11	9	7	5	25	15	18	31	13	29	2	4	9	11	8	16	11
ENSG00000207688	MIR548AA2	8	7	5	2	10	10	37	16	22	35	5	15	48	31	38	19	35
ENSG00000147251	DOCK11	13892	14982	6183	3976	21154	21022	21692	18470	20065	27031	7779	10009	19495	15027	14343	17090	18139
ENSG00000076706	AP002956.1	25	149	31	8	85	70	75	62	71	272	48	60	202	195	63	98	146
ENSG00000183960	KCNH8	372	413	216	111	533	434	601	473	485	995	428	327	1112	392	1296	779	1284
ENSG00000197705	KLHL14	336	333	267	128	422	613	441	331	567	931	397	398	709	610	1215	756	1096
ENSG00000157379	DHRS1	1501	1248	638	352	3291	2316	2683	2300	2018	3349	1062	1230	3744	2876	2845	2736	3236
ENSG00000166669	ATF7IP2	2032	3258	1030	506	4511	2620	4575	2865	3626	5954	1899	2404	6974	3996	4282	3802	3851
ENSG00000255052	FAM66D	238	170	71	43	551	380	326	262	184	501	159	166	519	370	588	433	469
ENSG00000112242	E2F3	3763	4604	1374	880	5504	4581	5096	4293	4433	6752	1780	2415	5247	3572	2945	4050	4710
ENSG00000272182	AC135507.1	236	239	97	63	263	241	284	394	334	780	177	141	558	350	314	379	521
ENSG00000271819	RNU6-94P	20	28	13	4	28	29	22	23	25	50	13	18	41	48	46	41	39
ENSG00000284959	AC007262.2	84	82	43	30	180	141	124	125	158	159	40	61	149	115	92	105	79
ENSG00000142583	SLC2A5	152	147	82	38	196	163	167	284	144	317	82	155	497	247	632	319	373
ENSG00000135144	DTX1	351	525	256	100	681	518	661	390	406	848	289	477	1080	733	1025	690	762
ENSG00000269954	AC022239.1	35	36	3	11	69	74	29	62	63	145	39	28	93	128	77	76	90
ENSG00000272034	SNORD14A	372	432	172	90	647	518	839	493	623	910	234	506	1103	777	707	592	716
ENSG00000198018	ENTPD7	880	693	304	200	1059	1049	978	773	710	1214	312	529	719	712	665	608	636
ENSG00000209482	SNORD83A	55	119	36	16	137	99	175	87	120	208	64	100	187	120	162	162	148
ENSG00000078747	ITCH	9904	10811	4235	2521	13890	14424	13736	12817	13616	20058	5244	6179	14913	11309	10098	11828	12434
ENSG00000163069	SGCB	542	403	156	138	577	805	571	484	454	601	173	252	428	283	554	458	379
ENSG00000260588	AC027702.1	12	10	6	6	30	16	11	11	24	19	1	2	9	13	10	8	19
ENSG00000270164	LINC01480	259	108	47	50	236	283	231	255	312	573	139	202	274	300	656	315	534
ENSG00000204435	CSNK2B	1947	2093	892	546	3561	3180	3123	2958	2392	4982	1243	1452	4127	3504	2848	3067	3738
ENSG00000104093	DMXL2	28519	23974	10326	10663	42111	52314	26683	40170	32944	41721	10150	19031	23422	27651	12679	31109	31148
ENSG00000183762	KREMEN1	79	146	49	20	210	270	158	244	103	182	39	68	177	66	32	76	138
ENSG00000187862	TTC24	327	498	155	94	595	509	439	422	794	869	262	450	654	686	1410	1040	912
ENSG00000211966	IGHV5-51	310	367	66	74	517	504	153	301	298	529	177	252	572	528	641	920	867
ENSG00000224373	IGHV4-59	522	254	102	118	385	584	362	572	850	561	372	422	840	955	937	1211	1305
ENSG00000232874	AC080129.2	1	18	6	3	11	10	23	29	16	53	22	8	54	40	26	30	34
ENSG00000177125	ZBTB34	4157	2992	1844	943	5426	6551	4047	4981	4320	6541	1515	2198	3992	3685	3085	4177	4579
ENSG00000035720	STAP1	1032	560	432	206	934	921	1051	825	1063	1956	588	816	1845	938	2329	1123	2203
ENSG00000279026	AC005225.4	135	201	37	27	227	182	112	94	163	283	97	116	254	193	265	219	207
ENSG00000176871	WSB2	3167	3004	1054	660	4443	4435	4345	3771	3330	4951	1279	1994	4777	2838	2619	3269	4151
ENSG00000187621	TCL6	421	325	159	136	323	374	493	350	401	711	271	471	590	644	1951	643	1644
ENSG00000260179	AL162741.1	17	17	17	6	62	45	39	33	24	76	16	25	100	56	37	53	57
ENSG00000271967	AL583856.2	34	22	12	4	64	43	58	46	40	73	17	41	68	62	85	51	80
ENSG00000204580	DDR1	266	349	163	99	793	539	497	285	436	789	224	328	685	653	585	697	724
ENSG00000157778	PSMG3	802	938	325	175	1480	1548	1080	1005	1063	1876	482	609	1764	1409	1116	1150	1763
ENSG00000232442	MHENCR	1903	2131	900	338	4059	2555	2946	2860	3107	4696	1262	1446	5764	3341	3563	3618	4223
ENSG00000259153	AC004816.1	20	28	7	5	25	18	42	19	39	57	17	18	46	34	76	46	38
ENSG00000189057	FAM111B	143	107	130	43	131	226	277	161	205	432	77	157	765	283	743	285	599
ENSG00000184385	UMODL1-AS1	7	17	4	7	40	52	42	88	8	27	2	5	7	49	4	2	2
ENSG00000091972	CD200	346	332	99	69	355	345	227	291	541	521	215	446	605	404	1025	413	922
ENSG00000283361	CFAP97D2	47	86	50	18	114	119	22	36	289	135	113	114	225	369	136	317	277
ENSG00000273212	AC000068.2	14	15	4	2	9	20	22	19	15	42	5	9	49	52	34	30	22
ENSG00000226686	LINC01535	52	8	4	4	26	45	23	27	34	36	19	29	60	40	69	56	79
ENSG00000213625	LEPROT	7941	6945	3263	2118	13143	11541	10192	11303	8720	15733	3766	5055	10834	7815	6889	7477	11325
ENSG00000251136	AF117829.1	681	764	304	208	1297	1344	991	894	1024	1930	486	610	1660	922	929	1093	1369
ENSG00000137571	SLCO5A1	21	10	8	7	5	36	33	38	56	67	21	26	128	55	58	49	43
ENSG00000154920	EME1	62	69	24	15	146	109	103	74	95	177	34	53	167	102	126	153	125
ENSG00000233098	CCDC144NL-AS1	32	25	15	8	43	53	34	34	38	62	20	34	43	74	74	55	75
ENSG00000223969	AC002456.1	26	60	12	12	68	81	66	123	39	161	28	40	132	66	96	111	123
ENSG00000226777	FAM30A	2131	1333	1029	748	3610	3865	1919	2487	2156	4265	1455	1947	4348	3819	4000	4169	7841
ENSG00000241484	ARHGAP8	16	49	52	8	90	111	68	59	73	29	16	13	33	22	49	52	39
ENSG00000130413	STK33	34	54	10	9	71	61	42	13	78	136	50	46	67	76	92	40	167
ENSG00000211924	IGHD3-9	4	2	2	2	6	5	2	3	6	11	3	9	12	5	37	14	10
ENSG00000166736	HTR3A	43	37	18	9	45	69	16	31	34	137	30	28	48	60	72	103	96
ENSG00000035141	FAM136A	3559	3661	1370	735	5087	4776	4980	4580	4751	8028	1914	2262	6863	5190	5305	4563	6203
ENSG00000211962	IGHV1-46	137	73	49	38	246	210	107	125	207	176	92	161	287	229	405	410	406
ENSG00000108773	KAT2A	4275	4450	1692	911	8400	6169	5129	5320	5534	8934	2135	3228	8984	7845	6392	6825	8300
ENSG00000259146	AC005476.2	19	20	4	2	15	15	15	26	18	50	5	17	32	30	37	20	55
ENSG00000164430	CGAS	1314	1250	546	242	1529	1415	1536	1257	1094	1884	586	591	1403	942	897	1115	1257
ENSG00000148848	ADAM12	118	85	51	64	544	109	265	96	237	439	369	236	422	356	136	397	629
ENSG00000266644	AC103810.5	10	35	48	3	112	100	115	121	66	70	5	18	15	3	14	61	14
ENSG00000078401	EDN1	97	103	51	10	97	100	112	98	106	228	47	87	258	133	99	168	198
ENSG00000144115	THNSL2	86	73	18	2	429	501	151	22	21	517	127	191	162	96	443	412	1112
ENSG00000259315	ACTG1P17	124	148	78	22	320	282	206	245	228	380	109	155	443	242	286	266	311
ENSG00000012660	ELOVL5	13045	12111	5067	3036	19435	16827	17834	15356	16477	29171	7520	9477	22620	15685	16910	16942	19921
ENSG00000266111	AC068025.2	4	4	5	4	13	26	11	5	11	5	0	2	5	6	6	9	4
ENSG00000217950	NOC2LP2	15	15	5	2	30	24	11	22	13	35	7	13	55	35	25	37	20
ENSG00000183688	RFLNB	5279	5487	3157	1604	9193	7572	9743	5908	6771	10138	2191	3625	7862	5613	4289	6812	7563
ENSG00000260011	AC132938.1	6	4	6	0	6	4	4	2	14	13	8	13	42	21	14	4	19
ENSG00000269952	AL117336.1	12	155	14	17	76	25	84	87	88	310	71	59	321	155	64	126	106
ENSG00000186352	ANKRD37	116	220	54	27	281	204	277	219	236	378	114	192	465	224	213	248	272
ENSG00000287595	AC097369.3	79	83	30	9	141	58	114	113	188	200	38	101	197	208	154	160	198
ENSG00000165782	PIP4P1	4410	7912	2866	1466	9187	7662	8978	8085	7556	15568	3797	3959	13966	10183	8671	8707	11283
ENSG00000237738	RNF216-IT1	4	10	2	2	2	16	16	6	4	20	12	8	37	11	8	17	14
ENSG00000155313	USP25	7552	6908	3040	1984	9936	10286	9323	7649	9271	12530	3292	5109	10072	6265	7348	7140	8843
ENSG00000202314	SNORD6	46	71	21	10	100	56	98	62	68	124	36	43	121	91	90	74	98
ENSG00000213149	CNN2P9	51	51	28	14	110	131	48	73	43	85	17	24	34	63	39	64	44
ENSG00000184785	SMIM10	28	14	3	4	24	24	18	26	23	35	9	16	45	39	27	30	42
ENSG00000251637	AP003716.1	17	26	12	7	70	65	66	36	26	35	9	15	27	16	54	14	14
ENSG00000115307	AUP1	11788	14550	5172	3144	21132	19075	18739	16244	15338	27539	7013	8958	28228	19593	15758	16854	22852
ENSG00000086967	MYBPC2	18	61	32	16	67	48	42	34	40	126	40	34	84	96	79	96	96
ENSG00000183569	SERHL2	36	41	19	15	46	89	35	23	28	86	17	36	99	96	91	82	136
ENSG00000114302	PRKAR2A	5153	5889	1933	1219	7629	7374	7182	5843	6663	9954	2613	3232	7195	5052	5256	6210	6153
ENSG00000239830	RPS4XP22	14	24	10	6	42	21	41	38	42	9	10	14	26	28	10	20	17
ENSG00000100445	SDR39U1	3493	3540	1295	820	6585	5387	6361	5433	4947	7828	1886	2833	9062	6377	6421	5476	8146
ENSG00000134121	CHL1	30	9	2	14	35	52	44	34	47	92	18	68	87	50	106	45	74
ENSG00000068383	INPP5A	817	1184	381	225	1593	1181	1249	1367	1224	2057	563	696	2237	1667	1153	1211	1942
ENSG00000227973	PIN4P1	11	8	3	4	9	14	15	11	21	9	5	3	10	8	5	13	6
ENSG00000241106	HLA-DOB	1088	726	887	315	1602	1972	1544	1921	2649	4590	874	953	5009	1656	3407	3650	3165
ENSG00000242265	PEG10	229	194	128	37	224	478	383	335	537	823	323	193	683	395	883	275	859
ENSG00000228727	SAPCD1	63	117	38	18	196	126	166	133	94	264	56	65	279	168	124	152	205
ENSG00000177732	SOX12	390	681	214	68	489	555	550	515	551	861	301	329	1070	735	888	719	764
ENSG00000257557	PPP1R12A-AS1	36	25	13	6	42	47	46	46	37	34	17	13	34	22	37	23	39
ENSG00000148158	SNX30	10232	8510	3530	2813	14376	14875	10970	12255	9885	17990	3875	5829	11177	9145	7160	11167	12422
ENSG00000176749	CDK5R1	679	956	263	71	1329	508	731	1330	1375	3305	505	552	1928	1136	1481	2015	1254
ENSG00000186866	POFUT2	2238	2810	971	548	4224	4270	3958	2985	3142	5701	1405	1662	6485	4055	4563	3905	4218
ENSG00000270020	AC009108.3	24	19	11	12	57	48	18	43	39	69	24	40	109	39	50	56	53
ENSG00000273293	AC093458.1	5	7	1	0	6	2	2	4	2	14	6	5	10	8	15	3	5
ENSG00000211749	TRBV23-1	378	228	131	53	656	363	595	379	550	713	230	414	731	652	855	517	539
ENSG00000108582	CPD	11468	9400	3929	3521	13620	12849	12187	9989	10735	18971	4399	6638	11082	8709	7802	8988	10521
ENSG00000110881	ASIC1	49	58	30	10	47	8	33	21	140	106	36	82	91	244	114	118	121
ENSG00000119866	BCL11A	2647	1744	991	566	3791	2959	1906	2881	2850	5565	1328	1633	4150	3334	3467	3505	4766
ENSG00000166342	NETO1	61	51	39	26	71	159	149	60	102	276	74	76	149	100	256	104	240
ENSG00000080007	DDX43	78	115	76	39	223	66	257	216	153	130	77	21	112	46	171	53	55
ENSG00000225335	AC016027.1	5	7	1	2	8	15	15	25	18	33	5	12	24	17	22	16	24
ENSG00000100600	LGMN	826	600	110	93	678	572	451	675	710	1567	268	372	1086	814	673	1102	1009
ENSG00000147905	ZCCHC7	2435	1869	816	637	2997	3094	3255	2840	3843	5354	1496	1701	4745	2940	3784	3199	4254
ENSG00000224650	IGHV3-74	233	134	35	62	189	208	110	198	295	414	154	178	258	251	300	783	370
ENSG00000121577	POPDC2	339	359	113	72	587	704	646	479	414	863	209	257	898	507	599	561	721
ENSG00000225032	AL162586.1	539	570	253	79	1564	972	724	826	914	2006	334	538	1124	1435	1182	1166	1225
ENSG00000156738	MS4A1	23875	11995	10581	4973	18617	33458	20034	13911	20576	41816	17256	13734	36903	26284	44678	30437	45150
ENSG00000121413	ZSCAN18	1325	960	719	271	2139	1522	1618	1492	2142	2791	791	1553	2436	2553	3327	2233	2146
ENSG00000173212	MAB21L3	35	10	5	5	6	24	25	9	16	8	4	3	3	18	4	9	13
ENSG00000108961	RANGRF	1492	1451	528	351	2637	2314	2445	1658	1998	2938	835	1155	3207	2317	2267	2113	2702
ENSG00000078487	ZCWPW1	612	546	276	148	1007	887	946	911	950	1414	428	513	1548	962	1337	890	994
ENSG00000201772	SNORA5C	29	58	18	9	102	49	64	54	66	143	25	31	103	89	62	84	87
ENSG00000132432	SEC61G	2395	2616	806	493	3527	3000	3523	2873	2960	5515	1336	1692	4262	3116	2977	2770	3692
ENSG00000227543	SPAG5-AS1	57	111	43	17	149	127	151	128	121	262	68	70	234	107	178	169	157
ENSG00000105197	TIMM50	1660	1997	615	408	2559	2376	2296	2220	2150	3906	956	1113	3444	2653	1854	2268	2743
ENSG00000149262	INTS4	3422	3460	1415	842	4920	5288	5268	4886	4859	8059	2130	2588	6354	4949	4735	5318	5544
ENSG00000200550	RNU6-137P	8	15	7	1	4	5	15	9	11	27	4	14	26	15	22	17	30
ENSG00000001497	LAS1L	3387	3383	1166	743	5226	5095	4595	3798	4320	6979	1648	2422	6131	4689	4587	4387	5271
ENSG00000170485	NPAS2	157	136	70	24	164	167	180	134	321	349	132	188	397	517	340	153	184
ENSG00000007392	LUC7L	8151	7045	3159	1425	11281	12051	12046	9197	9719	17016	4610	5960	14443	11254	12520	9593	14098
ENSG00000037897	METTL1	327	277	92	60	439	245	500	321	341	672	142	219	646	462	368	387	509
ENSG00000251022	THAP9-AS1	5453	7902	2368	1381	7848	6834	8360	8908	8425	16535	4103	4224	13907	9620	6609	8502	10150
ENSG00000276651	AC007950.2	17	18	5	6	32	29	22	37	25	20	2	5	17	10	24	20	35
ENSG00000197256	KANK2	113	94	84	26	118	156	173	173	99	138	43	54	122	126	57	105	135
ENSG00000133316	WDR74	2505	6597	1865	818	5496	4251	6743	4810	5760	10565	2648	3233	10386	7353	5221	6742	7239
ENSG00000187066	TMEM262	3	4	4	4	36	7	17	11	6	1	2	2	8	6	11	1	2
ENSG00000274373	AC148476.1	28	31	14	8	33	33	26	26	115	99	21	23	120	60	69	61	63
ENSG00000137478	FCHSD2	7249	8478	3925	2447	11400	9963	10537	10367	10623	19721	5119	6485	14078	11658	12064	11507	14742
ENSG00000226359	ACTG1P24	10	7	4	4	4	20	7	9	8	33	6	9	13	18	20	19	30
ENSG00000109929	SC5D	1903	2722	897	275	3131	2065	3293	2635	4177	5560	1525	1690	5549	3270	3553	4871	3478
ENSG00000272669	AL021707.6	69	126	29	18	159	166	105	141	89	194	57	73	283	214	104	155	162
ENSG00000113389	NPR3	43	52	9	6	107	33	74	53	32	82	53	38	84	124	68	100	59
ENSG00000207067	SNORA72	227	235	73	38	384	232	386	202	271	459	109	248	641	277	399	320	355
ENSG00000246214	AC024588.1	26	21	22	4	19	13	40	21	56	51	15	52	94	58	88	64	38
ENSG00000238243	OR2W3	19	54	9	14	48	59	51	85	43	35	12	8	107	18	11	46	10
ENSG00000149346	SLX4IP	927	852	375	241	1556	1359	1490	1215	1326	2135	644	671	1752	1361	1255	1275	1879
ENSG00000261997	AC007336.1	251	195	72	92	570	547	255	445	244	412	67	174	248	242	145	227	352
ENSG00000234617	SNRK-AS1	122	143	58	25	260	183	272	151	195	337	101	115	309	219	233	201	219
ENSG00000284879	AC133644.3	1245	1644	420	255	1689	1971	2093	1654	1688	3432	799	827	2969	1616	1901	1804	2402
ENSG00000272733	AP000345.2	18	7	14	2	51	58	38	70	41	42	26	32	80	47	128	127	155
ENSG00000198910	L1CAM	43	36	21	12	148	111	58	49	60	110	40	44	139	119	111	75	101
ENSG00000166741	NNMT	1	23	9	6	10	3	3	1	13	74	8	9	31	25	17	30	28
ENSG00000212127	TAS2R14	179	154	71	46	235	338	310	253	320	356	138	189	493	271	243	333	402
ENSG00000243477	NAA80	629	1098	230	143	1355	1127	1052	1177	910	1705	437	474	2394	1718	1160	1294	1487
ENSG00000236901	MIR600HG	836	575	437	175	1700	1349	1187	881	882	1661	537	650	2004	1328	2548	1420	2131
ENSG00000119899	SLC17A5	1130	897	386	267	1285	1492	1337	1333	1255	1768	467	647	1376	1031	1142	887	1322
ENSG00000272986	AC009570.1	33	17	11	7	17	32	22	42	40	76	15	19	88	48	44	31	57
ENSG00000023330	ALAS1	1911	1460	868	559	2947	3224	2009	2259	1677	2544	609	1321	2310	1899	1476	1626	2339
ENSG00000189046	ALKBH2	607	450	171	116	868	640	587	528	619	1132	249	367	1001	690	636	696	796
ENSG00000070214	SLC44A1	4671	3285	1449	1279	6008	5899	4235	4486	4877	7282	1592	2291	5408	3619	3234	4125	5650
ENSG00000097033	SH3GLB1	11386	11957	4702	2879	15309	17678	14505	14018	15291	22776	6082	7162	17561	12688	10560	12389	15487
ENSG00000164120	HPGD	293	172	71	149	273	538	208	256	552	877	223	251	604	450	1134	444	678
ENSG00000162510	MATN1	21	96	67	18	50	28	67	39	72	179	48	54	182	151	125	117	113
ENSG00000132704	FCRL2	3295	1410	1029	577	3201	5388	2923	2476	3006	4539	2035	2146	4988	3579	9826	4937	7621
ENSG00000260257	AL035071.1	552	652	215	83	661	579	990	820	581	1452	328	346	1595	881	675	800	1179
ENSG00000135698	MPHOSPH6	1342	799	309	324	1466	1456	2145	1706	1634	2447	862	851	2595	1737	1727	2069	2407
ENSG00000203497	PDCD4-AS1	402	568	166	105	819	572	615	615	751	1046	242	425	1072	679	824	646	765
ENSG00000213018	AL590762.1	11	9	4	2	9	6	12	8	11	22	6	5	26	16	15	17	14
ENSG00000174125	TLR1	5465	4022	2061	1370	8256	8729	5425	7211	5468	7864	2019	3954	5743	4468	3868	5284	6320
ENSG00000218018	AL109955.1	90	466	70	35	238	98	210	226	355	696	215	117	729	375	475	416	235
ENSG00000272264	AC009686.2	19	12	14	2	30	56	47	14	17	61	10	26	60	29	81	48	78
ENSG00000268041	AC010616.1	113	131	84	24	271	189	179	184	238	254	84	160	371	291	364	257	278
ENSG00000259216	AC084757.1	15	4	2	2	18	8	16	12	15	5	2	3	16	6	7	3	8
ENSG00000187240	DYNC2H1	453	565	292	141	931	1523	849	687	758	841	294	351	508	428	744	574	659
ENSG00000241370	RPP21	260	417	107	47	519	393	702	376	397	640	210	267	788	511	579	504	613
ENSG00000186416	NKRF	1321	1779	628	233	1688	1400	1797	1591	2198	4002	969	951	3636	2134	1563	1779	2471
ENSG00000261114	AC012181.1	225	354	127	72	276	207	391	316	387	896	170	232	552	464	272	404	621
ENSG00000168916	ZNF608	132	44	34	47	160	195	126	109	159	230	79	221	253	158	660	155	423
ENSG00000179331	RAB39A	297	188	82	79	419	775	351	454	401	459	94	208	211	336	132	308	232
ENSG00000182796	TMEM198B	2876	2946	1096	629	5846	5065	4629	4067	3979	6898	1696	2047	6368	5371	5264	5037	5460
ENSG00000281958	TRBJ1-4	138	127	60	34	260	357	297	155	203	300	123	248	276	268	265	341	334
ENSG00000239040	RF00019	36	31	25	20	122	118	80	186	52	64	17	21	24	44	62	75	47
ENSG00000152689	RASGRP3	946	779	556	269	998	1116	1338	995	1927	1992	1193	901	2333	1400	2681	1661	1763
ENSG00000272841	AL139393.3	33	67	6	11	40	52	90	56	61	109	45	37	108	58	62	73	101
ENSG00000250254	PTTG2	46	43	21	9	69	54	106	82	61	140	23	54	135	83	99	65	93
ENSG00000163867	ZMYM6	4207	4003	1522	901	5862	6124	5710	5409	5350	9537	2173	2618	7581	5529	5247	5609	6851
ENSG00000232380	ZDHHC20P4	41	38	15	7	52	47	54	55	68	61	16	24	26	36	38	43	27
ENSG00000286472	AL035252.5	2	1	1	1	3	6	6	3	1	14	3	3	4	3	14	10	7
ENSG00000169992	NLGN2	305	409	114	49	905	383	693	419	538	780	215	342	1152	872	853	440	772
ENSG00000232124	AP001057.1	30	14	15	7	20	27	32	17	34	48	18	25	81	30	52	30	70
ENSG00000095585	BLNK	1772	609	355	313	1597	2016	1048	1214	1351	2604	829	1065	1776	1515	2445	2080	2810
ENSG00000271943	AC098614.3	161	157	67	34	255	307	232	212	222	359	86	105	281	132	122	147	186
ENSG00000238063	LINC01685	3	1	5	1	2	17	10	6	7	26	2	10	10	21	21	16	19
ENSG00000124831	LRRFIP1	32035	34051	13036	9025	47388	46908	44107	42887	39061	67299	16454	21054	43438	39379	30187	37459	40040
ENSG00000158482	SNX29P1	414	333	246	160	520	582	471	557	484	1041	267	382	828	690	1244	643	1074
ENSG00000101955	SRPX	24	5	0	1	3	3	3	6	18	75	4	2	12	26	14	41	41
ENSG00000151287	TEX30	308	428	102	65	416	495	543	444	479	836	283	234	718	432	446	508	552
ENSG00000135473	PAN2	10387	10003	3846	2360	16474	16772	17231	13514	13504	23203	5625	7843	18995	16076	18303	15723	19139
ENSG00000154380	ENAH	26	21	28	17	51	54	76	61	46	99	55	52	108	49	203	68	125
ENSG00000173868	PHOSPHO1	17	17	18	6	138	99	45	13	24	67	5	10	11	20	17	14	17
ENSG00000206778	RNU6-213P	5	7	7	2	16	5	19	5	4	5	0	6	5	2	6	5	1
ENSG00000272799	AC006238.1	22	24	6	7	40	37	64	37	52	78	12	47	74	59	79	39	52
ENSG00000232907	DLGAP4-AS1	56	56	30	17	131	82	98	72	94	126	42	75	145	93	149	85	158
ENSG00000237624	OXCT2P1	14	14	4	3	30	22	10	15	18	37	14	7	51	25	18	54	22
ENSG00000172992	DCAKD	856	849	315	211	1358	1600	1230	994	1144	1863	456	712	2145	1354	1191	1055	1432
ENSG00000205837	LINC00487	18	15	2	4	93	26	33	12	25	56	11	24	62	27	62	42	63
ENSG00000198162	MAN1A2	6095	6723	2624	1523	9641	9648	8396	6771	8304	11172	3358	3676	7469	6136	7239	7138	6620
ENSG00000239779	WBP1	1056	1202	552	222	2208	1760	2217	1669	1458	2689	702	915	2966	2243	2072	1879	2143
ENSG00000162650	ATXN7L2	533	940	224	130	908	1186	1168	942	923	1630	439	473	1461	1283	1112	1261	1080
ENSG00000164330	EBF1	288	358	373	124	547	474	399	337	461	1052	402	327	831	576	788	796	865
ENSG00000264017	RN7SL336P	14	11	7	3	14	24	18	15	15	9	1	3	20	16	12	10	17
ENSG00000188822	CNR2	1184	692	510	192	1260	1972	1552	1267	1465	2177	824	968	1872	1424	2155	1792	2552
ENSG00000100568	VTI1B	6929	5377	2042	1559	8480	9936	7637	7694	7997	11974	2553	3899	9101	5967	5391	6712	8658
ENSG00000076554	TPD52	1694	1908	906	401	2093	2222	4023	1929	2753	4516	1202	1420	3695	2736	4025	2967	4288
ENSG00000106688	SLC1A1	7	2	6	5	19	8	11	9	7	3	1	1	14	9	0	6	6
ENSG00000216863	LY86-AS1	180	75	49	32	156	230	126	124	127	304	84	122	191	161	254	176	324
ENSG00000080166	DCT	34	29	27	3	23	60	42	34	57	134	16	60	73	60	155	50	75
ENSG00000259751	AC018868.2	19	9	3	3	18	54	23	12	17	10	0	9	10	10	15	10	1
ENSG00000204084	INPP5B	3100	2587	992	625	3955	3988	6051	3431	5860	12721	2053	2029	7501	5765	3319	3933	9369
ENSG00000198369	SPRED2	333	376	109	61	362	309	327	268	279	520	106	158	278	245	216	296	242
ENSG00000269553	U62631.1	162	59	81	43	211	365	171	196	183	381	98	215	272	259	512	322	372
ENSG00000233786	CDC27P1	38	54	22	12	59	54	64	79	53	34	19	17	33	57	52	49	56
ENSG00000269926	DDIT4-AS1	4	31	1	0	7	1	8	9	13	64	5	6	37	22	14	7	22
ENSG00000235621	LINC00494	495	245	200	100	741	1297	451	493	756	1061	331	498	850	796	1070	801	1461
ENSG00000002587	HS3ST1	54	27	10	9	55	68	52	36	46	58	35	40	86	43	189	72	134
ENSG00000259972	AC009120.2	1189	785	407	219	1810	1883	1903	1579	1548	2480	699	964	2516	1643	1866	1617	1949
ENSG00000197520	FAM177B	67	63	36	43	99	165	171	140	125	353	61	106	220	207	382	95	240
ENSG00000257875	AC089998.3	15	4	3	11	6	43	24	10	26	7	2	3	0	1	14	19	6
ENSG00000100485	SOS2	8290	8642	3456	2314	11366	14628	10038	10174	11958	16379	4089	6087	9792	8358	7962	9438	10652
ENSG00000066933	MYO9A	3155	3307	1384	777	4970	5625	4956	3731	4854	5161	1614	1994	3778	3068	4597	3607	3607
ENSG00000234965	SHISA8	4	6	4	2	7	19	3	4	3	13	5	7	12	15	13	21	13
ENSG00000169902	TPST1	209	220	131	66	281	211	293	183	581	825	206	220	439	478	588	296	406
ENSG00000166595	CIAO2B	1659	2158	607	446	2936	2714	2767	2493	2384	3976	1098	1187	4706	3244	2098	2751	3199
ENSG00000229417	NPM1P25	161	42	21	20	126	148	77	78	104	235	63	79	168	78	177	176	224
ENSG00000241357	AC092849.2	9	16	5	3	22	34	22	44	35	75	12	15	53	54	17	31	43
ENSG00000286129	AC245060.7	219	114	63	24	276	235	172	135	164	317	113	115	334	160	308	290	351
ENSG00000288046	AL031123.5	63	41	15	8	73	67	34	55	36	66	18	16	5	14	16	34	58
ENSG00000121542	SEC22A	855	615	264	172	1018	1092	1135	1014	1076	1698	428	519	1787	953	1063	1060	1374
ENSG00000145908	ZNF300	1122	577	216	177	572	1489	1115	770	1114	1916	952	1234	1952	1110	830	984	1422
ENSG00000168906	MAT2A	19855	16016	4727	3797	32201	22135	25971	43834	35703	64696	11290	14698	44404	53729	27997	30473	40519
ENSG00000255920	CCND2-AS1	28	12	4	5	35	42	29	21	26	72	13	18	33	37	33	29	48
ENSG00000285554	AC242988.2	120	250	51	65	292	351	161	243	281	282	43	133	167	207	102	213	167
ENSG00000123975	CKS2	196	315	33	39	139	179	292	296	367	767	164	120	710	330	233	292	419
ENSG00000172458	IL17D	2	7	2	1	9	0	4	3	3	18	6	3	19	11	6	3	14
ENSG00000244119	PDCL3P4	299	253	123	57	465	382	601	451	478	835	178	340	674	355	609	456	627
ENSG00000232891	AL450344.3	3	48	70	13	53	38	62	40	36	166	62	49	146	98	94	91	134
ENSG00000170919	TPT1-AS1	2311	2773	1076	458	4800	4209	4948	3777	3625	7300	1411	2196	5990	4222	5016	3979	4820
ENSG00000152795	HNRNPDL	40989	42766	13702	9593	56591	52153	56084	47686	57633	87118	22580	31885	71751	50288	58143	49995	64645
ENSG00000133424	LARGE1	157	135	140	64	165	352	523	107	185	917	232	313	510	254	515	263	331
ENSG00000005471	ABCB4	293	213	179	136	264	529	360	264	438	667	270	326	663	439	848	464	890
ENSG00000132185	FCRLA	1812	484	179	246	1227	2385	1158	1091	1405	1850	740	920	2714	1372	2548	1903	3764
ENSG00000205078	SYCE1L	51	89	22	9	89	66	132	153	85	148	50	46	222	142	107	106	173
ENSG00000277662	AL354696.1	52	54	23	11	88	96	107	111	113	146	41	48	165	106	122	83	131
ENSG00000268836	Z69706.1	55	24	15	3	65	58	57	38	61	148	24	31	89	70	58	51	95
ENSG00000101333	PLCB4	32	13	3	2	32	15	6	23	10	47	10	11	37	16	24	67	40
ENSG00000231512	SEPT14P21	23	17	13	7	58	52	31	37	35	47	11	9	43	21	28	30	22
ENSG00000149489	ROM1	69	119	27	25	121	128	91	85	108	189	46	50	246	150	131	136	135
ENSG00000197251	LINC00336	5	5	2	1	30	2	18	7	15	19	3	13	48	38	49	10	15
ENSG00000270402	AC011458.1	2	5	5	0	2	5	4	9	7	15	3	7	19	6	28	9	12
ENSG00000118492	ADGB	12	3	1	2	8	10	8	4	19	5	0	4	1	5	1	5	7
ENSG00000115607	IL18RAP	7277	4012	1361	1189	8377	5883	8918	5276	8884	13111	3661	3377	12300	5849	11277	10595	14255
ENSG00000254676	AP000873.4	141	174	49	38	286	187	317	228	248	410	120	99	385	257	227	244	428
ENSG00000271964	AC090948.1	459	1458	485	105	1405	527	1749	1052	1702	2837	676	1212	2368	1601	1678	1450	1562
ENSG00000141665	FBXO15	44	33	34	9	86	67	94	48	96	119	39	58	161	64	121	73	134
ENSG00000124225	PMEPA1	211	220	53	37	197	231	144	205	172	300	82	142	367	228	306	232	487
ENSG00000166226	CCT2	7045	7684	2485	1495	8769	7730	9667	7757	8831	16609	3966	4631	11474	8764	8938	8479	10607
ENSG00000280149	AC004877.2	85	59	28	15	142	124	170	95	113	184	51	113	178	117	211	120	134
ENSG00000282122	IGHV7-4-1	8	6	29	4	0	231	4	10	4	197	6	13	199	248	458	43	24
ENSG00000099840	IZUMO4	179	169	98	47	455	383	289	356	265	382	127	182	625	625	416	359	477
ENSG00000144381	HSPD1	10737	8091	2249	2079	12348	10825	11228	10457	12678	20525	4784	7095	16104	11398	11140	11304	14087
ENSG00000145911	N4BP3	132	1079	84	40	294	223	151	186	225	574	264	144	998	701	332	489	469
ENSG00000164978	NUDT2	810	653	200	140	1055	1189	989	727	830	1636	494	361	1319	1429	1042	872	1631
ENSG00000225774	SIRPAP1	7	7	19	2	7	6	96	27	16	216	42	69	258	16	48	4	261
ENSG00000120647	CCDC77	786	541	193	173	1133	1152	1116	758	1054	1571	417	592	1495	877	1029	971	1415
ENSG00000079691	CARMIL1	379	451	226	134	814	378	532	375	467	614	181	266	436	393	417	318	243
ENSG00000277782	AC068870.2	26	50	7	4	41	46	16	72	64	141	17	17	113	46	70	71	119
ENSG00000145703	IQGAP2	19168	11970	5611	4525	20012	27542	19216	17524	22960	28672	8158	9427	18952	13628	13629	16017	17520
ENSG00000197093	GAL3ST4	608	714	401	111	913	423	745	601	1128	1273	358	766	1311	1626	1622	1101	1015
ENSG00000276524	AC010999.2	8	3	2	1	13	9	3	8	13	18	3	9	18	9	12	12	15
ENSG00000203780	FANK1	23	20	7	6	44	43	61	32	82	49	37	27	142	35	77	56	76
ENSG00000141753	IGFBP4	210	302	36	44	235	170	240	249	178	386	105	133	817	248	309	287	360
ENSG00000274180	NATD1	1576	1502	840	358	2843	3823	1923	1751	1316	2480	543	956	2132	1724	1297	1282	2186
ENSG00000170049	KCNAB3	620	639	237	163	1249	814	1218	816	773	1472	365	493	1505	1007	1144	891	1155
ENSG00000213430	HSPD1P1	476	362	113	70	576	410	516	476	614	874	198	327	794	551	537	469	673
ENSG00000146425	DYNLT1	5942	8293	4045	1677	16175	8877	14224	12202	14228	24467	5815	7484	19759	13045	10447	12750	16053
ENSG00000188786	MTF1	5790	3950	1534	1177	7743	7909	5667	5400	4825	7895	1926	3336	4698	4549	3820	4834	5672
ENSG00000125450	NUP85	4933	4143	1563	1095	7254	5981	6801	5489	4970	9956	1974	3932	9362	7037	5595	6194	7237
ENSG00000180747	SMG1P3	5924	15327	7576	3913	22532	26394	22503	14798	17753	23298	5593	8279	11518	7764	13766	14971	8915
ENSG00000287539	AC022966.3	58	45	21	15	97	138	81	109	85	151	32	60	204	106	99	102	106
ENSG00000177707	NECTIN3	116	170	43	21	205	251	273	161	134	178	61	42	164	87	204	85	131
ENSG00000261845	AC124283.1	12	11	7	5	21	30	31	16	25	45	11	20	31	29	35	17	39
ENSG00000261812	TUBB8P7	34	44	1	8	25	99	47	20	2	10	12	1	3	2	0	49	1
ENSG00000205791	LOH12CR2	13	18	3	3	47	31	25	25	29	19	6	12	20	9	13	6	24
ENSG00000272871	AL159169.2	97	216	90	35	291	235	369	194	291	359	126	134	657	267	335	342	441
ENSG00000009335	UBE3C	7183	7525	2788	1907	11102	11337	10822	9574	9465	14567	3790	5195	10358	8192	7870	8944	9262
ENSG00000188848	BEND4	272	161	112	84	303	429	310	239	487	550	217	269	435	378	686	431	551
ENSG00000104888	SLC17A7	7	9	4	2	5	23	2	6	10	26	8	8	24	25	14	6	22
ENSG00000189420	ZFP92	300	493	329	112	559	556	509	457	365	688	161	209	362	471	251	371	468
ENSG00000119541	VPS4B	5761	5197	2005	1045	6464	7409	6684	5108	5956	9205	2380	3159	6727	4939	4828	4738	5923
ENSG00000139631	CSAD	3013	3659	1424	926	6293	5934	5083	5006	4423	7365	1911	2644	7965	5925	4708	5589	6394
ENSG00000287593	AL022724.2	15	10	7	1	29	13	35	24	7	6	1	8	5	0	16	10	10
ENSG00000287766	AC006130.3	45	40	25	5	50	88	80	43	77	137	30	36	91	84	74	82	101
ENSG00000204311	PJVK	219	222	112	55	430	335	363	325	373	561	159	193	481	318	504	391	455
ENSG00000261019	AC010132.4	22	25	14	7	63	69	63	49	40	58	6	25	29	24	34	31	41
ENSG00000169896	ITGAM	31997	28322	10306	10456	46926	58064	37080	34935	35062	58208	13464	20240	38176	33773	20329	31986	41493
ENSG00000064489	BORCS8-MEF2B	12	2	4	0	5	11	10	11	14	41	3	9	34	16	19	11	25
ENSG00000272181	AC012557.2	65	73	35	10	46	79	260	98	99	256	62	71	178	94	199	139	149
ENSG00000256060	TRAPPC2B	149	180	52	33	262	197	219	164	232	284	102	133	290	200	250	222	501
ENSG00000155026	RSPH10B	15	10	5	2	19	26	18	16	25	30	17	10	35	17	29	30	22
ENSG00000187922	LCN10	11	0	3	2	15	28	8	9	10	11	6	10	29	25	49	32	39
ENSG00000212452	SNORD69	8	15	5	4	10	20	64	32	42	52	13	20	83	25	50	42	35
ENSG00000185710	SMG1P4	4484	11383	5493	3072	15859	18942	15863	11258	13110	16881	4296	6145	8628	6397	10750	10511	6481
ENSG00000088766	CRLS1	297	167	78	41	473	252	387	316	336	659	149	214	395	372	403	315	475
ENSG00000255320	AP000759.1	8	14	2	6	20	10	1	4	7	2	1	2	3	3	8	2	6
ENSG00000187037	GPR141	1181	551	279	285	1273	1956	1116	1157	1425	1612	388	608	1001	588	793	752	1179
ENSG00000268403	AC132192.2	65	105	25	10	95	135	127	136	113	209	40	77	158	115	114	168	213
ENSG00000198960	ARMCX6	1943	1803	684	412	2705	2643	2460	2541	2146	3808	944	1253	4085	2523	2486	2251	3077
ENSG00000075340	ADD2	469	871	297	125	736	795	781	908	893	1288	446	528	1083	1479	1059	1248	915
ENSG00000168081	PNOC	239	167	75	53	190	432	185	181	233	397	109	174	440	240	356	342	397
ENSG00000102904	TSNAXIP1	37	42	12	15	69	60	51	44	56	79	24	36	107	60	58	55	79
ENSG00000172878	METAP1D	644	570	324	131	1159	974	925	736	1009	1567	363	586	1242	996	1290	1009	1123
ENSG00000084112	SSH1	6454	10720	3145	1857	10322	11046	9212	8457	9019	13283	3659	3877	8978	8314	6934	9444	8485
ENSG00000216285	AC078819.1	2878	2573	910	748	4043	3879	3348	3619	2984	5367	1144	1819	3846	3293	1730	2607	3256
ENSG00000270048	AC068790.4	5	13	5	3	55	95	24	13	21	9	1	12	1	7	19	19	5
ENSG00000273466	AC012510.1	166	142	54	26	218	251	244	209	163	395	83	91	392	205	252	229	266
ENSG00000230918	AC008063.1	54	46	26	9	148	69	82	98	129	175	45	64	150	117	207	81	106
ENSG00000269918	AF131215.6	401	169	107	44	720	434	451	415	341	649	147	348	1047	499	861	545	495
ENSG00000229833	PET100	1057	2247	798	415	2565	2048	3253	2355	2182	4337	1133	1297	4413	2723	2539	2429	3170
ENSG00000196371	FUT4	2905	2435	2479	1378	7254	4207	4381	3691	3444	5714	1448	1958	3020	3195	2358	3335	4058
ENSG00000109944	JHY	432	301	104	73	648	514	668	417	453	493	120	186	397	258	629	227	375
ENSG00000274810	NPHP3-ACAD11	8	10	6	2	18	31	17	16	12	16	4	5	2	1	19	6	12
ENSG00000128602	SMO	31	6	10	2	13	10	10	36	18	33	23	11	23	44	35	36	43
ENSG00000224628	AL121723.1	29	46	13	5	45	44	49	51	43	105	16	30	99	74	34	41	71
ENSG00000220517	ASS1P1	31	32	23	8	62	152	71	53	25	37	14	11	29	41	50	45	23
ENSG00000207392	SNORA20	43	55	30	13	72	54	127	48	71	135	42	53	100	96	82	71	120
ENSG00000276547	PCDHGB5	53	39	34	4	38	41	23	42	37	37	3	2	52	28	34	15	33
ENSG00000104497	SNX16	918	731	305	279	1337	1395	1147	1271	963	1593	392	535	1366	995	885	842	1183
ENSG00000197976	AKAP17A	6985	12261	2685	1867	13882	12018	9587	10850	10395	18311	4708	5311	21011	14976	10590	12009	14273
ENSG00000197976	AKAP17A	6985	12261	2685	1867	13882	12018	9587	10850	10395	18311	4708	5311	21011	14976	10590	12009	14273
ENSG00000204516	MICB	2709	2421	1193	760	4010	4522	4208	3634	3149	5516	1302	1573	3625	2659	3012	2824	4374
ENSG00000100836	PABPN1	7165	8437	3408	1913	12087	10132	11065	10641	8868	16425	4461	5242	16058	12491	10121	10080	13203
ENSG00000269858	EGLN2	1755	2081	850	473	3563	3124	3500	3463	2634	4319	1371	1497	4257	3687	2842	3510	4454
ENSG00000287684	AL392172.2	13	6	3	1	8	16	10	16	4	25	6	14	11	10	27	20	17
ENSG00000257711	AC079385.2	2	2	0	1	2	7	4	3	5	5	4	5	9	5	8	3	8
ENSG00000160856	FCRL3	6578	2345	1991	1130	7259	8388	7186	11337	9542	12664	4248	5558	13414	8058	15907	10265	9818
ENSG00000235194	PPP1R3E	2585	2232	1067	481	4830	3521	4694	3623	4486	6079	1407	2638	6042	4372	6564	3595	5426
ENSG00000224689	ZNF812P	24	13	4	2	32	33	17	29	16	10	8	6	10	11	18	9	18
ENSG00000196757	ZNF700	3679	3767	1685	850	6092	6275	6486	5380	4840	8758	2279	2837	8464	5310	6110	5564	6815
ENSG00000183022	TPM3P8	35	49	14	11	64	70	40	54	55	95	15	21	57	52	18	38	44
ENSG00000255669	AC092471.1	15	19	13	3	12	50	21	29	17	13	5	6	13	15	20	21	12
ENSG00000108465	CDK5RAP3	6219	6935	2619	1521	12934	10986	10478	9198	8142	15239	3346	4958	14098	13002	11285	9456	13601
ENSG00000178385	PLEKHM3	2635	3369	1363	787	4590	4708	3940	3918	4702	6006	1470	1931	3672	3345	3494	3846	3662
ENSG00000251450	RASGRF2-AS1	116	74	25	10	161	135	175	123	131	242	41	89	229	166	234	165	158
ENSG00000246859	STARD4-AS1	32	34	12	12	62	60	49	52	42	72	20	45	99	58	68	134	52
ENSG00000110218	PANX1	1451	1599	388	334	1656	2326	1657	1591	1432	2104	499	986	1809	1027	1185	1501	1493
ENSG00000232196	MTRNR2L4	1	3	1	1	8	10	5	14	9	0	2	2	1	3	2	1	6
ENSG00000167685	ZNF444	830	782	283	175	1365	1520	1192	1358	1164	1525	453	777	1802	1497	1404	1308	1718
ENSG00000241170	AP001992.1	416	532	191	151	870	828	951	726	723	1294	306	514	1160	745	564	901	1126
ENSG00000167641	PPP1R14A	40	25	6	6	46	48	27	53	33	49	21	23	94	57	29	61	96
ENSG00000154133	ROBO4	9	4	0	1	3	16	3	9	4	21	5	3	20	16	12	9	8
ENSG00000237638	LINC02245	425	427	177	83	749	602	515	671	644	946	239	297	1037	647	774	617	816
ENSG00000105851	PIK3CG	5219	6251	3140	1186	7211	8131	7726	7139	5939	9133	2498	3110	8463	5552	4539	7072	5871
ENSG00000211947	IGHV3-21	395	541	103	103	625	604	411	404	567	690	390	232	935	660	1458	794	732
ENSG00000227630	LINC01132	17	12	3	5	21	40	23	9	7	4	2	4	12	18	10	8	16
ENSG00000248791	AC010627.1	77	27	10	14	132	105	60	64	48	52	13	30	14	48	52	27	52
ENSG00000183150	GPR19	58	61	16	9	73	90	115	82	75	221	25	64	150	104	179	88	69
ENSG00000278730	AC005332.6	3418	3352	1355	1022	5763	6005	5063	4549	4564	6842	1655	2374	4280	3702	4555	4141	4170
ENSG00000224597	SVIL-AS1	1003	688	272	277	1460	1541	1103	1092	1038	1631	396	597	1208	905	781	905	1008
ENSG00000268107	AC003005.1	31	21	12	5	69	53	37	36	40	25	8	30	30	22	24	18	42
ENSG00000163534	FCRL1	5003	3867	3317	2195	6939	10251	9042	6017	7586	12648	4885	6522	8488	8924	25100	14654	15761
ENSG00000138311	ZNF365	207	266	106	43	323	723	741	421	182	276	93	106	325	84	475	136	194
ENSG00000168734	PKIG	276	246	105	132	495	594	345	297	415	583	170	215	909	630	817	504	757
ENSG00000169116	PARM1	492	342	90	57	402	515	356	512	623	1006	220	291	584	454	574	556	710
ENSG00000182621	PLCB1	1923	1993	615	862	2894	3180	1983	2369	2003	3820	766	1223	1765	1658	962	2015	2655
ENSG00000272989	LINC02012	34	48	6	2	32	53	41	47	42	110	28	18	92	50	42	42	83
ENSG00000251348	HSPD1P11	9	5	10	4	13	46	32	11	24	12	1	4	0	8	19	22	6
ENSG00000267764	AC093567.1	24	17	5	5	34	69	31	41	24	28	8	5	11	13	44	20	18
ENSG00000280079	AC011447.7	32	15	2	2	22	71	52	22	32	51	14	30	51	53	74	36	51
ENSG00000220205	VAMP2	11096	16619	5849	3112	20331	19985	22997	15666	18760	30267	9001	9969	30098	18226	18430	18457	24458
ENSG00000162714	ZNF496	1798	1825	589	381	2214	2357	1834	2106	3144	3810	844	1645	3187	2448	2586	2823	2736
ENSG00000214967	NPIPA7	5511	5275	2157	1038	8338	8107	9950	6814	6992	14118	3576	4446	11412	6327	8517	6944	9665
ENSG00000224738	AC099850.1	32	27	12	13	74	68	36	39	39	66	9	16	61	25	27	48	26
ENSG00000177425	PAWR	507	431	368	162	837	941	703	569	873	1451	427	715	913	729	1139	1129	1223
ENSG00000204227	RING1	2853	2844	859	666	4416	4103	3439	3585	3485	5575	1364	1998	5434	3988	3219	3513	4731
ENSG00000087903	RFX2	427	498	299	165	741	936	452	635	511	724	232	225	790	693	331	375	571
ENSG00000226900	AL451069.1	9	24	2	2	10	8	23	23	8	20	2	2	14	9	8	3	1
ENSG00000130962	PRRG1	104	36	17	6	101	120	48	68	56	59	13	37	31	52	32	47	35
ENSG00000269834	ZNF528-AS1	201	226	56	51	157	249	297	309	290	517	71	199	450	406	347	270	454
ENSG00000130779	CLIP1	8996	10496	4000	2850	13692	15297	13712	10917	12927	19324	5270	6596	13223	10324	9354	11499	12125
ENSG00000170871	KIAA0232	7121	6253	2241	1585	9110	10981	8748	8048	8843	12121	3238	4517	8828	6552	6508	7454	8760
ENSG00000133466	C1QTNF6	835	999	420	213	2286	1657	1452	1457	1254	1730	634	956	1935	2079	2118	2409	2064
ENSG00000176533	GNG7	1015	992	582	246	1918	2027	892	1117	1171	2401	641	826	2197	1561	1937	1705	2122
ENSG00000143669	LYST	28717	31773	11630	9383	54005	54139	40522	50239	43323	62502	14319	23454	42045	40325	25659	39964	41628
ENSG00000198185	ZNF334	63	37	6	3	97	39	28	53	126	147	33	48	190	92	62	56	62
ENSG00000253764	AC019257.1	15	37	12	7	71	26	12	92	100	67	43	77	182	93	118	41	46
ENSG00000152518	ZFP36L2	38156	67807	13726	7016	65212	36692	65254	48779	101881	137126	28698	42172	90747	66527	59951	61914	103267
ENSG00000170037	CNTROB	2519	2309	661	637	3712	3773	2845	2821	2653	5033	1318	1580	4292	3543	2774	3166	3977
ENSG00000100151	PICK1	1018	1325	406	266	2206	1881	1208	1536	1086	2816	608	757	2655	1952	1558	1709	1720
ENSG00000102547	CAB39L	422	408	141	109	728	734	605	604	598	892	207	294	675	410	452	446	651
ENSG00000136868	SLC31A1	3976	1983	1228	1264	5857	5608	4019	4141	4724	5912	1205	2541	3695	3160	2116	3495	4228
ENSG00000250366	TUNAR	16	10	12	1	15	1	30	15	3	42	23	8	42	16	32	17	54
ENSG00000101236	RNF24	5140	5389	2156	1313	8524	9928	6089	8047	5304	10374	2128	2919	5616	6482	3935	5474	8594
ENSG00000154153	RETREG1	1240	1271	307	208	1933	1137	1254	1332	2577	2816	668	1322	2134	1716	2856	1499	2001
ENSG00000228956	SATB1-AS1	920	1082	414	245	2304	1074	1634	1148	2364	2403	697	1171	2325	1721	2935	1706	1983
ENSG00000102755	FLT1	63	85	30	17	95	39	86	78	231	305	44	99	135	110	179	117	147
ENSG00000224790	AP000704.1	19	73	6	2	67	43	67	34	44	118	22	22	123	63	73	48	72
ENSG00000147394	ZNF185	4237	3753	1676	1088	7778	8490	3763	6689	5253	8042	1494	1693	9176	4066	1786	3723	5782
ENSG00000119650	IFT43	358	369	160	91	670	677	507	538	571	863	196	299	1013	569	494	592	794
ENSG00000163171	CDC42EP3	18369	7859	11885	8487	30644	25809	22856	20694	13752	23344	4986	13666	13088	11286	10876	11563	23297
ENSG00000052126	PLEKHA5	581	698	273	137	987	1151	1494	863	842	886	404	305	953	488	1025	408	673
ENSG00000231439	WASIR2	4	9	2	3	0	29	1	3	9	27	2	15	46	16	20	5	51
ENSG00000084070	SMAP2	34582	25626	8277	6831	38620	44500	29313	40689	52629	91997	15192	26724	56606	39902	36335	38565	57844
ENSG00000136444	RSAD1	4481	4110	1043	842	6643	6353	6734	5504	6160	9077	2213	3035	8488	6241	6820	6156	7825
ENSG00000126952	NXF5	6	8	5	3	12	16	16	10	10	23	6	5	23	27	43	13	32
ENSG00000287461	AL080317.4	32	22	5	4	28	37	26	43	20	62	13	22	49	42	30	22	66
ENSG00000234936	AC010883.1	92	135	62	26	219	179	194	250	160	306	62	101	432	245	179	203	426
ENSG00000133800	LYVE1	23	5	3	8	22	25	17	19	21	15	7	4	11	5	7	16	17
ENSG00000101104	PABPC1L	2206	1994	746	651	5130	4450	3051	3362	3824	4971	1422	2049	5203	3989	4933	3868	4992
ENSG00000111052	LIN7A	2022	1305	789	666	3432	3303	1556	1750	2215	3448	809	965	1958	1229	359	1478	2268
ENSG00000287688	AC011317.1	3	19	10	2	8	15	23	13	7	39	8	16	29	26	22	17	18
ENSG00000158525	CPA5	22	21	1	3	0	11	28	23	98	66	5	57	97	197	16	295	34
ENSG00000115257	PCSK4	20	43	17	7	118	50	23	47	26	74	13	46	150	129	82	71	56
ENSG00000224967	AC009303.1	22	50	22	7	104	46	71	47	59	74	12	24	32	25	45	34	49
ENSG00000140396	NCOA2	6955	10779	4618	2618	14827	14368	13046	12022	12024	17568	4874	5777	13274	10303	9648	11406	10526
ENSG00000185986	SDHAP3	1411	1489	813	346	3073	2448	2338	1632	2374	3473	832	1431	3171	2272	3252	2959	3443
ENSG00000179222	MAGED1	1998	2018	591	317	3104	2989	2438	2511	2700	3772	1034	1305	4449	2698	3073	2826	3328
ENSG00000166405	RIC3	1124	2145	954	319	2944	3220	3050	2084	3224	4173	1712	2122	3910	2631	5349	2774	3195
ENSG00000124193	SRSF6	19841	32556	10636	5907	28920	24269	39003	33623	33284	65980	16694	17713	49229	39926	29750	34803	40162
ENSG00000144036	EXOC6B	995	1027	435	230	1594	1551	1499	1243	1396	1788	500	666	1548	1072	1277	1162	1165
ENSG00000278857	IGKV1D-12	82	110	22	20	99	122	56	137	125	129	96	57	151	123	167	243	220
ENSG00000173917	HOXB2	539	471	197	105	735	314	313	621	500	1084	304	427	1122	496	683	703	686
ENSG00000248810	LINC02432	543	821	219	425	3123	6118	1526	2643	2477	2142	302	149	765	843	475	1420	2468
ENSG00000226266	AC009961.1	63	112	36	16	118	120	106	117	76	109	27	48	59	59	134	59	84
ENSG00000247095	MIR210HG	29	30	9	3	64	41	44	36	30	60	14	23	103	53	55	42	50
ENSG00000232093	DCST1-AS1	39	38	19	11	99	80	65	79	67	81	16	22	81	69	36	54	61
ENSG00000243762	AC006547.2	4	13	7	5	16	6	13	13	11	38	6	7	45	18	28	30	18
ENSG00000214077	GNAQP1	49	67	24	16	68	99	108	84	68	118	19	45	50	55	68	67	43
ENSG00000172824	CES4A	1247	1225	417	274	1841	1648	1940	1911	1450	2469	594	1051	2509	2031	1761	1738	2006
ENSG00000124942	AHNAK	519343	326531	187768	147682	703129	1076821	817369	626713	581156	755052	197767	351019	437889	416465	430756	509691	542249
ENSG00000068308	OTUD5	5849	7120	2473	1253	10035	10267	9214	8055	8090	13135	3434	4405	14300	9076	9153	8455	10607
ENSG00000275344	MIR6503	87	76	26	15	107	164	96	134	60	190	26	37	57	70	41	87	80
ENSG00000136573	BLK	2458	1687	1568	668	4036	5718	2471	2274	3255	5163	1896	2067	5149	4866	4387	4163	6220
ENSG00000070526	ST6GALNAC1	175	143	105	11	213	383	834	72	137	72	27	44	154	114	53	210	116
ENSG00000113494	PRLR	535	635	373	281	1241	810	510	736	469	1342	288	263	341	713	281	414	651
ENSG00000175073	VCPIP1	6302	6142	3210	1211	9632	9156	9646	6576	8234	9821	2891	2926	6907	5604	8710	6793	6631
ENSG00000166439	RNF169	7532	8650	3686	2875	14656	13199	11961	11010	12260	16809	4218	6197	9642	9770	9961	9810	11409
ENSG00000164746	C7orf57	8	11	7	4	6	14	10	9	8	26	10	6	37	15	22	12	24
ENSG00000095794	CREM	745	2629	371	275	1584	1038	1708	1453	2352	4810	1195	867	6305	2180	1179	2267	1997
ENSG00000168395	ING5	2279	3205	926	566	4718	3968	3705	3895	3573	5940	1319	2027	6028	4624	4100	3675	4210
ENSG00000238363	SNORA13	12	26	5	6	64	39	70	19	33	34	23	30	91	50	79	38	56
ENSG00000169738	DCXR	907	1191	423	218	1936	1575	1008	1426	1357	2001	438	849	3796	1780	1629	1536	2551
ENSG00000011243	AKAP8L	6436	6877	2318	1586	10047	10840	8361	8082	8306	13121	3252	4537	13522	9379	7895	8591	11603
ENSG00000265452	MIR3682	57	45	15	9	100	32	87	74	43	97	35	48	119	52	81	81	118
ENSG00000175003	SLC22A1	16	47	17	8	61	80	55	39	32	44	17	16	53	27	18	35	38
ENSG00000280327	Z97633.1	16	31	14	5	27	30	57	38	23	69	15	24	101	44	30	32	58
ENSG00000008294	SPAG9	6856	8861	3884	2443	11723	11858	10960	9767	9936	16220	4436	4810	11092	9339	7676	8686	10732
ENSG00000183421	RIPK4	2	15	1	1	11	0	4	5	18	10	6	4	29	25	8	22	12
ENSG00000172183	ISG20	2318	3237	1061	680	6372	5089	4344	3202	4941	5879	1794	3007	6149	4940	7148	5251	5100
ENSG00000107362	ABHD17B	1533	1556	515	175	1796	1385	1687	1762	2530	4185	994	839	3018	2029	1647	2527	2290
ENSG00000265429	MIR4782	4	2	2	3	34	19	4	6	5	0	2	3	3	1	11	2	2
ENSG00000171291	ZNF439	1429	966	500	133	2136	1750	1809	1770	2145	2895	658	1235	2609	1954	2896	2061	2567
ENSG00000231584	FAHD2CP	340	486	189	77	921	809	607	552	632	842	250	376	1126	773	779	634	979
ENSG00000160014	CALM3	15069	16618	5705	4093	23669	23051	22506	20490	18871	27164	7559	10614	27812	18810	16556	16049	23095
ENSG00000020426	MNAT1	465	458	178	116	600	613	708	512	752	1141	289	332	1020	507	689	617	846
ENSG00000165661	QSOX2	2498	2843	1655	729	4700	4754	3850	3693	3463	5965	1699	2420	6415	4460	4975	4636	5110
ENSG00000260279	AC137932.1	15	24	5	5	25	26	47	15	27	56	13	15	61	28	52	33	23
ENSG00000266910	AC008507.1	72	78	14	8	155	86	125	118	138	224	34	60	260	127	142	103	185
ENSG00000168070	MAJIN	21	7	7	3	11	30	19	15	16	28	14	11	40	39	33	15	26
ENSG00000205581	HMGN1	18242	24963	6388	3658	23517	23612	26613	21716	27360	43102	12038	14317	34232	22964	29466	24568	29166
ENSG00000269404	SPIB	1838	398	132	144	1112	1467	577	745	984	1887	358	825	1427	1106	1566	1499	2187
ENSG00000163794	UCN	50	28	11	8	58	31	34	47	31	56	18	26	99	67	48	67	52
ENSG00000233170	AC138356.2	48	23	18	8	46	53	48	44	41	56	10	24	43	28	35	43	24
ENSG00000280099	AL603750.1	20	25	7	2	17	21	26	21	49	102	7	23	24	46	83	32	51
ENSG00000135119	RNFT2	103	148	67	33	296	215	202	122	224	341	89	123	323	193	298	193	261
ENSG00000105887	MTPN	23257	19175	8432	5302	27620	29501	25629	30000	27456	42123	10192	13188	32747	21747	16944	23048	27691
ENSG00000284740	AL645728.2	3	12	3	2	10	8	6	5	13	4	3	2	5	5	8	4	4
ENSG00000114854	TNNC1	46	50	13	7	48	64	65	48	48	73	23	39	141	61	71	47	70
ENSG00000144852	NR1I2	15	14	5	2	44	37	21	29	17	33	10	29	41	23	45	34	34
ENSG00000164086	DUSP7	2647	1250	827	475	4865	3391	2287	2287	1637	2318	491	1123	2222	2359	1618	2024	2276
ENSG00000251455	AC092611.1	23	11	4	3	11	4	13	25	29	86	6	15	48	16	24	37	23
ENSG00000170476	MZB1	968	672	276	156	1427	1119	454	865	869	1486	396	477	1364	1231	1397	2230	2133
ENSG00000232938	RPL23AP87	139	107	35	30	301	354	143	225	178	138	70	85	220	84	117	121	144
ENSG00000073670	ADAM11	27	31	15	8	71	49	55	45	48	77	22	28	71	93	71	51	51
ENSG00000272686	AC006333.2	222	222	66	61	354	348	263	256	283	383	97	131	311	209	167	249	367
ENSG00000259726	CSPG4P11	6	9	15	4	73	78	49	54	15	10	4	3	18	12	34	26	11
ENSG00000214279	SCART1	651	351	193	235	1800	769	999	941	1024	1650	343	482	1805	1433	1349	1575	1603
ENSG00000146112	PPP1R18	14984	14000	6662	4442	22495	26496	15156	17585	14713	25972	7189	7707	21469	15927	9585	14138	21583
ENSG00000109065	NAT9	2255	3049	732	583	4358	2867	2540	3358	3020	5667	1053	1563	6139	5914	2754	4006	5027
ENSG00000260563	AC132872.1	534	561	225	106	987	808	606	772	850	1382	267	346	1292	954	811	766	1183
ENSG00000095932	SMIM24	15	23	3	5	54	16	27	24	13	45	15	18	26	50	32	26	38
ENSG00000196914	ARHGEF12	2390	3068	1162	522	3772	5652	4430	4062	3820	4884	1497	1329	3516	1783	3538	3163	3060
ENSG00000244116	IGKV2-28	540	297	93	82	269	530	265	448	718	607	342	426	628	356	936	1469	721
ENSG00000204262	COL5A2	88	71	25	13	106	84	92	89	115	185	42	66	106	92	198	106	149
ENSG00000214706	IFRD2	789	1019	257	185	1648	1288	1039	1071	1038	1687	391	621	2102	1657	1155	1344	1446
ENSG00000054523	KIF1B	2876	5214	1317	1025	5336	5679	5138	5348	3353	7955	2020	1754	4565	4155	2845	3548	3561
ENSG00000103994	ZNF106	22190	12599	6936	4332	25748	26905	19017	17617	18607	27859	6544	12528	15021	15976	14335	17363	17874
ENSG00000127074	RGS13	11	78	2	4	1	6	20	34	35	73	32	11	221	44	43	58	15
ENSG00000182774	RPS17	1610	2316	602	343	3407	2305	3053	1654	2495	3504	982	1884	3943	2539	3708	2576	3051
ENSG00000247982	LINC00926	6279	4400	7317	1615	8383	10866	7695	6291	7021	18040	5818	5658	14088	10579	31677	12847	13620
ENSG00000286562	Z98742.4	2	5	1	2	6	5	8	4	4	0	1	2	1	5	3	3	4
ENSG00000163554	SPTA1	33	16	6	3	12	25	35	16	9	36	8	13	54	29	37	42	33
ENSG00000073910	FRY	4197	4956	2374	1845	8819	10420	4778	6198	6602	10672	2014	3461	5759	5577	3779	6166	5454
ENSG00000260876	LINC01229	11	4	0	3	3	7	5	10	10	28	2	4	23	14	66	10	31
ENSG00000100968	NFATC4	11	14	8	6	19	24	12	30	7	57	18	9	49	10	44	34	79
ENSG00000185634	SHC4	8	3	2	1	0	2	13	5	12	13	6	11	22	9	7	21	6
ENSG00000250197	HMGN1P15	9	10	7	2	12	35	18	12	14	9	2	8	6	8	20	8	0
ENSG00000102226	USP11	2176	2473	1202	440	3819	3352	3145	2753	3338	4436	1357	1754	5329	3478	3649	3890	4330
ENSG00000275720	AC243830.2	36	11	5	6	58	25	45	18	20	57	15	37	66	29	69	22	54
ENSG00000125901	MRPS26	758	544	170	116	932	971	857	839	841	1379	306	415	1471	878	838	911	1153
ENSG00000272489	AL132656.3	21	26	27	14	78	47	81	72	56	64	15	21	30	46	38	41	41
ENSG00000272195	AL356512.1	62	49	30	21	111	124	116	106	103	150	45	54	138	159	121	124	146
ENSG00000164509	IL31RA	244	120	94	85	329	579	309	262	153	407	49	133	290	170	136	229	190
ENSG00000271383	NBPF19	159	175	133	87	405	517	324	229	254	256	46	183	140	180	339	287	157
ENSG00000267246	AC091132.5	15	10	26	10	48	129	75	62	31	48	7	21	11	12	17	47	26
ENSG00000065613	SLK	7291	7090	2725	1662	8830	11267	10095	8391	9088	13017	3663	5035	8990	6471	7483	6931	8567
ENSG00000163820	FYCO1	3486	3696	1539	734	6490	5829	5802	4926	4301	5856	1667	2142	4808	4069	4678	4283	4448
ENSG00000174669	SLC29A2	336	418	171	67	778	760	665	582	566	925	189	335	1124	889	919	708	716
ENSG00000125845	BMP2	2	23	2	5	11	1	11	12	14	54	10	4	47	25	25	17	15
ENSG00000237757	EEF1A1P30	22	24	8	5	43	55	39	52	35	51	18	25	76	35	57	42	53
ENSG00000268516	AC020915.3	105	73	27	28	109	209	160	132	113	164	61	107	285	189	174	123	171
ENSG00000279115	AC006386.2	4	14	2	2	9	13	16	12	19	42	9	8	26	18	23	5	31
ENSG00000185900	POMK	340	438	214	103	811	866	700	705	672	626	177	284	208	448	606	649	383
ENSG00000196155	PLEKHG4	611	768	292	126	1834	1297	564	873	1227	1771	396	713	1386	1502	1688	1286	1269
ENSG00000171475	WIPF2	4630	4748	2059	1042	5768	7354	6259	5271	5374	8285	2054	2794	6294	4483	5117	5090	6065
ENSG00000235374	SSR4P1	68	34	6	9	82	30	61	70	49	90	25	35	129	66	70	69	88
ENSG00000258501	EIF3LP1	8	16	1	5	16	15	13	18	21	14	3	7	6	9	9	5	9
ENSG00000263887	AC053481.2	729	856	326	242	1068	1163	959	1080	1035	1563	398	590	775	865	602	870	997
ENSG00000240219	AL512306.2	450	535	310	111	1146	809	950	582	994	1184	325	695	1639	913	961	941	992
ENSG00000005059	MCUB	6123	6858	1910	1493	9503	7056	8091	7795	9739	14262	3114	5156	12481	7680	8222	7746	10271
ENSG00000287346	AL132712.2	31	37	28	7	89	42	88	49	59	70	34	32	146	76	102	71	121
ENSG00000164610	RP9	1136	1010	463	194	1167	1393	1360	1110	1456	2273	652	634	1917	1329	1803	1398	1898
ENSG00000265218	AC103810.2	78	204	203	10	512	512	491	551	324	480	31	72	125	47	146	324	76
ENSG00000091157	WDR7	2935	2487	1044	804	4204	3982	4068	3586	3787	4378	1342	2035	3597	2724	3555	2977	3381
ENSG00000225094	SETP20	10	5	4	1	8	15	10	20	15	19	5	21	22	14	27	16	15
ENSG00000176485	PLAAT3	1085	836	180	121	2140	2456	1205	1136	1746	972	336	522	1027	518	786	1272	651
ENSG00000179409	GEMIN4	1406	2143	560	253	2341	1879	2079	1821	2199	3746	879	899	3801	2623	1814	2282	2647
ENSG00000163751	CPA3	17	33	2	3	79	41	56	38	9	60	26	18	46	89	54	78	41
ENSG00000147155	EBP	722	894	294	175	1073	1193	1211	965	867	1679	439	526	1889	1011	984	1007	1223
ENSG00000156795	WDYHV1	372	454	144	96	501	696	536	510	613	987	244	294	920	470	522	551	655
ENSG00000241318	WDR82P2	6	5	5	2	2	8	12	4	6	7	1	2	1	1	6	9	1
ENSG00000138829	FBN2	3260	1840	1289	1269	3664	4130	3911	1564	3890	6977	874	1421	2109	2271	805	2427	2808
ENSG00000169314	C22orf15	41	33	10	10	136	67	49	52	72	92	22	38	138	82	122	65	91
ENSG00000215190	LINC00680	498	258	92	91	623	630	818	483	533	871	250	263	1146	585	1382	494	1387
ENSG00000237499	AL357060.1	613	964	411	142	1466	947	1843	1054	1850	2532	762	710	1791	1328	1939	1999	1361
ENSG00000006638	TBXA2R	42	61	12	2	70	48	22	45	35	82	20	26	124	70	63	55	72
ENSG00000189014	SHLD2P3	846	602	285	180	1196	1224	1013	1042	972	1446	359	500	980	786	755	885	963
ENSG00000143452	HORMAD1	289	303	160	113	411	900	374	601	410	557	142	198	222	435	209	354	546
ENSG00000062524	LTK	800	677	211	347	3069	1206	926	855	832	2293	465	807	2675	2411	830	1655	2613
ENSG00000279246	AP003108.3	33	50	20	11	96	52	75	85	66	118	25	36	114	106	88	76	82
ENSG00000090554	FLT3LG	365	592	168	75	827	567	777	598	594	774	296	375	1116	788	850	749	725
ENSG00000088812	ATRN	5416	4313	1630	1378	7256	7298	6517	5948	6281	9213	2174	3090	6712	5684	4772	5725	6881
ENSG00000232053	AC078845.1	112	74	36	14	120	157	152	152	95	97	54	44	69	52	102	116	61
ENSG00000136867	SLC31A2	4124	2589	1634	1284	5912	6776	5417	5324	4687	8482	1207	3278	5301	3420	1843	3191	5468
ENSG00000135837	CEP350	9091	8954	3431	2320	14819	15292	13296	10331	14051	16126	4729	6145	10432	9194	11273	11125	10336
ENSG00000226904	AL353608.2	56	87	28	15	134	114	110	105	53	70	23	25	58	67	92	76	114
ENSG00000237842	AL157713.1	62	64	20	10	76	51	62	71	60	103	15	21	73	45	55	59	53
ENSG00000166012	TAF1D	8124	7103	2878	1594	12088	9917	9940	8407	10994	16350	4166	6071	14254	8860	10495	9058	13378
ENSG00000177685	CRACR2B	57	119	32	26	168	224	40	93	112	190	73	65	287	315	80	241	224
ENSG00000240038	AMY2B	4471	4910	1828	801	8807	7838	8484	6513	6521	12102	2673	3906	11971	6223	8758	6634	8864
ENSG00000171992	SYNPO	514	234	125	84	431	748	281	340	389	814	237	226	637	550	441	591	776
ENSG00000126787	DLGAP5	40	20	3	5	71	25	22	22	36	46	22	38	62	42	141	105	19
ENSG00000133048	CHI3L1	8	23	41	29	232	133	74	30	9	91	4	15	13	22	19	11	23
ENSG00000287385	AL121820.3	33	35	23	12	39	49	69	20	42	97	17	37	93	61	132	52	79
ENSG00000259719	LINC02284	64	108	15	17	96	128	87	131	71	104	41	28	140	58	29	59	57
ENSG00000090857	PDPR	14829	13677	6857	3070	31023	18059	22964	14646	16188	21945	4009	10356	18975	12118	12779	17075	20826
ENSG00000184361	SPATA32	6	4	0	2	14	9	4	2	1	16	4	8	11	12	11	4	10
ENSG00000240671	IGKV1-8	105	34	20	12	148	52	49	32	133	115	56	41	103	99	224	110	231
ENSG00000134716	CYP2J2	32	25	19	6	51	15	37	38	56	98	16	42	61	51	77	38	63
ENSG00000122376	SHLD2	4170	4124	1601	1004	6506	6207	5997	5097	5287	8266	2037	2649	5930	4347	5023	4849	5446
ENSG00000272068	AL365181.2	3	5	2	1	7	16	17	6	4	6	3	1	0	6	2	4	5
ENSG00000256982	AC135782.1	4	3	0	1	1	8	1	5	3	7	3	2	16	4	4	5	24
ENSG00000259939	AC022167.1	56	88	34	17	120	129	114	77	88	203	32	65	169	137	133	103	112
ENSG00000135596	MICAL1	11034	14328	4640	2938	25390	21641	15695	20809	13920	26965	7525	8955	29948	27601	17696	18477	23886
ENSG00000088882	CPXM1	38	46	5	4	90	40	37	49	31	98	26	20	101	133	36	63	50
ENSG00000271848	AC073389.2	9	15	4	1	19	18	11	9	14	16	4	11	53	17	20	28	23
ENSG00000186806	VSIG10L	55	41	19	22	118	177	99	61	75	213	38	55	218	126	59	103	189
ENSG00000230637	AL022324.1	3	1	5	5	3	10	2	2	2	19	7	7	7	5	20	13	15
ENSG00000164308	ERAP2	24178	4717	6419	2765	33798	21638	23462	6767	34262	22961	2398	4857	7486	5878	10108	26187	6587
ENSG00000198939	ZFP2	64	45	18	12	108	91	109	76	119	100	39	50	169	112	143	122	109
ENSG00000121966	CXCR4	22907	108410	21505	14112	69602	24594	88954	68509	92787	204890	37967	54455	204736	70892	79075	83346	104893
ENSG00000257950	P2RX5-TAX1BP3	73	52	30	20	126	163	110	55	91	189	67	50	109	152	132	119	150
ENSG00000196092	PAX5	2784	2802	3226	1101	4002	6372	3363	2481	4538	7053	2978	3114	7726	5040	8467	6414	9205
ENSG00000269924	AC024451.4	32	18	13	12	58	31	18	28	39	61	18	31	105	62	28	44	65
ENSG00000233184	AC093157.1	1310	1146	462	232	2060	1819	2156	1338	1738	2457	745	1370	2617	1484	2787	1779	2140
ENSG00000124772	CPNE5	959	599	143	126	998	1852	732	691	1077	1389	412	606	1346	1234	1326	1572	1300
ENSG00000147174	GCNA	863	601	223	142	923	1096	1288	1014	989	1584	398	648	1476	1156	1316	874	1197
ENSG00000124334	IL9R	71	76	77	24	242	227	69	93	196	317	38	127	371	319	214	143	371
ENSG00000124334	IL9R	71	76	77	24	242	227	69	93	196	317	38	127	371	319	214	143	371
ENSG00000221716	SNORA11	34	316	11	9	121	44	98	162	91	259	126	41	256	192	79	207	203
ENSG00000213420	GPC2	191	229	92	29	455	188	260	172	291	352	98	195	441	559	605	318	326
ENSG00000162373	BEND5	120	96	52	19	125	148	105	108	150	210	49	87	183	164	269	134	263
ENSG00000142082	SIRT3	1271	1180	432	250	2086	1837	1917	1609	1763	2539	715	818	3067	1631	1845	1729	2304
ENSG00000285480	AC021097.2	29	21	8	7	19	21	41	35	20	76	17	18	32	34	38	32	52
ENSG00000258012	AC026111.1	2	1	2	0	2	4	12	14	20	25	2	5	35	8	17	12	10
ENSG00000162231	NXF1	21527	32906	9452	6961	37109	35968	36164	35724	28934	62491	14805	17595	47763	44737	28701	35146	44539
ENSG00000283312	AC017104.4	27	15	5	3	35	61	22	14	32	39	16	28	38	37	76	33	32
ENSG00000215187	FAM166B	12	15	2	2	8	11	26	20	20	16	10	11	32	13	36	23	62
ENSG00000178081	ULK4P3	194	196	122	75	365	454	217	430	309	446	104	146	201	292	146	241	326
ENSG00000197442	MAP3K5	5031	6023	2519	1696	7179	8600	8581	7916	7152	10303	3123	3811	8383	6268	4850	7099	6944
ENSG00000118513	MYB	688	368	109	134	796	356	488	459	564	970	264	487	614	782	1078	769	707
ENSG00000164091	WDR82	19289	18741	7351	3351	23759	22936	21900	17233	21062	30076	8109	9570	23910	15962	17587	18008	20427
ENSG00000144426	NBEAL1	622	768	408	340	1471	2100	1503	1194	1240	1155	401	609	487	807	1317	1229	682
ENSG00000137145	DENND4C	5198	5115	2332	1123	7382	9426	8192	6315	6949	8189	2647	3624	6020	4896	6558	6095	5463
ENSG00000119333	WDR34	133	138	65	39	271	270	135	172	160	233	81	94	392	306	271	259	346
ENSG00000277613	RF00026	10	16	12	12	39	94	49	69	11	44	6	23	12	14	9	30	3
ENSG00000159958	TNFRSF13C	1528	2088	2688	810	2728	2872	2182	1613	1927	5484	1938	1867	5432	3727	4687	3918	5078
ENSG00000188191	PRKAR1B	235	303	90	68	437	342	222	233	286	399	132	220	535	390	366	432	394
ENSG00000165209	STRBP	2106	1754	1050	570	3136	3134	3105	2167	3212	4638	1447	1925	3741	2760	5751	3163	4376
ENSG00000227372	TP73-AS1	3215	2378	774	600	4492	4556	3398	3590	4328	5338	1314	2468	5074	4483	5061	4245	5600
ENSG00000173511	VEGFB	941	1293	323	189	1540	1198	1361	960	1292	1716	599	664	1934	1436	1398	1401	1612
ENSG00000243290	IGKV1-12	144	174	38	42	227	369	107	297	278	277	201	110	308	257	321	538	542
ENSG00000117505	DR1	8552	8300	3854	2060	10567	10567	10845	10187	10116	14273	4490	4676	10776	7476	9037	8537	10590
ENSG00000225710	AL355149.1	10	10	11	12	18	8	14	54	11	11	10	4	8	10	13	4	10
ENSG00000211945	IGHV1-18	285	216	78	95	337	351	182	333	410	459	211	186	464	444	844	493	456
ENSG00000109321	AREG	95	1241	190	122	561	54	727	870	4004	7483	627	598	4046	2627	709	1012	1029
ENSG00000157456	CCNB2	51	78	11	20	88	58	63	78	57	134	26	52	127	93	184	105	74
ENSG00000285219	HULC	38	44	4	7	66	61	43	61	79	113	29	53	94	32	107	54	118
ENSG00000065357	DGKA	24870	27739	9286	3840	45068	27258	47272	30090	39849	52759	13742	25325	55831	40542	63503	36949	42160
ENSG00000122728	TAF1L	46	42	27	12	90	79	97	118	65	88	23	35	57	62	75	46	49
ENSG00000125827	TMX4	9188	8403	3697	2710	13576	16391	13497	10698	12717	16711	5314	5769	12954	7478	11313	9463	12025
ENSG00000225992	TRGVA	23	16	3	3	46	43	30	26	52	14	6	7	26	24	10	10	40
ENSG00000275418	AC104971.3	81	56	25	16	56	101	70	94	111	127	45	58	124	92	169	80	206
ENSG00000219682	AL133268.1	344	273	129	73	471	474	510	356	420	545	169	210	451	373	317	310	395
ENSG00000238286	SLC35E1P1	33	18	6	12	23	18	27	16	33	13	5	25	19	14	17	15	9
ENSG00000180776	ZDHHC20	14534	14280	5704	3660	16756	19850	18102	15855	17675	27781	7343	8875	20798	13734	12628	13575	17799
ENSG00000066185	ZMYND12	65	26	13	20	78	49	54	72	48	45	8	24	81	28	22	56	64
ENSG00000198431	TXNRD1	5518	4779	1598	992	5207	7040	5526	5688	5374	8505	2008	3046	6295	4655	3408	4437	5964
ENSG00000171466	ZNF562	3026	2608	1123	619	4615	4339	3577	3723	4143	6196	1337	1660	3386	2926	2886	3395	3914
ENSG00000177200	CHD9	6977	8363	3747	2420	12729	11492	12172	11176	11894	14552	3961	5727	8415	8440	10149	10687	8687
ENSG00000100197	CYP2D6	160	227	96	37	404	242	188	170	137	389	102	90	532	511	453	291	332
ENSG00000282386	AL358472.4	31	8	6	6	31	54	16	23	22	23	4	10	12	20	16	17	21
ENSG00000283132	AC006453.1	15	24	13	7	61	73	36	43	27	26	8	18	17	31	42	29	14
ENSG00000102038	SMARCA1	46	24	8	3	11	5	22	11	49	42	10	32	36	45	56	45	39
ENSG00000259890	DNM1P50	6	9	4	7	20	22	20	18	26	18	4	2	5	30	11	13	5
ENSG00000211829	TRDC	5582	2987	602	993	4567	6377	4449	3476	8402	7629	4471	3258	11728	4576	4786	6468	8907
ENSG00000214174	AMZ2P1	1052	1421	347	265	1406	1345	1053	1536	1762	3203	623	763	3695	1527	1103	1449	1983
ENSG00000108515	ENO3	802	952	332	143	1380	1614	1232	1265	1230	1684	488	683	2193	1611	1792	1136	1601
ENSG00000279074	AC007998.5	16	28	9	11	64	44	55	31	37	44	13	17	31	39	25	25	25
ENSG00000165272	AQP3	1502	2935	364	209	3682	2125	1857	1912	2456	3683	880	1284	3968	3083	3858	2612	2931
ENSG00000173930	SLCO4C1	1387	990	387	311	1141	3329	1954	1441	1423	1685	590	596	1690	697	1357	1005	1375
ENSG00000255495	AC145124.1	268	123	32	31	331	108	228	192	113	431	77	141	193	359	495	283	255
ENSG00000171302	CANT1	2438	2391	982	534	2886	3115	3020	2425	2391	4248	1031	1368	3668	2227	1903	2511	2528
ENSG00000188167	TMPPE	479	730	367	255	1630	1403	1012	1099	876	1335	322	488	493	906	694	1028	726
ENSG00000271743	AF287957.1	12	1	0	3	3	19	5	19	11	31	7	5	29	12	30	16	13
ENSG00000131484	AC091132.1	207	205	175	25	408	295	328	396	342	344	101	65	179	135	345	282	102
ENSG00000183735	TBK1	4255	3952	1643	869	4745	6318	4567	4651	4715	7579	1913	2377	5698	3694	3490	4107	5018
ENSG00000279846	AC015660.4	93	25	13	19	33	65	48	14	45	84	8	16	17	28	22	14	40
ENSG00000260816	AC027279.1	14	27	10	7	36	36	61	32	40	50	15	25	75	52	44	31	70
ENSG00000167664	TMIGD2	422	542	108	95	715	365	368	400	629	714	183	276	939	695	735	593	907
ENSG00000120049	KCNIP2	399	170	135	80	399	594	420	406	433	891	125	270	733	565	1042	515	639
ENSG00000223745	CCDC18-AS1	7966	7449	1987	1109	14515	10833	13054	7127	12539	16012	4328	6037	14950	11072	16592	11907	13556
ENSG00000273188	AL022328.3	8	60	10	4	58	41	30	38	52	81	20	20	138	105	23	60	86
ENSG00000117399	CDC20	22	28	4	5	54	47	36	44	36	74	11	28	42	66	95	97	38
ENSG00000242534	IGKV2D-28	483	267	87	79	250	473	232	403	663	499	301	382	567	333	866	1335	652
ENSG00000243480	AMY2A	337	399	174	82	690	649	668	537	538	803	225	331	977	551	791	553	768
ENSG00000170482	SLC23A1	30	30	19	6	45	57	20	34	34	49	18	32	52	42	73	80	92
ENSG00000139880	CDH24	105	154	52	14	175	211	186	106	192	220	88	87	298	202	312	229	191
ENSG00000025772	TOMM34	790	678	255	201	1194	1356	805	571	1329	1989	530	589	1666	974	805	1195	1361
ENSG00000131389	SLC6A6	15556	16863	5957	5628	23989	30159	21144	22458	17635	31624	7629	9858	21815	21161	13271	20079	22099
ENSG00000128595	CALU	5599	4726	2155	1516	6430	6593	6772	5895	6187	10688	2610	3099	6695	5124	4424	5403	6109
ENSG00000236040	CHIAP1	2	11	3	0	4	9	18	3	1	25	4	10	15	13	3	12	13
ENSG00000287024	AL022162.1	20	14	6	1	30	9	19	16	16	35	14	12	38	21	16	22	26
ENSG00000263179	HNRNPCP4	6	6	2	2	13	11	10	10	14	18	2	12	18	16	21	14	19
ENSG00000278434	AC023830.3	13	9	4	2	16	20	28	36	11	23	12	13	33	38	20	33	19
ENSG00000164051	CCDC51	315	335	74	54	388	398	336	428	371	640	154	170	601	415	343	398	593
ENSG00000248943	AC140125.1	19	13	19	1	36	8	68	43	41	51	22	39	74	41	97	31	63
ENSG00000228663	PSMD10P1	68	132	100	26	165	174	343	134	165	361	96	82	401	264	254	229	269
ENSG00000180116	C12orf40	9	8	4	3	12	21	27	14	23	13	5	8	8	5	17	10	8
ENSG00000121743	GJA3	18	16	13	2	2	14	13	13	12	33	11	11	24	30	40	19	35
ENSG00000284727	AC116562.4	0	3	3	13	5	18	19	22	8	9	27	19	83	17	125	9	56
ENSG00000130414	NDUFA10	8428	6809	2465	1926	11912	11564	11620	8987	8942	17192	4651	5756	12625	9697	10100	9835	12778
ENSG00000173213	TUBB8P12	39	36	2	3	18	123	53	17	1	11	8	3	4	2	0	50	1
ENSG00000130684	ZNF337	4104	3759	1684	788	5608	5801	6905	3859	5193	7639	2120	3308	8258	5062	6194	5536	7526
ENSG00000171408	PDE7B	134	78	30	33	138	159	92	124	142	238	65	60	208	153	172	140	218
ENSG00000150783	TEX12	26	25	7	7	29	29	30	38	24	60	18	24	32	33	40	29	42
ENSG00000198863	RUNDC1	1446	1022	619	295	1930	2029	1590	1687	1453	2111	508	751	1574	1287	1153	1578	1995
ENSG00000196262	PPIA	46935	45954	13808	9501	64949	58883	61027	54012	62695	98007	24012	28547	98515	55853	54632	54325	72129
ENSG00000219391	AC019129.1	5	3	3	1	4	6	8	3	4	13	0	1	6	1	2	4	3
ENSG00000164112	TMEM155	17	26	2	2	5	10	11	32	21	40	6	24	66	15	20	50	17
ENSG00000261620	HMGN2P41	41	40	10	9	38	42	56	58	65	108	19	37	86	49	55	54	56
ENSG00000109063	MYH3	747	759	306	132	1374	1105	1225	948	1149	1559	412	783	1360	1223	1340	1357	1242
ENSG00000180543	TSPYL5	283	359	232	53	378	438	299	234	539	551	244	202	743	541	615	581	713
ENSG00000092108	SCFD1	4244	4085	1786	917	5983	6239	5604	5691	5524	8688	2018	2612	6649	4572	4218	4753	5946
ENSG00000253953	PCDHGB4	20	15	17	2	39	12	12	22	9	9	4	1	24	12	16	4	18
ENSG00000287074	AC137561.1	59	64	16	11	135	109	180	101	76	118	46	67	190	94	137	113	186
ENSG00000163701	IL17RE	71	61	10	24	169	90	118	54	80	141	39	157	147	172	98	79	174
ENSG00000154914	USP43	139	111	40	13	107	123	118	159	177	238	67	57	272	157	161	174	240
ENSG00000174807	CD248	44	51	27	14	99	25	17	11	92	107	26	59	44	168	100	119	160
ENSG00000163738	MTHFD2L	782	1048	341	274	1290	1232	1419	1401	1306	2254	534	670	1819	1303	1387	1537	1438
ENSG00000286977	Z83745.1	119	104	50	18	185	192	187	152	102	239	69	64	351	154	257	181	250
ENSG00000261609	GAN	194	266	91	50	478	589	505	382	341	328	103	155	184	262	465	278	186
ENSG00000105971	CAV2	26	47	3	4	31	11	19	18	22	21	7	8	23	15	0	11	5
ENSG00000204217	BMPR2	3490	2976	1229	909	4242	5771	4276	3835	4644	6271	1715	2100	4121	3847	3357	3498	4021
ENSG00000152990	ADGRA3	397	228	79	38	512	229	181	329	450	656	141	285	605	377	327	432	396
ENSG00000236283	AC019197.1	19	17	23	18	26	39	43	14	37	86	25	45	54	55	81	39	54
ENSG00000174628	IQCK	108	93	31	22	125	140	125	104	105	251	61	86	175	115	98	143	114
ENSG00000287129	AC097500.1	12	23	5	5	27	15	19	16	18	47	8	19	22	13	35	44	55
ENSG00000110777	POU2AF1	1742	776	691	346	2463	3429	1158	1313	1915	3023	1014	1238	2837	2011	2891	2553	3279
ENSG00000260135	MMP2-AS1	298	404	1	2	0	7	12	19	6	96	135	144	459	17	5	301	389
ENSG00000072401	UBE2D1	5161	2844	2047	1537	4775	6606	5838	5741	6091	9175	1629	2892	5507	4349	2428	4392	5510
ENSG00000277342	AC048344.4	7	4	3	3	0	11	15	11	10	21	7	13	25	8	22	17	14
ENSG00000154839	SKA1	25	44	14	4	26	72	33	39	24	77	24	15	54	63	103	64	48
ENSG00000211845	TRAJ44	24	18	6	2	35	38	19	17	27	12	4	18	4	6	24	17	15
ENSG00000155287	SLC25A28	4748	8577	2620	1183	8877	7666	9130	8934	8612	16709	3840	3634	17089	10984	7339	9195	10354
ENSG00000215835	AL596087.1	308	345	129	98	644	606	630	446	459	584	147	272	511	383	461	402	449
ENSG00000164056	SPRY1	103	570	87	88	213	90	308	201	398	1053	208	166	868	475	230	497	356
ENSG00000099622	CIRBP	17400	25732	7712	3836	28995	26590	25925	23483	25832	40097	10994	12431	42905	27775	27821	25588	32913
ENSG00000267120	AD000671.2	4	4	1	0	8	10	3	3	4	24	2	4	7	4	6	8	16
ENSG00000245812	LINC02202	14	5	11	2	17	18	14	9	32	19	11	16	24	22	26	31	77
ENSG00000239969	AC091390.4	51	40	36	17	113	121	113	101	98	154	32	80	145	104	167	120	165
ENSG00000134982	APC	4169	4554	1681	1172	6132	7292	7015	5367	7031	7542	2422	3005	4831	4667	5215	5479	5197
ENSG00000165507	DEPP1	11	12	4	3	22	18	8	21	11	12	0	8	4	19	6	9	11
ENSG00000234465	PINLYP	35	34	3	15	38	56	26	40	71	65	35	24	86	55	50	71	115
ENSG00000285774	AL133444.1	48	25	13	14	50	24	20	47	22	65	4	8	78	13	6	27	25
ENSG00000259337	IGHV1OR15-2	5	7	1	0	28	10	3	20	19	17	9	10	29	11	48	17	11
ENSG00000099377	HSD3B7	71	76	23	20	108	136	72	109	58	95	30	30	168	44	49	47	106
ENSG00000284543	LINC01226	98	104	25	15	270	85	50	151	83	436	69	104	102	65	272	262	259
ENSG00000065621	GSTO2	59	39	15	6	79	58	96	50	73	130	24	37	83	74	88	82	90
ENSG00000212443	SNORA53	44	92	21	11	82	124	158	59	120	123	37	94	139	125	107	114	171
ENSG00000213928	IRF9	2038	2639	937	581	4479	3785	4616	3927	3586	5606	1397	1874	5839	4109	4000	3512	5013
ENSG00000169981	ZNF35	315	355	154	55	484	506	439	478	409	676	151	178	407	287	326	357	453
ENSG00000131023	LATS1	5225	5521	2377	1198	7397	9238	7992	6179	7760	9200	2608	3471	6345	5137	7225	6171	6079
ENSG00000253320	AZIN1-AS1	222	164	39	37	285	288	264	285	286	644	97	153	393	246	223	295	330
ENSG00000112619	PRPH2	3	9	0	1	4	5	2	8	10	15	4	5	10	7	6	9	11
ENSG00000270016	AC026150.3	31	19	13	10	65	96	37	44	34	35	8	10	47	25	43	45	38
ENSG00000237296	SMG1P1	2951	9197	4274	2189	11862	13808	12796	8490	9469	13575	3471	4457	7286	4929	7261	8210	4760
ENSG00000238039	AC244197.2	167	268	16	56	439	394	112	258	208	341	129	184	493	277	598	333	539
ENSG00000273001	AL731533.2	19	8	8	1	0	16	25	15	15	39	6	10	26	28	103	24	38
ENSG00000266844	AC093330.1	29	31	19	9	82	58	63	35	47	66	9	24	40	44	24	54	42
ENSG00000112053	SLC26A8	113	65	47	33	149	286	179	73	85	151	36	41	36	103	32	133	155
ENSG00000279819	AL390318.1	2	2	3	1	16	24	18	6	17	2	1	2	14	2	1	4	13
ENSG00000188486	H2AFX	203	378	44	39	306	424	283	291	312	374	145	167	644	436	348	315	510
ENSG00000180209	MYLPF	11	18	2	3	11	23	33	7	9	33	9	10	55	22	9	35	21
ENSG00000125458	NT5C	1049	1115	364	270	1982	1790	1236	1391	1153	1877	527	762	2744	1645	1492	1699	2335
ENSG00000184588	PDE4B	3774	33106	2529	1627	9990	4436	11587	18293	32601	64049	10780	6198	43763	33464	9450	22404	20890
ENSG00000095321	CRAT	911	1208	394	317	1827	1886	1047	1344	1070	1930	389	535	2049	1104	795	1176	1348
ENSG00000225991	RPL23AP34	20	30	38	15	98	58	96	60	37	76	18	22	45	39	25	49	33
ENSG00000230084	AC006059.1	129	64	24	28	198	190	76	161	81	140	22	47	98	108	67	54	157
ENSG00000287200	AC022506.2	35	25	10	8	35	80	73	70	58	82	25	27	93	57	80	66	80
ENSG00000239149	SNORA59A	16	23	10	9	65	43	34	27	40	39	26	33	70	45	54	46	43
ENSG00000133169	BEX1	30	48	32	1	52	21	33	62	31	107	28	47	178	73	47	59	42
ENSG00000278816	AL121890.5	11	16	6	3	23	26	43	15	11	44	9	23	25	34	34	18	25
ENSG00000161547	SRSF2	19677	33347	6823	4972	28767	25433	39318	32487	31709	49073	14030	18464	52645	34108	30728	29885	37073
ENSG00000115750	TAF1B	1366	1512	406	320	2046	1685	1668	1396	1932	2407	567	752	1977	1237	1571	1236	1828
ENSG00000275901	RF00017	2	3	2	0	1	9	4	4	6	9	5	6	3	7	4	13	9
ENSG00000168273	SMIM4	218	224	61	50	267	266	235	259	251	391	82	179	540	310	212	273	400
ENSG00000170802	FOXN2	5639	4365	2788	1435	7613	9101	8023	7493	8762	11112	2513	4319	6433	5569	5491	6056	7468
ENSG00000128218	VPREB3	116	80	39	39	341	448	135	100	180	165	92	138	376	289	405	254	532
ENSG00000286835	AL133477.2	76	200	54	26	185	190	259	170	201	283	96	108	294	198	287	231	224
ENSG00000272004	FO704657.1	14	32	9	8	57	59	31	42	43	51	16	25	105	56	41	47	69
ENSG00000046653	GPM6B	60	61	4	9	45	47	9	34	92	207	25	41	37	71	71	145	79
ENSG00000255240	AP001636.3	76	86	58	29	50	180	98	161	152	204	62	103	294	157	329	127	204
ENSG00000156110	ADK	1536	1336	557	369	2174	2656	3352	1811	2143	3492	722	2256	2667	3176	1951	2812	3865
ENSG00000114744	COMMD2	3031	2696	1134	536	3784	3972	3341	2898	3398	4964	1396	1539	4144	2700	2526	2656	3424
ENSG00000197794	IGKV7-3	4	2	4	3	0	13	4	2	10	15	10	4	10	7	21	10	24
ENSG00000206885	SNORA75	54	145	54	31	135	96	415	180	163	266	83	148	351	207	259	187	247
ENSG00000116761	CTH	85	124	18	11	66	77	89	106	85	320	43	42	314	191	102	73	89
ENSG00000234171	RNASEH1-AS1	132	91	26	33	222	247	173	126	218	234	74	116	316	184	261	157	283
ENSG00000270951	AL121917.2	6	6	2	1	25	10	8	3	19	16	12	7	19	10	31	12	11
ENSG00000145012	LPP	6093	9170	4758	2507	16419	16225	14828	12764	11396	14461	4263	5152	10045	9983	12091	12296	9641
ENSG00000261140	AC093525.4	128	60	29	22	118	95	79	98	104	118	21	50	23	76	92	92	52
ENSG00000104660	LEPROTL1	5594	10177	2890	1110	9019	5478	8284	6279	11886	17789	4412	5583	14693	9109	8865	8030	10572
ENSG00000197279	ZNF165	39	70	49	17	20	43	92	58	99	168	68	43	163	107	91	75	149
ENSG00000053747	LAMA3	4	7	4	3	25	10	8	7	10	14	5	1	10	7	4	6	3
ENSG00000255769	GOLGA2P10	399	697	281	99	1332	867	981	468	572	1065	318	624	1379	960	782	986	1148
ENSG00000010219	DYRK4	862	470	148	192	981	1307	751	906	868	1585	382	508	1426	866	926	1079	1476
ENSG00000259658	AC027559.1	278	324	117	56	402	635	426	392	494	666	221	219	606	401	715	502	568
ENSG00000166140	ZFYVE19	2183	2048	730	502	3602	3661	2866	2859	2503	3722	1168	1555	4110	3332	3180	3403	4206
ENSG00000204622	HLA-J	865	3544	330	199	1714	2147	4448	2244	619	1362	445	572	2716	679	1433	400	317
ENSG00000258454	AC016526.2	6	12	3	3	47	40	9	23	20	14	4	14	6	4	4	17	10
ENSG00000287769	AL353748.3	12	41	5	4	75	30	36	30	33	74	15	16	71	39	40	49	46
ENSG00000244625	MIATNB	1554	1660	789	415	3395	3068	2971	2721	3280	4192	1075	1794	4463	2430	3548	3007	3396
ENSG00000241839	PLEKHO2	5746	9715	3929	2874	12940	10127	7759	6608	4937	12333	3530	3089	11702	7474	2723	6227	5723
ENSG00000243468	INGX	9	4	6	2	7	21	12	17	11	9	3	4	3	10	9	10	3
ENSG00000003249	DBNDD1	59	87	14	22	98	108	118	50	82	74	34	66	162	146	318	139	229
ENSG00000253893	FAM85B	12	10	2	1	0	23	22	10	12	19	4	12	53	20	22	13	35
ENSG00000109339	MAPK10	14	8	6	3	14	11	11	14	11	5	5	2	22	6	11	8	11
ENSG00000104611	SH2D4A	12	8	6	1	32	14	27	10	17	8	3	8	16	8	16	4	2
ENSG00000259536	AC091045.1	10	2	6	1	0	8	5	11	37	9	17	24	41	2	23	35	115
ENSG00000225675	LINC01771	17	12	4	3	32	20	12	20	24	54	5	13	31	26	53	21	29
ENSG00000266079	SNORA59B	5	7	8	3	44	20	17	11	22	14	15	23	44	22	36	26	30
ENSG00000135482	ZC3H10	699	576	324	164	1140	1287	984	895	806	1360	326	345	785	842	718	840	967
ENSG00000283189	AC104452.1	70	104	33	19	293	192	162	147	129	225	54	72	223	274	273	184	243
ENSG00000135919	SERPINE2	271	121	38	48	144	207	127	196	422	610	122	240	139	429	190	514	464
ENSG00000249846	LINC02021	69	48	23	23	118	59	82	141	117	340	28	57	173	222	160	78	134
ENSG00000238269	PAGE2B	2	8	1	1	26	17	12	10	9	20	8	4	43	11	27	11	15
ENSG00000271344	AC018638.6	16	21	15	2	24	35	50	40	47	58	25	21	54	49	51	43	40
ENSG00000236403	AL353611.1	102	67	42	26	328	142	84	78	72	107	17	80	75	148	30	65	81
ENSG00000165113	GKAP1	420	363	146	82	442	704	583	413	567	935	232	361	729	426	664	535	634
ENSG00000140043	PTGR2	343	128	49	35	330	220	205	135	286	354	103	146	457	263	301	336	307
ENSG00000273189	AC010619.2	9	5	1	1	34	27	20	20	24	25	6	14	26	31	28	25	33
ENSG00000204949	FAM83A-AS1	2	4	5	0	10	6	4	4	2	15	4	8	21	5	4	7	10
ENSG00000184117	NIPSNAP1	1879	1775	551	359	2812	2858	2661	2257	2726	4092	964	1349	3677	2170	2635	2387	3113
ENSG00000242324	AL049634.1	143	32	20	28	188	220	85	153	108	148	14	73	59	65	27	95	100
ENSG00000126266	FFAR1	21	121	121	19	45	61	61	21	59	196	71	70	250	186	52	183	123
ENSG00000159588	CCDC17	235	248	159	57	527	506	426	365	295	677	165	231	798	579	336	425	457
ENSG00000261448	AC109446.3	40	37	20	14	56	77	74	64	53	85	34	46	159	50	61	85	82
ENSG00000162910	MRPL55	814	1940	480	316	2178	1695	2051	1612	1758	2585	822	906	3035	2298	1967	1731	2534
ENSG00000235304	LINC01281	15	49	4	2	8	16	61	23	28	28	10	35	51	48	96	52	27
ENSG00000211972	IGHV3-66	73	23	32	17	74	116	35	63	234	65	57	99	166	145	148	388	167
ENSG00000198836	OPA1	6345	6528	2644	1612	8128	8729	7190	6860	7942	12548	3021	4065	8625	6664	5996	6526	7558
ENSG00000100347	SAMM50	2648	2059	752	592	3467	3523	2964	2697	2733	5128	1127	1829	4511	2837	2586	3005	3799
ENSG00000232186	AL137013.1	6	8	1	3	9	13	9	6	9	4	4	2	14	3	5	4	4
ENSG00000238137	ARPC3P2	2	7	3	1	6	12	19	10	14	21	10	14	21	9	8	8	20
ENSG00000272563	AC016745.2	5	6	3	5	3	16	5	19	6	7	1	5	4	0	4	9	5
ENSG00000100558	PLEK2	12	12	5	2	16	28	21	17	11	28	6	12	30	21	36	13	34
ENSG00000165288	BRWD3	5289	6595	3120	1610	9447	11615	9325	7962	8939	10282	3213	3988	6484	7602	8121	7681	7668
ENSG00000088833	NSFL1C	6377	4768	1829	1558	8642	9346	6937	6607	5967	11615	2375	3182	8432	5108	4149	6272	7966
ENSG00000285163	AC092723.5	22	10	0	3	15	12	3	5	6	26	5	12	9	15	19	29	27
ENSG00000266967	AARSD1	367	366	153	62	577	500	726	485	493	764	207	264	759	579	672	595	705
ENSG00000196586	MYO6	293	519	325	75	722	2953	1270	861	432	503	299	187	836	172	499	507	456
ENSG00000178177	LCORL	1426	1117	520	427	2367	2645	1733	1891	1883	2561	661	977	1497	1432	1603	1611	1831
ENSG00000100335	MIEF1	4025	4703	2473	922	7347	5200	6102	3783	5236	7761	1969	2041	5005	4103	4533	4644	5249
ENSG00000268230	AC012313.3	21	4	6	1	25	34	49	25	33	42	13	11	50	29	58	46	57
ENSG00000270207	AC077690.1	44	15	4	8	32	51	22	25	27	31	9	21	29	10	17	12	9
ENSG00000174547	MRPL11	1461	1495	465	349	1962	2091	1928	1668	1957	3136	731	983	2887	1936	1457	1722	2344
ENSG00000064547	LPAR2	1874	3659	1170	558	4870	3112	3766	3628	2509	6061	1353	1981	6399	6957	2986	3564	5177
ENSG00000235119	AL138895.1	56	54	23	11	110	76	56	60	80	96	26	26	72	66	48	67	52
ENSG00000260615	RPL23AP97	10	9	4	2	13	12	9	10	12	16	1	6	6	7	13	9	3
ENSG00000198796	ALPK2	26	177	75	12	199	180	197	64	55	75	30	35	78	32	148	34	49
ENSG00000111087	GLI1	55	64	39	13	69	98	84	65	64	109	55	47	90	124	128	85	139
ENSG00000112941	TENT4A	3771	6939	2446	1068	7944	7591	7854	7187	6179	11851	3317	3610	12307	7974	7520	8468	7593
ENSG00000154945	ANKRD40	2968	2779	1311	783	4407	4905	4385	4270	3992	6047	1303	2199	4940	3374	3643	3133	4279
ENSG00000138688	KIAA1109	15927	19553	8845	4697	31222	39420	32734	22576	28322	30230	9302	13306	20426	17732	28006	24483	20965
ENSG00000136197	C7orf25	29	20	12	7	57	89	59	39	25	37	13	19	14	32	34	33	25
ENSG00000154608	CEP170P1	1214	1107	547	527	2175	2432	1767	1787	1973	2385	633	1073	1291	1539	1503	1458	1602
ENSG00000286086	AC099661.1	14	10	3	1	20	7	23	25	26	28	8	9	29	24	39	19	28
ENSG00000260803	Z84723.1	26	24	6	5	39	70	22	23	51	68	10	31	44	71	29	64	67
ENSG00000071537	SEL1L	10369	7944	3386	2759	14880	14296	12907	12049	11963	18378	4190	6766	12231	9569	9814	11702	11920
ENSG00000167191	GPRC5B	66	36	15	5	93	27	58	75	84	98	38	93	127	54	127	77	55
ENSG00000273980	AL592071.1	3	25	2	2	19	5	14	13	25	39	9	8	59	39	7	12	35
ENSG00000040275	SPDL1	658	537	188	106	780	1825	922	683	850	1485	318	477	1791	850	1171	971	1252
ENSG00000134698	AGO4	16513	12845	5323	4874	23720	28358	18862	20236	18518	31846	6752	11112	18666	16351	11348	17369	21568
ENSG00000163625	WDFY3	5475	5121	2229	2085	8888	9877	5787	7134	6746	11865	2547	4073	5449	6598	2291	5846	6625
ENSG00000225131	PSME2P2	298	155	58	50	297	233	357	428	375	758	127	187	645	374	228	322	436
ENSG00000230580	AC021016.1	9	5	4	0	6	7	22	15	28	27	9	10	29	16	33	12	18
ENSG00000279583	AC009086.2	6	10	7	5	20	30	17	21	11	13	1	3	16	24	11	16	9
ENSG00000148175	STOM	9160	6532	2477	1475	10956	12849	13063	11765	11413	11884	3376	4151	13773	6372	8996	7630	10798
ENSG00000132958	TPTE2	8	7	0	1	5	12	2	11	6	29	5	5	22	13	15	11	3
ENSG00000230071	RPL4P6	25	19	11	7	32	31	33	18	37	58	8	7	28	41	15	16	19
ENSG00000211933	IGHV6-1	82	88	7	20	138	149	37	78	64	106	75	44	75	197	312	281	166
ENSG00000148057	IDNK	564	500	249	106	787	1027	1055	867	724	1434	327	418	1708	843	843	792	1008
ENSG00000160602	AC010761.1	736	589	246	199	1344	1428	883	970	839	1698	335	543	1637	982	1089	1207	1619
ENSG00000177453	NIM1K	31	22	6	3	17	36	35	24	26	45	11	28	47	33	29	30	33
ENSG00000278757	RF00026	11	24	15	18	46	96	65	83	18	45	2	32	30	18	23	45	2
ENSG00000279198	AC008894.3	33	39	16	14	106	75	58	75	73	106	24	40	113	72	107	67	111
ENSG00000137103	TMEM8B	1224	915	371	240	1772	1755	1021	1193	1184	2492	581	661	1792	1753	1104	1667	2000
ENSG00000113712	CSNK1A1	5645	8210	3124	1782	8650	9028	8789	7361	7332	12152	3346	4426	8643	7162	5674	7093	7890
ENSG00000236287	ZBED5	9025	7266	2995	1930	12598	11886	12847	11589	11804	17137	4562	6752	15061	11768	14800	10953	15205
ENSG00000228166	MTND1P11	15	46	26	23	111	132	231	84	60	55	11	42	21	46	78	77	27
ENSG00000099942	CRKL	8826	8609	3506	1778	10329	11446	9683	8290	9138	15220	4111	4021	10877	7816	7845	8225	10204
ENSG00000147853	AK3	2174	2136	853	486	3076	3115	3710	2921	2495	4557	1332	1827	4651	2504	3429	3035	3275
ENSG00000164190	NIPBL	12199	13625	6579	3652	19333	19860	17553	14633	17776	22372	6535	9664	15074	12927	16151	14524	15897
ENSG00000181392	SYNE4	81	54	21	18	141	121	152	112	120	125	43	65	246	163	153	148	139
ENSG00000228828	TLK2P2	9	15	8	4	57	27	11	21	15	5	6	14	4	9	34	9	4
ENSG00000089123	TASP1	568	609	199	118	824	758	727	702	817	1344	305	418	1197	632	649	740	842
ENSG00000198754	OXCT2	22	24	6	2	55	37	24	34	36	66	22	15	66	31	22	70	45
ENSG00000229204	PTGES3P3	48	42	17	15	56	76	53	55	74	82	22	47	70	39	28	36	30
ENSG00000230583	GTF2IRD1P1	7	2	2	0	7	26	3	7	5	17	4	4	10	17	13	13	10
ENSG00000250616	AC012645.1	12	9	6	2	25	25	14	12	26	41	12	8	34	15	38	17	26
ENSG00000143437	ARNT	7291	5306	2162	1622	8913	9955	7419	7747	7657	11237	2724	3756	7098	6970	6368	7396	8131
ENSG00000237649	KIFC1	87	130	16	22	116	102	113	130	101	212	50	66	247	167	170	207	80
ENSG00000174607	UGT8	23	53	53	15	50	25	47	45	41	78	57	57	84	70	119	76	85
ENSG00000153253	SCN3A	140	183	146	90	229	313	466	407	479	831	295	434	566	221	624	379	516
ENSG00000186076	AC012085.1	5593	5289	1791	1586	9176	8207	6667	6955	5792	10950	2273	3635	7910	7190	3360	5454	6618
ENSG00000136451	VEZF1	6865	6475	3111	1187	9002	8893	8298	6863	7755	11789	3056	3408	7227	6908	6468	6483	7928
ENSG00000218418	AL591135.1	397	514	167	119	628	593	606	521	640	969	214	239	732	550	415	519	472
ENSG00000188070	C11orf95	494	802	206	111	700	612	641	819	700	1175	295	338	1147	871	704	798	1020
ENSG00000092621	PHGDH	135	179	81	27	254	65	158	106	256	283	84	140	331	274	164	214	459
ENSG00000228043	AC114763.1	17	44	14	19	32	46	24	37	42	72	10	25	36	18	16	24	13
ENSG00000188107	EYS	13	3	2	3	10	43	10	15	7	7	2	7	5	4	2	6	15
ENSG00000232677	LINC00665	361	84	82	37	444	316	269	293	326	456	197	288	305	257	549	407	745
ENSG00000151882	CCL28	511	870	285	109	980	679	1251	808	901	1401	540	430	1640	886	1248	965	1058
ENSG00000174837	ADGRE1	4943	5496	2271	1256	6870	7433	6069	8887	6298	10666	1416	3039	8632	6708	3009	5869	6828
ENSG00000163297	ANTXR2	6849	3675	1710	1511	8116	9063	6780	5943	7469	10318	2192	3653	8005	4258	4253	4924	7394
ENSG00000055609	KMT2C	12722	18176	8392	4137	25014	29714	24338	20969	19897	28880	7649	10568	18801	19852	19341	20951	17334
ENSG00000205056	LINC02397	539	154	119	118	488	663	444	489	514	572	304	412	618	457	1820	889	1105
ENSG00000177283	FZD8	21	87	5	2	22	20	16	50	52	151	16	15	125	69	19	57	59
ENSG00000251611	FAM160A1-DT	16	17	2	2	20	7	9	17	6	35	7	18	7	22	22	36	19
ENSG00000240356	RPL23AP7	931	530	175	141	1372	1543	604	1201	1102	851	253	493	740	526	844	589	839
ENSG00000198734	F5	6701	5188	2644	2355	8359	11370	5548	4851	5002	12678	2696	3590	5930	4975	4048	3741	6161
ENSG00000111058	ACSS3	21	7	8	9	86	82	14	14	13	16	4	9	13	4	9	18	42
ENSG00000174446	SNAPC5	985	719	310	239	1402	1482	1414	1183	1300	1247	345	638	1407	951	965	904	1556
ENSG00000135063	FAM189A2	4	2	4	0	38	5	2	5	8	15	9	18	7	4	19	11	26
ENSG00000189269	DRICH1	75	25	58	4	131	146	121	137	120	124	87	100	125	122	381	235	233
ENSG00000092847	AGO1	9194	8216	3391	2612	15170	16785	12622	12220	10112	15733	4112	5964	10895	11543	9734	11931	11124
ENSG00000235720	GABPAP	497	433	236	105	660	649	613	535	602	749	226	326	478	408	550	543	454
ENSG00000196502	SULT1A1	5698	4658	912	2107	15349	7374	5694	3856	5474	18996	3583	3825	17369	18412	5405	5489	10654
ENSG00000274505	RF00017	4	8	1	0	1	2	13	11	8	25	2	2	14	16	10	13	12
ENSG00000133639	BTG1	29566	114260	17474	11191	53575	36241	68332	65487	83486	164705	42708	37147	155317	84089	58564	65471	83359
ENSG00000269514	AC024257.3	139	97	43	29	226	309	113	153	146	228	35	93	57	79	112	73	240
ENSG00000217929	CICP18	106	71	53	35	232	247	106	226	141	151	45	69	130	104	134	160	95
ENSG00000256574	OR13A1	33	21	23	1	27	54	68	31	42	74	44	26	48	57	55	47	189
ENSG00000117632	STMN1	2198	1587	398	324	2243	1759	1961	2215	2423	3681	841	1384	2933	1911	3301	2476	2540
ENSG00000272573	MUSTN1	15	7	5	1	15	18	19	21	16	34	7	8	28	18	16	22	32
ENSG00000155229	MMS19	6463	5706	1928	1228	10644	9610	10099	8373	7815	12810	3055	4369	12458	9404	9401	9118	11090
ENSG00000167723	TRPV3	182	120	63	26	194	336	278	146	248	99	62	53	198	122	183	180	229
ENSG00000260625	AC026471.2	19	19	10	6	24	34	24	18	34	43	8	13	70	35	42	52	42
ENSG00000249923	AC007663.2	4	9	8	1	0	32	6	8	7	2	1	3	1	4	2	1	9
ENSG00000203867	RBM20	29	37	16	8	56	11	49	35	43	59	46	84	43	70	97	91	29
ENSG00000228794	LINC01128	1466	2471	522	308	2556	2197	2820	1934	2484	3903	908	1401	3636	4838	3603	2277	2104
ENSG00000110042	DTX4	655	717	646	239	1173	904	905	628	859	1953	697	462	2308	1266	1324	1042	1481
ENSG00000280132	AC026471.6	3	3	3	1	23	2	17	5	9	26	3	8	22	15	21	9	7
ENSG00000168056	LTBP3	2615	5074	1818	594	8238	3677	4398	3370	5052	6365	1832	2932	8844	7539	7613	4995	7637
ENSG00000211669	IGLV3-10	34	83	15	13	64	87	6	89	57	136	26	79	139	106	149	52	97
ENSG00000196230	TUBB	14030	13268	4498	3239	24522	19105	15131	14330	16478	24984	5723	7951	20676	14506	11812	14524	19461
ENSG00000276337	AC105429.1	49	120	31	15	167	118	129	223	101	351	63	44	515	199	83	214	196
ENSG00000183891	TTC32	2122	2117	704	387	3072	2478	2967	2692	2663	4584	1025	1562	3808	2487	3105	2518	3166
ENSG00000222623	RNU6-1100P	14	39	22	24	84	164	85	117	18	58	8	55	30	22	25	58	5
ENSG00000152192	POU4F1	63	32	2	4	2	20	20	42	34	76	16	21	43	33	46	57	62
ENSG00000230725	AL035252.2	13	19	4	2	23	11	28	19	26	20	14	14	70	15	43	29	24
ENSG00000180998	GPR137C	11	16	3	1	22	20	30	27	30	38	20	8	38	24	37	27	25
ENSG00000211689	TRGC1	4570	2311	572	1033	4384	6205	3973	2697	5080	7135	3117	3220	7926	3749	4021	5219	5617
ENSG00000243410	PSMD6-AS1	35	51	18	9	53	68	88	41	59	101	27	43	97	74	125	78	45
ENSG00000277402	MIR6891	67	896	209	226	1169	1424	1330	954	495	147	30	53	473	1223	447	970	288
ENSG00000152404	CWF19L2	1368	1070	467	298	1515	1988	1603	1470	1713	2033	576	855	1776	1207	1389	1186	1553
ENSG00000140009	ESR2	30	24	6	2	36	38	19	24	24	42	11	20	43	44	43	26	35
ENSG00000068976	PYGM	402	448	190	78	756	743	733	571	510	881	209	406	897	809	876	626	765
ENSG00000131370	SH3BP5	7864	9079	1710	2007	10112	13215	12137	8466	10816	22900	4461	5734	15382	11308	12963	8365	12845
ENSG00000071189	SNX13	4041	4253	1765	1302	6281	6373	5826	5606	5900	8653	2232	3249	5814	4896	4540	4825	5561
ENSG00000173727	AP000769.1	50	42	6	10	34	42	38	99	48	122	14	31	84	89	77	43	189
ENSG00000211668	IGLV2-11	47	140	28	25	706	282	201	295	291	208	136	225	235	355	438	1166	597
ENSG00000182983	ZNF662	220	111	109	13	314	231	244	234	378	443	123	227	401	349	651	292	266
ENSG00000011478	QPCTL	297	370	93	76	613	588	434	568	416	751	176	215	869	731	412	546	640
ENSG00000280214	AC027682.7	19	13	5	3	22	42	68	60	16	51	27	15	35	38	65	59	44
ENSG00000272267	AC021242.3	9	55	5	6	35	31	54	70	40	81	17	15	105	71	44	93	56
ENSG00000210117	MT-TW	597	339	317	306	1543	792	973	701	524	1177	186	434	984	588	347	554	515
ENSG00000124466	LYPD3	54	599	30	21	119	67	145	201	235	758	86	120	1074	373	108	184	230
ENSG00000279928	FO538757.1	70	250	37	34	377	305	22	191	261	81	17	81	256	49	29	165	42
ENSG00000147166	ITGB1BP2	202	162	121	32	275	247	332	262	257	496	110	150	392	353	413	239	400
ENSG00000211632	IGKV3D-11	113	76	26	19	240	91	103	100	137	177	45	103	120	156	243	394	191
ENSG00000267121	AC008105.3	5108	3143	1006	852	7262	5852	4855	5696	6351	7674	1934	3404	8083	6066	6820	6170	9612
ENSG00000161180	CCDC116	14	11	2	3	18	23	22	38	14	40	8	12	40	17	23	21	33
ENSG00000163681	SLMAP	4000	4263	1814	1025	5459	5677	5119	4927	5108	7843	2172	2540	5638	4307	4038	4698	5266
ENSG00000233680	HNRNPA1P27	25	28	11	0	15	28	35	11	49	84	10	20	70	45	59	48	45
ENSG00000164506	STXBP5	3091	3761	1568	985	5027	5456	5253	4265	4547	6351	1941	2430	5441	3589	4067	3903	4640
ENSG00000285258	ATXN7	32	56	29	15	81	87	102	61	73	53	26	31	33	43	76	77	49
ENSG00000177144	NUDT4B	1235	1949	605	338	1632	1910	1754	1747	1669	2831	710	842	1656	1537	1361	1403	1482
ENSG00000225205	AC078883.1	182	148	68	33	301	196	235	188	218	382	90	137	340	213	428	239	237
ENSG00000156510	HKDC1	307	171	41	20	401	251	511	232	360	554	105	257	503	393	647	309	326
ENSG00000242085	RPS20P33	9	12	4	2	4	34	19	17	11	27	8	9	19	34	29	20	19
ENSG00000243466	IGKV1-5	776	436	136	138	2320	1055	537	779	1018	1303	549	534	1048	830	1628	2222	1938
ENSG00000139218	SCAF11	17917	16486	8415	4145	25482	27419	21776	20528	21893	29257	8381	11806	21161	16772	20299	20634	21533
ENSG00000237788	AL162615.1	16	37	20	7	88	62	57	62	52	69	15	16	38	50	32	38	31
ENSG00000267360	AC012309.1	7	9	3	1	13	8	6	12	10	8	2	4	8	6	5	5	11
ENSG00000197535	MYO5A	10362	13554	6122	3399	18793	21527	16600	15066	15291	25388	6732	8216	14844	14050	12222	15179	14390
ENSG00000199335	RNU6-204P	4	11	0	1	8	2	4	2	2	14	2	2	12	4	21	9	8
ENSG00000102024	PLS3	61	14	7	5	49	18	8	21	26	60	7	43	49	31	59	42	58
ENSG00000272746	AP005131.7	42	50	29	21	144	87	69	50	44	113	13	40	79	37	53	57	34
ENSG00000115657	ABCB6	90	73	18	8	118	96	104	55	81	159	25	67	125	109	124	112	113
ENSG00000273080	AC009309.1	23	18	6	2	48	14	28	38	37	77	12	24	57	45	12	38	76
ENSG00000213397	HAUS7	170	228	88	48	357	296	296	334	201	486	98	122	525	413	289	330	406
ENSG00000113163	COL4A3BP	8211	7575	3228	2307	12065	12511	10296	11012	10380	15456	4179	5553	11645	8878	8452	9971	11094
ENSG00000279179	AL662907.2	4	6	6	2	43	22	23	20	19	26	9	11	47	24	34	26	25
ENSG00000148985	PGAP2	889	882	282	168	1431	1090	1202	1009	1250	1912	408	609	1623	1159	1396	1119	1370
ENSG00000186919	ZACN	12	12	2	0	4	11	10	13	8	29	5	4	26	26	10	10	25
ENSG00000262209	PCDHGB3	25	25	13	2	62	82	39	36	9	12	3	8	8	24	51	15	23
ENSG00000252835	SCARNA21	24	28	11	1	33	13	47	46	22	56	14	17	59	58	49	36	48
ENSG00000249494	AC008629.1	14	2	2	2	7	21	7	17	23	13	7	14	23	16	28	16	23
ENSG00000223501	VPS52	6125	5463	2187	1279	9578	9566	9571	8844	7572	12549	3143	4207	11939	8938	9022	8642	10865
ENSG00000204241	AP000911.1	53	39	31	9	25	56	82	58	119	98	29	39	245	118	131	58	108
ENSG00000253144	AC104117.2	15	15	7	2	28	24	11	21	20	23	6	7	14	10	16	9	21
ENSG00000101057	MYBL2	185	196	26	60	247	117	105	214	163	307	64	113	256	547	303	912	256
ENSG00000130844	ZNF331	1811	11558	2903	433	3707	2888	3924	3643	5484	20300	2938	2416	24343	8689	4776	5622	5052
ENSG00000154016	GRAP	2284	2406	815	403	4074	3615	2278	1802	2532	3506	1010	1787	4431	3559	4075	3771	3680
ENSG00000237976	AL391069.2	45	42	12	16	70	63	65	86	69	149	26	59	103	64	51	61	109
ENSG00000277170	AC012676.3	11	8	7	1	21	13	34	19	21	35	10	11	22	21	35	31	24
ENSG00000165156	ZHX1	2374	2630	1246	537	3471	2921	3820	2610	3205	4795	1349	1260	3233	2208	2589	2683	2667
ENSG00000007545	CRAMP1	2000	1836	664	378	3086	2739	2691	2605	2698	3975	1033	1288	3670	2560	2745	2667	3238
ENSG00000254389	RHPN1-AS1	14	11	2	7	18	9	8	8	19	27	5	3	7	9	7	3	6
ENSG00000249684	AC106795.2	174	237	161	48	554	370	659	536	547	1358	163	271	968	856	384	511	451
ENSG00000283172	MIR548D1	18	51	18	9	76	18	52	36	35	47	14	7	21	31	43	27	22
ENSG00000237017	AC245052.4	32	34	14	4	58	57	27	37	40	87	13	26	95	48	48	47	50
ENSG00000022976	ZNF839	1694	2022	926	384	3264	2966	2638	2293	2526	4309	1021	1256	4179	2891	2669	2820	3208
ENSG00000105643	ARRDC2	7782	29121	4388	1955	16532	12907	12635	18373	16298	39925	8833	6910	44328	25957	11360	20885	22761
ENSG00000254929	AL591684.2	11	11	3	3	14	38	14	12	16	24	2	10	14	6	11	9	9
ENSG00000172264	MACROD2	202	187	177	108	367	204	570	230	327	447	228	167	937	361	1270	425	944
ENSG00000214812	AL137792.1	4	5	6	1	11	1	1	9	7	5	0	2	5	4	2	1	3
ENSG00000141425	RPRD1A	3550	2838	1215	864	5473	4888	5116	5284	5121	7543	1871	2737	6385	4666	4952	4918	6573
ENSG00000084676	NCOA1	11074	12967	5055	3571	16454	18570	15201	14947	17558	23283	7013	8107	17159	12470	12471	13782	15473
ENSG00000264635	AP001020.2	13	22	24	6	41	26	23	14	28	20	8	8	17	17	26	30	8
ENSG00000196950	SLC39A10	2942	2339	1110	649	4163	3551	4517	3571	3726	6114	1836	2025	4995	3364	4641	4457	4283
ENSG00000227408	AMYP1	46	70	30	11	138	139	137	114	103	118	41	73	204	133	183	115	160
ENSG00000050165	DKK3	52	58	10	30	192	75	90	199	103	189	60	93	260	199	101	105	121
ENSG00000151715	TMEM45B	73	72	55	7	270	290	233	116	95	183	66	170	267	416	432	184	153
ENSG00000103365	GGA2	16497	18074	6859	3767	22045	24950	21480	18415	18216	32168	9350	11693	28371	20735	22940	22938	26218
ENSG00000112078	KCTD20	15863	14341	5233	2789	18760	17031	15945	12988	15493	27469	5897	8057	16978	12938	11697	13579	15713
ENSG00000130005	GAMT	128	189	52	16	254	172	160	130	189	217	74	100	316	286	248	221	218
ENSG00000139899	CBLN3	188	204	136	57	578	831	229	455	239	619	205	201	912	427	428	528	561
ENSG00000235236	AC137630.2	4	8	5	3	21	8	22	8	27	31	7	10	19	22	22	21	19
ENSG00000177025	C19orf18	43	28	17	10	67	103	72	41	47	93	26	44	113	74	56	48	82
ENSG00000009413	REV3L	3523	3367	1451	842	4958	6091	4972	3754	4913	6016	1624	2406	3911	3006	4380	4394	4023
ENSG00000158669	GPAT4	8968	9745	3034	1838	11570	14084	11779	10541	10786	19709	4487	5761	16235	11827	10602	10665	13449
ENSG00000211672	IGLV4-3	6	6	2	3	1	20	12	3	10	18	8	5	20	10	10	17	18
ENSG00000230289	AL358781.2	5	15	13	4	21	7	27	28	16	32	10	13	36	37	36	33	28
ENSG00000102078	SLC25A14	932	913	398	223	1387	1483	1518	1206	1273	1942	520	744	1859	1245	1593	1281	1675
ENSG00000224184	MIR3681HG	4	6	0	1	8	24	7	4	11	25	7	8	7	13	4	25	18
ENSG00000142945	KIF2C	66	64	8	12	96	88	65	73	63	70	36	39	126	88	128	131	130
ENSG00000115165	CYTIP	10254	21226	6477	4346	21605	17822	20434	27627	28857	48258	13290	14329	40156	24568	16727	23242	25617
ENSG00000112419	PHACTR2	2820	2996	918	895	5793	4424	5527	3868	4173	5638	1576	2182	4025	3226	3203	3767	3652
ENSG00000160460	SPTBN4	6	11	3	1	8	10	37	10	17	32	8	7	27	15	14	18	15
ENSG00000134198	TSPAN2	1055	551	307	276	1307	2372	1585	1294	1099	1559	365	426	1283	629	1638	665	969
ENSG00000124074	ENKD1	210	182	48	42	242	348	157	220	169	313	93	137	375	297	209	221	382
ENSG00000206559	ZCWPW2	37	26	9	5	50	29	22	22	32	45	17	27	36	50	62	31	45
ENSG00000162755	KLHDC9	3	10	4	1	9	33	2	9	20	23	7	6	16	10	41	17	34
ENSG00000126803	HSPA2	4	14	1	7	12	13	16	18	14	27	6	13	24	17	22	26	23
ENSG00000152520	PAN3	9138	10920	4303	2297	13774	13629	13607	12843	12988	22751	5863	6611	18569	12276	12869	12878	15681
ENSG00000273136	NBPF26	49111	61296	24218	11222	80599	70887	69825	57035	63943	84370	14820	38545	49739	55328	53447	60713	76335
ENSG00000268707	AL158151.4	7	3	3	1	12	7	6	8	3	14	3	4	19	24	6	8	13
ENSG00000119718	EIF2B2	1135	952	392	301	2002	2127	1654	1516	1482	1937	474	657	1764	1336	1297	1270	1895
ENSG00000181143	MUC16	30	94	21	37	92	146	36	512	20	92	22	22	6	9	82	58	38
ENSG00000145632	PLK2	171	1073	70	102	240	297	817	804	2035	5139	265	259	2937	2431	404	871	1081
ENSG00000281903	LINC02246	14	7	6	5	43	20	16	19	19	17	2	7	28	11	16	14	16
ENSG00000132823	OSER1	5026	13337	4081	1688	9361	5735	11013	9947	11174	26779	7527	4167	20141	15250	7942	12323	14354
ENSG00000141627	DYM	4506	5334	2182	1309	7542	7165	5225	5154	6400	10194	2603	3067	6212	4864	4251	5283	6106
ENSG00000143365	RORC	337	248	68	92	988	633	418	240	466	827	193	352	517	642	502	457	1098
ENSG00000143324	XPR1	2764	2936	1255	642	4200	3897	3614	3202	3324	5343	1456	1771	3853	2750	2868	3314	3365
ENSG00000214892	USP8P1	10	10	4	2	8	5	8	9	6	11	1	3	7	11	8	3	4
ENSG00000102103	PQBP1	2652	2960	872	721	4170	3952	3085	3117	3190	5785	1363	1744	6143	4121	2815	3121	4638
ENSG00000114124	GRK7	3	7	6	2	5	14	12	11	11	11	5	8	54	17	18	11	18
ENSG00000270393	AC000095.1	26	90	20	7	56	75	84	50	54	127	27	37	97	136	95	85	54
ENSG00000263648	AC005244.1	11	23	9	11	24	28	36	38	18	40	16	25	83	38	30	34	40
ENSG00000205212	CCDC144NL	24	4	4	1	55	12	6	34	15	0	1	2	2	17	12	13	11
ENSG00000167081	PBX3	2193	2148	812	648	2939	2684	3104	3102	3226	5224	1155	1634	4545	2774	2930	2759	4003
ENSG00000238201	AC114752.2	79	76	15	11	24	77	76	39	65	32	17	18	101	60	10	48	25
ENSG00000234572	LINC01800	91	24	23	16	62	107	68	81	66	154	15	96	154	68	267	111	202
ENSG00000250685	AC009123.1	5	13	2	0	28	9	16	9	14	19	4	14	11	26	38	24	22
ENSG00000234141	AC006042.4	23	25	8	3	19	23	27	34	25	48	8	18	36	26	49	38	45
ENSG00000117481	NSUN4	1712	1369	474	345	2591	2162	2377	2102	1627	3180	1035	1195	2815	2284	1568	2557	2401
ENSG00000280120	AC073857.1	558	505	256	93	986	770	967	840	852	1359	330	450	1293	707	1057	829	1096
ENSG00000134627	PIWIL4	671	707	272	244	1157	1082	950	867	828	1674	310	446	1071	896	527	690	1078
ENSG00000077044	DGKD	11615	15059	6562	3190	23716	23959	18928	16372	17100	28278	8006	9546	27330	24345	21325	21711	22607
ENSG00000272106	AL691432.2	489	833	181	119	877	842	837	923	708	1502	322	340	1367	985	708	835	1088
ENSG00000283674	AC068587.4	823	516	300	191	1202	1245	1669	984	630	2217	364	641	1390	1623	1522	1582	1056
ENSG00000273148	LINC00653	517	685	253	97	1094	816	832	937	1340	1521	392	465	1306	1091	1352	897	1087
ENSG00000158457	TSPAN33	2463	2811	974	289	1720	1597	1266	2946	2269	3453	2188	1740	7057	2526	2339	1752	4803
ENSG00000221968	FADS3	485	872	423	155	1106	1436	966	914	605	1527	453	381	1926	1839	1338	983	1827
ENSG00000182240	BACE2	297	85	127	41	169	671	172	157	330	553	174	240	398	298	381	347	417
ENSG00000233623	PGAM1P11	10	14	3	3	31	25	18	19	12	14	3	2	11	24	16	10	16
ENSG00000251411	AC093827.3	43	23	27	11	72	49	53	33	50	85	16	40	127	81	102	50	81
ENSG00000152061	RABGAP1L	10366	9527	3095	2374	13497	17030	14815	14063	13035	16731	4669	6739	15482	8660	11557	11701	11815
ENSG00000255152	MSH5-SAPCD1	121	104	36	24	177	226	204	162	162	250	71	67	285	281	163	183	230
ENSG00000140795	MYLK3	31	9	8	8	60	79	29	42	42	39	13	16	19	28	12	16	39
ENSG00000236296	GUSBP5	12	20	15	4	47	20	30	47	112	101	48	19	103	56	61	37	34
ENSG00000141562	NARF	3615	4941	1644	956	6051	7355	5563	5200	5001	9029	2499	2832	9163	5244	4864	5846	6910
ENSG00000232354	VIPR1-AS1	82	7	2	7	31	44	21	31	10	12	1	4	12	18	16	12	28
ENSG00000270154	AC130352.1	15	10	2	2	14	0	7	4	6	25	3	10	10	25	15	16	13
ENSG00000278985	AC092718.7	48	150	25	16	93	64	101	109	96	204	85	34	207	139	80	168	123
ENSG00000269886	AC022382.1	22	20	4	4	19	30	28	25	33	64	15	16	52	20	23	29	26
ENSG00000131374	TBC1D5	8497	7454	2593	2171	10435	12559	8472	8460	10336	14057	3559	4908	10477	7719	7390	9085	10160
ENSG00000228835	AC012123.1	2	4	2	1	4	22	8	11	11	3	9	5	15	16	23	18	36
ENSG00000127452	FBXL12	1196	2174	690	422	2483	1866	2285	2269	2017	4117	1020	1081	3529	2584	1908	2201	2535
ENSG00000121742	GJB6	18	94	25	7	17	29	38	56	107	114	38	18	247	136	30	154	105
ENSG00000211696	TRGV8	267	132	35	29	277	581	272	331	274	182	68	148	165	113	171	202	192
ENSG00000266504	RDM1P1	14	18	47	18	107	162	118	60	32	63	4	38	14	41	38	49	31
ENSG00000277440	AC012676.4	13	6	2	0	29	24	30	22	17	32	13	16	22	27	35	17	39
ENSG00000248323	LUCAT1	640	1045	189	188	1324	1553	703	976	632	1586	224	318	1256	541	532	702	971
ENSG00000184194	GPR173	30	32	11	4	59	14	11	57	47	106	14	20	69	79	38	56	41
ENSG00000233922	LINC01694	58	38	8	14	134	61	66	42	61	51	11	14	34	46	29	60	96
ENSG00000231871	IPO9-AS1	8	16	3	2	35	11	10	19	11	19	10	6	28	21	16	27	31
ENSG00000229955	Z98749.1	11	15	15	5	35	56	26	24	35	17	8	8	11	16	31	35	19
ENSG00000134755	DSC2	825	785	456	252	930	4956	1078	728	1423	1748	677	559	1158	574	303	622	676
ENSG00000233585	AC231533.2	55	74	23	14	82	138	138	99	90	233	45	56	183	89	90	91	105
ENSG00000211976	IGHV3-73	53	63	11	23	20	95	36	84	68	84	62	58	116	34	119	174	202
ENSG00000174945	AMZ1	16	49	7	5	43	78	39	27	41	99	17	15	80	40	48	55	64
ENSG00000124222	STX16	16767	18603	6910	4061	27773	23279	23361	22815	26377	36720	9087	14640	30587	23600	25487	22774	30207
ENSG00000201451	RF00019	13	7	6	5	45	19	26	18	11	21	4	8	11	11	14	14	19
ENSG00000227536	SOCS5P4	44	29	13	7	59	97	44	66	42	73	29	35	80	57	71	75	61
ENSG00000261279	ULK4P1	145	130	106	53	236	321	151	327	236	312	74	96	119	238	96	197	226
ENSG00000232613	LINC02576	15	11	1	3	15	9	10	4	7	4	7	7	28	23	30	24	36
ENSG00000263413	MIR4538	9	14	5	6	33	53	19	14	6	13	7	23	52	52	77	37	46
ENSG00000249454	GZMAP1	18	12	3	3	37	30	27	29	30	23	2	12	26	6	19	15	20
ENSG00000166889	PATL1	8628	9834	3724	2415	12105	11819	10988	9579	11180	18157	4871	5307	11279	9701	8242	9376	11208
ENSG00000226800	CACTIN-AS1	3	4	1	3	20	4	1	9	5	8	4	4	7	24	16	22	14
ENSG00000102445	RUBCNL	2775	2086	2211	1213	5004	4026	3611	3400	3490	6535	1808	2599	5539	5290	7910	5693	7895
ENSG00000189337	KAZN	13	11	3	1	18	31	10	26	14	38	9	6	35	15	23	22	29
ENSG00000211450	SELENOH	744	760	269	184	1946	1390	1009	1166	844	1523	399	584	2158	1655	1259	1278	1536
ENSG00000280057	AL022069.2	18	4	5	1	17	21	26	14	30	23	6	12	48	40	60	18	25
ENSG00000007312	CD79B	1965	1092	212	336	2128	3474	1351	1833	1727	2049	735	1265	3726	2277	2775	2295	4410
ENSG00000261480	GOLGA8M	10	9	3	8	20	12	20	9	10	24	2	8	5	11	9	10	4
ENSG00000211695	TRGV9	501	293	62	140	529	474	1188	307	497	846	564	563	1061	650	301	928	723
ENSG00000255571	MIR9-3HG	263	206	93	23	515	450	530	219	390	379	286	165	730	533	729	521	380
ENSG00000165724	ZMYND19	664	842	210	148	1170	1182	1026	896	828	1184	381	503	1617	1305	1126	892	1314
ENSG00000213015	ZNF580	926	1288	547	286	2407	1764	1695	1926	1600	2460	559	1106	3167	2085	1941	1741	2405
ENSG00000112320	SOBP	35	11	6	15	33	19	37	19	51	77	15	29	57	26	93	61	42
ENSG00000187942	LDLRAD2	69	72	14	3	96	114	57	49	70	118	38	32	134	98	60	113	174
ENSG00000260128	ULK4P2	228	254	128	77	415	487	305	467	438	609	146	158	293	364	177	297	407
ENSG00000211942	IGHV3-13	44	9	12	16	40	66	69	69	80	49	103	35	94	64	233	167	72
ENSG00000210195	MT-TT	920	585	406	122	1477	750	1180	861	697	1592	504	812	1496	1162	1177	780	1451
ENSG00000275927	AC009152.1	19	42	2	6	66	51	41	38	67	106	21	10	200	112	34	87	79
ENSG00000106628	POLD2	1401	1495	467	285	2686	1939	1598	1596	1831	2832	614	942	3158	2548	1755	1890	2388
ENSG00000105393	BABAM1	1818	1753	618	419	3067	2837	2682	2407	2179	3564	847	1219	4149	2914	2471	2488	3310
ENSG00000255252	AL078612.1	22	35	10	5	42	31	36	32	38	60	16	24	76	30	44	24	53
ENSG00000154721	JAM2	12	10	6	8	37	16	20	23	15	45	9	27	34	21	112	16	42
ENSG00000255561	FDXACB1	166	231	30	29	165	247	339	254	307	511	110	120	471	231	208	326	308
ENSG00000273243	Z82243.1	62	88	23	28	240	113	143	223	160	179	27	29	91	77	83	169	134
ENSG00000181026	AEN	1241	2384	1091	391	4135	1978	4209	2282	3144	5342	1448	1824	4905	3509	3744	3081	2809
ENSG00000099999	RNF215	466	560	154	121	761	824	505	709	557	1166	248	281	1121	929	508	725	1020
ENSG00000259384	GH1	4	4	1	0	6	2	5	5	3	11	3	4	6	1	8	13	14
ENSG00000174776	WDR49	258	147	94	208	417	618	178	327	300	478	94	154	196	246	199	194	252
ENSG00000275527	AC100835.2	16	15	5	1	3	24	17	13	16	45	5	7	37	24	23	15	36
ENSG00000287507	AP001053.1	6	18	10	6	17	13	14	34	15	70	12	14	30	33	14	33	27
ENSG00000061676	NCKAP1	426	557	148	76	564	905	774	528	539	702	264	213	544	313	558	364	559
ENSG00000049239	H6PD	6044	5259	1999	1483	12974	12098	8102	9088	7153	10825	2515	3628	7896	7681	5061	7968	9317
ENSG00000196411	EPHB4	419	358	238	112	1158	845	561	474	778	950	211	521	1202	1065	918	689	1006
ENSG00000206561	COLQ	1190	1049	410	288	2453	1737	1675	1610	2278	2645	1210	856	3330	1844	1274	2279	2205
ENSG00000228766	RPL7L1P8	11	7	6	2	21	12	7	20	26	10	1	14	2	6	12	8	12
ENSG00000152760	TCTEX1D1	14	17	1	4	94	16	12	9	3	19	24	38	39	51	32	29	9
ENSG00000235706	DICER1-AS1	387	353	123	76	700	625	528	512	492	827	215	226	917	494	677	537	683
ENSG00000236047	AC073410.1	9	14	5	11	16	12	13	31	12	26	3	2	19	21	7	3	19
ENSG00000198393	ZNF26	2766	3717	1448	608	4484	3950	4783	3318	4400	7558	1770	2212	6466	4044	4508	4312	4523
ENSG00000213339	QTRT1	725	1135	405	206	2286	1593	1375	1205	1152	1779	511	676	2878	2076	1686	1730	1711
ENSG00000179869	ABCA13	20	28	58	24	176	106	84	40	14	65	22	28	24	12	18	50	31
ENSG00000152291	TGOLN2	52607	54013	19789	14300	79985	77473	69589	61729	66691	99788	26092	35909	59785	56022	58153	64548	63396
ENSG00000275393	AC018695.6	18	26	7	7	72	61	34	21	21	47	23	16	65	42	60	33	67
ENSG00000159247	TUBBP5	82	53	3	3	85	187	95	29	11	46	20	7	16	8	0	96	4
ENSG00000270816	LINC00221	6	8	1	0	8	11	71	9	14	26	42	181	23	1	15	183	19
ENSG00000254046	IGHV1-17	3	6	1	2	0	14	6	6	2	15	3	4	7	9	20	7	12
ENSG00000272663	AC093635.1	7	10	4	3	18	31	37	12	15	6	6	9	19	10	10	3	15
ENSG00000234884	AL022329.1	4	14	4	3	41	8	17	14	13	50	5	7	32	24	20	15	38
ENSG00000148814	LRRC27	779	334	154	144	879	1150	542	658	902	1251	266	394	1224	802	987	1196	1322
ENSG00000182568	SATB1	13669	15436	6169	2874	23271	14360	18068	15994	26360	31051	8181	13266	24849	21946	27433	19443	21583
ENSG00000111786	SRSF9	11277	11882	4311	2756	15240	15006	16832	15042	13896	25160	6179	7403	21782	14912	12950	13518	19707
ENSG00000132517	SLC52A1	4	11	5	1	94	24	30	18	7	2	5	3	17	10	5	13	5
ENSG00000158158	CNNM4	1321	2109	652	382	2436	2475	1846	2171	1954	3892	1032	1038	3086	2353	1771	2437	2559
ENSG00000244575	IGKV1-27	144	65	40	39	246	469	151	190	213	268	201	102	212	278	389	381	309
ENSG00000263731	AC145207.5	164	191	51	25	309	202	264	330	259	495	121	95	402	300	219	253	366
ENSG00000267370	AC008752.3	150	118	34	21	183	243	156	194	152	256	65	133	192	225	245	263	176
ENSG00000140526	ABHD2	13358	7559	2880	3255	18752	21391	12661	11230	11988	16488	3638	8460	11477	9559	9220	11301	12603
ENSG00000134376	CRB1	9	4	5	2	8	9	4	7	4	14	7	5	16	10	33	8	11
ENSG00000256612	CYP2B7P	17	13	13	5	26	125	4	23	106	256	25	14	94	133	46	21	94
ENSG00000274300	MIR6864	11	15	3	4	13	22	23	32	10	21	5	10	13	11	12	7	11
ENSG00000250982	GAPDHP35	6	7	4	3	33	3	21	9	12	13	5	4	16	4	3	4	4
ENSG00000261220	AC103706.1	124	254	82	59	214	210	231	397	246	662	109	113	606	312	256	275	376
ENSG00000116815	CD58	2860	2680	810	653	4040	5033	3649	3799	3088	4868	1186	1780	4630	2923	2452	2789	4064
ENSG00000213370	RANP6	7	9	3	2	11	10	11	15	8	13	0	4	16	11	6	4	5
ENSG00000224040	HMGN1P4	81	99	23	16	82	100	98	51	123	248	43	58	141	88	112	86	112
ENSG00000110315	RNF141	6453	4500	2453	1848	7781	9489	6312	6591	7969	12219	2193	3927	8017	5486	5068	6684	7133
ENSG00000268869	ESPNP	8	6	3	8	47	30	8	44	13	14	2	14	15	8	6	9	11
ENSG00000235726	AC010148.1	6	2	1	1	0	11	4	4	3	19	5	8	6	4	14	1	25
ENSG00000227757	AP000282.1	8	8	4	7	11	15	5	17	17	20	1	6	13	14	2	5	10
ENSG00000140688	C16orf58	3644	3894	1430	842	8367	6553	5423	4956	4721	7652	1843	2921	8684	7292	5799	6235	7045
ENSG00000251441	RTEL1P1	9	3	5	5	47	19	8	16	9	2	1	4	4	14	23	9	6
ENSG00000224610	AC108879.1	11	19	19	8	10	14	41	17	28	58	9	45	64	17	84	34	49
ENSG00000060138	YBX3	7153	8872	2993	2993	10462	9663	9905	15031	13543	26289	5448	6528	17284	16951	8625	12308	14588
ENSG00000264343	NOTCH2NLA	1342	1245	835	475	2889	3794	2294	2135	2347	2210	566	1273	1662	1853	1953	2531	1733
ENSG00000285280	AL390957.1	25	33	11	6	80	80	78	45	56	29	12	23	44	32	55	35	42
ENSG00000256006	AC084117.1	19	222	5	8	46	46	126	84	61	155	38	38	305	132	62	99	93
ENSG00000100473	COCH	312	278	146	61	326	478	218	471	366	980	328	246	221	500	511	577	898
ENSG00000261786	AC006058.1	70	9	8	3	30	66	52	28	31	103	23	44	37	68	45	52	37
ENSG00000119682	AREL1	6289	5613	2285	1348	8807	9394	8644	7498	7159	11426	2761	3866	8851	6703	6404	7301	8109
ENSG00000116005	PCYOX1	2695	1411	582	498	3204	3767	2824	2306	2809	3325	798	1354	2100	1752	2589	1765	2644
ENSG00000114812	VIPR1	3975	4157	1313	818	7934	5585	6117	4297	6258	9442	1935	3385	6816	8213	6664	4787	7488
ENSG00000173320	STOX2	3	3	3	2	14	6	6	0	8	23	9	6	18	15	7	6	5
ENSG00000171940	ZNF217	9961	6704	3185	1486	12115	10426	10921	9033	8979	10831	3666	4731	7869	7198	8526	9126	9639
ENSG00000172775	FAM192A	10970	8371	3739	2450	16027	15531	15723	14176	13599	22484	5426	7578	20008	13998	13930	13476	17314
ENSG00000091181	IL5RA	38	53	20	12	142	232	263	99	39	79	23	15	39	12	357	13	36
ENSG00000234771	SLC25A25-AS1	2372	3219	1272	501	4825	3621	4448	3653	3399	6003	1495	2167	5478	4906	5976	4280	3897
ENSG00000188649	CC2D2B	220	113	39	61	237	371	158	251	203	343	54	77	186	201	99	160	222
ENSG00000259453	AC087286.4	6	12	5	4	19	51	30	39	30	22	6	10	6	13	15	15	19
ENSG00000112773	TENT5A	6086	5396	3160	1566	9487	5979	8051	5904	6542	12226	2741	2616	5960	6280	4849	6461	7324
ENSG00000224566	FAM96AP2	9	7	1	0	19	1	8	9	9	12	8	10	12	17	13	7	9
ENSG00000272186	AP003392.6	9	17	4	4	35	37	19	33	44	54	13	18	21	38	31	40	49
ENSG00000180198	RCC1	1925	1732	458	365	2798	2160	1555	1659	1830	2667	624	976	2498	1458	1422	1532	1995
ENSG00000228037	AL139246.3	83	72	50	8	97	165	153	66	131	227	69	78	158	123	155	122	135
ENSG00000275445	AC092119.3	1	6	2	0	1	3	5	6	8	12	1	3	16	8	9	7	6
ENSG00000142627	EPHA2	159	181	20	16	198	44	23	143	94	319	37	96	185	193	135	204	186
ENSG00000277151	AL138820.1	37	54	32	4	90	95	77	78	56	115	43	35	110	78	94	104	121
ENSG00000204666	AC010624.1	2	3	0	1	2	10	6	8	4	5	3	5	12	6	10	6	7
ENSG00000135924	DNAJB2	1955	3054	903	519	3673	4261	2999	3164	2892	4546	1284	1575	5442	4221	3243	3508	4038
ENSG00000100211	CBY1	414	269	138	64	539	564	598	423	443	728	178	295	714	525	638	454	608
ENSG00000168769	TET2	16021	11336	4633	5604	22710	23381	16120	19258	20773	27001	6407	11053	13544	16514	11638	15493	18899
ENSG00000239264	TXNDC5	163	105	98	49	317	203	262	246	230	552	151	105	305	318	250	489	272
ENSG00000211964	IGHV3-48	240	349	46	51	292	297	186	408	468	610	268	193	277	202	470	756	1222
ENSG00000122386	ZNF205	23	61	17	18	109	110	28	26	34	84	13	17	32	83	12	14	35
ENSG00000211868	TRAJ21	8	10	5	5	74	33	34	21	12	11	4	10	12	7	34	19	5
ENSG00000105700	KXD1	5126	5605	1841	1273	9306	8766	7368	7298	6614	11303	2698	3549	10498	8251	6726	7544	9732
ENSG00000171747	LGALS4	80	115	72	14	202	159	174	119	142	271	43	102	419	196	185	181	184
ENSG00000269696	AC005498.3	32	4	1	2	32	29	4	24	43	39	10	14	26	26	58	26	44
ENSG00000230489	VAV3-AS1	18	8	11	1	5	52	10	10	5	33	7	14	34	17	49	15	25
ENSG00000111837	MAK	124	51	89	40	229	347	136	178	188	231	53	89	114	112	56	121	192
ENSG00000257315	ZBED6	53	70	31	20	183	198	126	103	94	72	36	60	19	56	141	104	46
ENSG00000268182	SMIM17	26	20	5	0	14	28	25	21	24	41	10	21	42	26	37	43	38
ENSG00000172893	DHCR7	271	616	111	64	574	604	560	490	504	875	205	225	1154	617	486	816	591
ENSG00000072952	MRVI1	1355	467	227	216	1817	1814	1097	1115	1125	1620	248	513	1430	801	417	946	1066
ENSG00000068831	RASGRP2	14072	20176	7523	3406	37508	29582	24481	21516	21939	31642	9152	14025	42544	35134	32117	27770	29318
ENSG00000138115	CYP2C8	18	41	17	6	68	40	37	30	47	76	22	17	66	54	109	40	77
ENSG00000139835	GRTP1	21	15	4	4	11	22	27	30	21	23	5	11	8	20	10	20	9
ENSG00000155970	MICU3	183	122	31	26	198	181	199	168	225	211	127	149	314	102	393	330	275
ENSG00000269925	Z98884.2	117	328	63	66	391	343	415	361	373	664	214	184	464	469	329	372	344
ENSG00000253549	CA3-AS1	23	31	11	10	24	22	20	45	33	47	14	37	95	34	33	37	51
ENSG00000255200	PGAM1P8	149	45	29	15	163	216	75	115	97	136	68	65	356	187	133	136	177
ENSG00000276953	TRBV12-4	289	146	48	23	343	327	273	415	319	362	150	281	446	221	415	359	487
ENSG00000259767	AC022558.1	55	65	47	15	123	103	58	64	65	103	36	32	57	26	62	99	31
ENSG00000286952	AC093928.1	28	26	34	9	26	34	62	29	60	88	41	21	84	62	90	71	49
ENSG00000175920	DOK7	10	18	12	4	76	60	9	24	18	39	19	12	53	58	31	47	89
ENSG00000204228	HSD17B8	457	408	111	67	830	555	651	515	608	989	170	306	916	718	661	670	702
ENSG00000257576	HSPD1P4	39	32	22	6	35	38	44	38	57	109	18	45	87	49	59	29	66
ENSG00000262370	AC108134.3	1938	1596	405	408	3188	2211	2669	2117	1466	2995	853	1183	5156	2286	3032	2052	3543
ENSG00000197930	ERO1A	7187	6789	2617	1868	11744	10274	10272	9661	8775	13170	3862	4984	10889	7394	8582	7311	9311
ENSG00000238578	SNORD4A	111	162	73	22	365	163	348	238	279	349	97	147	293	301	332	298	388
ENSG00000149970	CNKSR2	263	420	272	74	554	375	497	266	622	745	250	483	633	559	836	575	579
ENSG00000120696	KBTBD7	338	118	87	43	432	381	417	155	286	257	68	133	197	144	344	164	242
ENSG00000230825	AC005532.1	31	44	15	7	80	46	57	69	59	123	19	40	74	88	69	69	48
ENSG00000158050	DUSP2	2109	19512	1710	1921	11009	4800	12020	14337	8637	20699	5111	8385	35600	20269	4896	16705	13496
ENSG00000226320	LINC01811	8	10	7	3	5	10	10	6	23	35	7	13	24	5	51	22	21
ENSG00000267454	ZNF582-AS1	134	67	18	23	144	180	154	92	218	279	55	98	170	100	256	198	255
ENSG00000171462	DLK2	1	5	1	1	17	4	7	4	1	13	3	4	9	10	8	3	12
ENSG00000134007	ADAM20	4	6	12	1	12	20	22	11	3	30	11	12	27	8	23	14	23
ENSG00000144214	LYG1	213	144	65	42	410	439	410	174	290	454	149	185	488	359	282	221	501
ENSG00000239701	AC006512.1	2	4	5	1	12	3	16	4	4	13	4	4	15	21	9	8	12
ENSG00000173530	TNFRSF10D	2132	1671	645	324	2171	2294	1600	1533	1760	2919	593	1066	1865	1652	1496	1409	1793
ENSG00000254295	AC008429.3	1	30	11	2	18	6	18	6	9	56	17	9	17	19	19	33	15
ENSG00000023608	SNAPC1	292	461	55	60	327	295	212	396	411	1025	184	184	1040	415	236	326	446
ENSG00000265478	AC107982.3	7	11	5	4	33	15	17	7	12	5	4	5	12	6	18	5	19
ENSG00000286106	AC253572.1	81	93	62	36	226	209	181	147	197	140	44	94	170	152	131	136	141
ENSG00000272455	AL391244.2	217	160	62	32	332	330	301	253	373	392	123	168	463	254	346	276	386
ENSG00000270804	AC010326.4	315	244	116	64	366	616	436	515	349	760	145	279	671	329	469	523	633
ENSG00000095139	ARCN1	10349	5763	2429	1422	8638	11822	6927	7336	9246	11487	2513	4732	8294	5594	6056	6493	9446
ENSG00000261635	AC103988.1	7	2	4	1	3	12	10	16	5	3	0	4	8	3	7	2	5
ENSG00000134285	FKBP11	2482	3719	2159	768	6415	4648	6748	4525	4617	7188	2409	3401	8566	6096	6154	5200	5772
ENSG00000243753	HLA-L	2030	2072	353	324	3264	4243	1157	2194	648	948	213	1120	3181	1254	778	242	2242
ENSG00000112062	MAPK14	12081	9116	4019	2817	15083	16326	14080	12867	11324	19805	4875	7452	13363	12477	8660	10897	14750
ENSG00000213373	LINC00671	123	110	56	39	214	120	188	173	135	178	36	65	168	212	49	106	219
ENSG00000085224	ATRX	8587	9065	3714	2230	11819	13847	11917	10485	12153	14934	4462	6152	10468	8819	11448	9792	10562
ENSG00000276529	AP001505.1	59	34	27	13	86	73	83	58	67	103	24	51	137	80	87	69	114
ENSG00000260060	AC009088.1	42	70	44	9	104	87	127	68	65	172	36	40	161	126	107	93	116
ENSG00000130726	TRIM28	6853	8615	2597	1606	12729	11256	8113	8590	8096	13297	3641	4911	15475	13091	8528	10528	12192
ENSG00000211965	IGHV3-49	100	161	13	51	107	133	80	209	232	248	83	110	165	132	336	380	318
ENSG00000051382	PIK3CB	3244	3108	1268	909	3581	3559	3217	3479	3845	6143	1345	2038	4533	2799	2210	2792	3720
ENSG00000014257	ACPP	2339	1541	758	921	3564	3809	2441	3325	2651	4345	866	1878	2729	1815	1023	2141	3293
ENSG00000147459	DOCK5	8608	10429	3664	3328	15167	21099	10470	18517	12720	21748	4310	5891	14054	12594	6587	13758	12646
ENSG00000169994	MYO7B	337	291	98	98	485	440	410	564	258	608	107	298	882	957	473	694	535
ENSG00000224848	AL589843.1	14	27	12	8	58	72	29	21	62	40	16	1	59	14	1	22	58
ENSG00000248890	HHIP-AS1	21	9	2	4	4	10	5	14	24	23	8	10	20	25	17	17	20
ENSG00000026297	RNASET2	11478	8734	4042	3073	17990	15672	14269	16211	12823	19990	6143	8603	19741	21560	16913	16466	17246
ENSG00000272966	AC064836.2	7	4	1	0	11	19	15	15	22	21	4	11	27	17	21	10	22
ENSG00000278370	AC021422.1	2	14	5	1	24	13	20	13	10	24	8	8	21	26	19	15	18
ENSG00000260097	SPDYE6	14	7	6	1	54	15	33	15	18	41	7	21	24	39	39	21	27
ENSG00000119782	FKBP1B	49	48	21	17	115	131	110	148	48	84	38	34	130	59	28	30	83
ENSG00000241889	AC079944.2	33	25	14	6	28	59	42	43	40	108	20	23	58	43	45	34	52
ENSG00000042980	ADAM28	6465	2798	2384	1219	5422	6728	4560	5707	6017	10072	2436	4052	9193	5670	9080	6949	9313
ENSG00000243224	AC006252.1	55	34	11	12	51	63	55	43	75	81	17	34	116	69	81	65	76
ENSG00000233846	SELENOTP1	211	190	73	59	209	266	227	251	238	379	108	117	271	172	153	185	245
ENSG00000060237	WNK1	21566	20082	9494	6095	37535	36245	37513	30015	28981	37383	12034	15618	30331	25825	28714	27444	27032
ENSG00000138074	SLC5A6	1856	3026	1236	529	3455	2463	4424	3060	3055	5702	1463	1722	5662	3823	3696	3694	3469
ENSG00000280187	AC022107.1	23	9	6	9	16	38	21	23	30	14	7	13	10	11	22	18	21
ENSG00000285130	AL358113.1	101	115	40	26	108	81	135	134	98	268	37	66	204	141	175	133	179
ENSG00000276712	MIR7111	33	64	12	8	110	69	80	35	61	68	27	49	163	51	102	67	109
ENSG00000214331	AC009053.1	1735	1637	864	495	3991	2758	2973	2473	1889	3078	651	1420	2065	2223	2022	2391	2375
ENSG00000261270	AC012181.2	230	327	130	101	430	237	469	384	514	970	197	281	518	504	304	455	637
ENSG00000197081	IGF2R	27496	22736	8599	7568	42721	51911	35798	28435	34160	48021	12141	19463	29680	23256	29652	31518	30222
ENSG00000202523	RF00019	3	6	2	1	7	5	23	9	14	13	2	1	0	8	4	3	7
ENSG00000260306	AC092375.2	262	808	71	66	1040	655	1034	676	739	1237	399	354	1218	956	1128	620	744
ENSG00000254459	AP002812.2	38	59	21	11	80	75	95	47	66	56	20	26	77	16	87	45	55
ENSG00000170153	RNF150	4	3	2	1	7	11	466	5	8	1829	5	532	770	9	8	12	13
ENSG00000268129	AC026304.1	29	23	10	8	13	48	28	47	35	90	14	19	66	36	37	45	54
ENSG00000111880	RNGTT	1959	1811	765	411	2287	2487	2596	2122	2601	4149	1143	1506	3356	1948	2971	2426	2806
ENSG00000135870	RC3H1	6447	6520	3419	2051	9577	12529	10037	8975	9203	12464	3338	5193	8492	7285	9042	7593	9621
ENSG00000177119	ANO6	11138	8359	2831	2981	13538	14199	10733	11883	13116	19323	4517	6485	12693	9860	8521	9777	11392
ENSG00000272983	AL117339.4	4	5	6	3	23	27	12	27	15	25	15	14	25	13	19	27	29
ENSG00000156273	BACH1	13123	14363	9495	5085	21196	19268	18698	15692	13570	28242	6403	10535	22520	13962	8276	15217	14233
ENSG00000156171	DRAM2	7341	7319	2109	1867	11711	10576	8360	9123	9371	16749	3990	5414	11960	10741	9614	8043	10515
ENSG00000188585	CLEC20A	10	8	7	2	4	33	20	19	15	7	13	11	39	22	87	26	73
ENSG00000270885	RASL10B	4	12	3	3	5	1	4	10	18	10	5	8	19	16	19	16	13
ENSG00000119408	NEK6	3406	2745	1087	1432	6253	6328	3295	4446	5092	5994	1523	2952	3093	3989	2302	3655	4015
ENSG00000172215	CXCR6	212	110	10	16	374	152	213	226	206	277	143	184	515	175	174	205	291
ENSG00000234629	WDR82P1	6	1	4	1	8	8	13	5	7	5	0	1	4	7	8	4	3
ENSG00000205683	DPF3	105	154	95	52	214	241	191	164	191	305	110	108	305	206	316	329	299
ENSG00000182389	CACNB4	307	273	122	87	423	377	256	459	300	678	121	153	363	235	159	324	398
ENSG00000273455	AC072039.2	3	4	1	0	14	1	5	3	3	4	3	6	13	11	5	7	3
ENSG00000251495	PPIAP11	721	703	156	149	1067	991	1151	962	1119	1980	344	416	1935	968	965	914	1471
ENSG00000251733	SCARNA8	13	14	6	4	37	52	20	20	18	31	9	7	18	9	28	11	15
ENSG00000197102	DYNC1H1	24860	22609	8893	5522	38375	44736	32748	28357	27358	41068	10968	16322	27204	27314	27996	28751	26334
ENSG00000228252	COL6A4P2	28	41	21	19	91	79	143	68	116	263	24	44	213	279	279	58	84
ENSG00000213640	EEF1DP4	21	29	3	3	8	5	21	9	0	8	14	24	54	40	39	5	56
ENSG00000147164	SNX12	1993	1922	754	382	3065	3100	2947	2461	2544	3778	892	1143	3112	2111	2160	2243	2857
ENSG00000128040	SPINK2	32	57	9	3	141	37	27	87	50	87	38	23	118	61	67	80	84
ENSG00000269937	AC093525.7	948	384	145	140	1524	959	466	684	534	632	157	375	228	771	442	613	485
ENSG00000254739	AC137894.1	2	10	3	1	2	18	5	2	2	10	2	4	9	16	11	17	11
ENSG00000220785	MTMR9LP	35	31	14	22	102	73	41	50	98	80	25	65	113	73	263	87	98
ENSG00000111647	UHRF1BP1L	4399	4924	2028	1541	5791	6329	5062	5103	6021	10149	2345	3075	5985	4889	2954	4384	5702
ENSG00000157985	AGAP1	723	858	361	175	884	1972	2242	1295	1453	1240	581	466	1197	651	953	1034	886
ENSG00000132716	DCAF8	9928	9225	3696	2284	16880	16104	16912	14112	13163	22888	5175	7503	17852	14681	18515	14937	18453
ENSG00000273399	AL159169.3	8	6	5	0	7	19	5	9	17	25	12	3	22	11	19	17	21
ENSG00000164023	SGMS2	2547	868	694	812	3292	2590	1895	1827	2365	3489	685	1404	1272	1587	1200	1353	2189
ENSG00000258741	H2AFVP1	54	74	19	15	92	86	56	85	86	108	26	36	105	37	62	64	66
ENSG00000261708	DNM1P32	7	8	3	4	21	17	12	13	24	23	3	2	5	21	10	14	2
ENSG00000184523	PTGER4P2	21	6	2	4	36	15	5	15	9	6	3	1	13	2	11	12	15
ENSG00000255760	LINC02422	351	208	65	72	273	379	354	348	542	625	134	286	404	348	491	414	748
ENSG00000128585	MKLN1	6068	7598	3791	1889	11333	11374	10936	9211	10371	12481	3800	4548	9260	8080	9504	9502	8884
ENSG00000287617	AC092902.6	1	2	1	1	5	1	8	7	3	7	1	3	7	6	12	7	10
ENSG00000189051	RNF222	1	28	7	3	41	4	18	5	15	25	10	20	58	24	14	23	22
ENSG00000254332	AF201337.1	250	313	66	71	237	267	266	287	289	430	103	110	392	261	164	202	243
ENSG00000107897	ACBD5	4066	4709	1896	996	5081	6384	6874	5809	5775	8090	2362	2770	5837	4357	4627	5081	5288
ENSG00000148730	EIF4EBP2	20550	16536	5760	4708	27962	27978	26661	23033	23740	36339	8574	12305	25391	19841	20123	20403	25033
ENSG00000143575	HAX1	4354	3141	928	763	4764	5556	4808	4582	5074	8189	1793	2763	7140	4167	4456	4614	6361
ENSG00000090924	PLEKHG2	2325	6353	1222	742	5046	5567	5518	7961	4428	8741	2566	2010	9351	8645	4649	6591	10609
ENSG00000250030	AC104806.1	29	19	13	6	38	37	34	30	35	44	5	19	24	19	31	27	40
ENSG00000236397	DDX11L2	219	583	176	103	1404	1357	140	734	1233	350	105	360	824	336	139	600	189
ENSG00000163617	CCDC191	1185	1296	570	320	2045	2323	2067	1451	1416	2724	762	967	2558	1462	2689	1887	3109
ENSG00000261040	WFDC21P	133	47	8	8	84	136	74	99	90	260	68	48	126	86	92	66	192
ENSG00000068400	GRIPAP1	7230	8445	3167	1978	14051	13883	11619	11701	9262	16783	4370	5509	15701	14397	10997	11862	14626
ENSG00000105889	STEAP1B	106	55	76	23	103	163	76	60	90	249	38	102	217	134	178	116	159
ENSG00000115355	CCDC88A	13606	10359	4293	3649	17237	20184	12137	15501	13401	24855	4894	7635	13215	13127	6931	13123	17640
ENSG00000145685	LHFPL2	1530	619	474	566	1890	1704	1816	1128	965	1976	389	962	961	811	767	926	1684
ENSG00000272008	AL139274.2	27	23	7	9	40	38	50	15	29	50	17	21	54	32	57	44	42
ENSG00000084072	PPIE	5036	5022	3178	1115	8553	7916	8805	6595	6857	10956	2693	3367	4597	3052	8377	2841	7907
ENSG00000238160	AC116366.2	69	38	23	22	86	171	45	54	71	90	14	35	70	46	56	67	64
ENSG00000120162	MOB3B	840	395	237	152	1158	1018	729	980	902	1680	373	491	1207	927	1015	911	1232
ENSG00000173451	THAP2	378	413	128	76	441	512	646	419	528	854	150	365	946	490	532	471	599
ENSG00000273450	AL139124.1	16	14	9	5	21	8	31	9	37	51	5	26	63	23	45	30	27
ENSG00000183423	LRIT3	65	21	6	10	79	137	89	34	71	96	27	48	110	76	93	98	89
ENSG00000173926	3-Mar	148	222	110	43	180	235	194	222	265	339	105	183	428	216	415	247	323
ENSG00000272361	AC005014.2	18	11	19	2	39	28	60	49	42	99	20	21	60	25	98	41	65
ENSG00000115541	HSPE1	1211	1301	368	199	2233	1297	2098	1421	1800	2660	687	948	2580	1493	1857	1654	1916
ENSG00000241975	ELOCP19	216	316	176	102	533	616	465	502	439	582	161	204	263	380	345	514	331
ENSG00000104894	CD37	20693	24312	7881	5765	36315	38778	21906	26407	23102	43908	10894	15349	42484	33397	29146	29588	38994
ENSG00000152223	EPG5	6846	6829	2793	1579	10326	11780	11170	8523	9029	12034	3399	4693	9698	7400	9401	7849	8254
ENSG00000215788	TNFRSF25	4354	11693	2819	817	13392	7277	10220	7048	8525	12888	3678	5726	16574	12104	11345	11308	9774
ENSG00000260317	AC009812.4	95	102	45	12	183	111	141	107	167	245	73	57	293	139	99	158	226
ENSG00000057294	PKP2	231	69	57	79	364	378	140	146	202	313	76	58	153	236	119	120	91
ENSG00000178852	EFCAB13	616	456	215	164	870	874	696	658	921	1099	319	512	865	1034	1068	882	984
ENSG00000140691	ARMC5	316	790	119	84	718	672	606	680	540	1103	326	241	1248	1153	460	870	704
ENSG00000185090	MANEAL	87	77	27	18	121	263	181	186	80	64	50	33	117	76	160	73	86
ENSG00000260973	AC009021.2	124	396	46	32	559	378	704	494	398	982	211	181	679	518	587	420	407
ENSG00000166863	TAC3	8	4	4	1	5	5	4	15	21	15	4	11	31	19	8	13	9
ENSG00000229785	SLC25A38P1	3	8	2	3	10	12	4	5	9	7	1	3	5	7	2	10	4
ENSG00000281538	AC254562.3	55	34	35	25	269	119	76	87	39	143	48	72	243	105	183	141	115
ENSG00000213714	FAM209B	100	183	69	26	185	128	283	194	165	368	101	95	372	217	202	197	188
ENSG00000165568	AKR1E2	107	56	24	38	121	148	140	75	150	201	60	226	200	117	208	176	104
ENSG00000162188	GNG3	8	12	9	7	10	10	5	6	20	29	10	7	35	10	20	33	47
ENSG00000229586	TNPO1P3	2	4	4	1	3	2	8	4	8	3	1	2	3	5	5	1	1
ENSG00000227159	DDX11L16	122	196	48	26	324	349	60	206	288	125	43	96	383	112	36	166	63
ENSG00000227159	DDX11L16	122	196	48	26	324	349	60	206	288	125	43	96	383	112	36	166	63
ENSG00000121274	TENT4B	3780	9663	2005	929	4754	5096	5929	5135	7892	19104	4452	2817	13191	8265	5478	6931	6126
ENSG00000273133	AC116651.1	20	17	11	6	47	42	38	37	25	48	5	16	35	9	20	37	31
ENSG00000132294	EFR3A	7819	6616	3260	1397	10609	11353	9986	9657	8291	12743	3418	4593	10329	7390	7275	8623	9373
ENSG00000184226	PCDH9	475	179	229	181	770	1036	934	731	485	912	336	473	1128	607	1931	958	2016
ENSG00000145391	SETD7	4219	4795	2632	1566	7230	6464	5748	5574	5544	10227	2348	3350	6965	5497	3274	4233	6196
ENSG00000125869	LAMP5	552	238	47	46	410	216	159	293	209	1103	115	211	358	472	200	417	477
ENSG00000166188	ZNF319	1139	1017	379	260	1924	2120	1212	1312	1285	1623	410	608	1567	1219	1191	1282	1721
ENSG00000155189	AGPAT5	1591	907	303	189	1533	1507	1495	1222	1654	2354	569	973	2023	1039	1962	1773	2285
ENSG00000234933	CDC42P1	1	1	3	0	1	2	1	12	2	7	1	3	16	4	7	3	4
ENSG00000128254	C22orf24	9	21	10	4	18	65	24	20	17	59	14	13	23	40	26	46	48
ENSG00000213619	NDUFS3	3485	4336	1478	770	5048	4234	5968	4333	4274	8435	2182	2336	7106	4665	4550	4782	5671
ENSG00000268119	AC010615.2	11	21	15	1	39	21	14	22	32	57	23	33	16	57	49	26	24
ENSG00000184205	TSPYL2	4267	13885	6045	1958	9494	7226	15989	8295	11297	22012	6559	8207	20976	14520	14331	11748	11840
ENSG00000258216	AC009522.1	12	8	7	3	9	23	9	22	16	17	8	11	32	26	54	25	16
ENSG00000160307	S100B	77	86	13	385	34	1083	312	239	551	1083	1026	542	1040	874	279	187	314
ENSG00000105576	TNPO2	3431	3969	1470	841	6529	5908	5467	4996	4539	7437	1943	2584	7391	6662	5884	5274	6002
ENSG00000185168	LINC00482	118	100	57	44	323	249	120	160	96	210	31	37	295	185	60	81	193
ENSG00000261485	PAN3-AS1	109	92	18	24	78	133	109	202	127	226	68	90	214	121	153	99	154
ENSG00000144821	MYH15	13	17	2	5	28	18	27	31	29	31	16	14	34	19	50	33	34
ENSG00000135972	MRPS9	1661	816	510	272	2168	2378	1458	1779	1810	2884	757	1081	2535	1876	1954	1839	2336
ENSG00000146453	PNLDC1	17	14	3	8	41	174	26	28	22	24	6	6	8	23	26	22	20
ENSG00000213221	DNLZ	10	8	0	6	39	16	10	19	8	33	6	11	39	28	34	28	16
ENSG00000173209	AHSA2P	20486	19504	6767	3990	33234	32069	34842	28177	27034	40454	11293	14624	40994	30050	40445	27019	37173
ENSG00000118496	FBXO30	1443	1429	696	316	2085	2353	1888	1737	1641	2938	731	794	1716	1671	1493	1700	1751
ENSG00000116977	LGALS8	16909	16468	7662	4526	29031	26040	24633	20195	22289	33195	8448	9703	23166	19149	22441	19876	25625
ENSG00000240041	IGHJ4	149	104	37	38	254	227	126	176	167	161	104	96	236	248	364	322	279
ENSG00000140511	HAPLN3	2170	3021	1246	343	5526	2436	4753	2297	4085	4658	1266	2387	8003	4683	5522	4709	3735
ENSG00000118804	STBD1	7	2	2	4	20	16	4	3	3	5	0	5	3	1	1	6	11
ENSG00000164104	HMGB2	14018	15146	3955	2571	17471	16523	15461	14778	18629	29176	8496	7997	23723	16149	13740	15859	21792
ENSG00000260855	AL591848.4	25	7	4	4	45	20	28	21	28	41	15	37	13	46	49	38	32
ENSG00000218891	ZNF579	126	163	76	28	319	193	176	194	163	292	96	102	352	302	179	219	247
ENSG00000241404	EGFL8	102	75	15	16	147	108	157	112	129	181	37	74	174	155	223	117	151
ENSG00000169918	OTUD7A	94	301	44	13	484	355	334	458	511	599	173	181	315	451	583	702	412
ENSG00000266538	AC005838.2	34	49	29	15	71	73	119	38	53	31	23	29	31	27	64	104	23
ENSG00000130299	GTPBP3	873	912	325	160	1559	1459	1316	1180	945	1760	436	588	1954	1491	1305	1218	1512
ENSG00000199172	MIR331	6	4	1	2	10	3	7	11	6	5	0	2	9	2	13	3	1
ENSG00000272369	AC008035.1	60	36	13	7	77	55	87	42	75	50	10	19	85	50	43	37	61
ENSG00000212657	KRTAP16-1	1	42	3	1	19	4	34	27	20	23	9	4	98	60	29	43	30
ENSG00000103005	USB1	4845	4898	1766	1396	7225	8683	7108	7227	6494	10477	2446	3163	8869	6453	5006	5817	7059
ENSG00000037749	MFAP3	1117	1163	512	223	1832	1829	1740	1242	1712	2201	596	631	1048	1067	1619	1336	1070
ENSG00000212694	LINC01089	2157	2524	893	242	6085	4831	3800	4205	3822	4327	1302	2193	6103	8034	6275	5537	4727
ENSG00000260912	AL158206.1	144	102	35	25	184	151	213	175	120	238	56	106	311	138	179	161	230
ENSG00000159377	PSMB4	12906	15567	6516	3361	21955	18107	22371	17245	17320	32249	7922	9678	31775	20612	16350	17594	24069
ENSG00000096070	BRPF3	3137	4402	1509	880	5338	6409	5800	4274	4747	6118	1661	2480	4824	4131	5369	3941	4321
ENSG00000186105	LRRC70	76	119	80	39	122	88	105	101	129	349	86	81	274	156	107	127	206
ENSG00000213250	RBMS2P1	105	42	26	22	77	135	64	61	88	116	27	32	47	112	21	50	87
ENSG00000105251	SHD	95	89	12	14	79	36	21	47	28	143	20	49	61	114	81	75	128
ENSG00000249863	AC021106.1	201	103	55	44	200	313	238	176	176	182	48	125	109	147	245	145	149
ENSG00000244151	AC010973.2	37	36	10	6	29	60	53	46	25	76	13	21	71	83	61	39	60
ENSG00000168610	STAT3	15101	15616	6030	3320	20133	22446	16962	17138	17232	28287	7369	8964	23297	16700	13409	15872	18646
ENSG00000171174	RBKS	91	162	44	31	147	158	145	282	240	324	52	106	661	273	102	303	438
ENSG00000218537	MIF-AS1	54	79	28	13	152	235	167	106	66	250	57	45	186	2	0	111	3
ENSG00000216977	RPL21P65	12	7	5	2	8	11	8	3	4	7	3	3	5	0	12	3	4
ENSG00000071539	TRIP13	64	38	10	3	106	38	65	73	56	75	23	44	99	63	97	91	87
ENSG00000162298	SYVN1	4428	5491	1727	984	7541	8070	6268	5987	4924	9548	2623	2826	8392	7949	6882	7120	7910
ENSG00000211842	TRAJ47	4	12	3	2	29	11	20	12	15	5	1	5	5	2	19	16	13
ENSG00000133056	PIK3C2B	1870	2260	1287	548	3583	3112	4174	2595	2898	4670	1380	2114	4123	3447	5245	3357	4068
ENSG00000136694	IL36A	16	19	8	0	15	27	15	12	48	35	6	21	39	47	34	37	43
ENSG00000151458	ANKRD50	3083	1090	614	667	3178	3705	1619	2205	2217	3304	607	1487	1789	1739	975	1746	2655
ENSG00000251595	ABCA11P	84	50	15	8	125	147	119	117	113	145	31	96	155	97	199	116	167
ENSG00000076382	SPAG5	468	1072	309	127	746	791	992	1005	687	2003	410	406	1529	1168	964	921	885
ENSG00000188295	ZNF669	377	655	248	97	763	466	824	642	774	1249	354	364	874	712	717	738	955
ENSG00000173567	ADGRF3	69	46	31	12	115	83	92	69	88	100	33	52	134	109	132	101	116
ENSG00000236094	LINC00545	2	8	1	0	9	2	1	3	9	10	8	1	20	6	9	6	4
ENSG00000119688	ABCD4	3764	3321	1322	777	6811	6562	5722	5176	4617	7541	1955	2928	7504	5666	5937	5525	6076
ENSG00000081320	STK17B	32528	57229	15588	11594	56867	49036	53388	65115	75605	159047	32149	40639	79973	68752	38255	62251	69683
ENSG00000145088	EAF2	1471	673	184	323	1482	2078	1400	1868	1838	3029	618	1112	2131	1814	1498	1438	3056
ENSG00000270441	AC135506.1	224	312	145	63	679	359	350	349	437	689	173	183	646	470	435	452	552
ENSG00000275764	AC092747.4	928	1494	668	252	1717	1545	2117	1659	1481	2927	797	856	2841	1835	2046	1575	1912
ENSG00000285897	AC004687.2	53	52	22	5	81	50	94	94	58	174	37	38	101	73	85	91	67
ENSG00000181004	BBS12	143	53	25	15	177	167	173	110	89	129	34	49	113	59	129	65	85
ENSG00000104872	PIH1D1	3437	3425	1188	810	5624	6244	5180	4698	3786	6235	1711	2406	8132	5345	5048	5418	6522
ENSG00000088448	ANKRD10	10408	10616	3854	2308	15116	15094	16281	14192	13345	24522	5689	6875	19812	12478	14782	14858	16537
ENSG00000229944	EIF4EP2	800	688	308	156	835	821	797	746	813	1251	369	436	896	589	529	601	899
ENSG00000250111	AC107982.1	61	89	72	80	948	508	431	483	526	384	143	93	56	158	193	343	35
ENSG00000119698	PPP4R4	29	54	14	9	139	70	61	44	38	55	18	23	44	23	81	25	42
ENSG00000127914	AKAP9	10315	13440	6606	3621	23168	24430	20865	17476	19573	21158	6454	9802	17041	11979	19020	18804	15465
ENSG00000211683	AP000346.1	25	8	9	1	64	41	38	31	25	22	11	30	36	49	108	90	77
ENSG00000257194	AC126178.1	6	3	1	3	3	14	5	5	4	14	2	6	18	4	23	10	13
ENSG00000138166	DUSP5	1493	4654	1154	978	3687	2310	5023	4421	4304	9020	2077	3476	9196	4762	3182	4555	3773
ENSG00000199562	RNU6-37P	2	15	2	0	8	1	5	6	3	8	3	5	10	11	5	7	14
ENSG00000102409	BEX4	2117	3269	1052	447	3189	2549	3266	2426	3755	5753	1562	1894	5350	2889	3792	2636	3450
ENSG00000265195	MIR4312	44	44	34	21	131	184	47	83	86	115	25	45	20	98	35	76	37
ENSG00000277299	AC084876.1	11	4	1	0	5	16	17	10	4	10	2	11	15	17	30	10	15
ENSG00000113924	HGD	186	217	101	50	312	286	432	221	222	448	73	97	436	246	208	195	206
ENSG00000267198	AC091132.4	124	325	309	14	833	802	793	896	564	734	69	137	243	68	328	559	119
ENSG00000185947	ZNF267	2893	4436	2220	924	5981	4664	5099	4009	4435	8474	1929	2070	5501	3626	2975	4042	3987
ENSG00000223482	NUTM2A-AS1	3873	3686	1915	1551	6459	6436	6195	5855	5742	7125	1900	2814	6089	5074	5708	5182	5276
ENSG00000174059	CD34	64	120	5	2	247	77	96	203	57	161	75	48	132	162	164	190	152
ENSG00000108061	SHOC2	6046	5334	2060	1547	7460	8104	6676	6528	7683	10877	2818	3650	8226	5691	5787	5728	7996
ENSG00000112081	SRSF3	19690	29301	8257	5934	28300	25863	33440	28284	31831	58655	13837	17925	42923	29740	26194	29415	31740
ENSG00000259652	AC090181.1	560	275	234	83	455	860	791	517	312	632	78	275	263	365	137	852	490
ENSG00000253910	PCDHGB2	36	43	10	1	19	106	38	56	21	10	12	5	23	13	39	14	20
ENSG00000177272	KCNA3	1390	1779	976	400	4505	3930	3774	2130	3073	2055	804	1580	1121	1609	4100	2226	1402
ENSG00000225850	AL355490.1	20	13	4	2	21	17	9	38	7	39	7	13	48	19	10	26	36
ENSG00000154874	CCDC144B	1009	1180	673	552	5680	5507	4933	4001	3531	3299	1106	1201	1496	2389	2355	2486	491
ENSG00000205730	ITPRIPL2	2491	1110	551	362	3385	3192	1443	2398	1575	2950	485	806	1628	1735	1147	1763	2629
ENSG00000264290	AC104564.3	82	299	39	22	296	153	177	182	209	483	112	70	300	344	195	262	208
ENSG00000175147	TMEM51-AS1	34	23	3	4	11	12	6	23	12	24	9	14	33	22	15	33	54
ENSG00000267312	AC015911.4	44	63	39	16	204	164	186	130	167	98	37	60	87	40	122	137	55
ENSG00000119986	AVPI1	76	709	62	42	293	136	286	377	654	1453	246	73	1800	916	194	534	498
ENSG00000101966	XIAP	4680	4054	1992	1138	6190	8051	6711	5913	5695	7441	1932	3433	4863	4845	6026	5614	4909
ENSG00000115760	BIRC6	15001	14598	6447	3564	23576	29790	24611	18425	23016	21984	7299	11188	15863	14883	23445	19545	16794
ENSG00000144642	RBMS3	33	30	11	3	36	24	25	25	54	61	14	30	53	31	54	31	43
ENSG00000165695	AK8	30	29	9	9	34	40	30	27	26	29	22	9	27	21	21	33	25
ENSG00000286931	AL136419.3	60	52	20	15	128	152	105	132	77	86	19	65	13	91	85	50	60
ENSG00000270589	AL158163.1	182	320	124	45	321	363	389	366	434	643	151	190	464	365	393	388	490
ENSG00000113580	NR3C1	9475	11432	3887	2778	13230	13962	14937	12042	13259	20076	5197	6394	15714	10333	11710	11794	12111
ENSG00000267422	AC016582.2	83	98	53	22	112	123	127	136	81	126	44	60	114	86	113	80	101
ENSG00000106484	MEST	353	193	85	51	516	297	227	333	571	695	135	312	584	375	384	286	547
ENSG00000185950	IRS2	3447	12722	1590	1092	5069	4264	4116	7578	19974	36122	5086	3938	16459	12877	3153	10060	15739
ENSG00000252192	RF00411	3	7	1	4	6	13	12	7	4	2	3	1	5	8	5	1	8
ENSG00000161265	U2AF1L4	1089	2306	888	348	2427	2179	2061	2090	1715	3128	946	1109	3635	2469	2047	2484	3617
ENSG00000156011	PSD3	192	148	138	49	268	390	236	238	262	299	96	106	290	137	273	220	201
ENSG00000275799	AP001059.2	15	8	6	7	14	30	52	56	26	33	18	15	54	27	99	37	68
ENSG00000250508	AP000808.1	44	17	2	5	53	105	44	55	62	52	11	18	47	15	8	13	21
ENSG00000211623	IGKV2D-26	12	1	2	0	4	19	8	10	8	9	1	8	42	13	25	11	28
ENSG00000138231	DBR1	1220	1251	424	183	1366	1452	1764	1185	1442	2003	496	575	1668	964	1140	1090	1394
ENSG00000184911	DMRTC1B	43	53	18	7	82	73	68	60	90	107	38	36	88	75	90	61	79
ENSG00000235378	MRPS10P1	12	8	4	1	29	4	13	20	10	10	2	6	6	8	9	5	8
ENSG00000235499	AC073046.1	120	184	58	67	421	329	165	149	213	261	60	102	99	257	142	216	153
ENSG00000162894	FCMR	13035	7121	1982	1880	16193	17122	14048	11224	21315	17580	5074	10808	19918	13064	24927	16451	24176
ENSG00000245869	AP004609.1	14	38	15	2	61	45	56	61	44	74	18	25	56	71	95	93	50
ENSG00000248527	MTATP6P1	92096	98946	40653	29051	152341	165122	75623	101814	135778	239014	57542	76749	220075	133692	114018	115888	181424
ENSG00000134086	VHL	8337	8108	2921	1682	9250	9997	9198	8605	8811	14609	3621	4301	9595	8126	8088	7444	9310
ENSG00000100941	PNN	22179	24412	10632	5153	35224	28595	34516	27865	27908	45971	13539	17355	42538	31704	34696	28035	37670
ENSG00000163251	FZD5	107	95	44	35	117	225	146	204	126	215	47	73	136	156	46	101	159
ENSG00000244437	IGKV3-15	703	560	211	178	1294	1117	592	706	929	948	634	412	974	936	1494	2091	1723
ENSG00000162378	ZYG11B	3404	3010	1263	1022	5084	4947	4637	4403	4909	7385	1673	2472	4246	4007	3926	3024	4272
ENSG00000198157	HMGN5	137	118	40	27	152	183	145	136	186	259	65	87	228	184	146	141	175
ENSG00000153234	NR4A2	987	29524	3368	2641	4764	2849	24690	25237	22654	51919	9494	7394	54596	35456	5906	27973	27827
ENSG00000282173	TRBJ1-5	231	200	65	35	402	514	389	247	357	385	155	273	416	318	381	452	423
ENSG00000260121	AC138028.4	11	10	6	2	26	16	12	19	18	25	4	5	12	12	8	15	18
ENSG00000268745	AL365205.2	10	6	3	0	15	23	18	8	18	32	5	11	17	21	16	19	23
ENSG00000173406	DAB1	35	41	35	4	129	52	61	44	21	112	40	41	80	69	95	42	108
ENSG00000225151	GOLGA2P7	430	707	356	138	1298	912	1152	744	622	1266	331	674	1496	1062	948	1020	1117
ENSG00000222792	RNU6-860P	6	17	12	10	36	76	33	51	18	24	7	32	10	10	15	35	4
ENSG00000235376	RPEL1	18	7	0	1	12	15	8	13	4	17	4	10	20	9	15	16	21
ENSG00000145743	FBXL17	2323	2368	744	515	3186	3269	2682	2531	3064	4239	1141	1357	3103	2210	2600	2347	2752
ENSG00000182379	NXPH4	9	73	19	0	36	54	17	21	26	41	23	21	102	48	41	62	84
ENSG00000166770	ZNF667-AS1	249	115	25	28	183	173	151	192	228	237	124	195	178	120	442	280	374
ENSG00000278831	AL513190.1	22	15	14	5	30	27	36	38	30	35	17	28	31	40	54	53	46
ENSG00000270392	PFN1P2	23	52	29	10	144	46	82	43	31	83	17	22	73	34	32	34	28
ENSG00000157514	TSC22D3	32428	64799	35648	21262	90073	65584	122867	59146	123385	185489	49083	73713	124587	95513	122359	73135	115407
ENSG00000136271	DDX56	5577	6068	2323	1077	9971	8181	9314	7192	7276	11204	2933	4038	12430	9353	7729	8311	9821
ENSG00000260196	AC124798.1	143	385	77	51	244	193	267	290	260	560	165	110	741	391	181	313	374
ENSG00000070759	TESK2	1019	1231	468	350	1989	1602	1609	1887	1526	2922	632	856	2532	1846	1583	1416	2035
ENSG00000125245	GPR18	250	275	189	125	411	366	734	288	393	796	234	495	1015	322	705	325	790
ENSG00000112697	TMEM30A	18498	14696	5020	4036	21586	20933	19394	21350	20144	32193	7409	11210	22389	14930	14258	15336	21208
ENSG00000151657	KIN	1584	1294	567	270	1940	2110	1850	1768	1727	2661	553	897	1874	1416	1619	1527	1811
ENSG00000273989	AC022079.1	4	7	7	3	5	0	14	8	10	36	7	7	23	20	16	17	5
ENSG00000120915	EPHX2	1419	1472	602	131	3483	1124	2562	1544	2852	3712	849	1650	3434	2410	3203	1827	2211
ENSG00000249993	BFSP2-AS1	6	18	4	3	13	10	15	6	2	11	5	12	13	40	35	13	21
ENSG00000225930	LINC02249	19	10	8	1	29	64	59	27	33	9	6	8	0	12	6	47	29
ENSG00000212542	RNA5SP496	2	14	10	2	8	4	11	10	14	26	12	8	10	14	25	26	14
ENSG00000124444	ZNF576	248	180	52	44	362	402	286	269	211	314	55	142	314	242	205	143	292
ENSG00000166575	TMEM135	1274	2189	727	445	2176	2518	2693	1886	2232	4318	1049	1306	3230	2121	2909	2362	2368
ENSG00000215022	AL008729.1	117	122	40	37	266	233	222	169	179	294	97	129	249	141	242	221	242
ENSG00000141542	RAB40B	225	241	65	57	298	400	399	307	284	399	142	169	568	311	389	302	411
ENSG00000103647	CORO2B	82	109	108	29	148	114	106	141	155	169	117	87	274	118	363	183	474
ENSG00000256525	POLG2	3017	2590	1014	668	5176	4661	5026	4160	4261	9260	1569	2361	4694	4355	5942	4372	4802
ENSG00000160439	RDH13	684	427	226	169	1176	897	1424	774	413	1549	273	630	1198	1278	1431	1234	853
ENSG00000212766	EWSAT1	10	1	2	0	3	1	7	4	13	24	2	2	7	7	11	14	10
ENSG00000137692	DCUN1D5	1221	1217	638	256	1846	2321	1953	1469	1849	2066	575	841	1500	1141	1902	1529	1358
ENSG00000276380	UBE2NL	1	5	1	1	8	1	10	6	5	4	0	1	3	3	4	2	4
ENSG00000183604	SMG1P5	6277	9104	4223	1939	13693	14170	13259	9222	10686	16836	4198	5288	11037	8133	8570	11187	9379
ENSG00000116191	RALGPS2	5597	4087	4090	1519	7059	11428	5724	5088	8448	12308	4653	4981	9366	7655	11697	9263	12621
ENSG00000154898	CCDC144CP	246	276	279	209	2285	1233	1006	1432	1294	1293	367	372	268	499	465	970	193
ENSG00000259635	AC100830.1	25	45	14	12	68	61	39	54	32	75	23	31	117	67	33	62	67
ENSG00000196937	FAM3C	2495	1585	948	481	2712	3148	2995	2661	2977	4626	1197	1480	4925	2538	3012	2751	4086
ENSG00000261444	AC106782.4	42	26	6	12	37	108	53	61	40	65	14	18	49	12	45	33	21
ENSG00000266385	AC005899.5	6	6	2	1	18	26	12	8	3	2	2	2	10	4	16	5	0
ENSG00000185436	IFNLR1	697	254	179	83	580	861	725	514	515	826	320	406	762	621	972	982	730
ENSG00000211974	IGHV2-70D	24	13	5	13	2	22	11	15	56	76	30	7	26	23	37	182	56
ENSG00000283498	MIR1244-2	10128	16172	4032	2539	11254	10568	12737	13841	14858	24688	7552	7281	25792	14257	10937	12954	19443
ENSG00000185338	SOCS1	19	160	31	8	140	50	140	80	108	179	47	83	386	131	114	92	88
ENSG00000254418	SPON1-AS1	16	13	9	1	7	36	40	17	20	57	12	15	31	18	29	28	31
ENSG00000256940	AP001453.2	4	7	2	1	7	3	9	11	1	24	1	5	9	19	6	11	23
ENSG00000183439	TRIM61	103	31	9	6	96	40	26	29	19	47	19	36	67	88	79	62	93
ENSG00000135116	HRK	99	80	41	16	108	107	41	172	150	217	79	49	143	73	224	221	453
ENSG00000133872	SARAF	42697	67505	19476	10607	64291	47387	61222	51930	81333	129496	29121	36022	107027	60733	60187	58477	74114
ENSG00000143641	GALNT2	4518	3593	1403	1173	7067	6323	4109	5320	4938	7311	1720	2710	6270	5180	3011	4609	5149
ENSG00000115649	CNPPD1	6044	7693	2048	1332	9653	10232	7457	9037	7096	13787	3355	4143	13861	10524	6227	8490	11043
ENSG00000273723	AL139089.1	67	69	18	19	62	77	76	85	88	154	32	65	132	68	108	87	81
ENSG00000282780	TRBJ1-6	189	192	86	44	385	496	344	278	266	331	147	314	435	349	324	403	398
ENSG00000142224	IL19	16	37	4	2	40	31	41	17	12	44	4	13	14	21	7	7	15
ENSG00000156599	ZDHHC5	7353	5898	2097	1574	10518	10491	8481	8291	7996	12809	3195	4425	10786	7221	6204	7042	8303
ENSG00000171453	POLR1C	1275	2264	978	365	2475	1547	3341	1795	1971	4411	988	1141	3676	2832	2755	2596	2702
ENSG00000111912	NCOA7	3337	3614	1523	915	5920	4874	5967	3954	4800	7001	1977	2400	4585	3436	4032	4425	4321
ENSG00000066777	ARFGEF1	8923	7189	2831	1835	10008	12727	10029	9387	10526	13982	3707	5309	11277	8207	8394	8638	10275
ENSG00000225014	KCTD9P1	20	2	4	5	43	67	22	17	9	9	5	9	7	17	13	9	2
ENSG00000222329	RNU6-1076P	12	36	22	23	76	158	85	116	16	63	9	54	30	21	23	61	6
ENSG00000237037	NDUFA6-DT	1245	1216	945	415	3816	2635	2565	2220	1358	3034	1032	1465	3793	2904	3953	2823	2588
ENSG00000105401	CDC37	8982	9543	3336	2483	17036	15361	12394	12916	11274	19359	5086	6423	24283	17849	10073	13087	16834
ENSG00000112182	BACH2	2500	4655	2899	800	6487	3399	5874	3691	6686	8789	2533	3462	7561	5675	10309	6457	6856
ENSG00000270074	AC087203.3	90	39	16	11	176	115	78	82	52	189	27	31	188	83	201	107	175
ENSG00000259376	AC090907.1	3	10	0	1	4	4	2	8	6	11	3	4	9	9	4	5	15
ENSG00000164933	SLC25A32	94	254	70	31	94	203	239	212	184	411	127	89	270	254	207	324	225
ENSG00000276641	MIR6769A	7	14	6	7	39	11	9	4	10	17	3	1	4	16	7	11	10
ENSG00000132549	VPS13B	7741	10030	4415	2732	15540	16793	16010	13258	13762	17018	4862	6971	10620	11349	13722	12532	10666
ENSG00000223256	RNU6-785P	12	36	22	23	76	158	85	118	16	64	9	54	30	21	23	61	6
ENSG00000197557	TTC30A	164	64	80	30	157	222	154	106	145	125	27	79	108	63	163	104	217
ENSG00000146670	CDCA5	103	107	29	24	141	129	123	142	76	224	52	73	189	126	146	185	109
ENSG00000179766	ATP8B5P	43	30	13	5	51	28	33	58	35	86	18	23	101	46	41	30	66
ENSG00000255057	AP003041.1	1	1	3	0	3	2	2	2	8	9	2	4	6	6	7	1	5
ENSG00000272221	AL645933.2	560	229	211	163	1002	540	251	440	770	1308	283	551	893	446	722	790	1099
ENSG00000162913	OBSCN-AS1	64	115	39	8	223	111	231	111	213	311	34	87	282	315	320	138	191
ENSG00000161381	PLXDC1	2433	2093	970	593	2798	2708	5485	4590	6905	6716	1412	2353	8129	3520	3954	5493	5843
ENSG00000132341	RAN	10783	10115	3123	2200	15290	13187	15332	12213	14128	22117	5267	7557	19091	12683	12403	11697	16055
ENSG00000279294	AC092135.1	2	2	2	1	14	3	2	4	0	57	3	2	4	5	13	10	3
ENSG00000213290	PGK1P2	15	26	5	6	17	42	21	32	27	47	10	17	47	29	32	33	30
ENSG00000186056	MATN1-AS1	290	477	308	80	769	577	625	508	624	839	265	403	1012	655	928	660	773
ENSG00000077147	TM9SF3	14098	13665	5131	2974	18182	16701	16500	14285	15075	25428	5940	8553	19894	13277	13334	13748	15885
ENSG00000272988	AC022392.1	10	14	8	0	38	28	20	19	18	32	9	15	35	44	44	25	35
ENSG00000257275	AL139020.1	251	37	33	27	209	225	164	269	110	179	149	223	519	118	516	95	639
ENSG00000105419	MEIS3	5	7	4	2	15	17	15	12	6	14	1	6	12	9	15	1	2
ENSG00000132475	H3F3B	57321	135913	33606	21870	109740	85307	102607	128311	128018	235347	69799	55743	228883	133454	80903	104357	178025
ENSG00000271380	AL451085.2	39	38	13	5	50	74	54	52	57	65	14	40	73	61	91	73	90
ENSG00000232811	AL360270.1	53	355	143	33	177	144	278	220	222	457	258	105	733	366	167	290	326
ENSG00000258511	LINC02295	69	24	2	2	18	17	19	38	51	26	11	58	42	52	107	34	46
ENSG00000169967	MAP3K2	12646	16102	6103	4023	18854	20846	17525	15547	16949	28565	7017	9324	19190	15023	14352	15962	17509
ENSG00000090530	P3H2	243	117	13	22	139	108	34	186	139	421	47	108	166	184	104	249	251
ENSG00000286004	AC124944.3	7	8	8	6	19	8	22	17	7	17	2	7	9	11	6	9	16
ENSG00000237200	ZBTB40-IT1	100	146	40	32	214	169	235	152	152	153	49	81	110	145	185	150	132
ENSG00000164151	ICE1	5956	6786	2940	1390	9251	10104	9094	6875	8994	11004	3231	4188	7605	6380	8175	7565	7135
ENSG00000271427	AL358072.1	11	5	2	0	5	18	3	15	19	14	3	8	27	7	33	18	21
ENSG00000160223	ICOSLG	891	9327	1409	595	2468	1246	1287	6206	3749	10470	2842	1067	12074	11669	2232	5556	5461
ENSG00000167077	MEI1	1196	1975	594	237	2244	3186	2414	1899	1997	2979	793	1168	4112	2305	2381	2705	2563
ENSG00000224546	EIF4BP3	2072	2770	926	575	3153	2958	2667	2285	3321	4123	1081	1540	2726	2319	2626	2324	2647
ENSG00000118432	CNR1	74	20	26	19	100	211	54	42	100	146	55	91	87	77	185	128	127
ENSG00000119599	DCAF4	787	892	483	140	1328	911	1617	980	1133	1672	669	563	1272	1544	1664	1417	1891
ENSG00000129244	ATP1B2	2	4	1	4	11	18	12	17	7	26	1	10	18	13	35	26	35
ENSG00000262468	LINC01569	225	218	107	58	532	431	350	287	328	521	107	224	595	334	594	421	471
ENSG00000239466	RN7SL552P	5	4	10	7	30	26	8	20	13	18	7	4	9	8	7	13	5
ENSG00000071967	CYBRD1	4525	2424	750	977	4651	6963	2751	3196	3716	6104	1263	1536	5250	3582	1067	2267	3219
ENSG00000091592	NLRP1	39587	48938	17452	11599	79669	76938	62280	63012	51437	100060	23862	30761	84699	76536	60126	65413	79419
ENSG00000239282	CASTOR1	30	117	6	10	116	66	73	169	78	173	27	40	187	186	72	113	144
ENSG00000156735	BAG4	1583	2437	1524	747	2781	2287	2597	2376	2307	4503	1189	934	2049	2290	1623	2120	2238
ENSG00000144357	UBR3	4082	4988	2248	1188	5856	5909	6093	5262	5858	8662	2207	3164	6314	4681	4513	5217	5609
ENSG00000097046	CDC7	672	875	200	202	1116	1208	1855	1377	1523	1705	789	817	1712	1030	2306	1287	1426
ENSG00000137710	RDX	1738	1931	855	538	2090	2653	2089	1723	2116	3754	886	1098	2250	1757	1509	1901	2087
ENSG00000197181	PIWIL2	48	81	33	11	123	91	136	105	156	175	48	77	213	108	196	101	97
ENSG00000141367	CLTC	20623	14355	6944	3980	24222	23771	20497	21354	19297	34125	7316	12060	22373	16423	14311	17887	23497
ENSG00000273565	AL691403.2	13	22	11	1	13	21	46	32	39	43	13	15	56	38	39	29	39
ENSG00000163960	UBXN7	9748	11914	7074	2667	16576	18549	16072	13339	14868	17841	5725	7461	11548	11217	16318	13431	11863
ENSG00000107147	KCNT1	15	9	12	5	32	42	35	18	14	28	14	7	21	6	20	12	15
ENSG00000272155	AC055822.1	218	147	79	27	314	223	267	211	285	390	78	165	394	238	387	251	362
ENSG00000126768	TIMM17B	1613	2121	667	395	3176	2689	2083	2751	2116	4215	962	1080	4316	2959	1972	2482	3320
ENSG00000207359	RNU6-925P	4	6	1	1	15	15	11	4	5	3	2	3	3	4	10	3	3
ENSG00000225092	AL355336.1	5	11	9	4	22	18	13	17	10	22	2	9	12	12	7	13	9
ENSG00000101752	MIB1	4801	4438	1950	1465	7582	8464	7609	6073	6857	9231	2418	3572	5779	4711	6744	5987	6306
ENSG00000238116	Z95327.1	3	5	3	1	1	5	3	2	8	4	1	1	1	1	7	3	1
ENSG00000218596	AL162578.1	4	6	4	7	9	25	14	12	4	10	2	3	11	5	3	9	14
ENSG00000257949	TEN1	5	7	5	1	12	7	9	11	13	16	2	5	4	5	9	5	4
ENSG00000141232	TOB1	3519	8214	3073	1544	9256	5615	8548	7525	14384	23982	3955	5039	12112	13018	9680	6625	11657
ENSG00000187243	MAGED4B	76	165	83	24	474	270	351	241	160	222	103	154	557	239	950	245	740
ENSG00000186951	PPARA	1991	1457	563	534	3038	3839	3144	2604	2218	3092	870	1310	1989	1947	2349	2334	2032
ENSG00000256271	CACNA1C-AS2	153	135	46	26	278	222	252	275	327	345	73	178	392	220	302	234	318
ENSG00000272144	AC025171.4	143	85	55	16	249	208	193	157	215	226	54	152	354	174	354	191	294
ENSG00000071564	TCF3	1944	2221	732	471	4524	3758	2495	2584	2432	3123	1100	1599	4993	4665	4048	3373	3707
ENSG00000138061	CYP1B1	5587	3281	721	2083	5626	8539	6784	4460	4441	7126	1484	2252	3773	3084	1890	4762	7686
ENSG00000128342	LIF	19	205	11	6	44	17	139	469	144	258	26	25	887	544	62	323	283
ENSG00000252494	RNU6-126P	4	8	5	2	31	8	14	15	9	8	0	4	10	19	7	9	5
ENSG00000255730	AC011462.1	5	10	3	4	5	8	15	5	16	5	0	4	7	4	7	12	10
ENSG00000156463	SH3RF2	12	49	17	2	44	372	243	110	27	25	21	6	25	13	96	19	20
ENSG00000266497	RDM1P2	17	24	63	22	137	221	161	81	45	98	6	57	18	50	51	69	44
ENSG00000117318	ID3	127	494	103	19	167	129	115	255	200	420	113	83	1075	395	176	294	369
ENSG00000143494	VASH2	69	60	6	6	27	18	8	10	29	108	20	17	56	29	39	46	43
ENSG00000222359	RNU6-355P	10	35	22	22	76	151	88	117	16	59	9	52	28	19	23	62	6
ENSG00000185591	SP1	18466	11500	6355	4116	25742	30009	16877	19361	18781	26883	6549	9940	17224	18735	14715	16301	24209
ENSG00000053501	USE1	795	787	222	197	1049	1313	852	955	852	1567	353	503	1555	1093	865	989	1331
ENSG00000147118	ZNF182	1722	1188	528	230	1921	2241	1924	1612	1747	2800	764	1033	2767	1655	2140	1734	2411
ENSG00000151327	FAM177A1	1216	2003	468	326	1771	1843	1936	1779	1897	3259	824	1005	3577	1790	1591	1986	1892
ENSG00000187134	AKR1C1	155	81	90	28	293	212	241	101	247	372	115	289	653	114	297	342	162
ENSG00000146072	TNFRSF21	740	1330	81	66	633	235	125	491	981	3734	463	262	994	1141	324	898	833
ENSG00000213341	CHUK	3956	3527	1524	971	4918	5834	5457	5085	4514	7650	1946	2612	4440	4057	4164	4267	4520
ENSG00000137133	HINT2	135	53	20	15	140	166	139	89	125	191	42	72	146	137	210	126	188
ENSG00000224769	MUC20P1	151	292	77	29	530	450	207	267	122	320	37	132	398	163	272	60	83
ENSG00000204301	NOTCH4	557	114	40	65	428	221	200	284	357	822	91	197	421	280	337	660	718
ENSG00000176731	RBIS	3970	2970	1497	758	5785	3734	3760	3436	4573	7176	1736	2405	6363	4395	5238	4271	5594
ENSG00000239415	AP001469.3	31	42	14	13	99	76	74	67	71	57	19	24	39	70	61	64	40
ENSG00000151789	ZNF385D	32	16	7	5	16	14	15	26	16	48	8	10	80	33	17	31	32
ENSG00000254454	RCC2P6	14	11	2	7	10	29	7	12	6	5	1	5	17	11	1	9	18
ENSG00000276412	AL591926.2	10	7	2	1	0	8	10	9	7	10	6	9	15	10	35	19	4
ENSG00000100393	EP300	14716	23700	10515	5667	30910	30668	26462	21925	23253	35306	9800	13055	21980	22434	22396	24465	20499
ENSG00000172260	NEGR1	166	76	72	25	132	339	196	195	241	647	75	186	495	181	131	251	237
ENSG00000186075	ZPBP2	5	15	2	0	19	15	14	6	11	21	7	11	25	9	18	9	19
ENSG00000249898	MCPH1-AS1	96	44	10	15	126	85	73	96	97	128	39	79	147	62	140	99	122
ENSG00000099901	RANBP1	1699	2274	634	358	2920	2337	2306	2085	2231	3361	982	1145	3658	2647	2215	2280	2844
ENSG00000037280	FLT4	417	303	115	68	988	455	505	404	264	690	178	402	1011	1080	338	477	577
ENSG00000090975	PITPNM2	1187	2013	838	290	3107	2189	2035	1745	2675	3071	833	1211	3908	3077	3012	2816	2512
ENSG00000126088	UROD	2807	2476	865	621	4528	4311	3698	3566	3344	5444	1291	1858	5710	3823	3164	3526	5186
ENSG00000225698	IGHV3-72	40	31	6	11	115	110	13	63	101	76	51	43	66	45	116	219	122
ENSG00000134323	MYCN	13	8	2	1	64	10	27	14	15	41	22	9	26	43	11	21	19
ENSG00000138448	ITGAV	2255	1660	576	580	2685	3776	2799	2696	2327	3597	929	1225	2401	2104	2124	2369	2513
ENSG00000124788	ATXN1	4303	6677	2433	1418	9338	9044	9807	7072	5979	9340	3178	3225	8868	5999	6683	6699	5960
ENSG00000006740	ARHGAP44	4	1	2	2	4	24	4	9	11	13	7	3	10	10	12	27	16
ENSG00000278420	MIR6819	10	41	10	2	84	54	40	30	20	73	17	19	46	79	44	42	52
ENSG00000262412	AL160291.1	3	17	3	1	11	7	11	14	13	27	7	7	12	9	26	13	14
ENSG00000228649	SNHG26	211	380	160	70	548	440	554	381	455	709	168	287	602	488	806	500	530
ENSG00000207370	RF00019	7	47	25	8	63	23	56	34	13	52	6	4	16	21	24	37	18
ENSG00000232300	FAM215B	123	160	242	36	648	533	585	484	312	405	122	111	98	238	482	280	86
ENSG00000105486	LIG1	2453	2772	1046	487	5003	3826	4347	3029	4272	5045	1373	2239	5668	4309	5963	3658	4596
ENSG00000082269	FAM135A	1473	1532	471	426	2003	2152	1711	1682	1959	2676	648	1067	1629	1753	1365	1549	1996
ENSG00000136813	ECPAS	11440	9937	3753	2657	16713	16531	15024	14317	13415	20135	5364	7009	14784	12041	11704	13194	15443
ENSG00000007314	SCN4A	17	20	21	10	33	33	41	38	39	40	17	23	77	41	76	59	71
ENSG00000073282	TP63	27	20	9	6	7	41	24	27	50	70	20	14	55	21	94	60	34
ENSG00000113615	SEC24A	2920	2286	913	584	2975	3827	3193	2576	3327	3868	1071	1789	2507	2239	3131	2639	2596
ENSG00000170144	HNRNPA3	38158	33597	12723	9259	57738	51497	54478	51265	51391	78460	20517	28981	68520	46765	52697	48156	57818
ENSG00000232177	MTND4P24	7	29	14	16	19	26	52	27	29	36	13	34	51	185	94	56	36
ENSG00000268912	AC012313.5	96	23	37	17	91	99	70	99	108	137	37	94	141	89	172	91	174
ENSG00000154545	MAGED4	76	165	83	24	474	270	351	242	160	221	103	154	553	236	946	245	740
ENSG00000067900	ROCK1	13336	19235	9000	5043	23617	23949	22720	19464	19750	33128	9018	10821	19997	18165	17308	19482	18912
ENSG00000137747	TMPRSS13	312	311	111	89	531	525	417	459	427	626	169	209	739	514	423	519	545
ENSG00000169224	GCSAML	35	14	7	0	52	26	32	31	17	49	28	22	99	21	28	39	48
ENSG00000237803	LINC00211	113	23	14	22	92	130	59	87	40	63	8	59	85	38	24	29	82
ENSG00000156675	RAB11FIP1	13888	9312	6650	4205	18165	21034	17969	14376	12420	23542	6241	8714	16740	12062	8653	14007	17719
ENSG00000228168	HNRNPA1P21	77	22	19	8	65	50	92	22	47	63	9	18	51	10	90	19	29
ENSG00000163071	SPATA18	25	9	8	9	29	23	2	22	24	7	3	2	9	20	3	29	23
ENSG00000090615	GOLGA3	4711	4872	1886	1133	8634	7599	6868	6926	6099	9693	2409	3806	9032	7470	6868	7242	8355
ENSG00000285215	AC241377.4	55	66	28	24	236	146	131	136	106	89	34	37	149	56	114	86	146
ENSG00000231829	AL157834.1	2	10	7	0	23	7	2	12	11	15	5	7	11	12	19	17	34
ENSG00000177556	ATOX1	1489	1542	718	499	3277	3171	2478	2650	2325	3186	682	1201	2474	2373	2069	2360	2306
ENSG00000149948	HMGA2	10	15	0	3	34	5	6	18	11	29	5	7	31	25	14	18	29
ENSG00000180581	SRP9P1	2390	1584	706	495	2617	3108	2449	2518	2379	3695	916	1414	2833	2007	1530	2031	2702
ENSG00000154928	EPHB1	161	108	19	32	199	83	32	159	177	521	37	123	172	148	115	325	254
ENSG00000175356	SCUBE2	30	37	6	12	20	36	15	38	37	108	13	18	59	42	24	55	73
ENSG00000038427	VCAN	219516	112197	52327	77174	270842	362055	159598	186462	215322	344096	76478	130293	171327	171296	64270	143071	215729
ENSG00000218676	BRD7P4	3	6	4	3	3	5	7	6	9	6	0	4	7	3	7	1	7
ENSG00000137507	LRRC32	9	514	15	12	85	22	52	144	133	493	71	24	514	251	58	262	112
ENSG00000125124	BBS2	4711	3574	1649	999	5829	7323	5936	4710	7854	10238	2192	2723	9109	6086	9876	6834	7516
ENSG00000246982	Z84485.1	239	156	90	32	253	373	280	343	316	432	124	254	325	417	406	352	274
ENSG00000104331	IMPAD1	6137	6112	2282	1308	8457	8264	7322	7352	7983	13518	2910	3540	9228	6476	5427	6816	7316
ENSG00000234770	GULOP	4	13	7	0	28	11	21	3	12	28	4	12	24	24	32	20	12
ENSG00000178764	ZHX2	2145	1751	504	543	3372	3392	2940	2212	3135	3803	1233	1719	3893	2640	3484	2886	3276
ENSG00000198618	PPIAP22	12483	12041	2951	2656	16391	15894	14246	14099	16137	27553	5560	7245	25978	15001	13111	13351	18899
ENSG00000213999	MEF2B	35	19	12	7	93	58	31	44	30	65	14	34	75	75	38	49	76
ENSG00000245466	AL357153.1	21	10	18	3	41	23	25	26	38	52	11	33	30	43	85	21	70
ENSG00000240718	RN7SL851P	21	21	15	4	42	34	32	27	31	36	9	13	15	24	19	29	42
ENSG00000261067	AC109460.3	195	276	110	55	503	324	347	259	309	587	110	168	504	443	279	439	449
ENSG00000239900	ADSL	784	615	237	174	1154	1069	1183	897	1177	1702	380	655	1132	1002	1209	1063	1282
ENSG00000226648	PLCG1-AS1	156	240	112	36	521	178	477	252	332	518	163	205	363	361	525	412	343
ENSG00000168000	BSCL2	263	179	84	61	343	459	244	271	289	579	124	179	400	337	302	296	378
ENSG00000272927	AC107464.3	101	131	48	8	305	165	128	180	148	206	45	83	498	285	247	251	204
ENSG00000122008	POLK	3550	2860	1262	1035	5637	6200	5676	5321	4964	6850	1725	2613	4373	3861	3877	4905	4435
ENSG00000090104	RGS1	399	14105	952	1001	2185	907	11137	5445	6013	19260	3287	2982	38718	4467	3556	7299	6758
ENSG00000271178	IGHV3OR16-13	14	9	0	4	16	12	6	9	21	23	10	10	9	11	20	46	39
ENSG00000151012	SLC7A11	116	100	38	21	133	45	51	81	94	301	45	68	103	150	144	162	99
ENSG00000276596	RF00004	1	7	5	2	17	6	4	4	4	11	1	1	3	6	1	1	10
ENSG00000266904	LINC00663	236	109	53	17	253	253	275	172	233	403	75	172	299	223	382	238	237
ENSG00000235453	SMIM27	266	225	68	50	406	382	349	287	332	452	138	172	533	330	328	289	407
ENSG00000137642	SORL1	44292	49008	21520	10347	96059	85736	71934	47387	64841	79168	22010	34336	58485	43985	66685	57415	53868
ENSG00000217289	AC079776.1	6	4	3	3	6	6	8	5	10	3	8	2	3	6	2	5	3
ENSG00000198663	C6orf89	9712	8804	3325	1871	14181	14871	13966	10155	11437	15003	4202	5819	12100	8877	11771	10611	11312
ENSG00000126970	ZC4H2	657	623	185	119	1091	687	810	827	940	1136	401	509	1274	699	1111	831	924
ENSG00000115758	ODC1	5881	13823	2971	1499	9969	8567	12943	11476	12000	23214	7224	4920	18656	11587	8015	14105	13562
ENSG00000175489	LRRC25	7671	5753	2660	2174	14033	11754	6438	10202	6438	9897	2150	5161	10831	8781	3049	7805	9372
ENSG00000221406	MIR320B2	0	9	4	1	3	2	17	7	2	25	9	9	7	16	7	3	8
ENSG00000235770	LINC00607	35	3	5	10	10	71	26	14	22	27	0	6	28	25	3	16	7
ENSG00000283491	AC017104.5	19	8	3	2	30	16	20	8	32	28	5	22	30	21	31	20	24
ENSG00000198502	HLA-DRB5	21299	31279	10235	6313	33992	20293	41090	37835	39004	101910	13766	13815	97989	28239	20482	76294	95021
ENSG00000236086	HMGN2P28	9	14	11	5	34	31	18	20	17	11	6	10	3	13	34	24	8
ENSG00000277938	AL035252.3	96	31	7	7	132	137	105	113	90	174	32	57	114	131	133	120	124
ENSG00000124003	MOGAT1	12	8	1	11	21	28	5	4	11	4	1	12	8	15	2	1	8
ENSG00000262185	AC005736.1	10	21	7	9	83	57	49	40	23	40	17	8	20	32	20	21	23
ENSG00000196778	OR52K1	56	17	9	14	147	163	75	98	26	44	14	25	31	62	34	35	52
ENSG00000215417	MIR17HG	55	115	28	13	145	62	269	231	147	138	73	165	215	159	220	165	175
ENSG00000221994	ZNF630	301	219	97	61	371	579	414	329	320	534	182	205	488	340	423	408	518
ENSG00000235663	SAPCD1-AS1	26	25	11	3	41	58	29	27	30	83	13	20	83	24	49	27	55
ENSG00000227436	FCF1P1	9	5	8	5	24	41	23	23	12	19	8	10	0	22	4	10	11
ENSG00000196352	CD55	8809	11299	3973	3586	12095	13115	11263	16167	18748	32475	7025	8929	25742	16146	8736	15103	19300
ENSG00000125384	PTGER2	4328	2630	2240	1548	7524	9238	9085	5092	5972	7162	1829	4084	5539	3919	5840	3858	5883
ENSG00000280195	AC245140.2	19	13	12	10	31	36	21	63	25	31	7	10	26	32	44	9	16
ENSG00000274093	AC009032.1	3	7	6	6	28	14	24	14	12	3	1	5	11	19	17	8	10
ENSG00000147457	CHMP7	7218	9591	4305	1242	11460	8367	9490	5745	6406	15670	3364	6812	13457	9968	12930	9967	11731
ENSG00000168209	DDIT4	3437	23828	3007	949	6546	2364	9632	10503	17964	36944	6977	3557	31066	25515	5417	12546	15042
ENSG00000095059	DHPS	815	1049	541	250	2099	1704	2038	1510	1042	2148	605	810	2371	1865	1790	1785	2081
ENSG00000255652	AC140847.2	5	10	1	2	14	11	29	11	9	23	20	24	20	3	43	23	10
ENSG00000213366	GSTM2	2470	2143	1282	321	6222	6265	3103	4094	6140	8471	1420	3518	5553	4253	8869	5543	4493
ENSG00000135945	REV1	5452	5028	1815	1186	7791	7625	7926	6075	7737	11689	2729	4047	9154	6508	7940	6752	8072
ENSG00000270130	AC068790.7	11	19	11	5	54	117	74	42	23	26	6	19	18	28	50	26	9
ENSG00000270281	AC020910.2	5	1	3	0	14	11	20	16	3	13	4	8	18	13	21	11	11
ENSG00000265612	MIR4539	15	11	2	1	62	88	14	27	25	17	12	18	53	49	91	52	36
ENSG00000051108	HERPUD1	11615	18942	5452	3571	16321	12036	15887	20486	29903	55912	9414	8418	32532	28497	12555	20510	27911
ENSG00000135643	KCNMB4	108	107	37	13	210	169	91	456	149	458	58	87	390	187	122	194	406
ENSG00000090621	PABPC4	13414	20653	5866	4211	22017	18570	18412	20083	20040	41803	8658	9818	30004	22921	16342	22817	23608
ENSG00000264608	AC005726.3	199	143	48	38	259	214	219	197	177	460	61	101	328	265	192	226	284
ENSG00000111344	RASAL1	4	9	2	2	14	12	17	15	18	50	10	14	12	53	19	7	8
ENSG00000258896	SCOCP1	12	7	3	3	16	18	22	9	10	20	4	9	7	6	10	8	9
ENSG00000274294	AC015660.3	7	20	3	3	42	39	25	7	24	50	16	5	41	21	52	31	34
ENSG00000266677	AC087164.1	17	68	18	9	87	45	86	99	96	165	49	20	162	137	55	115	89
ENSG00000090659	CD209	414	237	34	68	385	342	179	284	421	521	51	136	360	153	81	227	272
ENSG00000157106	SMG1	26073	28143	11895	7233	51432	63725	52512	36047	38820	43178	13642	21323	28059	28781	48311	39022	30253
ENSG00000135916	ITM2C	2941	2315	480	310	3430	1928	1133	1981	2413	4888	710	1378	2979	3029	2534	3897	3411
ENSG00000287109	AP000224.1	16	13	2	2	47	11	36	17	33	44	9	21	52	25	18	33	20
ENSG00000239382	ALKBH6	639	635	241	144	1024	1184	1244	972	908	1514	360	480	1329	967	1344	1031	1190
ENSG00000242612	DECR2	151	269	69	36	432	357	337	307	354	516	115	170	499	467	324	287	340
ENSG00000047634	SCML1	1677	4800	1200	462	3190	1210	2665	2993	4489	8126	1516	2025	4673	5294	4028	4103	2776
ENSG00000242352	FAM91A3P	140	146	79	33	310	292	343	323	268	284	81	116	202	117	251	222	237
ENSG00000168792	ABHD15	2507	2451	401	377	2838	2778	2169	2328	3052	4896	1192	1283	4241	2347	2295	2872	3448
ENSG00000116044	NFE2L2	4827	6221	1607	865	6123	4663	5304	5496	7403	16562	3061	2897	14195	7733	3342	5974	7596
ENSG00000100372	SLC25A17	975	767	214	157	1321	1389	1539	1166	1208	2065	437	690	1858	1041	1341	1154	1483
ENSG00000136371	MTHFS	70	44	9	8	63	112	52	77	47	154	22	41	95	114	45	57	121
ENSG00000166508	MCM7	5739	5708	2335	1074	9207	9242	7830	7446	7729	11178	2891	3893	12201	7758	11217	8060	10552
ENSG00000272148	AC013403.2	51	55	27	11	81	98	119	76	67	147	26	62	112	76	104	110	91
ENSG00000135930	EIF4E2	8593	7556	2570	1791	10667	11040	10292	9123	8523	15156	3480	5012	12572	7599	6750	7943	11001
ENSG00000161551	ZNF577	1794	1226	442	402	2243	2442	2377	2288	2558	3257	1087	1882	2800	1881	2113	2291	2819
ENSG00000224066	AL049795.1	74	95	42	20	227	174	135	184	107	197	70	67	164	205	196	181	214
ENSG00000286532	PARTICL	148	150	58	38	253	231	170	224	221	380	92	93	404	207	169	210	262
ENSG00000214973	CHCHD3P3	18	21	6	3	34	17	27	21	30	43	10	18	30	26	19	27	38
ENSG00000136908	DPM2	1494	1489	362	298	2372	2288	1769	1800	1726	2828	664	1007	2722	2296	1613	1865	2478
ENSG00000267750	RUNDC3A-AS1	11	18	8	3	28	22	24	13	23	42	8	14	40	28	57	22	16
ENSG00000099958	DERL3	1102	873	219	157	1293	633	454	918	769	1672	323	469	919	1322	1400	1756	1407
ENSG00000286252	FP671120.9	2	7	6	0	1	10	3	1	11	9	6	6	30	3	14	4	10
ENSG00000233828	LINC01949	39	19	15	8	38	79	86	44	44	79	32	25	83	57	91	77	46
ENSG00000260988	AC090260.1	12	10	8	2	23	24	31	33	40	15	5	5	13	7	34	17	25
ENSG00000172977	KAT5	3157	3880	1137	832	5091	5126	4414	4681	3888	7535	1950	2086	7638	5284	3135	4872	5754
ENSG00000268615	AL353803.5	7	8	1	7	19	17	8	14	4	38	4	8	12	30	13	24	25
ENSG00000143067	ZNF697	691	920	253	292	1152	1056	480	848	624	1129	342	332	753	819	269	647	1059
ENSG00000151135	TMEM263	1381	1589	757	249	1918	1528	2357	1668	2309	3201	892	1122	2937	2034	2922	1885	2173
ENSG00000235478	LINC01664	45	32	24	13	47	49	39	51	71	40	24	23	47	44	10	31	84
ENSG00000212607	SNORA3B	98	256	129	45	344	226	611	265	294	407	142	224	665	371	336	336	465
ENSG00000161204	ABCF3	3753	6075	1889	1017	6479	5935	6815	5489	5204	11359	2715	2547	8345	8781	5600	6574	6793
ENSG00000115009	CCL20	0	60	13	29	24	19	45	40	38	268	18	51	163	68	23	73	59
ENSG00000175768	TOMM5	350	468	155	86	790	475	689	465	539	943	227	279	721	616	603	637	619
ENSG00000175518	UBQLNL	36	53	39	5	87	103	105	97	74	96	31	93	106	139	157	73	146
ENSG00000260905	AC009021.1	37	102	23	16	201	85	142	100	84	233	44	66	175	136	154	101	89
ENSG00000212588	SNORA26	24	37	6	4	82	48	78	25	43	62	25	27	85	49	121	42	40
ENSG00000277449	CEBPB-AS1	106	182	90	30	224	197	210	228	185	413	90	107	306	247	183	237	245
ENSG00000225215	SMARCE1P1	1	2	3	1	3	7	10	1	3	4	0	3	2	1	3	1	3
ENSG00000239944	TRBV8-2	15	9	1	3	26	19	7	20	23	23	2	8	15	5	5	5	13
ENSG00000273828	AL133227.1	27	20	17	4	124	19	22	16	57	69	13	28	56	57	104	38	63
ENSG00000268047	AC018766.1	14	16	4	2	35	39	39	12	22	28	10	15	66	22	27	23	43
ENSG00000235052	AL021154.1	18	12	13	1	22	41	40	15	27	64	8	20	42	17	73	35	47
ENSG00000095015	MAP3K1	24462	29431	16243	7801	49080	36024	39971	35618	40698	59829	13658	15973	40166	33879	31364	38429	34883
ENSG00000166707	ZCCHC18	191	503	123	48	450	590	498	602	495	791	350	171	745	468	719	584	619
ENSG00000266066	POLRMTP1	80	107	10	24	148	39	79	95	30	63	44	81	122	213	159	123	138
ENSG00000227355	AL359644.1	43	30	12	7	84	37	37	72	35	42	7	17	53	31	40	47	42
ENSG00000273687	AC004223.4	9	22	9	2	43	12	46	22	31	28	13	23	39	36	33	45	31
ENSG00000235636	NUS1P1	452	550	157	116	590	581	501	525	514	927	237	303	582	432	369	468	471
ENSG00000100697	DICER1	14181	12073	6582	3745	24661	25087	21371	20528	21056	24068	6438	10972	15663	16034	20182	19284	17945
ENSG00000267898	AC026803.2	1	9	1	3	9	10	15	9	9	2	0	2	7	14	1	5	11
ENSG00000140391	TSPAN3	3844	2583	1147	776	3875	4224	3449	3727	4532	7981	1605	1889	5331	4170	4624	3468	7317
ENSG00000115109	EPB41L5	428	573	231	94	834	826	782	622	782	1059	303	446	854	1737	872	651	858
ENSG00000269906	AL606834.1	12	41	17	14	39	20	65	50	46	87	24	31	102	49	47	46	65
ENSG00000235257	ITGA9-AS1	68	55	9	14	75	63	57	66	50	115	10	31	122	41	30	27	32
ENSG00000203288	TDRKH-AS1	40	83	17	8	105	104	93	58	83	150	36	32	156	70	93	111	90
ENSG00000263033	AC007220.1	19	60	25	13	68	57	56	26	36	104	20	34	93	65	85	64	60
ENSG00000260286	ARMH2	23	19	2	3	65	28	54	29	35	59	13	30	46	22	73	52	38
ENSG00000102119	EMD	2340	6095	1594	1203	5870	4964	5447	5515	4466	8963	2547	2845	11651	7334	3889	5999	6449
ENSG00000225871	AC245100.2	43	57	38	16	86	55	73	81	66	101	34	41	37	46	45	69	45
ENSG00000115561	CHMP3	4381	3747	1308	948	6420	6173	4828	5201	5778	8756	1662	2679	6146	4031	4241	4206	5954
ENSG00000261291	AC007906.1	9	4	2	2	8	6	11	6	6	11	1	1	9	6	7	2	9
ENSG00000275441	AC020765.2	25	36	24	9	75	40	71	36	43	74	24	42	84	70	53	42	74
ENSG00000278571	MIR7161	76	129	94	35	334	544	326	245	211	166	86	76	48	180	267	312	58
ENSG00000141456	PELP1	2167	1952	841	424	3954	3907	3185	2827	2684	3856	1024	1727	4764	3300	3651	3307	4192
ENSG00000142178	SIK1	1551	32489	2517	1701	6654	3112	8406	19433	18989	52943	8596	3859	54815	39411	3428	20168	20613
ENSG00000227359	AC017074.1	18	16	9	3	42	34	35	32	26	49	7	18	56	45	26	48	43
ENSG00000248932	AC046134.2	119	94	53	43	177	212	169	176	192	234	73	65	157	111	132	169	179
ENSG00000161714	PLCD3	140	173	103	54	226	200	154	167	120	202	73	60	255	193	121	94	227
ENSG00000161960	EIF4A1	4087	9039	3002	2889	12566	10644	13925	12572	9248	16111	4615	7064	14587	14294	12064	13858	15604
ENSG00000156299	TIAM1	4628	6722	2318	1186	8785	6922	7982	7277	5893	9047	2006	3868	8151	5626	6275	6576	6599
ENSG00000204852	TCTN1	727	596	399	215	1184	1200	1341	1131	1024	1622	423	753	1489	1004	2575	1178	1983
ENSG00000275202	AL161421.1	125	344	77	32	202	220	300	345	346	617	154	86	888	404	172	340	510
ENSG00000144218	AFF3	1645	2411	1679	595	2351	2234	2102	1956	2328	4918	1365	1531	3403	3051	3779	3012	3797
ENSG00000234311	AL451069.3	2	2	0	1	7	2	1	4	1	5	1	3	8	13	1	3	7
ENSG00000229539	AL353194.1	37	25	4	5	21	60	40	53	60	64	11	45	64	60	42	58	51
ENSG00000277873	AC131159.2	6	5	4	3	18	19	9	14	8	8	5	1	10	11	7	9	10
ENSG00000148429	USP6NL	2099	2178	1398	702	4048	2743	2669	2890	3350	6104	1608	1880	3741	3823	3296	3420	4112
ENSG00000244378	RPS2P45	2	7	6	1	8	4	9	7	12	11	2	1	1	6	2	5	10
ENSG00000011405	PIK3C2A	4209	4167	1997	1030	6403	7993	6445	5880	6072	8289	2079	2793	5340	5076	5542	6047	5493
ENSG00000280136	AC240565.1	1177	1235	744	639	4732	4138	3380	4218	1764	3690	904	1451	1416	1987	1374	2823	1472
ENSG00000137210	TMEM14B	2417	2432	649	480	3673	3333	3261	2988	3461	5036	1265	1666	4722	2814	2836	2776	4197
ENSG00000100934	SEC23A	4223	3364	1240	1010	5174	5139	4835	4485	5248	6913	1792	2704	4712	3831	4119	3952	4712
ENSG00000157653	C9orf43	26	38	12	10	77	53	51	41	42	130	15	25	77	44	64	47	68
ENSG00000136449	MYCBPAP	113	216	51	4	88	214	119	256	266	439	82	91	426	347	342	197	128
ENSG00000261373	VPS9D1-AS1	22	23	14	7	93	42	46	21	57	55	15	30	66	81	88	57	49
ENSG00000152332	UHMK1	14063	18993	8278	3928	25385	26744	28272	23194	22877	31854	9262	10793	23176	18812	21856	21239	19871
ENSG00000108984	MAP2K6	2631	2418	1028	647	4530	3912	3641	2938	3829	4108	1295	1809	2503	2568	3873	2896	3066
ENSG00000272109	AC008906.2	22	119	26	15	68	102	134	86	81	129	68	38	329	126	164	77	93
ENSG00000274460	AC092119.2	108	89	45	14	297	231	224	79	156	239	73	167	330	110	394	186	173
ENSG00000268520	AC008750.5	20	36	8	6	81	188	94	63	56	40	19	16	44	23	30	73	33
ENSG00000213590	AL807752.1	3	8	1	0	11	7	7	9	18	16	3	6	15	11	13	7	14
ENSG00000132773	TOE1	845	2440	744	298	2090	1525	3440	2284	2290	4470	1136	903	4123	2702	2247	2583	2740
ENSG00000134248	LAMTOR5	4060	5132	1898	1279	6690	5708	6881	5736	5417	11377	2706	3331	9416	6392	4434	5843	7377
ENSG00000174516	PELI3	458	550	239	222	1160	1250	657	748	504	959	251	375	759	852	430	569	779
ENSG00000009830	POMT2	911	839	309	183	1217	1488	1409	1024	991	1739	433	629	1465	1273	1327	1170	1510
ENSG00000052841	TTC17	11371	10559	3962	2780	16668	17854	15148	13616	15980	24906	5854	8327	19021	13651	13995	14843	19007
ENSG00000177311	ZBTB38	4193	4389	1704	550	4478	9942	9027	6101	6025	4760	1989	2636	5161	3042	6511	4038	4069
ENSG00000241549	GUSBP2	509	527	264	135	1485	1351	1116	629	749	647	276	413	523	648	1132	570	707
ENSG00000206651	RF00019	7	47	9	3	33	23	22	34	21	71	20	10	60	47	18	57	26
ENSG00000259865	AL390728.6	3306	2618	1159	402	3436	3526	2705	3818	2814	5390	1222	1490	4835	3856	4499	3962	5767
ENSG00000129250	KIF1C	3337	3654	1320	934	5627	5606	4230	4197	3606	6659	1691	2078	5140	4999	2912	3621	4583
ENSG00000171960	PPIH	1872	1829	567	376	2492	2417	2597	2307	2422	4061	891	1342	3280	2091	2162	2081	2881
ENSG00000123684	LPGAT1	14224	11566	3888	3200	16088	17337	14444	13619	15576	23304	5570	8594	17652	11637	10479	13105	15851
ENSG00000123104	ITPR2	5747	3863	1911	1514	7387	10700	6826	6598	7423	8222	2404	3915	5891	5170	6174	5977	7020
ENSG00000211599	IGKV5-2	11	8	4	4	13	36	24	38	38	16	17	22	31	18	45	75	47
ENSG00000236375	POU5F1P5	4	2	7	2	16	26	8	9	6	2	2	7	6	0	3	16	6
ENSG00000221676	RNU6ATAC	4	4	1	1	8	6	5	3	6	5	2	0	5	5	5	1	4
ENSG00000264920	AC018521.5	113	99	36	27	159	275	143	171	159	288	102	60	225	170	170	147	421
ENSG00000107338	SHB	66	194	27	19	82	87	54	53	64	83	34	28	94	67	34	43	97
ENSG00000124507	PACSIN1	496	470	83	67	867	268	302	503	426	867	141	311	526	778	559	810	660
ENSG00000207280	SNORD20	52	131	35	20	165	80	273	155	125	164	83	101	199	144	210	163	186
ENSG00000145882	PCYOX1L	4230	2796	1124	837	6531	5042	5929	4769	4580	8525	1561	3060	5844	6882	6617	4704	6635
ENSG00000271755	AL031118.1	2	8	4	1	0	17	20	13	8	32	2	5	29	14	17	17	18
ENSG00000280069	AC127024.8	27	18	18	16	108	102	33	40	34	51	10	23	28	41	42	33	38
ENSG00000105607	GCDH	941	959	295	188	1918	1653	1301	1518	1130	1891	502	651	1931	1895	1645	1537	1551
ENSG00000250535	STK19B	137	175	62	29	240	197	216	180	178	386	83	75	413	234	138	225	358
ENSG00000123080	CDKN2C	343	271	100	72	409	496	272	314	410	652	208	227	613	321	350	402	403
ENSG00000174109	C16orf91	262	286	73	64	550	516	385	370	376	567	134	209	638	432	354	400	612
ENSG00000241015	TPM3P9	905	1179	348	212	1573	1428	1784	1222	1650	2405	380	642	1536	970	1138	1084	1488
ENSG00000266365	AC053481.3	21	18	6	4	14	35	17	25	26	22	9	12	15	10	14	26	15
ENSG00000106133	NSUN5P2	3541	3221	1369	531	7726	6214	5701	5684	5164	6772	1808	3045	7716	6749	8386	5928	7064
ENSG00000279245	FAM223A	112	80	43	18	231	156	261	193	147	302	50	80	280	204	316	156	266
ENSG00000250771	AC106865.1	72	279	4	95	309	110	234	162	203	1600	105	283	97	344	674	269	213
ENSG00000236474	GCNT1P1	1	3	6	8	10	43	32	11	7	7	4	2	4	5	14	9	1
ENSG00000272750	AL592148.3	222	161	76	39	437	297	437	257	416	413	122	198	460	371	548	320	402
ENSG00000275367	AC092111.1	58	64	37	9	129	41	105	72	111	153	31	44	189	71	313	112	140
ENSG00000225779	AL122001.1	6	4	7	1	27	21	26	11	17	14	15	8	30	33	13	33	24
ENSG00000117643	MAN1C1	1580	1695	605	334	2006	1630	2027	1459	2309	2796	715	1458	2693	2503	2779	1758	2217
ENSG00000167107	ACSF2	1564	1235	395	304	2471	2562	1640	2130	1724	2892	733	807	3370	2506	1602	2350	2942
ENSG00000135318	NT5E	964	287	93	147	831	551	720	580	891	1413	476	581	1093	744	1604	387	831
ENSG00000165874	SHLD2P1	985	734	349	206	1370	1475	1271	1189	1178	1780	449	517	1530	1024	725	1094	1274
ENSG00000276240	OR4E1	6	4	3	0	8	4	18	5	3	3	8	7	19	11	13	12	7
ENSG00000198870	STKLD1	24	25	18	3	53	64	69	37	27	75	15	21	77	68	46	53	68
ENSG00000271699	SNX29P2	70	50	61	24	112	113	119	126	79	229	40	63	156	140	214	97	224
ENSG00000278963	AC005921.3	20	63	75	30	153	141	202	81	78	71	21	33	42	98	105	118	45
ENSG00000108256	NUFIP2	18626	23805	13461	6373	39026	32213	32330	28477	30616	43205	12321	15146	24677	27812	26083	28561	26922
ENSG00000274964	AC026356.1	15	11	9	6	30	54	32	22	45	12	8	9	27	19	38	25	16
ENSG00000245848	CEBPA	3989	1601	1239	588	6033	4674	2546	3378	2156	4207	726	1367	3544	3121	1109	2477	4654
ENSG00000262621	AC025283.2	33	22	30	9	136	94	61	48	125	94	32	91	111	61	130	105	109
ENSG00000224302	AL500527.1	4	5	2	2	8	9	10	5	18	13	3	2	4	3	7	5	7
ENSG00000105499	PLA2G4C	229	160	211	251	318	274	315	1296	389	357	37	146	118	1495	493	79	101
ENSG00000267376	ATP5MGP6	1	3	0	1	13	9	10	3	16	12	3	11	14	10	17	2	15
ENSG00000237763	AMY1A	423	400	160	68	800	652	799	659	620	938	221	409	1261	523	813	575	817
ENSG00000274286	ADRA2B	5	77	6	3	26	3	14	47	5	69	6	11	160	80	10	44	30
ENSG00000124486	USP9X	10581	11421	5457	2111	14171	15998	13293	11834	13682	18842	5426	6393	14984	10520	11099	11899	13500
ENSG00000006712	PAF1	2692	2676	892	816	3321	4305	3851	3717	3327	5711	1525	2039	5959	3718	2927	3253	4823
ENSG00000130787	HIP1R	1713	3182	1692	540	4805	4170	3001	2593	2832	4013	1453	1847	6375	5328	5359	4472	4609
ENSG00000278318	ZNF229	123	29	8	12	102	170	59	67	115	98	36	127	112	64	246	152	142
ENSG00000248309	MEF2C-AS1	115	54	30	33	120	179	80	97	74	162	47	93	159	105	150	118	251
ENSG00000153391	INO80C	710	798	291	185	1050	1084	1015	1050	917	1670	352	532	1507	1008	856	951	1177
ENSG00000158163	DZIP1L	111	83	16	33	223	231	59	177	151	162	35	38	44	120	58	79	197
ENSG00000260271	AL132996.1	18	17	4	6	14	39	23	30	59	68	10	34	27	28	67	25	48
ENSG00000251634	AC145138.1	10790	4654	2572	2890	14224	15324	9387	8845	11459	12824	3088	5758	9220	5671	8482	9304	11247
ENSG00000234093	RPS15AP11	26	41	14	3	40	22	29	24	46	74	16	22	49	48	52	23	50
ENSG00000153827	TRIP12	19600	21368	9096	4985	30261	31059	28041	25705	26354	39650	10903	13225	27401	23623	23432	25482	26605
ENSG00000223208	RNU6-1217P	5	5	6	6	23	44	13	21	13	9	3	19	3	10	12	15	2
ENSG00000165949	IFI27	45	37	9	10	131	78	39	50	46	78	15	24	64	38	47	28	32
ENSG00000238278	ALG1L6P	1	1	1	1	0	3	3	7	3	11	1	3	7	5	4	2	5
ENSG00000232807	AL137186.2	76	77	31	29	131	93	73	102	79	156	43	22	95	43	47	82	155
ENSG00000089693	MLF2	5062	7213	2227	1674	9494	8053	8253	8170	6716	13165	3333	3938	12333	9634	6206	7781	10698
ENSG00000183833	MAATS1	14	1	3	3	7	8	5	21	11	4	3	0	12	2	3	10	8
ENSG00000268581	SIGLEC18P	55	47	18	10	177	165	176	123	33	94	23	29	62	67	46	63	78
ENSG00000213563	C8orf82	372	402	119	103	565	683	413	576	489	719	187	275	903	749	416	562	766
ENSG00000224029	AL450344.1	1	4	47	5	0	3	12	6	5	24	14	10	32	12	9	30	20
[truncated: 21,501 more rows]
