# Supplementary material for: Deep phenotyping of post-infectious myalgic encephalomyelitis/chronic fatigue syndrome
Source: Nat Commun. 2024 Feb 21;15:907. doi: 10.1038/s41467-024-45107-3 (PMC10881493; doi:10.1038/s41467-024-45107-3)
Supplement: Supplementary file 6 — Source Data [file 41467_2024_45107_MOESM6_ESM.zip › Figures Source Data Files 12.30.23/Figure 9A.csv]

ID	ID			PI-ME/CFS	PI-ME/CFS	PI-ME/CFS	PI-ME/CFS	PI-ME/CFS	PI-ME/CFS	PI-ME/CFS	PI-ME/CFS	PI-ME/CFS	PI-ME/CFS	PI-ME/CFS	PI-ME/CFS	PI-ME/CFS	HV	HV	HV	HV	HV	HV	HV	HV	HV	HV	HV	HV
Birth Sex	Birth Sex			0	1	1	0	1	0	1	1	0	0	1	1	0	0	1	0	0	1	0	1	1	1	0	0	0
ensembl_gene_id	external_gene_name	P.Value	adj.P.Val
ENSG00000118298	CA14	2.99E-05	0.208311956	43	67	113	103	261	175	115	207	108	113	403	203	39	140	223	479	181	327	327	239	331	216	240	140	651
ENSG00000099984	GSTT2	3.68E-05	0.208311956	62	39	132	82	102	76	104	54	83	24	86	51	57	252	311	101	195	72	265	109	175	45	206	181	158
ENSG00000244998	AC100803.2	7.65E-05	0.220815757	37	25	54	39	80	91	61	57	63	28	88	54	58	118	105	117	111	106	93	56	96	43	158	55	98
ENSG00000196653	ZNF502	8.19E-05	0.220815757	67	50	195	139	124	147	114	111	91	106	144	115	84	104	59	82	104	88	106	91	144	66	121	50	81
ENSG00000275329	AL138781.1	9.86E-05	0.220815757	19	11	35	50	33	23	51	36	25	13	75	20	14	56	52	33	62	68	47	28	64	47	71	38	63
ENSG00000225674	IPO7P2	0.000104165	0.220815757	35	13	89	35	40	34	68	39	34	24	46	37	41	37	33	24	23	29	34	16	29	18	56	19	31
ENSG00000265751	AC015878.1	0.000133098	0.228644977	114	128	173	108	252	257	142	121	199	254	591	198	181	748	729	1685	456	374	587	325	611	172	303	289	1051
ENSG00000267858	MZF1-AS1	0.000134822	0.228644977	18	7	24	25	23	14	11	22	13	14	20	8	19	27	24	27	27	37	40	29	44	24	40	13	49
ENSG00000236830	CBR3-AS1	0.000216254	0.305620618	15	21	55	43	29	49	44	30	34	30	55	38	20	30	60	49	41	67	54	52	67	33	75	39	74
ENSG00000130762	ARHGEF16	0.000252303	0.329139158	7	12	20	21	12	20	11	13	17	12	15	9	9	30	28	27	22	45	24	17	42	19	24	13	49
ENSG00000138600	SPPL2A	0.000309578	0.375010023	1491	863	3818	1963	2609	1952	2967	1657	1650	1731	2436	1286	1599	2149	1163	1638	1229	1517	1894	1833	1877	1221	2650	1028	1507
ENSG00000134759	ELP2	0.000472087	0.391829608	727	449	1594	1116	1059	1214	1123	914	790	820	1321	835	798	1164	741	858	833	891	684	878	1047	775	1340	489	751
ENSG00000273416	AL732292.2	0.000479583	0.391829608	5	2	22	6	6	10	10	7	6	5	8	9	5	18	7	12	10	20	8	9	18	11	14	7	10
ENSG00000168237	GLYCTK	0.000484812	0.391829608	23	13	74	51	50	32	56	26	25	30	47	22	39	56	39	58	45	49	57	66	62	31	63	28	64
ENSG00000125257	ABCC4	0.000486953	0.391829608	133	41	238	119	110	92	166	124	129	116	110	90	69	115	62	97	109	137	69	72	47	64	137	46	100
ENSG00000242114	MTFP1	0.000541138	0.391829608	6	5	41	9	25	21	24	23	12	13	21	17	15	16	56	21	27	28	27	25	29	44	41	25	79
ENSG00000203812	H2AC18	0.000559696	0.391829608	130	72	407	99	322	178	423	124	101	221	169	74	153	141	58	199	91	72	161	143	111	53	187	55	55
ENSG00000272196	H2AC19	0.000578629	0.391829608	130	72	407	99	320	179	423	124	101	221	169	74	153	141	58	199	91	72	161	144	111	53	187	55	55
ENSG00000149084	HSD17B12	0.000632325	0.391829608	205	165	481	325	441	344	252	355	281	254	422	398	310	438	448	446	396	364	386	491	569	281	422	282	491
ENSG00000182568	SATB1	0.000655017	0.391829608	1689	1027	3174	2572	2197	2579	3443	2493	1871	1933	2238	1719	1958	2538	1630	2366	1958	1947	1872	1552	1909	1479	2748	1289	1865
ENSG00000072422	RHOBTB1	0.000665059	0.391829608	2690	2901	8248	2825	2635	4109	7359	4790	2440	2282	3090	2887	3285	4549	1289	3253	2918	2690	1977	2744	1674	2807	4014	1381	1846
ENSG00000164440	TXLNB	0.000679801	0.391829608	6377	3433	10822	6482	6985	8973	11788	7532	6933	5709	8231	6614	7125	9166	5201	7395	6478	6519	6882	7276	6585	3957	9743	3797	5658
ENSG00000176476	SGF29	0.000693136	0.391829608	466	248	736	521	680	625	687	428	337	415	564	460	481	733	283	548	381	340	395	480	503	330	731	283	386
ENSG00000164715	LMTK2	0.00072697	0.397699333	353	181	592	432	473	361	655	312	320	262	454	306	310	473	317	303	353	306	338	255	308	234	452	251	304
ENSG00000001461	NIPAL3	0.000790155	0.416334481	80	32	93	100	103	165	97	87	135	78	100	99	92	143	207	141	168	145	155	106	171	80	245	103	155
ENSG00000183208	GDPGP1	0.000810133	0.416334481	17	11	35	15	27	10	21	10	22	18	22	19	12	23	46	22	23	41	26	27	49	21	33	21	30
ENSG00000102181	CD99L2	0.000857297	0.416868631	3289	1515	4545	3539	4955	3908	4731	3831	3062	3062	4862	3881	3369	4465	2330	4448	3463	3195	3253	2927	3460	2328	4347	2534	3110
ENSG00000142675	CNKSR1	0.000860334	0.416868631	1651	955	1724	2179	2631	2172	3028	2025	1644	1483	2447	1970	1817	2252	1352	1810	1401	1783	1898	1388	1920	1429	2658	1233	1439
ENSG00000127324	TSPAN8	0.000998776	0.441160666	520	297	2368	678	864	576	1064	476	621	556	521	575	732	1320	116	451	569	392	508	549	456	275	648	230	205
ENSG00000111666	CHPT1	0.001030829	0.441160666	176	137	620	222	465	308	323	248	306	252	339	218	259	365	400	446	317	471	366	411	447	269	381	262	589
ENSG00000142945	KIF2C	0.001049371	0.441160666	8	1	5	11	9	11	6	7	5	11	3	6	6	10	11	8	13	14	14	14	12	8	18	16	11
ENSG00000172403	SYNPO2	0.00108754	0.441160666	25101	14150	46181	40053	45324	29143	53030	30697	24772	23532	44674	34056	27387	29711	22281	27991	31022	35646	28858	25755	33966	24835	33527	21550	22369
ENSG00000013563	DNASE1L1	0.001088665	0.441160666	2759	1533	4215	4003	3844	3202	4499	2973	2859	2551	4147	3299	3219	2930	2266	3076	3517	3140	3021	3382	4135	2286	4340	1772	2394
ENSG00000285589	AC010422.8	0.001114624	0.441160666	25	16	28	28	37	31	25	18	24	25	38	25	37	45	42	30	57	59	63	38	64	24	52	17	44
ENSG00000085741	WNT11	0.001136133	0.441160666	143	72	328	283	221	142	210	253	166	143	257	245	140	235	236	191	196	286	222	312	396	195	320	156	291
ENSG00000001460	STPG1	0.001144588	0.441160666	11	18	31	38	23	38	36	26	20	20	26	29	18	54	39	26	29	45	30	46	57	26	62	20	46
ENSG00000225338	RPL23AP18	0.001233921	0.443005269	35	19	105	42	94	38	77	39	42	36	58	48	41	42	30	52	28	41	28	43	35	24	47	23	38
ENSG00000152661	GJA1	0.001240169	0.443005269	118	124	329	187	161	120	180	313	233	166	268	158	117	274	299	165	263	266	358	335	381	177	398	130	281
ENSG00000216285	AC078819.1	0.001301185	0.443005269	137	105	308	266	250	214	192	210	152	200	266	238	201	321	213	263	209	262	295	266	405	208	338	203	267
ENSG00000105879	CBLL1	0.001314321	0.443005269	444	319	997	645	571	733	775	665	483	419	720	612	662	714	415	524	623	511	475	524	574	411	749	407	497
ENSG00000006634	DBF4	0.001401066	0.443005269	24	23	68	49	54	39	48	52	34	42	31	33	32	33	14	50	26	36	27	48	44	29	49	21	32
ENSG00000197406	DIO3	0.001535067	0.443005269	20	10	36	20	35	34	33	33	24	12	31	27	37	33	8	23	30	14	20	34	19	7	34	12	7
ENSG00000205339	IPO7	0.001540421	0.443005269	3043	1665	8004	3503	3614	3277	4298	3883	2736	3035	3704	3868	3210	3368	2542	3448	3354	3903	3012	2834	3486	2539	4553	2092	3388
ENSG00000120053	GOT1	0.001550217	0.443005269	2863	2285	6008	4403	5765	6405	5306	6306	6056	5601	6329	4404	5801	4089	11909	6085	7070	7303	6614	5930	8154	6262	11111	5683	12183
ENSG00000232451	AC018467.1	0.001594569	0.443005269	37	8	75	59	56	62	31	23	25	14	17	20	33	53	6	16	18	9	15	9	28	11	6	1	5
ENSG00000254473	AL354920.1	0.001603528	0.443005269	140	43	129	85	134	136	155	78	72	118	140	199	115	110	44	73	68	126	115	66	97	56	119	38	71
ENSG00000257599	OVCH1-AS1	0.001629903	0.443005269	217	138	651	320	247	380	493	348	253	239	355	254	283	446	177	306	213	221	246	264	240	180	434	163	253
ENSG00000184678	H2BC21	0.001665738	0.443005269	803	486	1500	942	1076	1265	1455	939	811	786	1160	751	864	806	727	768	770	681	975	922	1074	768	1070	571	697
ENSG00000136813	ECPAS	0.001715903	0.443005269	3722	2204	7172	5661	5725	4797	6231	4461	3944	4104	5493	4678	4507	5612	2836	4548	4472	4272	4190	4859	4459	4108	6587	3067	4135
ENSG00000225259	ST13P6	0.001800912	0.443005269	241	126	461	305	382	369	419	279	196	218	403	306	230	356	189	260	261	296	243	267	287	211	371	131	235
ENSG00000172508	CARNS1	0.001809247	0.443005269	1446	1048	1698	3601	1564	2492	2718	3530	2178	2531	3253	2484	2968	3545	2613	3745	4805	3651	3970	4684	2735	1532	3048	2636	6342
ENSG00000164309	CMYA5	0.001828549	0.443005269	58391	32174	107368	80933	87535	85507	110419	69092	63042	55544	93632	72402	59111	94730	38674	87302	69361	64712	62214	62563	61455	47897	80550	40506	59551
ENSG00000005194	CIAPIN1	0.001911227	0.447741946	310	214	579	483	490	520	513	453	451	432	552	370	432	498	488	579	570	558	530	501	642	427	642	438	663
ENSG00000128965	CHAC1	0.002021437	0.447741946	58	17	22	109	92	38	81	13	5	27	49	23	14	25	2	5	14	13	11	25	12	20	4	15	13
ENSG00000250451	HOXC-AS1	0.002120815	0.447741946	64	62	283	149	207	108	109	115	59	53	142	106	64	144	50	81	80	106	75	63	84	82	135	34	54
ENSG00000147155	EBP	0.002136918	0.447741946	21	17	68	37	53	41	52	53	28	41	76	35	48	50	75	59	54	61	53	70	91	63	91	23	65
ENSG00000173226	IQCB1	0.002138916	0.447741946	140	66	212	135	208	175	197	138	156	158	143	171	162	184	111	120	123	145	131	174	177	98	178	97	153
ENSG00000268996	MAN1B1-DT	0.002186658	0.447741946	28	12	62	43	32	26	36	28	24	26	38	25	45	51	35	50	68	63	46	61	57	17	58	32	54
ENSG00000137177	KIF13A	0.002201481	0.447741946	1617	1076	5077	2714	2642	2923	3213	2940	2268	1920	2985	2433	2014	3095	1322	2216	2276	2105	2065	2196	2583	1892	2986	1307	1938
ENSG00000168792	ABHD15	0.002202946	0.447741946	61	33	69	76	95	45	62	53	40	65	99	52	55	106	51	92	87	88	96	128	150	44	87	41	100
ENSG00000163399	ATP1A1	0.002216886	0.447741946	558	294	689	657	700	627	712	625	485	481	1079	660	667	1432	994	1093	735	782	1062	764	1178	597	862	550	836
ENSG00000224546	EIF4BP3	0.002249586	0.447741946	417	242	794	577	434	712	805	573	439	378	729	615	556	715	341	496	575	491	438	408	392	306	689	365	501
ENSG00000073803	MAP3K13	0.002309191	0.447741946	35	31	92	80	69	55	63	47	43	79	74	50	40	65	76	71	73	92	84	79	138	47	90	55	77
ENSG00000258016	HIGD1AP1	0.002332045	0.447741946	93	53	255	153	136	125	117	137	123	100	118	107	100	136	172	164	184	179	157	152	227	128	165	97	156
ENSG00000229525	AC053503.1	0.002347015	0.447741946	12	5	32	31	18	20	26	23	16	15	32	26	15	18	12	11	8	25	10	17	13	11	19	1	11
ENSG00000005981	ASB4	0.00239758	0.447741946	581	309	1094	551	528	906	1138	701	532	647	559	370	899	1137	296	605	490	450	519	606	385	267	789	283	522
ENSG00000130479	MAP1S	0.002399598	0.447741946	442	291	726	756	692	826	733	636	517	479	937	650	554	924	422	589	504	509	527	581	684	445	833	349	504
ENSG00000067334	DNTTIP2	0.002402531	0.447741946	570	348	1000	820	841	852	884	775	669	566	1017	701	723	855	521	753	659	769	603	822	854	587	982	464	639
ENSG00000119630	PGF	0.002477122	0.452488317	49	74	244	74	100	250	138	201	132	97	74	112	186	138	89	113	127	62	86	141	89	85	164	26	89
ENSG00000151320	AKAP6	0.002504493	0.452488317	1527	1014	3509	1916	1522	1832	2973	2299	1668	1559	1843	1604	1843	1954	1347	1850	1519	1698	1456	1626	1757	1381	2191	1032	1264
ENSG00000099250	NRP1	0.002508043	0.452488317	505	437	919	944	550	827	734	944	718	899	1282	728	587	815	1265	880	980	1016	856	1249	1609	741	1043	737	1292
ENSG00000158373	H2BC5	0.002548381	0.454926198	135	70	254	133	204	166	293	222	112	162	209	128	76	89	105	136	112	113	169	112	144	72	177	82	146
ENSG00000136861	CDK5RAP2	0.002595983	0.455446777	974	606	1462	1624	1637	1512	1589	1266	1231	939	1445	1665	1140	1400	768	1336	1023	1361	1077	1408	1270	1068	1471	750	1084
ENSG00000172239	PAIP1	0.002720801	0.455446777	2314	1327	6480	2806	3594	2675	4158	3211	2331	2572	3170	2704	2557	3267	1817	3124	2945	2876	2750	2643	3100	1905	3637	1646	2431
ENSG00000260032	NORAD	0.002727873	0.455446777	4314	2687	12140	6273	5861	6660	7499	5959	4713	4447	6563	5741	5423	8552	3420	6795	4376	4626	4702	5545	5349	3778	7784	3043	4422
ENSG00000155827	RNF20	0.002791623	0.455446777	448	225	958	598	607	582	746	595	490	418	636	505	489	570	442	534	428	525	494	538	529	456	729	382	514
ENSG00000164880	INTS1	0.002794893	0.455446777	1602	858	3368	2677	2668	2142	3007	2183	1574	1607	2852	2184	1993	2791	1404	1964	1700	1778	1849	1962	2260	1531	2568	1247	1773
ENSG00000274750	H3C6	0.002800701	0.455446777	91	85	324	120	75	144	284	157	74	102	141	143	195	38	31	66	79	102	141	42	78	65	124	78	134
ENSG00000181019	NQO1	0.002839058	0.455446777	181	92	171	144	179	71	137	125	123	208	187	124	145	216	71	210	193	462	323	472	314	165	337	116	600
ENSG00000125520	SLC2A4RG	0.00285005	0.455446777	3258	1867	7511	5359	6241	4923	5266	3886	3617	3289	5472	3639	3457	4323	2750	3419	4025	4606	3617	4668	5402	2906	5213	2504	3139
ENSG00000130222	GADD45G	0.002962747	0.455446777	1393	328	1053	1190	953	659	1098	1085	520	928	738	1213	588	1850	239	593	510	702	673	890	347	563	1025	232	422
ENSG00000154310	TNIK	0.002971181	0.455446777	291	202	750	412	464	472	519	447	324	264	524	427	471	369	330	396	326	372	396	460	392	280	584	227	382
ENSG00000120616	EPC1	0.003093091	0.455446777	388	289	863	610	632	709	610	542	396	409	743	526	495	679	373	544	514	411	427	550	514	363	668	351	442
ENSG00000117308	GALE	0.003132707	0.455446777	62	36	122	95	108	75	70	72	71	87	85	85	64	90	145	100	91	175	71	85	128	111	90	80	119
ENSG00000197977	ELOVL2	0.003201122	0.455446777	15	3	16	14	18	14	22	22	11	13	15	10	11	26	30	25	26	13	16	14	19	10	35	19	25
ENSG00000270194	AC097359.2	0.003228019	0.455446777	8	1	16	5	12	11	13	8	8	11	17	11	11	18	12	26	10	20	7	14	27	5	31	13	25
ENSG00000116685	KIAA2013	0.003232213	0.455446777	1137	588	2545	1678	1612	1471	1887	1546	1006	1394	1620	1470	1381	1661	1018	1637	1517	1207	1223	1297	1570	988	1681	883	1248
ENSG00000179262	RAD23A	0.003276346	0.455446777	17695	7952	25665	20308	29365	18598	25968	19392	15398	15961	23343	21441	17756	23096	11442	23189	16696	21339	17464	15793	20141	12870	24394	11450	17296
ENSG00000135249	RINT1	0.00343165	0.455446777	330	213	655	469	461	476	520	497	308	335	531	453	340	457	360	352	412	448	306	390	416	332	526	236	417
ENSG00000103319	EEF2K	0.003432156	0.455446777	1612	871	3481	2385	1771	2131	2347	1920	1096	1326	2229	2298	1501	2719	818	2086	2034	1435	1345	1350	1832	1309	1897	1072	1240
ENSG00000132823	OSER1	0.003497035	0.455446777	768	557	1958	1153	1334	1187	1522	965	902	836	1222	1051	1264	1368	682	942	1034	991	1108	1080	1218	767	1610	616	786
ENSG00000130830	MPP1	0.003596686	0.455446777	327	215	509	464	498	432	479	454	385	442	532	428	429	444	582	475	465	593	486	493	632	399	692	358	623
ENSG00000112964	GHR	0.003613003	0.455446777	813	616	2252	1595	1162	1767	1799	1319	1175	1046	1314	1374	1039	1258	666	1218	1278	1158	1078	1377	1297	828	1795	914	1032
ENSG00000011258	MBTD1	0.003618639	0.455446777	149	95	407	177	169	229	222	187	166	150	248	149	151	191	163	191	143	191	139	184	194	110	241	98	182
ENSG00000244041	LINC01011	0.003669552	0.455446777	18	9	20	26	18	20	5	21	10	12	12	21	18	27	20	28	23	17	29	25	51	13	35	16	14
ENSG00000162402	USP24	0.003730708	0.455446777	1414	872	3537	1840	2025	2248	2499	2113	1475	1595	2356	1650	1653	2120	1481	2320	1825	1718	1665	1691	1673	1384	2086	1277	1842
ENSG00000090661	CERS4	0.003792437	0.455446777	18	11	47	58	32	32	20	27	29	26	50	22	27	108	65	39	22	55	57	63	139	23	63	24	44
ENSG00000009307	CSDE1	0.003871815	0.455446777	30413	15779	54505	40406	33508	35872	51805	33601	34069	30637	38260	32655	31139	41800	22261	38705	36522	35345	31649	34040	31448	24134	41961	21591	28854
ENSG00000085832	EPS15	0.003893569	0.455446777	912	612	2381	1114	1286	1516	1737	1356	1009	927	1354	1335	1641	1744	807	1521	1126	1107	1114	1168	1189	862	1626	665	1203
ENSG00000258429	PDF	0.003922018	0.455446777	52	35	181	89	145	80	90	75	69	51	120	84	78	98	97	103	118	104	122	101	115	85	138	66	101
ENSG00000253785	AC008429.2	0.003964186	0.455446777	6	6	28	18	16	9	11	24	13	6	19	7	4	21	19	15	13	30	14	15	18	14	20	14	23
ENSG00000196821	ILRUN	0.003993755	0.455446777	5779	2672	11675	7681	6670	6453	10031	7173	5449	6005	6687	6288	6801	6999	4496	8518	6861	6182	5532	5746	6706	4577	7068	3900	5718
ENSG00000261620	HMGN2P41	0.004003442	0.455446777	10	5	26	19	24	14	11	14	9	8	15	13	12	22	4	11	9	9	10	13	16	9	7	3	3
ENSG00000126106	TMEM53	0.004021569	0.455446777	19	17	55	37	60	25	34	34	21	28	59	34	19	48	54	38	32	45	49	43	74	41	52	26	62
ENSG00000168890	TMEM150A	0.004043737	0.455446777	775	329	1270	872	703	826	1046	684	527	607	759	840	1001	865	377	733	783	635	634	796	675	594	1083	510	740
ENSG00000128917	DLL4	0.004062191	0.455446777	129	94	221	266	171	188	171	290	217	238	256	258	122	193	269	225	312	272	307	317	268	236	372	192	290
ENSG00000228719	AL022313.2	0.004095058	0.455446777	42	35	64	62	109	18	72	55	24	14	78	32	42	10	14	11	32	43	29	0	69	32	39	6	27
ENSG00000158079	PTPDC1	0.004115337	0.455446777	61	45	144	77	82	120	130	86	103	94	103	80	75	114	109	100	100	117	126	109	135	102	163	97	170
ENSG00000151967	SCHIP1	0.004137567	0.455446777	228	177	619	252	433	238	616	310	309	269	438	326	305	194	343	209	263	382	297	277	323	219	453	217	262
ENSG00000225031	EIF4BP7	0.00415545	0.455446777	620	309	1018	738	579	1102	1087	822	591	536	881	871	700	1012	499	621	888	652	624	574	498	415	862	508	682
ENSG00000224032	EPB41L4A-AS1	0.004330761	0.455446777	144	80	380	174	187	204	190	152	123	90	225	127	137	201	108	152	145	139	124	181	212	101	167	66	107
ENSG00000122729	ACO1	0.0043486	0.455446777	420	343	814	793	659	708	874	716	591	604	824	597	626	668	822	842	810	821	743	883	927	611	1050	585	942
ENSG00000147010	SH3KBP1	0.004360901	0.455446777	106	126	221	213	203	140	344	311	334	326	218	104	209	196	480	334	262	431	456	304	370	172	500	421	685
ENSG00000107738	VSIR	0.004434713	0.455446777	257	170	471	362	284	325	603	486	348	365	528	398	320	734	401	539	450	380	910	511	676	322	702	385	1005
ENSG00000232150	ST13P4	0.004484172	0.455446777	259	113	451	297	351	334	381	243	186	203	385	332	220	385	158	264	243	230	256	261	288	199	337	150	206
ENSG00000112699	GMDS	0.004498618	0.455446777	30	19	68	43	60	47	36	48	30	45	67	38	28	65	75	59	51	59	52	65	95	37	92	29	58
ENSG00000225419	RPL21P3	0.004512579	0.455446777	39	28	158	39	108	70	108	45	36	36	79	45	72	38	56	58	35	49	32	36	44	35	80	32	42
ENSG00000106263	EIF3B	0.004531978	0.455446777	2344	1249	4721	3208	3635	3297	3507	2995	3055	2098	4283	3056	2369	4345	2158	2889	2599	2899	2645	2745	3135	2349	4279	1703	2425
ENSG00000171314	PGAM1	0.004562697	0.455446777	485	339	1033	874	828	644	665	671	444	618	917	696	617	980	704	855	645	794	913	941	1349	633	949	576	793
ENSG00000257551	HLX-AS1	0.004629881	0.455446777	34	8	161	41	26	7	9	9	33	26	44	18	36	53	30	7	13	10	7	13	7	6	14	3	29
ENSG00000139697	SBNO1	0.004684326	0.455446777	482	307	998	691	673	567	704	613	480	467	748	534	519	688	401	652	554	616	530	575	661	372	781	333	485
ENSG00000006576	PHTF2	0.004698824	0.455446777	2284	1301	6306	2488	2330	3311	3951	3218	2996	2083	2598	2308	3116	3781	1286	3176	2232	1968	2424	2476	2071	1872	3143	1238	1614
ENSG00000158882	TOMM40L	0.004720247	0.455446777	333	202	603	531	622	523	624	616	505	409	566	514	703	445	810	673	703	829	538	503	670	521	999	637	1138
ENSG00000114416	FXR1	0.004749595	0.455446777	10628	6184	22030	13510	13778	15725	17771	15080	13013	11167	15294	12518	13569	16414	9708	13975	12721	12890	11971	12782	12745	10245	19243	8619	10386
ENSG00000258613	RPL21P7	0.004870648	0.455446777	24	12	66	22	36	16	44	18	9	7	31	20	20	17	22	16	5	13	14	13	14	4	33	5	23
ENSG00000134602	STK26	0.004902889	0.455446777	12	1	25	16	7	11	7	2	7	7	14	5	13	41	12	14	21	8	26	18	29	5	19	12	13
ENSG00000102870	ZNF629	0.004906432	0.455446777	314	183	488	527	479	489	406	372	450	362	669	318	394	374	584	494	609	720	358	528	499	447	703	381	611
ENSG00000233045	RPL15P5	0.004977172	0.455446777	66	43	315	81	147	113	159	72	36	41	125	76	77	79	84	60	19	71	46	45	69	37	142	41	101
ENSG00000118197	DDX59	0.004992294	0.455446777	535	238	831	567	772	609	743	467	534	558	739	592	538	688	414	525	378	628	498	646	948	382	843	290	464
ENSG00000168411	RFWD3	0.005000128	0.455446777	52	22	87	53	45	49	80	54	53	46	77	49	43	80	34	34	35	53	42	70	55	32	56	22	55
ENSG00000081760	AACS	0.005011594	0.455446777	68	68	212	113	154	120	95	117	161	125	122	93	95	192	151	167	132	172	155	161	151	92	189	143	359
ENSG00000186715	MST1L	0.005075622	0.455446777	28	9	35	24	28	29	35	23	22	28	35	18	14	33	23	28	36	56	51	33	45	17	49	22	28
ENSG00000171388	APLN	0.005162515	0.455446777	78	25	164	159	91	85	72	64	30	29	87	34	33	51	472	76	107	229	56	220	96	68	60	74	118
ENSG00000224936	SUCLA2P1	0.005167428	0.455446777	11	9	20	10	18	12	17	16	22	17	17	13	11	19	14	17	21	26	13	23	29	13	22	16	31
ENSG00000089234	BRAP	0.005179909	0.455446777	274	171	530	347	360	360	506	351	336	302	453	309	357	392	254	391	323	313	361	346	351	265	430	221	346
ENSG00000183255	PTTG1IP	0.005286527	0.455446777	757	389	1199	1164	829	899	1046	1021	728	622	945	597	867	1398	1251	926	959	1126	1216	978	1657	730	1401	635	1163
ENSG00000119138	KLF9	0.005303075	0.455446777	1225	696	3193	1797	1484	2167	2283	2153	1523	969	2128	1537	1560	2148	1026	1432	1028	1230	1322	1073	1199	809	2610	983	1720
ENSG00000163807	KIAA1143	0.005310967	0.455446777	364	271	987	578	654	651	566	467	429	378	667	573	441	770	328	573	408	463	472	517	589	346	584	246	376
ENSG00000225067	RPL23AP2	0.005349326	0.455446777	733	549	2725	1091	2394	1385	1487	1086	885	804	1545	1109	939	1401	870	1206	861	1117	928	1117	1330	792	1468	669	955
ENSG00000155090	KLF10	0.0054024	0.455446777	3309	1110	4502	6656	1662	2904	5831	2587	1677	2591	2258	2533	1484	1343	793	1823	1681	1477	2022	2519	2101	2109	2627	1692	1506
ENSG00000163125	RPRD2	0.00542407	0.455446777	696	414	1164	1079	760	1094	1032	803	824	735	1150	805	837	1034	637	821	806	886	818	848	892	726	1099	591	845
ENSG00000120709	FAM53C	0.005501287	0.455446777	1370	706	2346	2024	1574	1873	2306	1688	1222	1554	2024	1437	1665	2104	1004	1648	1625	1366	1563	1405	1533	1062	2167	1271	1429
ENSG00000130559	CAMSAP1	0.005547023	0.455446777	790	479	1304	1033	997	1203	1274	954	761	834	1306	884	948	1042	609	1252	1143	1011	792	833	884	726	1201	621	833
ENSG00000236060	HSPB1P1	0.005568321	0.455446777	1819	914	3372	1710	2569	1069	2496	1416	704	1078	1276	1321	1756	1851	1275	1170	1051	1377	1184	1213	1540	1122	1814	646	572
ENSG00000104369	JPH1	0.005569142	0.455446777	6635	3446	15289	9140	7370	8960	11059	8713	5199	5511	9560	9024	6424	12206	3398	8707	8471	6549	6226	6031	6015	5854	7912	4408	4315
ENSG00000236609	ZNF853	0.005601813	0.455446777	747	459	1273	1543	1536	1529	1271	962	1026	733	1700	854	863	1228	962	557	1004	1039	670	1131	1090	649	1598	792	612
ENSG00000132613	MTSS2	0.005696481	0.455446777	2627	1248	3933	3901	3530	2989	3280	3171	2531	2751	3639	4085	2634	4290	1588	3641	2856	3060	2243	2583	3019	2007	4055	2091	2729
ENSG00000168300	PCMTD1	0.005766841	0.455446777	1762	1311	5193	2475	2328	2417	2819	2512	2313	2557	2937	2097	2156	2351	1654	2455	2139	2954	2052	2423	2394	1982	3084	1572	2337
ENSG00000122642	FKBP9	0.005773395	0.455446777	522	373	908	857	695	842	838	884	725	600	1028	682	656	987	940	791	702	1011	945	994	1221	545	1370	565	986
ENSG00000137824	RMDN3	0.005805402	0.455446777	332	254	866	547	558	527	566	521	356	425	566	527	469	528	319	441	433	425	466	489	640	430	657	291	416
ENSG00000185585	OLFML2A	0.005817212	0.455446777	133	73	171	228	145	200	179	180	150	154	206	253	143	408	354	313	201	216	290	235	403	136	279	149	378
ENSG00000164237	CMBL	0.005856743	0.455446777	5501	3622	9506	8195	6267	7345	9225	7436	5490	5426	6682	7302	5918	9270	2984	5488	5903	5587	4129	8162	6829	5651	8069	4155	4274
ENSG00000276600	RAB7B	0.005978721	0.455446777	38	17	37	63	49	29	40	17	17	51	54	27	17	56	98	39	42	72	56	57	108	37	45	31	58
ENSG00000075399	VPS9D1	0.006036487	0.455446777	167	108	238	296	308	314	288	241	195	226	317	238	220	370	247	299	293	366	249	249	324	205	414	237	405
ENSG00000143751	SDE2	0.006057955	0.455446777	123	89	381	170	132	181	243	155	120	151	174	133	152	149	117	152	148	152	129	142	154	108	216	102	129
ENSG00000153561	RMND5A	0.006096878	0.455446777	1965	1243	5158	2774	2687	2702	3537	2906	2261	2492	3397	2645	2310	3639	1492	2717	2225	2427	2441	2399	2704	2024	3500	1742	2169
ENSG00000103429	BFAR	0.006098948	0.455446777	537	307	1150	666	662	687	751	711	557	508	793	516	549	787	494	642	654	616	534	659	747	433	832	379	583
ENSG00000183571	PGPEP1L	0.006102437	0.455446777	428	191	1454	438	810	385	724	329	287	347	308	578	693	863	197	472	361	349	324	466	528	167	469	193	180
ENSG00000136451	VEZF1	0.006157328	0.455446777	1051	620	2334	1485	1011	1307	1909	1251	980	1027	1542	1241	1337	1582	771	1289	1058	988	1038	1234	1180	825	1610	744	1092
ENSG00000197258	EIF4BP6	0.006219081	0.455446777	878	494	1427	1123	858	1659	1486	1236	895	799	1276	1326	1010	1578	699	910	1314	987	954	837	775	656	1176	768	992
ENSG00000264522	OTUD7B	0.006219417	0.455446777	661	316	1186	685	796	748	980	778	593	486	898	522	705	879	520	764	790	703	619	676	757	451	971	421	657
ENSG00000054277	OPN3	0.006225883	0.455446777	43	22	97	48	55	73	43	77	65	62	69	34	67	66	77	96	100	74	70	76	100	76	88	49	167
ENSG00000021300	PLEKHB1	0.006236664	0.455446777	120	45	140	128	139	113	162	193	104	152	87	90	110	200	80	219	156	241	148	150	283	92	229	108	185
ENSG00000226049	TLK2P1	0.006288131	0.455446777	89	58	153	127	96	110	131	107	80	85	111	77	97	113	96	97	113	72	111	91	73	64	137	63	86
ENSG00000184838	PRR16	0.006303171	0.455446777	166	66	164	208	278	311	422	356	116	151	160	189	271	401	142	499	318	291	303	310	382	217	300	225	280
ENSG00000267414	SETBP1-DT	0.006319751	0.455446777	22	20	43	49	46	46	53	40	28	26	57	39	29	38	19	48	18	30	36	26	54	26	35	10	29
ENSG00000232385	RPS3AP25	0.00639906	0.455446777	73	42	340	84	188	94	165	82	49	57	127	97	77	59	92	92	39	86	50	69	83	45	140	36	65
ENSG00000107443	CCNJ	0.006418121	0.455446777	76	61	194	102	74	101	133	128	115	98	151	100	108	104	85	112	93	86	76	110	93	73	142	76	95
ENSG00000132846	ZBED3	0.006424081	0.455446777	76	54	75	124	92	142	124	101	92	77	204	112	87	141	119	123	132	122	139	129	205	114	147	100	169
ENSG00000132423	COQ3	0.006469803	0.455446777	185	172	542	386	645	420	466	479	332	403	545	386	362	326	540	488	488	645	441	399	621	428	609	353	653
ENSG00000079999	KEAP1	0.006517549	0.455446777	3364	1804	7291	4940	5561	4177	5751	4564	3345	3828	5703	4174	4155	5405	2719	4798	4055	4042	3983	4406	4852	3106	6174	2639	4159
ENSG00000103415	HMOX2	0.006517665	0.455446777	174	111	271	331	351	261	258	323	192	237	295	216	216	289	357	249	242	397	365	337	383	212	421	175	358
ENSG00000206145	P2RX6P	0.00652015	0.455446777	31	28	235	43	76	31	34	30	24	38	70	32	57	73	12	39	21	35	28	38	63	25	48	13	21
ENSG00000132388	UBE2G1	0.006582167	0.455446777	4172	2347	11335	4941	4915	5466	7641	5860	4430	3712	5602	4212	4794	7337	3373	5650	4629	4179	4790	4426	4679	3405	6469	2424	3634
ENSG00000168116	KIAA1586	0.006606516	0.455446777	27	15	45	37	38	40	40	27	26	32	44	31	43	49	26	23	29	45	28	32	40	14	46	18	23
ENSG00000270175	AC023509.3	0.006841948	0.468149737	36	12	28	51	47	56	54	26	28	49	54	52	51	61	23	80	71	70	60	59	81	45	89	29	61
ENSG00000179242	CDH4	0.006942606	0.468149737	34	11	36	25	43	19	44	32	28	23	47	19	27	21	7	20	39	14	17	43	36	19	17	15	18
ENSG00000188070	C11orf95	0.006985392	0.468149737	466	179	528	641	316	289	614	434	296	319	545	392	501	479	185	425	410	374	340	315	423	240	488	234	268
ENSG00000110011	DNAJC4	0.00699155	0.468149737	365	265	826	595	777	785	689	691	610	529	756	532	575	581	859	696	783	826	722	742	710	546	1126	506	789
ENSG00000235776	AC000089.1	0.007011036	0.468149737	158	73	412	230	405	245	235	187	176	160	264	196	158	259	148	206	154	218	169	233	247	128	225	95	164
ENSG00000065923	SLC9A7	0.007013682	0.468149737	246	138	481	287	292	288	417	304	305	228	285	309	304	302	199	325	241	388	250	311	232	277	344	144	291
ENSG00000123444	KBTBD4	0.00710646	0.468149737	384	252	1006	601	684	751	746	528	430	475	711	605	467	738	396	603	501	425	450	632	584	461	782	339	442
ENSG00000196972	SMIM10L2B	0.007208791	0.468149737	16	8	34	52	23	20	17	28	21	15	30	17	18	30	49	25	21	56	27	37	75	17	69	17	25
ENSG00000168621	GDNF	0.007212517	0.468149737	433	295	316	1369	532	441	1602	116	81	574	761	690	194	817	86	288	198	330	142	256	356	127	221	235	150
ENSG00000100380	ST13	0.007232457	0.468149737	6698	3744	12170	7570	9513	8687	10057	7214	6022	5332	8966	7880	6525	10464	4569	7428	7863	6936	6568	7236	8023	5596	8508	4565	5641
ENSG00000135045	C9orf40	0.007316441	0.469998179	49	34	175	106	77	74	93	70	56	76	100	98	86	109	31	93	66	85	80	71	84	42	86	40	66
ENSG00000141994	DUS3L	0.007352742	0.470547734	201	150	477	365	470	408	293	345	219	263	428	285	301	381	168	351	227	236	227	269	394	235	388	178	262
ENSG00000130726	TRIM28	0.007435905	0.472395818	2682	1313	6390	3258	3488	3650	3641	2875	2209	2211	3643	3299	2751	4818	1954	2846	2716	2811	2734	3081	3646	2170	4113	1605	2282
ENSG00000110697	PITPNM1	0.007447962	0.472395818	82	43	118	102	78	97	106	209	285	116	136	64	139	104	587	100	203	315	295	121	212	94	265	123	620
ENSG00000169946	ZFPM2	0.007465335	0.472395818	323	238	679	418	356	520	551	564	400	293	536	428	406	605	272	486	375	380	378	403	318	302	495	192	314
ENSG00000134253	TRIM45	0.007509076	0.472395818	641	297	738	969	745	681	951	683	486	538	753	656	676	547	334	702	664	714	679	691	731	545	742	395	448
ENSG00000255517	AP002748.4	0.007555279	0.472395818	8	8	44	22	38	20	17	21	18	7	24	16	14	15	32	30	30	31	31	31	42	16	44	20	36
ENSG00000128052	KDR	0.007581757	0.472395818	83	109	198	141	108	183	129	163	167	174	274	79	109	226	292	134	183	271	203	239	270	167	169	138	219
ENSG00000186448	ZNF197	0.007644143	0.472395818	233	142	441	284	302	377	416	254	229	181	339	294	234	320	213	342	241	254	242	248	255	182	377	164	208
ENSG00000171130	ATP6V0E2	0.007658852	0.472395818	159	100	323	336	320	272	223	237	185	178	299	155	234	362	270	365	274	277	226	317	337	145	421	186	291
ENSG00000234004	AC092017.1	0.007716952	0.472395818	115	51	475	124	273	151	217	114	95	58	229	138	124	99	88	118	61	159	62	106	93	87	251	74	99
ENSG00000245812	LINC02202	0.00775034	0.472395818	9	9	15	18	17	12	15	16	9	11	22	12	7	41	13	18	13	11	24	30	49	11	17	9	23
ENSG00000148498	PARD3	0.007796696	0.472395818	791	404	1856	914	1093	818	1300	920	654	768	1024	1013	801	1222	649	1085	815	992	760	921	827	715	1181	448	798
ENSG00000103342	GSPT1	0.007809009	0.472395818	2356	1349	5111	3046	3090	3293	3753	3039	2347	2369	3541	2749	2718	3331	2239	3256	3001	2871	2488	2637	3120	2216	4000	1915	2910
ENSG00000100241	SBF1	0.007840835	0.472395818	1946	979	3140	3015	2899	2313	3325	2633	2021	1691	2925	2152	2446	2814	1652	2258	1915	2867	2212	1981	2527	1522	2883	1487	2090
ENSG00000177548	RABEP2	0.007876241	0.472395818	132	65	256	213	217	217	236	236	176	172	211	176	200	171	268	207	187	277	196	234	324	182	337	202	388
ENSG00000135063	FAM189A2	0.007959739	0.472395818	900	649	1838	1217	1482	1336	1638	1658	1140	858	1574	1505	1240	1805	829	1505	1130	1010	890	1607	1315	1020	1779	596	875
ENSG00000102743	SLC25A15	0.007974808	0.472395818	56	37	188	112	85	95	100	134	92	75	105	67	105	93	102	155	141	113	105	90	119	110	131	92	216
ENSG00000164978	NUDT2	0.00799566	0.472395818	257	125	312	239	414	155	387	198	247	300	241	394	284	165	172	230	210	254	270	251	203	148	334	202	138
ENSG00000141429	GALNT1	0.008023769	0.472395818	724	431	2041	1034	1011	820	1531	1157	732	870	1061	997	918	1203	527	1156	856	931	871	818	898	655	1066	562	762
ENSG00000138162	TACC2	0.008050144	0.472395818	7110	3844	9172	9288	8622	10336	14065	8439	7528	6840	9437	7529	8047	10481	6613	9642	7877	9135	7568	8147	7571	5680	10174	5369	7961
ENSG00000275632	AL035461.2	0.00822248	0.477551512	13	8	20	12	22	19	24	9	9	7	23	14	9	12	4	17	6	14	9	12	9	9	14	10	9
ENSG00000130177	CDC16	0.008391066	0.482650511	688	464	1467	1097	1177	917	1100	932	755	716	1004	865	906	1033	771	976	759	954	836	1041	1064	721	1090	572	718
ENSG00000188825	LINC00910	0.00839167	0.482650511	60	37	23	19	33	55	21	42	34	19	115	71	7	26	14	17	9	21	58	19	28	11	21	26	15
ENSG00000237984	PTENP1	0.008567093	0.486343533	31	20	54	44	44	37	38	31	26	41	49	34	39	64	29	47	29	60	60	57	74	45	68	37	59
ENSG00000135932	CAB39	0.008613378	0.486343533	3826	2073	9168	5097	4123	4693	6277	5018	3653	3505	4456	4190	5328	5376	3220	4349	4447	3815	4062	3854	3889	3406	5498	2925	3704
ENSG00000159461	AMFR	0.008631828	0.486343533	2388	1276	6187	2883	3407	3087	4333	3045	2455	2391	3582	2740	3283	4124	1990	3710	2776	2783	3132	2866	2973	2148	3546	1774	2621
ENSG00000078804	TP53INP2	0.00868663	0.486343533	599	510	1174	1448	797	1857	1675	1260	1128	1241	2318	1033	1441	1140	1881	1993	1538	1317	1843	1438	1798	1066	1881	1404	2716
ENSG00000242060	RPS3AP49	0.008699839	0.486343533	67	60	270	95	180	132	112	92	82	56	85	126	80	125	56	104	75	128	86	73	113	55	115	40	71
ENSG00000153395	LPCAT1	0.008720224	0.486343533	74	37	85	124	74	69	95	95	72	109	134	69	86	163	86	106	84	93	197	171	225	64	166	70	139
ENSG00000174807	CD248	0.00874667	0.486343533	194	166	233	439	279	280	288	284	314	222	433	180	243	1283	399	318	206	165	1106	1117	812	144	751	234	278
ENSG00000108528	SLC25A11	0.008827584	0.487503745	2152	1494	7340	3635	5539	4432	3963	4046	3231	3755	4836	3961	3699	3532	5488	5514	4586	5441	4440	4035	4897	3728	6583	3360	5708
ENSG00000172046	USP19	0.008850194	0.487503745	1657	904	3132	2536	2404	2593	3029	2429	1967	1792	2681	2172	2212	2618	1754	2292	2377	2027	2161	1911	2141	1537	2690	1589	2146
ENSG00000241081	RPL22P2	0.008881876	0.487503745	33	13	123	25	64	30	85	23	17	17	56	28	20	30	26	20	12	22	11	17	14	21	60	18	39
ENSG00000197006	METTL9	0.008920725	0.488021198	1098	732	3481	1696	1943	1602	2054	1818	1326	1367	1862	1520	1280	1936	1161	1702	1514	1591	1493	1496	1776	1198	2030	1014	1530
ENSG00000236397	DDX11L2	0.008950333	0.488066545	20	17	73	20	36	15	25	56	11	66	35	16	21	89	40	123	77	200	27	14	90	129	30	49	118
ENSG00000251257	AC010457.1	0.009108447	0.491948954	10	4	25	15	27	14	9	8	6	8	18	4	10	7	68	29	22	49	14	24	24	7	15	12	53
ENSG00000185164	NOMO2	0.009128198	0.491948954	5261	2339	8293	6398	6821	5856	7913	5646	5374	6546	9671	7044	5643	6599	4030	8713	4171	4735	6784	4935	7662	3245	8425	4178	7391
ENSG00000204564	C6orf136	0.009312429	0.491948954	404	254	929	549	761	774	715	698	503	596	718	570	614	618	864	742	773	776	599	686	800	605	1043	566	993
ENSG00000070759	TESK2	0.0093196	0.491948954	104	72	244	166	233	248	227	151	149	147	207	208	135	260	114	136	137	163	118	158	227	107	155	75	113
ENSG00000177685	CRACR2B	0.00945363	0.491948954	87	69	101	166	181	187	127	200	105	117	178	120	83	205	133	177	109	252	174	194	213	120	291	109	153
ENSG00000168427	KLHL30	0.009477676	0.491948954	3681	962	4072	5050	2868	2498	5820	3263	2572	2138	2738	2970	2538	4050	1262	3058	2202	2196	2228	2865	2556	2011	3290	2150	1820
ENSG00000272010	AC100814.1	0.009479338	0.491948954	27	15	47	24	46	40	20	28	29	29	34	31	27	22	9	22	23	38	13	36	22	14	35	18	26
ENSG00000121361	KCNJ8	0.009507187	0.491948954	97	76	172	132	134	201	132	166	134	120	247	128	63	178	213	140	129	203	162	233	305	117	292	146	160
ENSG00000107829	FBXW4	0.009510175	0.491948954	2087	855	4145	2599	3141	2162	2595	2180	1836	2104	2577	2017	2216	2933	1523	2708	2078	2688	1885	2119	2285	1428	2965	1318	2012
ENSG00000104325	DECR1	0.009532724	0.491948954	965	770	2709	1607	2400	1643	1634	1735	1577	2121	1921	1073	1673	1103	2692	1957	1852	2926	1872	2048	2463	1681	3500	1786	3204
ENSG00000196756	SNHG17	0.00953292	0.491948954	54	53	117	70	60	129	80	91	128	69	147	49	54	89	149	93	81	137	76	108	138	61	230	91	166
ENSG00000232341	RPL4P2	0.009575595	0.491948954	30	18	67	30	67	29	48	24	24	22	36	26	19	31	20	26	18	38	31	27	24	16	40	10	25
ENSG00000196155	PLEKHG4	0.009595285	0.491948954	21	13	29	12	24	25	36	11	23	16	37	19	22	81	40	51	17	35	49	48	45	15	63	16	29
ENSG00000023287	RB1CC1	0.009599482	0.491948954	975	506	2173	1242	1170	1277	1663	1224	1122	1063	1377	882	1138	1189	876	1386	967	1292	1118	1176	1277	806	1844	605	1208
ENSG00000099377	HSD3B7	0.009631409	0.491948954	63	31	152	85	49	86	65	58	61	44	93	52	73	212	106	87	112	128	239	166	166	40	265	45	138
ENSG00000066654	THUMPD1	0.009660577	0.491948954	382	244	880	638	524	614	562	444	434	424	579	455	429	645	345	522	476	483	408	470	544	370	569	376	415
ENSG00000135974	C2orf49	0.009691477	0.491948954	255	128	575	331	330	366	386	352	262	250	380	373	295	421	205	336	275	297	282	297	353	243	374	190	308
ENSG00000162714	ZNF496	0.009872334	0.493098002	379	232	691	562	630	664	631	501	434	497	646	523	462	731	424	618	527	441	489	435	549	382	702	360	479
ENSG00000176407	KCMF1	0.009881704	0.493098002	1662	1000	3376	2022	1747	2034	2534	2065	1726	1813	2264	1739	1976	2469	1244	2567	2005	1593	1905	1804	1783	1413	2606	1163	1673
ENSG00000105928	GSDME	0.009885802	0.493098002	59	23	66	98	94	58	79	46	72	45	129	32	59	75	244	39	66	246	125	98	125	55	88	71	130
ENSG00000234009	RPL5P34	0.010013126	0.495560387	113	76	325	145	285	156	231	131	109	103	199	139	144	127	113	170	84	174	110	102	176	100	243	85	127
ENSG00000186466	AQP7P1	0.010022832	0.495560387	33	36	48	17	62	23	38	53	69	28	60	73	52	122	124	37	87	50	147	101	127	22	103	34	167
ENSG00000154945	ANKRD40	0.010144628	0.49723336	2451	1530	4928	3391	2878	3363	4658	3253	2783	2867	3730	2906	2966	3634	2095	3635	3378	2825	3195	2614	2939	2282	3911	2262	3034
ENSG00000169860	P2RY1	0.010235234	0.498277473	147	114	391	371	384	322	238	355	307	212	181	450	315	367	140	104	169	252	186	214	271	300	240	138	237
ENSG00000176945	MUC20	0.010241058	0.498277473	49	46	70	116	126	208	91	76	73	130	114	68	63	167	226	290	148	153	99	106	229	67	232	63	148
ENSG00000114166	KAT2B	0.010278058	0.498277473	1075	707	3152	1897	1319	1729	2153	1831	1465	1318	1711	1483	1346	1711	895	1909	1741	1415	1317	1459	1325	1202	1800	1113	1334
ENSG00000117000	RLF	0.010292446	0.498277473	121	91	303	231	203	259	247	261	186	162	293	162	180	287	125	185	168	181	143	213	213	142	286	109	177
ENSG00000228053	AL158823.1	0.010331993	0.498277473	197	121	720	230	537	290	339	216	186	171	328	286	215	305	202	268	222	252	143	228	285	162	304	131	190
ENSG00000138376	BARD1	0.010500398	0.503197633	94	54	265	88	156	110	198	116	81	32	188	142	83	125	53	80	84	133	73	70	125	47	92	38	80
ENSG00000230454	U73166.1	0.010503683	0.503197633	8	7	26	17	18	19	17	12	16	23	23	20	5	26	16	27	24	22	25	36	54	19	19	17	15
ENSG00000132000	PODNL1	0.010608072	0.503957311	21	8	13	20	15	9	12	10	10	29	12	10	19	18	5	184	27	27	30	39	36	13	32	25	46
ENSG00000119950	MXI1	0.010623219	0.503957311	593	365	1278	690	839	776	1188	735	670	629	761	480	594	1113	548	508	677	770	633	785	751	428	1072	399	675
ENSG00000133393	CEP20	0.010636402	0.503957311	816	510	1926	1225	1032	982	1287	1080	843	853	1163	941	938	1144	714	1039	871	1073	919	946	1072	812	1360	673	861
ENSG00000196470	SIAH1	0.010698013	0.503957311	349	220	748	478	443	400	521	390	330	322	495	397	379	651	237	494	357	373	308	452	531	271	403	165	286
ENSG00000174010	KLHL15	0.010718565	0.503957311	82	55	272	148	104	109	135	99	106	68	142	82	92	119	70	97	86	117	88	127	107	79	99	54	86
ENSG00000265401	AC093484.3	0.010751112	0.503957311	17	4	36	15	22	10	18	6	8	13	15	3	16	14	6	7	12	11	7	5	9	5	9	5	4
ENSG00000082516	GEMIN5	0.010762546	0.503957311	238	189	431	343	350	407	436	351	258	269	486	312	326	401	264	319	333	335	268	339	365	242	446	204	329
ENSG00000172466	ZNF24	0.010820808	0.503957311	630	370	1521	1020	798	1087	1076	819	672	700	1034	984	699	966	613	850	739	839	760	759	867	633	1105	523	655
ENSG00000039123	MTREX	0.010835663	0.503957311	692	439	1617	1097	1082	1213	1158	1073	898	783	1125	1034	908	1132	691	1033	931	989	922	910	992	770	1306	697	903
ENSG00000142751	GPN2	0.010852737	0.503957311	245	108	380	341	288	306	366	270	197	273	352	266	295	329	204	311	293	250	213	264	308	184	348	188	249
ENSG00000228223	HCG11	0.010864149	0.503957311	144	105	456	233	238	310	261	218	170	171	314	275	165	304	122	219	126	183	179	253	236	155	295	145	171
ENSG00000156976	EIF4A2	0.010930491	0.503957311	9113	5290	24429	10411	12149	12920	12808	10527	9447	9651	12356	12546	9993	15468	8088	11021	10053	11722	9638	11899	12075	7926	15230	6536	9519
ENSG00000244086	AC110749.1	0.010956455	0.503957311	41	31	204	49	138	52	94	48	39	26	80	50	60	43	50	45	23	52	38	33	52	31	90	36	72
ENSG00000056097	ZFR	0.010989104	0.503957311	691	395	1573	953	829	965	1104	937	753	757	1158	817	823	984	711	897	836	820	860	821	949	696	1092	579	824
ENSG00000125863	MKKS	0.011007604	0.503957311	317	258	729	535	541	532	534	603	474	495	599	394	534	473	464	701	624	656	490	606	707	515	729	393	847
ENSG00000010818	HIVEP2	0.01102724	0.503957311	617	366	1377	920	763	911	1249	769	767	640	898	809	744	1137	568	942	780	672	757	775	892	598	1053	418	598
ENSG00000178467	P4HTM	0.011168728	0.503957311	185	106	329	221	283	300	274	184	217	219	347	275	245	340	368	307	334	264	298	352	386	173	390	191	303
ENSG00000277737	FP325317.1	0.011214118	0.503957311	6	14	28	6	40	17	23	17	29	15	30	20	15	77	43	10	27	25	50	58	75	10	46	17	56
ENSG00000183386	FHL3	0.011232748	0.503957311	26074	14300	55392	24136	34553	39853	39028	36216	31498	25751	32825	33296	38551	45776	20740	37068	29746	23444	30016	29573	21944	20865	57360	18090	24641
ENSG00000198894	CIPC	0.011245482	0.503957311	1457	1225	4075	2275	2454	2770	3381	2717	2092	2041	3280	2076	2315	2970	1777	2718	2235	2144	2221	2034	2356	1873	3026	1657	2257
ENSG00000128283	CDC42EP1	0.011278512	0.503957311	200	120	202	318	156	218	207	258	234	259	323	235	180	372	344	282	258	208	275	358	553	213	389	242	251
ENSG00000228013	IL6R-AS1	0.011391162	0.503957311	11	6	19	13	22	23	19	19	7	11	18	14	14	20	2	3	11	13	8	20	11	12	10	7	9
ENSG00000170290	SLN	0.01140077	0.503957311	37766	22901	139445	54362	89174	52434	61371	61827	44835	54925	48793	46628	56948	46753	26809	50176	50751	48672	44220	55023	66086	53993	62416	26843	48192
ENSG00000279602	AC109326.1	0.011497875	0.503957311	70	50	22	5	22	20	12	15	8	46	104	22	7	12	0	20	15	14	15	16	12	14	22	4	11
ENSG00000175166	PSMD2	0.011559095	0.503957311	5004	2750	10302	6947	7192	6213	8091	6727	5091	5612	8100	5982	5853	7680	4296	6517	5394	5596	5995	6144	6922	4814	8382	4177	5838
ENSG00000154654	NCAM2	0.011649414	0.503957311	19	15	47	18	11	40	26	23	13	16	11	20	16	24	15	21	18	12	12	3	25	14	18	4	19
ENSG00000067248	DHX29	0.011674695	0.503957311	502	252	1037	583	732	638	748	628	539	569	700	563	585	698	388	719	577	616	534	621	649	443	865	420	556
ENSG00000130957	FBP2	0.011681723	0.503957311	3391	2468	6585	3340	5662	4634	4638	7064	5765	5753	10482	8190	3249	13298	4625	12159	8733	6417	8070	5289	6641	4764	9069	3497	7247
ENSG00000111615	KRR1	0.011686485	0.503957311	637	360	1760	972	1102	952	1192	1129	702	665	951	799	908	1029	667	919	867	897	830	839	1012	653	962	585	840
ENSG00000111110	PPM1H	0.011764649	0.503957311	34	19	29	49	19	32	37	31	44	29	34	30	50	37	57	31	52	90	55	41	115	44	62	52	51
ENSG00000005022	SLC25A5	0.011860792	0.503957311	260	178	703	387	426	448	329	330	317	248	459	343	319	421	578	471	430	420	376	449	696	314	523	309	497
ENSG00000239797	RPL21P39	0.011903932	0.503957311	363	203	1520	466	1106	608	680	470	322	351	698	585	417	565	384	544	402	503	311	481	561	346	667	285	402
ENSG00000105176	URI1	0.011920298	0.503957311	1141	626	2773	1268	1652	1462	1795	1562	1169	1403	1547	1141	1265	1430	1055	1725	1248	1513	1300	1195	1432	995	2084	897	1260
ENSG00000115457	IGFBP2	0.011935421	0.503957311	131	67	388	227	190	180	143	187	101	101	294	127	95	328	248	210	88	290	192	218	347	140	282	146	301
ENSG00000105656	ELL	0.011999624	0.503957311	540	340	934	695	661	949	974	777	586	486	827	664	732	1021	407	678	809	552	560	495	669	410	811	493	496
ENSG00000158825	CDA	0.012001271	0.503957311	7	5	15	8	11	9	7	16	1	13	16	7	7	41	13	13	10	9	30	26	24	5	23	5	16
ENSG00000240356	RPL23AP7	0.012002578	0.503957311	38	22	101	54	79	43	37	39	19	66	43	66	30	87	58	96	59	115	41	58	125	55	57	83	104
ENSG00000183576	SETD3	0.01200375	0.503957311	2873	1724	5339	4220	4037	4163	4205	3723	3291	3214	3955	3606	3302	4130	2285	4366	4051	3460	3169	3630	3740	2870	4633	2270	3198
ENSG00000120733	KDM3B	0.01218252	0.503957311	966	518	1475	1217	1014	1157	1339	1200	994	925	1377	1047	941	1268	714	1113	1114	1050	1084	1203	1092	772	1460	695	866
ENSG00000100991	TRPC4AP	0.012187585	0.503957311	1167	721	1859	1511	1454	1663	1963	1550	1270	1131	1904	1363	1533	2025	967	1571	1546	1274	1381	1414	1534	1011	1818	882	1184
ENSG00000164008	C1orf50	0.012188267	0.503957311	49	25	142	146	77	107	95	87	82	47	81	85	59	78	57	75	81	75	50	58	77	58	73	40	79
ENSG00000164985	PSIP1	0.01223495	0.503957311	495	349	1105	866	731	777	830	693	585	581	842	705	472	860	564	699	602	662	635	660	895	510	1013	415	579
ENSG00000171490	RSL1D1	0.01227013	0.503957311	1868	1246	3014	2712	3471	2677	2842	2282	2237	1847	3520	2299	2028	2975	2021	2360	2257	2879	1926	2510	2780	1982	3622	1413	2233
ENSG00000152804	HHEX	0.012273593	0.503957311	30	30	68	61	20	44	33	48	36	42	69	40	30	68	44	48	60	52	58	89	124	31	72	21	67
ENSG00000115109	EPB41L5	0.012351192	0.503957311	198	179	423	387	258	298	337	291	304	225	388	195	242	200	219	211	302	254	261	218	279	288	443	194	240
ENSG00000110328	GALNT18	0.012361392	0.503957311	62	44	130	147	80	60	64	124	93	72	176	69	80	124	95	152	88	108	73	141	221	90	210	79	138
ENSG00000158467	AHCYL2	0.012390921	0.503957311	483	460	1120	915	698	825	1072	952	767	672	965	913	751	527	634	709	902	818	754	709	799	616	1164	632	640
ENSG00000196943	NOP9	0.012431124	0.503957311	809	518	1827	1445	1437	1378	1507	1227	919	895	1494	1129	1009	1373	852	1217	1256	1171	1018	1172	1227	897	1571	794	1000
ENSG00000243759	ST13P15	0.01245293	0.503957311	147	100	307	170	253	183	318	156	119	123	247	190	147	217	122	184	167	180	148	159	185	119	212	109	142
ENSG00000280106	AC008555.6	0.012481501	0.503957311	7	2	12	13	8	11	13	9	10	8	16	17	7	18	13	10	6	9	13	19	25	14	15	7	21
ENSG00000224094	RPS24P8	0.012499139	0.503957311	129	101	602	216	519	283	326	230	170	173	333	247	218	282	207	273	151	267	149	195	225	149	328	155	224
ENSG00000198795	ZNF521	0.012544899	0.504144421	22	16	39	34	41	31	30	29	35	34	45	48	27	120	23	44	29	35	46	64	101	46	80	47	50
ENSG00000185633	NDUFA4L2	0.012668602	0.507912098	220	112	494	515	538	469	295	371	287	307	469	290	299	455	458	482	416	382	319	519	557	227	552	254	425
ENSG00000273559	CWC25	0.012709251	0.508062187	283	181	445	383	344	379	394	327	283	254	421	290	311	435	255	333	277	313	301	350	356	226	410	225	283
ENSG00000161217	PCYT1A	0.012744978	0.508062187	1180	613	2508	1529	1424	1455	1975	1633	1310	1312	1551	1377	1360	1461	958	1422	1495	1416	1340	1266	1517	1160	1913	996	1317
ENSG00000116273	PHF13	0.012792178	0.508062187	179	110	372	307	211	324	340	282	206	183	382	195	259	379	190	224	231	214	268	255	267	154	353	128	170
ENSG00000196449	YRDC	0.012892501	0.508514138	85	51	223	107	109	116	125	96	85	84	127	119	93	136	86	109	95	88	91	86	128	88	149	60	84
ENSG00000106351	AGFG2	0.01289293	0.508514138	117	58	192	196	195	172	142	151	162	132	240	157	148	206	275	167	140	224	180	179	275	153	260	133	180
ENSG00000234782	TPT1P9	0.012920237	0.508514138	76	68	370	111	268	80	180	92	88	75	121	91	101	99	97	90	47	118	105	116	113	67	160	35	95
ENSG00000133687	TMTC1	0.012926664	0.508514138	384	361	1388	655	701	799	780	588	528	544	832	719	539	694	688	523	521	689	628	487	683	454	890	462	617
ENSG00000105373	NOP53	0.013053985	0.508514138	3597	2038	9487	4776	7918	6725	5377	4162	3480	3405	5674	4263	3908	6897	2527	6048	4231	4312	4286	4934	5289	2899	4818	2752	3391
ENSG00000115226	FNDC4	0.013069582	0.508514138	9	10	31	22	24	8	12	10	9	6	21	9	15	51	77	14	24	13	27	67	56	7	36	8	24
ENSG00000169733	RFNG	0.013114745	0.508514138	787	382	1656	1000	1108	936	1146	707	716	721	1187	922	853	1478	539	1055	805	814	840	776	1099	635	1232	487	743
ENSG00000102125	TAZ	0.013116495	0.508514138	617	371	1082	991	959	991	1048	917	781	706	912	785	793	835	830	1041	1083	1152	1035	879	1250	756	1358	681	1113
ENSG00000186076	AC012085.1	0.013145854	0.508514138	216	163	468	381	353	307	286	300	201	299	409	350	282	450	314	368	289	379	454	403	581	276	426	263	370
ENSG00000103353	UBFD1	0.01315161	0.508514138	1599	931	3196	2533	1728	2291	2645	2116	1460	1566	2764	2325	2060	2402	1008	2254	2022	1759	1958	1905	2064	1547	2318	1301	1490
ENSG00000083168	KAT6A	0.013152466	0.508514138	346	222	622	485	380	527	569	444	340	302	543	388	393	627	298	449	342	366	417	406	434	285	496	272	313
ENSG00000151779	NBAS	0.013205828	0.508514138	482	312	1190	742	696	835	838	748	592	632	874	650	473	819	483	685	590	706	506	676	766	615	1029	426	595
ENSG00000107938	EDRF1	0.013206525	0.508514138	121	102	303	199	214	190	204	189	149	153	221	168	165	198	147	198	163	177	122	160	223	121	228	135	156
ENSG00000174977	AC026271.1	0.013311525	0.508514138	719	414	1990	842	1133	729	1225	944	726	847	967	827	772	1058	528	997	955	951	860	912	972	619	1045	493	746
ENSG00000105856	HBP1	0.013358213	0.508514138	928	643	2727	998	1137	1426	2103	1463	1312	1065	1405	807	1300	1567	1129	1068	869	1001	1336	1164	1212	717	1815	705	1091
ENSG00000145882	PCYOX1L	0.013367695	0.508514138	25	14	22	39	20	21	24	25	15	22	43	41	21	63	47	36	19	26	39	43	61	25	51	18	49
ENSG00000158528	PPP1R9A	0.013376212	0.508514138	222	117	366	329	233	272	273	266	186	174	265	232	201	318	189	253	242	272	195	231	301	151	284	143	187
ENSG00000173531	MST1	0.013418924	0.508514138	54	35	103	153	163	138	120	106	83	75	174	126	85	133	110	128	141	168	96	144	218	136	176	89	151
ENSG00000131730	CKMT2	0.013425136	0.508514138	6832	4849	15175	10611	13474	10970	13026	14165	13834	14800	9286	8378	13550	5421	24924	12984	15189	21911	15840	13074	14755	12206	24802	14107	30247
ENSG00000011523	CEP68	0.01343563	0.508514138	636	412	1344	985	857	1011	985	902	608	704	1161	844	689	945	698	925	700	923	771	904	903	663	1491	451	771
ENSG00000163322	ABRAXAS1	0.013538991	0.508514138	193	116	495	199	308	373	481	214	217	162	275	220	212	388	146	286	198	217	196	260	336	176	342	113	168
ENSG00000233614	DDX11L10	0.013544431	0.508514138	10	9	22	4	12	3	8	26	8	33	10	7	8	21	11	30	30	59	23	11	29	30	9	18	61
ENSG00000108443	RPS6KB1	0.01356376	0.508514138	535	269	1119	712	571	648	820	717	513	534	699	719	559	829	378	806	550	592	539	602	588	405	723	385	488
ENSG00000104687	GSR	0.013638577	0.508514138	344	191	669	456	439	412	457	474	358	356	499	381	486	765	436	522	560	465	572	506	529	350	655	323	508
ENSG00000103044	HAS3	0.013718339	0.508514138	24	14	78	51	35	28	32	64	39	52	61	70	19	40	48	51	109	50	48	63	67	47	62	51	51
ENSG00000205213	LGR4	0.013751869	0.508514138	263	179	770	503	351	386	614	511	316	331	472	375	359	386	251	404	345	420	337	436	377	317	476	244	357
ENSG00000206567	AC022007.1	0.013758814	0.508514138	12	6	12	9	15	8	6	11	9	13	7	3	5	21	28	8	17	22	15	26	41	5	26	4	12
ENSG00000228753	EIF4BP2	0.013763075	0.508514138	22	15	29	21	16	38	51	30	22	12	26	25	24	32	10	11	20	18	30	20	7	18	43	15	21
ENSG00000141959	PFKL	0.013869477	0.508728906	331	210	859	609	312	352	430	580	609	444	470	340	456	845	916	672	501	596	644	637	1128	271	608	469	1147
ENSG00000213199	ASIC3	0.013967246	0.508728906	47	37	20	130	71	87	95	72	107	137	105	71	64	83	96	116	142	195	96	91	159	77	149	80	156
ENSG00000234337	AC026462.1	0.014016448	0.508728906	23	18	38	39	46	34	52	43	50	33	51	14	30	22	79	41	47	65	56	35	65	46	79	51	55
ENSG00000091947	TMEM101	0.014113457	0.508728906	348	212	1368	631	796	624	522	570	451	407	678	557	468	696	367	539	377	475	430	556	643	380	821	290	384
ENSG00000279722	AC007342.7	0.014157311	0.508728906	92	58	220	192	98	115	133	135	73	80	122	131	78	99	70	91	78	115	113	90	117	101	96	58	96
ENSG00000166347	CYB5A	0.014160775	0.508728906	112	112	358	199	373	194	151	257	178	167	249	190	137	379	228	238	168	264	257	318	371	164	383	146	263
ENSG00000234814	SVIL2P	0.014173329	0.508728906	249	120	361	478	265	420	544	374	331	298	441	214	292	367	238	196	476	311	330	182	190	142	408	232	232
ENSG00000165526	RPUSD4	0.014182159	0.508728906	2940	1298	5629	3963	4558	3103	4525	3250	2450	2707	3984	3034	3713	4311	1789	4006	2777	3518	2680	3534	3628	2537	4293	1828	2590
ENSG00000104980	TIMM44	0.014213477	0.508728906	854	500	1568	1541	1766	1321	1264	1212	963	1058	1475	971	1110	1259	1301	1380	1337	1683	1107	1338	1426	1320	2019	898	1641
ENSG00000110048	OSBP	0.014226218	0.508728906	1156	703	2444	1521	1528	1719	2115	1782	1286	1204	1850	1772	1449	2027	943	1518	1760	1446	1452	1496	1330	1217	2155	1006	1269
ENSG00000198756	COLGALT2	0.014324152	0.508728906	184	125	270	331	268	308	428	229	316	316	306	118	277	165	158	210	215	288	226	206	268	170	398	212	175
ENSG00000105771	SMG9	0.01432883	0.508728906	143	76	103	183	126	196	190	149	134	144	184	135	204	261	198	205	236	201	202	169	291	125	245	151	194
ENSG00000110693	SOX6	0.014329668	0.508728906	527	285	1472	787	645	543	803	743	439	564	843	784	598	1232	233	874	570	410	524	657	665	415	589	301	382
ENSG00000001167	NFYA	0.014433155	0.508728906	86	54	154	145	109	128	153	88	86	94	133	104	85	127	106	86	93	103	115	102	124	64	134	89	73
ENSG00000228110	ST13P19	0.014437499	0.508728906	120	67	253	120	160	124	259	126	83	64	160	120	116	137	78	99	91	98	96	121	121	76	204	72	91
ENSG00000186439	TRDN	0.014477666	0.508728906	46618	31704	79245	73216	66058	65141	76563	54197	57239	57131	71931	59121	51320	62424	39572	76214	61450	67550	48568	74821	65389	47821	77257	30985	46906
ENSG00000164347	GFM2	0.01449721	0.508728906	392	256	912	647	708	658	689	599	558	595	700	544	510	590	913	539	760	869	674	596	735	564	900	494	801
ENSG00000097033	SH3GLB1	0.014530863	0.508728906	2598	1786	6522	3534	4285	3422	4662	3612	2755	3144	3873	3709	3059	4208	2485	3839	3062	3508	2938	4149	3650	2937	4614	2277	2962
ENSG00000217716	RPS10P3	0.014609253	0.508728906	236	110	1123	263	808	371	831	249	187	180	431	359	314	324	290	312	158	271	200	276	278	172	611	174	351
ENSG00000166295	ANAPC16	0.014621517	0.508728906	3375	2177	8579	5702	7319	5243	5448	4718	3853	4040	6224	5123	3606	5591	2558	5382	4342	4884	4280	5234	5784	3925	5684	2732	3676
ENSG00000164877	MICALL2	0.014629217	0.508728906	73	22	28	110	37	68	57	52	56	45	67	28	40	110	98	124	132	119	83	86	233	45	70	42	69
ENSG00000115694	STK25	0.014683421	0.508728906	5728	3039	9709	7490	9078	6689	9836	6122	5800	7871	8404	5382	7981	7488	4725	7269	6616	6993	6925	7130	7451	4661	9653	5238	7621
ENSG00000168438	CDC40	0.014702872	0.508728906	243	144	578	325	325	308	363	257	242	242	370	318	298	333	204	326	313	276	259	284	307	213	389	184	319
ENSG00000156639	ZFAND3	0.014765964	0.508728906	2098	1274	3304	2987	2877	2685	3444	2696	2349	2157	3453	2815	2471	3203	1731	3029	2638	2504	2427	2492	2948	2101	3573	1743	2561
ENSG00000197019	SERTAD1	0.014777361	0.508728906	257	206	833	343	509	416	442	417	248	270	364	504	384	355	321	326	314	276	342	428	331	282	441	185	293
ENSG00000286952	AC093928.1	0.01493425	0.508728906	24	24	93	85	158	56	39	50	43	86	161	61	44	32	63	143	103	131	55	106	216	75	97	81	205
ENSG00000180747	SMG1P3	0.014956527	0.508728906	80	49	181	140	136	121	142	69	72	112	134	75	139	158	86	72	136	117	95	78	98	55	140	55	75
ENSG00000156172	C8orf37	0.014971315	0.508728906	26	12	29	49	41	22	37	31	31	34	37	55	38	29	21	29	41	27	33	52	20	23	35	14	18
ENSG00000116830	TTF2	0.014977881	0.508728906	62	28	88	75	90	65	116	78	66	44	45	72	52	58	51	66	38	75	51	59	95	43	75	22	58
ENSG00000257074	RPL29P33	0.015103408	0.508728906	84	48	266	86	238	132	238	76	74	58	173	105	129	83	133	62	64	98	64	57	79	50	244	51	108
ENSG00000188315	C3orf62	0.015136733	0.508728906	46	16	38	82	39	38	53	26	42	30	71	48	28	56	45	43	64	81	77	73	77	38	79	52	57
ENSG00000233016	SNHG7	0.015211305	0.508728906	274	108	1042	426	416	327	360	322	256	241	565	249	304	522	214	352	323	313	288	372	316	198	543	151	255
ENSG00000091164	TXNL1	0.015275383	0.508728906	1481	975	3830	2224	2259	1827	2181	2020	1567	1732	2196	1811	1634	2117	1525	2058	1842	2063	1753	1784	2168	1608	2708	1216	1727
ENSG00000126777	KTN1	0.015281594	0.508728906	7585	4486	15973	9131	10580	8169	13082	9781	8778	8675	10629	8605	10259	10241	5911	11340	9172	9743	8882	9308	10177	6402	15366	5585	8285
ENSG00000134077	THUMPD3	0.015293668	0.508728906	222	161	486	385	458	385	473	367	288	319	454	335	314	395	442	434	445	452	384	371	462	329	535	307	506
ENSG00000143457	GOLPH3L	0.015296892	0.508728906	207	134	390	318	242	255	356	316	273	229	277	296	250	288	215	214	183	227	219	251	343	242	422	176	259
ENSG00000107937	GTPBP4	0.015367339	0.508728906	596	367	1140	851	820	724	877	728	541	607	901	694	728	854	464	704	661	790	623	678	771	586	918	462	648
ENSG00000165804	ZNF219	0.015396182	0.508728906	900	326	1278	756	1020	988	1142	752	666	734	740	818	1108	1708	334	977	687	533	675	874	869	509	928	469	657
ENSG00000151690	MFSD6	0.01543328	0.508728906	62	38	82	91	64	97	108	106	92	63	124	88	83	193	116	138	117	86	107	114	166	43	173	76	146
ENSG00000261236	BOP1	0.015524428	0.508728906	807	398	2116	1073	1496	1141	1191	990	775	718	1429	1083	835	1325	726	1186	760	1087	859	935	968	765	1275	579	867
ENSG00000165655	ZNF503	0.015633858	0.508728906	85	35	98	154	74	101	76	119	67	71	126	71	74	246	96	149	57	113	156	216	368	90	184	42	119
ENSG00000136783	NIPSNAP3A	0.015684104	0.508728906	86	70	323	153	109	127	103	116	70	128	122	103	162	196	211	156	103	174	164	227	233	94	151	113	176
ENSG00000165156	ZHX1	0.015717577	0.508728906	289	185	685	496	381	415	527	448	332	310	395	329	313	403	271	365	347	376	312	346	471	328	470	278	389
ENSG00000256211	SKP1P2	0.015740511	0.508728906	16	8	53	21	16	21	31	13	14	10	24	12	17	9	13	18	5	9	12	14	13	9	41	8	24
ENSG00000062194	GPBP1	0.015770503	0.508728906	891	542	1761	1200	1247	1305	1403	1228	928	1026	1307	1111	1081	1461	832	1211	1013	1245	1138	1068	1316	832	1612	720	1090
ENSG00000170631	ZNF16	0.015878524	0.508728906	75	69	158	138	165	188	151	132	119	96	155	135	112	146	107	127	115	170	79	102	159	79	211	64	119
ENSG00000080503	SMARCA2	0.015969294	0.508728906	1672	1095	3333	2855	2196	2490	2780	2422	1879	1805	2712	2306	1842	2570	1479	2170	2317	2725	2053	2288	2673	1575	2966	1285	1840
ENSG00000122482	ZNF644	0.016004759	0.508728906	290	173	585	358	297	391	398	360	273	292	456	366	357	421	239	375	311	353	366	378	373	252	382	218	339
ENSG00000225472	AL136366.1	0.016017722	0.508728906	5	9	25	11	18	12	10	12	13	17	9	9	12	14	27	15	14	31	16	10	17	19	45	11	28
ENSG00000115295	CLIP4	0.016065796	0.508728906	879	520	2413	1502	933	1411	1463	1139	1113	1004	1700	1023	1139	1004	956	1186	1199	1372	1079	955	1219	1153	1704	811	956
ENSG00000085998	POMGNT1	0.01611606	0.508728906	1063	632	2067	1746	1645	1506	1850	1516	1099	1382	1566	1245	1459	1520	1188	1513	1326	1679	1418	1502	1682	990	1777	899	1425
ENSG00000138136	LBX1	0.016137236	0.508728906	468	300	921	815	744	635	751	700	688	498	790	525	580	686	443	580	562	623	562	741	673	482	849	353	517
ENSG00000224769	MUC20P1	0.016170516	0.508728906	40	12	20	25	41	44	34	14	17	59	66	50	24	99	50	58	76	73	44	31	118	44	99	28	57
ENSG00000114812	VIPR1	0.016204068	0.508728906	37	16	43	25	36	43	26	20	24	20	44	36	21	105	25	39	23	30	60	56	76	23	91	31	60
ENSG00000177981	ASB8	0.016262131	0.508728906	3517	2245	5933	4858	6343	5398	6816	5441	3804	4737	5997	4070	4272	5441	3496	4562	4466	4771	4187	4912	4932	3619	7337	2974	3943
ENSG00000259475	AC036108.1	0.016266967	0.508728906	31	21	29	34	44	34	83	22	14	18	28	38	48	54	17	38	27	23	20	33	38	11	39	17	10
ENSG00000185847	LINC01405	0.016300448	0.508728906	995	886	4379	1835	2779	618	1946	1992	1871	1719	2574	341	667	401	7167	1906	2285	6711	2193	2521	3132	1528	3764	2013	4275
ENSG00000248472	DDX11L9	0.016306855	0.508728906	12	11	34	5	11	3	10	19	8	30	7	9	6	29	17	46	31	60	18	11	30	31	9	21	59
ENSG00000243802	AC090589.1	0.016326854	0.508728906	11	10	75	16	51	16	42	13	7	10	36	16	11	31	20	17	5	8	10	11	13	7	34	8	22
ENSG00000267152	AC093227.1	0.01639015	0.508728906	37	28	89	63	42	42	39	52	39	38	42	39	32	51	24	44	31	46	37	48	59	30	48	22	23
ENSG00000035141	FAM136A	0.016400821	0.508728906	222	162	872	368	512	435	326	545	336	384	359	391	411	372	623	527	532	744	341	412	522	392	649	348	819
ENSG00000038382	TRIO	0.016572562	0.508728906	403	211	601	428	404	657	661	512	388	330	540	436	393	920	558	645	541	497	630	508	572	295	789	378	610
ENSG00000279688	AQP7P3	0.016634588	0.508728906	26	21	38	10	63	20	35	41	53	22	47	56	42	98	101	27	69	48	118	93	106	15	67	24	134
ENSG00000134285	FKBP11	0.016815319	0.508728906	31	15	40	64	47	50	32	35	37	39	48	53	36	87	49	55	47	54	63	60	70	38	64	29	44
ENSG00000059691	GATB	0.01683218	0.508728906	289	214	680	633	650	528	548	586	474	440	525	476	498	476	651	566	474	811	536	605	705	568	753	445	695
ENSG00000164327	RICTOR	0.016835302	0.508728906	282	210	891	397	510	467	684	410	306	299	508	314	396	514	380	472	373	437	424	355	462	242	516	210	394
ENSG00000117425	PTCH2	0.016839214	0.508728906	60	43	38	149	66	70	55	41	28	67	82	76	30	104	62	184	96	135	59	80	288	62	83	62	103
ENSG00000198492	YTHDF2	0.016841409	0.508728906	619	393	1145	966	776	901	1042	924	754	746	1093	811	885	1035	587	808	831	848	820	909	912	674	1062	554	693
ENSG00000246089	AC016065.1	0.0168693	0.508728906	12	8	31	28	42	38	40	24	20	24	33	23	25	33	34	31	34	54	34	32	44	34	50	16	51
ENSG00000196511	TPK1	0.016920187	0.508728906	31	10	24	26	26	25	37	21	30	19	23	12	20	38	25	37	25	41	51	33	34	28	57	23	42
ENSG00000089154	GCN1	0.01693825	0.508728906	1183	646	2298	1882	1907	1897	2116	1652	1305	1223	2063	1655	1422	1940	1121	1655	1453	1795	1391	1504	1604	1260	2224	1068	1461
ENSG00000145495	MARCHF6	0.017014809	0.508728906	1524	1014	4277	2108	1575	2203	2773	1987	1599	1714	2350	1823	1833	2750	1332	2372	1650	1719	1749	2095	2081	1490	2640	1154	1657
ENSG00000270872	SRGAP2D	0.01706108	0.508728906	14	4	7	12	5	19	25	12	16	15	22	10	10	21	19	19	25	14	18	23	33	9	17	9	25
ENSG00000107341	UBE2R2	0.017118525	0.508728906	1721	1197	4251	2651	2260	2522	3039	3066	2006	2123	3031	2865	2024	2537	1609	2460	2417	2566	2167	2334	2718	2157	3712	1453	2196
ENSG00000119685	TTLL5	0.017243925	0.508728906	64	36	69	116	109	126	125	104	70	81	122	86	73	140	99	124	111	96	141	110	118	70	189	79	137
ENSG00000095380	NANS	0.017287955	0.508728906	83	43	240	119	222	135	126	142	124	112	165	106	94	180	170	171	144	212	126	146	202	127	200	84	169
ENSG00000162702	ZNF281	0.017327387	0.508728906	182	136	431	225	221	233	299	200	158	203	252	214	203	265	198	224	201	247	232	191	224	176	295	150	146
ENSG00000162642	C1orf52	0.017390099	0.508728906	170	137	536	308	339	293	304	304	216	219	301	324	239	330	184	272	227	297	251	232	338	223	342	154	251
ENSG00000187257	RSBN1L	0.01744658	0.508728906	333	195	696	432	525	401	403	347	325	352	528	355	321	503	252	462	372	338	317	471	482	295	471	203	289
ENSG00000171621	SPSB1	0.017447756	0.508728906	256	135	434	399	224	407	628	366	390	162	383	290	281	480	174	108	170	237	273	233	446	166	506	174	189
ENSG00000224914	LINC00863	0.017474394	0.508728906	113	85	396	206	224	166	229	135	126	150	191	188	181	185	113	158	155	181	134	172	220	125	176	90	138
ENSG00000028203	VEZT	0.017491482	0.508728906	887	622	2307	1360	1230	1400	1623	1410	1086	1077	1561	1215	1155	1461	927	1462	1264	1139	1171	1397	1324	966	1506	827	1002
ENSG00000177354	C10orf71	0.017599262	0.508728906	7217	3363	6153	10327	10212	7824	15273	8371	8241	5899	8487	6004	7970	8544	6117	8287	6122	8087	7782	7172	8488	4704	9954	4714	7306
ENSG00000122378	PRXL2A	0.017639284	0.508728906	638	422	1147	697	648	1039	1260	811	992	951	1057	630	525	923	1134	845	795	1040	1002	1147	1203	1005	1484	661	1215
ENSG00000233426	EIF3FP3	0.017642852	0.508728906	584	386	1610	732	1170	996	950	796	596	616	1010	888	710	1201	595	827	761	616	646	850	1020	492	896	465	621
ENSG00000183186	C2CD4C	0.017694964	0.508728906	11	13	16	62	40	50	18	35	42	34	56	51	38	54	58	50	43	40	77	74	94	30	95	34	63
ENSG00000113296	THBS4	0.017715651	0.508728906	639	562	836	1518	634	657	1432	822	911	1296	811	521	1354	3396	1562	1314	1214	1087	2175	2520	1264	684	1144	1061	1284
ENSG00000135837	CEP350	0.01772366	0.508728906	616	349	1357	723	668	798	955	597	670	534	777	591	687	947	463	660	599	674	714	660	650	447	1005	432	603
ENSG00000143164	DCAF6	0.017737284	0.508728906	9208	6327	19036	14727	15132	14663	18046	14887	12149	11489	15746	11065	10537	15908	8780	14113	14044	12547	12689	12722	12412	10830	16937	8781	12055
ENSG00000100129	EIF3L	0.017762655	0.508728906	2125	1384	4887	2913	4685	4296	3650	2781	2599	2333	3918	3157	2371	4676	2557	2851	3077	2749	2596	2829	3785	2165	3542	1972	2634
ENSG00000100360	IFT27	0.017835229	0.508728906	124	81	357	221	287	284	196	204	216	168	270	191	176	235	267	236	220	280	215	222	366	219	386	159	291
ENSG00000115648	MLPH	0.017838146	0.508728906	69	41	54	131	47	63	62	56	43	87	102	116	48	113	47	96	68	99	88	158	169	73	164	86	424
ENSG00000083454	P2RX5	0.01791813	0.508728906	84	53	95	125	132	127	97	98	86	71	145	81	83	96	252	117	173	167	112	128	119	128	140	82	123
ENSG00000066322	ELOVL1	0.017972542	0.508728906	128	85	206	159	173	149	196	154	121	144	202	137	144	273	190	202	155	164	203	255	354	120	258	105	191
ENSG00000223972	DDX11L1	0.017985721	0.508728906	12	9	38	5	12	3	11	18	8	32	7	9	7	32	13	41	31	52	22	13	31	37	11	20	64
ENSG00000262050	AC005696.1	0.018010285	0.508728906	36	18	74	54	80	48	57	33	42	34	67	70	30	21	48	61	73	90	61	62	64	88	77	52	98
ENSG00000105518	TMEM205	0.0180405	0.508728906	765	444	1964	1145	1436	883	928	885	652	760	1059	928	770	1129	557	1200	841	1001	882	885	1063	739	1300	480	637
ENSG00000231747	AC079922.1	0.018171096	0.508728906	29	20	198	35	88	26	61	32	16	19	61	20	26	28	37	36	11	27	41	17	20	10	50	24	32
ENSG00000146966	DENND2A	0.018211687	0.508728906	108	58	165	182	125	127	158	187	139	112	147	123	101	181	166	164	157	152	209	192	207	105	245	98	136
ENSG00000213903	LTB4R	0.018215609	0.508728906	31	19	37	83	59	71	49	38	24	42	77	40	31	77	72	54	67	90	64	71	87	41	80	35	59
ENSG00000118689	FOXO3	0.018258736	0.508728906	628	519	2743	950	1008	1844	2037	1090	1437	518	1298	643	895	1398	747	743	690	680	906	757	817	584	2024	631	745
ENSG00000274276	CBSL	0.018315957	0.508728906	3	6	18	24	51	11	8	11	6	7	16	13	11	47	14	30	6	16	22	31	78	11	31	11	10
ENSG00000009950	MLXIPL	0.018374086	0.508728906	410	409	818	1739	895	615	887	854	601	742	2628	1058	323	712	947	1014	601	1252	921	1545	1567	961	1453	1106	2081
ENSG00000006788	MYH13	0.018436494	0.508728906	32	15	50	50	30	40	70	33	20	12	30	41	42	66	3	59	33	20	28	18	4	12	13	21	39
ENSG00000185963	BICD2	0.018471851	0.508728906	539	312	1094	837	574	732	942	747	609	571	811	726	662	832	483	716	743	696	669	582	578	551	976	434	621
ENSG00000174516	PELI3	0.01848089	0.508728906	331	123	538	362	377	298	360	296	238	276	460	240	297	449	186	347	259	364	272	299	362	221	464	175	242
ENSG00000116903	EXOC8	0.0185784	0.508728906	120	110	377	236	172	355	316	227	173	153	265	205	167	306	138	242	134	154	183	151	171	113	266	141	177
ENSG00000168028	RPSA	0.018589553	0.508728906	5064	2933	19167	6767	11909	8582	8412	7576	5148	5460	8100	7162	5802	9854	4895	8643	6195	6042	6393	6818	8611	4349	7232	3572	6504
ENSG00000167476	JSRP1	0.018591341	0.508728906	6145	2622	15286	7181	10925	7024	8515	5732	4489	4825	8511	8349	5930	9809	3212	9977	6299	6288	5480	6832	5922	4600	7835	3106	4305
ENSG00000167674	HDGFL2	0.018597967	0.508728906	1697	765	2527	2342	2411	2062	2293	1860	1294	1378	2638	1926	1647	2164	1164	2028	1575	2449	1560	1895	2101	1387	2727	1045	1469
ENSG00000166439	RNF169	0.018606543	0.508728906	167	119	463	281	242	202	295	241	176	171	311	220	198	289	148	285	159	247	212	245	268	180	322	136	188
ENSG00000138131	LOXL4	0.018697103	0.508728906	228	144	227	261	268	133	558	84	62	79	234	219	75	232	41	130	80	132	103	330	208	146	98	30	38
ENSG00000181997	AQP7P2	0.018703525	0.508728906	22	20	17	9	47	17	21	29	48	18	39	38	34	91	82	19	51	39	110	82	90	11	55	22	106
ENSG00000175886	RPL7AP66	0.018709463	0.508728906	282	146	879	361	778	502	624	353	257	204	527	407	324	454	307	418	235	386	307	330	371	225	608	183	320
ENSG00000151150	ANK3	0.018712691	0.508728906	883	570	1845	1341	1197	1391	2054	1459	1191	999	1420	1162	1122	1629	754	1205	988	959	1274	1509	1104	852	1451	726	739
ENSG00000133313	CNDP2	0.018738965	0.508728906	359	182	404	404	344	420	367	350	270	255	517	325	360	591	446	416	437	532	475	414	532	216	714	337	452
ENSG00000101557	USP14	0.018840844	0.508728906	944	583	2065	1221	1268	1261	1694	1239	973	1064	1461	1189	1064	1435	921	1295	1056	1175	1076	1230	1302	911	1583	798	1228
ENSG00000109536	FRG1	0.018870237	0.508728906	214	115	432	277	385	322	280	266	236	245	317	241	202	285	228	299	246	267	252	243	322	210	341	156	242
ENSG00000160570	DEDD2	0.018872824	0.508728906	222	129	427	283	330	277	306	264	251	226	320	242	310	310	220	250	217	291	261	279	347	211	402	162	241
ENSG00000285756	BX890604.1	0.01889847	0.508728906	30	58	95	101	58	33	65	75	56	81	46	37	60	66	56	20	21	76	24	46	93	25	105	25	70
ENSG00000176826	FKBP9P1	0.018936017	0.508728906	112	81	170	171	175	177	165	184	138	119	188	157	129	240	212	151	131	210	171	201	258	137	312	103	213
ENSG00000237686	AL109615.3	0.019007359	0.508728906	6	9	13	13	18	13	9	13	14	8	17	2	13	4	35	23	9	29	12	10	34	27	21	7	37
ENSG00000141076	UTP4	0.019039931	0.508728906	424	270	969	560	804	638	748	551	483	449	767	526	492	741	489	547	507	551	498	544	705	411	802	355	598
ENSG00000142556	ZNF614	0.01906587	0.508728906	65	42	194	97	106	149	101	94	86	65	119	71	69	119	83	65	87	106	62	114	111	61	96	54	67
ENSG00000174953	DHX36	0.019067027	0.508728906	559	315	1130	673	728	831	980	648	612	600	812	602	718	815	549	759	619	715	687	738	777	534	977	480	637
ENSG00000083290	ULK2	0.019082009	0.508728906	304	164	831	540	498	355	410	495	308	389	574	320	377	384	254	458	471	403	422	401	401	377	552	283	381
ENSG00000240914	RPL15P2	0.019114758	0.508728906	57	29	218	70	96	82	115	63	41	39	106	49	69	81	71	61	43	51	53	33	59	33	118	44	62
ENSG00000163702	IL17RC	0.019148255	0.508728906	295	187	403	493	389	614	367	424	525	313	517	372	369	532	446	481	1133	675	501	656	529	345	1349	339	736
ENSG00000141219	C17orf80	0.019168452	0.508728906	392	266	607	572	604	582	695	576	467	411	637	536	488	592	390	508	572	473	551	524	562	425	675	384	446
ENSG00000207357	RNU6-2	0.019255622	0.509447882	10	1	30	7	34	7	25	10	12	5	16	8	10	6	7	8	6	6	11	5	6	2	16	6	12
ENSG00000225968	ELFN1	0.019423399	0.512155611	8	3	6	9	2	12	16	11	19	8	5	9	7	41	15	14	18	16	39	11	19	6	30	18	16
ENSG00000228366	AL592437.1	0.01943229	0.512155611	16	6	30	15	16	15	17	18	26	10	29	15	22	28	11	28	7	18	15	19	19	9	14	2	10
ENSG00000111816	FRK	0.019493064	0.512155611	59	40	150	95	96	68	147	52	195	110	70	37	81	89	62	40	13	115	51	76	87	67	85	38	97
ENSG00000243648	AC109454.1	0.019540706	0.512155611	10	3	43	14	44	33	29	16	12	13	24	26	13	16	15	19	10	18	10	15	19	10	25	11	13
ENSG00000163877	SNIP1	0.01960378	0.512155611	122	79	303	196	149	183	188	127	126	113	209	148	126	184	114	136	136	149	122	134	172	119	239	95	111
ENSG00000128595	CALU	0.019690495	0.512164266	908	506	1495	1186	1041	1219	1503	1194	1134	1011	1366	1022	1126	1378	1289	1362	1303	1324	1234	1192	1551	1051	1683	957	1399
ENSG00000117859	OSBPL9	0.019781751	0.51231045	822	573	1682	1075	1299	1789	2008	1198	1270	875	1437	1033	1126	1602	1139	1332	920	1072	1266	1145	1241	757	1824	664	1156
ENSG00000273117	INSIG1-DT	0.019825095	0.51231045	8	6	34	21	22	15	11	13	6	6	22	6	6	32	21	9	8	30	21	16	22	12	15	11	30
ENSG00000179636	TPPP2	0.019905978	0.51231045	25	10	22	48	27	29	29	19	16	24	38	28	18	33	19	27	34	62	36	54	68	38	26	17	27
ENSG00000204178	MACO1	0.019926413	0.51231045	675	401	1089	792	729	987	1117	1078	860	787	970	769	938	1102	575	994	770	787	816	819	844	635	1401	521	844
ENSG00000111011	RSRC2	0.01993549	0.51231045	881	554	1436	1349	1239	1342	1436	1249	1175	924	1348	1147	1211	1470	899	1208	1108	1145	1239	1185	1305	848	1631	758	1150
ENSG00000197568	HHLA3	0.020021155	0.512366043	12	6	15	15	15	18	11	12	20	8	15	13	7	20	17	23	13	27	11	22	38	9	32	14	17
ENSG00000154930	ACSS1	0.020030585	0.512366043	467	291	1127	1414	919	474	953	682	716	481	1030	395	445	573	1906	638	733	1415	1088	606	1303	599	1136	565	993
ENSG00000279069	AC015813.5	0.020125755	0.512889817	8	8	13	14	21	18	7	19	11	6	13	12	17	21	33	17	15	37	13	13	16	8	16	16	21
ENSG00000127980	PEX1	0.020171421	0.512889817	178	140	424	337	276	292	347	277	259	225	378	217	225	255	269	277	306	284	219	290	316	189	334	173	246
ENSG00000156804	FBXO32	0.020178338	0.512889817	7228	3999	15107	9230	6782	7797	11401	10613	7124	6370	13849	6727	7675	8276	4421	10333	4908	6095	5629	8320	8084	3031	14677	5108	8139
ENSG00000250571	GLI4	0.020294847	0.512889817	88	53	134	153	125	167	93	143	108	122	181	97	92	155	151	150	174	171	112	146	196	103	194	80	199
ENSG00000147059	SPIN2A	0.02032886	0.512889817	50	28	80	58	64	52	82	51	37	45	74	62	39	63	34	55	38	59	56	53	83	34	57	29	50
ENSG00000225580	PA2G4P5	0.020380289	0.512889817	21	18	38	19	22	28	42	25	24	13	46	31	34	28	26	13	19	23	14	15	20	19	33	19	36
ENSG00000229503	RPL21P37	0.020492225	0.512889817	269	151	1175	352	863	452	575	348	232	245	538	459	319	439	309	416	293	394	216	347	386	249	527	225	314
ENSG00000203880	PCMTD2	0.020522006	0.512889817	661	379	1574	919	695	1070	1326	1023	891	804	1086	815	836	1014	765	952	950	867	845	844	874	604	1160	591	769
ENSG00000166200	COPS2	0.020537091	0.512889817	1135	767	3072	1634	1681	1515	1840	1605	1328	1316	1865	1322	1386	1805	1172	1624	1440	1682	1392	1400	1858	1200	2210	947	1456
ENSG00000139269	INHBE	0.02053918	0.512889817	4	15	10	34	29	22	26	17	46	16	15	4	10	21	61	19	16	34	43	74	29	40	24	36	21
ENSG00000168491	CCDC110	0.020571509	0.512889817	33	30	46	62	58	50	57	31	65	30	51	65	44	40	20	39	48	57	38	65	52	27	93	26	25
ENSG00000103507	BCKDK	0.020595769	0.512889817	961	612	2147	1591	2244	1647	2000	1836	1489	1531	2270	1546	1577	1344	1474	2309	1777	1746	2148	2145	1761	1280	2387	1723	2237
ENSG00000166963	MAP1A	0.020651015	0.512889817	108	54	71	97	94	83	98	71	109	54	87	49	71	325	140	114	102	214	187	127	297	41	134	105	138
ENSG00000196646	ZNF136	0.020709352	0.512889817	44	44	82	71	62	92	52	50	67	51	78	57	49	81	43	47	56	50	52	67	73	29	73	23	59
ENSG00000075618	FSCN1	0.020765223	0.512889817	111	69	135	289	101	87	159	219	183	252	219	153	116	282	338	165	186	213	205	232	398	92	236	139	172
ENSG00000174171	AC020659.1	0.0208608	0.512889817	11	5	9	30	8	52	27	30	33	9	26	10	9	5	68	28	22	57	21	33	35	33	76	15	78
ENSG00000038427	VCAN	0.020878451	0.512889817	99	50	125	118	85	83	84	87	87	99	116	64	100	277	153	127	63	84	248	216	253	53	195	77	162
ENSG00000177666	PNPLA2	0.020913371	0.512889817	3764	2228	5670	6257	6404	5721	5147	4695	3952	5022	6353	3555	5377	6878	9187	5788	5023	5733	6311	7169	8419	3775	8849	3156	5923
ENSG00000011201	ANOS1	0.021118831	0.512889817	272	169	704	307	300	352	493	374	357	242	415	338	315	449	274	342	293	389	366	343	331	206	481	118	193
ENSG00000181472	ZBTB2	0.021197017	0.512889817	140	108	305	228	185	209	300	217	175	165	294	237	177	308	153	240	230	170	163	208	235	148	250	122	158
ENSG00000111276	CDKN1B	0.021231449	0.512889817	1505	836	3418	2224	1926	2260	2423	2088	1742	1504	2521	2021	1713	2927	1347	2163	1591	1864	1878	1769	2485	1318	2662	1095	1753
ENSG00000170265	ZNF282	0.021251827	0.512889817	428	232	741	517	476	555	708	595	375	363	660	471	524	733	454	494	481	462	435	460	588	279	743	283	515
ENSG00000135622	SEMA4F	0.021326115	0.512889817	20	12	43	32	27	32	39	30	30	17	42	32	31	42	32	28	46	51	31	40	39	31	70	34	58
ENSG00000055208	TAB2	0.021405021	0.512889817	1226	703	2192	1587	1509	1627	2076	1803	1347	1408	1773	1214	1429	1899	1082	1980	1652	1406	1536	1337	1461	1066	1879	1007	1367
ENSG00000102974	CTCF	0.021417304	0.512889817	686	393	985	887	677	1011	1204	952	710	687	914	880	740	1217	581	838	764	659	768	789	816	614	1069	499	741
ENSG00000153006	SREK1IP1	0.021439815	0.512889817	176	111	490	251	263	285	276	346	205	224	297	249	223	270	153	336	188	246	225	281	314	162	329	133	181
ENSG00000259916	AL845331.1	0.021454349	0.512889817	2	12	14	12	18	10	12	9	11	5	20	14	9	16	24	5	16	23	23	22	38	10	28	13	31
ENSG00000174928	C3orf33	0.021462762	0.512889817	40	19	100	43	60	52	30	36	33	27	45	38	33	39	27	46	24	41	18	37	33	23	47	28	30
ENSG00000143479	DYRK3	0.021515148	0.512889817	8	11	24	23	18	24	24	18	19	17	19	14	13	35	38	24	21	24	29	29	46	17	24	22	28
ENSG00000245910	SNHG6	0.021547002	0.512889817	1428	920	6316	1795	3440	2321	2558	1674	1520	1238	2386	1867	1775	2841	1072	2251	1814	1920	1473	1968	2047	1423	2529	812	1258
ENSG00000163026	WDCP	0.021599588	0.512889817	91	58	180	144	120	120	179	114	90	117	152	137	112	125	77	97	106	115	118	87	129	115	145	90	136
ENSG00000148339	SLC25A25	0.021606004	0.512889817	703	503	1193	1802	1210	1976	1635	1131	677	977	1232	2003	492	2106	591	739	735	638	1165	1292	648	844	1112	466	845
ENSG00000173273	TNKS	0.021648305	0.512889817	401	267	950	606	473	614	629	504	436	394	590	492	396	668	376	499	432	480	494	489	544	348	754	345	445
ENSG00000177943	MAMDC4	0.021709919	0.512889817	80	54	77	192	117	108	168	181	147	130	186	135	128	130	180	147	169	289	144	131	187	148	192	150	358
ENSG00000163466	ARPC2	0.021735416	0.512889817	2515	1417	6301	4307	4745	3664	4368	3257	2268	2530	4914	3389	3346	4728	2153	3868	3242	3207	3348	3758	4405	2209	4018	2194	2955
ENSG00000240087	RPSAP12	0.021794486	0.512889817	398	224	1866	598	926	677	808	581	368	435	665	606	466	660	441	660	544	558	439	623	679	388	667	311	479
ENSG00000174407	MIR1-1HG	0.021867494	0.512889817	4680	4664	17338	12161	16291	7767	14891	11724	6977	6488	12448	8545	10084	11032	4265	9564	12005	9464	9532	8974	12613	9016	10459	5393	5657
ENSG00000079435	LIPE	0.021994875	0.512889817	142	331	370	247	468	174	158	322	254	162	256	149	209	612	1106	95	152	372	499	1143	950	212	489	336	528
ENSG00000171084	FAM86JP	0.022116317	0.512889817	3	5	6	12	19	6	9	17	18	5	7	13	2	10	37	24	11	49	14	10	11	24	7	20	13
ENSG00000242083	RPL7AP31	0.022150493	0.512889817	30	11	98	38	99	53	76	30	29	38	62	57	45	37	34	48	38	39	23	39	50	23	76	18	32
ENSG00000197312	DDI2	0.022154502	0.512889817	812	451	2035	1149	1056	964	1351	981	909	807	1129	807	948	1206	805	1205	898	1127	757	1021	1121	701	1344	569	778
ENSG00000184897	H1-10	0.022170014	0.512889817	1417	848	3777	2390	2781	2803	2221	2076	1388	1288	3275	2573	1341	3182	1309	1911	1471	2244	1696	2109	2619	1219	2458	716	1304
ENSG00000166272	WBP1L	0.022209204	0.512889817	762	479	1219	1249	745	817	1361	969	747	728	898	1081	928	1148	501	766	748	861	784	878	1193	491	1019	526	822
ENSG00000262580	AC087741.1	0.02221749	0.512889817	23	16	28	38	22	28	32	42	28	44	85	47	54	49	43	49	66	97	51	28	73	24	71	38	65
ENSG00000206652	RNU1-1	0.022228272	0.512889817	290	23	163	695	587	9	48	13	15	25	58	13	14	20	14	136	12	58	17	18	23	7	33	4	12
ENSG00000157823	AP3S2	0.022231095	0.512889817	524	294	1017	948	721	678	946	758	575	536	921	723	708	689	510	800	736	731	548	791	805	476	872	415	693
ENSG00000207389	RNU1-4	0.022232212	0.512889817	290	23	163	697	588	9	48	13	15	25	58	13	14	20	14	136	12	58	17	18	23	7	33	4	12
ENSG00000207513	RNU1-3	0.022232212	0.512889817	290	23	163	697	588	9	48	13	15	25	58	13	14	20	14	136	12	58	17	18	23	7	33	4	12
ENSG00000136536	MARCHF7	0.022232316	0.512889817	874	563	2200	1317	1068	1311	1258	1343	958	763	1353	1125	1007	1256	949	1110	1128	1197	1158	1160	1048	828	1489	772	978
ENSG00000133121	STARD13	0.02232711	0.512889817	108	54	131	138	101	127	159	105	109	102	169	99	103	156	127	153	117	132	115	165	257	94	181	100	143
ENSG00000088992	TESC	0.022350387	0.512889817	22	28	70	42	74	61	35	46	34	43	85	52	38	56	54	78	39	62	65	83	61	43	87	41	66
ENSG00000128833	MYO5C	0.022360453	0.512889817	22	25	48	73	58	68	57	56	46	20	107	39	41	126	70	61	63	55	67	69	109	39	82	35	54
ENSG00000215268	AP000533.2	0.022382338	0.512889817	18	12	25	16	19	25	26	35	17	18	21	13	11	25	22	21	28	40	22	27	25	30	16	19	24
ENSG00000130255	RPL36	0.022426165	0.512889817	2103	1287	9004	2737	7393	3312	3414	2888	2208	2203	3861	3428	2546	3821	2302	3149	2594	3032	2576	2722	3530	2267	4029	1580	2519
ENSG00000110367	DDX6	0.022523967	0.512889817	1192	699	2635	1835	1505	1705	1972	1707	1414	1235	1958	1508	1430	1535	1333	1577	1380	1812	1569	1566	1817	1162	2053	1004	1422
ENSG00000235272	RAMACL	0.022550985	0.512889817	180	133	513	265	308	287	284	222	179	146	270	252	189	306	188	265	187	257	263	225	262	168	296	127	177
ENSG00000117614	SYF2	0.022581644	0.512889817	623	360	1678	688	1088	942	925	588	677	586	971	676	615	1092	576	874	626	725	621	838	919	500	1125	342	664
ENSG00000206737	RNVU1-18	0.02273451	0.512889817	290	22	163	695	585	9	47	13	15	25	55	13	14	18	14	136	13	57	17	18	23	7	33	4	12
ENSG00000273768	RNVU1-29	0.02273451	0.512889817	290	22	163	695	585	9	47	13	15	25	55	13	14	18	14	136	13	57	17	18	23	7	33	4	12
ENSG00000229117	RPL41	0.022752131	0.512889817	9035	6419	44928	12110	31192	16734	16093	12039	9645	10108	17436	14602	10902	18936	9529	16490	11467	12814	12021	13833	14242	8841	16438	6627	9847
ENSG00000060138	YBX3	0.02284003	0.512889817	58736	37815	116610	75169	110429	101146	103756	86803	66327	63274	95906	84807	73023	111626	69237	88784	64421	81435	68258	82137	98790	49052	87250	54093	82218
ENSG00000147854	UHRF2	0.022853473	0.512889817	262	154	511	302	276	357	438	328	238	288	362	295	249	463	237	292	237	271	303	285	357	206	446	194	293
ENSG00000188375	H3-5	0.02292794	0.512889817	73	55	215	133	137	97	120	76	67	56	151	91	77	138	69	90	68	56	94	110	128	73	99	32	45
ENSG00000072310	SREBF1	0.022953617	0.512889817	1035	658	1660	1791	1835	1758	2028	1458	1454	773	3555	2658	2018	2252	800	1022	1174	1518	1536	1087	1719	1481	1879	881	1544
ENSG00000159256	MORC3	0.022962862	0.512889817	374	234	878	566	452	534	631	483	394	423	627	565	460	637	301	563	500	456	443	556	515	350	615	310	456
ENSG00000140320	BAHD1	0.023019053	0.512889817	330	117	558	428	261	322	497	355	236	282	437	271	306	508	214	329	313	328	311	336	283	211	400	177	258
ENSG00000115561	CHMP3	0.023131937	0.512889817	740	358	1372	851	882	904	1014	772	746	725	891	764	684	889	571	749	734	923	769	800	1058	660	1077	539	669
ENSG00000165113	GKAP1	0.023142793	0.512889817	643	357	1391	810	899	696	960	773	647	710	881	681	711	919	526	896	765	976	718	732	802	665	1054	436	671
ENSG00000152409	JMY	0.023179091	0.512889817	223	129	632	312	265	316	350	306	266	202	356	222	259	398	222	282	252	261	303	285	293	215	429	147	262
ENSG00000067533	RRP15	0.023184652	0.512889817	387	237	1114	619	690	522	690	589	437	416	712	586	472	568	390	582	418	610	424	474	613	466	714	345	558
ENSG00000141401	IMPA2	0.023258324	0.512889817	3749	1717	10470	4998	5614	4262	5048	4750	2801	3584	5125	4914	4167	5030	2828	4840	3607	3994	4275	4887	4589	3520	6025	2256	4645
ENSG00000221968	FADS3	0.023280965	0.512889817	399	271	570	696	457	549	458	537	440	426	862	433	402	735	670	599	679	988	594	907	1102	369	750	309	479
ENSG00000206418	RAB12	0.023290247	0.512889817	3120	1572	7829	4311	4003	4367	4700	3353	2381	2782	4469	3316	3302	5912	1915	4116	3711	3597	3101	3058	3581	2272	5143	2001	3014
ENSG00000284618	AL391294.1	0.023300577	0.512889817	16	16	48	25	32	35	63	43	23	34	20	22	29	48	19	29	21	14	28	30	20	10	41	19	20
ENSG00000197620	EOLA1	0.023310514	0.512889817	216	153	776	392	501	455	405	387	360	388	498	350	301	425	478	431	482	491	384	443	480	385	707	275	650
ENSG00000277998	AC107075.1	0.023350386	0.512889817	167	97	421	197	290	204	230	163	152	117	247	202	170	264	163	197	164	222	157	180	213	131	278	117	159
ENSG00000079246	XRCC5	0.023405073	0.512889817	1619	913	2855	1998	2267	2213	2546	1928	1508	1557	2272	2074	1833	2361	1543	2005	1816	2099	1719	1891	2231	1486	2484	1260	1773
ENSG00000077312	SNRPA	0.023503086	0.514308179	361	204	550	520	570	585	525	423	356	302	624	480	377	655	350	402	369	421	380	501	610	296	647	237	330
ENSG00000196453	ZNF777	0.023641873	0.515506446	356	186	406	476	399	349	509	421	336	339	550	342	385	475	288	441	382	363	309	412	456	253	564	182	303
ENSG00000137877	SPTBN5	0.023743504	0.516901274	11	9	23	33	19	25	28	39	11	12	20	14	11	26	38	49	17	33	15	23	54	42	32	13	29
ENSG00000179409	GEMIN4	0.023875346	0.518440454	194	113	326	291	253	338	310	276	181	201	308	242	235	309	177	180	243	162	245	226	302	178	340	152	245
ENSG00000215154	AC141586.1	0.023932914	0.518878069	36	21	30	50	41	45	62	47	29	38	47	62	45	38	32	66	43	39	27	37	44	30	54	20	22
ENSG00000164609	SLU7	0.024028357	0.518878069	693	376	1193	892	1106	942	1109	848	738	731	1006	931	800	1104	661	905	740	963	738	1009	974	626	1292	521	716
ENSG00000239213	NCK1-DT	0.024072211	0.518878069	35	30	126	85	89	72	81	80	54	67	72	64	58	58	50	59	62	75	59	63	66	49	80	30	76
ENSG00000206588	RNU1-28P	0.024077844	0.518878069	291	22	163	695	586	9	47	13	15	25	55	13	15	18	14	138	12	57	18	20	24	7	33	4	12
ENSG00000100106	TRIOBP	0.024212404	0.518878069	422	251	579	664	685	682	738	622	418	469	744	544	482	942	533	634	619	598	853	664	932	497	931	428	611
ENSG00000248866	USP46-DT	0.024266015	0.518878069	6	3	13	14	10	12	15	11	7	6	14	7	7	24	13	12	11	11	14	7	10	5	14	11	12
ENSG00000077713	SLC25A43	0.02448056	0.518878069	25	24	26	33	36	33	26	21	40	32	36	30	23	85	42	51	26	36	45	48	106	21	81	23	39
ENSG00000160447	PKN3	0.0245341	0.518878069	73	45	102	123	92	111	108	84	103	100	172	84	108	209	136	118	101	94	133	147	167	83	182	108	189
ENSG00000105696	TMEM59L	0.024543786	0.518878069	11	13	17	71	15	41	34	21	8	32	18	39	29	60	34	36	52	27	22	32	47	22	39	29	39
ENSG00000229605	RPL21P93	0.024596484	0.518878069	722	407	2765	935	2194	1154	1258	989	681	697	1288	1222	805	1300	748	1226	836	1080	694	891	1063	687	1233	563	762
ENSG00000178691	SUZ12	0.024662939	0.518878069	143	98	389	212	197	220	238	212	145	172	258	188	129	186	147	201	150	217	191	198	214	130	253	129	169
ENSG00000154608	CEP170P1	0.024670585	0.518878069	29	20	41	32	44	47	67	34	29	37	40	37	55	39	27	27	48	39	48	39	25	16	64	27	36
ENSG00000120063	GNA13	0.024751918	0.518878069	482	289	1175	530	482	665	787	649	460	513	567	533	622	771	347	689	445	487	570	527	586	394	836	432	568
ENSG00000234322	ST13P18	0.024758837	0.518878069	133	75	227	145	163	139	198	127	107	131	175	151	132	228	84	135	128	137	134	144	163	120	134	105	81
ENSG00000007944	MYLIP	0.024765105	0.518878069	688	390	1342	979	806	924	957	800	508	712	954	938	612	1092	475	967	742	679	662	837	891	615	836	376	744
ENSG00000147642	SYBU	0.024780057	0.518878069	25	23	40	39	68	52	67	48	70	48	48	41	33	109	58	63	51	41	70	67	106	49	105	39	45
ENSG00000260778	AC009065.4	0.024842811	0.518878069	17	6	9	14	14	7	11	6	6	9	11	9	9	20	9	12	11	19	12	19	23	8	23	7	13
ENSG00000186468	RPS23	0.024884015	0.518878069	8203	5646	39166	12245	28508	14182	13289	11095	10424	8687	15702	12686	9843	17539	9038	14107	10538	11410	10532	11921	11386	9549	15095	6564	9771
ENSG00000248830	ZNF807P	0.024995276	0.518878069	15	16	37	35	27	45	36	32	27	27	40	39	24	32	29	29	19	26	17	25	12	20	36	31	30
ENSG00000011105	TSPAN9	0.024997134	0.518878069	320	195	503	529	409	416	381	422	315	379	418	328	377	545	347	585	560	612	346	433	760	331	635	300	454
ENSG00000176659	C20orf197	0.025137554	0.518878069	16	11	36	29	14	41	13	17	11	13	14	9	15	20	15	13	22	3	15	22	12	3	7	7	15
ENSG00000171368	TPPP	0.025167352	0.518878069	258	190	355	593	382	378	337	419	262	328	644	424	241	572	253	475	453	568	471	528	544	426	409	366	339
ENSG00000171914	TLN2	0.025178926	0.518878069	779	484	1389	1120	1477	1307	1554	1554	792	623	1249	1225	782	1372	980	1202	1051	1004	780	851	943	835	1210	577	889
ENSG00000159873	CCDC117	0.025199717	0.518878069	361	265	904	544	419	353	601	486	341	370	535	528	472	529	248	472	428	399	469	368	449	443	475	324	393
ENSG00000083123	BCKDHB	0.025292338	0.518878069	65	67	186	171	153	121	103	151	141	129	218	105	86	104	262	110	147	254	137	147	234	148	195	116	183
ENSG00000156218	ADAMTSL3	0.025379289	0.518878069	45	32	133	70	34	77	69	78	70	58	87	48	50	172	102	44	54	81	99	94	178	41	147	51	84
ENSG00000143367	TUFT1	0.025380119	0.518878069	59	30	108	89	68	61	72	50	55	56	93	67	67	69	27	54	58	66	65	78	93	42	54	33	47
ENSG00000159579	RSPRY1	0.025480273	0.518878069	163	87	378	261	201	277	330	215	225	189	296	190	207	282	181	231	210	205	184	220	265	149	275	137	207
ENSG00000099957	P2RX6	0.02548645	0.518878069	1177	598	1317	1940	1283	1422	1378	1272	1203	1188	1531	1241	1302	1620	730	1465	1282	1549	1044	1176	1362	1145	1739	797	976
ENSG00000143756	FBXO28	0.025551143	0.518878069	340	193	782	447	377	429	537	442	314	338	499	413	381	484	321	430	340	430	407	398	433	295	498	274	336
ENSG00000103197	TSC2	0.025564814	0.518878069	1175	624	1458	1896	1867	1870	1976	1552	1363	1217	1913	1538	1411	1926	1172	1460	1469	1456	1455	1350	1618	1027	2056	1041	1324
ENSG00000106078	COBL	0.025577544	0.518878069	2010	1210	3907	2626	2683	2845	3440	2777	2096	2403	3136	2930	2473	3533	1346	3466	3040	2202	2380	2643	2329	1706	3037	1414	2050
ENSG00000206596	RNU1-27P	0.025612468	0.518878069	291	22	163	695	586	9	47	13	15	25	55	13	15	18	14	138	12	57	19	20	26	7	33	4	12
ENSG00000138802	SEC24B	0.025616748	0.518878069	345	222	1004	475	434	544	561	500	397	351	549	413	411	683	369	461	426	391	463	442	505	296	684	246	436
ENSG00000174243	DDX23	0.025664668	0.518878069	958	452	1440	1235	1390	1398	1582	1118	849	831	1455	1224	1008	1548	865	1189	1094	1125	1032	1044	1200	852	1331	705	915
ENSG00000103512	NOMO1	0.025697282	0.518878069	2696	1280	4063	3505	2822	3293	4955	3266	2750	3254	4893	3534	3282	3712	2153	4771	2477	2544	3380	2634	3597	1706	4206	2440	3898
ENSG00000229256	ST13P13	0.025718724	0.518878069	44	19	77	63	72	57	71	57	48	25	59	46	46	66	34	28	47	43	37	60	46	25	54	25	44
ENSG00000272667	AC012306.2	0.025730151	0.518878069	87	46	271	121	139	158	115	84	85	113	135	121	137	147	68	161	74	128	100	104	132	58	142	53	82
ENSG00000141012	GALNS	0.025749385	0.518878069	41	37	71	82	82	49	91	66	83	83	73	57	96	137	76	104	92	78	136	88	123	68	106	64	94
ENSG00000077097	TOP2B	0.025789332	0.518878069	1064	690	2184	1363	1419	1522	1752	1336	1104	1007	1424	1071	1217	1542	1138	1427	1458	1332	1347	1223	1212	916	1792	888	1204
ENSG00000158292	GPR153	0.025789645	0.518878069	26	20	27	56	47	28	18	52	28	32	60	34	46	159	45	39	37	47	108	78	114	16	65	26	49
ENSG00000165669	FAM204A	0.025889587	0.518878069	517	256	1034	570	774	636	788	573	480	502	692	503	674	750	461	709	559	652	577	598	691	380	834	293	475
ENSG00000148296	SURF6	0.025945644	0.518878069	687	310	1511	873	977	835	874	718	619	526	921	733	643	887	582	790	690	890	578	786	796	527	1095	462	704
ENSG00000158859	ADAMTS4	0.025962152	0.518878069	8	8	10	41	15	17	12	10	6	29	32	17	10	23	22	26	45	28	26	35	37	14	14	24	21
ENSG00000258498	DIO3OS	0.026049902	0.518878069	178	82	141	223	186	299	323	238	186	126	331	228	234	289	97	199	170	147	182	236	214	103	321	121	166
ENSG00000173546	CSPG4	0.026054661	0.518878069	473	175	722	423	484	332	289	415	229	204	373	268	187	970	499	423	481	525	444	652	824	234	487	395	292
ENSG00000180891	CUEDC1	0.026056937	0.518878069	2142	1087	3439	3105	2637	2742	2956	2539	2015	2161	3087	3002	2837	3393	1348	3104	2444	2509	2132	2442	2326	1823	3605	1627	2174
ENSG00000114302	PRKAR2A	0.026066096	0.518878069	1884	1191	4979	3175	2664	2822	2985	2673	2400	1962	2802	2447	2455	2468	1986	2415	2664	2732	2253	2906	2195	2280	3272	1866	2394
ENSG00000118407	FILIP1	0.026089994	0.518878069	1682	1010	3887	1882	2396	2373	2939	1761	1766	1520	1910	1310	1803	2337	1457	2082	1647	2146	2007	2067	1723	1552	2913	1163	1550
ENSG00000147592	LACTB2	0.026129115	0.518878069	178	87	358	351	369	272	292	177	202	267	270	196	201	211	328	316	287	354	261	324	354	181	348	189	334
ENSG00000151693	ASAP2	0.026321801	0.518878069	78	44	116	95	54	82	65	71	78	66	125	94	64	167	107	72	75	82	143	169	220	58	135	64	117
ENSG00000092201	SUPT16H	0.026339817	0.518878069	389	253	821	540	501	603	629	505	414	334	691	437	443	624	384	491	504	487	440	454	601	328	695	329	467
ENSG00000264920	AC018521.5	0.02642711	0.518878069	416	250	1261	567	957	659	587	529	473	616	615	540	554	665	482	670	645	487	486	620	629	358	775	357	634
ENSG00000149136	SSRP1	0.026443717	0.518878069	1085	473	1561	1309	1635	1246	1457	1096	949	923	1499	1288	1016	1656	818	1218	1056	1318	1047	1205	1426	937	1483	702	1042
ENSG00000261819	AC138932.2	0.026471931	0.518878069	197	108	428	337	231	289	325	286	216	258	334	296	243	394	184	333	271	232	193	274	254	176	339	167	246
ENSG00000036054	TBC1D23	0.026477858	0.518878069	394	227	1026	503	518	463	721	410	360	377	569	533	328	448	398	518	322	432	337	509	466	354	545	279	306
ENSG00000165417	GTF2A1	0.026481504	0.518878069	281	168	826	437	343	361	436	376	271	291	360	326	283	477	226	332	250	361	327	310	431	249	338	187	263
ENSG00000226432	AC010342.1	0.026551115	0.518878069	169	72	391	211	224	202	225	215	168	169	259	220	178	219	125	221	243	141	183	230	250	117	192	127	171
ENSG00000207005	RNU1-2	0.026553804	0.518878069	290	22	163	695	587	9	47	13	16	25	57	13	14	20	14	136	12	57	17	18	23	8	33	6	12
ENSG00000119801	YPEL5	0.026553823	0.518878069	713	396	1713	1008	804	909	1036	866	686	691	1007	715	694	1138	680	831	698	684	812	967	1031	609	1168	450	599
ENSG00000137834	SMAD6	0.026559768	0.518878069	47	28	91	94	41	18	59	34	24	46	72	42	31	93	71	48	27	100	78	97	187	21	63	34	83
ENSG00000144619	CNTN4	0.026575495	0.518878069	15	3	10	18	6	7	19	5	9	6	18	2	7	24	11	21	9	11	9	25	68	5	17	10	17
ENSG00000164944	VIRMA	0.026623873	0.518878069	255	145	531	365	416	349	368	338	228	262	396	333	340	425	254	334	270	326	292	348	423	278	438	175	283
ENSG00000148396	SEC16A	0.026645794	0.518878069	529	292	1076	912	681	890	890	808	620	577	932	697	670	955	616	692	687	597	689	707	775	521	882	500	649
ENSG00000156273	BACH1	0.026710582	0.518878069	166	119	451	318	231	362	361	254	119	152	335	239	204	414	141	230	208	138	211	239	205	103	229	150	165
ENSG00000064419	TNPO3	0.026725791	0.518878069	712	349	1245	971	834	806	1115	993	692	716	946	903	811	915	608	990	807	839	751	741	961	637	1019	583	892
ENSG00000179833	SERTAD2	0.026731412	0.518878069	266	158	482	365	281	305	328	332	318	234	359	247	271	367	224	302	260	298	296	371	306	227	384	161	237
ENSG00000111669	TPI1	0.026766936	0.518878069	14225	7916	35984	20427	32628	24424	20797	26209	19720	21834	22704	22148	21922	30503	21430	41258	29133	24993	28300	25394	25494	16774	31138	15513	27457
ENSG00000182752	PAPPA	0.026852374	0.518878069	10	5	23	16	18	13	22	15	22	8	17	8	9	26	11	16	5	6	4	11	21	6	16	2	11
ENSG00000236829	Z97634.1	0.026873131	0.518878069	27	9	109	24	53	23	39	27	23	28	47	35	31	59	62	52	25	26	48	35	59	32	61	17	95
ENSG00000135362	PRR5L	0.027028741	0.518878069	11	8	14	34	15	9	10	6	7	5	11	13	7	23	19	14	29	7	26	16	24	13	14	5	11
ENSG00000152990	ADGRA3	0.027126398	0.518878069	542	309	984	679	761	824	1085	677	676	505	750	480	584	841	890	533	509	748	571	597	651	500	833	451	532
ENSG00000179144	GIMAP7	0.027318767	0.518878069	193	116	338	226	261	296	280	292	314	232	352	198	220	403	243	270	288	354	382	444	416	181	478	161	340
ENSG00000107372	ZFAND5	0.027347928	0.518878069	4767	2546	12726	5340	4847	5677	9637	6628	5793	3913	5893	4325	5989	8972	4483	5331	3955	3954	6231	5112	5739	3488	9022	2918	5211
ENSG00000160221	GATD3A	0.027367385	0.518878069	1773	1348	6469	4020	4747	3109	3087	3947	3357	3389	4349	2793	3056	2444	5983	3076	4105	6016	4175	3345	4953	3570	5879	2724	6126
ENSG00000171448	ZBTB26	0.027400563	0.518878069	79	48	186	84	86	108	130	97	81	101	121	71	62	100	55	74	87	83	86	75	111	86	125	63	86
ENSG00000158006	PAFAH2	0.027417483	0.518878069	130	80	172	235	202	161	176	197	166	183	168	167	128	140	227	173	173	238	225	199	270	162	212	180	270
ENSG00000210049	MT-TF	0.027449695	0.518878069	77	62	205	147	95	148	195	73	30	95	199	46	93	75	79	78	64	72	58	121	43	51	164	68	152
ENSG00000166135	HIF1AN	0.0274922	0.518878069	2128	1256	4453	3391	2944	2868	3488	2682	2458	2414	3598	2297	2545	3081	2347	2806	2954	2930	2514	2517	2925	2056	3629	1894	2767
ENSG00000099204	ABLIM1	0.027526466	0.518878069	562	421	1116	786	658	718	653	780	1030	618	990	404	682	2506	952	701	750	832	1790	1337	994	680	1025	525	613
ENSG00000099849	RASSF7	0.027570226	0.518878069	13	2	18	22	21	29	20	14	14	12	28	7	11	42	40	13	14	27	27	38	42	8	42	11	17
ENSG00000269069	AC007842.1	0.027632824	0.518878069	5	3	12	13	11	16	17	8	4	9	14	10	5	9	11	17	14	17	8	17	17	12	10	7	16
ENSG00000143437	ARNT	0.027653528	0.518878069	626	412	1148	968	772	882	1022	793	624	640	936	846	839	1039	580	790	792	721	814	726	872	603	960	624	692
ENSG00000112658	SRF	0.027686023	0.518878069	2366	1090	3715	2853	2791	2654	3149	2907	2027	2053	2987	2654	2464	4009	1614	2610	2685	2396	2200	2110	2901	1924	3166	1715	2001
ENSG00000147274	RBMX	0.02769752	0.518878069	1345	740	2431	1554	1620	2374	2199	1409	1317	1194	1970	1647	1308	2198	1315	1478	1521	1600	1424	1660	1961	1062	2250	973	1316
ENSG00000077585	GPR137B	0.027877352	0.518878069	12	3	18	8	12	8	9	8	9	9	15	5	12	30	13	14	14	6	19	29	57	6	26	11	15
ENSG00000100281	HMGXB4	0.027966344	0.518878069	143	90	226	208	211	239	185	170	173	120	199	143	150	204	126	147	168	137	140	194	193	127	248	94	155
ENSG00000198948	MFAP3L	0.028037184	0.518878069	137	68	524	24	188	170	480	17	13	21	34	15	117	198	166	244	135	146	310	27	121	121	151	18	133
ENSG00000165632	TAF3	0.028104915	0.518878069	367	229	700	668	535	525	577	496	359	443	633	476	429	545	294	540	406	558	503	537	649	381	717	281	420
ENSG00000185267	CDNF	0.028106574	0.518878069	252	167	582	419	508	388	428	368	302	264	477	351	272	335	279	332	258	414	304	373	420	259	472	249	345
ENSG00000183111	ARHGEF37	0.028150083	0.518878069	633	307	1748	1205	930	634	717	782	528	569	648	690	490	914	467	731	692	690	415	606	550	552	924	432	584
ENSG00000207524	RNU6-33P	0.028172717	0.518878069	11	4	28	12	20	6	29	8	9	6	14	12	9	11	6	7	6	7	9	6	5	3	12	5	12
ENSG00000188739	RBM34	0.028177993	0.518878069	8	10	32	19	8	10	15	18	8	15	19	11	13	16	6	8	13	10	12	11	17	15	13	7	7
ENSG00000166165	CKB	0.02823744	0.518878069	272	424	1055	702	1725	1219	352	655	1332	478	1741	197	213	267	4582	126	848	1912	1250	1184	1949	2187	1819	1898	3462
ENSG00000173334	TRIB1	0.02825314	0.518878069	935	648	1250	1507	835	1508	1792	1313	1207	1037	1825	1634	1092	2075	815	1264	1123	740	1174	1249	1030	877	1138	647	1003
ENSG00000173221	GLRX	0.028286043	0.518878069	780	451	1764	1346	929	629	1266	496	306	765	1065	1420	730	1121	418	609	650	628	674	1224	864	605	932	394	461
ENSG00000164284	GRPEL2	0.028404049	0.518878069	160	109	330	259	237	230	202	215	157	180	224	207	172	185	140	199	198	211	178	225	207	203	204	155	185
ENSG00000140471	LINS1	0.02853034	0.518878069	85	53	119	79	91	102	97	80	77	87	113	96	72	104	85	100	69	63	75	73	101	65	113	54	64
ENSG00000104960	PTOV1	0.028561202	0.518878069	2806	1566	4948	4529	4740	4122	4339	3839	2552	2513	4694	3861	3024	4737	2446	3916	3146	3238	3173	3632	4343	2824	4302	1959	2544
ENSG00000153832	FBXO36	0.028583353	0.518878069	6	8	16	14	8	10	5	5	7	7	21	6	4	14	18	11	21	19	5	26	15	13	15	10	14
ENSG00000197594	ENPP1	0.028605567	0.518878069	46	44	91	86	74	57	87	62	76	90	153	47	62	104	100	64	78	84	112	110	152	40	115	60	81
ENSG00000234268	AP000936.3	0.028617887	0.518878069	42	30	145	31	65	38	103	20	25	22	66	40	47	45	37	48	20	28	31	18	25	20	86	25	48
ENSG00000166068	SPRED1	0.028625733	0.518878069	72	47	245	158	77	119	82	112	83	98	166	90	74	165	101	175	128	138	151	156	186	93	134	84	114
ENSG00000112874	NUDT12	0.028677829	0.518878069	190	135	428	299	306	357	295	207	290	193	285	233	260	255	175	296	219	316	234	279	259	162	292	176	287
ENSG00000151729	SLC25A4	0.028710424	0.518878069	18331	11181	57083	27204	41923	30139	32439	33150	25599	30370	30880	24040	28882	22396	48353	37106	30127	41379	33071	27454	34174	28760	52930	26758	51787
ENSG00000180329	CCDC43	0.028717251	0.518878069	958	578	1992	1480	1493	1300	1557	1276	1058	1011	1339	1294	1261	1359	934	1372	956	1535	1135	1222	1287	997	1679	876	1148
ENSG00000233837	EIF3LP2	0.028717771	0.518878069	40	36	116	79	105	68	86	60	54	46	87	77	75	87	76	66	52	70	65	67	99	38	85	40	51
ENSG00000120162	MOB3B	0.028725721	0.518878069	105	67	353	83	61	190	192	168	129	87	108	101	143	252	31	98	76	88	120	69	148	79	172	65	62
ENSG00000155016	CYP2U1	0.028801762	0.518878069	56	51	187	106	131	119	118	85	75	82	137	127	97	157	103	141	102	132	119	90	182	98	161	98	136
ENSG00000226415	TPI1P1	0.028820166	0.518878069	1337	716	3517	1967	3292	2046	1985	2542	1775	2037	2167	1852	2000	2942	1931	3765	2587	2588	2793	2379	2278	1550	2920	1328	2481
ENSG00000144597	EAF1	0.028829052	0.518878069	91	67	255	136	123	209	170	151	123	102	169	148	129	143	122	131	129	138	139	130	143	122	160	86	117
ENSG00000279801	AC111170.3	0.028933167	0.518878069	11	5	13	13	5	6	7	9	5	7	19	15	18	10	15	17	13	22	15	21	23	6	8	16	15
ENSG00000250312	ZNF718	0.028943844	0.518878069	17	4	30	56	39	41	47	23	12	14	38	23	20	43	25	31	28	47	22	21	49	29	41	26	60
ENSG00000115657	ABCB6	0.029052425	0.519725811	171	90	224	237	200	144	203	154	132	168	200	210	178	257	99	167	162	154	228	167	169	146	232	87	114
ENSG00000242952	RPSAP3	0.029226865	0.521472918	25	16	107	31	49	48	52	32	27	28	32	51	30	62	38	43	31	22	22	41	32	18	48	16	33
ENSG00000128596	CCDC136	0.029242334	0.521472918	25	12	50	39	58	43	36	45	22	24	41	13	33	44	118	22	39	97	45	26	60	33	99	18	62
ENSG00000155093	PTPRN2	0.029376779	0.52203037	26	17	34	36	36	29	40	49	52	30	55	28	29	74	39	46	43	47	47	62	92	17	67	37	41
ENSG00000187778	MCRS1	0.02949512	0.522132775	760	523	1403	1204	1553	1585	1182	1249	813	951	1543	1121	1021	1387	1262	1619	1557	1381	1277	1256	1481	1001	1531	922	1144
ENSG00000226753	FOXN3P2	0.029594721	0.522132775	12	2	17	11	6	11	11	7	9	6	12	9	6	15	11	14	8	8	13	9	14	9	23	10	14
ENSG00000182621	PLCB1	0.029596545	0.522132775	226	170	670	418	318	435	432	411	342	305	461	429	296	319	240	389	347	338	340	343	340	287	500	266	346
ENSG00000100764	PSMC1	0.029735891	0.522132775	2859	1716	6337	4138	5079	3388	4089	3618	2893	3274	4462	3211	3308	4067	2720	4018	3244	4212	3332	3945	4196	2841	4920	2206	2998
ENSG00000101470	TNNC2	0.029769822	0.522132775	101585	64862	444883	187281	275027	147123	136060	151579	61240	106193	155681	174123	127506	231242	17794	196156	117410	92560	102655	167439	146766	100890	113948	48382	89752
ENSG00000239883	PARGP1	0.029789109	0.522132775	22	23	62	56	34	64	76	44	30	33	57	33	32	58	29	31	52	29	42	34	38	26	50	28	35
ENSG00000107036	RIC1	0.029792107	0.522132775	229	123	410	273	186	277	272	281	242	243	383	235	267	338	143	246	304	221	214	293	248	176	363	187	224
ENSG00000180998	GPR137C	0.029827391	0.522132775	8	4	20	22	17	20	21	20	22	13	31	12	7	21	24	14	16	17	12	23	25	23	23	19	22
ENSG00000140829	DHX38	0.029879257	0.522132775	947	472	1676	1387	1388	1503	1468	1214	934	858	1437	1212	1096	1693	708	1436	1210	1129	1144	1079	1203	787	1407	776	1056
ENSG00000104946	TBC1D17	0.029938215	0.522132775	2370	1194	2794	3060	3085	2798	3304	2360	2147	2087	3365	2524	2464	3554	1913	2656	2382	2604	2606	2629	3233	1795	3697	1491	2101
ENSG00000135093	USP30	0.029981145	0.522132775	198	123	439	289	272	322	394	314	219	240	319	199	312	341	185	287	286	274	281	268	264	168	339	198	240
ENSG00000173960	UBXN2A	0.029986051	0.522132775	358	208	779	504	491	516	567	589	369	384	645	461	385	559	348	601	528	450	372	489	577	350	627	305	458
ENSG00000131069	ACSS2	0.030047592	0.522132775	2429	1539	5018	3759	3899	3359	4236	3272	2524	2528	4952	3027	2593	2545	2913	3319	2946	3327	2759	2766	3746	3396	4460	2237	2969
ENSG00000196323	ZBTB44	0.030065405	0.522132775	1361	852	4336	1749	1547	1920	2927	1857	1401	1661	2053	1483	1615	2301	1083	2100	1745	1687	1717	1466	1734	1207	2170	1097	1599
ENSG00000226179	LINC00685	0.030110611	0.522132775	20	6	64	36	25	17	27	49	88	22	56	24	18	50	40	44	56	48	49	54	127	46	83	24	35
ENSG00000179119	SPTY2D1	0.030171089	0.522647089	189	86	354	188	181	257	242	193	164	143	221	214	160	222	157	194	167	186	161	183	197	116	257	154	166
ENSG00000099330	OCEL1	0.03031534	0.524166032	179	81	281	315	246	156	262	270	175	132	219	147	151	196	239	218	181	272	242	279	257	136	410	99	361
ENSG00000229344	MTCO2P12	0.03033528	0.524166032	9544	10028	18849	17469	17821	20751	15594	19239	19779	24558	19773	14817	16845	11125	22968	12890	21938	24874	22208	27957	41652	16309	33868	16860	40990
ENSG00000198176	TFDP1	0.030351497	0.524166032	724	471	1727	1261	1009	1202	1360	1127	909	992	1499	972	1029	1536	831	871	1242	985	982	1063	1208	699	1518	743	940
ENSG00000285042	AC099499.2	0.030499972	0.525659579	11	6	41	20	14	18	32	13	21	11	12	14	22	32	13	20	8	10	21	8	6	8	19	8	18
ENSG00000059573	ALDH18A1	0.030593724	0.525787396	66	39	136	110	84	59	104	81	55	56	99	55	52	121	89	75	92	111	110	106	134	57	152	57	103
ENSG00000240036	AC104563.1	0.030600399	0.525787396	417	267	1708	563	1061	731	678	557	418	451	791	680	382	682	392	672	464	667	459	540	663	439	813	331	461
ENSG00000251022	THAP9-AS1	0.030647559	0.525898334	104	80	252	173	200	306	234	114	150	208	292	138	139	246	247	251	263	220	200	241	245	138	324	131	227
ENSG00000132475	H3-3B	0.030793196	0.52696449	2787	2073	9144	5502	6255	5377	4315	3641	2832	2551	6782	4654	2555	5532	3019	4104	2958	3738	3317	4498	5548	2852	4618	1576	2228
ENSG00000234031	RPS3AP44	0.030856264	0.527024399	37	24	207	42	117	66	50	53	34	52	65	49	45	52	45	63	31	71	44	56	51	38	53	27	58
ENSG00000204104	TRAF3IP1	0.03085885	0.527024399	331	140	531	477	335	341	607	392	326	306	438	367	351	440	243	494	371	293	335	299	392	280	424	204	291
ENSG00000166902	MRPL16	0.031070963	0.527455285	508	410	1637	1033	1361	932	935	971	731	862	1115	929	766	843	1040	1097	989	1237	885	1142	1269	961	1392	659	1225
ENSG00000131401	NAPSB	0.031097932	0.527455285	10	6	25	20	14	9	9	12	5	10	17	14	13	16	4	6	2	8	18	8	23	12	9	3	9
ENSG00000158828	PINK1	0.031180444	0.527455285	7512	4122	16877	16121	14214	7223	10918	13922	8254	9712	14875	10436	10615	13397	12472	15304	11091	13722	14395	10302	14004	7614	16633	7481	17111
ENSG00000235552	RPL6P27	0.031233204	0.527455285	2170	1294	5485	2941	5266	3498	3779	2744	2117	2289	3695	3003	2326	3790	2395	3274	2517	3544	2436	2904	3440	2213	3885	1704	2418
ENSG00000113790	EHHADH	0.031247218	0.527455285	15	25	36	34	43	38	26	40	76	43	28	18	44	25	190	28	53	119	52	49	79	29	125	40	89
ENSG00000162367	TAL1	0.031279122	0.527455285	25	19	34	44	33	48	37	43	38	49	62	51	33	75	60	57	39	32	68	60	85	33	82	46	65
ENSG00000111911	HINT3	0.031293589	0.527455285	2055	1181	4556	2914	2412	3160	3455	2658	2291	2212	2899	2337	2354	2796	2108	3036	3135	2671	2297	2403	2139	1919	2981	1776	2420
ENSG00000150722	PPP1R1C	0.03131658	0.527455285	6	17	49	50	39	50	28	29	75	28	81	19	25	9	76	78	26	56	63	55	88	32	33	51	105
ENSG00000073578	SDHA	0.031360986	0.527455285	1301	853	2743	2228	2580	2263	2220	2346	1812	2121	2625	1766	1889	1550	2403	2141	2384	3052	2367	2484	2849	2373	3493	1771	2774
ENSG00000188419	CHM	0.031536715	0.528157588	141	91	400	217	201	214	236	217	145	165	224	148	151	254	116	182	165	162	171	191	209	132	216	99	163
ENSG00000163879	DNALI1	0.03156326	0.528157588	28	17	51	49	57	50	29	50	45	27	31	60	50	76	21	58	41	36	32	37	51	16	49	17	21
ENSG00000142046	TMEM91	0.031654646	0.528556927	31	14	29	42	40	35	46	33	30	30	33	25	19	64	98	41	24	50	62	52	82	31	78	19	31
ENSG00000068383	INPP5A	0.031665419	0.528556927	1243	793	2792	1720	1816	1648	2144	1585	1430	1450	1764	1496	1454	1892	1068	1618	1680	1380	1522	1195	1841	1279	2232	1047	1667
ENSG00000114554	PLXNA1	0.031874573	0.531315718	475	231	749	624	607	547	893	672	511	421	650	478	411	656	406	643	534	605	508	532	635	381	578	355	471
ENSG00000234964	FABP5P7	0.031903902	0.531315718	233	173	564	291	280	334	288	266	402	393	450	322	239	408	501	316	360	354	356	603	620	329	483	323	430
ENSG00000236801	RPL24P8	0.031924684	0.531315718	89	55	398	136	264	162	115	123	105	99	158	160	108	157	109	151	99	163	113	138	153	88	169	71	87
ENSG00000162174	ASRGL1	0.031996992	0.531820497	23	17	97	107	69	77	41	55	41	36	70	58	32	133	81	55	70	67	94	105	69	45	70	38	72
ENSG00000246022	ALDH1L1-AS2	0.032017733	0.531820497	40	46	113	122	130	65	53	103	83	59	150	56	16	51	230	68	113	188	58	51	193	79	199	59	121
ENSG00000171858	RPS21	0.032050475	0.531843442	2475	1787	18054	3932	10639	4871	4820	3704	2515	2464	4599	5028	3152	5857	2428	4795	2989	3650	3095	3938	4424	2683	4723	1821	2815
ENSG00000229368	AC090587.1	0.032127646	0.5320474	25	11	18	38	16	43	50	31	16	20	39	39	35	33	8	32	38	17	21	9	16	18	23	29	18
ENSG00000102753	KPNA3	0.032138696	0.5320474	2860	1829	6897	3834	3815	4584	5919	4010	3499	3653	4626	4090	3894	5297	2734	4706	3936	3746	3720	3150	3436	3218	5536	2741	3245
ENSG00000106355	LSM5	0.032156883	0.5320474	230	208	1142	407	678	456	543	416	328	314	539	397	325	424	311	454	348	413	412	412	501	313	480	245	354
ENSG00000069248	NUP133	0.032285318	0.533063037	357	243	814	513	491	505	611	508	404	370	618	459	418	591	421	457	476	484	441	448	542	374	625	305	465
ENSG00000153046	CDYL	0.032299498	0.533063037	220	115	420	315	306	295	392	299	309	282	326	217	297	328	180	300	360	279	317	309	258	223	373	196	274
ENSG00000127080	IPPK	0.032357833	0.533063037	96	67	242	132	129	160	148	153	105	124	141	109	138	140	130	165	169	156	157	162	166	129	190	126	186
ENSG00000186106	ANKRD46	0.032456872	0.533063037	660	418	2240	907	899	1023	1110	1240	731	893	1484	1013	879	1180	504	1048	1015	784	854	915	930	840	1129	750	707
ENSG00000173376	NDNF	0.032461923	0.533063037	40	40	72	108	34	92	52	111	76	45	113	35	30	63	88	78	69	83	57	116	96	84	96	45	82
ENSG00000164051	CCDC51	0.032484149	0.533063037	98	68	295	211	266	222	157	171	143	159	214	181	165	161	174	205	201	304	160	231	313	202	250	164	249
ENSG00000229659	RPL26P6	0.032499772	0.533063037	115	54	156	120	126	100	203	119	67	104	134	120	127	155	38	152	191	78	78	66	89	81	121	92	125
ENSG00000089022	MAPKAPK5	0.032554858	0.533063037	372	238	898	536	598	539	631	514	455	453	623	428	457	651	330	642	458	457	517	480	576	340	717	321	461
ENSG00000124226	RNF114	0.032556572	0.533063037	1274	660	2493	1681	1345	1346	1759	1364	1035	1185	1622	1188	1270	1669	859	1573	1254	1272	1364	1350	1522	1193	1794	967	1198
ENSG00000286191	AL158195.1	0.032597027	0.533063037	15	7	21	19	38	9	14	2	10	10	26	12	17	16	1	7	5	17	7	26	20	9	5	4	6
ENSG00000234851	RPL23AP42	0.032626739	0.533063037	2932	2215	11231	4375	10039	5764	5322	4298	3783	3669	5908	4877	3725	6447	3507	5139	4197	4533	4020	5046	5642	3395	6101	2716	3822
ENSG00000178222	RNF212	0.032769859	0.533063037	9	8	8	12	25	9	14	11	5	9	30	7	10	23	3	14	6	10	12	5	22	2	24	8	8
ENSG00000158769	F11R	0.032811202	0.533063037	46	43	125	132	71	96	57	105	82	57	88	76	46	103	112	61	94	99	98	170	183	82	193	86	112
ENSG00000277654	AC087633.2	0.032825229	0.533063037	60	31	134	80	123	140	80	62	50	44	97	87	78	124	51	96	68	69	68	76	91	61	69	40	63
ENSG00000267640	AC016582.2	0.032978988	0.533063037	8	8	43	15	18	11	16	13	16	14	14	11	8	6	19	6	19	15	14	8	35	3	17	3	8
ENSG00000213492	NT5C3AP1	0.032982091	0.533063037	31	20	113	40	53	49	33	55	32	41	64	20	50	47	58	48	46	65	55	64	49	44	93	37	60
ENSG00000255031	AP002807.1	0.033029695	0.533063037	11	9	9	21	7	12	13	14	12	6	22	6	5	24	12	20	20	17	45	22	29	7	19	10	14
ENSG00000271913	AL035530.2	0.033053288	0.533063037	11	22	40	38	46	46	24	36	29	43	43	43	25	37	44	61	38	56	42	54	69	30	52	31	51
ENSG00000131797	CLUHP3	0.033071238	0.533063037	27	7	21	14	15	27	27	25	34	29	17	28	24	28	34	32	34	37	45	27	48	29	43	21	42
ENSG00000285796	AL162458.1	0.033135927	0.533063037	38	13	43	41	54	35	43	25	32	24	57	24	34	85	33	66	54	53	35	44	72	31	68	24	40
ENSG00000180104	EXOC3	0.033209817	0.533063037	1535	636	2040	1575	2110	1727	2040	1474	1217	1120	1789	1626	1459	2417	1033	1358	1360	1841	1468	1526	1648	862	1998	854	1638
ENSG00000133773	CCDC59	0.033217513	0.533063037	235	187	571	308	443	372	341	353	260	329	456	263	248	372	185	397	279	399	311	350	362	258	449	200	335
ENSG00000136603	SKIL	0.033402152	0.53534565	567	253	1065	745	378	535	919	604	523	451	634	483	696	1040	366	639	479	466	656	638	564	212	461	362	385
ENSG00000135999	EPC2	0.033661099	0.537417296	212	129	399	306	248	364	368	266	228	229	348	252	285	392	240	280	220	250	252	249	295	158	394	180	239
ENSG00000227008	RPS24P19	0.033693321	0.537417296	312	267	1561	573	1340	866	900	513	398	378	874	616	517	652	604	711	361	730	380	494	615	352	917	358	574
ENSG00000120837	NFYB	0.033717318	0.537417296	626	329	1618	893	825	787	953	711	643	654	963	639	538	960	463	911	684	768	663	800	783	563	1077	513	629
ENSG00000232098	AC012313.1	0.03380519	0.53744151	31	20	42	78	45	39	49	76	35	43	66	48	38	62	61	56	37	56	60	41	92	54	91	42	72
ENSG00000090020	SLC9A1	0.033817179	0.53744151	160	62	159	186	175	183	259	133	139	131	194	120	123	229	372	175	209	330	196	182	249	148	192	150	211
ENSG00000155096	AZIN1	0.03382002	0.53744151	929	606	2177	1201	1251	1166	1518	1097	860	1054	1306	1253	1134	1501	781	1694	1282	1068	1111	1213	1175	876	1349	700	710
ENSG00000186510	CLCNKA	0.033871425	0.53744151	2	4	9	7	20	13	9	11	5	20	17	8	6	28	26	8	20	25	8	13	8	8	22	14	18
ENSG00000117500	TMED5	0.033902869	0.53744151	744	499	2178	1311	1210	1237	1531	1238	718	931	1321	939	1134	1218	1163	1143	790	1065	944	1068	1190	865	1232	666	1021
ENSG00000249637	AC008438.1	0.033943099	0.53744151	7	12	54	19	43	30	25	24	21	18	33	24	16	29	22	32	37	32	37	32	36	30	39	17	19
ENSG00000147697	GSDMC	0.034035855	0.53744151	168	142	667	790	778	237	710	215	129	584	645	356	102	31	154	73	54	228	99	309	317	355	988	478	233
ENSG00000139625	MAP3K12	0.034052361	0.53744151	98	25	37	108	47	52	79	56	66	49	112	49	26	224	65	96	79	58	88	90	168	41	95	50	88
ENSG00000106511	MEOX2	0.034100452	0.53744151	159	112	197	230	138	185	126	165	194	154	328	136	193	378	214	306	161	174	313	310	691	151	331	136	253
ENSG00000127952	STYXL1	0.034107897	0.53744151	46	45	115	117	91	61	84	98	65	168	120	117	62	87	139	86	149	157	111	86	209	146	139	65	134
ENSG00000139651	ZNF740	0.034120528	0.53744151	320	161	633	430	318	468	437	372	317	292	503	321	304	453	271	369	366	354	330	394	418	248	522	203	342
ENSG00000226976	COX6A1P2	0.034187776	0.53744151	29	26	133	68	101	70	64	50	23	61	60	56	36	99	55	72	53	65	83	91	170	55	73	53	72
ENSG00000155313	USP25	0.034246064	0.53744151	1515	912	3474	1969	2004	1928	2642	2104	1584	1531	2257	1674	1574	2463	1358	2207	1879	2008	1791	1576	1642	1487	2549	1124	2001
ENSG00000206585	RNVU1-7	0.034326923	0.53744151	280	22	159	672	565	8	44	12	13	20	43	8	14	13	14	133	11	54	16	17	23	6	28	3	11
ENSG00000146147	MLIP	0.034361639	0.53744151	2131	1449	2373	2433	2761	2935	4049	2374	2108	2148	3037	3146	2822	2933	2051	2476	2106	1644	2535	3278	2373	2371	3111	1821	2259
ENSG00000164241	C5orf63	0.034369993	0.53744151	52	34	110	82	77	77	58	50	53	60	80	61	39	93	79	79	75	113	69	73	96	59	89	55	88
ENSG00000187193	MT1X	0.034425138	0.53744151	2414	925	3443	2120	2801	3545	4481	1116	1725	1943	3361	1301	1410	3386	664	2208	1235	1232	3031	2552	1540	1789	3285	828	1292
ENSG00000233184	AC093157.1	0.03448966	0.53744151	45	19	45	61	60	48	32	50	43	37	36	53	25	44	59	49	34	80	50	50	76	41	66	40	76
ENSG00000135540	NHSL1	0.034579017	0.53744151	11	7	15	14	13	5	30	11	14	14	44	10	14	117	17	22	3	22	53	28	72	13	48	10	20
ENSG00000184863	RBM33	0.034616636	0.53744151	657	302	896	964	600	951	999	703	589	605	868	702	671	1031	568	779	768	656	632	641	713	475	883	412	651
ENSG00000164687	FABP5	0.034617821	0.53744151	389	328	994	525	500	582	512	486	660	677	819	515	437	696	843	574	624	659	622	1006	1065	549	818	540	773
ENSG00000274615	AC233968.1	0.034640332	0.53744151	243	125	362	306	282	339	416	306	240	220	387	271	247	328	220	335	299	283	323	242	263	158	318	237	293
ENSG00000096070	BRPF3	0.034739678	0.53744151	351	188	504	468	281	486	530	434	353	349	455	402	413	517	274	415	429	366	373	362	393	308	439	294	359
ENSG00000145423	SFRP2	0.034809118	0.53744151	70	16	17	13	16	14	26	15	19	28	45	13	20	148	19	25	33	48	68	137	326	5	42	11	9
ENSG00000137338	PGBD1	0.034870186	0.53744151	30	18	49	67	40	58	41	50	29	40	65	59	35	66	44	49	72	51	50	85	92	36	64	39	53
ENSG00000234353	AP000346.2	0.034919095	0.53744151	6	6	5	11	6	10	10	12	10	13	19	8	12	27	9	16	13	14	12	11	17	5	16	9	14
ENSG00000183458	PKD1P3	0.034934635	0.53744151	46	26	95	93	20	55	59	33	36	23	78	48	52	69	20	93	64	45	35	36	29	6	34	36	46
ENSG00000149564	ESAM	0.035081795	0.53744151	468	336	702	798	516	707	642	771	643	656	899	679	528	881	791	606	688	748	752	816	1275	544	1004	620	831
ENSG00000135048	CEMIP2	0.035220223	0.53744151	115	70	245	195	173	158	171	148	134	134	199	127	118	153	241	174	133	247	185	182	182	173	201	126	196
ENSG00000113140	SPARC	0.035305092	0.53744151	3264	2909	5479	5191	3867	3926	4782	4946	4254	4055	4405	5959	3675	6534	5303	4353	4058	4006	5278	11018	8665	3056	5903	5125	4966
ENSG00000126067	PSMB2	0.035307498	0.53744151	834	509	2216	1242	1365	992	1186	998	807	870	1290	1058	923	1290	826	1121	990	1052	1017	996	1227	755	1388	673	772
ENSG00000125450	NUP85	0.035342472	0.53744151	205	150	390	324	355	319	341	290	249	261	376	247	203	372	232	280	256	284	248	364	397	206	308	162	195
ENSG00000160014	CALM3	0.035371966	0.53744151	3669	2556	8048	6810	6954	6000	6454	6410	5011	4420	6601	5520	4859	8814	3828	5372	5907	5558	5169	5587	7285	3730	7285	3337	4441
ENSG00000169220	RGS14	0.035462128	0.53744151	157	55	209	176	219	137	114	183	116	169	202	230	111	168	194	185	177	289	193	221	239	180	239	121	173
ENSG00000176115	AQP7P4	0.035469073	0.53744151	19	9	33	11	55	16	26	29	42	22	40	39	29	80	78	16	46	34	101	72	79	8	50	18	101
ENSG00000116786	PLEKHM2	0.035504091	0.53744151	3168	1439	4828	3574	3855	3252	4534	3416	2911	2684	3851	2939	3185	4762	2649	3519	3280	3447	3181	2942	3577	2205	4160	2438	2884
ENSG00000100029	PES1	0.035511033	0.53744151	540	210	893	587	737	582	601	471	439	420	743	488	512	723	412	565	475	623	459	612	651	362	656	316	471
ENSG00000110955	ATP5F1B	0.035723569	0.53744151	16410	12076	50286	27866	38282	31149	31190	34348	27606	31578	34460	23849	29816	20789	43337	30409	35410	38280	34212	32086	39464	30251	52205	26113	48524
ENSG00000278107	AC027575.2	0.03573479	0.53744151	16	13	16	28	29	33	15	10	32	34	39	14	16	27	32	35	16	36	32	36	36	26	48	15	32
ENSG00000104812	GYS1	0.035835505	0.53744151	5658	3156	9436	6984	6632	8253	8808	9279	7842	7794	11205	7060	9779	9161	9486	10348	9355	9651	11076	7570	9777	5886	11629	6164	10982
ENSG00000196465	MYL6B	0.035940328	0.53744151	2494	2082	8098	4335	9122	5431	3827	2403	5038	3170	5261	1399	3932	5331	22508	7567	7889	8841	7375	5992	4506	4041	8140	4507	2981
ENSG00000173120	KDM2A	0.036023607	0.53744151	990	533	1575	1314	1072	1222	1426	1221	949	925	1363	971	1107	1457	861	1176	1201	1144	1170	1175	1239	861	1520	737	1030
ENSG00000148343	MIGA2	0.036034205	0.53744151	327	198	572	530	569	725	519	439	453	421	647	501	441	523	735	477	582	680	481	437	719	450	866	478	797
ENSG00000237296	SMG1P1	0.036045193	0.53744151	70	44	178	105	143	89	117	58	67	95	113	53	97	123	74	78	81	108	67	76	95	56	124	43	50
ENSG00000110700	RPS13	0.03609931	0.53744151	4548	3380	24971	6798	14619	8756	7793	6694	5040	5192	8602	7913	5086	9692	5183	8298	6051	6889	5477	6575	7523	5189	9091	3891	5666
ENSG00000166783	MARF1	0.036115836	0.53744151	458	312	1079	634	603	700	790	654	581	518	701	527	470	676	507	578	465	481	598	568	775	458	794	377	622
ENSG00000198791	CNOT7	0.036117152	0.53744151	999	746	2768	1484	1323	1654	1935	1662	1219	1227	1618	1394	1440	1677	1077	1964	1350	1512	1460	1409	1495	959	1963	893	1257
ENSG00000206932	RNU6-4P	0.036161583	0.53744151	11	2	20	12	20	6	26	8	12	5	19	12	9	10	5	8	6	8	8	7	7	3	11	9	9
ENSG00000011422	PLAUR	0.036230274	0.53744151	16	8	12	23	16	24	15	12	13	11	31	21	16	57	29	21	26	24	68	48	26	17	54	6	24
ENSG00000242477	AC091429.1	0.036255241	0.53744151	56	44	254	72	192	96	98	55	62	48	128	86	42	83	58	76	50	67	58	61	78	44	133	62	60
ENSG00000115685	PPP1R7	0.036272551	0.53744151	551	388	1127	898	1271	876	1070	892	661	705	1053	916	760	948	785	962	682	957	756	893	1101	623	1133	525	681
ENSG00000152377	SPOCK1	0.036284069	0.53744151	89	33	72	47	111	156	48	36	82	69	114	33	31	138	239	111	132	115	85	35	76	49	113	93	158
ENSG00000174165	ZDHHC24	0.036473787	0.53744151	131	54	254	167	196	197	179	166	102	127	187	187	123	198	90	151	185	127	140	143	199	104	115	65	127
ENSG00000077009	NMRK2	0.036847238	0.53744151	348	646	5544	1180	1530	704	1134	1519	719	358	3913	166	1242	1065	7113	683	1920	2772	1321	1431	2421	1140	1601	2687	2269
ENSG00000121058	COIL	0.036893266	0.53744151	179	119	329	296	240	309	282	223	218	191	252	244	200	275	170	252	234	229	223	242	284	177	319	146	195
ENSG00000181016	LSMEM1	0.037000704	0.53744151	1108	513	3073	1229	1806	731	1554	1549	1205	879	1305	1135	1110	1963	441	1214	1007	1279	923	1094	1430	1045	1199	583	886
ENSG00000219133	AL592114.1	0.037024453	0.53744151	582	375	1955	764	1653	1030	899	756	584	649	983	932	543	1083	533	932	664	854	601	872	957	578	929	464	662
ENSG00000150756	ATPSCKMT	0.037027699	0.53744151	110	54	222	152	137	89	132	97	76	75	168	140	91	159	128	135	79	161	130	179	214	97	162	78	150
ENSG00000198755	RPL10A	0.037092433	0.53744151	5786	3556	22396	7238	17566	9585	9217	7105	6133	5254	10271	8097	5475	9053	5814	8594	6905	7961	6353	7821	9063	5571	9996	4655	5763
ENSG00000243181	AC087343.1	0.037112505	0.53744151	274	172	907	320	737	432	305	300	230	312	397	397	232	493	197	416	288	359	267	352	416	228	318	166	259
ENSG00000153714	LURAP1L	0.037164734	0.53744151	24	17	52	27	30	16	24	40	41	37	32	34	23	57	42	30	50	35	49	28	107	41	57	27	45
ENSG00000010810	FYN	0.037189787	0.53744151	145	109	207	269	167	206	218	232	215	181	298	221	155	401	196	192	190	221	382	367	383	151	344	184	270
ENSG00000159588	CCDC17	0.03721041	0.53744151	38	24	51	50	37	74	57	61	53	56	61	43	30	67	65	62	59	72	49	48	76	52	91	46	62
ENSG00000198242	RPL23A	0.037214778	0.53744151	6261	4530	23033	9206	20606	11560	11026	8880	7718	7536	11964	10208	7798	13002	7341	10287	8896	9643	8120	10427	11885	7295	12749	5556	7959
ENSG00000167487	KLHL26	0.037246443	0.53744151	190	126	343	293	246	310	294	296	190	206	374	245	244	360	182	249	212	228	258	270	313	173	317	121	233
ENSG00000166136	NDUFB8	0.037254131	0.53744151	299	199	982	537	747	573	462	500	466	487	675	409	411	402	740	509	544	759	558	587	640	467	890	412	802
ENSG00000178802	MPI	0.037260333	0.53744151	462	274	852	677	741	573	751	706	536	599	721	668	648	714	616	707	652	838	724	823	956	585	919	435	803
ENSG00000153443	UBALD1	0.037307506	0.53744151	393	207	579	516	464	404	538	526	388	372	609	298	445	537	340	465	373	387	486	451	540	331	596	209	429
ENSG00000091436	MAP3K20	0.037329775	0.53744151	8143	3747	16903	9054	10854	8405	12594	8871	6816	7212	8886	7712	7959	10608	6344	10761	7679	9506	8903	7061	9468	6009	10387	4899	7195
ENSG00000133606	MKRN1	0.037403046	0.53744151	1200	596	2580	1698	1695	1474	1830	1301	1201	1077	1613	1111	1280	2079	1099	1336	1255	1306	1179	1509	1611	818	1967	779	1293
ENSG00000072042	RDH11	0.03740824	0.53744151	113	65	159	164	133	119	136	148	133	106	174	155	127	182	125	171	120	176	166	160	305	105	215	122	155
ENSG00000204802	AL590399.1	0.037418939	0.53744151	14	8	48	23	34	39	20	15	19	28	32	28	14	36	26	33	22	30	21	42	49	40	55	15	33
ENSG00000283041	AC008038.1	0.037455701	0.53744151	14443	9002	47300	18782	39417	25535	23641	23122	18011	17193	25033	22442	16949	25424	17814	27899	21866	21504	12881	22269	25807	14427	25359	11928	20752
ENSG00000164741	DLC1	0.037483127	0.53744151	137	125	243	216	170	197	167	200	194	206	276	189	159	288	269	209	224	184	213	332	381	145	333	195	203
ENSG00000278189	RNA5-8SN1	0.037533855	0.53744151	5268	438	5727	15887	12440	749	843	542	466	955	1008	457	359	414	340	4134	301	1976	415	450	547	553	839	342	412
ENSG00000277067	CU634019.1	0.037593352	0.53744151	248	59	148	65	49	17	276	90	76	706	97	57	185	107	187	347	344	96	205	360	375	316	441	65	161
ENSG00000146109	ABT1	0.037624888	0.53744151	298	207	833	406	584	543	486	381	305	283	548	436	339	537	297	441	347	346	410	520	456	316	535	215	342
ENSG00000204116	CHIC1	0.037662829	0.53744151	40	25	114	50	28	116	38	74	122	70	52	41	96	167	77	170	89	66	112	75	91	31	112	80	148
ENSG00000101412	E2F1	0.037699056	0.53744151	23	8	28	40	38	37	53	27	23	24	44	25	22	51	22	23	20	18	22	34	19	22	33	19	14
ENSG00000152620	NADK2	0.037793943	0.53744151	374	280	1226	610	525	619	813	755	468	518	644	475	529	555	523	566	625	599	509	508	632	448	732	406	592
ENSG00000233225	SSBL3P1	0.037837634	0.53744151	14	7	16	36	21	24	27	28	21	17	33	25	15	26	30	28	34	33	30	33	28	24	40	18	23
ENSG00000154065	ANKRD29	0.037872582	0.53744151	43	37	65	92	59	81	66	64	67	64	87	64	48	161	73	73	51	100	91	85	152	49	142	54	73
ENSG00000161203	AP2M1	0.037955576	0.53744151	1855	1139	3413	2767	2688	2737	2689	2700	2139	2246	3132	2384	2074	3233	2331	2890	2677	2900	2644	2857	3885	2184	3578	1852	2828
ENSG00000224982	TMEM233	0.037965448	0.53744151	996	547	1955	1014	1306	1527	1543	1156	912	1283	1416	1250	1014	1814	662	2254	1178	850	916	1386	989	712	1126	849	712
ENSG00000277739	5_8S_rRNA	0.038000153	0.53744151	5259	436	5720	15795	12437	744	841	538	463	948	1004	454	359	410	344	4130	292	1963	415	448	546	552	835	340	412
ENSG00000129657	SEC14L1	0.038068761	0.53744151	2480	1235	5099	3228	2244	2634	2694	2969	2173	2029	3164	2496	2290	3167	1898	3113	2510	2326	2646	2756	2476	1783	3413	1477	1782
ENSG00000250722	SELENOP	0.038083364	0.53744151	1816	1360	4737	2856	2872	2979	4031	2771	2909	2354	3538	1947	2508	3806	2419	2394	1957	2300	2647	3059	3529	1541	4133	1485	2312
ENSG00000108799	EZH1	0.038136915	0.53744151	989	472	1320	1246	975	1144	1589	1068	1068	804	1253	873	1076	1421	924	974	975	1226	1062	924	1196	648	1477	703	975
ENSG00000104529	EEF1D	0.038176669	0.53744151	6139	3920	22616	8775	16676	11167	10484	8669	6904	7523	10678	9484	7286	11702	6725	10549	7995	9496	7980	9067	9935	6140	11721	5281	7503
ENSG00000107263	RAPGEF1	0.038193163	0.53744151	2652	1393	4118	3443	3379	3574	3557	2850	2545	2253	4073	2622	2568	3697	2308	2829	3327	3266	2637	2676	2681	2311	4082	1987	2575
ENSG00000163430	FSTL1	0.038196801	0.53744151	538	366	986	902	524	443	924	589	555	595	907	344	672	3251	720	537	471	426	2680	1795	2300	267	1866	451	705
ENSG00000149273	RPS3	0.038267365	0.53744151	6753	3811	23166	8350	18335	10381	10512	8695	6569	7044	8779	9689	7226	12923	6010	10533	7933	9286	7637	9207	9982	5689	10841	5031	7152
ENSG00000276077	CU633904.1	0.03827356	0.53744151	255	60	160	66	49	17	280	90	80	709	97	64	185	109	190	348	344	104	207	366	375	317	443	65	165
ENSG00000231244	PSMC1P3	0.038315859	0.53744151	16	10	28	25	17	17	39	31	12	16	37	11	15	12	23	19	7	17	15	14	21	8	41	13	17
ENSG00000275496	CU633906.1	0.038360154	0.53744151	247	61	159	64	49	17	276	91	82	715	100	57	185	107	188	352	343	98	210	367	384	321	436	65	165
ENSG00000080298	RFX3	0.038371501	0.53744151	83	77	144	84	60	110	165	98	58	57	77	65	84	90	76	60	59	94	68	85	70	60	130	27	66
ENSG00000124356	STAMBP	0.038374344	0.53744151	509	318	1007	600	661	627	841	810	600	711	734	612	666	757	485	628	589	684	567	629	780	588	1008	455	717
ENSG00000219747	RPL32P16	0.038386187	0.53744151	198	178	838	335	817	409	375	323	228	240	436	377	219	452	257	412	340	287	274	331	380	237	379	162	261
ENSG00000182263	FIGN	0.038416476	0.53744151	56	20	58	79	29	65	52	25	38	63	58	33	31	72	51	63	60	46	66	83	130	36	78	58	33
ENSG00000172053	QARS1	0.038468354	0.53744151	1925	1270	3655	2845	3721	3973	3632	3031	2658	2752	3522	2989	2824	3940	3456	3467	3626	3388	3061	3396	3619	2502	4275	2458	4380
ENSG00000249751	ECSCR	0.038482266	0.53744151	17	15	49	25	28	35	25	31	24	21	26	20	27	45	30	24	16	34	34	31	59	26	74	23	30
ENSG00000183199	HSP90AB3P	0.038602583	0.53744151	292	179	537	393	358	367	438	365	232	302	382	317	349	310	348	316	300	415	327	293	363	279	560	235	368
ENSG00000269834	ZNF528-AS1	0.038605605	0.53744151	40	22	51	52	51	66	39	33	30	63	71	37	34	63	58	70	57	69	53	60	115	50	68	26	56
ENSG00000113389	NPR3	0.038606299	0.53744151	10	32	17	6	38	9	14	11	6	42	6	13	4	101	28	361	7	25	36	58	72	2	27	5	160
ENSG00000275215	RNA5-8SN3	0.038633063	0.53744151	5274	440	5734	15851	12445	753	845	544	466	958	1010	461	360	413	343	4139	298	2001	415	458	552	555	842	346	413
ENSG00000166233	ARIH1	0.038711327	0.53744151	1197	726	2325	1518	1387	1580	2006	1740	1377	1166	1684	1522	1370	1959	1066	1709	1434	1444	1431	1381	1619	1140	1882	923	1308
ENSG00000162545	CAMK2N1	0.038736398	0.53744151	97	57	107	167	130	139	117	171	155	117	146	54	73	186	170	146	94	146	138	187	258	70	221	95	178
ENSG00000130024	PHF10	0.038739596	0.53744151	1350	839	3524	1798	1598	1516	2022	1864	1246	1376	1713	1543	1641	1782	1154	2012	1494	1732	1429	1505	1710	1329	1911	1016	1411
ENSG00000080371	RAB21	0.038761462	0.53744151	1528	963	3769	1885	2075	2081	2749	1991	1706	1424	2168	1753	1883	2096	1857	1978	1728	2218	1978	1805	2112	1572	2452	1273	1626
ENSG00000005075	POLR2J	0.038808638	0.53744151	1037	544	2706	1393	2555	1315	1645	1306	993	1125	1797	1366	1194	1530	987	1556	1065	1401	1308	1450	1677	1022	1648	777	1103
ENSG00000134531	EMP1	0.038809935	0.53744151	340	262	500	557	398	433	388	430	422	236	595	385	362	1317	615	534	351	292	848	1308	1393	233	810	307	462
ENSG00000278233	RNA5-8SN2	0.03883958	0.53744151	5268	440	5734	15811	12446	753	845	544	466	958	1010	461	360	413	346	4140	294	1999	415	458	552	555	840	346	413
ENSG00000175182	FAM131A	0.038895731	0.53744151	185	109	550	304	235	295	279	268	277	185	401	229	257	398	349	333	316	331	341	306	391	212	401	209	266
ENSG00000250133	HOXC-AS2	0.038902505	0.53744151	28	20	24	34	35	27	47	48	25	36	22	43	29	54	23	55	35	48	34	47	55	42	52	39	48
ENSG00000224051	CPTP	0.038975083	0.53744151	748	462	1577	1049	1231	1095	1545	1672	1154	1121	1115	928	1297	967	1939	1237	1396	1445	1451	1123	1787	932	1963	870	2422
ENSG00000256393	RPL41P5	0.039026041	0.53744151	1691	1155	8523	2190	5647	2771	3090	2078	1818	1724	3139	2459	1929	3458	1633	2951	2087	2490	2225	2588	2554	1604	3126	1194	1681
ENSG00000254387	MYL12AP1	0.039055251	0.53744151	25	18	80	24	47	25	35	24	21	16	34	9	15	24	77	50	39	74	40	41	56	29	41	20	18
ENSG00000235912	AL031729.1	0.039082165	0.53744151	22	25	157	45	86	39	72	35	25	31	62	25	28	21	22	43	21	67	22	35	40	18	85	19	43
ENSG00000164619	BMPER	0.039109432	0.53744151	59	46	117	94	67	83	85	80	48	105	113	65	95	140	27	62	63	38	60	86	103	60	80	65	34
ENSG00000177096	PHETA2	0.039123659	0.53744151	40	9	68	58	36	57	46	37	41	36	53	23	19	100	49	39	39	39	57	66	83	31	60	31	60
ENSG00000169129	AFAP1L2	0.039191093	0.53744151	48	39	40	90	38	91	64	48	73	52	105	49	41	161	81	141	67	80	84	67	214	41	124	54	111
ENSG00000213261	EEF1B2P6	0.039251387	0.53744151	176	143	934	260	557	271	390	251	183	190	354	254	218	293	219	392	231	309	194	190	276	167	388	123	249
ENSG00000125841	NRSN2	0.039324251	0.537503022	30	19	33	56	38	32	38	44	36	30	40	33	19	91	52	51	46	31	54	80	116	26	41	23	55
ENSG00000136925	TSTD2	0.039372413	0.537503022	301	183	467	405	390	393	469	326	264	269	443	344	338	423	257	345	384	361	370	356	351	281	442	229	313
ENSG00000127804	METTL16	0.039385305	0.537503022	238	146	642	399	360	369	439	359	228	269	395	323	222	387	250	470	288	267	289	345	370	226	379	185	232
ENSG00000149483	TMEM138	0.03939597	0.537503022	78	46	130	98	106	107	104	75	76	69	148	85	75	135	79	125	92	145	95	130	169	91	146	73	119
ENSG00000276728	AC142472.1	0.039474319	0.537681263	12	7	27	20	35	32	17	18	21	13	31	13	17	35	18	19	29	40	23	26	27	16	31	12	19
ENSG00000219773	RPSAP45	0.039543288	0.537681263	94	49	284	120	233	131	144	109	91	104	122	108	81	160	101	134	133	74	88	112	127	62	126	73	87
ENSG00000125449	ARMC7	0.039567446	0.537681263	48	30	78	105	105	75	62	78	68	52	102	64	63	80	75	72	99	95	93	74	115	76	112	61	114
ENSG00000257175	CR383656.1	0.039618421	0.537681263	21	19	37	28	24	38	34	36	23	31	26	30	28	31	30	28	35	47	36	33	37	35	32	31	36
ENSG00000182827	ACBD3	0.039622373	0.537681263	364	202	949	526	407	542	602	493	376	330	537	454	445	633	356	504	438	388	398	443	413	329	599	328	385
ENSG00000226094	RPL7P3	0.039663532	0.537681263	624	381	720	976	694	819	1357	1104	625	550	936	771	645	787	583	834	1194	758	744	922	702	824	1147	276	362
ENSG00000070010	UFD1	0.039724082	0.537681263	511	253	943	657	872	623	670	472	424	551	809	508	588	788	349	786	553	522	563	625	633	354	775	324	499
ENSG00000214290	COLCA2	0.039748474	0.537681263	14	6	13	17	16	21	15	14	16	7	36	30	10	20	9	18	8	14	9	16	26	6	12	11	6
ENSG00000172465	TCEAL1	0.039776269	0.537681263	426	269	976	565	606	574	564	398	457	341	665	401	390	732	339	518	471	586	373	621	626	392	620	243	336
ENSG00000120784	ZFP30	0.03984971	0.537681263	69	38	166	92	72	73	91	90	55	63	101	67	72	87	40	66	73	70	79	86	97	39	76	57	77
ENSG00000148377	IDI2	0.039933834	0.537681263	1505	1196	4549	3091	4910	1888	2849	1790	3133	2667	4400	1850	2897	1311	1753	2999	1308	4064	2179	2378	2707	1934	5873	2689	2136
ENSG00000232134	RPS15AP12	0.040007189	0.537681263	60	58	335	102	223	131	132	107	75	65	118	134	80	137	53	135	78	103	81	92	71	59	130	75	93
ENSG00000204899	MZT1	0.040042354	0.537681263	188	121	708	309	299	324	341	246	226	234	310	277	246	381	198	243	206	288	260	257	241	207	317	210	230
ENSG00000260306	AC092375.2	0.04008891	0.537681263	8	10	6	19	6	10	4	13	13	17	26	4	13	34	11	19	17	24	14	10	34	10	29	11	30
ENSG00000224812	TMEM72-AS1	0.040097537	0.537681263	6	3	9	15	10	7	8	14	8	7	7	7	9	14	12	21	7	16	8	12	24	5	18	10	6
ENSG00000100109	TFIP11	0.040125515	0.537681263	451	267	709	682	812	788	1036	726	633	578	693	623	684	924	356	815	657	592	651	586	699	399	1043	407	714
ENSG00000108823	SGCA	0.040153561	0.537681263	5393	3277	11981	8361	12005	8781	8512	7540	5969	5557	9554	7080	6568	10489	5818	8713	6797	6412	6499	7693	7962	6126	9097	3996	5980
ENSG00000111696	NT5DC3	0.040266434	0.537681263	116	82	327	169	227	240	205	210	147	115	225	136	158	199	443	260	171	257	163	208	303	178	277	130	264
ENSG00000214810	CYCSP55	0.04029201	0.537681263	145	107	490	248	293	269	280	264	258	265	275	236	212	186	426	278	294	374	265	230	318	303	402	246	481
ENSG00000135763	URB2	0.040327129	0.537681263	70	60	206	149	102	100	124	106	94	83	125	99	97	106	69	94	94	106	81	83	106	89	128	83	106
ENSG00000140859	KIFC3	0.040392667	0.537681263	138	66	141	129	105	215	170	93	89	91	159	118	95	370	198	176	113	125	144	175	267	90	150	103	164
ENSG00000287868	AL355377.4	0.040411904	0.537681263	12	14	22	25	21	19	11	13	8	12	17	13	7	16	11	18	10	19	15	16	10	15	11	5	12
ENSG00000167881	SRP68	0.040421703	0.537681263	1513	930	2640	2349	2425	2145	2444	2042	1672	1602	2599	1996	1805	2523	1557	2072	1911	2062	1837	2120	2334	1685	2657	1284	1727
ENSG00000197566	ZNF624	0.040423587	0.537681263	13	8	9	17	14	12	12	13	7	22	23	8	8	16	14	14	14	12	17	16	25	12	18	8	19
ENSG00000214593	AL354710.1	0.040463905	0.537795742	10	7	33	10	36	25	21	10	13	16	20	19	14	19	12	24	7	14	9	13	15	16	15	9	10
ENSG00000125434	SLC25A35	0.040603436	0.539046815	18	5	24	30	27	15	25	31	22	19	49	24	29	34	22	22	39	21	38	42	61	16	41	20	40
ENSG00000048140	TSPAN17	0.040621607	0.539046815	723	337	1651	921	1296	822	1108	795	649	732	961	769	787	1215	582	1024	739	816	846	940	1046	560	996	452	807
ENSG00000142186	SCYL1	0.040790521	0.539772595	1738	820	2498	2157	2586	2246	2619	2039	1666	1835	2609	2033	1857	2861	1513	2431	2019	2094	2019	1978	2240	1356	2983	1223	1979
ENSG00000124019	FAM124B	0.040853956	0.539772595	6	12	9	27	23	17	17	16	4	20	43	20	12	421	4	9	38	23	28	37	33	14	34	26	13
ENSG00000224550	NDUFA4P1	0.04089095	0.539772595	23	21	114	33	63	46	26	42	33	52	28	28	36	36	46	52	63	46	45	72	66	49	67	51	48
ENSG00000162552	WNT4	0.040951139	0.539772595	58	48	398	311	137	115	174	82	46	110	185	153	77	298	9	109	109	87	73	190	101	85	87	40	26
ENSG00000157554	ERG	0.040987441	0.539772595	130	94	175	240	136	272	188	240	222	208	275	187	157	236	274	209	275	247	207	290	281	161	328	145	276
ENSG00000106560	GIMAP2	0.040994452	0.539772595	30	20	64	40	36	49	63	39	48	41	73	45	37	79	57	42	54	26	93	56	71	41	119	35	38
ENSG00000125733	TRIP10	0.041051273	0.539772595	7397	3290	9323	8844	8689	8606	11604	7580	7130	6913	10221	7724	7977	10649	5707	9823	7365	8147	6550	7971	8458	5705	11947	4637	7203
ENSG00000105825	TFPI2	0.041065374	0.539772595	7	11	70	29	32	33	20	31	25	34	49	27	15	16	86	34	62	56	35	74	75	29	18	17	33
ENSG00000101019	UQCC1	0.041120684	0.539772595	1217	757	2095	2093	2161	1923	1951	2110	1729	1661	2374	1617	1844	1721	2159	2018	1963	2685	2021	1889	1777	1798	2732	1656	2368
ENSG00000113758	DBN1	0.04115547	0.539772595	336	180	412	555	309	440	506	596	439	395	598	317	456	976	560	346	314	679	839	666	821	263	1040	331	548
ENSG00000272144	AC025171.4	0.041187644	0.539772595	48	26	56	88	44	39	57	30	28	34	57	67	43	56	10	46	41	56	33	55	64	21	43	19	31
ENSG00000218891	ZNF579	0.041245716	0.539772595	1081	507	1808	1400	1450	1620	1294	1401	923	986	1438	1150	1246	1972	778	1703	1157	1219	1129	1066	1047	876	1696	804	961
ENSG00000170832	USP32	0.041249206	0.539772595	406	206	719	566	512	621	671	520	464	483	622	397	541	558	417	633	511	529	532	488	464	388	793	329	530
ENSG00000226268	AC135977.1	0.041377368	0.540804801	57	29	173	27	46	77	134	79	92	42	50	32	83	88	40	37	47	22	61	47	54	32	153	26	73
ENSG00000116251	RPL22	0.041391865	0.540804801	2971	2061	11939	4730	6982	4876	4213	4369	3129	3004	5281	4215	2846	5590	3049	4376	3559	5067	3551	3953	5048	3094	5182	2261	3265
ENSG00000175895	PLEKHF2	0.041476458	0.541485973	238	140	438	248	297	311	356	278	237	191	302	192	233	362	157	264	221	209	246	331	240	179	294	141	206
ENSG00000112186	CAP2	0.041536495	0.541485973	10837	4757	14805	12254	10203	12396	14487	11790	9946	8834	12670	11598	9971	13380	7439	13798	11623	10948	10366	9779	12000	8412	11500	6688	10525
ENSG00000197063	MAFG	0.041563083	0.541485973	1194	535	2715	1498	952	1211	2073	1334	1259	1073	1325	994	1452	1960	761	1334	1223	959	1557	1367	1277	1014	1797	662	779
ENSG00000060762	MPC1	0.041603645	0.541485973	953	761	4281	1712	3001	2214	1724	2230	1617	1457	2070	1784	1485	1528	3661	2153	1703	2968	1806	1749	2416	1901	3506	1466	3117
ENSG00000264281	AC016596.2	0.041670511	0.541940339	2197	1376	10689	2746	7209	3632	3806	2722	2223	2187	3897	3138	2505	4377	2146	3844	2686	3065	2926	3253	3168	1941	3885	1512	2148
ENSG00000149150	SLC43A1	0.041710182	0.542040594	213	113	561	292	328	266	416	331	324	147	395	244	232	436	309	178	276	296	210	201	312	208	436	169	267
ENSG00000171469	ZNF561	0.041918563	0.543915009	167	133	391	244	240	264	237	223	194	187	294	216	184	249	172	233	236	203	179	222	318	144	285	151	240
ENSG00000147677	EIF3H	0.042006793	0.544096595	2017	1292	5024	2861	5086	3209	3363	2904	2312	2290	3541	3172	2377	4038	2307	3084	2405	3377	2650	2990	3441	2155	3842	1718	2607
ENSG00000198743	SLC5A3	0.042097582	0.544096595	50	24	72	90	66	25	45	28	29	54	64	48	47	76	43	91	25	59	67	78	134	71	63	54	69
ENSG00000177679	SRRM3	0.04210088	0.544096595	5	8	15	9	5	7	12	7	5	6	10	6	14	11	11	13	14	20	19	14	23	3	18	3	20
ENSG00000036549	ZZZ3	0.042161764	0.544096595	184	117	497	243	234	315	268	239	224	206	299	203	200	262	192	270	253	248	208	250	247	176	311	162	238
ENSG00000244313	AC024293.1	0.042165894	0.544096595	863	590	4477	1287	3238	1710	2103	1224	947	1023	1515	1587	1171	2100	1092	1633	1176	1137	1138	1514	1601	884	1770	771	1207
ENSG00000139209	SLC38A4	0.042167613	0.544096595	261	136	744	245	363	228	588	144	107	305	521	182	317	243	109	196	237	172	141	407	335	212	280	161	158
ENSG00000151353	TMEM18	0.042215037	0.544096595	162	129	746	309	400	413	273	249	265	191	533	238	198	449	252	280	242	296	304	391	377	160	291	140	178
ENSG00000151414	NEK7	0.042236179	0.544096595	1069	626	3289	1507	1300	1378	1981	1483	1003	1159	1350	1201	1397	1617	917	1461	1288	1584	1320	1220	1380	906	1689	915	1242
ENSG00000228331	RPL17P43	0.042275815	0.544096595	11	7	26	13	20	22	12	8	16	5	10	16	8	19	15	26	13	20	13	26	24	12	19	11	18
ENSG00000137288	UQCC2	0.042285472	0.544096595	379	387	920	916	1366	583	733	908	561	618	1003	899	638	636	1080	906	983	1565	744	844	1307	603	1149	516	828
ENSG00000169016	E2F6	0.04242332	0.545043249	591	337	1555	624	623	652	1022	787	573	561	834	540	737	745	525	729	693	568	702	636	693	528	900	400	610
ENSG00000108924	HLF	0.042522433	0.545060489	95	86	300	194	156	237	230	258	194	91	198	144	111	196	110	143	121	129	140	195	258	90	276	100	153
ENSG00000166377	ATP9B	0.04256728	0.545060489	182	121	271	277	264	311	269	298	181	141	363	283	195	331	151	304	251	217	212	224	254	157	301	132	193
ENSG00000115816	CEBPZ	0.042570323	0.545060489	633	366	1375	838	932	830	896	747	598	619	1020	819	671	773	576	910	728	886	603	726	772	629	1145	515	830
ENSG00000185641	AC034236.1	0.042714918	0.545060489	1563	1068	6975	2340	4548	2969	2639	2284	1793	1605	3215	2703	1566	2798	1513	2850	1942	2663	1761	2386	2638	1879	3099	1374	1893
ENSG00000143842	SOX13	0.042741628	0.545060489	504	243	545	572	277	658	791	559	508	377	449	675	590	1081	243	539	532	363	507	357	438	221	887	312	481
ENSG00000141030	COPS3	0.042789248	0.545060489	1364	861	3156	1726	2627	1901	2215	1994	1490	1692	2101	1656	1453	2195	1465	2069	1810	1771	1583	1765	1991	1460	2420	1146	1665
ENSG00000082146	STRADB	0.042833938	0.545060489	1379	917	3359	1746	2157	1798	2368	2247	1759	2121	2102	1848	2037	1778	1268	1982	2086	1804	1842	1898	2107	1752	2852	1472	2303
ENSG00000279118	AC093535.2	0.042850766	0.545060489	16	21	23	54	31	27	21	8	34	14	42	14	25	34	65	31	34	58	63	31	52	32	37	33	27
ENSG00000168887	C2orf68	0.043025788	0.546163424	683	478	1777	1049	1086	1091	1285	1048	791	920	1208	1166	897	1258	774	1086	1015	1056	917	1112	1119	789	1427	680	953
ENSG00000125775	SDCBP2	0.043070551	0.546307627	8	4	12	29	17	21	9	14	10	14	22	11	9	16	21	15	32	18	23	28	25	12	15	7	13
ENSG00000159069	FBXW5	0.043101575	0.546307627	4543	2066	7997	5549	9630	4428	6740	5126	3101	4199	6519	4395	5946	5244	3484	5445	4395	4665	5446	4437	5951	3275	6314	3823	4893
ENSG00000132294	EFR3A	0.043163823	0.546688028	653	424	1794	997	739	865	1212	765	810	856	931	907	786	1057	468	1114	833	658	806	795	836	692	1163	631	744
ENSG00000236255	AC009404.1	0.043395139	0.547494515	41	20	81	61	47	78	59	45	34	22	63	46	44	62	44	59	71	72	60	80	68	43	78	38	73
ENSG00000274333	CU633967.1	0.043464721	0.547494515	293	64	185	72	58	21	344	101	99	737	104	77	197	123	209	362	361	121	224	392	390	343	467	70	196
ENSG00000070614	NDST1	0.043499281	0.547494515	609	356	1259	985	794	700	949	851	723	782	1015	672	760	1016	778	1154	1084	1058	828	850	1075	711	1188	699	992
ENSG00000273156	AC124016.1	0.043566932	0.547494515	126	75	335	215	205	216	178	142	111	120	196	235	125	262	100	191	163	141	123	166	152	119	179	78	82
ENSG00000127527	EPS15L1	0.043589005	0.547494515	1096	1075	1890	1716	1395	1355	3221	1951	966	1215	1882	1399	1500	1751	1024	1550	1407	1638	1246	1508	1263	1317	1781	1001	1333
ENSG00000135678	CPM	0.04360868	0.547494515	32	56	60	31	75	54	61	68	38	48	54	35	37	211	67	48	55	52	148	178	131	17	104	67	70
ENSG00000204054	LINC00963	0.043665942	0.547494515	216	83	187	155	228	133	182	178	151	101	220	124	125	324	127	279	225	188	337	246	409	101	219	92	315
ENSG00000123975	CKS2	0.043667602	0.547494515	12	6	24	16	40	16	17	11	22	29	8	15	17	19	9	8	8	22	21	10	23	8	18	4	7
ENSG00000258357	NSA2P2	0.043679467	0.547494515	7	5	19	8	11	7	14	8	8	6	17	10	6	8	13	11	3	5	6	8	5	2	12	9	11
ENSG00000277991	FP236241.1	0.043860233	0.548179649	283	54	173	70	54	20	326	96	94	708	97	74	189	120	192	350	342	110	209	372	378	329	446	68	188
ENSG00000107954	NEURL1	0.043963679	0.54862401	2779	1309	4960	3579	3871	4182	3299	3169	3091	3036	3316	3124	3153	3711	2775	3618	3407	3377	3086	3049	3435	2560	4656	2195	2858
ENSG00000100614	PPM1A	0.044082195	0.549049781	2124	1222	6045	2857	2350	2438	3620	3147	2050	2552	3140	2398	2230	2813	2157	2926	2474	2667	2354	2492	2677	2301	3694	1640	2600
ENSG00000184163	C1QTNF12	0.044095846	0.549049781	12	5	15	11	7	14	5	10	10	2	16	8	7	19	25	18	17	17	12	15	15	10	10	14	12
ENSG00000101278	RPS10P5	0.044119474	0.549049781	14	9	67	9	42	18	56	15	11	7	27	20	25	13	12	12	10	18	11	19	9	6	37	7	16
ENSG00000087338	GMCL1	0.044135003	0.549049781	92	51	233	145	124	127	125	121	107	101	134	107	105	154	90	136	97	91	122	88	142	79	170	78	115
ENSG00000226445	BX322234.1	0.044218924	0.549184849	13	7	14	11	14	22	30	15	8	31	18	16	8	41	15	14	23	23	21	14	31	22	21	22	17
ENSG00000123643	SLC36A1	0.044305913	0.549184849	79	29	94	70	106	42	110	66	25	81	148	112	57	91	82	96	95	92	114	101	108	68	61	114	107
ENSG00000179115	FARSA	0.044307119	0.549184849	483	282	999	793	990	642	714	648	510	608	831	688	600	790	654	692	768	875	717	760	1008	624	999	513	801
ENSG00000130590	SAMD10	0.044310745	0.549184849	11	3	31	19	4	14	6	25	15	14	12	4	21	13	33	16	34	31	27	19	26	23	37	13	38
ENSG00000205482	SPDYE18	0.044432008	0.549184849	22	16	44	48	33	32	33	18	36	18	48	24	25	25	20	27	22	20	15	36	41	25	34	16	26
ENSG00000213030	CGB8	0.044464139	0.549184849	9	10	12	13	16	5	5	14	11	13	9	20	7	21	25	29	24	23	7	20	18	11	21	10	10
ENSG00000183580	FBXL7	0.044480584	0.549184849	52	35	53	64	41	50	51	75	68	50	120	59	46	112	80	81	85	60	103	83	193	46	95	48	112
ENSG00000244733	AL132656.2	0.044494368	0.549184849	11	2	11	6	9	6	12	16	7	9	6	8	6	9	20	13	12	6	13	7	15	8	16	7	15
ENSG00000167701	GPT	0.044558843	0.549215036	880	684	1923	2301	2407	1243	1530	1853	1761	1036	2712	1793	1234	1075	3432	1341	1279	2469	1910	1598	3088	1484	3185	1297	2287
ENSG00000100485	SOS2	0.044568522	0.549215036	1159	711	2468	1789	1402	1518	2097	1859	1048	1366	1820	1602	1621	2413	680	1894	1601	1129	1382	1439	1516	1264	1528	810	1055
ENSG00000186153	WWOX	0.044593968	0.549215036	29	22	53	45	74	26	43	36	22	30	68	33	38	90	32	60	57	29	56	62	50	38	70	41	52
ENSG00000171174	RBKS	0.044763673	0.550361504	79	45	235	115	161	105	125	144	86	88	128	121	115	77	81	109	92	138	116	119	117	98	122	46	136
ENSG00000147649	MTDH	0.044784414	0.550361504	1581	835	3267	2192	2062	1753	2308	2083	1533	1519	2420	2077	1699	2442	1071	2716	1667	1780	1948	2050	2227	1465	2153	1157	1494
ENSG00000111261	MANSC1	0.044876297	0.551033925	38	24	49	67	38	47	50	41	52	37	73	26	31	76	56	42	55	30	76	85	124	24	92	40	75
ENSG00000166592	RRAD	0.044935699	0.551033925	6362	3871	10329	5669	9032	7504	7505	7290	8354	4707	5493	4912	11249	7601	6746	3257	4994	8734	6590	10954	4671	4873	11676	3880	3175
ENSG00000170035	UBE2E3	0.044939237	0.551033925	1492	965	3134	2178	2509	1984	2386	2015	1551	1447	2270	2203	1813	2703	922	2781	1771	1568	1745	2283	2078	1759	2358	1115	1358
ENSG00000142634	EFHD2	0.044969099	0.551033925	97	55	136	136	104	102	108	63	81	90	174	77	89	222	137	131	83	110	318	255	266	54	249	73	158
ENSG00000258725	PRC1-AS1	0.04501972	0.551255903	4	9	15	22	6	13	6	10	7	10	29	14	5	12	11	17	25	27	18	18	24	27	18	12	11
ENSG00000222041	CYTOR	0.045058932	0.551337975	4	9	51	31	33	23	21	24	17	9	21	9	13	34	29	28	19	37	41	52	36	8	24	8	22
ENSG00000230207	RPL4P5	0.04513539	0.55187533	546	383	1248	739	1256	994	841	692	667	604	893	847	536	1103	475	787	773	873	805	742	971	556	831	423	568
ENSG00000248049	UBA6-AS1	0.045223609	0.552555604	18	5	43	38	25	25	25	19	22	16	34	23	21	24	26	32	34	30	25	35	52	9	35	22	40
ENSG00000065970	FOXJ2	0.045257974	0.552577376	518	284	1261	741	720	778	869	754	642	448	741	623	613	911	602	809	623	668	665	616	639	444	961	385	602
ENSG00000137055	PLAA	0.045507124	0.553459637	620	420	1586	904	837	878	992	903	717	829	998	717	892	989	684	852	911	788	860	731	881	723	1200	602	791
ENSG00000129682	FGF13	0.045537383	0.553459637	436	251	818	589	540	588	658	587	449	464	618	637	575	764	221	577	604	498	415	598	569	392	591	338	487
ENSG00000229320	KRT8P12	0.045726594	0.553459637	84	66	212	156	198	161	237	209	144	143	205	123	194	143	162	300	165	264	168	182	246	160	271	124	240
ENSG00000132768	DPH2	0.045932303	0.553459637	365	177	675	413	551	521	547	484	453	403	533	432	495	446	763	569	623	667	508	408	615	417	700	434	715
ENSG00000132763	MMACHC	0.046040422	0.553459637	96	72	173	169	219	142	142	154	168	133	160	166	103	112	182	150	174	234	155	121	239	161	242	170	285
ENSG00000089472	HEPH	0.046072761	0.553459637	32	5	18	23	10	19	15	7	14	4	24	3	7	32	17	32	14	16	15	25	137	9	18	13	13
ENSG00000183722	LHFPL6	0.046117919	0.553459637	395	200	619	546	342	449	487	588	459	393	825	513	323	817	639	446	424	474	580	688	1350	357	776	329	570
ENSG00000115207	GTF3C2	0.046303372	0.553459637	398	202	553	487	407	597	592	488	380	347	587	446	455	564	390	509	463	414	474	425	522	318	502	276	376
ENSG00000162852	CNST	0.046334314	0.553459637	354	300	1099	772	554	859	875	741	673	566	716	701	631	830	235	671	661	479	626	617	546	419	995	576	487
ENSG00000142444	TIMM29	0.046415451	0.553459637	250	152	900	438	432	320	404	341	269	280	441	268	323	340	255	311	313	386	273	358	353	275	495	220	281
ENSG00000278771	RN7SL3	0.046424377	0.553459637	47	14	76	97	140	12	19	10	8	8	11	5	5	9	7	23	7	42	13	4	7	2	9	6	13
ENSG00000164070	HSPA4L	0.046442388	0.553459637	43	23	86	81	93	53	21	69	61	101	49	52	67	61	89	54	64	128	76	47	148	47	109	65	132
ENSG00000054118	THRAP3	0.04665264	0.553459637	2406	1250	3538	3427	2471	3339	4305	3346	2463	1996	3948	2526	2820	3520	2404	2837	3227	2737	2924	2932	2631	2279	3870	1724	2277
ENSG00000150967	ABCB9	0.046688285	0.553459637	11	11	27	27	27	19	21	14	25	14	32	33	15	36	22	21	20	22	24	36	48	18	41	16	53
ENSG00000139178	C1RL	0.046720866	0.553459637	84	36	127	107	87	103	84	91	57	57	174	79	55	204	109	119	78	109	124	168	268	79	106	42	94
ENSG00000122359	ANXA11	0.046731279	0.553459637	2926	1362	4010	3588	4213	4557	4078	3099	2466	2634	4554	3480	2836	5789	4078	5632	3656	3848	3659	4310	4947	2717	4573	2117	3301
ENSG00000227077	AC107983.1	0.046732408	0.553459637	90	38	546	86	289	101	121	112	78	52	247	66	91	77	73	132	53	185	55	150	107	53	182	71	73
ENSG00000227063	RPL41P1	0.046786408	0.553459637	4321	2644	19782	5406	13589	7736	7302	5417	4317	4074	7248	6500	5031	9365	4100	7681	5318	5828	5602	6296	6273	3724	7275	3059	4316
ENSG00000150782	IL18	0.046790372	0.553459637	83	67	211	290	183	94	335	55	56	124	143	83	96	70	74	70	88	168	92	111	147	57	160	57	40
ENSG00000119787	ATL2	0.046836333	0.553459637	1004	620	2252	1704	1043	1226	1722	1378	942	928	1543	1494	961	2037	730	1220	1296	1100	1126	1373	1144	967	1439	727	969
ENSG00000121988	ZRANB3	0.046874153	0.553459637	47	34	89	76	78	67	68	53	56	53	74	60	36	47	46	59	62	75	51	79	54	57	65	45	32
ENSG00000287966	AL590062.1	0.046888768	0.553459637	6	9	12	6	8	16	9	6	9	6	16	5	3	21	9	7	13	8	5	16	24	10	12	9	8
ENSG00000175573	C11orf68	0.046924769	0.553459637	780	449	2108	1086	1431	1163	1261	1024	745	867	1252	1003	928	1333	771	1080	923	1010	1018	1059	1201	788	1422	637	917
ENSG00000234636	MED14OS	0.046935016	0.553459637	27	17	101	32	66	27	49	101	20	43	40	45	44	38	17	42	23	48	24	43	53	21	46	11	23
ENSG00000241990	PRR34-AS1	0.046960693	0.553459637	205	133	880	370	762	283	344	255	198	258	577	280	263	228	223	366	276	282	293	311	430	172	297	147	254
ENSG00000256338	RPL41P2	0.047004585	0.553459637	1622	1146	8160	2175	5308	3259	2741	2221	1729	1735	2845	2797	1980	3768	1755	3158	2158	2353	2316	2546	2511	1530	2773	1267	1919
ENSG00000261253	AC137932.2	0.047023744	0.553459637	76	40	155	67	139	150	94	62	82	86	149	94	82	122	39	112	99	66	83	122	76	74	188	48	70
ENSG00000160293	VAV2	0.047032037	0.553459637	52	23	69	72	47	75	38	64	59	49	93	54	54	131	71	72	55	68	88	88	151	46	83	48	76
ENSG00000185019	UBOX5	0.047080136	0.553459637	268	131	326	371	318	420	322	252	266	264	421	376	339	392	228	300	328	226	319	258	279	251	479	228	262
ENSG00000104332	SFRP1	0.047090242	0.553459637	32	19	75	29	92	9	22	49	14	15	53	19	7	118	45	84	17	29	62	207	333	18	66	14	27
ENSG00000164463	CREBRF	0.047146449	0.553459637	116	86	426	169	203	152	180	163	173	128	214	140	147	163	124	160	107	142	148	154	287	83	270	87	166
ENSG00000224975	INE1	0.047231654	0.553459637	7	7	5	23	11	17	27	13	13	8	24	8	12	14	21	11	9	9	4	5	16	7	12	5	9
ENSG00000174738	NR1D2	0.047283443	0.553459637	880	486	2943	836	832	1514	1541	1594	1298	787	1030	780	1011	1670	934	1531	791	792	960	941	703	547	1985	523	1127
ENSG00000168883	USP39	0.047283743	0.553459637	659	402	1381	1043	1085	1017	1062	913	762	844	1047	932	837	947	721	1037	956	782	694	1025	1134	744	1361	621	969
ENSG00000251143	AP002490.1	0.047305115	0.553459637	9	9	5	13	8	9	13	8	6	11	11	11	5	10	13	15	23	15	15	20	16	8	10	18	10
ENSG00000005175	RPAP3	0.047368668	0.553459637	360	232	798	519	505	534	664	507	443	418	572	413	433	521	416	535	553	546	371	475	468	383	689	300	508
ENSG00000156222	SLC28A1	0.047369628	0.553459637	9	9	43	21	54	23	22	9	18	13	19	17	1	33	27	32	23	31	31	17	13	12	36	9	34
ENSG00000115216	NRBP1	0.047420807	0.553459637	1644	951	2977	2132	2425	2105	2589	2261	1582	1794	2568	2020	2045	2785	1554	2343	2232	1962	1932	2353	2486	1576	2487	1313	1753
ENSG00000153250	RBMS1	0.047502169	0.553459637	280	160	533	363	338	318	339	327	248	284	456	354	241	523	359	347	370	361	394	495	668	323	476	269	337
ENSG00000146677	RPL32P18	0.047564866	0.553459637	273	163	963	399	924	561	506	398	290	290	526	476	318	478	326	460	407	430	341	434	537	325	490	214	335
ENSG00000024422	EHD2	0.047635714	0.553459637	772	543	776	1345	718	1055	867	1212	1001	891	1509	1000	835	1627	1318	960	1123	871	1442	1803	2589	697	1740	816	1350
ENSG00000234287	AC099560.2	0.047706301	0.553459637	420	299	2060	597	1596	813	737	624	509	512	789	757	488	1026	465	850	566	641	589	746	797	457	805	329	489
ENSG00000163811	WDR43	0.047737712	0.553459637	284	163	629	377	315	339	474	363	290	219	451	319	334	367	236	374	371	349	282	292	306	263	456	228	321
ENSG00000117305	HMGCL	0.047744745	0.553459637	607	368	1805	1130	1327	944	779	952	820	812	1177	916	825	807	1068	1186	924	1309	1038	990	1391	790	1512	654	1002
ENSG00000220793	RPL21P119	0.047794041	0.553459637	2559	1563	8925	3338	7399	4234	3726	3548	2538	2704	4189	4026	2540	4779	2361	4169	3148	3663	2688	3635	4098	2523	3836	1858	2762
ENSG00000162104	ADCY9	0.048008665	0.553459637	1248	716	2516	1842	1744	1506	2381	2323	1669	1760	2251	1947	1501	1679	1362	1881	1732	1966	1667	1373	2033	1331	2527	1244	2101
ENSG00000135913	USP37	0.048021859	0.553459637	88	66	289	145	131	106	138	128	104	80	138	132	106	153	125	153	98	112	93	112	142	80	140	83	120
ENSG00000272688	AP005329.3	0.048038419	0.553459637	30	30	77	40	82	55	96	54	49	46	69	24	66	69	48	101	65	56	79	64	90	51	80	38	83
ENSG00000130158	DOCK6	0.048061045	0.553459637	256	181	263	382	322	425	449	434	422	296	420	332	317	518	437	370	433	333	453	465	459	257	624	333	484
ENSG00000170525	PFKFB3	0.048103352	0.553459637	1913	1014	2542	5552	1117	1488	2998	1443	958	1401	3537	1575	1066	1021	495	2598	1750	1758	1161	2008	1655	956	1296	995	1150
ENSG00000154359	LONRF1	0.048110781	0.553459637	414	284	771	731	592	646	649	766	636	605	789	1100	761	795	297	847	589	517	705	565	723	468	1009	516	495
ENSG00000100473	COCH	0.048123202	0.553459637	29	8	18	30	13	30	9	19	24	28	12	16	3	52	18	28	20	11	31	48	122	20	35	12	18
ENSG00000107020	PLGRKT	0.048190528	0.553459637	281	174	834	417	685	418	514	488	362	389	515	461	410	370	351	462	402	475	334	411	501	372	607	245	471
ENSG00000213609	RPL7AP50	0.048197928	0.553459637	56	27	196	89	179	87	115	54	57	68	117	89	61	106	63	102	53	76	45	49	92	48	98	37	62
ENSG00000188976	NOC2L	0.048227306	0.553459637	1254	641	2144	1922	1886	1713	2025	1638	1198	1239	1692	1782	1355	2043	1137	1571	1323	1724	1339	1549	1844	1274	2165	903	1272
ENSG00000233328	PFN1P1	0.048266772	0.553459637	16	9	30	26	28	22	12	16	13	13	23	14	18	29	15	33	24	19	14	24	41	19	31	13	21
ENSG00000260274	AC068338.2	0.048283209	0.553459637	26	12	42	38	44	33	50	46	35	34	42	38	31	34	43	43	39	57	40	57	62	23	73	25	47
ENSG00000055483	USP36	0.048293941	0.553459637	358	227	598	633	458	632	533	469	333	308	616	378	368	669	288	471	433	409	360	497	495	294	598	256	319
ENSG00000165102	HGSNAT	0.048300033	0.553459637	342	218	450	517	389	693	512	509	408	394	612	446	398	820	453	576	523	540	523	568	808	412	735	389	598
ENSG00000230091	TMEM254-AS1	0.048336557	0.553504161	27	10	24	28	39	16	37	23	15	18	26	25	16	21	35	28	36	38	27	28	38	15	21	27	29
ENSG00000154001	PPP2R5E	0.048392474	0.553770563	468	303	1173	696	708	606	774	724	489	557	707	647	554	770	441	732	615	649	581	579	693	493	795	387	672
ENSG00000279483	AC090498.1	0.048595364	0.554654875	3909	2355	18219	4971	12373	7149	6754	4992	3800	3714	6652	5970	4673	8489	3792	7072	4834	5321	5061	5706	5616	3411	6655	2839	3971
ENSG00000138433	CIR1	0.048611221	0.554654875	440	226	702	514	649	524	670	459	483	434	683	428	438	627	368	484	397	596	477	633	682	368	788	226	454
ENSG00000229644	NAMPTP1	0.048617069	0.554654875	250	159	434	217	297	421	418	314	280	292	376	231	391	497	386	407	378	331	430	362	343	271	497	251	499
ENSG00000105971	CAV2	0.048675609	0.554654875	290	287	658	554	336	474	346	491	367	391	636	277	326	688	501	552	371	403	447	855	1041	308	691	292	471
ENSG00000104133	SPG11	0.04867623	0.554654875	367	214	785	530	570	512	682	539	462	406	608	470	448	517	431	465	401	591	512	478	634	403	647	279	485
ENSG00000178980	SELENOW	0.048715045	0.554654875	10785	6747	45116	14137	26870	13974	19209	16737	11446	13347	17949	20191	13042	17302	8884	17638	13106	14299	12365	16935	20038	11066	14555	9648	12880
ENSG00000099622	CIRBP	0.048913258	0.555603642	4556	3001	11278	8045	7473	8707	8218	6602	5005	4189	9945	6000	5207	7950	5136	6594	6506	5902	5484	6747	7486	4532	8917	3500	4110
ENSG00000183783	KCTD8	0.049030093	0.555603642	24	17	16	34	57	18	28	11	10	35	40	17	25	22	7	52	42	43	32	73	57	36	42	35	44
ENSG00000163126	ANKRD23	0.049094533	0.555603642	793	277	821	1100	836	837	1058	799	505	563	847	871	574	972	375	1147	745	671	579	722	789	539	813	383	503
ENSG00000160781	PAQR6	0.04917239	0.555603642	11	10	10	25	21	19	17	13	13	6	32	9	11	12	23	26	30	38	30	30	85	12	20	12	14
ENSG00000138760	SCARB2	0.049205328	0.555603642	2072	1113	3918	2526	2941	2779	2483	2593	2102	2361	3227	3138	2537	3441	1638	3284	2923	2351	2480	2265	2366	1940	3327	1780	1670
ENSG00000172809	RPL38	0.049305605	0.555603642	4009	3069	23287	6200	17661	8130	8486	6499	5332	5061	9329	7981	5272	9690	5385	8093	5355	6548	4867	6215	7883	5316	9238	3379	5122
ENSG00000174444	RPL4	0.049324961	0.555603642	14499	9606	31335	19286	34063	27379	22755	18997	16366	14628	24632	21371	15145	27645	15089	21578	19536	22799	17521	20207	24382	14548	24535	11528	15771
ENSG00000084070	SMAP2	0.049377255	0.555603642	141	62	156	146	126	149	115	160	106	113	224	115	113	219	190	147	149	189	296	155	224	111	248	89	168
ENSG00000114383	TUSC2	0.049394865	0.555603642	563	301	1682	882	1072	834	934	834	657	682	907	865	740	1035	499	950	721	779	769	861	922	563	985	452	708
ENSG00000108671	PSMD11	0.049428028	0.555603642	1339	746	2692	1812	1745	1642	2133	1749	1367	1458	1854	1625	1684	2058	1261	1840	1543	1633	1671	1611	1987	1264	2242	1092	1465
ENSG00000145425	RPS3A	0.049474482	0.555603642	8108	5622	33039	11416	24236	13906	14056	11800	9267	8824	14018	13505	9420	15466	9220	14054	10788	13248	9633	12447	14821	8279	13341	6585	9880
ENSG00000258645	HSPE1P2	0.049498343	0.555603642	14	7	32	15	13	5	33	11	11	14	14	10	10	5	15	5	4	17	13	11	18	6	20	7	14
ENSG00000197647	ZNF433	0.049536335	0.555603642	57	40	102	84	128	142	122	67	84	53	122	64	56	68	62	74	65	86	56	84	98	74	102	45	60
ENSG00000274487	NPEPPSP1	0.049611631	0.555603642	296	149	444	366	349	401	550	371	306	272	474	330	333	427	288	391	373	349	414	293	306	206	400	306	366
ENSG00000061273	HDAC7	0.049662975	0.555603642	584	295	556	835	561	893	790	683	794	549	985	600	598	1230	886	760	771	747	909	911	1119	492	1105	617	735
ENSG00000198830	HMGN2	0.049664896	0.555603642	1761	1284	3787	3197	3578	3732	2506	2294	2409	1727	3161	2720	2159	3019	2008	2504	2213	2843	2252	3020	3340	1866	3526	1414	1505
ENSG00000132467	UTP3	0.04977908	0.555603642	212	171	501	328	397	349	363	261	254	232	416	321	302	361	264	314	308	289	280	313	330	237	406	172	270
ENSG00000165028	NIPSNAP3B	0.049786634	0.555603642	549	320	1674	864	658	832	851	723	611	702	878	524	632	717	990	843	635	911	923	926	1117	716	922	547	1004
ENSG00000109743	BST1	0.049811553	0.555603642	19	17	15	37	22	16	23	10	13	11	30	18	15	46	20	37	16	21	44	39	47	8	34	18	18
ENSG00000029993	HMGB3	0.049907737	0.555603642	55	34	150	94	122	45	104	55	74	56	108	40	48	28	62	47	111	101	38	77	53	63	109	60	44
ENSG00000279453	Z99129.4	0.049928919	0.555603642	283	172	704	482	354	374	462	401	234	240	467	400	305	520	216	485	282	324	335	382	436	302	377	168	198
ENSG00000126945	HNRNPH2	0.049952165	0.555603642	1095	651	2373	1557	1539	1382	1831	1503	1179	1065	1747	1468	1212	1821	1002	1343	1164	1327	1369	1495	1684	1104	1714	842	1240
ENSG00000250012	AC079848.1	0.049988525	0.555603642	72	33	123	87	79	111	165	101	53	101	124	64	82	69	37	95	95	78	68	89	140	45	134	20	89
ENSG00000152223	EPG5	0.050120957	0.555653032	258	163	578	383	349	447	493	337	281	281	457	302	294	432	288	360	283	299	372	281	366	259	421	219	300
ENSG00000068971	PPP2R5B	0.050223057	0.555653032	424	209	575	657	529	462	584	502	429	506	588	415	477	735	434	643	581	604	558	528	712	451	657	440	604
ENSG00000187642	PERM1	0.050320402	0.555653032	5085	3268	9568	12391	8498	10205	8430	11317	9302	10996	13128	7566	9384	6390	8403	9331	11125	13106	11013	8058	12592	7652	13168	9209	17558
ENSG00000242294	STAG3L5P	0.050359932	0.555653032	167	78	87	241	47	234	326	160	177	104	247	173	169	142	95	135	176	145	141	83	87	89	177	116	158
ENSG00000168936	TMEM129	0.050400123	0.555653032	701	339	1308	955	928	916	1033	886	783	764	907	762	910	996	765	991	925	1165	966	810	1249	766	1259	623	1204
ENSG00000073417	PDE8A	0.050454674	0.555653032	204	112	250	313	195	258	258	255	189	226	294	202	180	318	274	279	259	316	276	327	336	182	334	145	238
ENSG00000139842	CUL4A	0.050490471	0.555653032	3181	1840	7118	4274	3661	4574	4893	4487	3788	3454	5037	3443	3789	3881	3719	4014	4357	4367	3846	3577	3599	3198	5752	3054	3931
ENSG00000198162	MAN1A2	0.050568351	0.555653032	296	184	672	486	385	356	342	355	310	275	477	277	314	456	223	340	281	446	373	432	468	254	482	219	280
ENSG00000246982	Z84485.1	0.05057316	0.555653032	44	32	57	94	49	63	88	75	59	47	75	76	40	69	51	73	68	129	85	63	118	93	161	43	59
ENSG00000167363	FN3K	0.050582838	0.555653032	241	153	359	427	482	496	396	415	302	371	526	399	317	354	526	412	452	612	343	398	571	429	588	320	554
ENSG00000180182	MED14	0.050583859	0.555653032	742	575	1546	1141	1251	1449	1715	1436	786	803	1733	1174	990	1496	667	1193	1141	1234	1113	1171	1268	860	1302	653	738
ENSG00000179820	MYADM	0.0507356	0.556404374	417	258	563	570	323	446	500	525	470	344	723	493	466	1178	781	513	413	363	1103	1063	1874	282	931	302	551
ENSG00000182670	TTC3	0.050816282	0.556404374	1056	685	1926	1741	1499	1924	1611	1545	1272	1325	1741	1491	1255	1609	1029	1626	1465	1645	1302	1668	1833	1204	1902	936	1229
ENSG00000230082	PRRT3-AS1	0.05084938	0.556404374	47	35	186	65	107	34	83	80	43	57	78	104	38	42	47	46	25	81	65	64	69	78	98	22	47
ENSG00000186660	ZFP91	0.050850911	0.556404374	1005	610	2504	1346	1131	1231	1474	1323	1008	1109	1409	1080	1154	1499	990	1409	1213	1190	1247	1196	1222	971	1555	846	1268
ENSG00000166337	TAF10	0.050867499	0.556404374	237	128	676	352	611	309	395	298	190	198	346	352	264	365	263	325	258	345	279	293	344	173	399	185	244
ENSG00000166025	AMOTL1	0.050932305	0.556404374	1116	653	2544	1605	2425	1471	1478	1617	1071	1040	1704	1694	940	1599	1211	1867	1152	1695	1240	1181	1461	1248	1634	886	1309
ENSG00000124207	CSE1L	0.050962406	0.556404374	701	465	1452	1300	916	1072	1252	1033	768	775	1287	1118	865	1283	762	996	981	883	888	892	1011	789	1129	655	799
ENSG00000072364	AFF4	0.051015196	0.556404374	517	333	1309	698	550	799	831	576	525	429	834	531	580	930	492	761	572	665	666	612	673	427	707	354	463
ENSG00000049130	KITLG	0.051017678	0.556404374	73	59	172	99	73	96	124	97	115	80	134	100	88	167	156	91	86	81	118	143	187	135	165	124	141
ENSG00000163815	CLEC3B	0.051085628	0.556461888	168	82	363	275	261	173	179	186	148	146	271	200	162	716	199	173	98	158	401	574	679	107	498	117	249
ENSG00000122026	RPL21	0.051120881	0.556461888	7054	4625	26136	9867	22143	11891	11562	10253	7358	7699	12172	11721	7657	13432	7194	12336	9088	10734	7934	10519	11628	7630	11437	5267	7938
ENSG00000106077	ABHD11	0.051121388	0.556461888	80	60	204	138	195	190	154	131	161	132	217	147	142	159	317	153	142	159	133	163	197	121	264	118	251
ENSG00000146828	SLC12A9	0.051237286	0.557365703	106	57	100	132	106	110	126	96	83	81	162	107	100	258	96	139	100	128	176	150	239	102	215	103	112
ENSG00000099940	SNAP29	0.051370953	0.557808184	363	268	687	577	638	545	726	536	360	419	621	451	413	677	438	538	408	492	495	545	580	313	583	385	486
ENSG00000029725	RABEP1	0.051490701	0.557808184	1477	752	3416	1857	1557	1729	2086	1804	1298	1441	1911	1198	1804	2211	1131	2044	1872	1547	1590	1438	1637	1065	2061	1016	1644
ENSG00000175395	ZNF25	0.051507495	0.557808184	624	309	1321	736	773	1000	1009	683	657	638	1022	673	691	1065	438	988	863	694	669	704	625	600	928	430	659
ENSG00000157014	TATDN2	0.051568851	0.557808184	130	78	263	177	200	170	165	144	120	155	217	154	166	222	110	171	163	169	138	185	201	103	184	102	145
ENSG00000228887	EEF1DP1	0.051582766	0.557808184	36	32	173	52	98	73	94	44	41	56	60	52	51	59	52	60	40	44	58	45	50	27	92	36	56
ENSG00000170540	ARL6IP1	0.051629777	0.557808184	197	117	478	275	193	296	218	303	222	218	290	218	186	352	281	262	328	199	255	297	465	206	425	185	371
ENSG00000212789	ST13P5	0.051652648	0.557808184	229	129	434	272	287	292	310	271	171	184	297	247	221	406	137	197	274	235	249	288	306	202	290	172	167
ENSG00000153201	RANBP2	0.051737374	0.557808184	1054	605	2262	1591	1560	1528	1800	1391	1062	1323	1780	1424	1346	1832	1057	1593	1390	1349	1401	1416	1477	1096	1869	976	1240
ENSG00000187522	HSPA14	0.051792473	0.557808184	187	140	605	295	345	280	335	292	228	242	330	235	263	305	204	371	304	260	213	237	285	192	330	175	236
ENSG00000140459	CYP11A1	0.05183519	0.557808184	9	6	19	10	21	33	21	15	34	24	30	7	4	19	58	33	27	29	10	15	40	9	54	19	28
ENSG00000279591	AC002044.2	0.051842288	0.557808184	14	8	30	26	28	12	29	10	19	21	22	29	8	34	9	18	12	13	13	19	22	6	21	13	16
ENSG00000185088	RPS27L	0.051889365	0.557808184	539	321	1681	863	1633	665	782	474	440	485	692	728	561	852	430	737	609	904	509	721	826	441	781	346	531
ENSG00000213742	ZNF337-AS1	0.051922212	0.557808184	25	18	23	40	31	37	45	28	23	34	58	28	25	42	31	54	38	66	34	38	48	31	59	28	50
ENSG00000108219	TSPAN14	0.052000548	0.557808184	318	202	603	480	311	582	506	596	441	391	548	429	406	675	524	501	562	445	581	597	716	322	749	367	501
ENSG00000184465	WDR27	0.052300324	0.557808184	76	30	120	87	44	115	92	78	84	102	124	89	41	117	87	70	57	98	57	39	112	56	102	29	71
ENSG00000179456	ZBTB18	0.05238908	0.557808184	1542	814	3247	2577	1614	1906	2590	2225	1523	1889	2311	1863	1789	2546	1160	2602	1825	2193	1717	1757	1897	1425	2593	1128	1906
ENSG00000118181	RPS25	0.052417401	0.557808184	7536	5275	28424	10839	22608	12766	13065	10051	8539	7500	15038	11372	7736	13928	7482	12933	9123	11748	8185	10474	11832	8571	14342	5938	8491
ENSG00000243547	HNRNPKP4	0.052488932	0.557808184	41	19	58	47	48	49	56	50	33	33	54	43	44	63	35	31	38	40	40	33	35	38	69	26	22
ENSG00000122406	RPL5	0.05251293	0.557808184	5882	3566	17077	7561	14871	8979	8753	8064	6495	6272	9190	7600	6741	9725	5652	9341	7018	9745	6817	8053	10140	5784	10260	4968	6791
ENSG00000230629	RPS23P8	0.052553699	0.557808184	1081	755	5452	1511	3748	1744	1761	1397	1278	1115	2066	1652	1266	2181	1224	1781	1307	1563	1312	1428	1532	1351	2121	783	1206
ENSG00000037042	TUBG2	0.052560733	0.557808184	168	64	173	154	197	133	224	210	102	146	228	168	173	210	175	249	168	206	193	195	344	122	203	143	159
ENSG00000004776	HSPB6	0.052621834	0.557942469	20303	11869	7198	26849	22571	23645	22853	26140	27239	20973	29062	10600	21667	14528	46253	22220	23299	37554	33454	23330	38326	23749	45925	23153	23109
ENSG00000125445	MRPS7	0.05266494	0.557942469	1142	902	3554	2267	3236	2113	2235	2035	1786	1730	2694	1948	1828	1850	2709	1977	2244	2899	2163	1931	2829	2114	3513	1670	2614
ENSG00000109472	CPE	0.052691827	0.557942469	416	260	815	789	530	466	429	575	474	475	847	588	309	1136	631	593	521	430	690	1125	2024	229	1004	460	611
ENSG00000141542	RAB40B	0.052710636	0.557942469	425	365	2906	936	1273	827	1225	816	644	803	1682	505	1062	1571	523	644	619	749	919	851	947	663	836	424	801
ENSG00000040633	PHF23	0.052890762	0.559210997	368	161	522	448	369	379	539	410	359	336	463	301	403	567	272	435	325	345	419	356	467	258	528	212	308
ENSG00000147202	DIAPH2	0.053030607	0.559642857	360	171	508	397	535	448	488	434	352	409	537	546	362	504	209	464	470	358	412	466	490	323	557	330	348
ENSG00000240857	RDH14	0.053115977	0.560195184	338	221	1053	518	631	421	521	466	404	371	586	405	458	527	326	422	384	565	454	475	536	334	682	321	438
ENSG00000197121	PGAP1	0.053238587	0.561139337	46	43	125	102	81	78	87	67	67	57	79	90	57	98	38	68	55	86	54	82	102	44	97	49	46
ENSG00000164904	ALDH7A1	0.053304826	0.561488536	229	153	542	367	371	185	307	455	410	323	483	311	235	398	502	256	446	710	403	352	450	320	619	334	479
ENSG00000198382	UVRAG	0.053510337	0.563303417	250	136	465	448	368	365	405	365	263	273	433	327	274	499	224	305	343	307	316	373	391	252	411	196	286
ENSG00000285106	AC016831.6	0.053702954	0.564980395	10	7	15	21	21	14	19	14	8	4	21	9	10	11	7	18	13	16	16	7	10	16	15	3	3
ENSG00000118496	FBXO30	0.053822807	0.565890251	244	114	616	261	212	267	341	239	187	202	306	211	271	249	212	264	258	287	246	213	314	162	289	189	236
ENSG00000115875	SRSF7	0.053870388	0.565927063	726	415	1475	995	1135	1105	1068	930	750	777	1212	1120	902	1408	813	1088	864	946	957	1042	1193	651	1098	650	723
ENSG00000114942	EEF1B2	0.054002864	0.565927063	4853	3730	23371	7570	14750	8155	8662	7361	5610	5394	9535	7000	5374	8270	5520	10066	6907	7399	6132	7139	9258	4803	8151	3633	6578
ENSG00000146122	DAAM2	0.054061577	0.565927063	653	213	721	575	364	810	579	707	590	756	537	544	554	1856	457	2201	981	349	833	467	942	347	1315	535	1701
ENSG00000127993	RBM48	0.054144352	0.565927063	198	111	463	299	233	334	268	305	241	235	312	266	204	253	229	210	220	291	239	271	257	215	369	194	269
ENSG00000197457	STMN3	0.054195645	0.565927063	68	34	59	130	49	102	73	71	89	53	96	66	71	194	91	122	62	113	131	104	230	49	150	51	63
ENSG00000172731	LRRC20	0.054196552	0.565927063	6463	3386	10169	10205	10461	9831	9951	9159	7466	6536	10852	9431	7633	10572	5705	10950	9374	7563	7269	7658	9516	6394	11267	4625	6690
ENSG00000101161	PRPF6	0.054223925	0.565927063	1529	858	2761	2457	2563	2416	2091	1950	1662	1492	2711	2159	1685	2502	1449	2068	2243	2496	1729	2211	2286	1557	2574	1247	1579
ENSG00000264424	MYH4	0.054258982	0.565927063	5179	1533	6229	6194	4108	6732	7286	7788	2252	4500	5671	5257	6769	7467	848	5939	6554	3997	4140	3569	3576	3651	4700	2847	5364
ENSG00000117713	ARID1A	0.054301337	0.565927063	639	363	824	801	666	824	1149	720	765	593	882	734	736	1057	569	765	682	576	729	784	862	591	980	448	612
ENSG00000272918	AC005070.3	0.054443034	0.565927063	6	4	12	18	6	12	12	10	8	12	15	13	9	13	5	10	10	15	8	11	8	4	12	2	5
ENSG00000119820	YIPF4	0.05450396	0.565927063	778	518	2327	1132	1262	1066	1348	1127	964	920	1514	1124	992	1561	793	1268	1061	1029	1058	1152	1284	785	1467	673	1001
ENSG00000239246	AC008026.1	0.054612383	0.565927063	157	90	880	243	640	348	493	213	139	154	288	319	265	371	213	307	164	219	214	230	238	137	397	140	234
ENSG00000177181	RIMKLA	0.054647219	0.565927063	11	8	35	23	33	12	26	19	14	20	21	3	13	47	25	19	14	22	24	19	42	14	22	27	27
ENSG00000251580	LINC02482	0.054697611	0.565927063	31	21	103	38	61	49	37	18	32	37	64	45	37	54	34	25	54	61	19	41	64	21	22	23	27
ENSG00000163597	SNHG16	0.054816386	0.565927063	1015	692	3136	1512	1937	1682	1419	1589	1255	1424	1688	1451	1332	1602	1173	1833	1471	1742	1310	1664	1827	1183	2012	909	1460
ENSG00000124839	RAB17	0.05482866	0.565927063	16	10	31	53	59	45	13	23	18	13	33	20	25	37	50	39	21	48	24	30	67	26	23	23	20
ENSG00000259065	AC005520.2	0.054836319	0.565927063	84	53	380	145	206	130	121	140	176	159	159	83	168	171	191	380	198	164	167	184	269	154	366	88	229
ENSG00000233871	DLG5-AS1	0.054997897	0.565927063	12	1	16	10	14	6	6	2	5	12	18	7	5	12	13	11	14	10	10	9	14	5	28	5	13
ENSG00000204131	NHSL2	0.055038499	0.565927063	47	24	41	58	35	25	32	42	33	38	63	47	31	78	45	43	45	38	81	69	156	22	87	31	67
ENSG00000126895	AVPR2	0.055116086	0.565927063	28	24	54	76	48	45	54	46	51	48	63	61	33	71	54	63	52	51	60	53	105	41	122	43	58
ENSG00000166169	POLL	0.055203468	0.565927063	428	212	1010	538	807	710	635	586	451	429	807	518	515	742	498	533	527	573	476	608	748	396	911	337	544
ENSG00000113240	CLK4	0.055290361	0.565927063	493	295	922	680	649	738	814	567	476	354	784	513	617	906	365	620	495	607	536	584	648	385	773	425	445
ENSG00000224152	AC009506.1	0.05532147	0.565927063	124	76	206	148	198	184	229	192	176	157	193	218	149	140	109	218	152	199	142	149	172	128	269	103	126
ENSG00000130826	DKC1	0.055586627	0.565927063	459	296	1110	724	659	679	790	595	436	504	698	510	528	773	450	682	656	669	529	566	628	406	744	367	484
ENSG00000124784	RIOK1	0.055687145	0.565927063	174	107	318	235	249	201	229	183	175	172	245	218	170	270	153	212	211	200	161	197	242	164	283	158	167
ENSG00000133321	PLAAT4	0.055755371	0.565927063	86	38	289	75	152	78	88	61	81	43	47	73	57	117	49	39	68	93	64	69	93	58	70	23	36
ENSG00000137880	GCHFR	0.055845763	0.565927063	10	9	113	30	58	17	30	37	19	24	59	20	26	33	67	30	20	50	34	48	75	25	47	11	60
ENSG00000130717	UCK1	0.055868111	0.565927063	617	292	1688	791	904	794	936	698	600	636	1004	696	853	1048	508	897	643	753	633	678	886	588	1056	507	801
ENSG00000164061	BSN	0.055873995	0.565927063	3	5	7	8	18	12	8	5	9	4	8	10	6	10	8	19	5	18	6	9	12	7	8	13	8
ENSG00000177311	ZBTB38	0.055942901	0.565927063	483	274	1283	710	617	677	789	701	741	579	755	601	641	651	509	719	631	655	617	612	837	492	932	420	700
ENSG00000175073	VCPIP1	0.055957238	0.565927063	173	129	486	266	215	307	294	271	190	182	315	230	235	282	182	323	179	211	203	251	267	167	335	176	219
ENSG00000213178	RPL22P1	0.056012922	0.565927063	1887	1303	8982	2786	5609	3110	3003	2668	2105	2055	3294	2917	1963	3536	1992	2951	2456	3371	2311	2710	3304	2097	3475	1508	2239
ENSG00000177595	PIDD1	0.056020747	0.565927063	346	170	312	469	376	712	511	414	333	337	550	386	416	570	451	472	551	532	426	441	546	324	635	382	736
ENSG00000141026	MED9	0.056157757	0.565927063	329	205	636	464	586	702	536	449	377	409	660	558	391	581	646	594	524	524	577	453	590	510	702	409	685
ENSG00000214872	SMTNL1	0.056184556	0.565927063	11607	4357	15970	14047	17813	11366	13604	8579	11995	5540	8845	4925	13429	15497	9717	6082	11247	11114	8203	9644	8778	7551	18236	4133	4547
ENSG00000113971	NPHP3	0.056242594	0.565927063	101	59	212	123	132	141	141	124	129	77	152	132	77	159	95	110	85	125	116	137	207	84	108	40	95
ENSG00000205871	RPS3AP47	0.05625635	0.565927063	274	237	1289	439	951	511	591	449	361	313	586	514	356	547	308	615	379	498	319	459	467	347	556	244	364
ENSG00000079459	FDFT1	0.056295946	0.565927063	2240	1310	5869	2752	4351	3169	4079	2983	2767	2516	3888	2690	2843	4659	2307	3971	2586	2811	2730	3379	3790	2112	4099	1647	2492
ENSG00000116459	ATP5PB	0.056444884	0.565927063	2167	1703	6151	3856	5149	4216	3807	4201	3977	4046	4580	2933	3885	3004	6540	3697	4669	5775	4086	3992	4814	3514	6942	3648	6267
ENSG00000164024	METAP1	0.056446059	0.565927063	536	288	1027	696	712	661	852	624	545	517	768	585	625	830	580	743	615	699	580	488	773	511	729	430	570
ENSG00000253115	AC087672.1	0.056474251	0.565927063	36	27	248	76	174	51	80	54	83	44	86	97	25	59	33	35	35	61	58	70	83	58	90	35	33
ENSG00000180773	SLC36A4	0.056490765	0.565927063	27	9	50	43	23	31	26	33	24	32	54	24	24	67	34	53	40	40	25	67	64	20	47	23	35
ENSG00000228606	AL139011.1	0.056498605	0.565927063	16	15	28	18	20	29	37	14	23	9	22	11	35	29	17	20	36	14	13	19	20	7	51	9	8
ENSG00000008294	SPAG9	0.056548986	0.565927063	1163	680	2850	1650	1515	1711	1822	1534	1162	1197	1747	1280	1401	1902	1145	1669	1593	1427	1650	1480	1607	1034	2240	922	1197
ENSG00000104998	IL27RA	0.056633553	0.565927063	51	27	93	99	47	88	107	148	75	95	113	62	67	104	129	89	59	106	128	102	102	68	123	83	111
ENSG00000273611	ZNHIT3	0.056704049	0.565927063	294	252	1083	489	834	508	512	417	395	372	585	444	368	505	412	489	421	397	363	497	608	346	617	288	396
ENSG00000184100	BRD7P2	0.056754367	0.565927063	87	53	165	141	137	155	162	116	126	91	130	123	126	148	133	120	111	120	102	112	118	82	176	77	128
ENSG00000163541	SUCLG1	0.056768259	0.565927063	1597	1183	4840	2922	4051	2787	3016	2966	2561	2995	3338	2440	2630	2387	3579	3286	3000	4090	2783	2813	3465	2912	4986	2184	4118
ENSG00000096384	HSP90AB1	0.056798889	0.565927063	20600	10281	30589	21879	23362	21362	25480	21984	17925	18250	23283	19779	20997	20302	19141	18545	21587	25997	20369	18739	25108	18622	29869	13883	20508
ENSG00000240409	MTATP8P1	0.056817634	0.565927063	710	679	693	1234	1053	1564	1581	1973	1521	1314	1291	949	1149	903	1482	956	1798	1368	1428	2196	1702	1654	2109	1291	2404
ENSG00000219023	AL033519.3	0.056904349	0.565927063	98	45	501	124	295	147	156	122	111	99	183	166	121	193	101	159	133	133	97	130	128	90	191	72	127
ENSG00000040199	PHLPP2	0.056926075	0.565927063	52	29	88	58	41	49	77	56	43	48	101	47	61	82	42	64	62	51	48	52	72	34	61	44	60
ENSG00000228486	C2orf92	0.056942678	0.565927063	40	17	35	71	34	71	56	28	18	26	71	39	26	72	73	53	53	72	30	61	97	50	47	31	42
ENSG00000143641	GALNT2	0.056995772	0.565927063	1463	949	3349	2768	1962	2168	2696	2239	1691	1644	2772	2273	1954	2141	1294	2815	2406	2081	1673	1971	2396	1715	2450	1545	1852
ENSG00000196083	IL1RAP	0.057012089	0.565927063	11	8	30	30	26	16	19	19	16	27	28	12	14	15	43	19	21	31	20	41	48	11	22	23	25
ENSG00000150401	DCUN1D2	0.057106785	0.565993553	1303	823	3130	2287	2147	2166	3027	1892	1687	1737	2595	1759	1746	2047	1625	1779	1915	1790	2069	1749	1756	1509	2795	1345	1724
ENSG00000273372	SFTPD-AS1	0.057234813	0.566634672	29	14	15	36	21	38	7	17	23	38	41	18	20	39	29	29	63	41	30	32	25	30	25	22	44
ENSG00000160712	IL6R	0.057286697	0.566817438	544	305	827	1101	566	886	708	551	418	576	889	538	554	484	299	365	733	551	565	858	673	518	841	611	569
ENSG00000239474	KLHL41	0.057344007	0.566827207	42380	23325	104565	44379	63094	69924	61003	48771	43083	36824	64929	47085	36187	75355	46132	62105	55869	44206	42464	49696	45297	36188	72092	27230	42590
ENSG00000234498	RPL13AP20	0.057419649	0.56714026	260	139	1086	329	798	391	555	292	187	200	479	352	289	463	291	386	235	334	230	329	310	239	538	172	302
ENSG00000100271	TTLL1	0.057461525	0.567223513	29	9	51	30	41	37	26	30	35	20	25	32	18	54	39	34	27	56	30	35	55	20	44	31	44
ENSG00000011007	ELOA	0.057571877	0.567287713	685	394	1330	863	911	967	1108	949	671	828	981	928	931	989	690	1095	972	928	807	767	956	635	1189	610	830
ENSG00000100483	VCPKMT	0.057596684	0.567287713	119	77	216	194	134	148	131	147	131	105	199	171	127	219	82	161	131	153	155	148	177	102	170	72	110
ENSG00000166266	CUL5	0.05765994	0.567287713	1209	746	3396	1777	1641	1741	2152	1662	1124	1177	1755	1587	1494	1914	1165	1871	1430	1756	1446	1467	1519	1205	2066	987	1288
ENSG00000067840	PDZD4	0.057691932	0.567287713	123	82	328	436	217	204	193	203	149	137	300	77	136	276	59	221	188	124	155	94	400	24	251	93	66
ENSG00000163431	LMOD1	0.057698981	0.567287713	2753	1425	2746	2856	1519	3926	4140	2835	2365	2343	2693	3724	4093	10223	516	4107	2106	1899	2017	2448	3878	1519	3208	821	1163
ENSG00000163539	CLASP2	0.057807793	0.567287713	819	595	2336	1492	1159	1511	1453	1366	1053	959	1431	1164	1050	1531	1044	1295	1113	1425	1007	1222	1275	922	1551	760	1095
ENSG00000113638	TTC33	0.05782873	0.567287713	427	288	1320	624	567	683	663	652	474	449	702	502	553	705	430	594	541	644	526	593	678	451	774	389	514
ENSG00000123342	MMP19	0.057869435	0.567287713	11	9	18	16	17	13	11	15	16	15	14	8	9	44	20	13	16	17	32	56	52	5	31	6	16
ENSG00000198324	PHETA1	0.058059646	0.567982477	155	96	415	246	201	175	224	192	163	169	184	154	175	301	188	184	165	179	162	199	182	141	269	119	191
ENSG00000162413	KLHL21	0.058142372	0.567982477	2450	1039	6143	3098	2025	2170	4305	3441	2631	2186	3007	2254	3156	2720	2265	2107	2482	2255	2595	2164	2618	1750	5395	1664	3428
ENSG00000071246	VASH1	0.058179326	0.567982477	111	78	279	263	164	201	232	251	163	113	222	132	141	350	189	248	229	216	187	278	265	118	248	107	246
ENSG00000175309	PHYKPL	0.058304599	0.568151228	537	227	588	596	599	531	633	502	472	437	514	521	426	718	544	532	875	958	655	695	769	390	808	359	560
ENSG00000107819	SFXN3	0.058337677	0.568151228	90	49	127	184	92	156	125	115	144	96	171	104	111	305	165	113	115	105	185	230	401	73	244	95	142
ENSG00000184281	TSSC4	0.058398978	0.568151228	626	371	2067	1037	1630	919	1078	897	634	741	1180	1038	848	1135	545	1010	895	957	794	742	1050	656	1255	547	809
ENSG00000166411	IDH3A	0.058409166	0.568151228	999	710	1985	1475	1686	1696	2175	1713	1505	1461	2059	1866	1243	1671	2288	2411	1742	1676	1384	1382	1876	1621	2068	1234	2432
ENSG00000198108	CHSY3	0.058426543	0.568151228	15	5	15	32	28	14	44	16	5	36	33	47	21	43	12	45	31	30	43	60	47	25	25	18	25
ENSG00000132205	EMILIN2	0.058572533	0.568673768	33	14	37	49	18	22	54	35	27	22	57	14	24	262	34	55	22	11	170	110	130	27	158	16	26
ENSG00000134717	BTF3L4	0.058598249	0.568673768	622	417	1599	869	903	971	946	805	625	595	936	807	736	1028	590	867	803	914	789	784	912	643	1073	512	721
ENSG00000152904	GGPS1	0.058666038	0.568673768	215	109	422	284	272	212	294	309	198	245	273	227	247	244	141	356	209	222	218	309	344	202	338	132	238
ENSG00000285336	AC108734.3	0.058687418	0.568673768	34	19	34	34	37	63	67	34	41	21	42	28	35	38	16	16	38	62	48	55	30	11	55	29	5
ENSG00000197448	GSTK1	0.058735524	0.568673768	1248	818	2499	1671	2463	2112	2029	2152	1780	1604	2096	1646	1576	1674	2354	2047	2264	2454	1906	1973	2572	1667	3041	1401	2707
ENSG00000236439	AC099336.2	0.058748537	0.568673768	470	277	2064	637	1687	887	773	607	449	464	773	766	527	1037	541	864	522	697	570	697	777	392	810	367	522
ENSG00000185591	SP1	0.05884305	0.568939163	487	313	800	667	491	562	699	555	455	438	692	535	467	846	422	572	494	488	521	546	638	399	780	324	479
ENSG00000104863	LIN7B	0.058900035	0.569165639	312	139	1357	407	681	400	472	344	212	311	460	442	338	488	239	575	392	358	318	482	378	253	503	206	264
ENSG00000099942	CRKL	0.059000442	0.56981122	1166	726	2657	1885	1898	1710	1900	1758	1340	1267	2030	1678	1468	2315	1144	1787	1606	1417	1591	1598	1632	1335	2302	1007	1477
ENSG00000133059	DSTYK	0.059080145	0.570115244	293	179	640	377	373	367	447	367	311	293	525	307	356	415	265	429	329	332	332	461	464	283	480	228	345
ENSG00000134508	CABLES1	0.059233165	0.570227477	30	34	52	35	32	16	75	14	20	33	61	15	15	82	41	40	29	38	50	114	128	18	41	22	30
ENSG00000130653	PNPLA7	0.059245287	0.570227477	782	388	805	1122	745	990	1412	924	814	683	996	705	727	1546	828	841	866	820	940	922	836	417	1064	502	673
ENSG00000211460	TSN	0.059339031	0.570229948	805	566	2139	1259	1151	1187	1242	1136	945	899	1323	1120	947	1311	983	1139	1054	1029	1005	1098	1171	905	1481	719	1004
ENSG00000119421	NDUFA8	0.05946837	0.570229948	918	804	4177	1788	3005	1818	1881	1972	1624	1725	2117	1635	1553	1378	2524	1779	1995	2460	1927	2115	2519	1840	3292	1422	2863
ENSG00000214331	AC009053.1	0.059471585	0.570229948	18	7	10	22	20	35	20	11	7	9	37	11	20	32	16	24	29	13	11	25	25	31	20	9	27
ENSG00000215218	UBE2QL1	0.059613342	0.570229948	825	278	1351	1280	1070	735	1153	645	695	647	1159	564	640	982	592	563	796	683	1069	701	889	574	1251	526	609
ENSG00000151093	OXSM	0.059686079	0.570229948	134	118	370	234	301	233	244	189	201	231	272	175	176	181	267	214	256	292	190	257	300	235	345	207	337
ENSG00000172992	DCAKD	0.059716808	0.570229948	94	89	148	185	167	218	111	146	111	155	248	149	114	197	166	225	163	170	176	195	235	107	260	144	188
ENSG00000255052	FAM66D	0.059726462	0.570229948	10	14	17	16	29	15	13	15	10	16	25	3	10	37	34	13	14	38	20	13	21	13	42	33	15
ENSG00000110768	GTF2H1	0.059783259	0.570229948	271	171	356	336	397	345	398	311	244	246	369	263	327	391	295	302	276	316	275	326	324	206	390	205	338
ENSG00000167815	PRDX2	0.059807914	0.570229948	3239	2290	11758	6100	8416	5314	5693	6189	4824	5249	6405	4688	4860	4751	7301	5411	6124	7192	6164	6596	7830	5341	9264	4190	7482
ENSG00000167384	ZNF180	0.059822359	0.570229948	88	39	141	98	88	90	130	112	70	49	110	55	62	83	45	88	100	82	67	89	106	64	106	43	82
ENSG00000232434	AJM1	0.05983475	0.570229948	135	40	350	298	216	119	183	196	209	156	160	124	169	162	215	214	250	293	161	231	300	168	349	146	360
ENSG00000166037	CEP57	0.059942568	0.570229948	242	158	517	334	327	398	411	378	334	284	443	340	307	532	299	393	339	492	249	329	370	232	383	184	296
ENSG00000144711	IQSEC1	0.059997904	0.570229948	716	509	1536	1127	995	1419	1236	1285	1096	1003	1204	1137	1143	1397	1227	1461	1243	1273	1203	1228	1417	965	2034	986	1768
ENSG00000185947	ZNF267	0.060126352	0.570229948	62	39	89	88	65	87	126	62	80	70	132	96	76	75	62	71	74	87	62	94	106	47	104	53	80
ENSG00000269556	TMEM185A	0.060140163	0.570229948	166	88	352	230	236	267	264	238	227	219	278	219	229	357	215	348	260	268	256	264	390	167	391	172	292
ENSG00000268006	PTOV1-AS1	0.060153392	0.570229948	38	22	90	71	81	56	68	43	51	53	60	47	39	54	47	80	35	61	51	57	72	30	63	21	35
ENSG00000140463	BBS4	0.060307228	0.571368869	174	122	271	307	255	300	317	308	237	230	329	258	278	248	254	303	258	287	219	282	285	216	328	149	186
ENSG00000245248	USP2-AS1	0.060604934	0.572298126	9	3	10	10	6	15	20	8	13	15	5	10	6	14	6	24	17	23	21	9	17	16	30	12	10
ENSG00000225170	AL049737.1	0.060608077	0.572298126	21	14	73	36	32	36	61	24	12	15	22	16	34	30	26	24	12	23	19	16	25	16	38	15	30
ENSG00000173889	PHC3	0.060621975	0.572298126	367	177	708	461	405	545	507	410	323	318	503	363	341	513	360	486	391	429	352	443	535	278	518	260	370
ENSG00000124785	NRN1	0.060657008	0.572298126	190	91	303	190	146	200	146	205	168	151	282	214	148	207	245	194	201	233	204	279	472	156	385	133	207
ENSG00000164849	GPR146	0.060695341	0.572298126	101	83	199	144	176	136	123	206	128	139	236	111	97	197	215	122	117	202	136	141	245	100	280	109	240
ENSG00000198087	CD2AP	0.060709023	0.572298126	157	89	320	203	139	192	219	136	167	152	207	156	145	271	172	207	233	199	197	189	287	112	313	127	242
ENSG00000244005	NFS1	0.060848451	0.572657539	251	173	517	485	520	560	385	406	332	453	589	338	432	352	432	482	519	512	535	515	616	385	700	336	592
ENSG00000266441	AP005205.2	0.060946993	0.573050773	12	7	22	19	38	10	9	14	38	37	16	26	12	9	18	21	53	17	35	19	22	31	50	22	29
ENSG00000179598	PLD6	0.060957816	0.573050773	33	34	84	106	91	71	93	83	50	60	120	84	47	68	27	52	68	73	68	74	94	68	77	44	41
ENSG00000063177	RPL18	0.061011799	0.573125097	3981	2409	17140	5548	12643	7354	6493	5362	4106	4357	6797	6213	5021	8545	4092	7041	5161	5864	5164	6366	6543	3881	6804	3079	4556
ENSG00000140682	TGFB1I1	0.06117457	0.573125097	193	89	173	212	124	234	167	196	158	118	257	149	126	370	257	244	146	116	262	285	738	115	272	93	218
ENSG00000234771	SLC25A25-AS1	0.061192782	0.573125097	85	71	75	172	103	133	173	114	96	136	193	79	68	104	115	127	217	217	131	108	164	146	154	132	209
ENSG00000117597	UTP25	0.061202285	0.573125097	61	44	174	112	95	124	110	97	82	71	123	94	83	131	75	105	96	91	79	87	135	44	116	64	102
ENSG00000122176	FMOD	0.06123847	0.573136183	131	135	270	180	147	128	121	252	155	163	207	116	132	612	170	186	250	121	212	417	629	139	180	103	252
ENSG00000233927	RPS28	0.061359334	0.573136183	3119	2182	19669	4137	11847	5155	5332	5188	3484	3748	7492	5252	3707	5855	4072	5699	3549	4791	4301	4810	5202	3178	6672	2800	4634
ENSG00000130300	PLVAP	0.061410413	0.573136183	195	191	207	439	179	252	189	186	150	139	737	354	130	1112	201	415	121	295	526	522	752	123	696	123	472
ENSG00000223799	IL10RB-DT	0.061413657	0.573136183	12	4	13	12	20	10	27	9	8	5	10	8	9	5	12	18	11	10	5	7	24	2	11	5	4
ENSG00000129315	CCNT1	0.061488138	0.573136183	202	130	526	317	250	343	401	254	280	202	363	269	241	343	227	286	251	267	282	299	320	216	339	179	235
ENSG00000278291	AL161772.1	0.061496915	0.573136183	228	131	577	560	545	376	375	257	498	300	516	145	292	243	687	495	318	700	563	413	620	313	793	276	421
ENSG00000108469	RECQL5	0.061563466	0.573136183	186	76	171	234	201	234	251	205	181	154	228	198	197	210	166	179	159	209	132	166	266	123	235	142	169
ENSG00000129518	EAPP	0.061575218	0.573136183	211	154	613	291	387	310	398	319	241	239	479	284	264	363	234	316	233	298	278	303	403	232	434	175	249
ENSG00000214435	AS3MT	0.061731597	0.57427655	9	8	3	14	24	11	32	10	18	14	31	2	8	25	30	7	27	16	12	5	24	32	52	17	28
ENSG00000150938	CRIM1	0.061835856	0.574405105	701	502	1454	859	580	1160	1292	706	1034	636	1038	494	695	1469	699	661	665	540	1097	930	1261	496	1011	356	705
ENSG00000167536	DHRS13	0.06188223	0.574405105	12	6	32	23	38	8	18	14	14	21	27	20	18	31	25	29	18	21	13	25	35	15	51	23	38
ENSG00000131061	ZNF341	0.061941647	0.574405105	107	77	146	137	118	163	195	169	129	69	146	120	142	193	93	150	106	58	144	103	123	52	208	100	134
ENSG00000233247	UBE2E4P	0.062011741	0.574405105	161	130	319	217	247	222	254	234	151	186	227	241	175	280	110	273	201	190	154	255	228	198	237	130	155
ENSG00000157087	ATP2B2	0.062057734	0.574405105	867	453	1005	914	978	1429	1399	1562	949	750	1024	1357	908	1664	203	1693	994	623	928	950	1121	599	1040	435	588
ENSG00000167657	DAPK3	0.062115822	0.574405105	875	352	1271	904	1183	646	1243	674	439	671	1292	650	709	1187	649	979	726	907	879	747	1117	396	944	369	546
ENSG00000164902	PHAX	0.06216659	0.574405105	382	264	947	594	594	619	689	547	477	450	732	605	491	767	378	633	478	514	515	599	603	426	707	397	560
ENSG00000173812	EIF1	0.062195578	0.574405105	14547	9337	28880	18173	24427	21149	22327	18452	15532	17403	23681	20037	16708	21675	15469	22364	18401	19000	18802	19379	22313	16026	29332	12106	19261
ENSG00000171612	SLC25A33	0.062244844	0.574405105	165	96	529	89	144	280	415	274	218	142	150	89	251	292	155	133	128	72	220	148	169	71	484	84	269
ENSG00000272143	FGF14-AS2	0.062258199	0.574405105	12	8	35	21	39	15	29	13	29	14	25	20	17	35	28	23	18	34	24	33	47	10	35	17	26
ENSG00000234801	MORF4	0.062289678	0.574405105	7	13	26	16	33	13	12	7	14	13	14	15	9	22	8	11	11	13	12	17	12	10	14	5	11
ENSG00000134569	LRP4	0.062372354	0.574405105	149	127	356	311	287	203	434	302	166	208	305	408	267	126	190	227	205	296	116	311	229	214	210	153	242
ENSG00000105643	ARRDC2	0.062506884	0.574405105	2843	767	2061	6256	1795	1346	3180	1838	946	2185	3016	2193	1867	4102	848	1184	890	2628	1295	1604	1933	1368	3091	1625	1731
ENSG00000231245	C1DP1	0.062522604	0.574405105	61	38	145	69	106	72	66	75	74	72	99	106	98	71	76	111	112	75	90	63	79	46	76	39	62
ENSG00000146707	POMZP3	0.062544001	0.574405105	120	150	784	447	110	461	219	431	94	179	478	478	126	119	85	391	622	137	166	83	232	301	537	102	113
ENSG00000174579	MSL2	0.062554266	0.574405105	287	187	569	383	286	327	386	309	269	282	462	331	274	377	270	376	295	292	285	367	344	280	398	246	286
ENSG00000135829	DHX9	0.062578386	0.574405105	709	442	1325	1103	947	1016	1351	910	737	703	1144	1088	954	1141	798	942	877	1021	890	880	1076	638	1142	631	829
ENSG00000163701	IL17RE	0.062633652	0.574405105	18	17	48	37	49	28	23	32	18	12	45	27	18	91	18	27	23	47	38	137	106	35	66	13	27
ENSG00000167112	TRUB2	0.062643236	0.574405105	213	164	462	414	556	415	381	380	327	331	480	335	296	337	463	372	345	529	367	372	484	319	610	314	513
ENSG00000056558	TRAF1	0.062858338	0.574405105	43	21	38	48	27	49	35	31	37	34	75	39	31	66	51	69	50	53	70	41	116	51	83	33	89
ENSG00000130787	HIP1R	0.062898236	0.574405105	130	68	169	209	183	178	194	230	153	200	287	136	147	217	298	148	257	273	180	169	276	119	352	117	247
ENSG00000149573	MPZL2	0.06294691	0.574405105	10	5	10	26	4	6	12	13	8	7	21	18	1	32	14	29	5	7	14	35	39	7	21	8	24
ENSG00000041357	PSMA4	0.063022758	0.574405105	1272	767	3557	1689	2478	1470	1961	1890	1288	1198	1704	1544	1495	2013	1061	1736	1423	1703	1597	1676	1686	1311	2003	971	1349
ENSG00000242661	RPS3AP43	0.063052628	0.574405105	11	6	52	19	28	9	19	8	16	9	15	13	13	15	9	14	11	24	9	12	14	8	12	6	8
ENSG00000079313	REXO1	0.063065737	0.574405105	512	243	509	689	525	690	708	589	443	434	701	523	517	763	418	599	536	465	583	485	608	353	774	326	485
ENSG00000035664	DAPK2	0.063077232	0.574405105	1507	969	2295	2764	2302	2781	2900	2364	1773	1669	3053	2843	1713	2383	1087	2937	2461	2050	1667	2333	2353	1948	2311	1311	1692
ENSG00000198034	RPS4X	0.063147441	0.574405105	6079	4172	23057	8134	18393	10513	10362	9089	6847	6126	11583	9307	6302	11471	8494	9086	7597	10262	7362	9242	11467	6577	10659	4849	7007
ENSG00000242445	RPL7AP11	0.063235543	0.574405105	85	47	202	85	200	105	142	83	63	62	116	130	93	155	87	92	58	103	83	80	107	56	124	55	91
ENSG00000131435	PDLIM4	0.063282244	0.574405105	47	17	63	75	43	31	53	42	39	28	50	44	30	130	62	78	58	44	63	113	179	36	50	29	28
ENSG00000152332	UHMK1	0.06330855	0.574405105	619	402	1695	832	678	834	903	753	523	672	923	869	828	1018	494	843	735	752	784	669	670	646	897	590	687
ENSG00000099337	KCNK6	0.063329796	0.574405105	21	22	48	44	32	36	46	29	32	32	66	22	26	55	44	65	27	38	53	44	74	35	65	27	54
ENSG00000154814	OXNAD1	0.063430691	0.574405105	153	118	387	215	222	129	229	221	240	162	287	150	153	203	456	300	232	317	221	194	265	151	310	156	422
ENSG00000125753	VASP	0.063441145	0.574405105	219	119	324	323	151	188	178	268	212	241	355	201	232	333	314	247	237	292	420	391	582	176	362	219	232
ENSG00000236104	ZBTB22	0.063487013	0.574405105	121	66	175	163	134	170	153	130	138	140	209	112	160	237	157	186	245	191	160	192	248	110	270	121	182
ENSG00000106537	TSPAN13	0.063509684	0.574405105	64	63	237	81	92	161	62	136	124	103	145	101	63	119	206	83	129	166	117	145	152	125	170	102	159
ENSG00000113532	ST8SIA4	0.063598109	0.574405105	22	22	30	18	16	26	41	24	34	28	29	32	29	34	33	37	42	53	49	31	46	29	64	31	66
ENSG00000268858	AL118506.1	0.063640383	0.574405105	63	33	67	79	114	142	75	89	89	71	140	58	80	190	191	96	123	108	53	133	146	81	197	70	92
ENSG00000111348	ARHGDIB	0.063668268	0.574405105	231	188	438	394	341	405	343	365	313	321	560	279	264	420	478	444	344	377	635	587	575	208	613	235	447
ENSG00000174938	SEZ6L2	0.063763407	0.574405105	8	2	27	27	16	22	13	18	15	14	27	15	9	20	29	15	9	14	12	29	25	14	43	18	12
ENSG00000136463	TACO1	0.063781846	0.574405105	509	324	1523	814	1055	865	842	787	685	666	986	704	660	753	887	913	855	1094	788	823	919	687	1181	544	1133
ENSG00000244306	DUXAP10	0.063791549	0.574405105	32	36	45	56	44	20	29	14	10	25	147	12	29	144	29	45	25	43	118	161	78	16	120	24	40
ENSG00000221995	TIAF1	0.063825681	0.574405105	134	79	169	159	69	166	271	134	151	194	190	307	174	262	133	156	173	99	163	139	111	124	179	143	113
ENSG00000107643	MAPK8	0.063829498	0.574405105	321	194	677	403	356	476	521	416	376	320	500	324	456	568	296	429	403	319	374	399	370	303	516	236	364
ENSG00000213305	HNRNPCP6	0.063859124	0.574405105	4	12	27	14	17	14	15	7	11	6	14	8	11	11	7	7	14	7	10	10	11	6	29	4	8
ENSG00000167658	EEF2	0.06387924	0.574405105	46180	24578	86253	59757	86902	76948	73635	59729	46564	44130	87968	67273	50767	84387	45433	60775	58631	71228	55204	59705	75663	38551	82083	37064	56828
ENSG00000151806	GUF1	0.064157275	0.576235722	411	255	798	608	661	645	698	452	553	870	725	386	569	650	727	772	682	794	657	470	632	557	918	522	863
ENSG00000196123	KIAA0895L	0.0642175	0.576235722	142	66	62	262	122	177	156	154	134	128	213	126	149	221	206	211	192	244	184	180	255	141	203	128	165
ENSG00000179632	MAF1	0.064348679	0.576307156	4364	2635	12666	6333	9313	6140	7563	6379	4589	5315	7344	5802	5452	7553	4500	6813	5330	5954	6006	6264	7266	4944	8352	3889	6165
ENSG00000286615	AC011416.4	0.064428002	0.576307156	2	12	15	25	9	15	24	12	11	9	5	19	12	9	3	3	13	13	8	9	17	13	15	6	7
ENSG00000151702	FLI1	0.064668051	0.576453986	112	92	225	208	73	171	175	206	186	163	252	165	152	299	219	181	175	212	294	232	246	155	291	138	252
ENSG00000170271	FAXDC2	0.064684942	0.576453986	184	80	199	243	174	262	258	218	200	172	309	186	130	299	343	185	213	209	189	263	612	165	393	145	387
ENSG00000143401	ANP32E	0.064749428	0.576619002	629	394	1700	864	750	807	924	843	625	648	954	780	699	940	526	1058	867	768	799	726	788	618	1017	518	702
ENSG00000260428	SCX	0.064941602	0.577331254	310	161	1274	673	786	215	570	329	158	222	437	311	385	399	117	595	195	378	303	463	488	232	209	144	160
ENSG00000105784	RUNDC3B	0.06511073	0.578424766	8	8	22	13	8	12	18	11	12	16	14	8	14	35	5	9	9	11	17	6	18	5	18	5	3
ENSG00000177954	RPS27	0.06517906	0.578664534	5412	3670	25601	7512	20683	9620	9627	7297	6236	6073	10284	9003	6446	12460	6276	10809	7205	7449	6923	9013	10016	5337	10170	4047	6148
ENSG00000171467	ZNF318	0.065614264	0.58013199	187	105	275	236	205	243	268	234	178	160	249	178	172	290	163	214	241	194	181	210	205	131	304	145	227
ENSG00000152601	MBNL1	0.06564016	0.58013199	3213	1985	7564	4372	3469	4937	5880	3877	3674	3168	4782	4169	3807	5906	2457	5058	3656	3591	4074	4228	4427	3069	5655	2373	3285
ENSG00000163904	SENP2	0.065674295	0.58013199	538	333	1304	858	724	847	1058	868	668	722	982	731	673	1005	599	823	729	702	768	730	846	599	983	542	685
ENSG00000198844	ARHGEF15	0.06570963	0.58013199	251	158	298	370	195	345	383	422	416	336	410	326	304	412	395	282	399	341	368	406	568	290	547	373	504
ENSG00000164828	SUN1	0.06573527	0.58013199	2337	1515	5381	3995	3105	3977	3641	3574	2634	2138	4048	3133	2873	4138	2386	3484	3151	3038	2959	3226	3353	2545	3752	1913	2899
ENSG00000229119	AC026403.1	0.065737109	0.58013199	1124	696	3312	1509	3099	1963	2035	1605	1223	1172	2017	1661	1385	2241	1165	2254	1539	1470	1323	1894	1758	1192	1753	965	1255
ENSG00000225416	AC104843.1	0.066015607	0.58013199	20	14	95	25	76	56	33	36	23	20	38	32	22	40	21	38	32	61	17	18	32	23	33	15	38
ENSG00000114200	BCHE	0.066016763	0.58013199	44	21	81	75	41	40	93	62	37	35	74	53	41	64	31	57	40	36	31	45	101	33	60	25	42
ENSG00000111254	AKAP3	0.066149481	0.58013199	7	6	13	10	11	6	23	17	12	11	6	5	9	15	7	16	4	2	5	7	15	7	20	3	5
ENSG00000162607	USP1	0.066167227	0.58013199	271	169	654	357	336	377	389	360	297	234	500	352	328	447	223	398	364	359	312	323	384	239	439	233	285
ENSG00000124614	RPS10	0.066182832	0.58013199	260	156	1344	379	900	413	545	370	221	282	487	425	301	535	269	482	279	311	318	435	454	252	494	190	311
ENSG00000089682	RBM41	0.066196007	0.58013199	73	58	122	125	96	125	121	136	109	106	129	102	91	105	79	99	106	124	84	120	139	81	155	63	119
ENSG00000261115	TMEM178B	0.06622297	0.58013199	65	30	121	109	153	199	149	65	142	53	87	86	73	314	114	204	91	210	137	146	51	78	99	156	194
ENSG00000233117	LINC00702	0.066234433	0.58013199	57	13	17	47	50	21	27	15	33	5	46	21	9	111	100	60	20	72	62	22	187	8	32	21	46
ENSG00000175197	DDIT3	0.066297311	0.58013199	186	111	345	221	323	275	248	384	228	240	331	208	312	198	291	376	296	317	359	462	425	285	389	150	297
ENSG00000244538	AC098583.1	0.066451649	0.58013199	68	44	368	92	176	150	111	101	77	70	112	105	59	133	77	116	92	82	101	98	114	78	89	49	87
ENSG00000235558	GUSBP17	0.066509741	0.58013199	4	1	30	18	17	19	15	8	6	4	9	10	5	48	15	23	11	12	8	29	24	8	17	7	16
ENSG00000074695	LMAN1	0.066586066	0.58013199	611	462	1925	946	880	900	1126	860	901	727	934	825	722	778	822	960	786	971	755	809	967	689	1195	648	936
ENSG00000179344	HLA-DQB1	0.066635618	0.58013199	180	79	240	246	246	282	78	198	161	185	501	221	179	368	54	194	108	65	85	378	194	163	254	28	88
ENSG00000110066	KMT5B	0.066715749	0.58013199	395	246	736	550	472	564	587	517	394	369	543	503	435	624	355	471	477	414	423	491	517	370	575	328	434
ENSG00000148672	GLUD1	0.066736069	0.58013199	836	502	1651	1019	1197	1120	1189	1188	908	969	1306	865	973	1314	1292	1112	1173	1249	1229	1178	1576	821	1538	799	1326
ENSG00000185710	SMG1P4	0.066742876	0.58013199	77	43	165	112	137	95	131	54	67	105	123	57	110	116	77	76	110	113	81	66	101	60	121	47	78
ENSG00000189306	RRP7A	0.066759773	0.58013199	422	190	1325	453	454	369	435	452	327	332	441	1003	367	562	389	557	378	411	323	285	454	241	502	331	408
ENSG00000225912	RPL26P36	0.066762016	0.58013199	64	42	286	72	219	114	210	70	53	64	147	99	91	83	111	84	66	135	56	65	76	60	207	52	106
ENSG00000177485	ZBTB33	0.066788945	0.58013199	90	58	238	142	110	163	163	157	121	137	153	141	104	143	126	121	101	107	123	128	154	107	178	91	132
ENSG00000128594	LRRC4	0.066828815	0.58013199	13	1	15	17	9	7	5	2	7	12	14	9	7	18	14	11	9	9	17	17	35	6	8	13	14
ENSG00000259216	AC084757.1	0.066867834	0.58013199	8	5	22	13	10	12	19	7	13	8	16	9	11	15	6	9	14	12	15	5	11	8	17	2	12
ENSG00000161638	ITGA5	0.067015622	0.58013199	280	151	277	402	262	336	336	369	379	293	459	262	358	741	455	426	318	385	563	407	537	218	555	263	392
ENSG00000116350	SRSF4	0.067052821	0.58013199	1210	794	1749	1684	1549	1959	1861	1619	1185	1122	1969	1465	1445	1951	1203	1618	1520	1520	1485	1546	1683	1123	2272	882	1319
ENSG00000204599	TRIM39	0.067064659	0.58013199	172	94	254	215	204	236	227	159	131	182	251	184	168	234	128	227	203	190	161	165	199	118	265	103	144
ENSG00000136999	CCN3	0.067115252	0.58013199	106	26	52	200	72	34	123	84	57	28	72	51	36	195	114	58	35	52	126	192	1021	15	100	64	140
ENSG00000163950	SLBP	0.067176892	0.58013199	232	137	400	313	309	283	282	240	217	182	297	223	188	455	162	258	190	229	271	294	302	214	352	121	173
ENSG00000164694	FNDC1	0.067218925	0.58013199	25	24	78	196	36	24	85	49	71	48	160	15	101	490	27	24	40	32	409	333	224	42	181	82	100
ENSG00000141568	FOXK2	0.067238867	0.58013199	1021	569	1777	1495	1054	1103	1385	1190	974	982	1573	987	1158	1468	772	1270	1122	1131	1176	1104	1087	1038	1731	835	1037
ENSG00000281571	AC241585.2	0.067241561	0.58013199	29	9	29	25	15	9	32	15	14	27	20	14	4	42	60	7	41	53	28	25	42	34	23	7	21
ENSG00000001084	GCLC	0.067252756	0.58013199	250	138	450	285	274	258	477	261	254	204	358	264	262	318	273	262	245	242	272	285	337	199	440	171	298
ENSG00000145332	KLHL8	0.067356452	0.580146796	298	165	748	390	379	375	450	359	270	322	422	336	317	424	243	467	383	368	339	365	372	299	444	219	316
ENSG00000134905	CARS2	0.067428586	0.580146796	903	572	2489	1541	1863	1327	1343	1589	1055	1290	1466	1323	1426	1454	1152	1546	1256	1399	1172	1242	1513	1171	1749	743	1137
ENSG00000105220	GPI	0.067440602	0.580146796	5033	3047	7054	7970	8566	9485	9472	9168	5875	6056	8716	9325	7060	8760	6504	10407	8890	8206	8520	9501	9917	6226	9538	5278	9365
ENSG00000136381	IREB2	0.067441793	0.580146796	456	232	1102	571	545	691	658	659	458	429	626	512	544	599	447	616	564	528	494	602	591	372	747	363	492
ENSG00000170161	AL512625.1	0.067555491	0.580146796	26	5	60	25	32	40	24	23	30	25	40	37	14	45	33	39	30	44	25	39	45	36	63	24	45
ENSG00000169967	MAP3K2	0.067562352	0.580146796	308	219	869	484	426	564	514	431	318	313	520	348	346	481	413	462	380	410	429	484	445	297	542	225	332
ENSG00000006459	KDM7A	0.067783806	0.581026057	349	226	940	433	334	491	569	504	398	346	569	353	480	498	355	437	460	407	429	410	386	354	683	314	404
ENSG00000172613	RAD9A	0.067830596	0.581026057	77	63	136	136	126	104	165	79	121	101	157	97	98	161	116	196	106	123	134	130	208	103	207	88	124
ENSG00000144712	CAND2	0.067837348	0.581026057	2761	1682	4972	4212	4450	5233	5707	5046	3273	3630	5424	5382	4543	5266	2638	5484	4528	3557	3777	3450	4072	3363	4995	3195	4734
ENSG00000128699	ORMDL1	0.06786636	0.581026057	384	201	646	549	439	482	558	446	364	326	605	424	400	538	317	463	395	507	549	455	542	298	601	252	337
ENSG00000229980	TOB1-AS1	0.067870312	0.581026057	138	94	258	322	274	217	308	227	146	159	317	211	153	212	83	223	188	235	202	222	257	128	323	100	180
ENSG00000198496	NBR2	0.068015487	0.581975096	29	7	46	51	34	35	60	25	30	38	19	19	19	65	29	36	32	28	37	23	53	44	57	29	43
ENSG00000269190	FBXO17	0.068059213	0.582055569	47	17	43	76	41	40	41	46	39	46	64	34	39	103	54	71	43	69	61	83	143	28	79	31	33
ENSG00000177054	ZDHHC13	0.068191062	0.58227091	24	7	12	28	23	19	18	19	18	11	26	18	17	64	31	39	15	17	40	26	43	8	31	14	26
ENSG00000275895	U2AF1L5	0.068221721	0.58227091	830	498	2232	1181	1659	1093	1255	1024	927	767	1366	1088	856	1436	832	1260	953	1057	973	1260	1356	803	1449	569	787
ENSG00000023228	NDUFS1	0.068221729	0.58227091	4229	2978	9708	6607	7138	7133	8376	8365	6894	7666	8090	5286	8144	4464	9744	7254	9038	10728	8373	7443	8640	7078	11704	6333	11582
ENSG00000019995	ZRANB1	0.068256118	0.582271383	1062	598	2929	1321	1290	1555	1945	1571	1192	1238	1452	971	1463	1904	1157	1719	1399	1209	1351	1211	1198	831	1848	811	1477
ENSG00000156232	WHAMM	0.068309217	0.582431376	351	174	552	520	503	527	626	445	367	354	590	398	442	684	279	556	500	411	461	387	421	307	638	302	401
ENSG00000169621	APLF	0.068603633	0.583497285	35	27	71	46	51	61	78	54	30	50	61	35	58	69	24	51	43	46	42	55	52	42	77	32	40
ENSG00000198133	TMEM229B	0.068735693	0.583747737	17	4	10	22	8	9	23	18	12	20	16	8	9	17	21	10	18	24	27	20	36	14	28	24	23
ENSG00000134954	ETS1	0.068841892	0.583747737	284	227	646	387	224	399	541	425	516	403	643	344	302	595	559	383	456	430	657	493	598	321	715	470	554
ENSG00000226478	UPF3AP1	0.068842236	0.583747737	81	59	107	151	119	118	113	112	91	89	131	80	74	113	58	108	101	117	86	114	127	75	152	45	89
ENSG00000101892	ATP1B4	0.068971251	0.583867089	789	561	1789	1537	1523	1457	2262	1047	1350	1038	1103	603	1241	670	1118	1228	797	1451	1150	1176	1087	973	1206	969	879
ENSG00000273137	AL022328.2	0.069038195	0.583867089	15	10	3	18	23	15	33	8	4	30	39	13	13	17	11	39	27	59	34	13	29	21	23	21	17
ENSG00000166971	AKTIP	0.06906211	0.583867089	1495	867	3650	2132	2370	2153	2310	2111	1672	1524	2352	2008	1740	2459	1358	2406	2149	1610	1737	2092	2237	1544	2463	1234	1721
ENSG00000104490	NCALD	0.06907724	0.583867089	192	140	369	389	415	336	306	304	130	158	354	481	245	231	143	181	176	252	262	406	444	300	264	165	164
ENSG00000279900	AP001767.3	0.06928987	0.583867089	9	5	12	12	17	15	9	13	7	16	16	14	6	7	3	22	7	11	11	8	20	3	17	10	12
ENSG00000168646	AXIN2	0.069438768	0.583867089	123	119	315	324	267	233	403	162	166	196	330	189	188	356	126	188	178	222	214	230	306	215	249	126	116
ENSG00000137656	BUD13	0.06944378	0.583867089	145	97	248	204	224	202	251	164	162	156	204	166	168	246	163	186	154	171	148	197	205	171	303	117	177
ENSG00000110931	CAMKK2	0.069490462	0.583867089	178	113	269	282	198	269	251	246	206	177	336	207	198	400	319	244	436	244	449	241	429	160	330	173	269
ENSG00000124067	SLC12A4	0.069660086	0.583867089	511	239	659	876	484	453	839	544	336	567	647	511	508	746	749	562	545	810	588	579	838	357	682	587	756
ENSG00000271122	AC018647.2	0.069734308	0.583867089	96	51	120	171	171	170	164	133	107	99	139	139	150	169	112	137	135	143	116	137	118	66	162	78	149
ENSG00000158220	ESYT3	0.069772137	0.583867089	11	8	28	10	30	14	7	16	8	4	20	19	6	16	17	27	20	29	19	15	22	16	11	22	17
ENSG00000156521	TYSND1	0.069824854	0.583867089	106	55	284	179	117	146	144	133	97	125	166	106	132	204	121	182	170	172	147	198	223	91	190	107	147
ENSG00000130811	EIF3G	0.069836316	0.583867089	2917	1947	6593	4553	8130	5146	4597	3693	3699	3352	5555	4426	3493	6247	3317	4792	4531	4135	3768	4450	4599	3318	6875	2516	3735
ENSG00000101452	DHX35	0.069841799	0.583867089	144	86	213	247	203	229	283	234	156	127	325	188	164	242	106	169	163	144	145	162	282	140	187	124	211
ENSG00000268001	CARD8-AS1	0.069858706	0.583867089	19	20	48	32	20	60	32	36	18	33	39	17	18	35	48	31	31	28	43	55	40	28	49	32	51
ENSG00000162408	NOL9	0.069871621	0.583867089	262	158	458	377	280	340	384	275	239	251	439	291	253	362	259	295	291	339	234	261	359	246	409	200	273
ENSG00000230148	HOXB-AS1	0.069875388	0.583867089	107	75	309	177	169	205	152	235	95	144	173	213	161	76	54	45	98	291	196	157	296	111	203	107	131
ENSG00000153721	CNKSR3	0.070069957	0.584513727	33	20	51	57	53	34	49	33	21	39	78	27	37	63	37	39	47	59	36	62	117	42	45	35	66
ENSG00000165795	NDRG2	0.070210418	0.584561781	24642	15084	35545	33648	25362	33111	36615	30711	22346	24210	28197	34065	30647	33129	15185	33171	25419	27472	27114	40367	29332	22815	37636	17467	19902
ENSG00000116857	TMEM9	0.070318466	0.584561781	212	254	697	616	686	344	707	474	479	378	338	264	787	1025	588	1025	584	671	626	585	584	122	846	389	610
ENSG00000121104	FAM117A	0.070346876	0.584561781	57	35	53	99	53	81	64	78	81	58	118	67	46	117	80	99	73	80	82	94	219	33	145	33	108
ENSG00000108306	FBXL20	0.07036348	0.584561781	149	75	306	219	144	195	214	157	143	151	199	147	150	208	162	133	143	186	175	178	228	131	269	72	170
ENSG00000100077	GRK3	0.07042101	0.584561781	22	25	40	42	31	27	12	41	29	19	51	30	26	154	39	32	25	27	59	95	65	18	60	35	29
ENSG00000151240	DIP2C	0.070421067	0.584561781	881	470	2338	997	1174	1361	1226	1509	872	823	1282	1194	762	1401	1008	1035	1164	1150	862	828	1084	890	1595	650	1044
ENSG00000155304	HSPA13	0.070469089	0.584561781	47	39	139	77	45	66	73	81	53	61	79	53	69	79	91	109	70	97	80	80	112	57	92	52	80
ENSG00000164048	ZNF589	0.070508895	0.584561781	120	74	118	199	140	184	132	124	126	139	208	114	102	144	121	129	197	240	193	140	228	158	236	125	153
ENSG00000162433	AK4	0.070657398	0.584561781	40	26	55	51	45	34	34	46	24	19	36	21	20	69	42	38	21	45	46	100	192	25	60	24	38
ENSG00000261499	AC233699.1	0.070718373	0.584561781	207	105	271	283	210	264	348	251	201	172	286	190	198	267	183	247	234	219	261	180	196	114	248	212	239
ENSG00000006831	ADIPOR2	0.070908451	0.584561781	845	577	2396	1704	1189	1576	1606	1703	1230	967	1547	992	1154	1124	1270	1244	934	1234	1260	1566	1393	995	1701	768	1167
ENSG00000156973	PDE6D	0.070922165	0.584561781	78	54	173	149	127	110	110	108	113	114	135	77	87	135	129	141	90	140	150	133	170	100	185	67	136
ENSG00000154721	JAM2	0.070927728	0.584561781	150	127	166	307	133	239	186	229	195	218	384	299	175	330	290	223	168	308	245	321	447	167	412	205	355
ENSG00000159388	BTG2	0.070938744	0.584561781	2999	949	1707	1725	2041	2316	4355	1753	1757	1672	2417	2265	1753	3439	5199	1888	1502	1442	2278	1979	1639	1239	3011	687	845
ENSG00000234797	RPS3AP6	0.070988861	0.584561781	3798	2690	15548	5567	11684	6614	6316	5713	4515	4282	6570	6510	4443	7547	4332	6952	5125	6392	4731	6060	7151	4051	6368	3145	4648
ENSG00000183864	TOB2	0.071060746	0.584561781	2170	974	2335	3555	2146	3237	3862	2720	2244	2211	3239	3155	2081	3850	1933	2257	2322	2368	2828	2200	2149	2097	3361	1596	2011
ENSG00000139239	RPL14P1	0.071079794	0.584561781	2048	1396	6914	2712	5737	3299	3245	3078	2120	2150	3356	3148	1831	3822	2272	3051	2813	3298	2443	2695	3735	2103	3465	1441	2359
ENSG00000259086	KIAA1143P1	0.071134254	0.584561781	13	10	36	10	21	11	18	10	5	10	14	16	16	14	13	8	13	7	13	10	18	10	19	4	4
ENSG00000198824	CHAMP1	0.071214338	0.584561781	158	102	272	256	156	258	230	205	169	160	250	210	194	256	155	183	209	191	179	218	219	165	268	114	194
ENSG00000107404	DVL1	0.071215525	0.584561781	8637	3670	13814	11323	11264	9647	11680	9271	7759	7110	11263	8590	8253	12101	6743	10185	9072	11119	9545	7755	9678	6386	12254	5690	7700
ENSG00000152944	MED21	0.071231019	0.584561781	287	197	922	365	435	391	481	357	310	282	425	393	385	544	248	439	342	334	342	373	407	298	502	238	327
ENSG00000168918	INPP5D	0.071344082	0.584561781	45	39	61	91	62	69	87	95	53	83	102	62	47	120	110	97	68	94	178	97	144	42	124	51	95
ENSG00000167460	TPM4	0.071394106	0.584561781	494	388	676	911	410	745	721	779	522	445	1222	552	505	1447	925	764	656	549	1077	1290	1944	469	902	410	726
ENSG00000225697	SLC26A6	0.071462222	0.584561781	244	141	237	416	332	282	393	282	281	256	618	351	305	428	271	314	401	451	328	389	508	306	474	298	443
ENSG00000143436	MRPL9	0.07148471	0.584561781	623	359	1668	1011	1327	883	1010	903	602	669	1025	976	717	996	611	851	688	1005	816	839	988	703	1206	537	822
ENSG00000124151	NCOA3	0.071502123	0.584561781	560	305	784	429	481	801	693	668	451	487	615	720	868	953	218	701	682	440	532	528	414	377	790	508	607
ENSG00000143341	HMCN1	0.071514408	0.584561781	40	51	96	157	70	95	52	102	83	85	171	107	66	94	111	127	78	118	88	206	150	87	161	81	111
ENSG00000086827	ZW10	0.071769602	0.585699298	180	98	436	290	264	216	335	241	201	195	272	264	222	298	211	198	172	239	207	203	271	183	309	192	238
ENSG00000162430	SELENON	0.07204651	0.585704282	691	356	904	853	703	1025	1055	938	697	794	971	816	850	1337	1036	1073	1161	868	923	864	1036	624	1311	665	1086
ENSG00000136295	TTYH3	0.072088846	0.585704282	89	52	94	151	55	96	132	98	63	66	122	68	89	258	113	143	104	84	191	145	181	56	126	113	125
ENSG00000215548	FRG1JP	0.072139362	0.585704282	16	6	45	22	25	16	26	14	21	23	32	25	21	38	17	19	23	14	18	21	26	14	29	8	28
ENSG00000229638	RPL4P4	0.07220318	0.585704282	1586	1008	3280	2069	3609	2649	2246	1989	1679	1476	2500	2080	1448	2988	1453	2280	1955	2352	1949	2123	2642	1479	2429	1135	1628
ENSG00000275835	TUBGCP5	0.072225495	0.585704282	167	93	403	290	266	244	290	308	223	306	354	230	206	200	199	245	251	290	198	264	240	255	382	163	232
ENSG00000131848	ZSCAN5A	0.072299182	0.585704282	34	16	115	66	54	52	53	59	37	51	57	36	55	39	59	47	65	77	61	62	75	42	58	47	81
ENSG00000196975	ANXA4	0.072318525	0.585704282	203	93	370	226	244	236	211	206	189	174	272	171	158	355	242	264	234	301	289	289	516	127	364	160	222
ENSG00000162444	RBP7	0.072669482	0.585704282	25	38	66	18	38	53	40	33	37	19	61	36	35	85	61	35	25	42	61	80	104	31	95	20	51
ENSG00000277258	PCGF2	0.072678342	0.585704282	109	79	131	215	100	180	170	195	205	163	227	166	159	290	199	178	212	155	213	275	350	120	315	135	203
ENSG00000229994	RPL5P4	0.072691321	0.585704282	127	55	329	136	267	137	210	136	79	86	198	119	125	145	104	140	87	174	84	128	170	98	223	85	125
ENSG00000224934	AL391684.1	0.07270003	0.585704282	149	79	259	225	179	204	222	150	121	104	210	208	142	177	95	197	138	229	111	167	191	151	170	115	75
ENSG00000165006	UBAP1	0.072734434	0.585704282	1125	655	1858	1435	1634	1641	1521	1572	1213	1293	1837	1349	1293	1888	1099	1989	1390	1352	1220	1404	1624	1132	2090	1003	1259
ENSG00000151148	UBE3B	0.072750223	0.585704282	664	412	1228	1038	1017	884	1309	1008	792	862	1041	915	868	991	704	908	916	1091	852	810	1007	680	1168	675	979
ENSG00000196141	SPATS2L	0.072780991	0.585704282	1218	526	1466	968	1385	1215	1476	949	749	1064	1159	1126	1158	2484	491	1649	1293	952	1296	926	1223	747	1237	573	903
ENSG00000234638	AC053503.3	0.072830233	0.585704282	39	23	50	65	91	21	62	22	38	35	46	28	32	46	18	46	28	37	29	42	36	24	62	10	36
ENSG00000189283	FHIT	0.07288132	0.585704282	41	25	74	48	64	86	47	68	72	74	65	54	72	78	79	77	82	88	94	63	69	51	107	73	98
ENSG00000138814	PPP3CA	0.072887894	0.585704282	1139	686	2437	1466	1356	1756	1920	1826	1147	937	1523	2116	1151	2487	696	1760	1410	1240	1217	1486	1456	1142	1783	692	1141
ENSG00000226221	RPL26P19	0.073022103	0.585704282	741	461	2843	933	2416	1269	1237	923	697	759	1117	1045	826	1295	903	1089	897	1416	796	994	1241	704	1466	503	905
ENSG00000139675	HNRNPA1L2	0.073022572	0.585704282	632	345	1676	972	1186	981	1174	601	670	513	1146	885	713	1145	700	917	684	863	697	1015	1073	553	1189	421	599
ENSG00000138382	METTL5	0.0730304	0.585704282	560	307	1253	817	1177	631	1048	808	591	443	767	910	678	844	529	855	635	779	622	755	924	495	848	384	589
ENSG00000151778	SERP2	0.073050488	0.585704282	10	5	7	10	20	11	11	13	11	7	13	11	10	25	16	16	16	11	11	13	34	7	23	6	14
ENSG00000203506	RBMS3-AS2	0.073155004	0.585704282	17	17	69	64	29	21	21	27	31	26	27	27	5	18	53	39	51	49	27	37	34	42	24	26	39
ENSG00000173914	RBM4B	0.073238664	0.585704282	191	124	381	311	257	295	328	227	216	228	306	289	228	362	187	220	219	307	241	288	332	193	346	150	243
ENSG00000130706	ADRM1	0.073261025	0.585704282	2314	1210	4874	3136	4319	2976	3171	2570	1867	2272	3903	3073	2467	3665	1819	3554	2670	2644	2512	2824	3120	2169	3981	1630	2452
ENSG00000231434	HSP90AA3P	0.073275562	0.585704282	8	5	36	8	17	15	24	16	12	12	22	13	23	10	13	8	11	24	11	8	10	10	29	8	20
ENSG00000082641	NFE2L1	0.073295589	0.585704282	25857	11575	32760	34264	25217	28899	38595	30396	24619	23875	27463	19483	32627	34292	21606	34755	26916	27212	26783	23878	24436	15651	40895	18688	24219
ENSG00000132429	POPDC3	0.073339168	0.585704282	1715	941	3957	1945	2453	1582	2686	2243	1609	1686	2444	1763	2127	2663	1342	2704	1881	1884	1856	1931	2218	1654	2739	1011	1759
ENSG00000182676	PPP1R27	0.073392488	0.585704282	5153	1626	10822	3974	8254	3384	6919	4192	2537	2884	5473	3272	3281	5784	4598	5244	3523	5887	5278	2264	5218	2349	5860	1995	2890
ENSG00000170577	SIX2	0.073406272	0.585704282	589	342	1986	666	944	346	652	776	258	354	608	1151	426	492	298	524	398	597	486	506	679	590	596	271	500
ENSG00000204934	ATP6V0E2-AS1	0.073424571	0.585704282	15	10	30	27	16	13	29	13	13	10	9	13	11	32	13	24	20	24	27	20	39	23	30	22	13
ENSG00000175376	EIF1AD	0.073605453	0.586342864	322	166	504	440	342	367	477	358	291	287	485	372	339	416	302	386	397	314	331	355	382	299	507	239	315
ENSG00000173848	NET1	0.073688911	0.58646115	291	208	505	424	258	468	420	383	256	291	464	329	330	642	253	400	277	307	323	302	449	190	552	236	369
ENSG00000224908	TIMM8BP2	0.073692359	0.58646115	19	9	81	20	38	14	20	20	14	14	21	16	13	31	19	31	29	28	33	32	31	20	32	10	18
ENSG00000075826	SEC31B	0.0738409	0.586589282	201	133	291	404	331	522	378	260	377	280	491	202	229	327	506	224	294	632	351	396	383	298	666	277	406
ENSG00000228218	ATF4P3	0.073953744	0.586589282	621	292	1118	616	697	646	738	645	532	555	670	761	592	826	317	964	791	680	575	663	660	591	818	344	465
ENSG00000162377	COA7	0.074054745	0.586589282	310	201	527	496	566	435	558	432	373	431	598	441	434	445	381	521	554	491	492	388	516	479	714	444	704
ENSG00000226648	PLCG1-AS1	0.074129604	0.586589282	13	7	14	15	3	33	11	18	15	17	23	14	6	28	20	24	25	12	15	17	17	17	25	10	17
ENSG00000218175	AC016739.1	0.074148757	0.586589282	120	77	557	166	384	205	189	154	125	136	175	159	117	217	144	208	175	142	133	181	185	76	199	93	144
ENSG00000247033	AC099508.1	0.074234058	0.586589282	18	23	25	64	55	35	30	31	35	31	52	32	27	18	55	50	37	51	40	33	48	51	72	32	64
ENSG00000105732	ZNF574	0.07437343	0.586589282	184	132	294	354	299	371	402	358	218	252	425	308	262	410	194	306	255	239	300	264	368	217	389	177	275
ENSG00000137221	TJAP1	0.074404249	0.586589282	756	369	773	1075	804	976	971	739	644	555	1027	813	710	1110	605	819	751	851	745	831	857	566	1004	539	613
ENSG00000106772	PRUNE2	0.074437023	0.586589282	108	22	11	14	26	10	13	16	33	22	22	18	5	74	251	54	17	174	30	35	363	1	29	56	119
ENSG00000142327	RNPEPL1	0.07445894	0.586589282	1382	669	2347	1603	2049	1548	2051	1637	1131	1382	1822	1429	1446	1921	1497	1610	1441	1431	1732	1603	1851	1067	2015	967	1448
ENSG00000161328	LRRC56	0.07447025	0.586589282	40	16	45	55	71	53	43	37	29	23	49	49	41	95	31	117	135	69	51	61	67	22	84	41	49
ENSG00000168710	AHCYL1	0.074477425	0.586589282	1365	1013	2563	1614	1195	2198	2885	2202	1199	1633	1842	2245	2165	2675	853	1902	2003	1378	1590	2020	1488	1579	1775	1096	1450
ENSG00000249042	AC008771.1	0.074514264	0.586589282	11	7	17	19	16	7	8	9	7	7	20	12	7	20	8	15	13	9	15	18	34	21	12	14	15
ENSG00000184786	DYNLT2	0.074593121	0.586589282	11	8	40	40	28	33	31	21	25	25	26	25	28	31	32	25	36	45	28	38	42	28	47	20	31
ENSG00000101745	ANKRD12	0.074753826	0.586589282	854	750	2541	1498	1439	1945	2096	1400	1438	1175	1704	1139	1413	1587	1175	1875	1313	1656	1325	1943	1637	898	2409	572	1164
ENSG00000114054	PCCB	0.074773484	0.586589282	578	370	1017	1097	1156	1016	1018	1029	930	814	972	656	825	667	1275	911	995	1257	923	962	960	868	1304	784	1319
ENSG00000105705	SUGP1	0.074884664	0.586589282	350	193	449	523	517	438	404	379	347	365	476	406	375	542	419	482	405	590	393	574	624	357	718	262	502
ENSG00000233223	AC016876.1	0.074955569	0.586589282	95	74	281	146	238	131	170	142	96	122	182	135	120	230	69	140	118	157	123	142	191	102	238	55	129
ENSG00000231628	AL133406.2	0.075024352	0.586589282	99	49	64	144	114	93	133	88	79	58	155	115	97	124	44	96	84	70	56	153	114	100	77	46	81
ENSG00000127415	IDUA	0.075089336	0.586589282	87	48	65	140	112	169	106	132	86	64	149	76	60	204	125	135	122	121	158	140	190	68	182	67	130
ENSG00000279838	AL356273.3	0.075100369	0.586589282	15	8	22	29	25	18	11	26	13	22	21	26	13	25	17	25	25	27	22	37	20	19	27	17	28
ENSG00000241506	PSMC1P1	0.075116905	0.586589282	1696	1021	3801	2540	3026	2052	2327	2242	1754	2056	2533	1887	1951	2513	1563	2529	2027	2530	2106	2423	2567	1667	2885	1348	1766
ENSG00000166471	TMEM41B	0.075161183	0.586589282	146	87	352	252	176	197	232	181	162	167	247	172	155	207	151	175	167	237	159	185	260	162	242	128	194
ENSG00000143248	RGS5	0.075261889	0.587066713	1774	1616	3433	3470	2066	4100	3133	3591	3351	3390	4072	2381	2487	2503	4818	2724	3627	3361	3572	4354	4015	2002	5482	3050	3793
ENSG00000176994	SMCR8	0.075291592	0.587066713	186	88	397	260	233	226	376	222	208	148	328	205	204	252	155	218	220	219	206	223	260	184	288	139	253
ENSG00000023330	ALAS1	0.075350736	0.587257876	1103	823	2050	2135	1692	1396	2100	2150	1792	1757	2076	1321	1531	1370	1838	1802	1923	2373	1327	1608	2447	2101	2833	1709	2674
ENSG00000227615	AP001324.1	0.075392245	0.587311478	30	65	399	136	398	127	143	59	61	34	190	116	39	52	46	231	25	114	103	98	42	29	87	76	59
ENSG00000113580	NR3C1	0.075428345	0.587322913	957	693	2840	1586	1376	1747	1956	1571	1091	1037	1820	1535	1087	1990	1085	1461	1281	1488	1247	1463	1920	1171	1712	771	1349
ENSG00000272447	AL135925.1	0.075541582	0.587906212	142	108	505	294	235	213	272	186	151	185	315	215	229	270	151	234	229	232	197	185	253	176	261	129	177
ENSG00000273015	AC008124.1	0.075652669	0.587989743	294	206	922	403	526	624	475	402	421	406	602	403	427	564	418	663	574	543	520	509	612	406	648	366	534
ENSG00000136270	TBRG4	0.075882371	0.588354976	709	483	1859	1152	1514	1501	1482	1285	1142	1017	1355	1162	1250	1189	1301	1381	1362	1455	1242	1129	1477	1052	2131	974	1735
ENSG00000182796	TMEM198B	0.075963794	0.588519862	77	57	63	128	76	138	107	98	102	94	172	81	80	165	140	124	112	154	127	108	245	75	208	71	143
ENSG00000069998	HDHD5	0.076039874	0.588840283	442	259	1557	816	1021	779	752	852	753	838	853	503	729	565	962	962	752	1133	800	827	918	714	1314	573	1048
ENSG00000148300	REXO4	0.076075913	0.588850484	816	344	1324	842	972	702	967	835	611	735	791	814	787	1114	539	1001	674	989	671	656	843	575	1161	496	795
ENSG00000164758	MED30	0.076112619	0.58886583	48	42	188	81	117	80	71	75	67	54	93	67	61	102	57	72	68	58	71	67	86	71	89	47	46
ENSG00000265735	RN7SL5P	0.076355608	0.58975466	404	71	951	980	898	148	240	160	113	61	168	79	103	233	79	210	140	330	96	107	154	42	135	141	137
ENSG00000165527	ARF6	0.076436754	0.58975466	857	429	1754	1097	1007	1082	1218	904	746	849	1017	810	866	1278	724	1159	996	915	1005	936	1066	640	1359	643	766
ENSG00000068654	POLR1A	0.076532262	0.58975466	294	182	413	418	430	367	439	357	317	296	443	293	392	407	376	429	374	470	401	348	468	331	545	345	454
ENSG00000157184	CPT2	0.076656658	0.58975466	299	193	569	607	501	539	519	505	479	495	599	326	425	318	1020	531	565	656	524	602	668	467	739	412	679
ENSG00000143369	ECM1	0.076674535	0.58975466	121	51	81	170	109	131	129	98	128	92	190	91	80	241	170	176	111	125	197	161	284	58	204	90	141
ENSG00000128590	DNAJB9	0.076682393	0.58975466	300	211	992	475	465	428	608	474	348	371	558	349	507	640	444	536	317	429	406	430	487	283	548	277	393
ENSG00000087274	ADD1	0.076845676	0.58975466	3454	2033	5475	4816	3765	4666	5950	4832	3494	3459	5455	4583	4029	5936	2932	4892	4414	3789	4058	4154	4729	2987	5700	2904	3901
ENSG00000047346	FAM214A	0.076865312	0.58975466	477	343	1149	844	471	829	865	853	856	599	1118	409	757	582	680	498	666	698	566	814	842	492	1531	364	740
ENSG00000089123	TASP1	0.076869165	0.58975466	40	28	65	53	69	61	62	53	38	54	55	53	30	90	45	61	58	41	67	57	94	36	84	42	50
ENSG00000089053	ANAPC5	0.076872124	0.58975466	1710	933	3233	2406	3028	2602	2655	2142	1653	1954	2723	1912	1942	2729	1847	2595	2030	2318	2297	2200	2817	1473	2764	1170	1997
ENSG00000262814	MRPL12	0.076877926	0.58975466	343	203	1349	651	1271	674	608	767	472	496	671	515	603	520	907	812	655	1105	756	561	783	585	1011	450	948
ENSG00000128578	STRIP2	0.076964468	0.58975466	421	345	1305	830	891	670	939	960	494	479	1070	787	501	436	589	494	667	949	638	721	728	639	946	544	662
ENSG00000103966	EHD4	0.077017406	0.58975466	67	69	140	177	134	116	137	149	100	89	240	113	70	308	205	161	118	106	204	197	230	86	212	91	125
ENSG00000171813	PWWP2B	0.077018342	0.58975466	706	268	1725	645	856	569	846	686	493	574	800	708	611	932	405	834	595	638	674	552	735	497	722	383	715
ENSG00000229358	DPY19L1P1	0.077201067	0.58975466	35	27	47	51	54	48	47	28	33	35	48	44	27	45	21	35	42	64	30	66	45	37	46	17	22
ENSG00000144158	SNRPA1P1	0.07725913	0.58975466	25	12	59	28	39	25	35	33	27	16	38	23	31	22	22	34	25	29	37	20	37	22	39	11	21
ENSG00000132640	BTBD3	0.077273786	0.58975466	261	142	560	375	261	335	417	277	223	277	316	279	273	427	212	349	249	239	277	293	349	224	339	167	285
ENSG00000085511	MAP3K4	0.077289211	0.58975466	285	174	538	443	432	374	470	334	260	307	423	339	314	420	253	349	371	429	354	327	437	274	448	241	324
ENSG00000104856	RELB	0.077296215	0.58975466	163	56	235	127	143	124	165	85	78	117	147	147	172	280	78	226	123	115	107	182	107	82	122	38	87
ENSG00000139133	ALG10	0.077330104	0.58975466	12	6	29	13	21	23	18	14	10	13	21	15	13	12	14	10	14	13	16	6	14	11	17	8	13
ENSG00000138119	MYOF	0.077350155	0.58975466	91	52	71	145	57	65	58	53	41	53	177	74	43	281	78	85	47	84	194	193	337	31	184	53	110
ENSG00000213160	KLHL23	0.077357575	0.58975466	179	137	427	301	207	227	251	304	151	218	265	252	138	255	123	189	204	269	193	238	301	198	279	156	194
ENSG00000112308	C6orf62	0.077390473	0.58975466	869	563	1964	1197	1231	1293	1687	1022	909	901	1107	849	1146	1234	883	1423	904	1166	1069	1187	1301	797	1531	692	966
ENSG00000185798	WDR53	0.077586065	0.58975466	83	42	162	164	190	112	136	108	86	89	167	108	105	128	93	118	106	116	124	73	148	98	128	68	91
ENSG00000151461	UPF2	0.077598164	0.58975466	620	339	1049	909	805	858	942	692	557	595	975	669	506	834	554	691	703	819	717	793	895	570	989	413	643
ENSG00000180855	ZNF443	0.077813687	0.58975466	26	20	57	44	44	36	40	38	27	38	36	38	29	34	36	38	37	25	33	50	43	29	44	28	29
ENSG00000146859	TMEM140	0.077832649	0.58975466	348	212	503	606	522	304	557	290	291	465	491	338	324	404	231	335	227	324	389	411	602	254	405	381	569
ENSG00000276791	AC092117.1	0.077843232	0.58975466	39	18	82	91	76	67	32	55	74	74	152	27	69	73	93	76	85	90	122	84	168	48	105	77	67
ENSG00000183048	SLC25A10	0.077878919	0.58975466	27	17	56	40	66	30	31	47	22	22	37	42	23	58	43	33	26	51	25	50	67	29	59	38	40
ENSG00000214389	RPS3AP26	0.077928227	0.58975466	2618	1851	10349	3800	7958	4471	4454	3895	3226	3025	4420	4305	3081	5409	2971	4631	3744	4387	3339	4252	4981	2769	4138	2111	3017
ENSG00000174004	NRROS	0.078009795	0.58975466	31	24	24	36	21	25	26	25	29	35	63	34	22	82	39	49	31	29	81	52	53	21	68	27	50
ENSG00000259856	RAB43P1	0.078068072	0.58975466	13	9	22	13	14	37	25	31	13	22	30	17	10	19	15	17	13	15	15	23	14	11	23	11	12
ENSG00000112200	ZNF451	0.078143808	0.58975466	188	117	489	301	212	339	340	251	222	186	311	218	247	313	206	279	205	269	208	291	325	177	366	134	230
ENSG00000128563	PRKRIP1	0.078153648	0.58975466	362	186	591	566	502	480	410	399	323	360	535	357	372	509	453	504	555	589	422	552	587	324	574	287	416
ENSG00000227070	EPS15-AS1	0.07815745	0.58975466	3	5	18	12	20	23	30	7	7	6	32	12	8	26	6	18	11	6	12	14	14	6	13	4	7
ENSG00000282304	AC140479.4	0.078226865	0.589884128	13	6	10	12	8	6	9	21	14	14	18	18	6	18	18	10	9	9	21	17	26	9	25	19	17
ENSG00000205726	ITSN1	0.078279571	0.590019217	502	273	945	761	721	696	767	725	480	503	641	658	460	686	415	576	594	578	572	618	898	527	669	385	589
ENSG00000065060	UHRF1BP1	0.078504135	0.590877466	463	249	842	635	551	490	548	586	370	434	606	338	447	541	419	569	609	469	408	462	386	371	585	313	457
ENSG00000197943	PLCG2	0.078564734	0.590877466	27	31	133	72	73	60	49	43	43	25	79	39	44	115	37	57	69	64	87	67	95	34	99	44	75
ENSG00000280339	AP001528.2	0.078772479	0.591264863	85	48	205	141	123	144	84	114	84	90	190	80	80	188	96	137	86	148	142	203	236	82	193	74	125
ENSG00000241439	AC092903.1	0.078809223	0.591264863	4	8	18	13	15	9	14	18	9	5	2	17	6	6	52	8	12	21	14	16	11	19	11	5	29
ENSG00000072195	SPEG	0.078845147	0.591264863	10757	4788	13900	12148	15013	14455	17665	14829	12145	10146	17261	12990	12595	17278	8993	16690	13367	10936	10338	8079	11458	9823	19924	8863	13029
ENSG00000135245	HILPDA	0.078863207	0.591264863	19	9	38	26	47	8	31	17	9	36	31	28	21	63	31	27	21	41	18	72	67	19	44	19	28
ENSG00000127948	POR	0.078928683	0.591285628	338	163	542	484	428	434	448	431	383	393	602	311	373	516	434	438	390	386	602	572	669	337	599	371	442
ENSG00000114391	RPL24	0.07896597	0.591285628	4568	3114	20493	6816	13723	8028	7594	6329	5011	5141	8515	7313	4822	9034	5389	7454	6055	7498	5786	7078	7725	5099	8833	3568	5368
ENSG00000159459	UBR1	0.079191314	0.592539214	323	152	935	494	469	432	589	468	296	331	484	370	337	528	362	418	409	444	391	315	531	302	487	270	410
ENSG00000270647	TAF15	0.079513786	0.592539214	2462	1442	3406	3415	4029	2849	3693	2908	2243	2023	3798	2785	2631	3355	2437	2642	2682	3449	2090	3383	3663	2213	3741	1568	2317
ENSG00000164574	GALNT10	0.079619235	0.592539214	82	62	129	165	117	113	136	111	82	100	138	124	104	200	86	152	99	97	139	137	196	99	180	89	140
ENSG00000196878	LAMB3	0.07962947	0.592539214	181	144	202	255	437	117	300	158	134	334	468	257	163	111	69	447	569	547	360	337	511	241	150	404	380
ENSG00000134419	RPS15A	0.07966318	0.592539214	3513	2254	17352	5140	11332	6245	5052	5024	4135	4329	6398	6436	3733	8156	2873	6949	4653	5259	4236	5650	5677	3528	6028	2875	4265
ENSG00000160075	SSU72	0.079732041	0.592539214	1971	1218	5139	2802	4303	2815	3910	3030	2259	2740	3509	2514	2541	3027	1843	3504	2662	2757	2927	2848	3019	2061	3571	1788	2309
ENSG00000179776	CDH5	0.079744833	0.592539214	575	473	841	1203	496	1137	881	1317	885	895	1272	852	788	1107	1234	841	1171	940	995	1293	1229	692	1357	841	1250
ENSG00000112473	SLC39A7	0.079776255	0.592539214	498	224	802	621	594	535	666	526	471	434	673	518	523	769	509	702	557	735	602	660	831	497	796	360	660
ENSG00000167992	VWCE	0.079806582	0.592539214	17	4	11	20	20	25	27	21	22	8	31	15	7	34	21	23	25	34	32	22	27	17	33	11	23
ENSG00000230076	RPL10P6	0.079869676	0.592539214	390	247	1584	507	1312	675	901	527	431	361	1124	1076	838	827	728	661	448	580	520	537	852	371	1187	316	427
ENSG00000007202	KIAA0100	0.079899255	0.592539214	1378	702	2539	1920	2141	1631	2379	1802	1546	1499	1760	1500	1812	2086	1308	1767	1589	1898	1658	1664	1804	1259	2342	1228	1830
ENSG00000166454	ATMIN	0.08002709	0.592539214	517	318	870	672	842	740	759	640	529	901	969	798	571	866	565	698	644	608	631	666	819	482	843	524	604
ENSG00000245532	NEAT1	0.080061434	0.592539214	16891	10540	26881	26262	21911	19409	21668	17077	19110	12028	35411	18389	21121	33774	13190	28199	11127	17968	18685	23955	17883	9614	28030	12323	15318
ENSG00000120647	CCDC77	0.080077251	0.592539214	36	22	80	67	73	95	101	56	69	54	92	40	41	71	56	45	45	61	48	70	67	46	89	25	65
ENSG00000188130	MAPK12	0.080089951	0.592539214	4706	2042	7678	6386	9216	6652	6220	5903	4677	4814	7106	5616	5179	6960	3128	7501	5880	4996	5455	4929	6208	3800	7080	4335	4807
ENSG00000160410	SHKBP1	0.080124955	0.592539214	102	64	105	145	131	155	116	111	106	98	128	99	106	217	129	134	101	128	209	179	253	67	245	96	159
ENSG00000229444	ST3GAL3-AS1	0.080138191	0.592539214	420	410	1579	673	1770	1058	1090	616	991	538	1093	469	291	325	352	970	603	584	458	997	591	515	1378	608	820
ENSG00000174796	THAP6	0.080156222	0.592539214	155	84	268	255	232	271	323	190	168	176	268	235	161	291	138	236	194	223	206	194	221	146	294	138	208
ENSG00000163673	DCLK3	0.080226617	0.592539214	21	20	74	36	23	37	31	49	34	45	40	20	35	23	43	56	57	47	34	32	58	35	40	34	42
ENSG00000233913	RPL10P9	0.080228179	0.592539214	1044	704	4251	1370	3492	1766	2200	1381	1101	1009	2453	2437	1884	2184	1726	1834	1322	1519	1284	1467	2040	998	2773	766	1177
ENSG00000109445	ZNF330	0.080246832	0.592539214	834	659	2353	1428	1994	1360	1472	1485	1448	1091	1444	1446	1219	1298	864	1485	1493	1310	1250	1580	1351	1172	1724	864	1164
ENSG00000188191	PRKAR1B	0.080290042	0.592539214	99	56	167	135	123	145	121	131	114	104	233	100	124	209	229	93	141	140	167	194	214	110	225	71	173
ENSG00000104872	PIH1D1	0.080291003	0.592539214	744	421	1868	994	1228	899	1040	936	605	765	1180	843	743	1128	589	952	758	1049	909	875	1151	710	1146	526	805
ENSG00000241764	AC002467.1	0.080379514	0.592676596	28	16	77	49	41	14	22	23	22	36	28	25	33	23	14	27	26	51	35	22	29	15	29	16	16
ENSG00000253326	AL606534.4	0.080431856	0.592753512	11	4	11	10	9	17	13	14	9	12	12	15	19	14	10	17	12	4	16	8	26	10	9	4	7
ENSG00000143815	LBR	0.080459849	0.592753512	207	118	577	336	206	171	315	308	209	232	341	250	236	324	137	219	173	311	260	261	336	205	285	172	187
ENSG00000135720	DYNC1LI2	0.080545705	0.592990877	887	478	1964	1184	903	1088	1466	1059	876	832	1223	900	889	1246	814	1086	996	1010	1056	893	1245	748	1324	808	1019
ENSG00000074800	ENO1	0.080590331	0.592990877	1309	795	2693	2072	2381	1904	2151	1898	1366	1338	2149	1886	1615	2264	2207	1924	1692	2322	1907	2586	3025	1517	2454	1110	2120
ENSG00000165633	VSTM4	0.080671211	0.592990877	125	72	138	147	124	124	140	128	131	92	182	147	80	199	147	164	118	135	147	171	253	118	215	103	135
ENSG00000204103	MAFB	0.080691425	0.592990877	782	233	842	561	457	889	674	523	538	858	535	758	648	1254	329	735	493	280	502	544	554	493	877	327	542
ENSG00000285693	AP002381.2	0.080826416	0.593040395	1	4	43	21	16	24	8	15	7	9	18	10	7	14	18	33	17	17	16	22	21	17	29	11	12
ENSG00000110330	BIRC2	0.080828583	0.593040395	501	284	1172	665	671	623	760	661	492	565	763	625	598	695	553	777	685	632	574	712	619	447	739	443	673
ENSG00000136891	TEX10	0.080986753	0.593040395	132	82	366	215	270	225	280	194	151	153	253	163	185	213	163	187	163	193	186	197	212	170	293	124	189
ENSG00000241399	CD302	0.08099752	0.593040395	54	39	94	102	64	69	104	83	67	61	113	72	70	190	66	93	71	72	159	143	201	45	117	49	105
ENSG00000165714	BORCS5	0.081016692	0.593040395	65	39	137	103	124	81	100	81	78	75	94	85	82	133	66	95	96	90	93	87	96	56	101	41	99
ENSG00000230216	HSPB1P2	0.081072449	0.593040395	24	9	43	15	17	6	49	9	4	9	15	13	31	16	22	11	5	6	15	12	16	18	29	3	11
ENSG00000198720	ANKRD13B	0.081086923	0.593040395	111	51	147	166	131	106	115	174	94	139	164	103	114	238	144	161	167	143	187	97	173	113	212	111	173
ENSG00000214653	HNRNPA3P3	0.081093265	0.593040395	53	26	102	79	54	76	101	47	51	39	59	59	47	87	55	60	38	70	50	55	73	45	70	33	39
ENSG00000113721	PDGFRB	0.081220838	0.593549224	736	358	945	1246	829	1401	820	1136	1106	962	1378	846	774	1375	1127	1062	1183	976	1093	1243	1803	618	1570	893	1216
ENSG00000125744	RTN2	0.081232841	0.593549224	4248	2612	10283	6210	8444	6159	7268	5996	5059	5786	7694	7057	5754	7904	3559	7461	5811	4772	5781	7684	7200	4740	8205	3587	4536
ENSG00000223396	RPS10P7	0.081370392	0.594298227	24	11	103	25	66	37	88	14	12	15	44	26	34	22	25	23	15	22	14	17	37	17	63	26	35
ENSG00000272953	AC092171.4	0.081534928	0.59451195	19	10	33	43	43	24	35	17	28	26	40	32	27	33	13	35	14	42	17	45	27	25	40	13	15
ENSG00000197982	C1orf122	0.081557652	0.59451195	374	161	1085	569	750	453	605	467	493	510	509	450	548	589	490	952	516	697	513	621	665	463	906	362	651
ENSG00000230487	PSMG3-AS1	0.081799211	0.59451195	54	36	70	79	114	100	92	87	63	86	95	66	56	116	55	88	111	172	74	79	131	48	129	62	104
ENSG00000249679	AC106897.1	0.081863539	0.59451195	38	34	56	60	135	73	87	41	40	27	56	54	65	73	30	61	45	55	58	73	52	17	78	25	26
ENSG00000241057	AC004951.3	0.0819683	0.59451195	238	65	219	184	157	269	158	203	103	251	277	325	135	190	77	222	227	234	204	188	117	82	217	103	113
ENSG00000123427	EEF1AKMT3	0.082033477	0.59451195	21	13	28	24	14	18	19	22	19	18	28	16	14	24	22	27	19	23	32	48	48	14	38	16	32
ENSG00000115274	INO80B	0.082098908	0.59451195	8	5	7	12	4	14	7	21	6	10	15	4	7	21	9	22	15	19	17	12	11	17	13	6	9
ENSG00000149806	FAU	0.082197404	0.59451195	3088	1990	17434	4803	11375	6098	5470	4304	3535	3600	5905	5316	4289	7461	3536	6048	4617	4395	4281	5449	5876	3155	5757	2437	3830
ENSG00000175727	MLXIP	0.082212242	0.59451195	5546	2843	9635	7853	6277	6712	8039	5479	4620	5680	7254	5529	6178	11319	3279	7896	6215	5910	6115	6494	6547	3954	7702	3980	5303
ENSG00000249456	AL731577.2	0.082219991	0.59451195	32	15	103	31	28	46	56	60	31	25	43	38	55	47	30	49	46	20	34	16	26	27	39	22	61
ENSG00000076924	XAB2	0.082273927	0.59451195	637	340	1037	866	886	949	917	806	674	645	991	822	730	1152	555	689	689	748	806	804	1055	557	1079	514	639
ENSG00000107859	PITX3	0.082274467	0.59451195	151	151	610	308	336	593	417	488	328	194	365	397	469	539	256	323	339	294	270	264	278	245	485	238	220
ENSG00000156735	BAG4	0.082312011	0.59451195	82	53	265	162	132	133	171	98	109	108	149	115	110	147	101	128	99	112	110	138	161	97	153	82	124
ENSG00000115318	LOXL3	0.082330948	0.59451195	13	11	23	49	22	32	33	31	25	17	46	24	20	80	40	28	22	25	46	47	88	17	75	14	49
ENSG00000025293	PHF20	0.082339355	0.59451195	863	500	1926	1185	1184	1295	1139	963	769	837	1543	1131	915	1403	539	1557	1001	1061	889	1296	1055	876	1324	622	808
ENSG00000169991	IFFO2	0.082348954	0.59451195	168	71	126	207	89	62	116	94	74	130	167	68	64	152	65	51	104	119	100	125	157	63	122	41	65
ENSG00000110713	NUP98	0.08236374	0.59451195	762	436	1303	1081	1123	1210	1333	1034	785	907	1375	1110	868	1401	645	1098	1062	925	1074	903	1084	826	1423	716	857
ENSG00000165272	AQP3	0.082411245	0.59451195	27	22	42	31	36	18	31	14	16	11	24	18	24	67	32	32	28	34	49	32	88	8	53	38	75
ENSG00000132003	ZSWIM4	0.082458972	0.59451195	38	16	50	43	26	46	56	53	39	43	68	22	54	83	55	71	48	60	73	60	56	25	82	27	55
ENSG00000137571	SLCO5A1	0.082584901	0.59451195	186	141	496	393	429	365	499	346	299	342	398	292	383	391	320	720	338	488	478	350	512	305	327	334	461
ENSG00000226360	RPL10AP6	0.082624656	0.59451195	274	148	898	325	765	395	357	309	278	222	408	364	204	428	290	374	316	361	261	312	396	262	377	192	250
ENSG00000126246	IGFLR1	0.082740568	0.59451195	11	5	14	15	11	10	8	8	5	16	22	9	12	14	22	10	8	17	22	16	11	12	17	14	27
ENSG00000146469	VIP	0.082743193	0.59451195	4	5	7	22	12	6	12	12	16	17	18	11	8	8	11	8	17	27	16	13	20	20	29	14	31
ENSG00000204301	NOTCH4	0.082762188	0.59451195	367	245	576	683	459	806	567	926	679	571	822	618	470	618	792	503	758	693	685	850	720	522	1152	481	1044
ENSG00000166343	MSS51	0.082778378	0.59451195	3405	2430	8038	4866	4550	4046	6925	5033	2685	4804	4808	5454	5175	8167	1175	5416	6456	3142	4384	4622	4810	2846	4216	3169	4137
ENSG00000151657	KIN	0.082858324	0.59451195	102	68	179	151	131	102	161	112	105	77	168	99	105	111	115	139	108	125	65	137	150	93	173	93	97
ENSG00000187498	COL4A1	0.082863507	0.59451195	730	528	1250	1402	748	943	1363	1406	975	1009	1477	862	898	1423	1839	721	1232	1100	1108	1862	2393	667	1400	964	1669
ENSG00000125388	GRK4	0.083024167	0.59451195	79	36	156	89	87	94	107	87	88	75	99	73	104	112	77	95	87	133	121	107	112	84	116	97	157
ENSG00000139832	RAB20	0.08306956	0.59451195	13	9	45	25	44	31	17	17	15	28	30	9	11	38	57	28	14	46	19	39	59	22	28	11	36
ENSG00000101216	GMEB2	0.083202791	0.59451195	176	126	353	259	220	331	325	242	220	179	307	205	204	350	158	267	217	182	225	221	264	171	319	140	241
ENSG00000225778	PROSER2-AS1	0.083269442	0.59451195	7	3	42	9	23	25	11	18	14	13	23	19	12	19	3	18	18	18	15	20	12	5	13	7	8
ENSG00000143033	MTF2	0.083305352	0.59451195	158	119	355	205	203	269	269	175	191	127	240	205	171	230	179	223	149	181	157	209	227	171	267	118	162
ENSG00000083635	NUFIP1	0.083325265	0.59451195	81	52	176	95	98	133	111	82	83	58	107	94	68	105	74	74	115	96	81	91	85	73	109	62	78
ENSG00000165886	UBTD1	0.083365368	0.59451195	527	310	868	858	898	495	581	584	258	641	759	962	656	1119	131	787	693	503	463	697	582	536	537	345	243
ENSG00000202058	RN7SKP80	0.08346797	0.59451195	19	1	23	37	28	15	12	10	3	5	16	13	8	13	5	10	6	7	7	8	15	9	6	8	14
ENSG00000198431	TXNRD1	0.083469745	0.59451195	1183	640	2454	1784	1063	1338	1810	1423	1209	1257	1813	1358	1297	1377	1005	1238	1327	1407	1560	1294	1422	1277	1886	1105	1265
ENSG00000185722	ANKFY1	0.083502068	0.59451195	309	196	552	349	370	468	600	335	320	270	467	304	327	444	376	326	287	362	356	346	498	260	519	207	320
ENSG00000230592	RPSAP8	0.083567975	0.59451195	9	3	33	8	14	13	16	8	2	10	13	14	12	15	9	16	3	7	7	6	7	7	5	8	9
ENSG00000008083	JARID2	0.083576075	0.59451195	163	114	352	287	289	295	333	346	232	219	352	259	210	297	222	276	276	285	229	238	408	158	350	161	210
ENSG00000261351	AC116913.1	0.083578772	0.59451195	11	8	12	14	20	21	17	12	11	12	16	12	11	18	6	7	7	14	7	14	19	10	15	5	6
ENSG00000109458	GAB1	0.083616822	0.59451195	203	166	723	272	286	505	616	362	478	196	316	221	294	371	394	246	266	283	293	285	440	182	655	163	339
ENSG00000146083	RNF44	0.083643421	0.59451195	397	205	395	498	309	506	640	479	405	417	567	448	475	616	445	572	539	571	600	481	635	330	753	403	730
ENSG00000205189	ZBTB10	0.083733914	0.59451195	143	102	367	207	151	193	237	225	165	147	251	175	181	247	193	219	146	186	158	166	249	129	221	128	213
ENSG00000049246	PER3	0.08383107	0.59451195	352	263	1216	368	297	1033	872	873	594	233	570	293	470	993	578	535	278	289	455	388	367	212	978	123	472
ENSG00000228519	RANBP1P1	0.083851899	0.59451195	28	19	56	39	72	37	45	45	20	38	46	50	33	33	25	50	25	23	44	42	47	29	44	20	30
ENSG00000151276	MAGI1	0.083864093	0.59451195	87	94	186	191	209	310	235	248	232	150	303	129	156	216	250	222	195	234	243	278	335	138	284	159	208
ENSG00000224861	YBX1P1	0.08388738	0.59451195	2554	1547	5220	3556	5445	3434	4057	3544	2809	2841	4281	3106	2811	4213	2698	3951	3235	4031	3269	3731	4020	2459	4328	1980	3026
ENSG00000227456	LINC00310	0.083888881	0.59451195	64	47	70	141	136	50	140	93	48	61	119	75	92	109	9	181	23	30	56	156	146	85	20	29	22
ENSG00000120253	NUP43	0.083934351	0.59451195	263	225	882	468	395	520	468	440	382	327	519	495	389	522	334	417	382	504	383	404	535	346	478	307	345
ENSG00000233084	RPL23AP25	0.083966528	0.59451195	8	9	32	12	25	6	14	16	5	19	12	14	13	20	24	31	22	14	11	22	23	18	17	10	23
ENSG00000070190	DAPP1	0.084034582	0.59451195	10	8	32	16	22	23	23	28	9	9	18	11	17	20	26	23	21	33	36	19	40	9	37	11	22
ENSG00000104881	PPP1R13L	0.084036987	0.59451195	81	46	102	120	91	124	131	55	114	102	175	78	89	137	113	117	138	97	104	176	294	60	118	56	166
ENSG00000112406	HECA	0.084063899	0.59451195	534	274	1359	470	490	479	775	582	392	447	594	586	398	814	362	641	476	491	502	555	561	425	669	254	413
ENSG00000215374	FAM66B	0.084192016	0.59516982	18	12	14	12	20	22	13	22	24	11	30	9	11	34	35	25	16	14	22	18	15	11	34	20	24
ENSG00000087269	NOP14	0.08429898	0.595374094	501	220	765	574	618	715	790	634	409	549	655	514	562	782	504	596	612	494	514	473	606	433	761	382	656
ENSG00000174529	TMEM81	0.084352627	0.595374094	35	22	91	66	52	36	44	42	40	53	61	54	38	43	27	53	31	57	44	54	51	48	61	31	29
ENSG00000166923	GREM1	0.084378521	0.595374094	40	25	101	40	39	17	159	140	28	42	30	61	177	26	26	33	63	46	23	68	40	72	64	30	33
ENSG00000278873	PRO1804	0.084444316	0.595374094	16	4	14	12	14	19	14	16	10	5	11	19	13	19	3	15	18	13	11	15	11	5	24	2	17
ENSG00000144320	LNPK	0.08448172	0.595374094	469	366	1649	972	618	858	1057	816	775	594	798	804	671	1026	378	800	621	570	566	938	760	547	639	353	535
ENSG00000129152	MYOD1	0.0845003	0.595374094	2039	670	1362	2157	1516	2288	1353	1136	1120	1550	1519	2434	951	1549	750	1363	1405	1269	1289	1453	1179	1204	1590	1268	797
ENSG00000175220	ARHGAP1	0.084575567	0.595374094	306	169	368	492	319	448	476	370	345	309	522	344	360	760	550	439	338	392	516	467	1198	197	709	319	475
ENSG00000237821	ST13P7	0.084595791	0.595374094	270	144	379	281	362	310	335	255	221	183	314	267	249	434	160	263	306	252	274	312	294	194	278	161	173
ENSG00000257514	AC117505.1	0.08472049	0.595744486	121	62	178	250	185	86	198	105	91	98	196	66	113	227	49	146	116	110	80	89	60	88	125	62	73
ENSG00000142192	APP	0.084812107	0.595827887	1379	760	1928	2455	920	1696	2059	1923	1671	1486	2595	1369	1518	3074	1902	1941	1678	1322	2290	2117	3559	1109	2987	1413	2367
ENSG00000100519	PSMC6	0.084855215	0.595883892	1076	748	3447	1737	1939	1392	1699	1406	1250	1221	1682	1440	1375	1723	1122	1653	1406	1650	1344	1446	1752	1152	1902	919	1215
ENSG00000176915	ANKLE2	0.084941126	0.596177394	624	330	1136	707	737	873	916	739	632	629	951	644	683	1057	564	889	736	728	680	758	811	527	1127	491	653
ENSG00000123353	ORMDL2	0.085001331	0.596177394	45	17	88	47	59	37	40	30	32	39	59	36	25	68	50	57	45	50	53	51	68	30	63	36	49
ENSG00000132485	ZRANB2	0.08503848	0.596177394	851	583	1450	1371	1049	1456	1550	1201	981	836	1535	1221	1019	1518	923	1226	1140	1336	1049	1138	1323	870	1369	686	935
ENSG00000109061	MYH1	0.085065653	0.596177394	144599	92062	118433	155873	262004	247629	235423	259396	141970	137067	257545	572172	172799	796220	9400	465291	210735	62600	183797	365414	83584	117985	65768	75481	68704
ENSG00000009694	TENM1	0.085072781	0.596177394	23	12	14	28	26	21	30	27	12	15	26	20	16	14	8	21	10	10	16	34	48	12	26	14	8
ENSG00000269374	AC011497.2	0.085246182	0.597034742	125	67	283	117	97	126	296	154	151	126	187	87	137	236	134	142	108	68	154	109	155	65	234	86	152
ENSG00000124399	NDUFB4P12	0.085265531	0.597034742	29	20	130	31	91	44	104	51	30	21	77	48	58	30	53	43	23	48	30	22	45	26	104	31	70
ENSG00000213593	TMX2	0.085425539	0.597504794	345	258	751	543	567	574	601	645	465	469	637	520	492	613	554	702	586	586	539	585	733	472	709	442	792
ENSG00000262454	MIR193BHG	0.085565326	0.597526825	1242	550	1533	1328	1474	1359	1597	1237	1047	980	1601	1057	867	1889	675	1356	1334	1532	1131	1628	1390	901	1533	702	780
ENSG00000013016	EHD3	0.085635289	0.597526825	54	11	33	53	26	26	25	45	36	50	47	36	47	64	29	64	51	43	65	44	114	25	65	66	86
ENSG00000278959	AC006378.1	0.085682087	0.597526825	7	9	7	18	16	17	17	21	9	5	14	12	11	10	9	9	11	13	6	25	5	16	12	8	7
ENSG00000203667	COX20	0.085688144	0.597526825	407	368	1085	700	749	816	829	638	566	757	805	572	683	658	901	840	893	949	702	774	798	608	893	546	1043
ENSG00000142534	RPS11	0.085737833	0.597627586	8322	5533	37916	13098	30473	15830	14592	12785	9745	8703	18720	12540	10429	18003	9877	13706	12109	12807	11085	14523	14566	9438	14739	7138	11162
ENSG00000017797	RALBP1	0.085830288	0.598026233	1078	553	2409	1308	1329	1224	1752	1594	1107	1196	1359	1142	1183	1433	898	1598	1220	1385	1291	1169	1469	953	1777	909	1301
ENSG00000160284	SPATC1L	0.08589276	0.598049057	55	27	93	118	49	139	84	90	66	46	83	9	56	74	49	130	109	66	93	93	128	64	166	61	89
ENSG00000198887	SMC5	0.085904092	0.598049057	300	213	651	343	407	470	364	374	195	197	438	323	249	554	317	299	320	380	262	282	324	249	348	181	262
ENSG00000213699	SLC35F6	0.086011815	0.598104119	177	96	279	207	245	226	240	149	164	164	264	170	185	259	176	247	152	142	184	185	257	117	240	147	167
ENSG00000169744	LDB2	0.086050008	0.598104119	129	105	227	186	81	222	116	218	136	181	239	192	118	219	253	185	207	169	205	229	327	156	381	138	230
ENSG00000174013	FBXO45	0.086136806	0.598104119	301	130	620	328	480	501	352	414	266	251	548	352	268	398	372	419	345	346	380	270	285	221	539	223	309
ENSG00000138411	HECW2	0.086216448	0.598104119	21	25	55	34	14	64	81	48	61	31	43	41	42	78	103	18	69	79	70	35	88	25	109	94	112
ENSG00000168283	BMI1	0.086229714	0.598104119	662	437	1833	976	760	830	1127	1140	607	850	954	999	745	883	598	1205	900	931	814	743	835	673	1164	577	833
ENSG00000108179	PPIF	0.086286978	0.598104119	683	573	2483	1377	1698	1639	1540	1740	1260	1288	1540	1237	1200	734	2448	1126	1793	2019	1456	1418	1780	1708	2582	1341	2673
ENSG00000165629	ATP5F1C	0.086299946	0.598104119	2668	1676	6390	3947	6339	4117	4712	3832	3620	4071	4308	3343	3911	3103	6117	4944	4086	7237	4023	4278	4879	3606	6852	3347	6233
ENSG00000126970	ZC4H2	0.086433102	0.598537758	20	14	27	37	30	27	38	32	13	33	53	28	31	45	27	42	33	42	30	55	77	19	43	22	40
ENSG00000115421	PAPOLG	0.086589198	0.598854046	111	61	196	194	136	145	178	144	95	113	155	123	93	140	147	105	128	128	132	117	161	81	167	92	128
ENSG00000102921	N4BP1	0.086670018	0.598854046	390	208	609	540	410	531	644	498	443	442	558	428	426	697	330	524	532	386	460	484	540	335	600	355	430
ENSG00000164323	CFAP97	0.086735547	0.598854046	72	63	246	102	72	102	104	114	92	81	116	61	95	150	92	107	99	84	86	95	142	59	123	38	81
ENSG00000213442	RPL18AP3	0.086740863	0.598854046	3566	2572	16833	5693	13871	7214	6667	6043	4224	4009	7155	6508	4735	8059	5625	6985	4751	6113	5616	5888	6289	3717	7093	3141	4663
ENSG00000226519	LINC00390	0.086742462	0.598854046	29	28	29	61	58	131	58	41	46	63	39	190	75	75	3	81	86	19	37	99	24	46	56	41	12
ENSG00000242086	MUC20-OT1	0.086777338	0.598854046	437	231	782	516	616	476	535	326	353	542	902	650	464	1335	525	453	560	678	1006	559	1289	538	1307	356	791
ENSG00000135387	CAPRIN1	0.086863326	0.598854046	1044	636	2074	1413	1289	1369	1685	1473	1068	1113	1706	1391	1176	1546	1178	1441	1213	1295	1305	1232	1486	1087	1687	997	1351
ENSG00000260747	AC022968.1	0.086883494	0.598854046	75	49	216	126	187	158	152	128	122	145	169	100	151	114	238	140	164	178	164	143	160	131	284	116	220
ENSG00000136143	SUCLA2	0.086977592	0.598854046	2238	1795	7048	4114	4283	2271	4163	4466	3581	3999	4201	2990	3703	3512	4491	3443	4293	4754	4014	4332	4266	3688	7162	3011	5768
ENSG00000260743	AC007823.1	0.087043179	0.598854046	9	5	18	16	8	8	20	11	5	17	10	13	2	10	14	15	9	14	20	16	17	12	18	13	11
ENSG00000179094	PER1	0.087073463	0.598854046	1768	801	1742	2646	1534	4346	3328	3616	2452	1219	1977	2572	2188	6322	2374	1388	1298	1731	1842	1700	1308	1014	3966	1170	1833
ENSG00000237729	AC002075.2	0.08707575	0.598854046	196	111	823	248	608	357	273	219	155	148	274	280	177	362	245	296	181	277	196	252	324	128	282	131	202
ENSG00000096717	SIRT1	0.087093518	0.598854046	224	146	707	329	258	370	410	338	244	216	423	275	252	411	229	298	309	274	242	295	302	206	443	168	294
ENSG00000186364	NUDT17	0.087201289	0.598854046	46	14	91	88	73	78	84	77	57	42	81	76	53	68	56	85	110	106	58	106	96	60	109	33	76
ENSG00000162928	PEX13	0.087340673	0.598854046	303	168	793	426	444	388	590	383	362	301	548	294	365	447	362	383	339	416	424	342	426	308	510	294	331
ENSG00000058600	POLR3E	0.087374534	0.598854046	918	494	1589	1078	1233	1175	1365	1134	876	1156	1423	879	1060	1203	767	1273	1090	1199	1095	970	1264	827	1514	802	1080
ENSG00000186130	ZBTB6	0.08738085	0.598854046	126	87	286	164	129	207	218	138	120	129	211	183	125	212	110	192	132	167	134	155	139	112	170	110	139
ENSG00000147883	CDKN2B	0.087449843	0.598854046	40	56	103	170	134	48	49	41	94	29	245	56	36	125	137	86	53	299	104	107	181	92	97	85	60
ENSG00000227242	AC244394.2	0.087577389	0.598854046	654	255	741	797	674	621	853	981	465	477	705	515	468	535	545	619	766	692	528	445	592	460	761	405	687
ENSG00000151893	CACUL1	0.087618526	0.598854046	598	381	1470	1090	837	798	1079	764	543	670	944	746	765	1000	477	947	684	809	829	719	986	496	1146	695	743
ENSG00000258920	FOXN3-AS1	0.087733834	0.598854046	3	5	35	9	23	9	13	8	8	7	16	14	10	7	16	18	11	42	13	16	31	4	28	9	22
ENSG00000267317	AC027307.2	0.087747486	0.598854046	20	9	27	35	52	23	13	13	19	28	32	20	18	38	35	26	23	40	18	40	55	24	46	13	17
ENSG00000115486	GGCX	0.087806036	0.598854046	263	182	489	389	372	290	361	354	260	272	339	395	289	384	291	307	322	311	333	294	422	219	491	241	306
ENSG00000152234	ATP5F1A	0.08782716	0.598854046	12369	9760	41571	21451	26929	23149	27489	26669	21628	23222	25498	19259	22294	15855	31200	24999	26911	26818	25258	23630	27893	21882	40110	19840	34899
ENSG00000118523	CCN2	0.087843941	0.598854046	316	107	274	187	254	288	127	93	143	89	491	112	143	1205	325	331	208	92	785	435	1057	56	314	168	256
ENSG00000119318	RAD23B	0.087875693	0.598854046	3941	2244	7348	5766	5001	4185	5993	5706	3807	4003	5625	4771	4419	5976	3737	5792	4418	4836	4885	4200	5137	4139	6575	3099	4583
ENSG00000260807	CEROX1	0.087897766	0.598854046	19	6	20	63	30	39	42	25	21	27	49	31	42	63	53	89	28	59	22	53	102	48	27	20	42
ENSG00000175040	CHST2	0.08797816	0.598854046	36	28	76	71	55	56	41	51	45	34	99	39	45	122	85	31	45	56	66	74	135	27	92	35	65
ENSG00000236778	INTS6-AS1	0.088018623	0.598854046	23	10	31	31	31	11	31	22	15	32	44	23	15	32	23	40	25	55	23	13	40	57	92	17	28
ENSG00000171443	ZNF524	0.088019784	0.598854046	444	198	1078	496	883	558	651	552	400	430	721	523	489	754	362	699	523	482	512	495	597	413	727	318	480
ENSG00000250273	PSMC1P5	0.08806781	0.598854046	62	37	152	73	108	58	113	76	53	59	101	54	98	70	52	79	63	82	44	70	81	50	141	50	63
ENSG00000114739	ACVR2B	0.088167535	0.599248096	169	122	480	244	247	252	382	301	373	222	237	230	236	254	353	273	193	225	209	207	224	190	444	146	203
ENSG00000224183	SDHDP6	0.08821829	0.599248096	83	90	375	148	193	168	175	177	130	164	164	164	143	153	173	188	160	200	190	197	214	174	240	125	210
ENSG00000131115	ZNF227	0.088248948	0.599248096	99	60	113	147	131	128	147	93	104	87	180	103	64	112	110	115	89	109	87	97	164	76	116	51	82
ENSG00000168566	SNRNP48	0.088285527	0.599248096	194	143	497	293	238	339	316	254	202	229	275	259	208	365	204	304	245	228	203	275	260	218	375	148	232
ENSG00000183354	KIAA2026	0.088356152	0.599248096	530	324	1091	798	609	663	827	731	546	543	835	592	616	912	480	855	653	652	638	731	776	514	885	409	591
ENSG00000184451	CCR10	0.088380209	0.599248096	24	27	114	68	76	60	51	65	39	42	90	39	44	69	56	82	78	67	53	100	70	45	71	25	59
ENSG00000178752	ERFE	0.088399406	0.599248096	89	10	4	65	30	20	21	0	40	56	14	11	7	232	56	42	44	41	103	43	49	11	25	26	15
ENSG00000132326	PER2	0.088454234	0.599248096	146	123	394	99	120	483	550	368	314	124	180	116	307	602	275	244	131	89	253	174	128	103	438	74	197
ENSG00000176896	TCEANC	0.088488251	0.599248096	81	25	74	94	82	83	136	71	46	60	106	79	71	70	31	79	53	88	76	67	88	51	101	51	64
ENSG00000096433	ITPR3	0.088514445	0.599248096	88	56	95	125	98	135	162	129	103	93	156	106	113	285	107	189	118	126	211	163	325	72	178	103	141
ENSG00000143554	SLC27A3	0.088610479	0.59941967	145	58	162	168	118	131	146	138	147	106	199	127	96	326	144	154	130	143	181	246	337	93	199	105	143
ENSG00000181104	F2R	0.088701382	0.599681409	28	32	86	57	35	49	78	51	35	53	133	47	47	132	75	46	61	70	99	52	120	33	51	58	94
ENSG00000121440	PDZRN3	0.088820204	0.599681409	1042	606	2110	959	1221	1876	2684	1992	1399	897	1198	917	1439	1698	964	1575	1378	1170	906	1149	1042	695	1594	786	2049
ENSG00000130227	XPO7	0.088870409	0.599681409	506	348	860	758	657	860	859	794	589	626	861	639	620	885	565	788	725	662	782	584	756	457	910	517	681
ENSG00000077238	IL4R	0.088922768	0.599681409	101	33	61	150	61	92	85	103	67	77	147	64	68	227	121	102	71	75	229	220	306	41	167	70	99
ENSG00000125977	EIF2S2	0.088931567	0.599681409	1603	965	3448	2345	3006	1866	2457	2090	1523	1801	2386	2097	1746	2410	1461	2429	1798	2565	1812	2178	2359	1677	2763	1224	1781
ENSG00000120875	DUSP4	0.088967417	0.599681409	33	29	39	17	53	16	22	24	22	11	51	25	29	238	57	96	31	23	109	101	41	13	37	18	29
ENSG00000257702	LBX2-AS1	0.089130227	0.600029606	8	3	13	12	16	14	18	18	11	12	23	9	12	33	17	10	12	14	17	16	23	10	17	12	16
ENSG00000266962	AC067852.2	0.089176536	0.600029606	230	120	340	310	313	347	264	248	214	232	276	255	260	351	219	316	312	361	228	319	389	198	414	191	361
ENSG00000103540	CCP110	0.089212284	0.600029606	149	75	325	190	169	197	228	176	140	139	168	164	152	272	97	223	149	146	155	172	206	110	192	88	134
ENSG00000161896	IP6K3	0.089233271	0.600029606	1852	1010	1503	2993	2590	2559	3522	2057	1243	1882	2675	2562	1800	2806	1188	1873	2019	1818	2409	2068	1432	1531	2030	1316	1673
ENSG00000137936	BCAR3	0.089410831	0.600674397	201	164	262	326	399	352	332	195	399	397	336	124	296	255	618	332	316	407	317	242	631	221	461	345	510
ENSG00000168405	CMAHP	0.089525005	0.601050897	24	14	48	79	20	57	25	23	26	13	40	31	13	85	33	50	27	29	44	57	126	20	62	17	36
ENSG00000261087	ZNNT1	0.089614661	0.601172823	249	151	343	407	322	322	408	316	271	285	347	351	208	438	157	361	303	324	321	285	339	302	401	164	214
ENSG00000272602	ZNF595	0.089754674	0.601172823	61	47	79	80	99	99	87	81	69	55	115	94	63	87	72	49	91	93	55	100	123	74	94	35	68
ENSG00000027001	MIPEP	0.089765774	0.601172823	157	93	437	319	329	230	323	269	224	221	290	253	291	228	486	233	313	369	284	294	291	237	421	205	426
ENSG00000147166	ITGB1BP2	0.089791306	0.601172823	241	277	914	585	763	537	546	726	665	440	630	550	462	327	779	432	641	794	540	573	779	684	1006	505	764
ENSG00000175470	PPP2R2D	0.089940587	0.601522607	338	244	600	599	556	488	752	502	540	411	570	361	486	541	496	477	519	468	723	579	681	504	792	332	625
ENSG00000134779	TPGS2	0.090049618	0.601775607	115	78	231	205	195	136	170	167	111	106	167	165	124	229	132	188	131	128	205	222	314	151	233	99	188
ENSG00000186687	LYRM7	0.090141809	0.60182042	574	402	1310	990	956	1081	1229	1086	833	908	1122	893	889	895	1055	1056	1051	1315	1062	1066	962	839	1445	711	1418
ENSG00000105829	BET1	0.090242254	0.60182042	109	68	338	156	171	150	167	154	92	119	171	128	112	168	102	163	95	144	147	132	185	107	176	96	129
ENSG00000145687	SSBP2	0.090255967	0.60182042	325	213	573	579	490	471	574	405	309	326	525	404	330	507	184	473	437	519	352	434	661	368	539	268	317
ENSG00000161996	WDR90	0.090258813	0.60182042	143	106	198	235	172	219	223	162	138	125	227	159	149	271	122	170	151	138	167	179	223	145	232	88	157
ENSG00000167325	RRM1	0.090278386	0.60182042	506	389	1042	819	805	1025	990	711	668	539	960	774	655	890	643	749	662	743	667	880	800	632	966	465	697
ENSG00000213860	RPL21P75	0.090489793	0.601948311	4021	2521	13964	5449	12179	6656	5723	5809	4180	4369	6355	6409	3992	7971	3711	6805	5377	5817	4520	6062	6652	4164	5771	2889	4164
ENSG00000136149	RPL13AP25	0.09049515	0.601948311	894	628	3813	1387	3094	1523	1465	1257	967	911	1664	1549	920	1950	999	1630	1088	1312	1186	1629	1611	966	1655	627	976
ENSG00000229539	PANK2-AS1	0.090564422	0.601948311	11	6	5	16	16	15	13	19	13	4	17	10	11	16	13	20	14	18	11	12	20	12	28	9	9
ENSG00000135205	CCDC146	0.090615562	0.601948311	40	12	33	56	26	54	32	43	35	47	55	34	34	52	43	55	30	69	41	51	131	43	56	30	50
ENSG00000020129	NCDN	0.0906685	0.601948311	257	108	241	338	247	287	308	252	192	234	368	224	256	390	243	264	242	399	273	251	420	211	333	288	325
ENSG00000117682	DHDDS	0.090679721	0.601948311	135	94	294	190	249	205	181	171	134	147	239	156	169	232	206	176	178	226	217	284	258	168	270	116	206
ENSG00000134698	AGO4	0.090700466	0.601948311	389	213	972	542	424	553	688	525	472	411	569	383	417	604	387	609	547	578	483	466	473	348	634	322	466
ENSG00000237749	AL034379.1	0.090707875	0.601948311	34	22	171	62	105	80	68	51	44	28	70	58	38	87	40	74	41	45	59	47	63	39	55	34	42
ENSG00000215630	GUSBP9	0.090729786	0.601948311	6	4	31	20	22	23	18	12	9	7	19	11	9	67	15	29	12	16	14	31	31	10	31	10	23
ENSG00000260400	AL513534.2	0.090748551	0.601948311	9	17	42	49	26	20	22	56	15	37	27	60	8	35	16	46	51	68	20	65	68	38	25	16	35
ENSG00000269038	AP001462.1	0.090758997	0.601948311	13	4	13	18	16	17	14	4	8	7	23	14	6	14	5	10	6	19	10	16	19	7	9	6	3
ENSG00000196167	COLCA1	0.09083296	0.602203346	14	6	36	18	32	22	14	12	13	19	22	16	16	30	5	11	6	31	18	24	25	7	12	8	16
ENSG00000287146	AC000085.1	0.090895902	0.602269317	5	7	7	10	17	16	6	14	17	11	5	6	6	3	10	30	12	29	14	9	11	22	21	25	39
ENSG00000094880	CDC23	0.090939771	0.602269317	146	106	390	230	153	230	216	229	201	201	225	201	185	218	159	207	186	179	174	203	189	148	277	138	217
ENSG00000177464	GPR4	0.09094945	0.602269317	21	21	49	73	21	40	45	57	51	67	56	48	34	54	70	62	42	38	46	87	117	38	57	66	39
ENSG00000152104	PTPN14	0.09105901	0.602759463	786	469	1993	1148	1158	1009	1289	907	722	819	1403	1006	860	1399	602	1294	960	825	921	1008	1014	1067	1195	675	759
ENSG00000176490	DIRAS1	0.091161247	0.603087279	7	12	14	25	21	9	5	25	36	15	8	3	9	5	202	0	27	46	32	21	43	42	46	40	94
ENSG00000143507	DUSP10	0.091225479	0.603087279	213	209	538	389	688	387	583	362	461	400	548	430	534	536	328	562	409	450	365	512	445	475	592	167	206
ENSG00000019102	VSIG2	0.09126187	0.603087279	30	7	15	37	12	11	17	16	22	24	16	18	17	32	17	22	26	18	25	34	50	17	28	27	24
ENSG00000010327	STAB1	0.09128634	0.603087279	210	97	212	420	213	319	410	244	227	243	420	181	242	722	299	297	263	210	600	543	505	160	513	191	335
ENSG00000273382	TMEM167B-DT	0.091417294	0.603717247	4	6	5	8	15	13	14	8	18	8	29	16	7	12	11	17	12	17	17	14	25	7	27	8	20
ENSG00000213762	ZNF134	0.091506837	0.603999776	146	89	369	215	265	386	233	207	199	156	323	228	115	230	185	200	214	210	186	231	234	174	258	97	153
ENSG00000236208	C10orf71-AS1	0.091531306	0.603999776	425	197	1165	566	1084	675	641	530	575	617	552	478	502	414	395	740	521	569	431	550	767	409	776	317	725
ENSG00000010256	UQCRC1	0.091679968	0.604120447	7390	5185	21822	12507	19059	13752	14307	13873	10898	12212	14771	11477	13285	10332	15424	13815	14542	15170	14175	13831	15149	11517	20473	10308	18294
ENSG00000198744	MTCO3P12	0.091723863	0.604120447	19733	19142	42442	27950	38719	49299	32917	35446	38276	39681	46393	28948	35512	19412	43786	35013	42905	45010	48899	58249	45234	29432	80059	34817	82305
ENSG00000108599	AKAP10	0.091787941	0.604120447	131	71	245	158	159	140	200	161	108	129	214	161	126	174	119	142	127	150	148	140	196	87	199	117	160
ENSG00000109814	UGDH	0.09179895	0.604120447	35	26	97	71	38	55	52	40	54	52	61	44	45	115	77	52	58	42	97	63	107	33	137	55	49
ENSG00000172765	TMCC1	0.091890401	0.604171847	710	414	1397	1056	849	856	1067	927	843	853	886	643	956	998	639	778	851	1004	978	925	1061	816	1167	550	730
ENSG00000233622	CYP2T1P	0.091934636	0.604171847	12	5	30	15	32	13	14	5	11	10	22	16	6	65	10	15	13	16	19	35	142	7	47	7	18
ENSG00000237973	MTCO1P12	0.091970641	0.604171847	174447	163299	261152	275298	266873	372327	290172	314659	299525	333324	416445	233330	282321	170159	446558	227942	346912	368900	343485	456316	415564	251803	596899	307288	594219
ENSG00000166311	SMPD1	0.091970795	0.604171847	588	328	984	858	954	826	998	760	646	722	1007	752	764	877	704	780	1060	824	809	888	995	657	1118	650	1111
ENSG00000143816	WNT9A	0.092065821	0.604171847	663	223	1029	470	353	282	567	467	243	162	451	406	244	564	143	414	340	719	241	311	404	274	350	157	159
ENSG00000257884	AL512310.7	0.092068015	0.604171847	6	5	14	12	11	15	22	17	7	6	15	7	7	16	10	7	18	20	8	15	10	16	14	12	13
ENSG00000100097	LGALS1	0.092071881	0.604171847	3757	2285	8176	4528	7209	4151	6981	4204	3336	3315	4936	5308	3764	8018	2732	6274	2828	2490	4014	6279	6066	3065	4603	2168	2416
ENSG00000135046	ANXA1	0.092091764	0.604171847	396	267	546	473	581	388	402	399	341	311	655	300	331	1154	450	508	289	542	839	1468	1698	246	785	208	411
ENSG00000160208	RRP1B	0.092144258	0.604282475	194	124	534	337	267	333	321	268	220	255	328	283	237	320	215	286	307	222	266	295	308	191	307	240	252
ENSG00000144354	CDCA7	0.092188437	0.604338503	35	33	112	94	102	61	110	64	49	95	117	144	85	172	20	105	52	67	40	77	62	80	141	52	77
ENSG00000184967	NOC4L	0.09227656	0.604467962	250	135	595	371	369	328	410	385	274	242	429	399	285	456	276	392	295	279	278	340	387	222	415	200	240
ENSG00000242071	RPL7AP6	0.092315114	0.604467962	1555	855	4508	2048	4457	2725	2557	2137	1605	1407	2521	2241	1679	3203	1694	2375	1921	2302	2086	2073	2452	1444	2708	1025	1731
ENSG00000140022	STON2	0.09245102	0.604902328	126	49	268	195	143	137	126	155	114	133	155	115	90	135	247	118	150	292	159	120	263	102	183	124	161
ENSG00000146243	IRAK1BP1	0.092461647	0.604902328	21	17	39	36	35	31	28	32	22	24	33	20	26	30	28	33	24	30	17	27	49	15	38	18	20
ENSG00000071189	SNX13	0.092501261	0.604902328	548	327	1349	765	653	780	832	793	610	640	766	569	640	787	484	886	704	620	675	698	776	549	842	511	657
ENSG00000149679	CABLES2	0.092529953	0.604902328	89	65	168	136	141	196	161	124	122	139	173	96	106	167	126	169	129	132	93	126	121	91	143	81	128
ENSG00000188372	ZP3	0.092592317	0.604902328	21	42	359	121	36	111	29	107	11	22	151	175	26	40	17	101	178	26	27	29	29	93	205	19	13
ENSG00000266028	SRGAP2	0.09282948	0.604902328	152	80	141	164	114	152	160	158	181	144	235	99	149	265	187	134	185	174	224	209	282	95	236	150	181
ENSG00000263563	UBBP4	0.09283858	0.604902328	515	358	1413	736	1194	764	791	800	567	645	882	512	643	687	710	579	604	590	680	755	1203	540	1106	412	559
ENSG00000212802	RPL15P3	0.092854078	0.604902328	2149	1327	9652	2905	6101	4200	3642	3165	2501	2300	3640	3749	2601	4282	2772	3329	2894	3371	2880	3327	4196	2270	4108	1834	2983
ENSG00000132819	RBM38	0.092862113	0.604902328	5218	2975	11638	6331	6580	6565	9739	7287	5254	6668	6590	4729	6554	8414	5524	8177	6336	6571	5285	5917	5587	4292	10370	4470	5257
ENSG00000171105	INSR	0.092863595	0.604902328	1072	638	2359	1481	1691	1384	2042	1144	1150	1130	1637	1045	883	1396	1454	1045	1259	1817	1350	1138	1489	1104	1724	800	1278
ENSG00000028839	TBPL1	0.092889125	0.604902328	58	61	172	87	89	94	99	72	64	83	105	101	71	104	63	74	55	61	72	56	142	69	92	62	70
ENSG00000064651	SLC12A2	0.092936803	0.604902328	321	251	1021	286	381	664	629	727	573	320	333	394	522	554	447	384	506	351	342	430	357	325	780	229	366
ENSG00000132313	MRPL35	0.092996484	0.604902328	665	383	1442	1025	860	1211	1070	1006	795	889	1082	865	831	729	1276	1174	1064	1131	948	840	1046	988	1335	968	1418
ENSG00000164548	TRA2A	0.093053314	0.604902328	477	246	781	539	576	592	592	414	416	360	680	480	473	683	420	540	407	493	531	535	703	341	679	339	433
ENSG00000006757	PNPLA4	0.093076646	0.604902328	521	322	1450	682	1255	755	950	795	648	776	955	729	625	1446	890	773	840	997	924	751	1090	615	1185	551	916
ENSG00000175445	LPL	0.093094821	0.604902328	659	982	3373	1080	1765	1285	1381	2107	1117	637	2736	975	853	1628	9389	595	1701	3402	1517	1517	2785	1480	1943	1054	2615
ENSG00000141696	P3H4	0.093164154	0.605120982	66	46	101	119	140	77	88	99	70	84	193	111	89	101	41	112	109	107	91	109	150	69	98	47	59
ENSG00000114030	KPNA1	0.093293353	0.605238334	1647	859	3414	2071	1894	1926	2672	1999	1409	1673	2216	1944	1898	2413	1553	2408	2123	1791	2004	1638	1861	1468	2254	1395	1877
ENSG00000286322	AL356218.2	0.093317754	0.605238334	24	42	49	81	153	105	56	70	97	61	131	23	26	21	162	40	92	116	104	71	172	67	209	71	100
ENSG00000204186	ZDBF2	0.093334843	0.605238334	154	106	435	321	174	181	310	223	155	129	218	210	164	236	182	186	179	304	174	221	244	151	221	103	140
ENSG00000178585	CTNNBIP1	0.093425414	0.605238334	441	268	858	545	583	759	556	766	519	785	668	689	727	793	515	1124	1031	620	691	709	683	487	1059	644	792
ENSG00000196497	IPO4	0.09349665	0.605238334	21	8	36	23	46	29	28	34	16	17	29	22	21	29	27	21	20	31	24	24	22	18	42	11	14
ENSG00000133104	SPART	0.093528587	0.605238334	518	352	1040	788	617	694	800	642	514	762	764	698	647	986	475	650	643	679	693	619	859	535	955	470	597
ENSG00000227081	AC005912.1	0.093753001	0.605238334	508	335	2508	691	1869	1002	909	728	613	606	949	828	524	1131	566	1014	698	742	673	881	1041	542	1038	379	613
ENSG00000279696	AP001273.1	0.093784845	0.605238334	12	16	67	48	41	19	54	33	31	21	37	28	20	33	17	31	28	35	27	26	24	32	45	13	14
ENSG00000164142	FAM160A1	0.093914509	0.605238334	981	706	2289	1105	1353	1640	2189	889	1060	1143	1572	1182	1190	1472	1024	1318	1362	1205	1297	1173	1266	1047	1979	934	1233
ENSG00000168724	DNAJC21	0.093994295	0.605238334	1319	785	2528	1785	1799	1616	2089	1614	1396	1472	1723	1368	1601	1565	1254	1957	1716	1960	1588	1419	1823	1289	2269	1141	1574
ENSG00000100612	DHRS7	0.094023994	0.605238334	1735	975	5020	2442	3624	1643	2875	1982	1553	1861	3353	2093	1812	2456	1346	2810	1954	1904	1772	2790	3016	2084	2559	1172	1897
ENSG00000156482	RPL30	0.094024268	0.605238334	5658	4031	29920	8734	21404	10543	9950	8572	6771	6009	11901	9899	6741	13258	6329	11471	8047	8489	7358	9146	10916	6434	11207	4544	6995
ENSG00000227694	RPL23AP74	0.094047923	0.605238334	299	183	1023	396	879	523	422	419	316	270	508	391	313	554	302	464	320	400	399	466	511	274	537	233	357
ENSG00000166289	PLEKHF1	0.094103798	0.605238334	959	557	1723	1739	1585	1605	1491	1279	716	929	1654	1442	875	1598	724	1294	990	1294	1149	1237	1190	1012	1586	747	1008
ENSG00000140876	NUDT7	0.094145644	0.605238334	23	34	54	53	57	44	47	55	42	49	50	50	38	94	69	60	37	84	40	49	84	39	101	40	67
ENSG00000256433	AC005840.2	0.094196678	0.605238334	18	8	22	28	18	19	14	16	9	40	18	28	22	26	13	12	12	13	26	16	20	12	25	19	5
ENSG00000170264	FAM161A	0.094217183	0.605238334	41	24	90	63	49	66	43	61	41	34	70	53	31	83	49	70	49	53	25	54	55	38	44	33	21
ENSG00000131471	AOC3	0.094294862	0.605345012	454	301	534	552	380	335	311	540	355	342	817	464	248	1207	437	344	334	350	665	1446	2791	245	891	253	652
ENSG00000257497	AC121761.1	0.094386462	0.605345012	2	4	12	23	8	15	16	16	11	15	22	20	10	18	14	34	16	36	16	13	16	20	28	7	19
ENSG00000037241	RPL26L1	0.094437989	0.605345012	120	87	351	188	290	158	178	138	156	126	177	159	139	176	117	156	136	197	148	145	225	134	251	95	153
ENSG00000231822	SMC3P1	0.094492565	0.605345012	26	12	39	17	18	23	29	18	21	24	35	18	18	32	17	25	14	15	17	22	26	12	33	11	17
ENSG00000100916	BRMS1L	0.094525001	0.605345012	210	152	569	352	294	314	388	349	264	233	372	328	251	430	199	361	268	306	264	296	304	227	450	195	266
ENSG00000137941	TTLL7	0.09453669	0.605345012	197	73	333	235	217	119	137	162	87	96	169	128	136	266	56	207	100	67	172	153	378	94	151	67	78
ENSG00000084774	CAD	0.094623403	0.605345012	129	81	137	236	198	226	202	165	134	133	217	196	134	202	169	164	201	251	191	202	351	156	245	142	190
ENSG00000147789	ZNF7	0.094648393	0.605345012	291	183	409	424	408	416	490	330	344	304	543	397	276	445	298	439	322	383	317	397	449	323	458	189	325
ENSG00000227836	AC008850.1	0.094725338	0.605520922	9	3	31	17	17	22	10	11	10	12	22	14	14	9	11	12	8	9	15	11	32	7	23	3	19
ENSG00000050820	BCAR1	0.09491841	0.60597036	2030	890	2184	2631	1668	2012	2784	2005	1629	1603	2150	1673	2308	2947	1186	1819	1975	1847	2151	1972	2168	1110	2700	1405	1583
ENSG00000220842	RPL21P16	0.094920192	0.60597036	4288	2668	14936	5834	12934	7082	6046	6192	4445	4657	6766	6824	4247	8478	3947	7280	5679	6190	4874	6488	7120	4440	6148	3080	4427
ENSG00000137492	THAP12	0.094945101	0.60597036	556	391	1589	994	948	964	1036	972	822	800	1020	871	701	1078	690	1011	909	763	808	844	872	688	1130	620	757
ENSG00000011260	UTP18	0.095152105	0.60597036	268	139	693	397	485	346	356	306	186	220	402	401	257	409	207	442	288	249	302	344	271	248	387	209	326
ENSG00000128654	MTX2	0.095155947	0.60597036	489	317	1737	731	1059	860	893	896	729	805	892	744	799	679	907	922	938	1056	819	850	1043	729	1293	635	1377
ENSG00000197217	ENTPD4	0.095162862	0.60597036	245	150	366	355	291	375	326	317	311	276	370	273	356	503	346	358	390	370	404	375	383	262	498	241	404
ENSG00000159079	CFAP298	0.095188693	0.60597036	215	101	397	318	374	241	248	224	192	157	310	277	213	346	145	240	225	249	251	286	322	213	324	117	189
ENSG00000179091	CYC1	0.095240247	0.606071047	4300	2861	15969	8048	11926	8200	7702	7784	6283	6451	8346	6674	7154	6366	9580	8699	7786	9765	8533	7592	8767	6541	12327	5722	10867
ENSG00000136636	KCTD3	0.095331551	0.606416504	295	160	744	397	301	414	489	431	294	330	424	358	356	509	270	396	361	373	337	374	452	248	463	252	331
ENSG00000090615	GOLGA3	0.09544919	0.606416504	477	332	1335	773	727	694	685	612	563	446	717	581	533	761	508	677	604	667	606	608	838	494	907	397	492
ENSG00000198604	BAZ1A	0.095450448	0.606416504	237	108	423	258	273	181	246	182	205	191	283	175	171	269	191	214	193	248	286	268	258	178	369	116	127
ENSG00000171992	SYNPO	0.095457161	0.606416504	50518	19345	62518	63111	56782	54466	76859	49121	40939	40816	65377	44800	44084	62721	36461	69987	52312	55592	49941	35543	50150	28463	72104	31868	46869
ENSG00000259664	LINC02254	0.095530588	0.606416504	25	7	11	23	29	26	21	10	12	14	26	21	12	20	7	27	17	28	15	49	22	31	39	21	21
ENSG00000168309	FAM107A	0.0955374	0.606416504	238	163	385	334	245	446	327	435	274	269	462	296	302	576	409	363	418	302	382	471	390	192	619	227	497
ENSG00000055163	CYFIP2	0.095610093	0.60644996	79	68	75	171	96	78	134	147	89	69	204	205	90	93	242	99	100	155	114	291	509	139	126	45	169
ENSG00000121486	TRMT1L	0.095621628	0.60644996	553	309	1207	960	726	709	905	709	635	628	794	700	679	720	664	733	663	845	647	759	785	561	950	443	682
ENSG00000073536	NLE1	0.095751752	0.60667077	100	60	195	98	141	108	105	94	70	73	144	92	88	155	77	95	92	120	74	108	134	86	160	54	81
ENSG00000240854	PSMC2P1	0.095762901	0.60667077	9	5	20	13	25	13	9	6	7	5	9	10	10	14	14	12	15	18	12	15	13	11	21	4	16
ENSG00000102699	PARP4	0.095775556	0.60667077	120	66	164	141	169	162	112	105	147	146	150	149	151	234	195	142	185	219	181	186	261	104	219	119	193
ENSG00000257773	ST13P3	0.095802421	0.60667077	112	74	212	142	171	170	135	152	107	103	154	127	127	250	73	133	144	134	122	155	141	121	141	95	73
ENSG00000140526	ABHD2	0.095862003	0.60667077	206	113	365	378	179	225	255	285	171	245	503	371	417	394	241	346	277	427	489	508	428	270	305	232	291
ENSG00000053372	MRTO4	0.095966226	0.606864411	247	136	466	391	462	336	345	280	213	225	349	267	300	355	239	286	262	368	266	327	361	259	408	194	253
ENSG00000186743	TPI1P3	0.096038824	0.606934317	37	22	65	28	36	25	42	25	23	25	33	21	29	25	28	30	19	27	37	23	18	18	50	17	30
ENSG00000177728	TMEM94	0.096141621	0.606934317	1549	752	1965	2032	1969	2616	2442	1873	1536	1497	2181	2081	1793	2684	1189	2264	2122	1519	1759	1579	1676	1172	2031	1229	1731
ENSG00000009844	VTA1	0.096150817	0.606934317	714	440	1641	1118	1016	1037	1239	955	782	832	1074	1056	903	1330	823	1068	836	984	884	898	1058	724	1226	582	983
ENSG00000244021	AC093591.1	0.096157175	0.606934317	2044	1211	6580	2636	5642	3249	2706	2845	2055	2109	3088	2912	1860	3916	1748	3292	2561	2719	2236	2974	3299	1943	2817	1398	2074
ENSG00000103343	ZNF174	0.096278515	0.607209871	134	51	187	174	154	134	191	131	132	125	202	168	131	154	108	143	129	168	119	162	201	120	224	80	135
ENSG00000112312	GMNN	0.096553335	0.607880877	43	26	152	88	95	66	79	75	57	62	81	66	54	75	91	71	44	84	84	91	95	79	121	65	132
ENSG00000241612	AC114728.1	0.096556082	0.607880877	236	150	788	325	679	345	293	283	258	293	329	334	193	424	187	364	302	308	265	370	417	239	287	135	207
ENSG00000143499	SMYD2	0.096699342	0.607880877	963	547	2388	1254	2324	1267	2027	1435	1183	1132	1808	1128	1089	1531	1020	1224	1287	1929	1144	1183	1546	958	1797	862	1134
ENSG00000228050	TOP3BP1	0.096761554	0.607880877	45	29	37	62	65	32	50	48	44	34	41	44	29	71	44	49	50	51	46	58	54	40	63	31	54
ENSG00000130159	ECSIT	0.096937555	0.607880877	1241	833	3637	1644	2859	2125	1890	2162	1893	2093	2117	1858	1820	1859	2787	2092	2106	2820	2175	1750	2467	1835	3647	1754	3284
ENSG00000161267	BDH1	0.096958416	0.607880877	158	198	585	575	874	353	235	616	513	277	657	222	226	301	2047	167	393	1115	469	280	756	395	1110	292	894
ENSG00000198625	MDM4	0.097032139	0.608118275	493	274	1032	745	573	789	828	590	496	463	800	516	553	785	497	668	630	609	597	662	756	444	829	410	554
ENSG00000204209	DAXX	0.097131387	0.608132056	415	229	640	522	608	520	599	479	438	452	600	445	504	739	369	532	462	538	523	528	653	414	656	318	420
ENSG00000136709	WDR33	0.097169676	0.608132056	583	394	1332	930	858	1062	915	865	570	656	1079	865	670	951	606	896	820	916	793	817	985	669	1075	520	719
ENSG00000110958	PTGES3	0.097220128	0.608132056	2693	1663	6984	3534	3559	3491	3873	3460	2570	2828	3645	3536	3039	4759	2180	3387	2776	3281	3164	3235	4221	3016	4226	2097	2538
ENSG00000118985	ELL2	0.097291747	0.608132056	165	133	219	168	142	206	259	112	120	97	174	211	136	238	85	131	117	114	142	151	188	96	196	91	154
ENSG00000185028	LRRC14B	0.09729541	0.608132056	1025	581	1404	1376	2103	2444	1734	2113	1445	1495	1825	1615	1294	1405	1482	1868	1524	1547	1821	1938	1684	1273	2859	1441	2575
ENSG00000177854	TMEM187	0.09732121	0.608132056	46	43	187	140	125	107	100	114	52	83	99	73	66	132	78	100	99	104	109	163	180	85	141	55	88
ENSG00000249264	EEF1A1P9	0.097371368	0.608221375	245	101	388	256	380	240	210	217	159	167	331	204	166	652	225	339	214	401	373	383	727	137	349	112	222
ENSG00000171135	JAGN1	0.097441252	0.608433794	235	156	761	369	559	388	392	323	267	305	465	411	290	453	234	407	338	341	294	399	504	301	451	187	355
ENSG00000175215	CTDSP2	0.097492541	0.608529996	2108	988	3657	2842	2222	2515	3417	2865	2541	2039	3054	2408	2479	4200	1684	2876	2420	2307	2446	2313	2804	1476	3223	1813	2384
ENSG00000230202	AL450405.1	0.097611328	0.608753131	2366	1836	8263	3223	8235	4728	4061	3681	3109	2661	4564	4300	2784	6204	2994	4289	3775	3626	3485	4109	4390	2631	4213	1917	2863
ENSG00000189316	AC073349.1	0.097631757	0.608753131	106	59	809	303	513	385	81	118	265	83	62	104	246	163	66	109	109	66	135	250	81	154	248	80	50
ENSG00000100065	CARD10	0.097635976	0.608753131	173	115	403	287	123	284	219	330	286	230	358	300	259	437	298	266	321	233	208	246	340	224	542	287	308
ENSG00000264049	MIR4737	0.097747898	0.609087878	8	19	11	4	14	17	20	13	20	9	10	10	16	7	12	16	12	5	20	18	4	3	15	15	10
ENSG00000214460	TPT1P6	0.09780903	0.609087878	24	26	151	38	72	38	45	35	30	24	39	23	30	42	35	33	21	38	53	36	35	27	60	7	34
ENSG00000121067	SPOP	0.097869242	0.609087878	987	630	1629	1353	1274	1238	1404	1242	1090	960	1353	1077	1128	1416	835	1279	1124	1099	1120	1304	1483	993	1707	780	1089
ENSG00000153246	PLA2R1	0.097966547	0.609396307	18	8	18	24	20	13	28	30	17	21	12	10	14	52	16	35	17	32	30	44	92	6	27	9	37
ENSG00000116863	ADPRS	0.097996671	0.609396307	363	224	1076	550	748	526	556	528	350	430	630	497	450	716	373	544	511	460	377	591	637	419	648	283	451
ENSG00000114904	NEK4	0.098197799	0.609396307	147	78	336	232	262	196	299	185	178	177	228	228	171	274	155	238	198	203	242	177	233	167	225	120	179
ENSG00000262155	LINC02175	0.098225516	0.609396307	11	10	21	19	30	19	29	15	20	19	24	11	17	23	18	24	19	30	22	19	39	23	24	22	18
ENSG00000165861	ZFYVE1	0.098233592	0.609396307	324	153	426	381	355	440	588	361	309	320	435	360	412	543	340	406	358	319	427	328	415	224	506	254	408
ENSG00000100105	PATZ1	0.098240082	0.609396307	328	167	597	493	411	461	422	388	320	296	534	459	329	502	326	438	420	447	249	391	498	359	521	177	293
ENSG00000142798	HSPG2	0.098276098	0.609396307	2523	1325	2774	4467	2145	2987	4105	4163	3067	2826	4586	2654	3150	5339	3831	2816	3540	3200	4011	4003	6622	1951	4811	2530	4581
ENSG00000185000	DGAT1	0.098302448	0.609396307	663	399	1537	993	1200	867	950	916	687	807	1118	998	769	1113	776	893	819	812	933	960	1061	696	1143	535	975
ENSG00000229180	AC006001.3	0.098355753	0.609396307	139	86	241	217	222	199	204	163	118	116	231	167	153	246	137	206	174	203	191	261	331	173	270	137	164
ENSG00000240231	RPS27P29	0.098398736	0.609396307	125	68	560	157	343	226	139	168	130	136	187	187	95	247	122	206	167	158	159	180	206	104	175	74	145
ENSG00000163939	PBRM1	0.098402977	0.609396307	376	242	814	512	441	539	534	469	371	400	510	452	414	641	321	506	449	472	452	505	538	344	594	349	430
ENSG00000129250	KIF1C	0.09842187	0.609396307	25437	10582	32177	33662	25731	32663	36063	28829	25421	21185	31321	25039	25325	30975	21012	29060	30793	32099	26664	21453	25434	17332	38524	19952	23958
ENSG00000117592	PRDX6	0.09850246	0.609672711	4899	3389	12838	8426	9834	7602	7361	6299	6117	5681	9130	7015	5830	6776	6271	6548	5997	8505	6084	7954	8988	5614	10301	4995	6607
ENSG00000127870	RNF6	0.098591144	0.609998986	401	232	728	490	497	562	688	495	455	395	547	456	467	587	384	630	517	494	482	453	420	343	541	341	423
ENSG00000134058	CDK7	0.098663467	0.610043587	148	77	473	206	280	181	253	181	168	147	253	168	181	226	170	203	185	255	179	196	282	173	311	86	174
ENSG00000064989	CALCRL	0.098670297	0.610043587	94	53	87	99	62	96	148	74	158	84	116	119	87	287	83	119	72	85	185	129	282	49	192	130	168
ENSG00000088970	KIZ	0.098855674	0.610299737	307	143	352	295	377	422	352	321	273	226	475	275	233	437	293	396	278	334	302	307	348	220	453	184	270
ENSG00000272356	AL080317.2	0.098910001	0.610338053	21	10	37	40	20	36	27	26	22	17	25	27	7	42	30	41	30	36	36	28	27	25	25	28	18
ENSG00000184517	ZFP1	0.098954972	0.610338053	86	43	162	141	93	151	136	115	79	96	128	89	96	155	80	100	103	79	97	98	87	93	129	93	144
ENSG00000131127	ZNF141	0.099026328	0.610338053	58	25	60	77	56	88	57	88	56	61	84	48	54	97	83	73	92	97	53	96	104	69	95	52	90
ENSG00000083845	RPS5	0.099038038	0.610338053	3814	3093	21266	6671	14879	9462	6756	6548	5108	5075	8956	7753	5216	10898	5546	7741	6231	6501	5803	7089	7591	5027	8639	3417	5690
ENSG00000115461	IGFBP5	0.099041826	0.610338053	11506	7127	21979	16136	13311	20612	13827	18324	9769	14195	18614	23473	9589	23834	4198	16485	12385	16533	10790	13875	16438	15922	16450	8311	9384
ENSG00000170153	RNF150	0.09914328	0.610519563	417	271	1533	466	708	899	1056	922	475	370	733	668	487	1038	481	759	465	453	525	487	683	318	820	168	466
ENSG00000157617	C2CD2	0.099185817	0.610559807	61	61	106	83	98	68	56	90	59	70	96	59	56	203	96	97	72	90	124	151	215	45	172	56	75
ENSG00000124486	USP9X	0.099412461	0.610934314	1480	1152	3449	2833	2545	2036	3323	2919	1838	1894	3047	2343	1888	2638	1608	2221	2305	2631	2275	2491	2607	1978	2944	1451	2052
ENSG00000196422	PPP1R26	0.099532446	0.610934314	219	79	326	297	175	151	230	335	285	217	194	122	242	142	196	98	268	233	237	142	229	131	415	139	230
ENSG00000186666	BCDIN3D	0.099559828	0.610934314	49	28	81	77	79	59	77	45	49	69	85	68	53	65	67	93	70	68	70	71	88	58	102	48	62
ENSG00000108349	CASC3	0.099586897	0.610934314	1236	670	1522	1566	1151	1812	1795	1288	1111	1026	1742	1374	1252	1873	912	1638	1433	1151	1313	1349	1477	931	1772	1026	1114
ENSG00000184203	PPP1R2	0.099597398	0.610934314	1447	1122	4438	2886	2575	2170	2924	2560	1585	1987	3064	3086	2355	3584	1058	2280	2368	2061	2453	2539	2248	1498	2366	1608	1413
ENSG00000172315	TP53RK	0.099664915	0.610934314	111	77	373	160	177	183	168	129	72	115	181	160	155	231	80	202	158	95	139	130	159	100	170	96	143
ENSG00000090316	MAEA	0.099834536	0.611006452	361	274	749	670	614	786	695	558	425	467	802	590	512	721	638	677	668	602	637	610	848	489	801	448	764
ENSG00000071082	RPL31	0.099992721	0.611006452	3854	2605	18101	5622	13706	6385	6693	5203	4518	3821	7364	6368	4407	8391	4465	6563	5222	7386	4815	6021	6914	3952	7715	2780	4374
ENSG00000274330	AL160191.3	0.10001179	0.611006452	35	9	39	29	45	24	38	24	36	21	22	34	16	30	25	19	28	44	26	17	38	18	21	19	21
ENSG00000163412	EIF4E3	0.100078253	0.611006452	1070	636	2843	1357	1143	1338	1684	1319	1129	1049	1326	1219	1107	1540	1060	1578	1143	1258	1168	1196	1301	975	1678	819	1289
ENSG00000204856	FAM216A	0.100139822	0.611006452	20	8	28	42	36	36	20	20	18	43	34	16	41	45	29	32	31	63	35	39	42	9	58	13	40
ENSG00000128567	PODXL	0.100159086	0.611006452	300	257	732	658	317	648	584	750	674	420	774	540	508	912	622	532	634	615	724	689	821	348	950	631	720
ENSG00000162817	C1orf115	0.100199142	0.611031014	126	123	299	232	188	391	161	233	227	138	321	222	210	337	430	324	252	253	235	372	451	130	335	146	236
ENSG00000248587	GDNF-AS1	0.100257458	0.611166871	28	12	20	56	60	42	84	31	30	39	55	32	31	60	9	58	28	57	16	31	42	13	42	33	26
ENSG00000146834	MEPCE	0.100418626	0.611282769	888	429	1131	1184	1051	1324	1172	925	849	820	1148	1001	1057	1389	855	999	1038	1035	935	945	1018	782	1410	646	890
ENSG00000278619	MRM1	0.100546652	0.611282769	81	37	201	117	148	92	89	77	92	113	110	90	92	82	152	83	119	167	85	82	154	101	174	79	210
ENSG00000230457	PA2G4P4	0.100570353	0.611282769	6	9	6	12	15	20	12	8	21	7	16	17	9	13	9	0	13	11	11	13	11	10	8	6	17
ENSG00000087302	RTRAF	0.100627369	0.611282769	1020	624	2753	1466	2226	1361	1594	1327	1097	1203	1734	1310	1106	1719	1176	1520	1323	1415	1194	1361	1711	1106	1860	887	1213
ENSG00000223361	FTH1P10	0.100708549	0.611282769	520	323	1359	809	1066	416	1067	749	536	553	824	523	505	758	472	853	441	674	474	469	859	533	919	415	602
ENSG00000179406	LINC00174	0.100738036	0.611282769	100	64	140	176	158	141	191	118	112	97	159	134	89	114	89	115	97	155	112	106	196	105	137	88	107
ENSG00000099995	SF3A1	0.100848613	0.611282769	1066	594	1241	1450	1346	1614	1766	1198	1094	1128	1614	1188	1247	1600	1057	1329	1206	1162	1309	1300	1461	929	1798	951	1213
ENSG00000260260	SNHG19	0.100873809	0.611282769	96	102	845	211	582	194	153	130	138	149	301	174	127	159	84	281	194	249	170	271	231	210	249	70	114
ENSG00000187699	C2orf88	0.100882722	0.611282769	103	103	324	212	317	291	292	237	170	172	237	287	203	175	261	232	383	302	220	185	235	296	321	313	555
ENSG00000224858	RPL29P11	0.100984972	0.611460785	1273	890	4485	1639	4260	2530	2067	1854	1571	1390	2252	2262	1510	2909	1430	2252	2157	1945	1794	2132	2279	1548	2176	996	1563
ENSG00000213757	RPS3AP20	0.100990722	0.611460785	316	237	1475	445	1013	540	555	498	375	426	519	551	357	652	380	597	447	556	402	539	659	307	518	270	375
ENSG00000198815	FOXJ3	0.101073979	0.611746468	679	445	1947	959	909	1129	1097	885	727	730	1244	894	825	1368	648	995	843	882	898	945	989	718	1179	599	772
ENSG00000171033	PKIA	0.101139538	0.611788371	10592	6784	33033	15086	14063	16672	19816	19171	13422	13589	15193	14259	15307	13990	12226	15858	14738	15529	14403	12402	15002	12875	20465	11103	14077
ENSG00000006282	SPATA20	0.101162577	0.611788371	637	315	602	637	694	769	911	1063	723	560	630	453	536	849	787	851	1069	1140	484	1131	1262	776	1011	300	975
ENSG00000129474	AJUBA	0.101231275	0.611788371	14	17	68	35	29	20	19	18	19	36	35	39	26	54	41	47	52	27	28	41	83	18	39	24	21
ENSG00000004799	PDK4	0.101273757	0.611788371	7828	536	6131	7063	1487	1458	4927	321	249	1013	1192	770	461	1192	7473	172	253	734	346	632	3147	531	576	406	1364
ENSG00000077152	UBE2T	0.101437658	0.612342717	62	63	202	141	196	107	156	96	108	129	108	71	90	109	150	129	86	174	115	137	167	151	188	95	131
ENSG00000144659	SLC25A38	0.10146135	0.612342717	524	325	1341	793	782	571	740	663	601	580	1044	654	561	799	583	703	582	715	656	660	911	542	942	431	707
ENSG00000120963	ZNF706	0.101745975	0.61248729	635	420	1427	985	956	894	1096	910	606	599	1004	838	671	1041	719	871	791	887	801	898	968	679	1141	460	746
ENSG00000286532	PARTICL	0.101768751	0.61248729	49	17	127	87	99	69	109	69	63	59	89	50	42	83	35	70	50	60	63	92	97	45	92	22	49
ENSG00000197037	ZSCAN25	0.101774231	0.61248729	94	31	152	132	120	161	148	108	92	106	141	120	99	144	85	74	110	116	92	113	125	103	147	81	107
ENSG00000144401	METTL21A	0.101810599	0.612488808	105	74	316	167	249	154	176	151	103	107	200	165	108	202	111	194	91	192	137	134	178	95	201	85	129
ENSG00000102100	SLC35A2	0.101947641	0.613095763	94	57	215	117	176	166	153	134	87	80	163	148	105	150	94	120	89	125	120	122	169	91	152	74	116
ENSG00000198517	MAFK	0.102086273	0.613711844	1764	698	2761	2160	1733	1886	2718	1550	1143	1050	2187	1219	1612	2526	1477	1902	1514	1875	1719	1267	2203	1002	2218	801	1318
ENSG00000241556	AC018475.1	0.102222954	0.614082319	666	437	2200	920	2248	1343	1118	856	849	685	1187	1173	801	1525	772	1090	1047	1033	913	1094	1155	789	1232	532	802
ENSG00000198899	MT-ATP6	0.102345232	0.614082319	163401	168325	193567	354695	277984	339809	260214	299984	312908	333471	361399	222888	266620	172788	380532	229382	301587	377718	313264	577545	379619	254864	643436	263560	595940
ENSG00000232460	BMPR1AP2	0.102471943	0.614082319	44	22	78	49	36	27	60	50	28	43	73	53	51	45	28	52	78	43	36	38	56	23	28	24	41
ENSG00000168765	GSTM4	0.102492649	0.614082319	1065	511	1973	1135	1339	1206	1781	1501	860	1090	1563	1194	992	1509	1829	1332	1262	1433	1543	1294	1527	1290	1662	1086	1098
ENSG00000114948	ADAM23	0.102500615	0.614082319	361	141	356	593	366	313	431	327	190	171	312	445	239	463	138	331	240	250	281	335	377	208	402	198	191
ENSG00000157625	TAB3	0.102502184	0.614082319	212	135	543	298	254	354	372	301	283	247	358	254	261	410	252	328	317	304	267	283	293	221	404	189	308
ENSG00000131849	ZNF132	0.102544705	0.614082319	33	32	103	42	86	49	46	41	54	30	33	62	35	62	51	21	49	41	40	32	62	40	55	45	45
ENSG00000120725	SIL1	0.102847496	0.614657628	351	210	864	492	808	486	540	430	333	390	666	572	425	633	395	650	376	420	430	598	546	364	630	264	401
ENSG00000197579	TOPORS	0.102930093	0.614657628	128	79	269	191	182	217	232	204	150	137	208	139	170	234	163	183	185	156	167	185	232	124	222	123	180
ENSG00000161202	DVL3	0.102934627	0.614657628	1402	768	1645	1959	1385	1774	1955	1622	1275	1406	1859	1445	1678	2078	1090	1702	1760	1533	1568	1374	1684	1204	1814	1139	1423
ENSG00000272384	AC016405.3	0.102980186	0.614657628	12	7	22	17	31	13	23	4	15	13	28	20	7	19	13	24	17	32	20	14	24	14	14	8	22
ENSG00000103042	SLC38A7	0.103013946	0.614657628	198	99	224	220	165	162	339	223	217	192	311	149	243	256	230	301	288	205	237	233	278	142	283	202	503
ENSG00000130382	MLLT1	0.103028391	0.614657628	1238	538	1532	1571	1352	1377	1618	1311	1096	1102	1589	1308	1149	1936	896	1549	1193	1333	1270	995	1559	821	1705	871	1263
ENSG00000258780	BMS1P15	0.103058465	0.614657628	22	14	47	37	38	34	34	42	22	26	25	27	28	27	29	34	25	24	25	32	34	26	55	15	29
ENSG00000167555	ZNF528	0.10311038	0.614657628	65	24	64	69	45	77	35	67	62	42	51	46	35	90	62	70	70	57	44	54	107	42	96	56	52
ENSG00000120594	PLXDC2	0.10320092	0.614657628	196	103	277	282	143	239	326	263	257	240	274	200	251	495	205	432	244	173	334	284	439	137	395	227	299
ENSG00000149743	TRPT1	0.103258422	0.614657628	1048	617	3497	1074	2643	1289	1065	2296	845	1734	2274	2126	1159	1052	1163	1215	1552	1306	1374	1243	1963	1387	1723	716	1350
ENSG00000114378	HYAL1	0.103351706	0.614660909	103	132	233	251	178	177	329	300	183	133	318	189	146	126	478	113	224	349	167	242	437	229	457	179	599
ENSG00000188283	ZNF383	0.103403949	0.614660909	165	111	301	237	201	245	264	190	206	161	287	178	168	182	185	237	196	227	192	208	228	141	242	110	209
ENSG00000138668	HNRNPD	0.103520776	0.614958317	1983	1139	4348	2768	2815	2818	2919	2470	1921	1967	2808	2655	2016	3449	2012	2592	2254	2810	2223	2467	2901	2026	3384	1450	1943
ENSG00000188001	TPRG1	0.103569989	0.614958317	22	153	526	58	121	29	715	218	15	16	51	169	20	36	19	38	37	136	67	117	66	169	40	13	7
ENSG00000167186	COQ7	0.103645383	0.614958317	484	341	1216	863	878	806	910	763	691	829	848	547	674	781	552	786	757	813	738	679	816	536	1032	501	687
ENSG00000164252	AGGF1	0.103702462	0.614958317	190	137	483	319	305	277	335	297	224	203	319	221	272	317	193	297	268	265	236	299	300	160	352	184	231
ENSG00000213169	AC069218.1	0.103707812	0.614958317	34	26	152	44	85	57	55	29	41	30	69	37	48	62	49	49	22	52	36	43	56	34	72	26	49
ENSG00000143702	CEP170	0.103774224	0.615072679	299	195	484	361	451	436	492	390	354	321	439	345	373	488	251	463	401	367	360	406	441	287	563	254	400
ENSG00000214784	RPS3AP21	0.10402641	0.615072679	296	232	1355	462	995	526	587	474	378	395	567	484	370	649	385	545	434	584	393	533	568	387	515	220	397
ENSG00000106546	AHR	0.104060867	0.615072679	43	36	135	52	52	54	36	55	53	40	70	51	42	134	46	78	46	56	82	93	265	38	92	48	61
ENSG00000015676	NUDCD3	0.104106311	0.615072679	1679	978	3219	2780	2440	2646	2727	2504	1902	1631	2895	2236	1909	2744	1927	2688	2240	2264	2290	2164	2369	1704	2903	1388	2010
ENSG00000103351	CLUAP1	0.104143748	0.615072679	148	77	215	234	199	158	245	238	147	165	210	150	149	218	123	150	136	152	208	209	263	134	206	124	165
ENSG00000006625	GGCT	0.104172085	0.615072679	123	78	459	260	319	218	224	225	178	192	284	203	170	194	277	226	223	368	223	234	269	228	364	146	278
ENSG00000141447	OSBPL1A	0.104199383	0.615072679	2506	1358	3514	3074	2372	3593	3887	3061	2967	2260	2939	2832	3088	3824	2060	2658	3617	2709	2682	2843	2376	1983	3776	2100	3013
ENSG00000134758	RNF138	0.104265288	0.615072679	96	76	272	125	110	175	184	164	118	125	152	97	124	196	90	152	116	113	117	155	160	113	149	72	98
ENSG00000100934	SEC23A	0.104341259	0.615072679	830	465	2318	1365	1003	1163	1735	1279	930	961	1213	1108	1136	1378	961	1268	1264	1134	1003	993	1089	860	1454	824	1156
ENSG00000178184	PARD6G	0.104343658	0.615072679	20	12	56	45	31	34	40	28	15	23	43	42	35	56	38	37	41	43	17	24	48	16	19	17	12
ENSG00000196371	FUT4	0.104469689	0.615080245	26	15	48	28	20	16	36	26	21	19	33	25	24	35	18	25	19	13	33	31	42	14	23	17	24
ENSG00000128641	MYO1B	0.104479275	0.615080245	96	81	225	233	160	218	188	179	205	141	255	157	92	245	266	160	177	145	203	242	313	122	278	166	188
ENSG00000105514	RAB3D	0.104522179	0.615080245	75	54	62	129	69	112	53	51	74	94	95	104	50	146	67	97	100	105	126	92	196	53	146	78	89
ENSG00000163293	NIPAL1	0.104538128	0.615080245	69	42	116	97	73	54	56	93	38	50	91	119	55	27	34	96	72	84	29	81	102	75	58	41	31
ENSG00000151466	SCLT1	0.10456827	0.615080245	18	11	31	44	36	47	40	31	33	33	41	29	24	41	43	40	21	56	59	51	67	29	47	18	54
ENSG00000171425	ZNF581	0.104797309	0.615080245	80	61	266	116	189	124	145	107	92	98	156	112	119	197	94	123	109	123	106	115	158	69	195	73	128
ENSG00000162407	PLPP3	0.104864259	0.615080245	409	251	576	567	510	565	457	462	423	489	834	561	367	938	512	770	481	471	546	599	1133	422	743	473	566
ENSG00000167074	TEF	0.104877331	0.615080245	882	413	1882	908	593	1755	1527	1670	1238	532	1092	804	1082	1668	1059	1148	1011	738	851	849	559	390	1782	513	1176
ENSG00000273253	AL022328.4	0.10501093	0.615080245	22	11	64	35	122	52	24	68	26	37	56	66	23	57	24	115	67	57	44	33	72	54	57	47	26
ENSG00000003509	NDUFAF7	0.105100137	0.615080245	224	156	464	367	391	387	384	350	295	372	429	268	315	272	371	407	399	501	347	390	494	364	540	287	492
ENSG00000063761	ADCK1	0.105161918	0.615080245	162	77	145	209	266	181	241	254	213	199	152	169	160	139	175	194	203	251	198	196	284	222	435	134	335
ENSG00000238084	AL031284.1	0.10520638	0.615080245	113	127	504	219	264	245	251	256	196	228	240	233	228	221	246	269	256	278	282	267	319	271	340	163	289
ENSG00000172037	LAMB2	0.105251706	0.615080245	2451	1129	2271	3785	2726	3329	3899	2627	2507	2355	4412	2723	2744	5130	1897	4667	3416	2677	3722	5125	4501	1781	3812	2339	3570
ENSG00000188177	ZC3H6	0.105253193	0.615080245	410	258	963	554	644	770	613	574	510	399	610	506	432	729	445	755	464	577	461	624	596	411	835	242	414
ENSG00000134900	TPP2	0.105428689	0.615080245	620	378	1307	876	871	1013	1154	860	705	844	1267	1081	787	938	675	904	858	958	840	797	924	731	1260	624	905
ENSG00000175449	RFESD	0.105437044	0.615080245	40	29	162	75	85	60	87	94	44	68	93	86	51	66	60	92	55	54	48	90	93	44	88	41	74
ENSG00000119844	AFTPH	0.105437954	0.615080245	223	135	422	308	267	296	337	244	214	259	301	241	239	352	182	298	249	253	301	258	320	206	308	184	242
ENSG00000143498	TAF1A	0.10546236	0.615080245	10	6	28	21	18	20	13	15	11	8	22	12	16	19	16	18	18	19	12	20	23	9	31	11	17
ENSG00000101782	RIOK3	0.10549859	0.615080245	952	561	2291	1309	1325	1436	1728	1386	1094	1040	1459	1179	1349	1518	1133	1354	1324	1256	1241	1076	1272	949	1612	932	1422
ENSG00000253919	THAP12P7	0.105523619	0.615080245	83	64	185	129	103	133	127	148	135	107	135	123	93	143	83	121	142	103	110	111	104	90	146	81	125
ENSG00000237298	TTN-AS1	0.105646459	0.615080245	251	124	321	360	266	227	466	185	249	193	360	179	218	349	170	277	265	281	194	218	201	128	267	139	193
ENSG00000142669	SH3BGRL3	0.105670652	0.615080245	160	103	225	216	205	193	209	201	171	160	294	179	173	424	269	216	167	168	433	396	405	128	416	119	249
ENSG00000240303	ACAD11	0.105715931	0.615080245	4	7	5	12	3	18	11	7	7	5	10	8	12	21	13	13	13	7	11	7	6	10	10	9	18
ENSG00000124795	DEK	0.105716526	0.615080245	1979	1257	5344	2475	2666	2987	3511	2498	2021	2112	3076	2931	2041	4119	1788	3167	2077	2874	1975	2598	2793	2144	3376	1405	2094
ENSG00000169021	UQCRFS1	0.105733478	0.615080245	3925	2860	17827	6151	10356	6993	7412	7633	5688	7346	7644	5932	6295	5796	9009	9312	7924	7811	7659	7043	8376	8428	12301	5477	10193
ENSG00000064932	SBNO2	0.105734357	0.615080245	427	180	532	514	391	518	570	424	430	331	536	493	465	671	351	430	470	374	437	424	542	254	568	281	417
ENSG00000114315	HES1	0.105768755	0.615080245	550	513	1039	1784	1131	871	1093	1303	773	1260	1334	893	488	803	215	1832	1085	434	1437	1760	706	616	991	409	506
ENSG00000155792	DEPTOR	0.105793182	0.615080245	2881	1765	4982	2912	2975	3477	3812	2598	2464	2665	3144	4273	4647	5394	1279	2724	3988	3113	2564	3392	3202	2496	3955	2942	2066
ENSG00000187994	RINL	0.105823441	0.615080245	28	21	52	43	44	38	28	28	34	34	42	21	31	40	32	33	47	75	55	66	55	24	75	32	56
ENSG00000180370	PAK2	0.105848563	0.615080245	545	370	1217	781	530	752	849	889	672	605	834	510	664	821	694	731	607	714	704	744	823	463	954	375	683
ENSG00000117036	ETV3	0.105868863	0.615080245	169	101	452	277	272	249	306	264	196	206	290	247	208	291	187	281	253	238	192	250	293	171	315	180	234
ENSG00000243199	AC115223.1	0.10592132	0.615080245	665	412	1605	965	1613	1002	975	819	631	654	1034	925	689	1256	695	996	775	1076	791	929	995	666	1048	468	682
ENSG00000267309	AC092295.2	0.10600129	0.615080245	18	5	5	13	10	23	14	14	18	13	10	13	13	8	19	7	12	13	10	19	10	7	18	4	11
ENSG00000132612	VPS4A	0.106085926	0.615080245	1399	758	2113	1900	2376	1760	2044	1592	1227	1401	2379	1501	1355	1844	1243	2002	1475	1730	1497	1687	1948	1338	2466	1027	1647
ENSG00000277741	GOLGA6L17P	0.10608791	0.615080245	21	29	21	32	16	31	24	22	22	23	40	23	19	35	18	22	32	15	29	24	32	23	33	12	27
ENSG00000189052	CGB5	0.106103027	0.615080245	8	6	9	10	18	5	4	13	11	10	10	13	6	13	17	22	18	15	5	17	18	7	16	9	6
ENSG00000105640	RPL18A	0.106120977	0.615080245	6980	5047	33826	11281	27605	14237	13236	11509	8300	7908	14412	12955	9039	16027	11074	13958	9497	12297	10488	11545	12442	7293	14285	6205	9354
ENSG00000140931	CMTM3	0.106128219	0.615080245	59	38	90	104	82	78	85	79	82	57	113	58	85	244	92	73	69	69	177	180	177	63	153	59	66
ENSG00000237943	PRKCQ-AS1	0.106161396	0.615080245	504	333	1519	707	754	585	931	657	775	540	777	362	639	703	663	509	551	735	638	560	798	436	1096	346	626
ENSG00000161509	GRIN2C	0.106219839	0.615080245	16	4	10	32	9	34	6	18	7	32	40	15	16	20	15	35	19	17	33	28	40	7	52	15	24
ENSG00000235888	AF064858.1	0.106230912	0.615080245	18	14	14	27	17	24	24	23	10	36	19	38	17	19	5	18	12	28	11	30	14	13	22	20	33
ENSG00000142082	SIRT3	0.106302713	0.615285905	371	327	977	755	823	807	761	843	595	643	950	612	549	520	872	636	844	894	707	843	922	610	1077	572	838
ENSG00000169612	RAMAC	0.106410142	0.615345504	272	192	880	430	533	459	486	373	331	268	454	415	327	532	315	454	376	444	427	402	444	294	506	219	330
[truncated: 9,426 more rows]
