# Supplementary material for: Deep phenotyping of post-infectious myalgic encephalomyelitis/chronic fatigue syndrome
Source: Nat Commun. 2024 Feb 21;15:907. doi: 10.1038/s41467-024-45107-3 (PMC10881493; doi:10.1038/s41467-024-45107-3)
Supplement: Supplementary file 6 — Source Data [file 41467_2024_45107_MOESM6_ESM.zip › Figures Source Data Files 12.30.23/Figure 9D.csv]

ID	ID			PI-ME/CFS	PI-ME/CFS	PI-ME/CFS	PI-ME/CFS	PI-ME/CFS	PI-ME/CFS	HV	HV	HV	HV	HV	HV	HV
Birth Sex	Birth Sex			0	0	0	0	0	0	0	0	0	0	0	0	0
ensembl_gene_id	external_gene_name	P.Value	adj.P.Val
ENSG00000118298	CA14	2.99E-05	0.208311956	43	103	175	108	113	39	140	479	181	327	240	140	651
ENSG00000099984	GSTT2	3.68E-05	0.208311956	62	82	76	83	24	57	252	101	195	265	206	181	158
ENSG00000244998	AC100803.2	7.65E-05	0.220815757	37	39	91	63	28	58	118	117	111	93	158	55	98
ENSG00000196653	ZNF502	8.19E-05	0.220815757	67	139	147	91	106	84	104	82	104	106	121	50	81
ENSG00000275329	AL138781.1	9.86E-05	0.220815757	19	50	23	25	13	14	56	33	62	47	71	38	63
ENSG00000225674	IPO7P2	0.000104165	0.220815757	35	35	34	34	24	41	37	24	23	34	56	19	31
ENSG00000265751	AC015878.1	0.000133098	0.228644977	114	108	257	199	254	181	748	1685	456	587	303	289	1051
ENSG00000267858	MZF1-AS1	0.000134822	0.228644977	18	25	14	13	14	19	27	27	27	40	40	13	49
ENSG00000236830	CBR3-AS1	0.000216254	0.305620618	15	43	49	34	30	20	30	49	41	54	75	39	74
ENSG00000130762	ARHGEF16	0.000252303	0.329139158	7	21	20	17	12	9	30	27	22	24	24	13	49
ENSG00000138600	SPPL2A	0.000309578	0.375010023	1491	1963	1952	1650	1731	1599	2149	1638	1229	1894	2650	1028	1507
ENSG00000134759	ELP2	0.000472087	0.391829608	727	1116	1214	790	820	798	1164	858	833	684	1340	489	751
ENSG00000273416	AL732292.2	0.000479583	0.391829608	5	6	10	6	5	5	18	12	10	8	14	7	10
ENSG00000168237	GLYCTK	0.000484812	0.391829608	23	51	32	25	30	39	56	58	45	57	63	28	64
ENSG00000125257	ABCC4	0.000486953	0.391829608	133	119	92	129	116	69	115	97	109	69	137	46	100
ENSG00000242114	MTFP1	0.000541138	0.391829608	6	9	21	12	13	15	16	21	27	27	41	25	79
ENSG00000203812	H2AC18	0.000559696	0.391829608	130	99	178	101	221	153	141	199	91	161	187	55	55
ENSG00000272196	H2AC19	0.000578629	0.391829608	130	99	179	101	221	153	141	199	91	161	187	55	55
ENSG00000149084	HSD17B12	0.000632325	0.391829608	205	325	344	281	254	310	438	446	396	386	422	282	491
ENSG00000182568	SATB1	0.000655017	0.391829608	1689	2572	2579	1871	1933	1958	2538	2366	1958	1872	2748	1289	1865
ENSG00000072422	RHOBTB1	0.000665059	0.391829608	2690	2825	4109	2440	2282	3285	4549	3253	2918	1977	4014	1381	1846
ENSG00000164440	TXLNB	0.000679801	0.391829608	6377	6482	8973	6933	5709	7125	9166	7395	6478	6882	9743	3797	5658
ENSG00000176476	SGF29	0.000693136	0.391829608	466	521	625	337	415	481	733	548	381	395	731	283	386
ENSG00000164715	LMTK2	0.00072697	0.397699333	353	432	361	320	262	310	473	303	353	338	452	251	304
ENSG00000001461	NIPAL3	0.000790155	0.416334481	80	100	165	135	78	92	143	141	168	155	245	103	155
ENSG00000183208	GDPGP1	0.000810133	0.416334481	17	15	10	22	18	12	23	22	23	26	33	21	30
ENSG00000102181	CD99L2	0.000857297	0.416868631	3289	3539	3908	3062	3062	3369	4465	4448	3463	3253	4347	2534	3110
ENSG00000142675	CNKSR1	0.000860334	0.416868631	1651	2179	2172	1644	1483	1817	2252	1810	1401	1898	2658	1233	1439
ENSG00000127324	TSPAN8	0.000998776	0.441160666	520	678	576	621	556	732	1320	451	569	508	648	230	205
ENSG00000111666	CHPT1	0.001030829	0.441160666	176	222	308	306	252	259	365	446	317	366	381	262	589
ENSG00000142945	KIF2C	0.001049371	0.441160666	8	11	11	5	11	6	10	8	13	14	18	16	11
ENSG00000172403	SYNPO2	0.00108754	0.441160666	25101	40053	29143	24772	23532	27387	29711	27991	31022	28858	33527	21550	22369
ENSG00000013563	DNASE1L1	0.001088665	0.441160666	2759	4003	3202	2859	2551	3219	2930	3076	3517	3021	4340	1772	2394
ENSG00000285589	AC010422.8	0.001114624	0.441160666	25	28	31	24	25	37	45	30	57	63	52	17	44
ENSG00000085741	WNT11	0.001136133	0.441160666	143	283	142	166	143	140	235	191	196	222	320	156	291
ENSG00000001460	STPG1	0.001144588	0.441160666	11	38	38	20	20	18	54	26	29	30	62	20	46
ENSG00000225338	RPL23AP18	0.001233921	0.443005269	35	42	38	42	36	41	42	52	28	28	47	23	38
ENSG00000152661	GJA1	0.001240169	0.443005269	118	187	120	233	166	117	274	165	263	358	398	130	281
ENSG00000216285	AC078819.1	0.001301185	0.443005269	137	266	214	152	200	201	321	263	209	295	338	203	267
ENSG00000105879	CBLL1	0.001314321	0.443005269	444	645	733	483	419	662	714	524	623	475	749	407	497
ENSG00000006634	DBF4	0.001401066	0.443005269	24	49	39	34	42	32	33	50	26	27	49	21	32
ENSG00000197406	DIO3	0.001535067	0.443005269	20	20	34	24	12	37	33	23	30	20	34	12	7
ENSG00000205339	IPO7	0.001540421	0.443005269	3043	3503	3277	2736	3035	3210	3368	3448	3354	3012	4553	2092	3388
ENSG00000120053	GOT1	0.001550217	0.443005269	2863	4403	6405	6056	5601	5801	4089	6085	7070	6614	11111	5683	12183
ENSG00000232451	AC018467.1	0.001594569	0.443005269	37	59	62	25	14	33	53	16	18	15	6	1	5
ENSG00000254473	AL354920.1	0.001603528	0.443005269	140	85	136	72	118	115	110	73	68	115	119	38	71
ENSG00000257599	OVCH1-AS1	0.001629903	0.443005269	217	320	380	253	239	283	446	306	213	246	434	163	253
ENSG00000184678	H2BC21	0.001665738	0.443005269	803	942	1265	811	786	864	806	768	770	975	1070	571	697
ENSG00000136813	ECPAS	0.001715903	0.443005269	3722	5661	4797	3944	4104	4507	5612	4548	4472	4190	6587	3067	4135
ENSG00000225259	ST13P6	0.001800912	0.443005269	241	305	369	196	218	230	356	260	261	243	371	131	235
ENSG00000172508	CARNS1	0.001809247	0.443005269	1446	3601	2492	2178	2531	2968	3545	3745	4805	3970	3048	2636	6342
ENSG00000164309	CMYA5	0.001828549	0.443005269	58391	80933	85507	63042	55544	59111	94730	87302	69361	62214	80550	40506	59551
ENSG00000005194	CIAPIN1	0.001911227	0.447741946	310	483	520	451	432	432	498	579	570	530	642	438	663
ENSG00000128965	CHAC1	0.002021437	0.447741946	58	109	38	5	27	14	25	5	14	11	4	15	13
ENSG00000250451	HOXC-AS1	0.002120815	0.447741946	64	149	108	59	53	64	144	81	80	75	135	34	54
ENSG00000147155	EBP	0.002136918	0.447741946	21	37	41	28	41	48	50	59	54	53	91	23	65
ENSG00000173226	IQCB1	0.002138916	0.447741946	140	135	175	156	158	162	184	120	123	131	178	97	153
ENSG00000268996	MAN1B1-DT	0.002186658	0.447741946	28	43	26	24	26	45	51	50	68	46	58	32	54
ENSG00000137177	KIF13A	0.002201481	0.447741946	1617	2714	2923	2268	1920	2014	3095	2216	2276	2065	2986	1307	1938
ENSG00000168792	ABHD15	0.002202946	0.447741946	61	76	45	40	65	55	106	92	87	96	87	41	100
ENSG00000163399	ATP1A1	0.002216886	0.447741946	558	657	627	485	481	667	1432	1093	735	1062	862	550	836
ENSG00000224546	EIF4BP3	0.002249586	0.447741946	417	577	712	439	378	556	715	496	575	438	689	365	501
ENSG00000073803	MAP3K13	0.002309191	0.447741946	35	80	55	43	79	40	65	71	73	84	90	55	77
ENSG00000258016	HIGD1AP1	0.002332045	0.447741946	93	153	125	123	100	100	136	164	184	157	165	97	156
ENSG00000229525	AC053503.1	0.002347015	0.447741946	12	31	20	16	15	15	18	11	8	10	19	1	11
ENSG00000005981	ASB4	0.00239758	0.447741946	581	551	906	532	647	899	1137	605	490	519	789	283	522
ENSG00000130479	MAP1S	0.002399598	0.447741946	442	756	826	517	479	554	924	589	504	527	833	349	504
ENSG00000067334	DNTTIP2	0.002402531	0.447741946	570	820	852	669	566	723	855	753	659	603	982	464	639
ENSG00000119630	PGF	0.002477122	0.452488317	49	74	250	132	97	186	138	113	127	86	164	26	89
ENSG00000151320	AKAP6	0.002504493	0.452488317	1527	1916	1832	1668	1559	1843	1954	1850	1519	1456	2191	1032	1264
ENSG00000099250	NRP1	0.002508043	0.452488317	505	944	827	718	899	587	815	880	980	856	1043	737	1292
ENSG00000158373	H2BC5	0.002548381	0.454926198	135	133	166	112	162	76	89	136	112	169	177	82	146
ENSG00000136861	CDK5RAP2	0.002595983	0.455446777	974	1624	1512	1231	939	1140	1400	1336	1023	1077	1471	750	1084
ENSG00000172239	PAIP1	0.002720801	0.455446777	2314	2806	2675	2331	2572	2557	3267	3124	2945	2750	3637	1646	2431
ENSG00000260032	NORAD	0.002727873	0.455446777	4314	6273	6660	4713	4447	5423	8552	6795	4376	4702	7784	3043	4422
ENSG00000155827	RNF20	0.002791623	0.455446777	448	598	582	490	418	489	570	534	428	494	729	382	514
ENSG00000164880	INTS1	0.002794893	0.455446777	1602	2677	2142	1574	1607	1993	2791	1964	1700	1849	2568	1247	1773
ENSG00000274750	H3C6	0.002800701	0.455446777	91	120	144	74	102	195	38	66	79	141	124	78	134
ENSG00000181019	NQO1	0.002839058	0.455446777	181	144	71	123	208	145	216	210	193	323	337	116	600
ENSG00000125520	SLC2A4RG	0.00285005	0.455446777	3258	5359	4923	3617	3289	3457	4323	3419	4025	3617	5213	2504	3139
ENSG00000130222	GADD45G	0.002962747	0.455446777	1393	1190	659	520	928	588	1850	593	510	673	1025	232	422
ENSG00000154310	TNIK	0.002971181	0.455446777	291	412	472	324	264	471	369	396	326	396	584	227	382
ENSG00000120616	EPC1	0.003093091	0.455446777	388	610	709	396	409	495	679	544	514	427	668	351	442
ENSG00000117308	GALE	0.003132707	0.455446777	62	95	75	71	87	64	90	100	91	71	90	80	119
ENSG00000197977	ELOVL2	0.003201122	0.455446777	15	14	14	11	13	11	26	25	26	16	35	19	25
ENSG00000270194	AC097359.2	0.003228019	0.455446777	8	5	11	8	11	11	18	26	10	7	31	13	25
ENSG00000116685	KIAA2013	0.003232213	0.455446777	1137	1678	1471	1006	1394	1381	1661	1637	1517	1223	1681	883	1248
ENSG00000179262	RAD23A	0.003276346	0.455446777	17695	20308	18598	15398	15961	17756	23096	23189	16696	17464	24394	11450	17296
ENSG00000135249	RINT1	0.00343165	0.455446777	330	469	476	308	335	340	457	352	412	306	526	236	417
ENSG00000103319	EEF2K	0.003432156	0.455446777	1612	2385	2131	1096	1326	1501	2719	2086	2034	1345	1897	1072	1240
ENSG00000132823	OSER1	0.003497035	0.455446777	768	1153	1187	902	836	1264	1368	942	1034	1108	1610	616	786
ENSG00000130830	MPP1	0.003596686	0.455446777	327	464	432	385	442	429	444	475	465	486	692	358	623
ENSG00000112964	GHR	0.003613003	0.455446777	813	1595	1767	1175	1046	1039	1258	1218	1278	1078	1795	914	1032
ENSG00000011258	MBTD1	0.003618639	0.455446777	149	177	229	166	150	151	191	191	143	139	241	98	182
ENSG00000244041	LINC01011	0.003669552	0.455446777	18	26	20	10	12	18	27	28	23	29	35	16	14
ENSG00000162402	USP24	0.003730708	0.455446777	1414	1840	2248	1475	1595	1653	2120	2320	1825	1665	2086	1277	1842
ENSG00000090661	CERS4	0.003792437	0.455446777	18	58	32	29	26	27	108	39	22	57	63	24	44
ENSG00000009307	CSDE1	0.003871815	0.455446777	30413	40406	35872	34069	30637	31139	41800	38705	36522	31649	41961	21591	28854
ENSG00000085832	EPS15	0.003893569	0.455446777	912	1114	1516	1009	927	1641	1744	1521	1126	1114	1626	665	1203
ENSG00000258429	PDF	0.003922018	0.455446777	52	89	80	69	51	78	98	103	118	122	138	66	101
ENSG00000253785	AC008429.2	0.003964186	0.455446777	6	18	9	13	6	4	21	15	13	14	20	14	23
ENSG00000196821	ILRUN	0.003993755	0.455446777	5779	7681	6453	5449	6005	6801	6999	8518	6861	5532	7068	3900	5718
ENSG00000261620	HMGN2P41	0.004003442	0.455446777	10	19	14	9	8	12	22	11	9	10	7	3	3
ENSG00000126106	TMEM53	0.004021569	0.455446777	19	37	25	21	28	19	48	38	32	49	52	26	62
ENSG00000168890	TMEM150A	0.004043737	0.455446777	775	872	826	527	607	1001	865	733	783	634	1083	510	740
ENSG00000128917	DLL4	0.004062191	0.455446777	129	266	188	217	238	122	193	225	312	307	372	192	290
ENSG00000228719	AL022313.2	0.004095058	0.455446777	42	62	18	24	14	42	10	11	32	29	39	6	27
ENSG00000158079	PTPDC1	0.004115337	0.455446777	61	77	120	103	94	75	114	100	100	126	163	97	170
ENSG00000151967	SCHIP1	0.004137567	0.455446777	228	252	238	309	269	305	194	209	263	297	453	217	262
ENSG00000225031	EIF4BP7	0.00415545	0.455446777	620	738	1102	591	536	700	1012	621	888	624	862	508	682
ENSG00000224032	EPB41L4A-AS1	0.004330761	0.455446777	144	174	204	123	90	137	201	152	145	124	167	66	107
ENSG00000122729	ACO1	0.0043486	0.455446777	420	793	708	591	604	626	668	842	810	743	1050	585	942
ENSG00000147010	SH3KBP1	0.004360901	0.455446777	106	213	140	334	326	209	196	334	262	456	500	421	685
ENSG00000107738	VSIR	0.004434713	0.455446777	257	362	325	348	365	320	734	539	450	910	702	385	1005
ENSG00000232150	ST13P4	0.004484172	0.455446777	259	297	334	186	203	220	385	264	243	256	337	150	206
ENSG00000112699	GMDS	0.004498618	0.455446777	30	43	47	30	45	28	65	59	51	52	92	29	58
ENSG00000225419	RPL21P3	0.004512579	0.455446777	39	39	70	36	36	72	38	58	35	32	80	32	42
ENSG00000106263	EIF3B	0.004531978	0.455446777	2344	3208	3297	3055	2098	2369	4345	2889	2599	2645	4279	1703	2425
ENSG00000171314	PGAM1	0.004562697	0.455446777	485	874	644	444	618	617	980	855	645	913	949	576	793
ENSG00000257551	HLX-AS1	0.004629881	0.455446777	34	41	7	33	26	36	53	7	13	7	14	3	29
ENSG00000139697	SBNO1	0.004684326	0.455446777	482	691	567	480	467	519	688	652	554	530	781	333	485
ENSG00000006576	PHTF2	0.004698824	0.455446777	2284	2488	3311	2996	2083	3116	3781	3176	2232	2424	3143	1238	1614
ENSG00000158882	TOMM40L	0.004720247	0.455446777	333	531	523	505	409	703	445	673	703	538	999	637	1138
ENSG00000114416	FXR1	0.004749595	0.455446777	10628	13510	15725	13013	11167	13569	16414	13975	12721	11971	19243	8619	10386
ENSG00000258613	RPL21P7	0.004870648	0.455446777	24	22	16	9	7	20	17	16	5	14	33	5	23
ENSG00000134602	STK26	0.004902889	0.455446777	12	16	11	7	7	13	41	14	21	26	19	12	13
ENSG00000102870	ZNF629	0.004906432	0.455446777	314	527	489	450	362	394	374	494	609	358	703	381	611
ENSG00000233045	RPL15P5	0.004977172	0.455446777	66	81	113	36	41	77	79	60	19	46	142	41	101
ENSG00000118197	DDX59	0.004992294	0.455446777	535	567	609	534	558	538	688	525	378	498	843	290	464
ENSG00000168411	RFWD3	0.005000128	0.455446777	52	53	49	53	46	43	80	34	35	42	56	22	55
ENSG00000081760	AACS	0.005011594	0.455446777	68	113	120	161	125	95	192	167	132	155	189	143	359
ENSG00000186715	MST1L	0.005075622	0.455446777	28	24	29	22	28	14	33	28	36	51	49	22	28
ENSG00000171388	APLN	0.005162515	0.455446777	78	159	85	30	29	33	51	76	107	56	60	74	118
ENSG00000224936	SUCLA2P1	0.005167428	0.455446777	11	10	12	22	17	11	19	17	21	13	22	16	31
ENSG00000089234	BRAP	0.005179909	0.455446777	274	347	360	336	302	357	392	391	323	361	430	221	346
ENSG00000183255	PTTG1IP	0.005286527	0.455446777	757	1164	899	728	622	867	1398	926	959	1216	1401	635	1163
ENSG00000119138	KLF9	0.005303075	0.455446777	1225	1797	2167	1523	969	1560	2148	1432	1028	1322	2610	983	1720
ENSG00000163807	KIAA1143	0.005310967	0.455446777	364	578	651	429	378	441	770	573	408	472	584	246	376
ENSG00000225067	RPL23AP2	0.005349326	0.455446777	733	1091	1385	885	804	939	1401	1206	861	928	1468	669	955
ENSG00000155090	KLF10	0.0054024	0.455446777	3309	6656	2904	1677	2591	1484	1343	1823	1681	2022	2627	1692	1506
ENSG00000163125	RPRD2	0.00542407	0.455446777	696	1079	1094	824	735	837	1034	821	806	818	1099	591	845
ENSG00000120709	FAM53C	0.005501287	0.455446777	1370	2024	1873	1222	1554	1665	2104	1648	1625	1563	2167	1271	1429
ENSG00000130559	CAMSAP1	0.005547023	0.455446777	790	1033	1203	761	834	948	1042	1252	1143	792	1201	621	833
ENSG00000236060	HSPB1P1	0.005568321	0.455446777	1819	1710	1069	704	1078	1756	1851	1170	1051	1184	1814	646	572
ENSG00000104369	JPH1	0.005569142	0.455446777	6635	9140	8960	5199	5511	6424	12206	8707	8471	6226	7912	4408	4315
ENSG00000236609	ZNF853	0.005601813	0.455446777	747	1543	1529	1026	733	863	1228	557	1004	670	1598	792	612
ENSG00000132613	MTSS2	0.005696481	0.455446777	2627	3901	2989	2531	2751	2634	4290	3641	2856	2243	4055	2091	2729
ENSG00000168300	PCMTD1	0.005766841	0.455446777	1762	2475	2417	2313	2557	2156	2351	2455	2139	2052	3084	1572	2337
ENSG00000122642	FKBP9	0.005773395	0.455446777	522	857	842	725	600	656	987	791	702	945	1370	565	986
ENSG00000137824	RMDN3	0.005805402	0.455446777	332	547	527	356	425	469	528	441	433	466	657	291	416
ENSG00000185585	OLFML2A	0.005817212	0.455446777	133	228	200	150	154	143	408	313	201	290	279	149	378
ENSG00000164237	CMBL	0.005856743	0.455446777	5501	8195	7345	5490	5426	5918	9270	5488	5903	4129	8069	4155	4274
ENSG00000276600	RAB7B	0.005978721	0.455446777	38	63	29	17	51	17	56	39	42	56	45	31	58
ENSG00000075399	VPS9D1	0.006036487	0.455446777	167	296	314	195	226	220	370	299	293	249	414	237	405
ENSG00000143751	SDE2	0.006057955	0.455446777	123	170	181	120	151	152	149	152	148	129	216	102	129
ENSG00000153561	RMND5A	0.006096878	0.455446777	1965	2774	2702	2261	2492	2310	3639	2717	2225	2441	3500	1742	2169
ENSG00000103429	BFAR	0.006098948	0.455446777	537	666	687	557	508	549	787	642	654	534	832	379	583
ENSG00000183571	PGPEP1L	0.006102437	0.455446777	428	438	385	287	347	693	863	472	361	324	469	193	180
ENSG00000136451	VEZF1	0.006157328	0.455446777	1051	1485	1307	980	1027	1337	1582	1289	1058	1038	1610	744	1092
ENSG00000197258	EIF4BP6	0.006219081	0.455446777	878	1123	1659	895	799	1010	1578	910	1314	954	1176	768	992
ENSG00000264522	OTUD7B	0.006219417	0.455446777	661	685	748	593	486	705	879	764	790	619	971	421	657
ENSG00000054277	OPN3	0.006225883	0.455446777	43	48	73	65	62	67	66	96	100	70	88	49	167
ENSG00000021300	PLEKHB1	0.006236664	0.455446777	120	128	113	104	152	110	200	219	156	148	229	108	185
ENSG00000226049	TLK2P1	0.006288131	0.455446777	89	127	110	80	85	97	113	97	113	111	137	63	86
ENSG00000184838	PRR16	0.006303171	0.455446777	166	208	311	116	151	271	401	499	318	303	300	225	280
ENSG00000267414	SETBP1-DT	0.006319751	0.455446777	22	49	46	28	26	29	38	48	18	36	35	10	29
ENSG00000232385	RPS3AP25	0.00639906	0.455446777	73	84	94	49	57	77	59	92	39	50	140	36	65
ENSG00000107443	CCNJ	0.006418121	0.455446777	76	102	101	115	98	108	104	112	93	76	142	76	95
ENSG00000132846	ZBED3	0.006424081	0.455446777	76	124	142	92	77	87	141	123	132	139	147	100	169
ENSG00000132423	COQ3	0.006469803	0.455446777	185	386	420	332	403	362	326	488	488	441	609	353	653
ENSG00000079999	KEAP1	0.006517549	0.455446777	3364	4940	4177	3345	3828	4155	5405	4798	4055	3983	6174	2639	4159
ENSG00000103415	HMOX2	0.006517665	0.455446777	174	331	261	192	237	216	289	249	242	365	421	175	358
ENSG00000206145	P2RX6P	0.00652015	0.455446777	31	43	31	24	38	57	73	39	21	28	48	13	21
ENSG00000132388	UBE2G1	0.006582167	0.455446777	4172	4941	5466	4430	3712	4794	7337	5650	4629	4790	6469	2424	3634
ENSG00000168116	KIAA1586	0.006606516	0.455446777	27	37	40	26	32	43	49	23	29	28	46	18	23
ENSG00000270175	AC023509.3	0.006841948	0.468149737	36	51	56	28	49	51	61	80	71	60	89	29	61
ENSG00000179242	CDH4	0.006942606	0.468149737	34	25	19	28	23	27	21	20	39	17	17	15	18
ENSG00000188070	C11orf95	0.006985392	0.468149737	466	641	289	296	319	501	479	425	410	340	488	234	268
ENSG00000110011	DNAJC4	0.00699155	0.468149737	365	595	785	610	529	575	581	696	783	722	1126	506	789
ENSG00000235776	AC000089.1	0.007011036	0.468149737	158	230	245	176	160	158	259	206	154	169	225	95	164
ENSG00000065923	SLC9A7	0.007013682	0.468149737	246	287	288	305	228	304	302	325	241	250	344	144	291
ENSG00000123444	KBTBD4	0.00710646	0.468149737	384	601	751	430	475	467	738	603	501	450	782	339	442
ENSG00000196972	SMIM10L2B	0.007208791	0.468149737	16	52	20	21	15	18	30	25	21	27	69	17	25
ENSG00000168621	GDNF	0.007212517	0.468149737	433	1369	441	81	574	194	817	288	198	142	221	235	150
ENSG00000100380	ST13	0.007232457	0.468149737	6698	7570	8687	6022	5332	6525	10464	7428	7863	6568	8508	4565	5641
ENSG00000135045	C9orf40	0.007316441	0.469998179	49	106	74	56	76	86	109	93	66	80	86	40	66
ENSG00000141994	DUS3L	0.007352742	0.470547734	201	365	408	219	263	301	381	351	227	227	388	178	262
ENSG00000130726	TRIM28	0.007435905	0.472395818	2682	3258	3650	2209	2211	2751	4818	2846	2716	2734	4113	1605	2282
ENSG00000110697	PITPNM1	0.007447962	0.472395818	82	102	97	285	116	139	104	100	203	295	265	123	620
ENSG00000169946	ZFPM2	0.007465335	0.472395818	323	418	520	400	293	406	605	486	375	378	495	192	314
ENSG00000134253	TRIM45	0.007509076	0.472395818	641	969	681	486	538	676	547	702	664	679	742	395	448
ENSG00000255517	AP002748.4	0.007555279	0.472395818	8	22	20	18	7	14	15	30	30	31	44	20	36
ENSG00000128052	KDR	0.007581757	0.472395818	83	141	183	167	174	109	226	134	183	203	169	138	219
ENSG00000186448	ZNF197	0.007644143	0.472395818	233	284	377	229	181	234	320	342	241	242	377	164	208
ENSG00000171130	ATP6V0E2	0.007658852	0.472395818	159	336	272	185	178	234	362	365	274	226	421	186	291
ENSG00000234004	AC092017.1	0.007716952	0.472395818	115	124	151	95	58	124	99	118	61	62	251	74	99
ENSG00000245812	LINC02202	0.00775034	0.472395818	9	18	12	9	11	7	41	18	13	24	17	9	23
ENSG00000148498	PARD3	0.007796696	0.472395818	791	914	818	654	768	801	1222	1085	815	760	1181	448	798
ENSG00000103342	GSPT1	0.007809009	0.472395818	2356	3046	3293	2347	2369	2718	3331	3256	3001	2488	4000	1915	2910
ENSG00000100241	SBF1	0.007840835	0.472395818	1946	3015	2313	2021	1691	2446	2814	2258	1915	2212	2883	1487	2090
ENSG00000177548	RABEP2	0.007876241	0.472395818	132	213	217	176	172	200	171	207	187	196	337	202	388
ENSG00000135063	FAM189A2	0.007959739	0.472395818	900	1217	1336	1140	858	1240	1805	1505	1130	890	1779	596	875
ENSG00000102743	SLC25A15	0.007974808	0.472395818	56	112	95	92	75	105	93	155	141	105	131	92	216
ENSG00000164978	NUDT2	0.00799566	0.472395818	257	239	155	247	300	284	165	230	210	270	334	202	138
ENSG00000141429	GALNT1	0.008023769	0.472395818	724	1034	820	732	870	918	1203	1156	856	871	1066	562	762
ENSG00000138162	TACC2	0.008050144	0.472395818	7110	9288	10336	7528	6840	8047	10481	9642	7877	7568	10174	5369	7961
ENSG00000275632	AL035461.2	0.00822248	0.477551512	13	12	19	9	7	9	12	17	6	9	14	10	9
ENSG00000130177	CDC16	0.008391066	0.482650511	688	1097	917	755	716	906	1033	976	759	836	1090	572	718
ENSG00000188825	LINC00910	0.00839167	0.482650511	60	19	55	34	19	7	26	17	9	58	21	26	15
ENSG00000237984	PTENP1	0.008567093	0.486343533	31	44	37	26	41	39	64	47	29	60	68	37	59
ENSG00000135932	CAB39	0.008613378	0.486343533	3826	5097	4693	3653	3505	5328	5376	4349	4447	4062	5498	2925	3704
ENSG00000159461	AMFR	0.008631828	0.486343533	2388	2883	3087	2455	2391	3283	4124	3710	2776	3132	3546	1774	2621
ENSG00000078804	TP53INP2	0.00868663	0.486343533	599	1448	1857	1128	1241	1441	1140	1993	1538	1843	1881	1404	2716
ENSG00000242060	RPS3AP49	0.008699839	0.486343533	67	95	132	82	56	80	125	104	75	86	115	40	71
ENSG00000153395	LPCAT1	0.008720224	0.486343533	74	124	69	72	109	86	163	106	84	197	166	70	139
ENSG00000174807	CD248	0.00874667	0.486343533	194	439	280	314	222	243	1283	318	206	1106	751	234	278
ENSG00000108528	SLC25A11	0.008827584	0.487503745	2152	3635	4432	3231	3755	3699	3532	5514	4586	4440	6583	3360	5708
ENSG00000172046	USP19	0.008850194	0.487503745	1657	2536	2593	1967	1792	2212	2618	2292	2377	2161	2690	1589	2146
ENSG00000241081	RPL22P2	0.008881876	0.487503745	33	25	30	17	17	20	30	20	12	11	60	18	39
ENSG00000197006	METTL9	0.008920725	0.488021198	1098	1696	1602	1326	1367	1280	1936	1702	1514	1493	2030	1014	1530
ENSG00000236397	DDX11L2	0.008950333	0.488066545	20	20	15	11	66	21	89	123	77	27	30	49	118
ENSG00000251257	AC010457.1	0.009108447	0.491948954	10	15	14	6	8	10	7	29	22	14	15	12	53
ENSG00000185164	NOMO2	0.009128198	0.491948954	5261	6398	5856	5374	6546	5643	6599	8713	4171	6784	8425	4178	7391
ENSG00000204564	C6orf136	0.009312429	0.491948954	404	549	774	503	596	614	618	742	773	599	1043	566	993
ENSG00000070759	TESK2	0.0093196	0.491948954	104	166	248	149	147	135	260	136	137	118	155	75	113
ENSG00000177685	CRACR2B	0.00945363	0.491948954	87	166	187	105	117	83	205	177	109	174	291	109	153
ENSG00000168427	KLHL30	0.009477676	0.491948954	3681	5050	2498	2572	2138	2538	4050	3058	2202	2228	3290	2150	1820
ENSG00000272010	AC100814.1	0.009479338	0.491948954	27	24	40	29	29	27	22	22	23	13	35	18	26
ENSG00000121361	KCNJ8	0.009507187	0.491948954	97	132	201	134	120	63	178	140	129	162	292	146	160
ENSG00000107829	FBXW4	0.009510175	0.491948954	2087	2599	2162	1836	2104	2216	2933	2708	2078	1885	2965	1318	2012
ENSG00000104325	DECR1	0.009532724	0.491948954	965	1607	1643	1577	2121	1673	1103	1957	1852	1872	3500	1786	3204
ENSG00000196756	SNHG17	0.00953292	0.491948954	54	70	129	128	69	54	89	93	81	76	230	91	166
ENSG00000232341	RPL4P2	0.009575595	0.491948954	30	30	29	24	22	19	31	26	18	31	40	10	25
ENSG00000196155	PLEKHG4	0.009595285	0.491948954	21	12	25	23	16	22	81	51	17	49	63	16	29
ENSG00000023287	RB1CC1	0.009599482	0.491948954	975	1242	1277	1122	1063	1138	1189	1386	967	1118	1844	605	1208
ENSG00000099377	HSD3B7	0.009631409	0.491948954	63	85	86	61	44	73	212	87	112	239	265	45	138
ENSG00000066654	THUMPD1	0.009660577	0.491948954	382	638	614	434	424	429	645	522	476	408	569	376	415
ENSG00000135974	C2orf49	0.009691477	0.491948954	255	331	366	262	250	295	421	336	275	282	374	190	308
ENSG00000162714	ZNF496	0.009872334	0.493098002	379	562	664	434	497	462	731	618	527	489	702	360	479
ENSG00000176407	KCMF1	0.009881704	0.493098002	1662	2022	2034	1726	1813	1976	2469	2567	2005	1905	2606	1163	1673
ENSG00000105928	GSDME	0.009885802	0.493098002	59	98	58	72	45	59	75	39	66	125	88	71	130
ENSG00000234009	RPL5P34	0.010013126	0.495560387	113	145	156	109	103	144	127	170	84	110	243	85	127
ENSG00000186466	AQP7P1	0.010022832	0.495560387	33	17	23	69	28	52	122	37	87	147	103	34	167
ENSG00000154945	ANKRD40	0.010144628	0.49723336	2451	3391	3363	2783	2867	2966	3634	3635	3378	3195	3911	2262	3034
ENSG00000169860	P2RY1	0.010235234	0.498277473	147	371	322	307	212	315	367	104	169	186	240	138	237
ENSG00000176945	MUC20	0.010241058	0.498277473	49	116	208	73	130	63	167	290	148	99	232	63	148
ENSG00000114166	KAT2B	0.010278058	0.498277473	1075	1897	1729	1465	1318	1346	1711	1909	1741	1317	1800	1113	1334
ENSG00000117000	RLF	0.010292446	0.498277473	121	231	259	186	162	180	287	185	168	143	286	109	177
ENSG00000228053	AL158823.1	0.010331993	0.498277473	197	230	290	186	171	215	305	268	222	143	304	131	190
ENSG00000138376	BARD1	0.010500398	0.503197633	94	88	110	81	32	83	125	80	84	73	92	38	80
ENSG00000230454	U73166.1	0.010503683	0.503197633	8	17	19	16	23	5	26	27	24	25	19	17	15
ENSG00000132000	PODNL1	0.010608072	0.503957311	21	20	9	10	29	19	18	184	27	30	32	25	46
ENSG00000119950	MXI1	0.010623219	0.503957311	593	690	776	670	629	594	1113	508	677	633	1072	399	675
ENSG00000133393	CEP20	0.010636402	0.503957311	816	1225	982	843	853	938	1144	1039	871	919	1360	673	861
ENSG00000196470	SIAH1	0.010698013	0.503957311	349	478	400	330	322	379	651	494	357	308	403	165	286
ENSG00000174010	KLHL15	0.010718565	0.503957311	82	148	109	106	68	92	119	97	86	88	99	54	86
ENSG00000265401	AC093484.3	0.010751112	0.503957311	17	15	10	8	13	16	14	7	12	7	9	5	4
ENSG00000082516	GEMIN5	0.010762546	0.503957311	238	343	407	258	269	326	401	319	333	268	446	204	329
ENSG00000172466	ZNF24	0.010820808	0.503957311	630	1020	1087	672	700	699	966	850	739	760	1105	523	655
ENSG00000039123	MTREX	0.010835663	0.503957311	692	1097	1213	898	783	908	1132	1033	931	922	1306	697	903
ENSG00000142751	GPN2	0.010852737	0.503957311	245	341	306	197	273	295	329	311	293	213	348	188	249
ENSG00000228223	HCG11	0.010864149	0.503957311	144	233	310	170	171	165	304	219	126	179	295	145	171
ENSG00000156976	EIF4A2	0.010930491	0.503957311	9113	10411	12920	9447	9651	9993	15468	11021	10053	9638	15230	6536	9519
ENSG00000244086	AC110749.1	0.010956455	0.503957311	41	49	52	39	26	60	43	45	23	38	90	36	72
ENSG00000056097	ZFR	0.010989104	0.503957311	691	953	965	753	757	823	984	897	836	860	1092	579	824
ENSG00000125863	MKKS	0.011007604	0.503957311	317	535	532	474	495	534	473	701	624	490	729	393	847
ENSG00000010818	HIVEP2	0.01102724	0.503957311	617	920	911	767	640	744	1137	942	780	757	1053	418	598
ENSG00000178467	P4HTM	0.011168728	0.503957311	185	221	300	217	219	245	340	307	334	298	390	191	303
ENSG00000277737	FP325317.1	0.011214118	0.503957311	6	6	17	29	15	15	77	10	27	50	46	17	56
ENSG00000183386	FHL3	0.011232748	0.503957311	26074	24136	39853	31498	25751	38551	45776	37068	29746	30016	57360	18090	24641
ENSG00000198894	CIPC	0.011245482	0.503957311	1457	2275	2770	2092	2041	2315	2970	2718	2235	2221	3026	1657	2257
ENSG00000128283	CDC42EP1	0.011278512	0.503957311	200	318	218	234	259	180	372	282	258	275	389	242	251
ENSG00000228013	IL6R-AS1	0.011391162	0.503957311	11	13	23	7	11	14	20	3	11	8	10	7	9
ENSG00000170290	SLN	0.01140077	0.503957311	37766	54362	52434	44835	54925	56948	46753	50176	50751	44220	62416	26843	48192
ENSG00000279602	AC109326.1	0.011497875	0.503957311	70	5	20	8	46	7	12	20	15	15	22	4	11
ENSG00000175166	PSMD2	0.011559095	0.503957311	5004	6947	6213	5091	5612	5853	7680	6517	5394	5995	8382	4177	5838
ENSG00000154654	NCAM2	0.011649414	0.503957311	19	18	40	13	16	16	24	21	18	12	18	4	19
ENSG00000067248	DHX29	0.011674695	0.503957311	502	583	638	539	569	585	698	719	577	534	865	420	556
ENSG00000130957	FBP2	0.011681723	0.503957311	3391	3340	4634	5765	5753	3249	13298	12159	8733	8070	9069	3497	7247
ENSG00000111615	KRR1	0.011686485	0.503957311	637	972	952	702	665	908	1029	919	867	830	962	585	840
ENSG00000111110	PPM1H	0.011764649	0.503957311	34	49	32	44	29	50	37	31	52	55	62	52	51
ENSG00000005022	SLC25A5	0.011860792	0.503957311	260	387	448	317	248	319	421	471	430	376	523	309	497
ENSG00000239797	RPL21P39	0.011903932	0.503957311	363	466	608	322	351	417	565	544	402	311	667	285	402
ENSG00000105176	URI1	0.011920298	0.503957311	1141	1268	1462	1169	1403	1265	1430	1725	1248	1300	2084	897	1260
ENSG00000115457	IGFBP2	0.011935421	0.503957311	131	227	180	101	101	95	328	210	88	192	282	146	301
ENSG00000105656	ELL	0.011999624	0.503957311	540	695	949	586	486	732	1021	678	809	560	811	493	496
ENSG00000158825	CDA	0.012001271	0.503957311	7	8	9	1	13	7	41	13	10	30	23	5	16
ENSG00000240356	RPL23AP7	0.012002578	0.503957311	38	54	43	19	66	30	87	96	59	41	57	83	104
ENSG00000183576	SETD3	0.01200375	0.503957311	2873	4220	4163	3291	3214	3302	4130	4366	4051	3169	4633	2270	3198
ENSG00000120733	KDM3B	0.01218252	0.503957311	966	1217	1157	994	925	941	1268	1113	1114	1084	1460	695	866
ENSG00000100991	TRPC4AP	0.012187585	0.503957311	1167	1511	1663	1270	1131	1533	2025	1571	1546	1381	1818	882	1184
ENSG00000164008	C1orf50	0.012188267	0.503957311	49	146	107	82	47	59	78	75	81	50	73	40	79
ENSG00000164985	PSIP1	0.01223495	0.503957311	495	866	777	585	581	472	860	699	602	635	1013	415	579
ENSG00000171490	RSL1D1	0.01227013	0.503957311	1868	2712	2677	2237	1847	2028	2975	2360	2257	1926	3622	1413	2233
ENSG00000152804	HHEX	0.012273593	0.503957311	30	61	44	36	42	30	68	48	60	58	72	21	67
ENSG00000115109	EPB41L5	0.012351192	0.503957311	198	387	298	304	225	242	200	211	302	261	443	194	240
ENSG00000110328	GALNT18	0.012361392	0.503957311	62	147	60	93	72	80	124	152	88	73	210	79	138
ENSG00000158467	AHCYL2	0.012390921	0.503957311	483	915	825	767	672	751	527	709	902	754	1164	632	640
ENSG00000196943	NOP9	0.012431124	0.503957311	809	1445	1378	919	895	1009	1373	1217	1256	1018	1571	794	1000
ENSG00000243759	ST13P15	0.01245293	0.503957311	147	170	183	119	123	147	217	184	167	148	212	109	142
ENSG00000280106	AC008555.6	0.012481501	0.503957311	7	13	11	10	8	7	18	10	6	13	15	7	21
ENSG00000224094	RPS24P8	0.012499139	0.503957311	129	216	283	170	173	218	282	273	151	149	328	155	224
ENSG00000198795	ZNF521	0.012544899	0.504144421	22	34	31	35	34	27	120	44	29	46	80	47	50
ENSG00000185633	NDUFA4L2	0.012668602	0.507912098	220	515	469	287	307	299	455	482	416	319	552	254	425
ENSG00000273559	CWC25	0.012709251	0.508062187	283	383	379	283	254	311	435	333	277	301	410	225	283
ENSG00000161217	PCYT1A	0.012744978	0.508062187	1180	1529	1455	1310	1312	1360	1461	1422	1495	1340	1913	996	1317
ENSG00000116273	PHF13	0.012792178	0.508062187	179	307	324	206	183	259	379	224	231	268	353	128	170
ENSG00000196449	YRDC	0.012892501	0.508514138	85	107	116	85	84	93	136	109	95	91	149	60	84
ENSG00000106351	AGFG2	0.01289293	0.508514138	117	196	172	162	132	148	206	167	140	180	260	133	180
ENSG00000234782	TPT1P9	0.012920237	0.508514138	76	111	80	88	75	101	99	90	47	105	160	35	95
ENSG00000133687	TMTC1	0.012926664	0.508514138	384	655	799	528	544	539	694	523	521	628	890	462	617
ENSG00000105373	NOP53	0.013053985	0.508514138	3597	4776	6725	3480	3405	3908	6897	6048	4231	4286	4818	2752	3391
ENSG00000115226	FNDC4	0.013069582	0.508514138	9	22	8	9	6	15	51	14	24	27	36	8	24
ENSG00000169733	RFNG	0.013114745	0.508514138	787	1000	936	716	721	853	1478	1055	805	840	1232	487	743
ENSG00000102125	TAZ	0.013116495	0.508514138	617	991	991	781	706	793	835	1041	1083	1035	1358	681	1113
ENSG00000186076	AC012085.1	0.013145854	0.508514138	216	381	307	201	299	282	450	368	289	454	426	263	370
ENSG00000103353	UBFD1	0.01315161	0.508514138	1599	2533	2291	1460	1566	2060	2402	2254	2022	1958	2318	1301	1490
ENSG00000083168	KAT6A	0.013152466	0.508514138	346	485	527	340	302	393	627	449	342	417	496	272	313
ENSG00000151779	NBAS	0.013205828	0.508514138	482	742	835	592	632	473	819	685	590	506	1029	426	595
ENSG00000107938	EDRF1	0.013206525	0.508514138	121	199	190	149	153	165	198	198	163	122	228	135	156
ENSG00000174977	AC026271.1	0.013311525	0.508514138	719	842	729	726	847	772	1058	997	955	860	1045	493	746
ENSG00000105856	HBP1	0.013358213	0.508514138	928	998	1426	1312	1065	1300	1567	1068	869	1336	1815	705	1091
ENSG00000145882	PCYOX1L	0.013367695	0.508514138	25	39	21	15	22	21	63	36	19	39	51	18	49
ENSG00000158528	PPP1R9A	0.013376212	0.508514138	222	329	272	186	174	201	318	253	242	195	284	143	187
ENSG00000173531	MST1	0.013418924	0.508514138	54	153	138	83	75	85	133	128	141	96	176	89	151
ENSG00000131730	CKMT2	0.013425136	0.508514138	6832	10611	10970	13834	14800	13550	5421	12984	15189	15840	24802	14107	30247
ENSG00000011523	CEP68	0.01343563	0.508514138	636	985	1011	608	704	689	945	925	700	771	1491	451	771
ENSG00000163322	ABRAXAS1	0.013538991	0.508514138	193	199	373	217	162	212	388	286	198	196	342	113	168
ENSG00000233614	DDX11L10	0.013544431	0.508514138	10	4	3	8	33	8	21	30	30	23	9	18	61
ENSG00000108443	RPS6KB1	0.01356376	0.508514138	535	712	648	513	534	559	829	806	550	539	723	385	488
ENSG00000104687	GSR	0.013638577	0.508514138	344	456	412	358	356	486	765	522	560	572	655	323	508
ENSG00000103044	HAS3	0.013718339	0.508514138	24	51	28	39	52	19	40	51	109	48	62	51	51
ENSG00000205213	LGR4	0.013751869	0.508514138	263	503	386	316	331	359	386	404	345	337	476	244	357
ENSG00000206567	AC022007.1	0.013758814	0.508514138	12	9	8	9	13	5	21	8	17	15	26	4	12
ENSG00000228753	EIF4BP2	0.013763075	0.508514138	22	21	38	22	12	24	32	11	20	30	43	15	21
ENSG00000141959	PFKL	0.013869477	0.508728906	331	609	352	609	444	456	845	672	501	644	608	469	1147
ENSG00000213199	ASIC3	0.013967246	0.508728906	47	130	87	107	137	64	83	116	142	96	149	80	156
ENSG00000234337	AC026462.1	0.014016448	0.508728906	23	39	34	50	33	30	22	41	47	56	79	51	55
ENSG00000091947	TMEM101	0.014113457	0.508728906	348	631	624	451	407	468	696	539	377	430	821	290	384
ENSG00000279722	AC007342.7	0.014157311	0.508728906	92	192	115	73	80	78	99	91	78	113	96	58	96
ENSG00000166347	CYB5A	0.014160775	0.508728906	112	199	194	178	167	137	379	238	168	257	383	146	263
ENSG00000234814	SVIL2P	0.014173329	0.508728906	249	478	420	331	298	292	367	196	476	330	408	232	232
ENSG00000165526	RPUSD4	0.014182159	0.508728906	2940	3963	3103	2450	2707	3713	4311	4006	2777	2680	4293	1828	2590
ENSG00000104980	TIMM44	0.014213477	0.508728906	854	1541	1321	963	1058	1110	1259	1380	1337	1107	2019	898	1641
ENSG00000110048	OSBP	0.014226218	0.508728906	1156	1521	1719	1286	1204	1449	2027	1518	1760	1452	2155	1006	1269
ENSG00000198756	COLGALT2	0.014324152	0.508728906	184	331	308	316	316	277	165	210	215	226	398	212	175
ENSG00000105771	SMG9	0.01432883	0.508728906	143	183	196	134	144	204	261	205	236	202	245	151	194
ENSG00000110693	SOX6	0.014329668	0.508728906	527	787	543	439	564	598	1232	874	570	524	589	301	382
ENSG00000001167	NFYA	0.014433155	0.508728906	86	145	128	86	94	85	127	86	93	115	134	89	73
ENSG00000228110	ST13P19	0.014437499	0.508728906	120	120	124	83	64	116	137	99	91	96	204	72	91
ENSG00000186439	TRDN	0.014477666	0.508728906	46618	73216	65141	57239	57131	51320	62424	76214	61450	48568	77257	30985	46906
ENSG00000164347	GFM2	0.01449721	0.508728906	392	647	658	558	595	510	590	539	760	674	900	494	801
ENSG00000097033	SH3GLB1	0.014530863	0.508728906	2598	3534	3422	2755	3144	3059	4208	3839	3062	2938	4614	2277	2962
ENSG00000217716	RPS10P3	0.014609253	0.508728906	236	263	371	187	180	314	324	312	158	200	611	174	351
ENSG00000166295	ANAPC16	0.014621517	0.508728906	3375	5702	5243	3853	4040	3606	5591	5382	4342	4280	5684	2732	3676
ENSG00000164877	MICALL2	0.014629217	0.508728906	73	110	68	56	45	40	110	124	132	83	70	42	69
ENSG00000115694	STK25	0.014683421	0.508728906	5728	7490	6689	5800	7871	7981	7488	7269	6616	6925	9653	5238	7621
ENSG00000168438	CDC40	0.014702872	0.508728906	243	325	308	242	242	298	333	326	313	259	389	184	319
ENSG00000156639	ZFAND3	0.014765964	0.508728906	2098	2987	2685	2349	2157	2471	3203	3029	2638	2427	3573	1743	2561
ENSG00000197019	SERTAD1	0.014777361	0.508728906	257	343	416	248	270	384	355	326	314	342	441	185	293
ENSG00000286952	AC093928.1	0.01493425	0.508728906	24	85	56	43	86	44	32	143	103	55	97	81	205
ENSG00000180747	SMG1P3	0.014956527	0.508728906	80	140	121	72	112	139	158	72	136	95	140	55	75
ENSG00000156172	C8orf37	0.014971315	0.508728906	26	49	22	31	34	38	29	29	41	33	35	14	18
ENSG00000116830	TTF2	0.014977881	0.508728906	62	75	65	66	44	52	58	66	38	51	75	22	58
ENSG00000257074	RPL29P33	0.015103408	0.508728906	84	86	132	74	58	129	83	62	64	64	244	51	108
ENSG00000188315	C3orf62	0.015136733	0.508728906	46	82	38	42	30	28	56	43	64	77	79	52	57
ENSG00000233016	SNHG7	0.015211305	0.508728906	274	426	327	256	241	304	522	352	323	288	543	151	255
ENSG00000091164	TXNL1	0.015275383	0.508728906	1481	2224	1827	1567	1732	1634	2117	2058	1842	1753	2708	1216	1727
ENSG00000126777	KTN1	0.015281594	0.508728906	7585	9131	8169	8778	8675	10259	10241	11340	9172	8882	15366	5585	8285
ENSG00000134077	THUMPD3	0.015293668	0.508728906	222	385	385	288	319	314	395	434	445	384	535	307	506
ENSG00000143457	GOLPH3L	0.015296892	0.508728906	207	318	255	273	229	250	288	214	183	219	422	176	259
ENSG00000107937	GTPBP4	0.015367339	0.508728906	596	851	724	541	607	728	854	704	661	623	918	462	648
ENSG00000165804	ZNF219	0.015396182	0.508728906	900	756	988	666	734	1108	1708	977	687	675	928	469	657
ENSG00000151690	MFSD6	0.01543328	0.508728906	62	91	97	92	63	83	193	138	117	107	173	76	146
ENSG00000261236	BOP1	0.015524428	0.508728906	807	1073	1141	775	718	835	1325	1186	760	859	1275	579	867
ENSG00000165655	ZNF503	0.015633858	0.508728906	85	154	101	67	71	74	246	149	57	156	184	42	119
ENSG00000136783	NIPSNAP3A	0.015684104	0.508728906	86	153	127	70	128	162	196	156	103	164	151	113	176
ENSG00000165156	ZHX1	0.015717577	0.508728906	289	496	415	332	310	313	403	365	347	312	470	278	389
ENSG00000256211	SKP1P2	0.015740511	0.508728906	16	21	21	14	10	17	9	18	5	12	41	8	24
ENSG00000062194	GPBP1	0.015770503	0.508728906	891	1200	1305	928	1026	1081	1461	1211	1013	1138	1612	720	1090
ENSG00000170631	ZNF16	0.015878524	0.508728906	75	138	188	119	96	112	146	127	115	79	211	64	119
ENSG00000080503	SMARCA2	0.015969294	0.508728906	1672	2855	2490	1879	1805	1842	2570	2170	2317	2053	2966	1285	1840
ENSG00000122482	ZNF644	0.016004759	0.508728906	290	358	391	273	292	357	421	375	311	366	382	218	339
ENSG00000225472	AL136366.1	0.016017722	0.508728906	5	11	12	13	17	12	14	15	14	16	45	11	28
ENSG00000115295	CLIP4	0.016065796	0.508728906	879	1502	1411	1113	1004	1139	1004	1186	1199	1079	1704	811	956
ENSG00000085998	POMGNT1	0.01611606	0.508728906	1063	1746	1506	1099	1382	1459	1520	1513	1326	1418	1777	899	1425
ENSG00000138136	LBX1	0.016137236	0.508728906	468	815	635	688	498	580	686	580	562	562	849	353	517
ENSG00000224769	MUC20P1	0.016170516	0.508728906	40	25	44	17	59	24	99	58	76	44	99	28	57
ENSG00000114812	VIPR1	0.016204068	0.508728906	37	25	43	24	20	21	105	39	23	60	91	31	60
ENSG00000177981	ASB8	0.016262131	0.508728906	3517	4858	5398	3804	4737	4272	5441	4562	4466	4187	7337	2974	3943
ENSG00000259475	AC036108.1	0.016266967	0.508728906	31	34	34	14	18	48	54	38	27	20	39	17	10
ENSG00000185847	LINC01405	0.016300448	0.508728906	995	1835	618	1871	1719	667	401	1906	2285	2193	3764	2013	4275
ENSG00000248472	DDX11L9	0.016306855	0.508728906	12	5	3	8	30	6	29	46	31	18	9	21	59
ENSG00000243802	AC090589.1	0.016326854	0.508728906	11	16	16	7	10	11	31	17	5	10	34	8	22
ENSG00000267152	AC093227.1	0.01639015	0.508728906	37	63	42	39	38	32	51	44	31	37	48	22	23
ENSG00000035141	FAM136A	0.016400821	0.508728906	222	368	435	336	384	411	372	527	532	341	649	348	819
ENSG00000038382	TRIO	0.016572562	0.508728906	403	428	657	388	330	393	920	645	541	630	789	378	610
ENSG00000279688	AQP7P3	0.016634588	0.508728906	26	10	20	53	22	42	98	27	69	118	67	24	134
ENSG00000134285	FKBP11	0.016815319	0.508728906	31	64	50	37	39	36	87	55	47	63	64	29	44
ENSG00000059691	GATB	0.01683218	0.508728906	289	633	528	474	440	498	476	566	474	536	753	445	695
ENSG00000164327	RICTOR	0.016835302	0.508728906	282	397	467	306	299	396	514	472	373	424	516	210	394
ENSG00000117425	PTCH2	0.016839214	0.508728906	60	149	70	28	67	30	104	184	96	59	83	62	103
ENSG00000198492	YTHDF2	0.016841409	0.508728906	619	966	901	754	746	885	1035	808	831	820	1062	554	693
ENSG00000246089	AC016065.1	0.0168693	0.508728906	12	28	38	20	24	25	33	31	34	34	50	16	51
ENSG00000196511	TPK1	0.016920187	0.508728906	31	26	25	30	19	20	38	37	25	51	57	23	42
ENSG00000089154	GCN1	0.01693825	0.508728906	1183	1882	1897	1305	1223	1422	1940	1655	1453	1391	2224	1068	1461
ENSG00000145495	MARCHF6	0.017014809	0.508728906	1524	2108	2203	1599	1714	1833	2750	2372	1650	1749	2640	1154	1657
ENSG00000270872	SRGAP2D	0.01706108	0.508728906	14	12	19	16	15	10	21	19	25	18	17	9	25
ENSG00000107341	UBE2R2	0.017118525	0.508728906	1721	2651	2522	2006	2123	2024	2537	2460	2417	2167	3712	1453	2196
ENSG00000119685	TTLL5	0.017243925	0.508728906	64	116	126	70	81	73	140	124	111	141	189	79	137
ENSG00000095380	NANS	0.017287955	0.508728906	83	119	135	124	112	94	180	171	144	126	200	84	169
ENSG00000162702	ZNF281	0.017327387	0.508728906	182	225	233	158	203	203	265	224	201	232	295	150	146
ENSG00000162642	C1orf52	0.017390099	0.508728906	170	308	293	216	219	239	330	272	227	251	342	154	251
ENSG00000187257	RSBN1L	0.01744658	0.508728906	333	432	401	325	352	321	503	462	372	317	471	203	289
ENSG00000171621	SPSB1	0.017447756	0.508728906	256	399	407	390	162	281	480	108	170	273	506	174	189
ENSG00000224914	LINC00863	0.017474394	0.508728906	113	206	166	126	150	181	185	158	155	134	176	90	138
ENSG00000028203	VEZT	0.017491482	0.508728906	887	1360	1400	1086	1077	1155	1461	1462	1264	1171	1506	827	1002
ENSG00000177354	C10orf71	0.017599262	0.508728906	7217	10327	7824	8241	5899	7970	8544	8287	6122	7782	9954	4714	7306
ENSG00000122378	PRXL2A	0.017639284	0.508728906	638	697	1039	992	951	525	923	845	795	1002	1484	661	1215
ENSG00000233426	EIF3FP3	0.017642852	0.508728906	584	732	996	596	616	710	1201	827	761	646	896	465	621
ENSG00000183186	C2CD4C	0.017694964	0.508728906	11	62	50	42	34	38	54	50	43	77	95	34	63
ENSG00000113296	THBS4	0.017715651	0.508728906	639	1518	657	911	1296	1354	3396	1314	1214	2175	1144	1061	1284
ENSG00000135837	CEP350	0.01772366	0.508728906	616	723	798	670	534	687	947	660	599	714	1005	432	603
ENSG00000143164	DCAF6	0.017737284	0.508728906	9208	14727	14663	12149	11489	10537	15908	14113	14044	12689	16937	8781	12055
ENSG00000100129	EIF3L	0.017762655	0.508728906	2125	2913	4296	2599	2333	2371	4676	2851	3077	2596	3542	1972	2634
ENSG00000100360	IFT27	0.017835229	0.508728906	124	221	284	216	168	176	235	236	220	215	386	159	291
ENSG00000115648	MLPH	0.017838146	0.508728906	69	131	63	43	87	48	113	96	68	88	164	86	424
ENSG00000083454	P2RX5	0.01791813	0.508728906	84	125	127	86	71	83	96	117	173	112	140	82	123
ENSG00000066322	ELOVL1	0.017972542	0.508728906	128	159	149	121	144	144	273	202	155	203	258	105	191
ENSG00000223972	DDX11L1	0.017985721	0.508728906	12	5	3	8	32	7	32	41	31	22	11	20	64
ENSG00000262050	AC005696.1	0.018010285	0.508728906	36	54	48	42	34	30	21	61	73	61	77	52	98
ENSG00000105518	TMEM205	0.0180405	0.508728906	765	1145	883	652	760	770	1129	1200	841	882	1300	480	637
ENSG00000231747	AC079922.1	0.018171096	0.508728906	29	35	26	16	19	26	28	36	11	41	50	24	32
ENSG00000146966	DENND2A	0.018211687	0.508728906	108	182	127	139	112	101	181	164	157	209	245	98	136
ENSG00000213903	LTB4R	0.018215609	0.508728906	31	83	71	24	42	31	77	54	67	64	80	35	59
ENSG00000118689	FOXO3	0.018258736	0.508728906	628	950	1844	1437	518	895	1398	743	690	906	2024	631	745
ENSG00000274276	CBSL	0.018315957	0.508728906	3	24	11	6	7	11	47	30	6	22	31	11	10
ENSG00000009950	MLXIPL	0.018374086	0.508728906	410	1739	615	601	742	323	712	1014	601	921	1453	1106	2081
ENSG00000006788	MYH13	0.018436494	0.508728906	32	50	40	20	12	42	66	59	33	28	13	21	39
ENSG00000185963	BICD2	0.018471851	0.508728906	539	837	732	609	571	662	832	716	743	669	976	434	621
ENSG00000174516	PELI3	0.01848089	0.508728906	331	362	298	238	276	297	449	347	259	272	464	175	242
ENSG00000116903	EXOC8	0.0185784	0.508728906	120	236	355	173	153	167	306	242	134	183	266	141	177
ENSG00000168028	RPSA	0.018589553	0.508728906	5064	6767	8582	5148	5460	5802	9854	8643	6195	6393	7232	3572	6504
ENSG00000167476	JSRP1	0.018591341	0.508728906	6145	7181	7024	4489	4825	5930	9809	9977	6299	5480	7835	3106	4305
ENSG00000167674	HDGFL2	0.018597967	0.508728906	1697	2342	2062	1294	1378	1647	2164	2028	1575	1560	2727	1045	1469
ENSG00000166439	RNF169	0.018606543	0.508728906	167	281	202	176	171	198	289	285	159	212	322	136	188
ENSG00000138131	LOXL4	0.018697103	0.508728906	228	261	133	62	79	75	232	130	80	103	98	30	38
ENSG00000181997	AQP7P2	0.018703525	0.508728906	22	9	17	48	18	34	91	19	51	110	55	22	106
ENSG00000175886	RPL7AP66	0.018709463	0.508728906	282	361	502	257	204	324	454	418	235	307	608	183	320
ENSG00000151150	ANK3	0.018712691	0.508728906	883	1341	1391	1191	999	1122	1629	1205	988	1274	1451	726	739
ENSG00000133313	CNDP2	0.018738965	0.508728906	359	404	420	270	255	360	591	416	437	475	714	337	452
ENSG00000101557	USP14	0.018840844	0.508728906	944	1221	1261	973	1064	1064	1435	1295	1056	1076	1583	798	1228
ENSG00000109536	FRG1	0.018870237	0.508728906	214	277	322	236	245	202	285	299	246	252	341	156	242
ENSG00000160570	DEDD2	0.018872824	0.508728906	222	283	277	251	226	310	310	250	217	261	402	162	241
ENSG00000285756	BX890604.1	0.01889847	0.508728906	30	101	33	56	81	60	66	20	21	24	105	25	70
ENSG00000176826	FKBP9P1	0.018936017	0.508728906	112	171	177	138	119	129	240	151	131	171	312	103	213
ENSG00000237686	AL109615.3	0.019007359	0.508728906	6	13	13	14	8	13	4	23	9	12	21	7	37
ENSG00000141076	UTP4	0.019039931	0.508728906	424	560	638	483	449	492	741	547	507	498	802	355	598
ENSG00000142556	ZNF614	0.01906587	0.508728906	65	97	149	86	65	69	119	65	87	62	96	54	67
ENSG00000174953	DHX36	0.019067027	0.508728906	559	673	831	612	600	718	815	759	619	687	977	480	637
ENSG00000083290	ULK2	0.019082009	0.508728906	304	540	355	308	389	377	384	458	471	422	552	283	381
ENSG00000240914	RPL15P2	0.019114758	0.508728906	57	70	82	41	39	69	81	61	43	53	118	44	62
ENSG00000163702	IL17RC	0.019148255	0.508728906	295	493	614	525	313	369	532	481	1133	501	1349	339	736
ENSG00000141219	C17orf80	0.019168452	0.508728906	392	572	582	467	411	488	592	508	572	551	675	384	446
ENSG00000207357	RNU6-2	0.019255622	0.509447882	10	7	7	12	5	10	6	8	6	11	16	6	12
ENSG00000225968	ELFN1	0.019423399	0.512155611	8	9	12	19	8	7	41	14	18	39	30	18	16
ENSG00000228366	AL592437.1	0.01943229	0.512155611	16	15	15	26	10	22	28	28	7	15	14	2	10
ENSG00000111816	FRK	0.019493064	0.512155611	59	95	68	195	110	81	89	40	13	51	85	38	97
ENSG00000243648	AC109454.1	0.019540706	0.512155611	10	14	33	12	13	13	16	19	10	10	25	11	13
ENSG00000163877	SNIP1	0.01960378	0.512155611	122	196	183	126	113	126	184	136	136	122	239	95	111
ENSG00000128595	CALU	0.019690495	0.512164266	908	1186	1219	1134	1011	1126	1378	1362	1303	1234	1683	957	1399
ENSG00000117859	OSBPL9	0.019781751	0.51231045	822	1075	1789	1270	875	1126	1602	1332	920	1266	1824	664	1156
ENSG00000273117	INSIG1-DT	0.019825095	0.51231045	8	21	15	6	6	6	32	9	8	21	15	11	30
ENSG00000179636	TPPP2	0.019905978	0.51231045	25	48	29	16	24	18	33	27	34	36	26	17	27
ENSG00000204178	MACO1	0.019926413	0.51231045	675	792	987	860	787	938	1102	994	770	816	1401	521	844
ENSG00000111011	RSRC2	0.01993549	0.51231045	881	1349	1342	1175	924	1211	1470	1208	1108	1239	1631	758	1150
ENSG00000197568	HHLA3	0.020021155	0.512366043	12	15	18	20	8	7	20	23	13	11	32	14	17
ENSG00000154930	ACSS1	0.020030585	0.512366043	467	1414	474	716	481	445	573	638	733	1088	1136	565	993
ENSG00000279069	AC015813.5	0.020125755	0.512889817	8	14	18	11	6	17	21	17	15	13	16	16	21
ENSG00000127980	PEX1	0.020171421	0.512889817	178	337	292	259	225	225	255	277	306	219	334	173	246
ENSG00000156804	FBXO32	0.020178338	0.512889817	7228	9230	7797	7124	6370	7675	8276	10333	4908	5629	14677	5108	8139
ENSG00000250571	GLI4	0.020294847	0.512889817	88	153	167	108	122	92	155	150	174	112	194	80	199
ENSG00000147059	SPIN2A	0.02032886	0.512889817	50	58	52	37	45	39	63	55	38	56	57	29	50
ENSG00000225580	PA2G4P5	0.020380289	0.512889817	21	19	28	24	13	34	28	13	19	14	33	19	36
ENSG00000229503	RPL21P37	0.020492225	0.512889817	269	352	452	232	245	319	439	416	293	216	527	225	314
ENSG00000203880	PCMTD2	0.020522006	0.512889817	661	919	1070	891	804	836	1014	952	950	845	1160	591	769
ENSG00000166200	COPS2	0.020537091	0.512889817	1135	1634	1515	1328	1316	1386	1805	1624	1440	1392	2210	947	1456
ENSG00000139269	INHBE	0.02053918	0.512889817	4	34	22	46	16	10	21	19	16	43	24	36	21
ENSG00000168491	CCDC110	0.020571509	0.512889817	33	62	50	65	30	44	40	39	48	38	93	26	25
ENSG00000103507	BCKDK	0.020595769	0.512889817	961	1591	1647	1489	1531	1577	1344	2309	1777	2148	2387	1723	2237
ENSG00000166963	MAP1A	0.020651015	0.512889817	108	97	83	109	54	71	325	114	102	187	134	105	138
ENSG00000196646	ZNF136	0.020709352	0.512889817	44	71	92	67	51	49	81	47	56	52	73	23	59
ENSG00000075618	FSCN1	0.020765223	0.512889817	111	289	87	183	252	116	282	165	186	205	236	139	172
ENSG00000174171	AC020659.1	0.0208608	0.512889817	11	30	52	33	9	9	5	28	22	21	76	15	78
ENSG00000038427	VCAN	0.020878451	0.512889817	99	118	83	87	99	100	277	127	63	248	195	77	162
ENSG00000177666	PNPLA2	0.020913371	0.512889817	3764	6257	5721	3952	5022	5377	6878	5788	5023	6311	8849	3156	5923
ENSG00000011201	ANOS1	0.021118831	0.512889817	272	307	352	357	242	315	449	342	293	366	481	118	193
ENSG00000181472	ZBTB2	0.021197017	0.512889817	140	228	209	175	165	177	308	240	230	163	250	122	158
ENSG00000111276	CDKN1B	0.021231449	0.512889817	1505	2224	2260	1742	1504	1713	2927	2163	1591	1878	2662	1095	1753
ENSG00000170265	ZNF282	0.021251827	0.512889817	428	517	555	375	363	524	733	494	481	435	743	283	515
ENSG00000135622	SEMA4F	0.021326115	0.512889817	20	32	32	30	17	31	42	28	46	31	70	34	58
ENSG00000055208	TAB2	0.021405021	0.512889817	1226	1587	1627	1347	1408	1429	1899	1980	1652	1536	1879	1007	1367
ENSG00000102974	CTCF	0.021417304	0.512889817	686	887	1011	710	687	740	1217	838	764	768	1069	499	741
ENSG00000153006	SREK1IP1	0.021439815	0.512889817	176	251	285	205	224	223	270	336	188	225	329	133	181
ENSG00000259916	AL845331.1	0.021454349	0.512889817	2	12	10	11	5	9	16	5	16	23	28	13	31
ENSG00000174928	C3orf33	0.021462762	0.512889817	40	43	52	33	27	33	39	46	24	18	47	28	30
ENSG00000143479	DYRK3	0.021515148	0.512889817	8	23	24	19	17	13	35	24	21	29	24	22	28
ENSG00000245910	SNHG6	0.021547002	0.512889817	1428	1795	2321	1520	1238	1775	2841	2251	1814	1473	2529	812	1258
ENSG00000163026	WDCP	0.021599588	0.512889817	91	144	120	90	117	112	125	97	106	118	145	90	136
ENSG00000148339	SLC25A25	0.021606004	0.512889817	703	1802	1976	677	977	492	2106	739	735	1165	1112	466	845
ENSG00000173273	TNKS	0.021648305	0.512889817	401	606	614	436	394	396	668	499	432	494	754	345	445
ENSG00000177943	MAMDC4	0.021709919	0.512889817	80	192	108	147	130	128	130	147	169	144	192	150	358
ENSG00000163466	ARPC2	0.021735416	0.512889817	2515	4307	3664	2268	2530	3346	4728	3868	3242	3348	4018	2194	2955
ENSG00000240087	RPSAP12	0.021794486	0.512889817	398	598	677	368	435	466	660	660	544	439	667	311	479
ENSG00000174407	MIR1-1HG	0.021867494	0.512889817	4680	12161	7767	6977	6488	10084	11032	9564	12005	9532	10459	5393	5657
ENSG00000079435	LIPE	0.021994875	0.512889817	142	247	174	254	162	209	612	95	152	499	489	336	528
ENSG00000171084	FAM86JP	0.022116317	0.512889817	3	12	6	18	5	2	10	24	11	14	7	20	13
ENSG00000242083	RPL7AP31	0.022150493	0.512889817	30	38	53	29	38	45	37	48	38	23	76	18	32
ENSG00000197312	DDI2	0.022154502	0.512889817	812	1149	964	909	807	948	1206	1205	898	757	1344	569	778
ENSG00000184897	H1-10	0.022170014	0.512889817	1417	2390	2803	1388	1288	1341	3182	1911	1471	1696	2458	716	1304
ENSG00000166272	WBP1L	0.022209204	0.512889817	762	1249	817	747	728	928	1148	766	748	784	1019	526	822
ENSG00000262580	AC087741.1	0.02221749	0.512889817	23	38	28	28	44	54	49	49	66	51	71	38	65
ENSG00000206652	RNU1-1	0.022228272	0.512889817	290	695	9	15	25	14	20	136	12	17	33	4	12
ENSG00000157823	AP3S2	0.022231095	0.512889817	524	948	678	575	536	708	689	800	736	548	872	415	693
ENSG00000207389	RNU1-4	0.022232212	0.512889817	290	697	9	15	25	14	20	136	12	17	33	4	12
ENSG00000207513	RNU1-3	0.022232212	0.512889817	290	697	9	15	25	14	20	136	12	17	33	4	12
ENSG00000136536	MARCHF7	0.022232316	0.512889817	874	1317	1311	958	763	1007	1256	1110	1128	1158	1489	772	978
ENSG00000133121	STARD13	0.02232711	0.512889817	108	138	127	109	102	103	156	153	117	115	181	100	143
ENSG00000088992	TESC	0.022350387	0.512889817	22	42	61	34	43	38	56	78	39	65	87	41	66
ENSG00000128833	MYO5C	0.022360453	0.512889817	22	73	68	46	20	41	126	61	63	67	82	35	54
ENSG00000215268	AP000533.2	0.022382338	0.512889817	18	16	25	17	18	11	25	21	28	22	16	19	24
ENSG00000130255	RPL36	0.022426165	0.512889817	2103	2737	3312	2208	2203	2546	3821	3149	2594	2576	4029	1580	2519
ENSG00000110367	DDX6	0.022523967	0.512889817	1192	1835	1705	1414	1235	1430	1535	1577	1380	1569	2053	1004	1422
ENSG00000235272	RAMACL	0.022550985	0.512889817	180	265	287	179	146	189	306	265	187	263	296	127	177
ENSG00000117614	SYF2	0.022581644	0.512889817	623	688	942	677	586	615	1092	874	626	621	1125	342	664
ENSG00000206737	RNVU1-18	0.02273451	0.512889817	290	695	9	15	25	14	18	136	13	17	33	4	12
ENSG00000273768	RNVU1-29	0.02273451	0.512889817	290	695	9	15	25	14	18	136	13	17	33	4	12
ENSG00000229117	RPL41	0.022752131	0.512889817	9035	12110	16734	9645	10108	10902	18936	16490	11467	12021	16438	6627	9847
ENSG00000060138	YBX3	0.02284003	0.512889817	58736	75169	101146	66327	63274	73023	111626	88784	64421	68258	87250	54093	82218
ENSG00000147854	UHRF2	0.022853473	0.512889817	262	302	357	238	288	249	463	292	237	303	446	194	293
ENSG00000188375	H3-5	0.02292794	0.512889817	73	133	97	67	56	77	138	90	68	94	99	32	45
ENSG00000072310	SREBF1	0.022953617	0.512889817	1035	1791	1758	1454	773	2018	2252	1022	1174	1536	1879	881	1544
ENSG00000159256	MORC3	0.022962862	0.512889817	374	566	534	394	423	460	637	563	500	443	615	310	456
ENSG00000140320	BAHD1	0.023019053	0.512889817	330	428	322	236	282	306	508	329	313	311	400	177	258
ENSG00000115561	CHMP3	0.023131937	0.512889817	740	851	904	746	725	684	889	749	734	769	1077	539	669
ENSG00000165113	GKAP1	0.023142793	0.512889817	643	810	696	647	710	711	919	896	765	718	1054	436	671
ENSG00000152409	JMY	0.023179091	0.512889817	223	312	316	266	202	259	398	282	252	303	429	147	262
ENSG00000067533	RRP15	0.023184652	0.512889817	387	619	522	437	416	472	568	582	418	424	714	345	558
ENSG00000141401	IMPA2	0.023258324	0.512889817	3749	4998	4262	2801	3584	4167	5030	4840	3607	4275	6025	2256	4645
ENSG00000221968	FADS3	0.023280965	0.512889817	399	696	549	440	426	402	735	599	679	594	750	309	479
ENSG00000206418	RAB12	0.023290247	0.512889817	3120	4311	4367	2381	2782	3302	5912	4116	3711	3101	5143	2001	3014
ENSG00000284618	AL391294.1	0.023300577	0.512889817	16	25	35	23	34	29	48	29	21	28	41	19	20
ENSG00000197620	EOLA1	0.023310514	0.512889817	216	392	455	360	388	301	425	431	482	384	707	275	650
ENSG00000277998	AC107075.1	0.023350386	0.512889817	167	197	204	152	117	170	264	197	164	157	278	117	159
ENSG00000079246	XRCC5	0.023405073	0.512889817	1619	1998	2213	1508	1557	1833	2361	2005	1816	1719	2484	1260	1773
ENSG00000077312	SNRPA	0.023503086	0.514308179	361	520	585	356	302	377	655	402	369	380	647	237	330
ENSG00000196453	ZNF777	0.023641873	0.515506446	356	476	349	336	339	385	475	441	382	309	564	182	303
ENSG00000137877	SPTBN5	0.023743504	0.516901274	11	33	25	11	12	11	26	49	17	15	32	13	29
ENSG00000179409	GEMIN4	0.023875346	0.518440454	194	291	338	181	201	235	309	180	243	245	340	152	245
ENSG00000215154	AC141586.1	0.023932914	0.518878069	36	50	45	29	38	45	38	66	43	27	54	20	22
ENSG00000164609	SLU7	0.024028357	0.518878069	693	892	942	738	731	800	1104	905	740	738	1292	521	716
ENSG00000239213	NCK1-DT	0.024072211	0.518878069	35	85	72	54	67	58	58	59	62	59	80	30	76
ENSG00000206588	RNU1-28P	0.024077844	0.518878069	291	695	9	15	25	15	18	138	12	18	33	4	12
ENSG00000100106	TRIOBP	0.024212404	0.518878069	422	664	682	418	469	482	942	634	619	853	931	428	611
ENSG00000248866	USP46-DT	0.024266015	0.518878069	6	14	12	7	6	7	24	12	11	14	14	11	12
ENSG00000077713	SLC25A43	0.02448056	0.518878069	25	33	33	40	32	23	85	51	26	45	81	23	39
ENSG00000160447	PKN3	0.0245341	0.518878069	73	123	111	103	100	108	209	118	101	133	182	108	189
ENSG00000105696	TMEM59L	0.024543786	0.518878069	11	71	41	8	32	29	60	36	52	22	39	29	39
ENSG00000229605	RPL21P93	0.024596484	0.518878069	722	935	1154	681	697	805	1300	1226	836	694	1233	563	762
ENSG00000178691	SUZ12	0.024662939	0.518878069	143	212	220	145	172	129	186	201	150	191	253	129	169
ENSG00000154608	CEP170P1	0.024670585	0.518878069	29	32	47	29	37	55	39	27	48	48	64	27	36
ENSG00000120063	GNA13	0.024751918	0.518878069	482	530	665	460	513	622	771	689	445	570	836	432	568
ENSG00000234322	ST13P18	0.024758837	0.518878069	133	145	139	107	131	132	228	135	128	134	134	105	81
ENSG00000007944	MYLIP	0.024765105	0.518878069	688	979	924	508	712	612	1092	967	742	662	836	376	744
ENSG00000147642	SYBU	0.024780057	0.518878069	25	39	52	70	48	33	109	63	51	70	105	39	45
ENSG00000260778	AC009065.4	0.024842811	0.518878069	17	14	7	6	9	9	20	12	11	12	23	7	13
ENSG00000186468	RPS23	0.024884015	0.518878069	8203	12245	14182	10424	8687	9843	17539	14107	10538	10532	15095	6564	9771
ENSG00000248830	ZNF807P	0.024995276	0.518878069	15	35	45	27	27	24	32	29	19	17	36	31	30
ENSG00000011105	TSPAN9	0.024997134	0.518878069	320	529	416	315	379	377	545	585	560	346	635	300	454
ENSG00000176659	C20orf197	0.025137554	0.518878069	16	29	41	11	13	15	20	13	22	15	7	7	15
ENSG00000171368	TPPP	0.025167352	0.518878069	258	593	378	262	328	241	572	475	453	471	409	366	339
ENSG00000171914	TLN2	0.025178926	0.518878069	779	1120	1307	792	623	782	1372	1202	1051	780	1210	577	889
ENSG00000159873	CCDC117	0.025199717	0.518878069	361	544	353	341	370	472	529	472	428	469	475	324	393
ENSG00000083123	BCKDHB	0.025292338	0.518878069	65	171	121	141	129	86	104	110	147	137	195	116	183
ENSG00000156218	ADAMTSL3	0.025379289	0.518878069	45	70	77	70	58	50	172	44	54	99	147	51	84
ENSG00000143367	TUFT1	0.025380119	0.518878069	59	89	61	55	56	67	69	54	58	65	54	33	47
ENSG00000159579	RSPRY1	0.025480273	0.518878069	163	261	277	225	189	207	282	231	210	184	275	137	207
ENSG00000099957	P2RX6	0.02548645	0.518878069	1177	1940	1422	1203	1188	1302	1620	1465	1282	1044	1739	797	976
ENSG00000143756	FBXO28	0.025551143	0.518878069	340	447	429	314	338	381	484	430	340	407	498	274	336
ENSG00000103197	TSC2	0.025564814	0.518878069	1175	1896	1870	1363	1217	1411	1926	1460	1469	1455	2056	1041	1324
ENSG00000106078	COBL	0.025577544	0.518878069	2010	2626	2845	2096	2403	2473	3533	3466	3040	2380	3037	1414	2050
ENSG00000206596	RNU1-27P	0.025612468	0.518878069	291	695	9	15	25	15	18	138	12	19	33	4	12
ENSG00000138802	SEC24B	0.025616748	0.518878069	345	475	544	397	351	411	683	461	426	463	684	246	436
ENSG00000174243	DDX23	0.025664668	0.518878069	958	1235	1398	849	831	1008	1548	1189	1094	1032	1331	705	915
ENSG00000103512	NOMO1	0.025697282	0.518878069	2696	3505	3293	2750	3254	3282	3712	4771	2477	3380	4206	2440	3898
ENSG00000229256	ST13P13	0.025718724	0.518878069	44	63	57	48	25	46	66	28	47	37	54	25	44
ENSG00000272667	AC012306.2	0.025730151	0.518878069	87	121	158	85	113	137	147	161	74	100	142	53	82
ENSG00000141012	GALNS	0.025749385	0.518878069	41	82	49	83	83	96	137	104	92	136	106	64	94
ENSG00000077097	TOP2B	0.025789332	0.518878069	1064	1363	1522	1104	1007	1217	1542	1427	1458	1347	1792	888	1204
ENSG00000158292	GPR153	0.025789645	0.518878069	26	56	28	28	32	46	159	39	37	108	65	26	49
ENSG00000165669	FAM204A	0.025889587	0.518878069	517	570	636	480	502	674	750	709	559	577	834	293	475
ENSG00000148296	SURF6	0.025945644	0.518878069	687	873	835	619	526	643	887	790	690	578	1095	462	704
ENSG00000158859	ADAMTS4	0.025962152	0.518878069	8	41	17	6	29	10	23	26	45	26	14	24	21
ENSG00000258498	DIO3OS	0.026049902	0.518878069	178	223	299	186	126	234	289	199	170	182	321	121	166
ENSG00000173546	CSPG4	0.026054661	0.518878069	473	423	332	229	204	187	970	423	481	444	487	395	292
ENSG00000180891	CUEDC1	0.026056937	0.518878069	2142	3105	2742	2015	2161	2837	3393	3104	2444	2132	3605	1627	2174
ENSG00000114302	PRKAR2A	0.026066096	0.518878069	1884	3175	2822	2400	1962	2455	2468	2415	2664	2253	3272	1866	2394
ENSG00000118407	FILIP1	0.026089994	0.518878069	1682	1882	2373	1766	1520	1803	2337	2082	1647	2007	2913	1163	1550
ENSG00000147592	LACTB2	0.026129115	0.518878069	178	351	272	202	267	201	211	316	287	261	348	189	334
ENSG00000151693	ASAP2	0.026321801	0.518878069	78	95	82	78	66	64	167	72	75	143	135	64	117
ENSG00000092201	SUPT16H	0.026339817	0.518878069	389	540	603	414	334	443	624	491	504	440	695	329	467
ENSG00000264920	AC018521.5	0.02642711	0.518878069	416	567	659	473	616	554	665	670	645	486	775	357	634
ENSG00000149136	SSRP1	0.026443717	0.518878069	1085	1309	1246	949	923	1016	1656	1218	1056	1047	1483	702	1042
ENSG00000261819	AC138932.2	0.026471931	0.518878069	197	337	289	216	258	243	394	333	271	193	339	167	246
ENSG00000036054	TBC1D23	0.026477858	0.518878069	394	503	463	360	377	328	448	518	322	337	545	279	306
ENSG00000165417	GTF2A1	0.026481504	0.518878069	281	437	361	271	291	283	477	332	250	327	338	187	263
ENSG00000226432	AC010342.1	0.026551115	0.518878069	169	211	202	168	169	178	219	221	243	183	192	127	171
ENSG00000207005	RNU1-2	0.026553804	0.518878069	290	695	9	16	25	14	20	136	12	17	33	6	12
ENSG00000119801	YPEL5	0.026553823	0.518878069	713	1008	909	686	691	694	1138	831	698	812	1168	450	599
ENSG00000137834	SMAD6	0.026559768	0.518878069	47	94	18	24	46	31	93	48	27	78	63	34	83
ENSG00000144619	CNTN4	0.026575495	0.518878069	15	18	7	9	6	7	24	21	9	9	17	10	17
ENSG00000164944	VIRMA	0.026623873	0.518878069	255	365	349	228	262	340	425	334	270	292	438	175	283
ENSG00000148396	SEC16A	0.026645794	0.518878069	529	912	890	620	577	670	955	692	687	689	882	500	649
ENSG00000156273	BACH1	0.026710582	0.518878069	166	318	362	119	152	204	414	230	208	211	229	150	165
ENSG00000064419	TNPO3	0.026725791	0.518878069	712	971	806	692	716	811	915	990	807	751	1019	583	892
ENSG00000179833	SERTAD2	0.026731412	0.518878069	266	365	305	318	234	271	367	302	260	296	384	161	237
ENSG00000111669	TPI1	0.026766936	0.518878069	14225	20427	24424	19720	21834	21922	30503	41258	29133	28300	31138	15513	27457
ENSG00000182752	PAPPA	0.026852374	0.518878069	10	16	13	22	8	9	26	16	5	4	16	2	11
ENSG00000236829	Z97634.1	0.026873131	0.518878069	27	24	23	23	28	31	59	52	25	48	61	17	95
ENSG00000135362	PRR5L	0.027028741	0.518878069	11	34	9	7	5	7	23	14	29	26	14	5	11
ENSG00000152990	ADGRA3	0.027126398	0.518878069	542	679	824	676	505	584	841	533	509	571	833	451	532
ENSG00000179144	GIMAP7	0.027318767	0.518878069	193	226	296	314	232	220	403	270	288	382	478	161	340
ENSG00000107372	ZFAND5	0.027347928	0.518878069	4767	5340	5677	5793	3913	5989	8972	5331	3955	6231	9022	2918	5211
ENSG00000160221	GATD3A	0.027367385	0.518878069	1773	4020	3109	3357	3389	3056	2444	3076	4105	4175	5879	2724	6126
ENSG00000171448	ZBTB26	0.027400563	0.518878069	79	84	108	81	101	62	100	74	87	86	125	63	86
ENSG00000158006	PAFAH2	0.027417483	0.518878069	130	235	161	166	183	128	140	173	173	225	212	180	270
ENSG00000210049	MT-TF	0.027449695	0.518878069	77	147	148	30	95	93	75	78	64	58	164	68	152
ENSG00000166135	HIF1AN	0.0274922	0.518878069	2128	3391	2868	2458	2414	2545	3081	2806	2954	2514	3629	1894	2767
ENSG00000099204	ABLIM1	0.027526466	0.518878069	562	786	718	1030	618	682	2506	701	750	1790	1025	525	613
ENSG00000099849	RASSF7	0.027570226	0.518878069	13	22	29	14	12	11	42	13	14	27	42	11	17
ENSG00000269069	AC007842.1	0.027632824	0.518878069	5	13	16	4	9	5	9	17	14	8	10	7	16
ENSG00000143437	ARNT	0.027653528	0.518878069	626	968	882	624	640	839	1039	790	792	814	960	624	692
ENSG00000112658	SRF	0.027686023	0.518878069	2366	2853	2654	2027	2053	2464	4009	2610	2685	2200	3166	1715	2001
ENSG00000147274	RBMX	0.02769752	0.518878069	1345	1554	2374	1317	1194	1308	2198	1478	1521	1424	2250	973	1316
ENSG00000077585	GPR137B	0.027877352	0.518878069	12	8	8	9	9	12	30	14	14	19	26	11	15
ENSG00000100281	HMGXB4	0.027966344	0.518878069	143	208	239	173	120	150	204	147	168	140	248	94	155
ENSG00000198948	MFAP3L	0.028037184	0.518878069	137	24	170	13	21	117	198	244	135	310	151	18	133
ENSG00000165632	TAF3	0.028104915	0.518878069	367	668	525	359	443	429	545	540	406	503	717	281	420
ENSG00000185267	CDNF	0.028106574	0.518878069	252	419	388	302	264	272	335	332	258	304	472	249	345
ENSG00000183111	ARHGEF37	0.028150083	0.518878069	633	1205	634	528	569	490	914	731	692	415	924	432	584
ENSG00000207524	RNU6-33P	0.028172717	0.518878069	11	12	6	9	6	9	11	7	6	9	12	5	12
ENSG00000188739	RBM34	0.028177993	0.518878069	8	19	10	8	15	13	16	8	13	12	13	7	7
ENSG00000166165	CKB	0.02823744	0.518878069	272	702	1219	1332	478	213	267	126	848	1250	1819	1898	3462
ENSG00000173334	TRIB1	0.02825314	0.518878069	935	1507	1508	1207	1037	1092	2075	1264	1123	1174	1138	647	1003
ENSG00000173221	GLRX	0.028286043	0.518878069	780	1346	629	306	765	730	1121	609	650	674	932	394	461
ENSG00000164284	GRPEL2	0.028404049	0.518878069	160	259	230	157	180	172	185	199	198	178	204	155	185
ENSG00000140471	LINS1	0.02853034	0.518878069	85	79	102	77	87	72	104	100	69	75	113	54	64
ENSG00000104960	PTOV1	0.028561202	0.518878069	2806	4529	4122	2552	2513	3024	4737	3916	3146	3173	4302	1959	2544
ENSG00000153832	FBXO36	0.028583353	0.518878069	6	14	10	7	7	4	14	11	21	5	15	10	14
ENSG00000197594	ENPP1	0.028605567	0.518878069	46	86	57	76	90	62	104	64	78	112	115	60	81
ENSG00000234268	AP000936.3	0.028617887	0.518878069	42	31	38	25	22	47	45	48	20	31	86	25	48
ENSG00000166068	SPRED1	0.028625733	0.518878069	72	158	119	83	98	74	165	175	128	151	134	84	114
ENSG00000112874	NUDT12	0.028677829	0.518878069	190	299	357	290	193	260	255	296	219	234	292	176	287
ENSG00000151729	SLC25A4	0.028710424	0.518878069	18331	27204	30139	25599	30370	28882	22396	37106	30127	33071	52930	26758	51787
ENSG00000180329	CCDC43	0.028717251	0.518878069	958	1480	1300	1058	1011	1261	1359	1372	956	1135	1679	876	1148
ENSG00000233837	EIF3LP2	0.028717771	0.518878069	40	79	68	54	46	75	87	66	52	65	85	40	51
ENSG00000120162	MOB3B	0.028725721	0.518878069	105	83	190	129	87	143	252	98	76	120	172	65	62
ENSG00000155016	CYP2U1	0.028801762	0.518878069	56	106	119	75	82	97	157	141	102	119	161	98	136
ENSG00000226415	TPI1P1	0.028820166	0.518878069	1337	1967	2046	1775	2037	2000	2942	3765	2587	2793	2920	1328	2481
ENSG00000144597	EAF1	0.028829052	0.518878069	91	136	209	123	102	129	143	131	129	139	160	86	117
ENSG00000279801	AC111170.3	0.028933167	0.518878069	11	13	6	5	7	18	10	17	13	15	8	16	15
ENSG00000250312	ZNF718	0.028943844	0.518878069	17	56	41	12	14	20	43	31	28	22	41	26	60
ENSG00000115657	ABCB6	0.029052425	0.519725811	171	237	144	132	168	178	257	167	162	228	232	87	114
ENSG00000242952	RPSAP3	0.029226865	0.521472918	25	31	48	27	28	30	62	43	31	22	48	16	33
ENSG00000128596	CCDC136	0.029242334	0.521472918	25	39	43	22	24	33	44	22	39	45	99	18	62
ENSG00000155093	PTPRN2	0.029376779	0.52203037	26	36	29	52	30	29	74	46	43	47	67	37	41
ENSG00000187778	MCRS1	0.02949512	0.522132775	760	1204	1585	813	951	1021	1387	1619	1557	1277	1531	922	1144
ENSG00000226753	FOXN3P2	0.029594721	0.522132775	12	11	11	9	6	6	15	14	8	13	23	10	14
ENSG00000182621	PLCB1	0.029596545	0.522132775	226	418	435	342	305	296	319	389	347	340	500	266	346
ENSG00000100764	PSMC1	0.029735891	0.522132775	2859	4138	3388	2893	3274	3308	4067	4018	3244	3332	4920	2206	2998
ENSG00000101470	TNNC2	0.029769822	0.522132775	101585	187281	147123	61240	106193	127506	231242	196156	117410	102655	113948	48382	89752
ENSG00000239883	PARGP1	0.029789109	0.522132775	22	56	64	30	33	32	58	31	52	42	50	28	35
ENSG00000107036	RIC1	0.029792107	0.522132775	229	273	277	242	243	267	338	246	304	214	363	187	224
ENSG00000180998	GPR137C	0.029827391	0.522132775	8	22	20	22	13	7	21	14	16	12	23	19	22
ENSG00000140829	DHX38	0.029879257	0.522132775	947	1387	1503	934	858	1096	1693	1436	1210	1144	1407	776	1056
ENSG00000104946	TBC1D17	0.029938215	0.522132775	2370	3060	2798	2147	2087	2464	3554	2656	2382	2606	3697	1491	2101
ENSG00000135093	USP30	0.029981145	0.522132775	198	289	322	219	240	312	341	287	286	281	339	198	240
ENSG00000173960	UBXN2A	0.029986051	0.522132775	358	504	516	369	384	385	559	601	528	372	627	305	458
ENSG00000131069	ACSS2	0.030047592	0.522132775	2429	3759	3359	2524	2528	2593	2545	3319	2946	2759	4460	2237	2969
ENSG00000196323	ZBTB44	0.030065405	0.522132775	1361	1749	1920	1401	1661	1615	2301	2100	1745	1717	2170	1097	1599
ENSG00000226179	LINC00685	0.030110611	0.522132775	20	36	17	88	22	18	50	44	56	49	83	24	35
ENSG00000179119	SPTY2D1	0.030171089	0.522647089	189	188	257	164	143	160	222	194	167	161	257	154	166
ENSG00000099330	OCEL1	0.03031534	0.524166032	179	315	156	175	132	151	196	218	181	242	410	99	361
ENSG00000229344	MTCO2P12	0.03033528	0.524166032	9544	17469	20751	19779	24558	16845	11125	12890	21938	22208	33868	16860	40990
ENSG00000198176	TFDP1	0.030351497	0.524166032	724	1261	1202	909	992	1029	1536	871	1242	982	1518	743	940
ENSG00000285042	AC099499.2	0.030499972	0.525659579	11	20	18	21	11	22	32	20	8	21	19	8	18
ENSG00000059573	ALDH18A1	0.030593724	0.525787396	66	110	59	55	56	52	121	75	92	110	152	57	103
ENSG00000240036	AC104563.1	0.030600399	0.525787396	417	563	731	418	451	382	682	672	464	459	813	331	461
ENSG00000251022	THAP9-AS1	0.030647559	0.525898334	104	173	306	150	208	139	246	251	263	200	324	131	227
ENSG00000132475	H3-3B	0.030793196	0.52696449	2787	5502	5377	2832	2551	2555	5532	4104	2958	3317	4618	1576	2228
ENSG00000234031	RPS3AP44	0.030856264	0.527024399	37	42	66	34	52	45	52	63	31	44	53	27	58
ENSG00000204104	TRAF3IP1	0.03085885	0.527024399	331	477	341	326	306	351	440	494	371	335	424	204	291
ENSG00000166902	MRPL16	0.031070963	0.527455285	508	1033	932	731	862	766	843	1097	989	885	1392	659	1225
ENSG00000131401	NAPSB	0.031097932	0.527455285	10	20	9	5	10	13	16	6	2	18	9	3	9
ENSG00000158828	PINK1	0.031180444	0.527455285	7512	16121	7223	8254	9712	10615	13397	15304	11091	14395	16633	7481	17111
ENSG00000235552	RPL6P27	0.031233204	0.527455285	2170	2941	3498	2117	2289	2326	3790	3274	2517	2436	3885	1704	2418
ENSG00000113790	EHHADH	0.031247218	0.527455285	15	34	38	76	43	44	25	28	53	52	125	40	89
ENSG00000162367	TAL1	0.031279122	0.527455285	25	44	48	38	49	33	75	57	39	68	82	46	65
ENSG00000111911	HINT3	0.031293589	0.527455285	2055	2914	3160	2291	2212	2354	2796	3036	3135	2297	2981	1776	2420
ENSG00000150722	PPP1R1C	0.03131658	0.527455285	6	50	50	75	28	25	9	78	26	63	33	51	105
ENSG00000073578	SDHA	0.031360986	0.527455285	1301	2228	2263	1812	2121	1889	1550	2141	2384	2367	3493	1771	2774
ENSG00000188419	CHM	0.031536715	0.528157588	141	217	214	145	165	151	254	182	165	171	216	99	163
ENSG00000163879	DNALI1	0.03156326	0.528157588	28	49	50	45	27	50	76	58	41	32	49	17	21
ENSG00000142046	TMEM91	0.031654646	0.528556927	31	42	35	30	30	19	64	41	24	62	78	19	31
ENSG00000068383	INPP5A	0.031665419	0.528556927	1243	1720	1648	1430	1450	1454	1892	1618	1680	1522	2232	1047	1667
ENSG00000114554	PLXNA1	0.031874573	0.531315718	475	624	547	511	421	411	656	643	534	508	578	355	471
ENSG00000234964	FABP5P7	0.031903902	0.531315718	233	291	334	402	393	239	408	316	360	356	483	323	430
ENSG00000236801	RPL24P8	0.031924684	0.531315718	89	136	162	105	99	108	157	151	99	113	169	71	87
ENSG00000162174	ASRGL1	0.031996992	0.531820497	23	107	77	41	36	32	133	55	70	94	70	38	72
ENSG00000246022	ALDH1L1-AS2	0.032017733	0.531820497	40	122	65	83	59	16	51	68	113	58	199	59	121
ENSG00000171858	RPS21	0.032050475	0.531843442	2475	3932	4871	2515	2464	3152	5857	4795	2989	3095	4723	1821	2815
ENSG00000229368	AC090587.1	0.032127646	0.5320474	25	38	43	16	20	35	33	32	38	21	23	29	18
ENSG00000102753	KPNA3	0.032138696	0.5320474	2860	3834	4584	3499	3653	3894	5297	4706	3936	3720	5536	2741	3245
ENSG00000106355	LSM5	0.032156883	0.5320474	230	407	456	328	314	325	424	454	348	412	480	245	354
ENSG00000069248	NUP133	0.032285318	0.533063037	357	513	505	404	370	418	591	457	476	441	625	305	465
ENSG00000153046	CDYL	0.032299498	0.533063037	220	315	295	309	282	297	328	300	360	317	373	196	274
ENSG00000127080	IPPK	0.032357833	0.533063037	96	132	160	105	124	138	140	165	169	157	190	126	186
ENSG00000186106	ANKRD46	0.032456872	0.533063037	660	907	1023	731	893	879	1180	1048	1015	854	1129	750	707
ENSG00000173376	NDNF	0.032461923	0.533063037	40	108	92	76	45	30	63	78	69	57	96	45	82
ENSG00000164051	CCDC51	0.032484149	0.533063037	98	211	222	143	159	165	161	205	201	160	250	164	249
ENSG00000229659	RPL26P6	0.032499772	0.533063037	115	120	100	67	104	127	155	152	191	78	121	92	125
ENSG00000089022	MAPKAPK5	0.032554858	0.533063037	372	536	539	455	453	457	651	642	458	517	717	321	461
ENSG00000124226	RNF114	0.032556572	0.533063037	1274	1681	1346	1035	1185	1270	1669	1573	1254	1364	1794	967	1198
ENSG00000286191	AL158195.1	0.032597027	0.533063037	15	19	9	10	10	17	16	7	5	7	5	4	6
ENSG00000234851	RPL23AP42	0.032626739	0.533063037	2932	4375	5764	3783	3669	3725	6447	5139	4197	4020	6101	2716	3822
ENSG00000178222	RNF212	0.032769859	0.533063037	9	12	9	5	9	10	23	14	6	12	24	8	8
ENSG00000158769	F11R	0.032811202	0.533063037	46	132	96	82	57	46	103	61	94	98	193	86	112
ENSG00000277654	AC087633.2	0.032825229	0.533063037	60	80	140	50	44	78	124	96	68	68	69	40	63
ENSG00000267640	AC016582.2	0.032978988	0.533063037	8	15	11	16	14	8	6	6	19	14	17	3	8
ENSG00000213492	NT5C3AP1	0.032982091	0.533063037	31	40	49	32	41	50	47	48	46	55	93	37	60
ENSG00000255031	AP002807.1	0.033029695	0.533063037	11	21	12	12	6	5	24	20	20	45	19	10	14
ENSG00000271913	AL035530.2	0.033053288	0.533063037	11	38	46	29	43	25	37	61	38	42	52	31	51
ENSG00000131797	CLUHP3	0.033071238	0.533063037	27	14	27	34	29	24	28	32	34	45	43	21	42
ENSG00000285796	AL162458.1	0.033135927	0.533063037	38	41	35	32	24	34	85	66	54	35	68	24	40
ENSG00000180104	EXOC3	0.033209817	0.533063037	1535	1575	1727	1217	1120	1459	2417	1358	1360	1468	1998	854	1638
ENSG00000133773	CCDC59	0.033217513	0.533063037	235	308	372	260	329	248	372	397	279	311	449	200	335
ENSG00000136603	SKIL	0.033402152	0.53534565	567	745	535	523	451	696	1040	639	479	656	461	362	385
ENSG00000135999	EPC2	0.033661099	0.537417296	212	306	364	228	229	285	392	280	220	252	394	180	239
ENSG00000227008	RPS24P19	0.033693321	0.537417296	312	573	866	398	378	517	652	711	361	380	917	358	574
ENSG00000120837	NFYB	0.033717318	0.537417296	626	893	787	643	654	538	960	911	684	663	1077	513	629
ENSG00000232098	AC012313.1	0.03380519	0.53744151	31	78	39	35	43	38	62	56	37	60	91	42	72
ENSG00000090020	SLC9A1	0.033817179	0.53744151	160	186	183	139	131	123	229	175	209	196	192	150	211
ENSG00000155096	AZIN1	0.03382002	0.53744151	929	1201	1166	860	1054	1134	1501	1694	1282	1111	1349	700	710
ENSG00000186510	CLCNKA	0.033871425	0.53744151	2	7	13	5	20	6	28	8	20	8	22	14	18
ENSG00000117500	TMED5	0.033902869	0.53744151	744	1311	1237	718	931	1134	1218	1143	790	944	1232	666	1021
ENSG00000249637	AC008438.1	0.033943099	0.53744151	7	19	30	21	18	16	29	32	37	37	39	17	19
ENSG00000147697	GSDMC	0.034035855	0.53744151	168	790	237	129	584	102	31	73	54	99	988	478	233
ENSG00000139625	MAP3K12	0.034052361	0.53744151	98	108	52	66	49	26	224	96	79	88	95	50	88
ENSG00000106511	MEOX2	0.034100452	0.53744151	159	230	185	194	154	193	378	306	161	313	331	136	253
ENSG00000127952	STYXL1	0.034107897	0.53744151	46	117	61	65	168	62	87	86	149	111	139	65	134
ENSG00000139651	ZNF740	0.034120528	0.53744151	320	430	468	317	292	304	453	369	366	330	522	203	342
ENSG00000226976	COX6A1P2	0.034187776	0.53744151	29	68	70	23	61	36	99	72	53	83	73	53	72
ENSG00000155313	USP25	0.034246064	0.53744151	1515	1969	1928	1584	1531	1574	2463	2207	1879	1791	2549	1124	2001
ENSG00000206585	RNVU1-7	0.034326923	0.53744151	280	672	8	13	20	14	13	133	11	16	28	3	11
ENSG00000146147	MLIP	0.034361639	0.53744151	2131	2433	2935	2108	2148	2822	2933	2476	2106	2535	3111	1821	2259
ENSG00000164241	C5orf63	0.034369993	0.53744151	52	82	77	53	60	39	93	79	75	69	89	55	88
ENSG00000187193	MT1X	0.034425138	0.53744151	2414	2120	3545	1725	1943	1410	3386	2208	1235	3031	3285	828	1292
ENSG00000233184	AC093157.1	0.03448966	0.53744151	45	61	48	43	37	25	44	49	34	50	66	40	76
ENSG00000135540	NHSL1	0.034579017	0.53744151	11	14	5	14	14	14	117	22	3	53	48	10	20
ENSG00000184863	RBM33	0.034616636	0.53744151	657	964	951	589	605	671	1031	779	768	632	883	412	651
ENSG00000164687	FABP5	0.034617821	0.53744151	389	525	582	660	677	437	696	574	624	622	818	540	773
ENSG00000274615	AC233968.1	0.034640332	0.53744151	243	306	339	240	220	247	328	335	299	323	318	237	293
ENSG00000096070	BRPF3	0.034739678	0.53744151	351	468	486	353	349	413	517	415	429	373	439	294	359
ENSG00000145423	SFRP2	0.034809118	0.53744151	70	13	14	19	28	20	148	25	33	68	42	11	9
ENSG00000137338	PGBD1	0.034870186	0.53744151	30	67	58	29	40	35	66	49	72	50	64	39	53
ENSG00000234353	AP000346.2	0.034919095	0.53744151	6	11	10	10	13	12	27	16	13	12	16	9	14
ENSG00000183458	PKD1P3	0.034934635	0.53744151	46	93	55	36	23	52	69	93	64	35	34	36	46
ENSG00000149564	ESAM	0.035081795	0.53744151	468	798	707	643	656	528	881	606	688	752	1004	620	831
ENSG00000135048	CEMIP2	0.035220223	0.53744151	115	195	158	134	134	118	153	174	133	185	201	126	196
ENSG00000113140	SPARC	0.035305092	0.53744151	3264	5191	3926	4254	4055	3675	6534	4353	4058	5278	5903	5125	4966
ENSG00000126067	PSMB2	0.035307498	0.53744151	834	1242	992	807	870	923	1290	1121	990	1017	1388	673	772
ENSG00000125450	NUP85	0.035342472	0.53744151	205	324	319	249	261	203	372	280	256	248	308	162	195
ENSG00000160014	CALM3	0.035371966	0.53744151	3669	6810	6000	5011	4420	4859	8814	5372	5907	5169	7285	3337	4441
ENSG00000169220	RGS14	0.035462128	0.53744151	157	176	137	116	169	111	168	185	177	193	239	121	173
ENSG00000176115	AQP7P4	0.035469073	0.53744151	19	11	16	42	22	29	80	16	46	101	50	18	101
ENSG00000116786	PLEKHM2	0.035504091	0.53744151	3168	3574	3252	2911	2684	3185	4762	3519	3280	3181	4160	2438	2884
ENSG00000100029	PES1	0.035511033	0.53744151	540	587	582	439	420	512	723	565	475	459	656	316	471
ENSG00000110955	ATP5F1B	0.035723569	0.53744151	16410	27866	31149	27606	31578	29816	20789	30409	35410	34212	52205	26113	48524
ENSG00000278107	AC027575.2	0.03573479	0.53744151	16	28	33	32	34	16	27	35	16	32	48	15	32
ENSG00000104812	GYS1	0.035835505	0.53744151	5658	6984	8253	7842	7794	9779	9161	10348	9355	11076	11629	6164	10982
ENSG00000196465	MYL6B	0.035940328	0.53744151	2494	4335	5431	5038	3170	3932	5331	7567	7889	7375	8140	4507	2981
ENSG00000173120	KDM2A	0.036023607	0.53744151	990	1314	1222	949	925	1107	1457	1176	1201	1170	1520	737	1030
ENSG00000148343	MIGA2	0.036034205	0.53744151	327	530	725	453	421	441	523	477	582	481	866	478	797
ENSG00000237296	SMG1P1	0.036045193	0.53744151	70	105	89	67	95	97	123	78	81	67	124	43	50
ENSG00000110700	RPS13	0.03609931	0.53744151	4548	6798	8756	5040	5192	5086	9692	8298	6051	5477	9091	3891	5666
ENSG00000166783	MARF1	0.036115836	0.53744151	458	634	700	581	518	470	676	578	465	598	794	377	622
ENSG00000198791	CNOT7	0.036117152	0.53744151	999	1484	1654	1219	1227	1440	1677	1964	1350	1460	1963	893	1257
ENSG00000206932	RNU6-4P	0.036161583	0.53744151	11	12	6	12	5	9	10	8	6	8	11	9	9
ENSG00000011422	PLAUR	0.036230274	0.53744151	16	23	24	13	11	16	57	21	26	68	54	6	24
ENSG00000242477	AC091429.1	0.036255241	0.53744151	56	72	96	62	48	42	83	76	50	58	133	62	60
ENSG00000115685	PPP1R7	0.036272551	0.53744151	551	898	876	661	705	760	948	962	682	756	1133	525	681
ENSG00000152377	SPOCK1	0.036284069	0.53744151	89	47	156	82	69	31	138	111	132	85	113	93	158
ENSG00000174165	ZDHHC24	0.036473787	0.53744151	131	167	197	102	127	123	198	151	185	140	115	65	127
ENSG00000077009	NMRK2	0.036847238	0.53744151	348	1180	704	719	358	1242	1065	683	1920	1321	1601	2687	2269
ENSG00000121058	COIL	0.036893266	0.53744151	179	296	309	218	191	200	275	252	234	223	319	146	195
ENSG00000181016	LSMEM1	0.037000704	0.53744151	1108	1229	731	1205	879	1110	1963	1214	1007	923	1199	583	886
ENSG00000219133	AL592114.1	0.037024453	0.53744151	582	764	1030	584	649	543	1083	932	664	601	929	464	662
ENSG00000150756	ATPSCKMT	0.037027699	0.53744151	110	152	89	76	75	91	159	135	79	130	162	78	150
ENSG00000198755	RPL10A	0.037092433	0.53744151	5786	7238	9585	6133	5254	5475	9053	8594	6905	6353	9996	4655	5763
ENSG00000243181	AC087343.1	0.037112505	0.53744151	274	320	432	230	312	232	493	416	288	267	318	166	259
ENSG00000153714	LURAP1L	0.037164734	0.53744151	24	27	16	41	37	23	57	30	50	49	57	27	45
ENSG00000010810	FYN	0.037189787	0.53744151	145	269	206	215	181	155	401	192	190	382	344	184	270
ENSG00000159588	CCDC17	0.03721041	0.53744151	38	50	74	53	56	30	67	62	59	49	91	46	62
ENSG00000198242	RPL23A	0.037214778	0.53744151	6261	9206	11560	7718	7536	7798	13002	10287	8896	8120	12749	5556	7959
ENSG00000167487	KLHL26	0.037246443	0.53744151	190	293	310	190	206	244	360	249	212	258	317	121	233
ENSG00000166136	NDUFB8	0.037254131	0.53744151	299	537	573	466	487	411	402	509	544	558	890	412	802
ENSG00000178802	MPI	0.037260333	0.53744151	462	677	573	536	599	648	714	707	652	724	919	435	803
ENSG00000153443	UBALD1	0.037307506	0.53744151	393	516	404	388	372	445	537	465	373	486	596	209	429
ENSG00000091436	MAP3K20	0.037329775	0.53744151	8143	9054	8405	6816	7212	7959	10608	10761	7679	8903	10387	4899	7195
ENSG00000133606	MKRN1	0.037403046	0.53744151	1200	1698	1474	1201	1077	1280	2079	1336	1255	1179	1967	779	1293
ENSG00000072042	RDH11	0.03740824	0.53744151	113	164	119	133	106	127	182	171	120	166	215	122	155
ENSG00000204802	AL590399.1	0.037418939	0.53744151	14	23	39	19	28	14	36	33	22	21	55	15	33
ENSG00000283041	AC008038.1	0.037455701	0.53744151	14443	18782	25535	18011	17193	16949	25424	27899	21866	12881	25359	11928	20752
ENSG00000164741	DLC1	0.037483127	0.53744151	137	216	197	194	206	159	288	209	224	213	333	195	203
ENSG00000278189	RNA5-8SN1	0.037533855	0.53744151	5268	15887	749	466	955	359	414	4134	301	415	839	342	412
ENSG00000277067	CU634019.1	0.037593352	0.53744151	248	65	17	76	706	185	107	347	344	205	441	65	161
ENSG00000146109	ABT1	0.037624888	0.53744151	298	406	543	305	283	339	537	441	347	410	535	215	342
ENSG00000204116	CHIC1	0.037662829	0.53744151	40	50	116	122	70	96	167	170	89	112	112	80	148
ENSG00000101412	E2F1	0.037699056	0.53744151	23	40	37	23	24	22	51	23	20	22	33	19	14
ENSG00000152620	NADK2	0.037793943	0.53744151	374	610	619	468	518	529	555	566	625	509	732	406	592
ENSG00000233225	SSBL3P1	0.037837634	0.53744151	14	36	24	21	17	15	26	28	34	30	40	18	23
ENSG00000154065	ANKRD29	0.037872582	0.53744151	43	92	81	67	64	48	161	73	51	91	142	54	73
ENSG00000161203	AP2M1	0.037955576	0.53744151	1855	2767	2737	2139	2246	2074	3233	2890	2677	2644	3578	1852	2828
ENSG00000224982	TMEM233	0.037965448	0.53744151	996	1014	1527	912	1283	1014	1814	2254	1178	916	1126	849	712
ENSG00000277739	5_8S_rRNA	0.038000153	0.53744151	5259	15795	744	463	948	359	410	4130	292	415	835	340	412
ENSG00000129657	SEC14L1	0.038068761	0.53744151	2480	3228	2634	2173	2029	2290	3167	3113	2510	2646	3413	1477	1782
ENSG00000250722	SELENOP	0.038083364	0.53744151	1816	2856	2979	2909	2354	2508	3806	2394	1957	2647	4133	1485	2312
ENSG00000108799	EZH1	0.038136915	0.53744151	989	1246	1144	1068	804	1076	1421	974	975	1062	1477	703	975
ENSG00000104529	EEF1D	0.038176669	0.53744151	6139	8775	11167	6904	7523	7286	11702	10549	7995	7980	11721	5281	7503
ENSG00000107263	RAPGEF1	0.038193163	0.53744151	2652	3443	3574	2545	2253	2568	3697	2829	3327	2637	4082	1987	2575
ENSG00000163430	FSTL1	0.038196801	0.53744151	538	902	443	555	595	672	3251	537	471	2680	1866	451	705
ENSG00000149273	RPS3	0.038267365	0.53744151	6753	8350	10381	6569	7044	7226	12923	10533	7933	7637	10841	5031	7152
ENSG00000276077	CU633904.1	0.03827356	0.53744151	255	66	17	80	709	185	109	348	344	207	443	65	165
ENSG00000231244	PSMC1P3	0.038315859	0.53744151	16	25	17	12	16	15	12	19	7	15	41	13	17
ENSG00000275496	CU633906.1	0.038360154	0.53744151	247	64	17	82	715	185	107	352	343	210	436	65	165
ENSG00000080298	RFX3	0.038371501	0.53744151	83	84	110	58	57	84	90	60	59	68	130	27	66
ENSG00000124356	STAMBP	0.038374344	0.53744151	509	600	627	600	711	666	757	628	589	567	1008	455	717
ENSG00000219747	RPL32P16	0.038386187	0.53744151	198	335	409	228	240	219	452	412	340	274	379	162	261
ENSG00000182263	FIGN	0.038416476	0.53744151	56	79	65	38	63	31	72	63	60	66	78	58	33
ENSG00000172053	QARS1	0.038468354	0.53744151	1925	2845	3973	2658	2752	2824	3940	3467	3626	3061	4275	2458	4380
ENSG00000249751	ECSCR	0.038482266	0.53744151	17	25	35	24	21	27	45	24	16	34	74	23	30
ENSG00000183199	HSP90AB3P	0.038602583	0.53744151	292	393	367	232	302	349	310	316	300	327	560	235	368
ENSG00000269834	ZNF528-AS1	0.038605605	0.53744151	40	52	66	30	63	34	63	70	57	53	68	26	56
ENSG00000113389	NPR3	0.038606299	0.53744151	10	6	9	6	42	4	101	361	7	36	27	5	160
ENSG00000275215	RNA5-8SN3	0.038633063	0.53744151	5274	15851	753	466	958	360	413	4139	298	415	842	346	413
ENSG00000166233	ARIH1	0.038711327	0.53744151	1197	1518	1580	1377	1166	1370	1959	1709	1434	1431	1882	923	1308
ENSG00000162545	CAMK2N1	0.038736398	0.53744151	97	167	139	155	117	73	186	146	94	138	221	95	178
ENSG00000130024	PHF10	0.038739596	0.53744151	1350	1798	1516	1246	1376	1641	1782	2012	1494	1429	1911	1016	1411
ENSG00000080371	RAB21	0.038761462	0.53744151	1528	1885	2081	1706	1424	1883	2096	1978	1728	1978	2452	1273	1626
ENSG00000005075	POLR2J	0.038808638	0.53744151	1037	1393	1315	993	1125	1194	1530	1556	1065	1308	1648	777	1103
ENSG00000134531	EMP1	0.038809935	0.53744151	340	557	433	422	236	362	1317	534	351	848	810	307	462
ENSG00000278233	RNA5-8SN2	0.03883958	0.53744151	5268	15811	753	466	958	360	413	4140	294	415	840	346	413
ENSG00000175182	FAM131A	0.038895731	0.53744151	185	304	295	277	185	257	398	333	316	341	401	209	266
ENSG00000250133	HOXC-AS2	0.038902505	0.53744151	28	34	27	25	36	29	54	55	35	34	52	39	48
ENSG00000224051	CPTP	0.038975083	0.53744151	748	1049	1095	1154	1121	1297	967	1237	1396	1451	1963	870	2422
ENSG00000256393	RPL41P5	0.039026041	0.53744151	1691	2190	2771	1818	1724	1929	3458	2951	2087	2225	3126	1194	1681
ENSG00000254387	MYL12AP1	0.039055251	0.53744151	25	24	25	21	16	15	24	50	39	40	41	20	18
ENSG00000235912	AL031729.1	0.039082165	0.53744151	22	45	39	25	31	28	21	43	21	22	85	19	43
ENSG00000164619	BMPER	0.039109432	0.53744151	59	94	83	48	105	95	140	62	63	60	80	65	34
ENSG00000177096	PHETA2	0.039123659	0.53744151	40	58	57	41	36	19	100	39	39	57	60	31	60
ENSG00000169129	AFAP1L2	0.039191093	0.53744151	48	90	91	73	52	41	161	141	67	84	124	54	111
ENSG00000213261	EEF1B2P6	0.039251387	0.53744151	176	260	271	183	190	218	293	392	231	194	388	123	249
ENSG00000125841	NRSN2	0.039324251	0.537503022	30	56	32	36	30	19	91	51	46	54	41	23	55
ENSG00000136925	TSTD2	0.039372413	0.537503022	301	405	393	264	269	338	423	345	384	370	442	229	313
ENSG00000127804	METTL16	0.039385305	0.537503022	238	399	369	228	269	222	387	470	288	289	379	185	232
ENSG00000149483	TMEM138	0.03939597	0.537503022	78	98	107	76	69	75	135	125	92	95	146	73	119
ENSG00000276728	AC142472.1	0.039474319	0.537681263	12	20	32	21	13	17	35	19	29	23	31	12	19
ENSG00000219773	RPSAP45	0.039543288	0.537681263	94	120	131	91	104	81	160	134	133	88	126	73	87
ENSG00000125449	ARMC7	0.039567446	0.537681263	48	105	75	68	52	63	80	72	99	93	112	61	114
ENSG00000257175	CR383656.1	0.039618421	0.537681263	21	28	38	23	31	28	31	28	35	36	32	31	36
ENSG00000182827	ACBD3	0.039622373	0.537681263	364	526	542	376	330	445	633	504	438	398	599	328	385
ENSG00000226094	RPL7P3	0.039663532	0.537681263	624	976	819	625	550	645	787	834	1194	744	1147	276	362
ENSG00000070010	UFD1	0.039724082	0.537681263	511	657	623	424	551	588	788	786	553	563	775	324	499
ENSG00000214290	COLCA2	0.039748474	0.537681263	14	17	21	16	7	10	20	18	8	9	12	11	6
ENSG00000172465	TCEAL1	0.039776269	0.537681263	426	565	574	457	341	390	732	518	471	373	620	243	336
ENSG00000120784	ZFP30	0.03984971	0.537681263	69	92	73	55	63	72	87	66	73	79	76	57	77
ENSG00000148377	IDI2	0.039933834	0.537681263	1505	3091	1888	3133	2667	2897	1311	2999	1308	2179	5873	2689	2136
ENSG00000232134	RPS15AP12	0.040007189	0.537681263	60	102	131	75	65	80	137	135	78	81	130	75	93
ENSG00000204899	MZT1	0.040042354	0.537681263	188	309	324	226	234	246	381	243	206	260	317	210	230
ENSG00000260306	AC092375.2	0.04008891	0.537681263	8	19	10	13	17	13	34	19	17	14	29	11	30
ENSG00000224812	TMEM72-AS1	0.040097537	0.537681263	6	15	7	8	7	9	14	21	7	8	18	10	6
ENSG00000100109	TFIP11	0.040125515	0.537681263	451	682	788	633	578	684	924	815	657	651	1043	407	714
ENSG00000108823	SGCA	0.040153561	0.537681263	5393	8361	8781	5969	5557	6568	10489	8713	6797	6499	9097	3996	5980
ENSG00000111696	NT5DC3	0.040266434	0.537681263	116	169	240	147	115	158	199	260	171	163	277	130	264
ENSG00000214810	CYCSP55	0.04029201	0.537681263	145	248	269	258	265	212	186	278	294	265	402	246	481
ENSG00000135763	URB2	0.040327129	0.537681263	70	149	100	94	83	97	106	94	94	81	128	83	106
ENSG00000140859	KIFC3	0.040392667	0.537681263	138	129	215	89	91	95	370	176	113	144	150	103	164
ENSG00000287868	AL355377.4	0.040411904	0.537681263	12	25	19	8	12	7	16	18	10	15	11	5	12
ENSG00000167881	SRP68	0.040421703	0.537681263	1513	2349	2145	1672	1602	1805	2523	2072	1911	1837	2657	1284	1727
ENSG00000197566	ZNF624	0.040423587	0.537681263	13	17	12	7	22	8	16	14	14	17	18	8	19
ENSG00000214593	AL354710.1	0.040463905	0.537795742	10	10	25	13	16	14	19	24	7	9	15	9	10
ENSG00000125434	SLC25A35	0.040603436	0.539046815	18	30	15	22	19	29	34	22	39	38	41	20	40
ENSG00000048140	TSPAN17	0.040621607	0.539046815	723	921	822	649	732	787	1215	1024	739	846	996	452	807
ENSG00000142186	SCYL1	0.040790521	0.539772595	1738	2157	2246	1666	1835	1857	2861	2431	2019	2019	2983	1223	1979
ENSG00000124019	FAM124B	0.040853956	0.539772595	6	27	17	4	20	12	421	9	38	28	34	26	13
ENSG00000224550	NDUFA4P1	0.04089095	0.539772595	23	33	46	33	52	36	36	52	63	45	67	51	48
ENSG00000162552	WNT4	0.040951139	0.539772595	58	311	115	46	110	77	298	109	109	73	87	40	26
ENSG00000157554	ERG	0.040987441	0.539772595	130	240	272	222	208	157	236	209	275	207	328	145	276
ENSG00000106560	GIMAP2	0.040994452	0.539772595	30	40	49	48	41	37	79	42	54	93	119	35	38
ENSG00000125733	TRIP10	0.041051273	0.539772595	7397	8844	8606	7130	6913	7977	10649	9823	7365	6550	11947	4637	7203
ENSG00000105825	TFPI2	0.041065374	0.539772595	7	29	33	25	34	15	16	34	62	35	18	17	33
ENSG00000101019	UQCC1	0.041120684	0.539772595	1217	2093	1923	1729	1661	1844	1721	2018	1963	2021	2732	1656	2368
ENSG00000113758	DBN1	0.04115547	0.539772595	336	555	440	439	395	456	976	346	314	839	1040	331	548
ENSG00000272144	AC025171.4	0.041187644	0.539772595	48	88	39	28	34	43	56	46	41	33	43	19	31
ENSG00000218891	ZNF579	0.041245716	0.539772595	1081	1400	1620	923	986	1246	1972	1703	1157	1129	1696	804	961
ENSG00000170832	USP32	0.041249206	0.539772595	406	566	621	464	483	541	558	633	511	532	793	329	530
ENSG00000226268	AC135977.1	0.041377368	0.540804801	57	27	77	92	42	83	88	37	47	61	153	26	73
ENSG00000116251	RPL22	0.041391865	0.540804801	2971	4730	4876	3129	3004	2846	5590	4376	3559	3551	5182	2261	3265
ENSG00000175895	PLEKHF2	0.041476458	0.541485973	238	248	311	237	191	233	362	264	221	246	294	141	206
ENSG00000112186	CAP2	0.041536495	0.541485973	10837	12254	12396	9946	8834	9971	13380	13798	11623	10366	11500	6688	10525
ENSG00000197063	MAFG	0.041563083	0.541485973	1194	1498	1211	1259	1073	1452	1960	1334	1223	1557	1797	662	779
ENSG00000060762	MPC1	0.041603645	0.541485973	953	1712	2214	1617	1457	1485	1528	2153	1703	1806	3506	1466	3117
ENSG00000264281	AC016596.2	0.041670511	0.541940339	2197	2746	3632	2223	2187	2505	4377	3844	2686	2926	3885	1512	2148
ENSG00000149150	SLC43A1	0.041710182	0.542040594	213	292	266	324	147	232	436	178	276	210	436	169	267
ENSG00000171469	ZNF561	0.041918563	0.543915009	167	244	264	194	187	184	249	233	236	179	285	151	240
ENSG00000147677	EIF3H	0.042006793	0.544096595	2017	2861	3209	2312	2290	2377	4038	3084	2405	2650	3842	1718	2607
ENSG00000198743	SLC5A3	0.042097582	0.544096595	50	90	25	29	54	47	76	91	25	67	63	54	69
ENSG00000177679	SRRM3	0.04210088	0.544096595	5	9	7	5	6	14	11	13	14	19	18	3	20
ENSG00000036549	ZZZ3	0.042161764	0.544096595	184	243	315	224	206	200	262	270	253	208	311	162	238
ENSG00000244313	AC024293.1	0.042165894	0.544096595	863	1287	1710	947	1023	1171	2100	1633	1176	1138	1770	771	1207
ENSG00000139209	SLC38A4	0.042167613	0.544096595	261	245	228	107	305	317	243	196	237	141	280	161	158
ENSG00000151353	TMEM18	0.042215037	0.544096595	162	309	413	265	191	198	449	280	242	304	291	140	178
ENSG00000151414	NEK7	0.042236179	0.544096595	1069	1507	1378	1003	1159	1397	1617	1461	1288	1320	1689	915	1242
ENSG00000228331	RPL17P43	0.042275815	0.544096595	11	13	22	16	5	8	19	26	13	13	19	11	18
ENSG00000137288	UQCC2	0.042285472	0.544096595	379	916	583	561	618	638	636	906	983	744	1149	516	828
ENSG00000169016	E2F6	0.04242332	0.545043249	591	624	652	573	561	737	745	729	693	702	900	400	610
ENSG00000108924	HLF	0.042522433	0.545060489	95	194	237	194	91	111	196	143	121	140	276	100	153
ENSG00000166377	ATP9B	0.04256728	0.545060489	182	277	311	181	141	195	331	304	251	212	301	132	193
ENSG00000115816	CEBPZ	0.042570323	0.545060489	633	838	830	598	619	671	773	910	728	603	1145	515	830
ENSG00000185641	AC034236.1	0.042714918	0.545060489	1563	2340	2969	1793	1605	1566	2798	2850	1942	1761	3099	1374	1893
ENSG00000143842	SOX13	0.042741628	0.545060489	504	572	658	508	377	590	1081	539	532	507	887	312	481
ENSG00000141030	COPS3	0.042789248	0.545060489	1364	1726	1901	1490	1692	1453	2195	2069	1810	1583	2420	1146	1665
ENSG00000082146	STRADB	0.042833938	0.545060489	1379	1746	1798	1759	2121	2037	1778	1982	2086	1842	2852	1472	2303
ENSG00000279118	AC093535.2	0.042850766	0.545060489	16	54	27	34	14	25	34	31	34	63	37	33	27
ENSG00000168887	C2orf68	0.043025788	0.546163424	683	1049	1091	791	920	897	1258	1086	1015	917	1427	680	953
ENSG00000125775	SDCBP2	0.043070551	0.546307627	8	29	21	10	14	9	16	15	32	23	15	7	13
ENSG00000159069	FBXW5	0.043101575	0.546307627	4543	5549	4428	3101	4199	5946	5244	5445	4395	5446	6314	3823	4893
ENSG00000132294	EFR3A	0.043163823	0.546688028	653	997	865	810	856	786	1057	1114	833	806	1163	631	744
ENSG00000236255	AC009404.1	0.043395139	0.547494515	41	61	78	34	22	44	62	59	71	60	78	38	73
ENSG00000274333	CU633967.1	0.043464721	0.547494515	293	72	21	99	737	197	123	362	361	224	467	70	196
ENSG00000070614	NDST1	0.043499281	0.547494515	609	985	700	723	782	760	1016	1154	1084	828	1188	699	992
ENSG00000273156	AC124016.1	0.043566932	0.547494515	126	215	216	111	120	125	262	191	163	123	179	78	82
ENSG00000127527	EPS15L1	0.043589005	0.547494515	1096	1716	1355	966	1215	1500	1751	1550	1407	1246	1781	1001	1333
ENSG00000135678	CPM	0.04360868	0.547494515	32	31	54	38	48	37	211	48	55	148	104	67	70
ENSG00000204054	LINC00963	0.043665942	0.547494515	216	155	133	151	101	125	324	279	225	337	219	92	315
ENSG00000123975	CKS2	0.043667602	0.547494515	12	16	16	22	29	17	19	8	8	21	18	4	7
ENSG00000258357	NSA2P2	0.043679467	0.547494515	7	8	7	8	6	6	8	11	3	6	12	9	11
ENSG00000277991	FP236241.1	0.043860233	0.548179649	283	70	20	94	708	189	120	350	342	209	446	68	188
ENSG00000107954	NEURL1	0.043963679	0.54862401	2779	3579	4182	3091	3036	3153	3711	3618	3407	3086	4656	2195	2858
ENSG00000100614	PPM1A	0.044082195	0.549049781	2124	2857	2438	2050	2552	2230	2813	2926	2474	2354	3694	1640	2600
ENSG00000184163	C1QTNF12	0.044095846	0.549049781	12	11	14	10	2	7	19	18	17	12	10	14	12
ENSG00000101278	RPS10P5	0.044119474	0.549049781	14	9	18	11	7	25	13	12	10	11	37	7	16
ENSG00000087338	GMCL1	0.044135003	0.549049781	92	145	127	107	101	105	154	136	97	122	170	78	115
ENSG00000226445	BX322234.1	0.044218924	0.549184849	13	11	22	8	31	8	41	14	23	21	21	22	17
ENSG00000123643	SLC36A1	0.044305913	0.549184849	79	70	42	25	81	57	91	96	95	114	61	114	107
ENSG00000179115	FARSA	0.044307119	0.549184849	483	793	642	510	608	600	790	692	768	717	999	513	801
ENSG00000130590	SAMD10	0.044310745	0.549184849	11	19	14	15	14	21	13	16	34	27	37	13	38
ENSG00000205482	SPDYE18	0.044432008	0.549184849	22	48	32	36	18	25	25	27	22	15	34	16	26
ENSG00000213030	CGB8	0.044464139	0.549184849	9	13	5	11	13	7	21	29	24	7	21	10	10
ENSG00000183580	FBXL7	0.044480584	0.549184849	52	64	50	68	50	46	112	81	85	103	95	48	112
ENSG00000244733	AL132656.2	0.044494368	0.549184849	11	6	6	7	9	6	9	13	12	13	16	7	15
ENSG00000167701	GPT	0.044558843	0.549215036	880	2301	1243	1761	1036	1234	1075	1341	1279	1910	3185	1297	2287
ENSG00000100485	SOS2	0.044568522	0.549215036	1159	1789	1518	1048	1366	1621	2413	1894	1601	1382	1528	810	1055
ENSG00000186153	WWOX	0.044593968	0.549215036	29	45	26	22	30	38	90	60	57	56	70	41	52
ENSG00000171174	RBKS	0.044763673	0.550361504	79	115	105	86	88	115	77	109	92	116	122	46	136
ENSG00000147649	MTDH	0.044784414	0.550361504	1581	2192	1753	1533	1519	1699	2442	2716	1667	1948	2153	1157	1494
ENSG00000111261	MANSC1	0.044876297	0.551033925	38	67	47	52	37	31	76	42	55	76	92	40	75
ENSG00000166592	RRAD	0.044935699	0.551033925	6362	5669	7504	8354	4707	11249	7601	3257	4994	6590	11676	3880	3175
ENSG00000170035	UBE2E3	0.044939237	0.551033925	1492	2178	1984	1551	1447	1813	2703	2781	1771	1745	2358	1115	1358
ENSG00000142634	EFHD2	0.044969099	0.551033925	97	136	102	81	90	89	222	131	83	318	249	73	158
ENSG00000258725	PRC1-AS1	0.04501972	0.551255903	4	22	13	7	10	5	12	17	25	18	18	12	11
ENSG00000222041	CYTOR	0.045058932	0.551337975	4	31	23	17	9	13	34	28	19	41	24	8	22
ENSG00000230207	RPL4P5	0.04513539	0.55187533	546	739	994	667	604	536	1103	787	773	805	831	423	568
ENSG00000248049	UBA6-AS1	0.045223609	0.552555604	18	38	25	22	16	21	24	32	34	25	35	22	40
ENSG00000065970	FOXJ2	0.045257974	0.552577376	518	741	778	642	448	613	911	809	623	665	961	385	602
ENSG00000137055	PLAA	0.045507124	0.553459637	620	904	878	717	829	892	989	852	911	860	1200	602	791
ENSG00000129682	FGF13	0.045537383	0.553459637	436	589	588	449	464	575	764	577	604	415	591	338	487
ENSG00000229320	KRT8P12	0.045726594	0.553459637	84	156	161	144	143	194	143	300	165	168	271	124	240
ENSG00000132768	DPH2	0.045932303	0.553459637	365	413	521	453	403	495	446	569	623	508	700	434	715
ENSG00000132763	MMACHC	0.046040422	0.553459637	96	169	142	168	133	103	112	150	174	155	242	170	285
ENSG00000089472	HEPH	0.046072761	0.553459637	32	23	19	14	4	7	32	32	14	15	18	13	13
ENSG00000183722	LHFPL6	0.046117919	0.553459637	395	546	449	459	393	323	817	446	424	580	776	329	570
ENSG00000115207	GTF3C2	0.046303372	0.553459637	398	487	597	380	347	455	564	509	463	474	502	276	376
ENSG00000162852	CNST	0.046334314	0.553459637	354	772	859	673	566	631	830	671	661	626	995	576	487
ENSG00000142444	TIMM29	0.046415451	0.553459637	250	438	320	269	280	323	340	311	313	273	495	220	281
ENSG00000278771	RN7SL3	0.046424377	0.553459637	47	97	12	8	8	5	9	23	7	13	9	6	13
ENSG00000164070	HSPA4L	0.046442388	0.553459637	43	81	53	61	101	67	61	54	64	76	109	65	132
ENSG00000054118	THRAP3	0.04665264	0.553459637	2406	3427	3339	2463	1996	2820	3520	2837	3227	2924	3870	1724	2277
ENSG00000150967	ABCB9	0.046688285	0.553459637	11	27	19	25	14	15	36	21	20	24	41	16	53
ENSG00000139178	C1RL	0.046720866	0.553459637	84	107	103	57	57	55	204	119	78	124	106	42	94
ENSG00000122359	ANXA11	0.046731279	0.553459637	2926	3588	4557	2466	2634	2836	5789	5632	3656	3659	4573	2117	3301
ENSG00000227077	AC107983.1	0.046732408	0.553459637	90	86	101	78	52	91	77	132	53	55	182	71	73
ENSG00000227063	RPL41P1	0.046786408	0.553459637	4321	5406	7736	4317	4074	5031	9365	7681	5318	5602	7275	3059	4316
ENSG00000150782	IL18	0.046790372	0.553459637	83	290	94	56	124	96	70	70	88	92	160	57	40
ENSG00000119787	ATL2	0.046836333	0.553459637	1004	1704	1226	942	928	961	2037	1220	1296	1126	1439	727	969
ENSG00000121988	ZRANB3	0.046874153	0.553459637	47	76	67	56	53	36	47	59	62	51	65	45	32
ENSG00000287966	AL590062.1	0.046888768	0.553459637	6	6	16	9	6	3	21	7	13	5	12	9	8
ENSG00000175573	C11orf68	0.046924769	0.553459637	780	1086	1163	745	867	928	1333	1080	923	1018	1422	637	917
ENSG00000234636	MED14OS	0.046935016	0.553459637	27	32	27	20	43	44	38	42	23	24	46	11	23
ENSG00000241990	PRR34-AS1	0.046960693	0.553459637	205	370	283	198	258	263	228	366	276	293	297	147	254
ENSG00000256338	RPL41P2	0.047004585	0.553459637	1622	2175	3259	1729	1735	1980	3768	3158	2158	2316	2773	1267	1919
ENSG00000261253	AC137932.2	0.047023744	0.553459637	76	67	150	82	86	82	122	112	99	83	188	48	70
ENSG00000160293	VAV2	0.047032037	0.553459637	52	72	75	59	49	54	131	72	55	88	83	48	76
ENSG00000185019	UBOX5	0.047080136	0.553459637	268	371	420	266	264	339	392	300	328	319	479	228	262
ENSG00000104332	SFRP1	0.047090242	0.553459637	32	29	9	14	15	7	118	84	17	62	66	14	27
ENSG00000164463	CREBRF	0.047146449	0.553459637	116	169	152	173	128	147	163	160	107	148	270	87	166
ENSG00000224975	INE1	0.047231654	0.553459637	7	23	17	13	8	12	14	11	9	4	12	5	9
ENSG00000174738	NR1D2	0.047283443	0.553459637	880	836	1514	1298	787	1011	1670	1531	791	960	1985	523	1127
ENSG00000168883	USP39	0.047283743	0.553459637	659	1043	1017	762	844	837	947	1037	956	694	1361	621	969
ENSG00000251143	AP002490.1	0.047305115	0.553459637	9	13	9	6	11	5	10	15	23	15	10	18	10
ENSG00000005175	RPAP3	0.047368668	0.553459637	360	519	534	443	418	433	521	535	553	371	689	300	508
ENSG00000156222	SLC28A1	0.047369628	0.553459637	9	21	23	18	13	1	33	32	23	31	36	9	34
ENSG00000115216	NRBP1	0.047420807	0.553459637	1644	2132	2105	1582	1794	2045	2785	2343	2232	1932	2487	1313	1753
ENSG00000153250	RBMS1	0.047502169	0.553459637	280	363	318	248	284	241	523	347	370	394	476	269	337
ENSG00000146677	RPL32P18	0.047564866	0.553459637	273	399	561	290	290	318	478	460	407	341	490	214	335
ENSG00000024422	EHD2	0.047635714	0.553459637	772	1345	1055	1001	891	835	1627	960	1123	1442	1740	816	1350
ENSG00000234287	AC099560.2	0.047706301	0.553459637	420	597	813	509	512	488	1026	850	566	589	805	329	489
ENSG00000163811	WDR43	0.047737712	0.553459637	284	377	339	290	219	334	367	374	371	282	456	228	321
ENSG00000117305	HMGCL	0.047744745	0.553459637	607	1130	944	820	812	825	807	1186	924	1038	1512	654	1002
ENSG00000220793	RPL21P119	0.047794041	0.553459637	2559	3338	4234	2538	2704	2540	4779	4169	3148	2688	3836	1858	2762
ENSG00000162104	ADCY9	0.048008665	0.553459637	1248	1842	1506	1669	1760	1501	1679	1881	1732	1667	2527	1244	2101
ENSG00000135913	USP37	0.048021859	0.553459637	88	145	106	104	80	106	153	153	98	93	140	83	120
ENSG00000272688	AP005329.3	0.048038419	0.553459637	30	40	55	49	46	66	69	101	65	79	80	38	83
ENSG00000130158	DOCK6	0.048061045	0.553459637	256	382	425	422	296	317	518	370	433	453	624	333	484
ENSG00000170525	PFKFB3	0.048103352	0.553459637	1913	5552	1488	958	1401	1066	1021	2598	1750	1161	1296	995	1150
ENSG00000154359	LONRF1	0.048110781	0.553459637	414	731	646	636	605	761	795	847	589	705	1009	516	495
ENSG00000100473	COCH	0.048123202	0.553459637	29	30	30	24	28	3	52	28	20	31	35	12	18
ENSG00000107020	PLGRKT	0.048190528	0.553459637	281	417	418	362	389	410	370	462	402	334	607	245	471
ENSG00000213609	RPL7AP50	0.048197928	0.553459637	56	89	87	57	68	61	106	102	53	45	98	37	62
ENSG00000188976	NOC2L	0.048227306	0.553459637	1254	1922	1713	1198	1239	1355	2043	1571	1323	1339	2165	903	1272
ENSG00000233328	PFN1P1	0.048266772	0.553459637	16	26	22	13	13	18	29	33	24	14	31	13	21
ENSG00000260274	AC068338.2	0.048283209	0.553459637	26	38	33	35	34	31	34	43	39	40	73	25	47
ENSG00000055483	USP36	0.048293941	0.553459637	358	633	632	333	308	368	669	471	433	360	598	256	319
ENSG00000165102	HGSNAT	0.048300033	0.553459637	342	517	693	408	394	398	820	576	523	523	735	389	598
ENSG00000230091	TMEM254-AS1	0.048336557	0.553504161	27	28	16	15	18	16	21	28	36	27	21	27	29
ENSG00000154001	PPP2R5E	0.048392474	0.553770563	468	696	606	489	557	554	770	732	615	581	795	387	672
ENSG00000279483	AC090498.1	0.048595364	0.554654875	3909	4971	7149	3800	3714	4673	8489	7072	4834	5061	6655	2839	3971
ENSG00000138433	CIR1	0.048611221	0.554654875	440	514	524	483	434	438	627	484	397	477	788	226	454
ENSG00000229644	NAMPTP1	0.048617069	0.554654875	250	217	421	280	292	391	497	407	378	430	497	251	499
ENSG00000105971	CAV2	0.048675609	0.554654875	290	554	474	367	391	326	688	552	371	447	691	292	471
ENSG00000104133	SPG11	0.04867623	0.554654875	367	530	512	462	406	448	517	465	401	512	647	279	485
ENSG00000178980	SELENOW	0.048715045	0.554654875	10785	14137	13974	11446	13347	13042	17302	17638	13106	12365	14555	9648	12880
ENSG00000099622	CIRBP	0.048913258	0.555603642	4556	8045	8707	5005	4189	5207	7950	6594	6506	5484	8917	3500	4110
ENSG00000183783	KCTD8	0.049030093	0.555603642	24	34	18	10	35	25	22	52	42	32	42	35	44
ENSG00000163126	ANKRD23	0.049094533	0.555603642	793	1100	837	505	563	574	972	1147	745	579	813	383	503
ENSG00000160781	PAQR6	0.04917239	0.555603642	11	25	19	13	6	11	12	26	30	30	20	12	14
ENSG00000138760	SCARB2	0.049205328	0.555603642	2072	2526	2779	2102	2361	2537	3441	3284	2923	2480	3327	1780	1670
ENSG00000172809	RPL38	0.049305605	0.555603642	4009	6200	8130	5332	5061	5272	9690	8093	5355	4867	9238	3379	5122
ENSG00000174444	RPL4	0.049324961	0.555603642	14499	19286	27379	16366	14628	15145	27645	21578	19536	17521	24535	11528	15771
ENSG00000084070	SMAP2	0.049377255	0.555603642	141	146	149	106	113	113	219	147	149	296	248	89	168
ENSG00000114383	TUSC2	0.049394865	0.555603642	563	882	834	657	682	740	1035	950	721	769	985	452	708
ENSG00000108671	PSMD11	0.049428028	0.555603642	1339	1812	1642	1367	1458	1684	2058	1840	1543	1671	2242	1092	1465
ENSG00000145425	RPS3A	0.049474482	0.555603642	8108	11416	13906	9267	8824	9420	15466	14054	10788	9633	13341	6585	9880
ENSG00000258645	HSPE1P2	0.049498343	0.555603642	14	15	5	11	14	10	5	5	4	13	20	7	14
ENSG00000197647	ZNF433	0.049536335	0.555603642	57	84	142	84	53	56	68	74	65	56	102	45	60
ENSG00000274487	NPEPPSP1	0.049611631	0.555603642	296	366	401	306	272	333	427	391	373	414	400	306	366
ENSG00000061273	HDAC7	0.049662975	0.555603642	584	835	893	794	549	598	1230	760	771	909	1105	617	735
ENSG00000198830	HMGN2	0.049664896	0.555603642	1761	3197	3732	2409	1727	2159	3019	2504	2213	2252	3526	1414	1505
ENSG00000132467	UTP3	0.04977908	0.555603642	212	328	349	254	232	302	361	314	308	280	406	172	270
ENSG00000165028	NIPSNAP3B	0.049786634	0.555603642	549	864	832	611	702	632	717	843	635	923	922	547	1004
ENSG00000109743	BST1	0.049811553	0.555603642	19	37	16	13	11	15	46	37	16	44	34	18	18
ENSG00000029993	HMGB3	0.049907737	0.555603642	55	94	45	74	56	48	28	47	111	38	109	60	44
ENSG00000279453	Z99129.4	0.049928919	0.555603642	283	482	374	234	240	305	520	485	282	335	377	168	198
ENSG00000126945	HNRNPH2	0.049952165	0.555603642	1095	1557	1382	1179	1065	1212	1821	1343	1164	1369	1714	842	1240
ENSG00000250012	AC079848.1	0.049988525	0.555603642	72	87	111	53	101	82	69	95	95	68	134	20	89
ENSG00000152223	EPG5	0.050120957	0.555653032	258	383	447	281	281	294	432	360	283	372	421	219	300
ENSG00000068971	PPP2R5B	0.050223057	0.555653032	424	657	462	429	506	477	735	643	581	558	657	440	604
ENSG00000187642	PERM1	0.050320402	0.555653032	5085	12391	10205	9302	10996	9384	6390	9331	11125	11013	13168	9209	17558
ENSG00000242294	STAG3L5P	0.050359932	0.555653032	167	241	234	177	104	169	142	135	176	141	177	116	158
ENSG00000168936	TMEM129	0.050400123	0.555653032	701	955	916	783	764	910	996	991	925	966	1259	623	1204
ENSG00000073417	PDE8A	0.050454674	0.555653032	204	313	258	189	226	180	318	279	259	276	334	145	238
ENSG00000139842	CUL4A	0.050490471	0.555653032	3181	4274	4574	3788	3454	3789	3881	4014	4357	3846	5752	3054	3931
ENSG00000198162	MAN1A2	0.050568351	0.555653032	296	486	356	310	275	314	456	340	281	373	482	219	280
ENSG00000246982	Z84485.1	0.05057316	0.555653032	44	94	63	59	47	40	69	73	68	85	161	43	59
ENSG00000167363	FN3K	0.050582838	0.555653032	241	427	496	302	371	317	354	412	452	343	588	320	554
ENSG00000180182	MED14	0.050583859	0.555653032	742	1141	1449	786	803	990	1496	1193	1141	1113	1302	653	738
ENSG00000179820	MYADM	0.0507356	0.556404374	417	570	446	470	344	466	1178	513	413	1103	931	302	551
ENSG00000182670	TTC3	0.050816282	0.556404374	1056	1741	1924	1272	1325	1255	1609	1626	1465	1302	1902	936	1229
ENSG00000230082	PRRT3-AS1	0.05084938	0.556404374	47	65	34	43	57	38	42	46	25	65	98	22	47
ENSG00000186660	ZFP91	0.050850911	0.556404374	1005	1346	1231	1008	1109	1154	1499	1409	1213	1247	1555	846	1268
ENSG00000166337	TAF10	0.050867499	0.556404374	237	352	309	190	198	264	365	325	258	279	399	185	244
ENSG00000166025	AMOTL1	0.050932305	0.556404374	1116	1605	1471	1071	1040	940	1599	1867	1152	1240	1634	886	1309
ENSG00000124207	CSE1L	0.050962406	0.556404374	701	1300	1072	768	775	865	1283	996	981	888	1129	655	799
ENSG00000072364	AFF4	0.051015196	0.556404374	517	698	799	525	429	580	930	761	572	666	707	354	463
ENSG00000049130	KITLG	0.051017678	0.556404374	73	99	96	115	80	88	167	91	86	118	165	124	141
ENSG00000163815	CLEC3B	0.051085628	0.556461888	168	275	173	148	146	162	716	173	98	401	498	117	249
ENSG00000122026	RPL21	0.051120881	0.556461888	7054	9867	11891	7358	7699	7657	13432	12336	9088	7934	11437	5267	7938
ENSG00000106077	ABHD11	0.051121388	0.556461888	80	138	190	161	132	142	159	153	142	133	264	118	251
ENSG00000146828	SLC12A9	0.051237286	0.557365703	106	132	110	83	81	100	258	139	100	176	215	103	112
ENSG00000099940	SNAP29	0.051370953	0.557808184	363	577	545	360	419	413	677	538	408	495	583	385	486
ENSG00000029725	RABEP1	0.051490701	0.557808184	1477	1857	1729	1298	1441	1804	2211	2044	1872	1590	2061	1016	1644
ENSG00000175395	ZNF25	0.051507495	0.557808184	624	736	1000	657	638	691	1065	988	863	669	928	430	659
ENSG00000157014	TATDN2	0.051568851	0.557808184	130	177	170	120	155	166	222	171	163	138	184	102	145
ENSG00000228887	EEF1DP1	0.051582766	0.557808184	36	52	73	41	56	51	59	60	40	58	92	36	56
ENSG00000170540	ARL6IP1	0.051629777	0.557808184	197	275	296	222	218	186	352	262	328	255	425	185	371
ENSG00000212789	ST13P5	0.051652648	0.557808184	229	272	292	171	184	221	406	197	274	249	290	172	167
ENSG00000153201	RANBP2	0.051737374	0.557808184	1054	1591	1528	1062	1323	1346	1832	1593	1390	1401	1869	976	1240
ENSG00000187522	HSPA14	0.051792473	0.557808184	187	295	280	228	242	263	305	371	304	213	330	175	236
ENSG00000140459	CYP11A1	0.05183519	0.557808184	9	10	33	34	24	4	19	33	27	10	54	19	28
ENSG00000279591	AC002044.2	0.051842288	0.557808184	14	26	12	19	21	8	34	18	12	13	21	13	16
ENSG00000185088	RPS27L	0.051889365	0.557808184	539	863	665	440	485	561	852	737	609	509	781	346	531
ENSG00000213742	ZNF337-AS1	0.051922212	0.557808184	25	40	37	23	34	25	42	54	38	34	59	28	50
ENSG00000108219	TSPAN14	0.052000548	0.557808184	318	480	582	441	391	406	675	501	562	581	749	367	501
ENSG00000184465	WDR27	0.052300324	0.557808184	76	87	115	84	102	41	117	70	57	57	102	29	71
ENSG00000179456	ZBTB18	0.05238908	0.557808184	1542	2577	1906	1523	1889	1789	2546	2602	1825	1717	2593	1128	1906
ENSG00000118181	RPS25	0.052417401	0.557808184	7536	10839	12766	8539	7500	7736	13928	12933	9123	8185	14342	5938	8491
ENSG00000243547	HNRNPKP4	0.052488932	0.557808184	41	47	49	33	33	44	63	31	38	40	69	26	22
ENSG00000122406	RPL5	0.05251293	0.557808184	5882	7561	8979	6495	6272	6741	9725	9341	7018	6817	10260	4968	6791
ENSG00000230629	RPS23P8	0.052553699	0.557808184	1081	1511	1744	1278	1115	1266	2181	1781	1307	1312	2121	783	1206
ENSG00000037042	TUBG2	0.052560733	0.557808184	168	154	133	102	146	173	210	249	168	193	203	143	159
ENSG00000004776	HSPB6	0.052621834	0.557942469	20303	26849	23645	27239	20973	21667	14528	22220	23299	33454	45925	23153	23109
ENSG00000125445	MRPS7	0.05266494	0.557942469	1142	2267	2113	1786	1730	1828	1850	1977	2244	2163	3513	1670	2614
ENSG00000109472	CPE	0.052691827	0.557942469	416	789	466	474	475	309	1136	593	521	690	1004	460	611
ENSG00000141542	RAB40B	0.052710636	0.557942469	425	936	827	644	803	1062	1571	644	619	919	836	424	801
ENSG00000040633	PHF23	0.052890762	0.559210997	368	448	379	359	336	403	567	435	325	419	528	212	308
ENSG00000147202	DIAPH2	0.053030607	0.559642857	360	397	448	352	409	362	504	464	470	412	557	330	348
ENSG00000240857	RDH14	0.053115977	0.560195184	338	518	421	404	371	458	527	422	384	454	682	321	438
ENSG00000197121	PGAP1	0.053238587	0.561139337	46	102	78	67	57	57	98	68	55	54	97	49	46
ENSG00000164904	ALDH7A1	0.053304826	0.561488536	229	367	185	410	323	235	398	256	446	403	619	334	479
ENSG00000198382	UVRAG	0.053510337	0.563303417	250	448	365	263	273	274	499	305	343	316	411	196	286
ENSG00000285106	AC016831.6	0.053702954	0.564980395	10	21	14	8	4	10	11	18	13	16	15	3	3
ENSG00000118496	FBXO30	0.053822807	0.565890251	244	261	267	187	202	271	249	264	258	246	289	189	236
ENSG00000115875	SRSF7	0.053870388	0.565927063	726	995	1105	750	777	902	1408	1088	864	957	1098	650	723
ENSG00000114942	EEF1B2	0.054002864	0.565927063	4853	7570	8155	5610	5394	5374	8270	10066	6907	6132	8151	3633	6578
ENSG00000146122	DAAM2	0.054061577	0.565927063	653	575	810	590	756	554	1856	2201	981	833	1315	535	1701
ENSG00000127993	RBM48	0.054144352	0.565927063	198	299	334	241	235	204	253	210	220	239	369	194	269
ENSG00000197457	STMN3	0.054195645	0.565927063	68	130	102	89	53	71	194	122	62	131	150	51	63
ENSG00000172731	LRRC20	0.054196552	0.565927063	6463	10205	9831	7466	6536	7633	10572	10950	9374	7269	11267	4625	6690
ENSG00000101161	PRPF6	0.054223925	0.565927063	1529	2457	2416	1662	1492	1685	2502	2068	2243	1729	2574	1247	1579
ENSG00000264424	MYH4	0.054258982	0.565927063	5179	6194	6732	2252	4500	6769	7467	5939	6554	4140	4700	2847	5364
ENSG00000117713	ARID1A	0.054301337	0.565927063	639	801	824	765	593	736	1057	765	682	729	980	448	612
ENSG00000272918	AC005070.3	0.054443034	0.565927063	6	18	12	8	12	9	13	10	10	8	12	2	5
ENSG00000119820	YIPF4	0.05450396	0.565927063	778	1132	1066	964	920	992	1561	1268	1061	1058	1467	673	1001
ENSG00000239246	AC008026.1	0.054612383	0.565927063	157	243	348	139	154	265	371	307	164	214	397	140	234
ENSG00000177181	RIMKLA	0.054647219	0.565927063	11	23	12	14	20	13	47	19	14	24	22	27	27
ENSG00000251580	LINC02482	0.054697611	0.565927063	31	38	49	32	37	37	54	25	54	19	22	23	27
ENSG00000163597	SNHG16	0.054816386	0.565927063	1015	1512	1682	1255	1424	1332	1602	1833	1471	1310	2012	909	1460
ENSG00000124839	RAB17	0.05482866	0.565927063	16	53	45	18	13	25	37	39	21	24	23	23	20
ENSG00000259065	AC005520.2	0.054836319	0.565927063	84	145	130	176	159	168	171	380	198	167	366	88	229
ENSG00000233871	DLG5-AS1	0.054997897	0.565927063	12	10	6	5	12	5	12	11	14	10	28	5	13
ENSG00000204131	NHSL2	0.055038499	0.565927063	47	58	25	33	38	31	78	43	45	81	87	31	67
ENSG00000126895	AVPR2	0.055116086	0.565927063	28	76	45	51	48	33	71	63	52	60	122	43	58
ENSG00000166169	POLL	0.055203468	0.565927063	428	538	710	451	429	515	742	533	527	476	911	337	544
ENSG00000113240	CLK4	0.055290361	0.565927063	493	680	738	476	354	617	906	620	495	536	773	425	445
ENSG00000224152	AC009506.1	0.05532147	0.565927063	124	148	184	176	157	149	140	218	152	142	269	103	126
ENSG00000130826	DKC1	0.055586627	0.565927063	459	724	679	436	504	528	773	682	656	529	744	367	484
ENSG00000124784	RIOK1	0.055687145	0.565927063	174	235	201	175	172	170	270	212	211	161	283	158	167
ENSG00000133321	PLAAT4	0.055755371	0.565927063	86	75	78	81	43	57	117	39	68	64	70	23	36
ENSG00000137880	GCHFR	0.055845763	0.565927063	10	30	17	19	24	26	33	30	20	34	47	11	60
ENSG00000130717	UCK1	0.055868111	0.565927063	617	791	794	600	636	853	1048	897	643	633	1056	507	801
ENSG00000164061	BSN	0.055873995	0.565927063	3	8	12	9	4	6	10	19	5	6	8	13	8
ENSG00000177311	ZBTB38	0.055942901	0.565927063	483	710	677	741	579	641	651	719	631	617	932	420	700
ENSG00000175073	VCPIP1	0.055957238	0.565927063	173	266	307	190	182	235	282	323	179	203	335	176	219
ENSG00000213178	RPL22P1	0.056012922	0.565927063	1887	2786	3110	2105	2055	1963	3536	2951	2456	2311	3475	1508	2239
ENSG00000177595	PIDD1	0.056020747	0.565927063	346	469	712	333	337	416	570	472	551	426	635	382	736
ENSG00000141026	MED9	0.056157757	0.565927063	329	464	702	377	409	391	581	594	524	577	702	409	685
ENSG00000214872	SMTNL1	0.056184556	0.565927063	11607	14047	11366	11995	5540	13429	15497	6082	11247	8203	18236	4133	4547
ENSG00000113971	NPHP3	0.056242594	0.565927063	101	123	141	129	77	77	159	110	85	116	108	40	95
ENSG00000205871	RPS3AP47	0.05625635	0.565927063	274	439	511	361	313	356	547	615	379	319	556	244	364
ENSG00000079459	FDFT1	0.056295946	0.565927063	2240	2752	3169	2767	2516	2843	4659	3971	2586	2730	4099	1647	2492
ENSG00000116459	ATP5PB	0.056444884	0.565927063	2167	3856	4216	3977	4046	3885	3004	3697	4669	4086	6942	3648	6267
ENSG00000164024	METAP1	0.056446059	0.565927063	536	696	661	545	517	625	830	743	615	580	729	430	570
ENSG00000253115	AC087672.1	0.056474251	0.565927063	36	76	51	83	44	25	59	35	35	58	90	35	33
ENSG00000180773	SLC36A4	0.056490765	0.565927063	27	43	31	24	32	24	67	53	40	25	47	23	35
ENSG00000228606	AL139011.1	0.056498605	0.565927063	16	18	29	23	9	35	29	20	36	13	51	9	8
ENSG00000008294	SPAG9	0.056548986	0.565927063	1163	1650	1711	1162	1197	1401	1902	1669	1593	1650	2240	922	1197
ENSG00000104998	IL27RA	0.056633553	0.565927063	51	99	88	75	95	67	104	89	59	128	123	83	111
ENSG00000273611	ZNHIT3	0.056704049	0.565927063	294	489	508	395	372	368	505	489	421	363	617	288	396
ENSG00000184100	BRD7P2	0.056754367	0.565927063	87	141	155	126	91	126	148	120	111	102	176	77	128
ENSG00000163541	SUCLG1	0.056768259	0.565927063	1597	2922	2787	2561	2995	2630	2387	3286	3000	2783	4986	2184	4118
ENSG00000096384	HSP90AB1	0.056798889	0.565927063	20600	21879	21362	17925	18250	20997	20302	18545	21587	20369	29869	13883	20508
ENSG00000240409	MTATP8P1	0.056817634	0.565927063	710	1234	1564	1521	1314	1149	903	956	1798	1428	2109	1291	2404
ENSG00000219023	AL033519.3	0.056904349	0.565927063	98	124	147	111	99	121	193	159	133	97	191	72	127
ENSG00000040199	PHLPP2	0.056926075	0.565927063	52	58	49	43	48	61	82	64	62	48	61	44	60
ENSG00000228486	C2orf92	0.056942678	0.565927063	40	71	71	18	26	26	72	53	53	30	47	31	42
ENSG00000143641	GALNT2	0.056995772	0.565927063	1463	2768	2168	1691	1644	1954	2141	2815	2406	1673	2450	1545	1852
ENSG00000196083	IL1RAP	0.057012089	0.565927063	11	30	16	16	27	14	15	19	21	20	22	23	25
ENSG00000150401	DCUN1D2	0.057106785	0.565993553	1303	2287	2166	1687	1737	1746	2047	1779	1915	2069	2795	1345	1724
ENSG00000273372	SFTPD-AS1	0.057234813	0.566634672	29	36	38	23	38	20	39	29	63	30	25	22	44
ENSG00000160712	IL6R	0.057286697	0.566817438	544	1101	886	418	576	554	484	365	733	565	841	611	569
ENSG00000239474	KLHL41	0.057344007	0.566827207	42380	44379	69924	43083	36824	36187	75355	62105	55869	42464	72092	27230	42590
ENSG00000234498	RPL13AP20	0.057419649	0.56714026	260	329	391	187	200	289	463	386	235	230	538	172	302
ENSG00000100271	TTLL1	0.057461525	0.567223513	29	30	37	35	20	18	54	34	27	30	44	31	44
ENSG00000011007	ELOA	0.057571877	0.567287713	685	863	967	671	828	931	989	1095	972	807	1189	610	830
ENSG00000100483	VCPKMT	0.057596684	0.567287713	119	194	148	131	105	127	219	161	131	155	170	72	110
ENSG00000166266	CUL5	0.05765994	0.567287713	1209	1777	1741	1124	1177	1494	1914	1871	1430	1446	2066	987	1288
ENSG00000067840	PDZD4	0.057691932	0.567287713	123	436	204	149	137	136	276	221	188	155	251	93	66
ENSG00000163431	LMOD1	0.057698981	0.567287713	2753	2856	3926	2365	2343	4093	10223	4107	2106	2017	3208	821	1163
ENSG00000163539	CLASP2	0.057807793	0.567287713	819	1492	1511	1053	959	1050	1531	1295	1113	1007	1551	760	1095
ENSG00000113638	TTC33	0.05782873	0.567287713	427	624	683	474	449	553	705	594	541	526	774	389	514
ENSG00000123342	MMP19	0.057869435	0.567287713	11	16	13	16	15	9	44	13	16	32	31	6	16
ENSG00000198324	PHETA1	0.058059646	0.567982477	155	246	175	163	169	175	301	184	165	162	269	119	191
ENSG00000162413	KLHL21	0.058142372	0.567982477	2450	3098	2170	2631	2186	3156	2720	2107	2482	2595	5395	1664	3428
ENSG00000071246	VASH1	0.058179326	0.567982477	111	263	201	163	113	141	350	248	229	187	248	107	246
ENSG00000175309	PHYKPL	0.058304599	0.568151228	537	596	531	472	437	426	718	532	875	655	808	359	560
ENSG00000107819	SFXN3	0.058337677	0.568151228	90	184	156	144	96	111	305	113	115	185	244	95	142
ENSG00000184281	TSSC4	0.058398978	0.568151228	626	1037	919	634	741	848	1135	1010	895	794	1255	547	809
ENSG00000166411	IDH3A	0.058409166	0.568151228	999	1475	1696	1505	1461	1243	1671	2411	1742	1384	2068	1234	2432
ENSG00000198108	CHSY3	0.058426543	0.568151228	15	32	14	5	36	21	43	45	31	43	25	18	25
ENSG00000132205	EMILIN2	0.058572533	0.568673768	33	49	22	27	22	24	262	55	22	170	158	16	26
ENSG00000134717	BTF3L4	0.058598249	0.568673768	622	869	971	625	595	736	1028	867	803	789	1073	512	721
ENSG00000152904	GGPS1	0.058666038	0.568673768	215	284	212	198	245	247	244	356	209	218	338	132	238
ENSG00000285336	AC108734.3	0.058687418	0.568673768	34	34	63	41	21	35	38	16	38	48	55	29	5
ENSG00000197448	GSTK1	0.058735524	0.568673768	1248	1671	2112	1780	1604	1576	1674	2047	2264	1906	3041	1401	2707
ENSG00000236439	AC099336.2	0.058748537	0.568673768	470	637	887	449	464	527	1037	864	522	570	810	367	522
ENSG00000185591	SP1	0.05884305	0.568939163	487	667	562	455	438	467	846	572	494	521	780	324	479
ENSG00000104863	LIN7B	0.058900035	0.569165639	312	407	400	212	311	338	488	575	392	318	503	206	264
ENSG00000099942	CRKL	0.059000442	0.56981122	1166	1885	1710	1340	1267	1468	2315	1787	1606	1591	2302	1007	1477
ENSG00000133059	DSTYK	0.059080145	0.570115244	293	377	367	311	293	356	415	429	329	332	480	228	345
ENSG00000134508	CABLES1	0.059233165	0.570227477	30	35	16	20	33	15	82	40	29	50	41	22	30
ENSG00000130653	PNPLA7	0.059245287	0.570227477	782	1122	990	814	683	727	1546	841	866	940	1064	502	673
ENSG00000211460	TSN	0.059339031	0.570229948	805	1259	1187	945	899	947	1311	1139	1054	1005	1481	719	1004
ENSG00000119421	NDUFA8	0.05946837	0.570229948	918	1788	1818	1624	1725	1553	1378	1779	1995	1927	3292	1422	2863
ENSG00000214331	AC009053.1	0.059471585	0.570229948	18	22	35	7	9	20	32	24	29	11	20	9	27
ENSG00000215218	UBE2QL1	0.059613342	0.570229948	825	1280	735	695	647	640	982	563	796	1069	1251	526	609
ENSG00000151093	OXSM	0.059686079	0.570229948	134	234	233	201	231	176	181	214	256	190	345	207	337
ENSG00000172992	DCAKD	0.059716808	0.570229948	94	185	218	111	155	114	197	225	163	176	260	144	188
ENSG00000255052	FAM66D	0.059726462	0.570229948	10	16	15	10	16	10	37	13	14	20	42	33	15
ENSG00000110768	GTF2H1	0.059783259	0.570229948	271	336	345	244	246	327	391	302	276	275	390	205	338
ENSG00000167815	PRDX2	0.059807914	0.570229948	3239	6100	5314	4824	5249	4860	4751	5411	6124	6164	9264	4190	7482
ENSG00000167384	ZNF180	0.059822359	0.570229948	88	98	90	70	49	62	83	88	100	67	106	43	82
ENSG00000232434	AJM1	0.05983475	0.570229948	135	298	119	209	156	169	162	214	250	161	349	146	360
ENSG00000166037	CEP57	0.059942568	0.570229948	242	334	398	334	284	307	532	393	339	249	383	184	296
ENSG00000144711	IQSEC1	0.059997904	0.570229948	716	1127	1419	1096	1003	1143	1397	1461	1243	1203	2034	986	1768
ENSG00000185947	ZNF267	0.060126352	0.570229948	62	88	87	80	70	76	75	71	74	62	104	53	80
ENSG00000269556	TMEM185A	0.060140163	0.570229948	166	230	267	227	219	229	357	348	260	256	391	172	292
ENSG00000268006	PTOV1-AS1	0.060153392	0.570229948	38	71	56	51	53	39	54	80	35	51	63	21	35
ENSG00000140463	BBS4	0.060307228	0.571368869	174	307	300	237	230	278	248	303	258	219	328	149	186
ENSG00000245248	USP2-AS1	0.060604934	0.572298126	9	10	15	13	15	6	14	24	17	21	30	12	10
ENSG00000225170	AL049737.1	0.060608077	0.572298126	21	36	36	12	15	34	30	24	12	19	38	15	30
ENSG00000173889	PHC3	0.060621975	0.572298126	367	461	545	323	318	341	513	486	391	352	518	260	370
ENSG00000124785	NRN1	0.060657008	0.572298126	190	190	200	168	151	148	207	194	201	204	385	133	207
ENSG00000164849	GPR146	0.060695341	0.572298126	101	144	136	128	139	97	197	122	117	136	280	109	240
ENSG00000198087	CD2AP	0.060709023	0.572298126	157	203	192	167	152	145	271	207	233	197	313	127	242
ENSG00000244005	NFS1	0.060848451	0.572657539	251	485	560	332	453	432	352	482	519	535	700	336	592
ENSG00000266441	AP005205.2	0.060946993	0.573050773	12	19	10	38	37	12	9	21	53	35	50	22	29
ENSG00000179598	PLD6	0.060957816	0.573050773	33	106	71	50	60	47	68	52	68	68	77	44	41
ENSG00000063177	RPL18	0.061011799	0.573125097	3981	5548	7354	4106	4357	5021	8545	7041	5161	5164	6804	3079	4556
ENSG00000140682	TGFB1I1	0.06117457	0.573125097	193	212	234	158	118	126	370	244	146	262	272	93	218
ENSG00000234771	SLC25A25-AS1	0.061192782	0.573125097	85	172	133	96	136	68	104	127	217	131	154	132	209
ENSG00000117597	UTP25	0.061202285	0.573125097	61	112	124	82	71	83	131	105	96	79	116	64	102
ENSG00000122176	FMOD	0.06123847	0.573136183	131	180	128	155	163	132	612	186	250	212	180	103	252
ENSG00000233927	RPS28	0.061359334	0.573136183	3119	4137	5155	3484	3748	3707	5855	5699	3549	4301	6672	2800	4634
ENSG00000130300	PLVAP	0.061410413	0.573136183	195	439	252	150	139	130	1112	415	121	526	696	123	472
ENSG00000223799	IL10RB-DT	0.061413657	0.573136183	12	12	10	8	5	9	5	18	11	5	11	5	4
ENSG00000129315	CCNT1	0.061488138	0.573136183	202	317	343	280	202	241	343	286	251	282	339	179	235
ENSG00000278291	AL161772.1	0.061496915	0.573136183	228	560	376	498	300	292	243	495	318	563	793	276	421
ENSG00000108469	RECQL5	0.061563466	0.573136183	186	234	234	181	154	197	210	179	159	132	235	142	169
ENSG00000129518	EAPP	0.061575218	0.573136183	211	291	310	241	239	264	363	316	233	278	434	175	249
ENSG00000214435	AS3MT	0.061731597	0.57427655	9	14	11	18	14	8	25	7	27	12	52	17	28
ENSG00000150938	CRIM1	0.061835856	0.574405105	701	859	1160	1034	636	695	1469	661	665	1097	1011	356	705
ENSG00000167536	DHRS13	0.06188223	0.574405105	12	23	8	14	21	18	31	29	18	13	51	23	38
ENSG00000131061	ZNF341	0.061941647	0.574405105	107	137	163	129	69	142	193	150	106	144	208	100	134
ENSG00000233247	UBE2E4P	0.062011741	0.574405105	161	217	222	151	186	175	280	273	201	154	237	130	155
ENSG00000157087	ATP2B2	0.062057734	0.574405105	867	914	1429	949	750	908	1664	1693	994	928	1040	435	588
ENSG00000167657	DAPK3	0.062115822	0.574405105	875	904	646	439	671	709	1187	979	726	879	944	369	546
ENSG00000164902	PHAX	0.06216659	0.574405105	382	594	619	477	450	491	767	633	478	515	707	397	560
ENSG00000173812	EIF1	0.062195578	0.574405105	14547	18173	21149	15532	17403	16708	21675	22364	18401	18802	29332	12106	19261
ENSG00000171612	SLC25A33	0.062244844	0.574405105	165	89	280	218	142	251	292	133	128	220	484	84	269
ENSG00000272143	FGF14-AS2	0.062258199	0.574405105	12	21	15	29	14	17	35	23	18	24	35	17	26
ENSG00000234801	MORF4	0.062289678	0.574405105	7	16	13	14	13	9	22	11	11	12	14	5	11
ENSG00000134569	LRP4	0.062372354	0.574405105	149	311	203	166	208	267	126	227	205	116	210	153	242
ENSG00000105643	ARRDC2	0.062506884	0.574405105	2843	6256	1346	946	2185	1867	4102	1184	890	1295	3091	1625	1731
ENSG00000231245	C1DP1	0.062522604	0.574405105	61	69	72	74	72	98	71	111	112	90	76	39	62
ENSG00000146707	POMZP3	0.062544001	0.574405105	120	447	461	94	179	126	119	391	622	166	537	102	113
ENSG00000174579	MSL2	0.062554266	0.574405105	287	383	327	269	282	274	377	376	295	285	398	246	286
ENSG00000135829	DHX9	0.062578386	0.574405105	709	1103	1016	737	703	954	1141	942	877	890	1142	631	829
ENSG00000163701	IL17RE	0.062633652	0.574405105	18	37	28	18	12	18	91	27	23	38	66	13	27
ENSG00000167112	TRUB2	0.062643236	0.574405105	213	414	415	327	331	296	337	372	345	367	610	314	513
ENSG00000056558	TRAF1	0.062858338	0.574405105	43	48	49	37	34	31	66	69	50	70	83	33	89
ENSG00000130787	HIP1R	0.062898236	0.574405105	130	209	178	153	200	147	217	148	257	180	352	117	247
ENSG00000149573	MPZL2	0.06294691	0.574405105	10	26	6	8	7	1	32	29	5	14	21	8	24
ENSG00000041357	PSMA4	0.063022758	0.574405105	1272	1689	1470	1288	1198	1495	2013	1736	1423	1597	2003	971	1349
ENSG00000242661	RPS3AP43	0.063052628	0.574405105	11	19	9	16	9	13	15	14	11	9	12	6	8
ENSG00000079313	REXO1	0.063065737	0.574405105	512	689	690	443	434	517	763	599	536	583	774	326	485
ENSG00000035664	DAPK2	0.063077232	0.574405105	1507	2764	2781	1773	1669	1713	2383	2937	2461	1667	2311	1311	1692
ENSG00000198034	RPS4X	0.063147441	0.574405105	6079	8134	10513	6847	6126	6302	11471	9086	7597	7362	10659	4849	7007
ENSG00000242445	RPL7AP11	0.063235543	0.574405105	85	85	105	63	62	93	155	92	58	83	124	55	91
ENSG00000131435	PDLIM4	0.063282244	0.574405105	47	75	31	39	28	30	130	78	58	63	50	29	28
ENSG00000152332	UHMK1	0.06330855	0.574405105	619	832	834	523	672	828	1018	843	735	784	897	590	687
ENSG00000099337	KCNK6	0.063329796	0.574405105	21	44	36	32	32	26	55	65	27	53	65	27	54
ENSG00000154814	OXNAD1	0.063430691	0.574405105	153	215	129	240	162	153	203	300	232	221	310	156	422
ENSG00000125753	VASP	0.063441145	0.574405105	219	323	188	212	241	232	333	247	237	420	362	219	232
ENSG00000236104	ZBTB22	0.063487013	0.574405105	121	163	170	138	140	160	237	186	245	160	270	121	182
ENSG00000106537	TSPAN13	0.063509684	0.574405105	64	81	161	124	103	63	119	83	129	117	170	102	159
ENSG00000113532	ST8SIA4	0.063598109	0.574405105	22	18	26	34	28	29	34	37	42	49	64	31	66
ENSG00000268858	AL118506.1	0.063640383	0.574405105	63	79	142	89	71	80	190	96	123	53	197	70	92
ENSG00000111348	ARHGDIB	0.063668268	0.574405105	231	394	405	313	321	264	420	444	344	635	613	235	447
ENSG00000174938	SEZ6L2	0.063763407	0.574405105	8	27	22	15	14	9	20	15	9	12	43	18	12
ENSG00000136463	TACO1	0.063781846	0.574405105	509	814	865	685	666	660	753	913	855	788	1181	544	1133
ENSG00000244306	DUXAP10	0.063791549	0.574405105	32	56	20	10	25	29	144	45	25	118	120	24	40
ENSG00000221995	TIAF1	0.063825681	0.574405105	134	159	166	151	194	174	262	156	173	163	179	143	113
ENSG00000107643	MAPK8	0.063829498	0.574405105	321	403	476	376	320	456	568	429	403	374	516	236	364
ENSG00000213305	HNRNPCP6	0.063859124	0.574405105	4	14	14	11	6	11	11	7	14	10	29	4	8
ENSG00000167658	EEF2	0.06387924	0.574405105	46180	59757	76948	46564	44130	50767	84387	60775	58631	55204	82083	37064	56828
ENSG00000151806	GUF1	0.064157275	0.576235722	411	608	645	553	870	569	650	772	682	657	918	522	863
ENSG00000196123	KIAA0895L	0.0642175	0.576235722	142	262	177	134	128	149	221	211	192	184	203	128	165
ENSG00000179632	MAF1	0.064348679	0.576307156	4364	6333	6140	4589	5315	5452	7553	6813	5330	6006	8352	3889	6165
ENSG00000286615	AC011416.4	0.064428002	0.576307156	2	25	15	11	9	12	9	3	13	8	15	6	7
ENSG00000151702	FLI1	0.064668051	0.576453986	112	208	171	186	163	152	299	181	175	294	291	138	252
ENSG00000170271	FAXDC2	0.064684942	0.576453986	184	243	262	200	172	130	299	185	213	189	393	145	387
ENSG00000143401	ANP32E	0.064749428	0.576619002	629	864	807	625	648	699	940	1058	867	799	1017	518	702
ENSG00000260428	SCX	0.064941602	0.577331254	310	673	215	158	222	385	399	595	195	303	209	144	160
ENSG00000105784	RUNDC3B	0.06511073	0.578424766	8	13	12	12	16	14	35	9	9	17	18	5	3
ENSG00000177954	RPS27	0.06517906	0.578664534	5412	7512	9620	6236	6073	6446	12460	10809	7205	6923	10170	4047	6148
ENSG00000171467	ZNF318	0.065614264	0.58013199	187	236	243	178	160	172	290	214	241	181	304	145	227
ENSG00000152601	MBNL1	0.06564016	0.58013199	3213	4372	4937	3674	3168	3807	5906	5058	3656	4074	5655	2373	3285
ENSG00000163904	SENP2	0.065674295	0.58013199	538	858	847	668	722	673	1005	823	729	768	983	542	685
ENSG00000198844	ARHGEF15	0.06570963	0.58013199	251	370	345	416	336	304	412	282	399	368	547	373	504
ENSG00000164828	SUN1	0.06573527	0.58013199	2337	3995	3977	2634	2138	2873	4138	3484	3151	2959	3752	1913	2899
ENSG00000229119	AC026403.1	0.065737109	0.58013199	1124	1509	1963	1223	1172	1385	2241	2254	1539	1323	1753	965	1255
ENSG00000225416	AC104843.1	0.066015607	0.58013199	20	25	56	23	20	22	40	38	32	17	33	15	38
ENSG00000114200	BCHE	0.066016763	0.58013199	44	75	40	37	35	41	64	57	40	31	60	25	42
ENSG00000111254	AKAP3	0.066149481	0.58013199	7	10	6	12	11	9	15	16	4	5	20	3	5
ENSG00000162607	USP1	0.066167227	0.58013199	271	357	377	297	234	328	447	398	364	312	439	233	285
ENSG00000124614	RPS10	0.066182832	0.58013199	260	379	413	221	282	301	535	482	279	318	494	190	311
ENSG00000089682	RBM41	0.066196007	0.58013199	73	125	125	109	106	91	105	99	106	84	155	63	119
ENSG00000261115	TMEM178B	0.06622297	0.58013199	65	109	199	142	53	73	314	204	91	137	99	156	194
ENSG00000233117	LINC00702	0.066234433	0.58013199	57	47	21	33	5	9	111	60	20	62	32	21	46
ENSG00000175197	DDIT3	0.066297311	0.58013199	186	221	275	228	240	312	198	376	296	359	389	150	297
ENSG00000244538	AC098583.1	0.066451649	0.58013199	68	92	150	77	70	59	133	116	92	101	89	49	87
ENSG00000235558	GUSBP17	0.066509741	0.58013199	4	18	19	6	4	5	48	23	11	8	17	7	16
ENSG00000074695	LMAN1	0.066586066	0.58013199	611	946	900	901	727	722	778	960	786	755	1195	648	936
ENSG00000179344	HLA-DQB1	0.066635618	0.58013199	180	246	282	161	185	179	368	194	108	85	254	28	88
ENSG00000110066	KMT5B	0.066715749	0.58013199	395	550	564	394	369	435	624	471	477	423	575	328	434
ENSG00000148672	GLUD1	0.066736069	0.58013199	836	1019	1120	908	969	973	1314	1112	1173	1229	1538	799	1326
ENSG00000185710	SMG1P4	0.066742876	0.58013199	77	112	95	67	105	110	116	76	110	81	121	47	78
ENSG00000189306	RRP7A	0.066759773	0.58013199	422	453	369	327	332	367	562	557	378	323	502	331	408
ENSG00000225912	RPL26P36	0.066762016	0.58013199	64	72	114	53	64	91	83	84	66	56	207	52	106
ENSG00000177485	ZBTB33	0.066788945	0.58013199	90	142	163	121	137	104	143	121	101	123	178	91	132
ENSG00000128594	LRRC4	0.066828815	0.58013199	13	17	7	7	12	7	18	11	9	17	8	13	14
ENSG00000259216	AC084757.1	0.066867834	0.58013199	8	13	12	13	8	11	15	9	14	15	17	2	12
ENSG00000161638	ITGA5	0.067015622	0.58013199	280	402	336	379	293	358	741	426	318	563	555	263	392
ENSG00000116350	SRSF4	0.067052821	0.58013199	1210	1684	1959	1185	1122	1445	1951	1618	1520	1485	2272	882	1319
ENSG00000204599	TRIM39	0.067064659	0.58013199	172	215	236	131	182	168	234	227	203	161	265	103	144
ENSG00000136999	CCN3	0.067115252	0.58013199	106	200	34	57	28	36	195	58	35	126	100	64	140
ENSG00000163950	SLBP	0.067176892	0.58013199	232	313	283	217	182	188	455	258	190	271	352	121	173
ENSG00000164694	FNDC1	0.067218925	0.58013199	25	196	24	71	48	101	490	24	40	409	181	82	100
ENSG00000141568	FOXK2	0.067238867	0.58013199	1021	1495	1103	974	982	1158	1468	1270	1122	1176	1731	835	1037
ENSG00000281571	AC241585.2	0.067241561	0.58013199	29	25	9	14	27	4	42	7	41	28	23	7	21
ENSG00000001084	GCLC	0.067252756	0.58013199	250	285	258	254	204	262	318	262	245	272	440	171	298
ENSG00000145332	KLHL8	0.067356452	0.580146796	298	390	375	270	322	317	424	467	383	339	444	219	316
ENSG00000134905	CARS2	0.067428586	0.580146796	903	1541	1327	1055	1290	1426	1454	1546	1256	1172	1749	743	1137
ENSG00000105220	GPI	0.067440602	0.580146796	5033	7970	9485	5875	6056	7060	8760	10407	8890	8520	9538	5278	9365
ENSG00000136381	IREB2	0.067441793	0.580146796	456	571	691	458	429	544	599	616	564	494	747	363	492
ENSG00000170161	AL512625.1	0.067555491	0.580146796	26	25	40	30	25	14	45	39	30	25	63	24	45
ENSG00000169967	MAP3K2	0.067562352	0.580146796	308	484	564	318	313	346	481	462	380	429	542	225	332
ENSG00000006459	KDM7A	0.067783806	0.581026057	349	433	491	398	346	480	498	437	460	429	683	314	404
ENSG00000172613	RAD9A	0.067830596	0.581026057	77	136	104	121	101	98	161	196	106	134	207	88	124
ENSG00000144712	CAND2	0.067837348	0.581026057	2761	4212	5233	3273	3630	4543	5266	5484	4528	3777	4995	3195	4734
ENSG00000128699	ORMDL1	0.06786636	0.581026057	384	549	482	364	326	400	538	463	395	549	601	252	337
ENSG00000229980	TOB1-AS1	0.067870312	0.581026057	138	322	217	146	159	153	212	223	188	202	323	100	180
ENSG00000198496	NBR2	0.068015487	0.581975096	29	51	35	30	38	19	65	36	32	37	57	29	43
ENSG00000269190	FBXO17	0.068059213	0.582055569	47	76	40	39	46	39	103	71	43	61	79	31	33
ENSG00000177054	ZDHHC13	0.068191062	0.58227091	24	28	19	18	11	17	64	39	15	40	31	14	26
ENSG00000275895	U2AF1L5	0.068221721	0.58227091	830	1181	1093	927	767	856	1436	1260	953	973	1449	569	787
ENSG00000023228	NDUFS1	0.068221729	0.58227091	4229	6607	7133	6894	7666	8144	4464	7254	9038	8373	11704	6333	11582
ENSG00000019995	ZRANB1	0.068256118	0.582271383	1062	1321	1555	1192	1238	1463	1904	1719	1399	1351	1848	811	1477
ENSG00000156232	WHAMM	0.068309217	0.582431376	351	520	527	367	354	442	684	556	500	461	638	302	401
ENSG00000169621	APLF	0.068603633	0.583497285	35	46	61	30	50	58	69	51	43	42	77	32	40
ENSG00000198133	TMEM229B	0.068735693	0.583747737	17	22	9	12	20	9	17	10	18	27	28	24	23
ENSG00000134954	ETS1	0.068841892	0.583747737	284	387	399	516	403	302	595	383	456	657	715	470	554
ENSG00000226478	UPF3AP1	0.068842236	0.583747737	81	151	118	91	89	74	113	108	101	86	152	45	89
ENSG00000101892	ATP1B4	0.068971251	0.583867089	789	1537	1457	1350	1038	1241	670	1228	797	1150	1206	969	879
ENSG00000273137	AL022328.2	0.069038195	0.583867089	15	18	15	4	30	13	17	39	27	34	23	21	17
ENSG00000166971	AKTIP	0.06906211	0.583867089	1495	2132	2153	1672	1524	1740	2459	2406	2149	1737	2463	1234	1721
ENSG00000104490	NCALD	0.06907724	0.583867089	192	389	336	130	158	245	231	181	176	262	264	165	164
ENSG00000279900	AP001767.3	0.06928987	0.583867089	9	12	15	7	16	6	7	22	7	11	17	10	12
ENSG00000168646	AXIN2	0.069438768	0.583867089	123	324	233	166	196	188	356	188	178	214	249	126	116
ENSG00000137656	BUD13	0.06944378	0.583867089	145	204	202	162	156	168	246	186	154	148	303	117	177
ENSG00000110931	CAMKK2	0.069490462	0.583867089	178	282	269	206	177	198	400	244	436	449	330	173	269
ENSG00000124067	SLC12A4	0.069660086	0.583867089	511	876	453	336	567	508	746	562	545	588	682	587	756
ENSG00000271122	AC018647.2	0.069734308	0.583867089	96	171	170	107	99	150	169	137	135	116	162	78	149
ENSG00000158220	ESYT3	0.069772137	0.583867089	11	10	14	8	4	6	16	27	20	19	11	22	17
ENSG00000156521	TYSND1	0.069824854	0.583867089	106	179	146	97	125	132	204	182	170	147	190	107	147
ENSG00000130811	EIF3G	0.069836316	0.583867089	2917	4553	5146	3699	3352	3493	6247	4792	4531	3768	6875	2516	3735
ENSG00000101452	DHX35	0.069841799	0.583867089	144	247	229	156	127	164	242	169	163	145	187	124	211
ENSG00000268001	CARD8-AS1	0.069858706	0.583867089	19	32	60	18	33	18	35	31	31	43	49	32	51
ENSG00000162408	NOL9	0.069871621	0.583867089	262	377	340	239	251	253	362	295	291	234	409	200	273
ENSG00000230148	HOXB-AS1	0.069875388	0.583867089	107	177	205	95	144	161	76	45	98	196	203	107	131
ENSG00000153721	CNKSR3	0.070069957	0.584513727	33	57	34	21	39	37	63	39	47	36	45	35	66
ENSG00000165795	NDRG2	0.070210418	0.584561781	24642	33648	33111	22346	24210	30647	33129	33171	25419	27114	37636	17467	19902
ENSG00000116857	TMEM9	0.070318466	0.584561781	212	616	344	479	378	787	1025	1025	584	626	846	389	610
ENSG00000121104	FAM117A	0.070346876	0.584561781	57	99	81	81	58	46	117	99	73	82	145	33	108
ENSG00000108306	FBXL20	0.07036348	0.584561781	149	219	195	143	151	150	208	133	143	175	269	72	170
ENSG00000100077	GRK3	0.07042101	0.584561781	22	42	27	29	19	26	154	32	25	59	60	35	29
ENSG00000151240	DIP2C	0.070421067	0.584561781	881	997	1361	872	823	762	1401	1035	1164	862	1595	650	1044
ENSG00000155304	HSPA13	0.070469089	0.584561781	47	77	66	53	61	69	79	109	70	80	92	52	80
ENSG00000164048	ZNF589	0.070508895	0.584561781	120	199	184	126	139	102	144	129	197	193	236	125	153
ENSG00000162433	AK4	0.070657398	0.584561781	40	51	34	24	19	20	69	38	21	46	60	24	38
ENSG00000261499	AC233699.1	0.070718373	0.584561781	207	283	264	201	172	198	267	247	234	261	248	212	239
ENSG00000006831	ADIPOR2	0.070908451	0.584561781	845	1704	1576	1230	967	1154	1124	1244	934	1260	1701	768	1167
ENSG00000156973	PDE6D	0.070922165	0.584561781	78	149	110	113	114	87	135	141	90	150	185	67	136
ENSG00000154721	JAM2	0.070927728	0.584561781	150	307	239	195	218	175	330	223	168	245	412	205	355
ENSG00000159388	BTG2	0.070938744	0.584561781	2999	1725	2316	1757	1672	1753	3439	1888	1502	2278	3011	687	845
ENSG00000234797	RPS3AP6	0.070988861	0.584561781	3798	5567	6614	4515	4282	4443	7547	6952	5125	4731	6368	3145	4648
ENSG00000183864	TOB2	0.071060746	0.584561781	2170	3555	3237	2244	2211	2081	3850	2257	2322	2828	3361	1596	2011
ENSG00000139239	RPL14P1	0.071079794	0.584561781	2048	2712	3299	2120	2150	1831	3822	3051	2813	2443	3465	1441	2359
ENSG00000259086	KIAA1143P1	0.071134254	0.584561781	13	10	11	5	10	16	14	8	13	13	19	4	4
ENSG00000198824	CHAMP1	0.071214338	0.584561781	158	256	258	169	160	194	256	183	209	179	268	114	194
ENSG00000107404	DVL1	0.071215525	0.584561781	8637	11323	9647	7759	7110	8253	12101	10185	9072	9545	12254	5690	7700
ENSG00000152944	MED21	0.071231019	0.584561781	287	365	391	310	282	385	544	439	342	342	502	238	327
ENSG00000168918	INPP5D	0.071344082	0.584561781	45	91	69	53	83	47	120	97	68	178	124	51	95
ENSG00000167460	TPM4	0.071394106	0.584561781	494	911	745	522	445	505	1447	764	656	1077	902	410	726
ENSG00000225697	SLC26A6	0.071462222	0.584561781	244	416	282	281	256	305	428	314	401	328	474	298	443
ENSG00000143436	MRPL9	0.07148471	0.584561781	623	1011	883	602	669	717	996	851	688	816	1206	537	822
ENSG00000124151	NCOA3	0.071502123	0.584561781	560	429	801	451	487	868	953	701	682	532	790	508	607
ENSG00000143341	HMCN1	0.071514408	0.584561781	40	157	95	83	85	66	94	127	78	88	161	81	111
ENSG00000086827	ZW10	0.071769602	0.585699298	180	290	216	201	195	222	298	198	172	207	309	192	238
ENSG00000162430	SELENON	0.07204651	0.585704282	691	853	1025	697	794	850	1337	1073	1161	923	1311	665	1086
ENSG00000136295	TTYH3	0.072088846	0.585704282	89	151	96	63	66	89	258	143	104	191	126	113	125
ENSG00000215548	FRG1JP	0.072139362	0.585704282	16	22	16	21	23	21	38	19	23	18	29	8	28
ENSG00000229638	RPL4P4	0.07220318	0.585704282	1586	2069	2649	1679	1476	1448	2988	2280	1955	1949	2429	1135	1628
ENSG00000275835	TUBGCP5	0.072225495	0.585704282	167	290	244	223	306	206	200	245	251	198	382	163	232
ENSG00000131848	ZSCAN5A	0.072299182	0.585704282	34	66	52	37	51	55	39	47	65	61	58	47	81
ENSG00000196975	ANXA4	0.072318525	0.585704282	203	226	236	189	174	158	355	264	234	289	364	160	222
ENSG00000162444	RBP7	0.072669482	0.585704282	25	18	53	37	19	35	85	35	25	61	95	20	51
ENSG00000277258	PCGF2	0.072678342	0.585704282	109	215	180	205	163	159	290	178	212	213	315	135	203
ENSG00000229994	RPL5P4	0.072691321	0.585704282	127	136	137	79	86	125	145	140	87	84	223	85	125
ENSG00000224934	AL391684.1	0.07270003	0.585704282	149	225	204	121	104	142	177	197	138	111	170	115	75
ENSG00000165006	UBAP1	0.072734434	0.585704282	1125	1435	1641	1213	1293	1293	1888	1989	1390	1220	2090	1003	1259
ENSG00000151148	UBE3B	0.072750223	0.585704282	664	1038	884	792	862	868	991	908	916	852	1168	675	979
ENSG00000196141	SPATS2L	0.072780991	0.585704282	1218	968	1215	749	1064	1158	2484	1649	1293	1296	1237	573	903
ENSG00000234638	AC053503.3	0.072830233	0.585704282	39	65	21	38	35	32	46	46	28	29	62	10	36
ENSG00000189283	FHIT	0.07288132	0.585704282	41	48	86	72	74	72	78	77	82	94	107	73	98
ENSG00000138814	PPP3CA	0.072887894	0.585704282	1139	1466	1756	1147	937	1151	2487	1760	1410	1217	1783	692	1141
ENSG00000226221	RPL26P19	0.073022103	0.585704282	741	933	1269	697	759	826	1295	1089	897	796	1466	503	905
ENSG00000139675	HNRNPA1L2	0.073022572	0.585704282	632	972	981	670	513	713	1145	917	684	697	1189	421	599
ENSG00000138382	METTL5	0.0730304	0.585704282	560	817	631	591	443	678	844	855	635	622	848	384	589
ENSG00000151778	SERP2	0.073050488	0.585704282	10	10	11	11	7	10	25	16	16	11	23	6	14
ENSG00000203506	RBMS3-AS2	0.073155004	0.585704282	17	64	21	31	26	5	18	39	51	27	24	26	39
ENSG00000173914	RBM4B	0.073238664	0.585704282	191	311	295	216	228	228	362	220	219	241	346	150	243
ENSG00000130706	ADRM1	0.073261025	0.585704282	2314	3136	2976	1867	2272	2467	3665	3554	2670	2512	3981	1630	2452
ENSG00000231434	HSP90AA3P	0.073275562	0.585704282	8	8	15	12	12	23	10	8	11	11	29	8	20
ENSG00000082641	NFE2L1	0.073295589	0.585704282	25857	34264	28899	24619	23875	32627	34292	34755	26916	26783	40895	18688	24219
ENSG00000132429	POPDC3	0.073339168	0.585704282	1715	1945	1582	1609	1686	2127	2663	2704	1881	1856	2739	1011	1759
ENSG00000182676	PPP1R27	0.073392488	0.585704282	5153	3974	3384	2537	2884	3281	5784	5244	3523	5278	5860	1995	2890
ENSG00000170577	SIX2	0.073406272	0.585704282	589	666	346	258	354	426	492	524	398	486	596	271	500
ENSG00000204934	ATP6V0E2-AS1	0.073424571	0.585704282	15	27	13	13	10	11	32	24	20	27	30	22	13
ENSG00000175376	EIF1AD	0.073605453	0.586342864	322	440	367	291	287	339	416	386	397	331	507	239	315
ENSG00000173848	NET1	0.073688911	0.58646115	291	424	468	256	291	330	642	400	277	323	552	236	369
ENSG00000224908	TIMM8BP2	0.073692359	0.58646115	19	20	14	14	14	13	31	31	29	33	32	10	18
ENSG00000075826	SEC31B	0.0738409	0.586589282	201	404	522	377	280	229	327	224	294	351	666	277	406
ENSG00000228218	ATF4P3	0.073953744	0.586589282	621	616	646	532	555	592	826	964	791	575	818	344	465
ENSG00000162377	COA7	0.074054745	0.586589282	310	496	435	373	431	434	445	521	554	492	714	444	704
ENSG00000226648	PLCG1-AS1	0.074129604	0.586589282	13	15	33	15	17	6	28	24	25	15	25	10	17
ENSG00000218175	AC016739.1	0.074148757	0.586589282	120	166	205	125	136	117	217	208	175	133	199	93	144
ENSG00000247033	AC099508.1	0.074234058	0.586589282	18	64	35	35	31	27	18	50	37	40	72	32	64
ENSG00000105732	ZNF574	0.07437343	0.586589282	184	354	371	218	252	262	410	306	255	300	389	177	275
ENSG00000137221	TJAP1	0.074404249	0.586589282	756	1075	976	644	555	710	1110	819	751	745	1004	539	613
ENSG00000106772	PRUNE2	0.074437023	0.586589282	108	14	10	33	22	5	74	54	17	30	29	56	119
ENSG00000142327	RNPEPL1	0.07445894	0.586589282	1382	1603	1548	1131	1382	1446	1921	1610	1441	1732	2015	967	1448
ENSG00000161328	LRRC56	0.07447025	0.586589282	40	55	53	29	23	41	95	117	135	51	84	41	49
ENSG00000168710	AHCYL1	0.074477425	0.586589282	1365	1614	2198	1199	1633	2165	2675	1902	2003	1590	1775	1096	1450
ENSG00000249042	AC008771.1	0.074514264	0.586589282	11	19	7	7	7	7	20	15	13	15	12	14	15
ENSG00000184786	DYNLT2	0.074593121	0.586589282	11	40	33	25	25	28	31	25	36	28	47	20	31
ENSG00000101745	ANKRD12	0.074753826	0.586589282	854	1498	1945	1438	1175	1413	1587	1875	1313	1325	2409	572	1164
ENSG00000114054	PCCB	0.074773484	0.586589282	578	1097	1016	930	814	825	667	911	995	923	1304	784	1319
ENSG00000105705	SUGP1	0.074884664	0.586589282	350	523	438	347	365	375	542	482	405	393	718	262	502
ENSG00000233223	AC016876.1	0.074955569	0.586589282	95	146	131	96	122	120	230	140	118	123	238	55	129
ENSG00000231628	AL133406.2	0.075024352	0.586589282	99	144	93	79	58	97	124	96	84	56	77	46	81
ENSG00000127415	IDUA	0.075089336	0.586589282	87	140	169	86	64	60	204	135	122	158	182	67	130
ENSG00000279838	AL356273.3	0.075100369	0.586589282	15	29	18	13	22	13	25	25	25	22	27	17	28
ENSG00000241506	PSMC1P1	0.075116905	0.586589282	1696	2540	2052	1754	2056	1951	2513	2529	2027	2106	2885	1348	1766
ENSG00000166471	TMEM41B	0.075161183	0.586589282	146	252	197	162	167	155	207	175	167	159	242	128	194
ENSG00000143248	RGS5	0.075261889	0.587066713	1774	3470	4100	3351	3390	2487	2503	2724	3627	3572	5482	3050	3793
ENSG00000176994	SMCR8	0.075291592	0.587066713	186	260	226	208	148	204	252	218	220	206	288	139	253
ENSG00000023330	ALAS1	0.075350736	0.587257876	1103	2135	1396	1792	1757	1531	1370	1802	1923	1327	2833	1709	2674
ENSG00000227615	AP001324.1	0.075392245	0.587311478	30	136	127	61	34	39	52	231	25	103	87	76	59
ENSG00000113580	NR3C1	0.075428345	0.587322913	957	1586	1747	1091	1037	1087	1990	1461	1281	1247	1712	771	1349
ENSG00000272447	AL135925.1	0.075541582	0.587906212	142	294	213	151	185	229	270	234	229	197	261	129	177
ENSG00000273015	AC008124.1	0.075652669	0.587989743	294	403	624	421	406	427	564	663	574	520	648	366	534
ENSG00000136270	TBRG4	0.075882371	0.588354976	709	1152	1501	1142	1017	1250	1189	1381	1362	1242	2131	974	1735
ENSG00000182796	TMEM198B	0.075963794	0.588519862	77	128	138	102	94	80	165	124	112	127	208	71	143
ENSG00000069998	HDHD5	0.076039874	0.588840283	442	816	779	753	838	729	565	962	752	800	1314	573	1048
ENSG00000148300	REXO4	0.076075913	0.588850484	816	842	702	611	735	787	1114	1001	674	671	1161	496	795
ENSG00000164758	MED30	0.076112619	0.58886583	48	81	80	67	54	61	102	72	68	71	89	47	46
ENSG00000265735	RN7SL5P	0.076355608	0.58975466	404	980	148	113	61	103	233	210	140	96	135	141	137
ENSG00000165527	ARF6	0.076436754	0.58975466	857	1097	1082	746	849	866	1278	1159	996	1005	1359	643	766
ENSG00000068654	POLR1A	0.076532262	0.58975466	294	418	367	317	296	392	407	429	374	401	545	345	454
ENSG00000157184	CPT2	0.076656658	0.58975466	299	607	539	479	495	425	318	531	565	524	739	412	679
ENSG00000143369	ECM1	0.076674535	0.58975466	121	170	131	128	92	80	241	176	111	197	204	90	141
ENSG00000128590	DNAJB9	0.076682393	0.58975466	300	475	428	348	371	507	640	536	317	406	548	277	393
ENSG00000087274	ADD1	0.076845676	0.58975466	3454	4816	4666	3494	3459	4029	5936	4892	4414	4058	5700	2904	3901
ENSG00000047346	FAM214A	0.076865312	0.58975466	477	844	829	856	599	757	582	498	666	566	1531	364	740
ENSG00000089123	TASP1	0.076869165	0.58975466	40	53	61	38	54	30	90	61	58	67	84	42	50
ENSG00000089053	ANAPC5	0.076872124	0.58975466	1710	2406	2602	1653	1954	1942	2729	2595	2030	2297	2764	1170	1997
ENSG00000262814	MRPL12	0.076877926	0.58975466	343	651	674	472	496	603	520	812	655	756	1011	450	948
ENSG00000128578	STRIP2	0.076964468	0.58975466	421	830	670	494	479	501	436	494	667	638	946	544	662
ENSG00000103966	EHD4	0.077017406	0.58975466	67	177	116	100	89	70	308	161	118	204	212	91	125
ENSG00000171813	PWWP2B	0.077018342	0.58975466	706	645	569	493	574	611	932	834	595	674	722	383	715
ENSG00000229358	DPY19L1P1	0.077201067	0.58975466	35	51	48	33	35	27	45	35	42	30	46	17	22
ENSG00000144158	SNRPA1P1	0.07725913	0.58975466	25	28	25	27	16	31	22	34	25	37	39	11	21
ENSG00000132640	BTBD3	0.077273786	0.58975466	261	375	335	223	277	273	427	349	249	277	339	167	285
ENSG00000085511	MAP3K4	0.077289211	0.58975466	285	443	374	260	307	314	420	349	371	354	448	241	324
ENSG00000104856	RELB	0.077296215	0.58975466	163	127	124	78	117	172	280	226	123	107	122	38	87
ENSG00000139133	ALG10	0.077330104	0.58975466	12	13	23	10	13	13	12	10	14	16	17	8	13
ENSG00000138119	MYOF	0.077350155	0.58975466	91	145	65	41	53	43	281	85	47	194	184	53	110
ENSG00000213160	KLHL23	0.077357575	0.58975466	179	301	227	151	218	138	255	189	204	193	279	156	194
ENSG00000112308	C6orf62	0.077390473	0.58975466	869	1197	1293	909	901	1146	1234	1423	904	1069	1531	692	966
ENSG00000185798	WDR53	0.077586065	0.58975466	83	164	112	86	89	105	128	118	106	124	128	68	91
ENSG00000151461	UPF2	0.077598164	0.58975466	620	909	858	557	595	506	834	691	703	717	989	413	643
ENSG00000180855	ZNF443	0.077813687	0.58975466	26	44	36	27	38	29	34	38	37	33	44	28	29
ENSG00000146859	TMEM140	0.077832649	0.58975466	348	606	304	291	465	324	404	335	227	389	405	381	569
ENSG00000276791	AC092117.1	0.077843232	0.58975466	39	91	67	74	74	69	73	76	85	122	105	77	67
ENSG00000183048	SLC25A10	0.077878919	0.58975466	27	40	30	22	22	23	58	33	26	25	59	38	40
ENSG00000214389	RPS3AP26	0.077928227	0.58975466	2618	3800	4471	3226	3025	3081	5409	4631	3744	3339	4138	2111	3017
ENSG00000174004	NRROS	0.078009795	0.58975466	31	36	25	29	35	22	82	49	31	81	68	27	50
ENSG00000259856	RAB43P1	0.078068072	0.58975466	13	13	37	13	22	10	19	17	13	15	23	11	12
ENSG00000112200	ZNF451	0.078143808	0.58975466	188	301	339	222	186	247	313	279	205	208	366	134	230
ENSG00000128563	PRKRIP1	0.078153648	0.58975466	362	566	480	323	360	372	509	504	555	422	574	287	416
ENSG00000227070	EPS15-AS1	0.07815745	0.58975466	3	12	23	7	6	8	26	18	11	12	13	4	7
ENSG00000282304	AC140479.4	0.078226865	0.589884128	13	12	6	14	14	6	18	10	9	21	25	19	17
ENSG00000205726	ITSN1	0.078279571	0.590019217	502	761	696	480	503	460	686	576	594	572	669	385	589
ENSG00000065060	UHRF1BP1	0.078504135	0.590877466	463	635	490	370	434	447	541	569	609	408	585	313	457
ENSG00000197943	PLCG2	0.078564734	0.590877466	27	72	60	43	25	44	115	57	69	87	99	44	75
ENSG00000280339	AP001528.2	0.078772479	0.591264863	85	141	144	84	90	80	188	137	86	142	193	74	125
ENSG00000241439	AC092903.1	0.078809223	0.591264863	4	13	9	9	5	6	6	8	12	14	11	5	29
ENSG00000072195	SPEG	0.078845147	0.591264863	10757	12148	14455	12145	10146	12595	17278	16690	13367	10338	19924	8863	13029
ENSG00000135245	HILPDA	0.078863207	0.591264863	19	26	8	9	36	21	63	27	21	18	44	19	28
ENSG00000127948	POR	0.078928683	0.591285628	338	484	434	383	393	373	516	438	390	602	599	371	442
ENSG00000114391	RPL24	0.07896597	0.591285628	4568	6816	8028	5011	5141	4822	9034	7454	6055	5786	8833	3568	5368
ENSG00000159459	UBR1	0.079191314	0.592539214	323	494	432	296	331	337	528	418	409	391	487	270	410
ENSG00000270647	TAF15	0.079513786	0.592539214	2462	3415	2849	2243	2023	2631	3355	2642	2682	2090	3741	1568	2317
ENSG00000164574	GALNT10	0.079619235	0.592539214	82	165	113	82	100	104	200	152	99	139	180	89	140
ENSG00000196878	LAMB3	0.07962947	0.592539214	181	255	117	134	334	163	111	447	569	360	150	404	380
ENSG00000134419	RPS15A	0.07966318	0.592539214	3513	5140	6245	4135	4329	3733	8156	6949	4653	4236	6028	2875	4265
ENSG00000160075	SSU72	0.079732041	0.592539214	1971	2802	2815	2259	2740	2541	3027	3504	2662	2927	3571	1788	2309
ENSG00000179776	CDH5	0.079744833	0.592539214	575	1203	1137	885	895	788	1107	841	1171	995	1357	841	1250
ENSG00000112473	SLC39A7	0.079776255	0.592539214	498	621	535	471	434	523	769	702	557	602	796	360	660
ENSG00000167992	VWCE	0.079806582	0.592539214	17	20	25	22	8	7	34	23	25	32	33	11	23
ENSG00000230076	RPL10P6	0.079869676	0.592539214	390	507	675	431	361	838	827	661	448	520	1187	316	427
ENSG00000007202	KIAA0100	0.079899255	0.592539214	1378	1920	1631	1546	1499	1812	2086	1767	1589	1658	2342	1228	1830
ENSG00000166454	ATMIN	0.08002709	0.592539214	517	672	740	529	901	571	866	698	644	631	843	524	604
ENSG00000245532	NEAT1	0.080061434	0.592539214	16891	26262	19409	19110	12028	21121	33774	28199	11127	18685	28030	12323	15318
ENSG00000120647	CCDC77	0.080077251	0.592539214	36	67	95	69	54	41	71	45	45	48	89	25	65
ENSG00000188130	MAPK12	0.080089951	0.592539214	4706	6386	6652	4677	4814	5179	6960	7501	5880	5455	7080	4335	4807
ENSG00000160410	SHKBP1	0.080124955	0.592539214	102	145	155	106	98	106	217	134	101	209	245	96	159
ENSG00000229444	ST3GAL3-AS1	0.080138191	0.592539214	420	673	1058	991	538	291	325	970	603	458	1378	608	820
ENSG00000174796	THAP6	0.080156222	0.592539214	155	255	271	168	176	161	291	236	194	206	294	138	208
ENSG00000163673	DCLK3	0.080226617	0.592539214	21	36	37	34	45	35	23	56	57	34	40	34	42
ENSG00000233913	RPL10P9	0.080228179	0.592539214	1044	1370	1766	1101	1009	1884	2184	1834	1322	1284	2773	766	1177
ENSG00000109445	ZNF330	0.080246832	0.592539214	834	1428	1360	1448	1091	1219	1298	1485	1493	1250	1724	864	1164
ENSG00000188191	PRKAR1B	0.080290042	0.592539214	99	135	145	114	104	124	209	93	141	167	225	71	173
ENSG00000104872	PIH1D1	0.080291003	0.592539214	744	994	899	605	765	743	1128	952	758	909	1146	526	805
ENSG00000241764	AC002467.1	0.080379514	0.592676596	28	49	14	22	36	33	23	27	26	35	29	16	16
ENSG00000253326	AL606534.4	0.080431856	0.592753512	11	10	17	9	12	19	14	17	12	16	9	4	7
ENSG00000143815	LBR	0.080459849	0.592753512	207	336	171	209	232	236	324	219	173	260	285	172	187
ENSG00000135720	DYNC1LI2	0.080545705	0.592990877	887	1184	1088	876	832	889	1246	1086	996	1056	1324	808	1019
ENSG00000074800	ENO1	0.080590331	0.592990877	1309	2072	1904	1366	1338	1615	2264	1924	1692	1907	2454	1110	2120
ENSG00000165633	VSTM4	0.080671211	0.592990877	125	147	124	131	92	80	199	164	118	147	215	103	135
ENSG00000204103	MAFB	0.080691425	0.592990877	782	561	889	538	858	648	1254	735	493	502	877	327	542
ENSG00000285693	AP002381.2	0.080826416	0.593040395	1	21	24	7	9	7	14	33	17	16	29	11	12
ENSG00000110330	BIRC2	0.080828583	0.593040395	501	665	623	492	565	598	695	777	685	574	739	443	673
ENSG00000136891	TEX10	0.080986753	0.593040395	132	215	225	151	153	185	213	187	163	186	293	124	189
ENSG00000241399	CD302	0.08099752	0.593040395	54	102	69	67	61	70	190	93	71	159	117	49	105
ENSG00000165714	BORCS5	0.081016692	0.593040395	65	103	81	78	75	82	133	95	96	93	101	41	99
ENSG00000230216	HSPB1P2	0.081072449	0.593040395	24	15	6	4	9	31	16	11	5	15	29	3	11
ENSG00000198720	ANKRD13B	0.081086923	0.593040395	111	166	106	94	139	114	238	161	167	187	212	111	173
ENSG00000214653	HNRNPA3P3	0.081093265	0.593040395	53	79	76	51	39	47	87	60	38	50	70	33	39
ENSG00000113721	PDGFRB	0.081220838	0.593549224	736	1246	1401	1106	962	774	1375	1062	1183	1093	1570	893	1216
ENSG00000125744	RTN2	0.081232841	0.593549224	4248	6210	6159	5059	5786	5754	7904	7461	5811	5781	8205	3587	4536
ENSG00000223396	RPS10P7	0.081370392	0.594298227	24	25	37	12	15	34	22	23	15	14	63	26	35
ENSG00000272953	AC092171.4	0.081534928	0.59451195	19	43	24	28	26	27	33	35	14	17	40	13	15
ENSG00000197982	C1orf122	0.081557652	0.59451195	374	569	453	493	510	548	589	952	516	513	906	362	651
ENSG00000230487	PSMG3-AS1	0.081799211	0.59451195	54	79	100	63	86	56	116	88	111	74	129	62	104
ENSG00000249679	AC106897.1	0.081863539	0.59451195	38	60	73	40	27	65	73	61	45	58	78	25	26
ENSG00000241057	AC004951.3	0.0819683	0.59451195	238	184	269	103	251	135	190	222	227	204	217	103	113
ENSG00000123427	EEF1AKMT3	0.082033477	0.59451195	21	24	18	19	18	14	24	27	19	32	38	16	32
ENSG00000115274	INO80B	0.082098908	0.59451195	8	12	14	6	10	7	21	22	15	17	13	6	9
ENSG00000149806	FAU	0.082197404	0.59451195	3088	4803	6098	3535	3600	4289	7461	6048	4617	4281	5757	2437	3830
ENSG00000175727	MLXIP	0.082212242	0.59451195	5546	7853	6712	4620	5680	6178	11319	7896	6215	6115	7702	3980	5303
ENSG00000249456	AL731577.2	0.082219991	0.59451195	32	31	46	31	25	55	47	49	46	34	39	22	61
ENSG00000076924	XAB2	0.082273927	0.59451195	637	866	949	674	645	730	1152	689	689	806	1079	514	639
ENSG00000107859	PITX3	0.082274467	0.59451195	151	308	593	328	194	469	539	323	339	270	485	238	220
ENSG00000156735	BAG4	0.082312011	0.59451195	82	162	133	109	108	110	147	128	99	110	153	82	124
ENSG00000115318	LOXL3	0.082330948	0.59451195	13	49	32	25	17	20	80	28	22	46	75	14	49
ENSG00000025293	PHF20	0.082339355	0.59451195	863	1185	1295	769	837	915	1403	1557	1001	889	1324	622	808
ENSG00000169991	IFFO2	0.082348954	0.59451195	168	207	62	74	130	64	152	51	104	100	122	41	65
ENSG00000110713	NUP98	0.08236374	0.59451195	762	1081	1210	785	907	868	1401	1098	1062	1074	1423	716	857
ENSG00000165272	AQP3	0.082411245	0.59451195	27	31	18	16	11	24	67	32	28	49	53	38	75
ENSG00000132003	ZSWIM4	0.082458972	0.59451195	38	43	46	39	43	54	83	71	48	73	82	27	55
ENSG00000137571	SLCO5A1	0.082584901	0.59451195	186	393	365	299	342	383	391	720	338	478	327	334	461
ENSG00000226360	RPL10AP6	0.082624656	0.59451195	274	325	395	278	222	204	428	374	316	261	377	192	250
ENSG00000126246	IGFLR1	0.082740568	0.59451195	11	15	10	5	16	12	14	10	8	22	17	14	27
ENSG00000146469	VIP	0.082743193	0.59451195	4	22	6	16	17	8	8	8	17	16	29	14	31
ENSG00000204301	NOTCH4	0.082762188	0.59451195	367	683	806	679	571	470	618	503	758	685	1152	481	1044
ENSG00000166343	MSS51	0.082778378	0.59451195	3405	4866	4046	2685	4804	5175	8167	5416	6456	4384	4216	3169	4137
ENSG00000151657	KIN	0.082858324	0.59451195	102	151	102	105	77	105	111	139	108	65	173	93	97
ENSG00000187498	COL4A1	0.082863507	0.59451195	730	1402	943	975	1009	898	1423	721	1232	1108	1400	964	1669
ENSG00000125388	GRK4	0.083024167	0.59451195	79	89	94	88	75	104	112	95	87	121	116	97	157
ENSG00000139832	RAB20	0.08306956	0.59451195	13	25	31	15	28	11	38	28	14	19	28	11	36
ENSG00000101216	GMEB2	0.083202791	0.59451195	176	259	331	220	179	204	350	267	217	225	319	140	241
ENSG00000225778	PROSER2-AS1	0.083269442	0.59451195	7	9	25	14	13	12	19	18	18	15	13	7	8
ENSG00000143033	MTF2	0.083305352	0.59451195	158	205	269	191	127	171	230	223	149	157	267	118	162
ENSG00000083635	NUFIP1	0.083325265	0.59451195	81	95	133	83	58	68	105	74	115	81	109	62	78
ENSG00000165886	UBTD1	0.083365368	0.59451195	527	858	495	258	641	656	1119	787	693	463	537	345	243
ENSG00000202058	RN7SKP80	0.08346797	0.59451195	19	37	15	3	5	8	13	10	6	7	6	8	14
ENSG00000198431	TXNRD1	0.083469745	0.59451195	1183	1784	1338	1209	1257	1297	1377	1238	1327	1560	1886	1105	1265
ENSG00000185722	ANKFY1	0.083502068	0.59451195	309	349	468	320	270	327	444	326	287	356	519	207	320
ENSG00000230592	RPSAP8	0.083567975	0.59451195	9	8	13	2	10	12	15	16	3	7	5	8	9
ENSG00000008083	JARID2	0.083576075	0.59451195	163	287	295	232	219	210	297	276	276	229	350	161	210
ENSG00000261351	AC116913.1	0.083578772	0.59451195	11	14	21	11	12	11	18	7	7	7	15	5	6
ENSG00000109458	GAB1	0.083616822	0.59451195	203	272	505	478	196	294	371	246	266	293	655	163	339
ENSG00000146083	RNF44	0.083643421	0.59451195	397	498	506	405	417	475	616	572	539	600	753	403	730
ENSG00000205189	ZBTB10	0.083733914	0.59451195	143	207	193	165	147	181	247	219	146	158	221	128	213
ENSG00000049246	PER3	0.08383107	0.59451195	352	368	1033	594	233	470	993	535	278	455	978	123	472
ENSG00000228519	RANBP1P1	0.083851899	0.59451195	28	39	37	20	38	33	33	50	25	44	44	20	30
ENSG00000151276	MAGI1	0.083864093	0.59451195	87	191	310	232	150	156	216	222	195	243	284	159	208
ENSG00000224861	YBX1P1	0.08388738	0.59451195	2554	3556	3434	2809	2841	2811	4213	3951	3235	3269	4328	1980	3026
ENSG00000227456	LINC00310	0.083888881	0.59451195	64	141	50	48	61	92	109	181	23	56	20	29	22
ENSG00000120253	NUP43	0.083934351	0.59451195	263	468	520	382	327	389	522	417	382	383	478	307	345
ENSG00000233084	RPL23AP25	0.083966528	0.59451195	8	12	6	5	19	13	20	31	22	11	17	10	23
ENSG00000070190	DAPP1	0.084034582	0.59451195	10	16	23	9	9	17	20	23	21	36	37	11	22
ENSG00000104881	PPP1R13L	0.084036987	0.59451195	81	120	124	114	102	89	137	117	138	104	118	56	166
ENSG00000112406	HECA	0.084063899	0.59451195	534	470	479	392	447	398	814	641	476	502	669	254	413
ENSG00000215374	FAM66B	0.084192016	0.59516982	18	12	22	24	11	11	34	25	16	22	34	20	24
ENSG00000087269	NOP14	0.08429898	0.595374094	501	574	715	409	549	562	782	596	612	514	761	382	656
ENSG00000174529	TMEM81	0.084352627	0.595374094	35	66	36	40	53	38	43	53	31	44	61	31	29
ENSG00000166923	GREM1	0.084378521	0.595374094	40	40	17	28	42	177	26	33	63	23	64	30	33
ENSG00000278873	PRO1804	0.084444316	0.595374094	16	12	19	10	5	13	19	15	18	11	24	2	17
ENSG00000144320	LNPK	0.08448172	0.595374094	469	972	858	775	594	671	1026	800	621	566	639	353	535
ENSG00000129152	MYOD1	0.0845003	0.595374094	2039	2157	2288	1120	1550	951	1549	1363	1405	1289	1590	1268	797
ENSG00000175220	ARHGAP1	0.084575567	0.595374094	306	492	448	345	309	360	760	439	338	516	709	319	475
ENSG00000237821	ST13P7	0.084595791	0.595374094	270	281	310	221	183	249	434	263	306	274	278	161	173
ENSG00000257514	AC117505.1	0.08472049	0.595744486	121	250	86	91	98	113	227	146	116	80	125	62	73
ENSG00000142192	APP	0.084812107	0.595827887	1379	2455	1696	1671	1486	1518	3074	1941	1678	2290	2987	1413	2367
ENSG00000100519	PSMC6	0.084855215	0.595883892	1076	1737	1392	1250	1221	1375	1723	1653	1406	1344	1902	919	1215
ENSG00000176915	ANKLE2	0.084941126	0.596177394	624	707	873	632	629	683	1057	889	736	680	1127	491	653
ENSG00000123353	ORMDL2	0.085001331	0.596177394	45	47	37	32	39	25	68	57	45	53	63	36	49
ENSG00000132485	ZRANB2	0.08503848	0.596177394	851	1371	1456	981	836	1019	1518	1226	1140	1049	1369	686	935
ENSG00000109061	MYH1	0.085065653	0.596177394	144599	155873	247629	141970	137067	172799	796220	465291	210735	183797	65768	75481	68704
ENSG00000009694	TENM1	0.085072781	0.596177394	23	28	21	12	15	16	14	21	10	16	26	14	8
ENSG00000269374	AC011497.2	0.085246182	0.597034742	125	117	126	151	126	137	236	142	108	154	234	86	152
ENSG00000124399	NDUFB4P12	0.085265531	0.597034742	29	31	44	30	21	58	30	43	23	30	104	31	70
ENSG00000213593	TMX2	0.085425539	0.597504794	345	543	574	465	469	492	613	702	586	539	709	442	792
ENSG00000262454	MIR193BHG	0.085565326	0.597526825	1242	1328	1359	1047	980	867	1889	1356	1334	1131	1533	702	780
ENSG00000013016	EHD3	0.085635289	0.597526825	54	53	26	36	50	47	64	64	51	65	65	66	86
ENSG00000278959	AC006378.1	0.085682087	0.597526825	7	18	17	9	5	11	10	9	11	6	12	8	7
ENSG00000203667	COX20	0.085688144	0.597526825	407	700	816	566	757	683	658	840	893	702	893	546	1043
ENSG00000142534	RPS11	0.085737833	0.597627586	8322	13098	15830	9745	8703	10429	18003	13706	12109	11085	14739	7138	11162
ENSG00000017797	RALBP1	0.085830288	0.598026233	1078	1308	1224	1107	1196	1183	1433	1598	1220	1291	1777	909	1301
ENSG00000160284	SPATC1L	0.08589276	0.598049057	55	118	139	66	46	56	74	130	109	93	166	61	89
ENSG00000198887	SMC5	0.085904092	0.598049057	300	343	470	195	197	249	554	299	320	262	348	181	262
ENSG00000213699	SLC35F6	0.086011815	0.598104119	177	207	226	164	164	185	259	247	152	184	240	147	167
ENSG00000169744	LDB2	0.086050008	0.598104119	129	186	222	136	181	118	219	185	207	205	381	138	230
ENSG00000174013	FBXO45	0.086136806	0.598104119	301	328	501	266	251	268	398	419	345	380	539	223	309
ENSG00000138411	HECW2	0.086216448	0.598104119	21	34	64	61	31	42	78	18	69	70	109	94	112
ENSG00000168283	BMI1	0.086229714	0.598104119	662	976	830	607	850	745	883	1205	900	814	1164	577	833
ENSG00000108179	PPIF	0.086286978	0.598104119	683	1377	1639	1260	1288	1200	734	1126	1793	1456	2582	1341	2673
ENSG00000165629	ATP5F1C	0.086299946	0.598104119	2668	3947	4117	3620	4071	3911	3103	4944	4086	4023	6852	3347	6233
ENSG00000126970	ZC4H2	0.086433102	0.598537758	20	37	27	13	33	31	45	42	33	30	43	22	40
ENSG00000115421	PAPOLG	0.086589198	0.598854046	111	194	145	95	113	93	140	105	128	132	167	92	128
ENSG00000102921	N4BP1	0.086670018	0.598854046	390	540	531	443	442	426	697	524	532	460	600	355	430
ENSG00000164323	CFAP97	0.086735547	0.598854046	72	102	102	92	81	95	150	107	99	86	123	38	81
ENSG00000213442	RPL18AP3	0.086740863	0.598854046	3566	5693	7214	4224	4009	4735	8059	6985	4751	5616	7093	3141	4663
ENSG00000226519	LINC00390	0.086742462	0.598854046	29	61	131	46	63	75	75	81	86	37	56	41	12
ENSG00000242086	MUC20-OT1	0.086777338	0.598854046	437	516	476	353	542	464	1335	453	560	1006	1307	356	791
ENSG00000135387	CAPRIN1	0.086863326	0.598854046	1044	1413	1369	1068	1113	1176	1546	1441	1213	1305	1687	997	1351
ENSG00000260747	AC022968.1	0.086883494	0.598854046	75	126	158	122	145	151	114	140	164	164	284	116	220
ENSG00000136143	SUCLA2	0.086977592	0.598854046	2238	4114	2271	3581	3999	3703	3512	3443	4293	4014	7162	3011	5768
ENSG00000260743	AC007823.1	0.087043179	0.598854046	9	16	8	5	17	2	10	15	9	20	18	13	11
ENSG00000179094	PER1	0.087073463	0.598854046	1768	2646	4346	2452	1219	2188	6322	1388	1298	1842	3966	1170	1833
ENSG00000237729	AC002075.2	0.08707575	0.598854046	196	248	357	155	148	177	362	296	181	196	282	131	202
ENSG00000096717	SIRT1	0.087093518	0.598854046	224	329	370	244	216	252	411	298	309	242	443	168	294
ENSG00000186364	NUDT17	0.087201289	0.598854046	46	88	78	57	42	53	68	85	110	58	109	33	76
ENSG00000162928	PEX13	0.087340673	0.598854046	303	426	388	362	301	365	447	383	339	424	510	294	331
ENSG00000058600	POLR3E	0.087374534	0.598854046	918	1078	1175	876	1156	1060	1203	1273	1090	1095	1514	802	1080
ENSG00000186130	ZBTB6	0.08738085	0.598854046	126	164	207	120	129	125	212	192	132	134	170	110	139
ENSG00000147883	CDKN2B	0.087449843	0.598854046	40	170	48	94	29	36	125	86	53	104	97	85	60
ENSG00000227242	AC244394.2	0.087577389	0.598854046	654	797	621	465	477	468	535	619	766	528	761	405	687
ENSG00000151893	CACUL1	0.087618526	0.598854046	598	1090	798	543	670	765	1000	947	684	829	1146	695	743
ENSG00000258920	FOXN3-AS1	0.087733834	0.598854046	3	9	9	8	7	10	7	18	11	13	28	9	22
ENSG00000267317	AC027307.2	0.087747486	0.598854046	20	35	23	19	28	18	38	26	23	18	46	13	17
ENSG00000115486	GGCX	0.087806036	0.598854046	263	389	290	260	272	289	384	307	322	333	491	241	306
ENSG00000152234	ATP5F1A	0.08782716	0.598854046	12369	21451	23149	21628	23222	22294	15855	24999	26911	25258	40110	19840	34899
ENSG00000118523	CCN2	0.087843941	0.598854046	316	187	288	143	89	143	1205	331	208	785	314	168	256
ENSG00000119318	RAD23B	0.087875693	0.598854046	3941	5766	4185	3807	4003	4419	5976	5792	4418	4885	6575	3099	4583
ENSG00000260807	CEROX1	0.087897766	0.598854046	19	63	39	21	27	42	63	89	28	22	27	20	42
ENSG00000175040	CHST2	0.08797816	0.598854046	36	71	56	45	34	45	122	31	45	66	92	35	65
ENSG00000236778	INTS6-AS1	0.088018623	0.598854046	23	31	11	15	32	15	32	40	25	23	92	17	28
ENSG00000171443	ZNF524	0.088019784	0.598854046	444	496	558	400	430	489	754	699	523	512	727	318	480
ENSG00000250273	PSMC1P5	0.08806781	0.598854046	62	73	58	53	59	98	70	79	63	44	141	50	63
ENSG00000114739	ACVR2B	0.088167535	0.599248096	169	244	252	373	222	236	254	273	193	209	444	146	203
ENSG00000224183	SDHDP6	0.08821829	0.599248096	83	148	168	130	164	143	153	188	160	190	240	125	210
ENSG00000131115	ZNF227	0.088248948	0.599248096	99	147	128	104	87	64	112	115	89	87	116	51	82
ENSG00000168566	SNRNP48	0.088285527	0.599248096	194	293	339	202	229	208	365	304	245	203	375	148	232
ENSG00000183354	KIAA2026	0.088356152	0.599248096	530	798	663	546	543	616	912	855	653	638	885	409	591
ENSG00000184451	CCR10	0.088380209	0.599248096	24	68	60	39	42	44	69	82	78	53	71	25	59
ENSG00000178752	ERFE	0.088399406	0.599248096	89	65	20	40	56	7	232	42	44	103	25	26	15
ENSG00000132326	PER2	0.088454234	0.599248096	146	99	483	314	124	307	602	244	131	253	438	74	197
ENSG00000176896	TCEANC	0.088488251	0.599248096	81	94	83	46	60	71	70	79	53	76	101	51	64
ENSG00000096433	ITPR3	0.088514445	0.599248096	88	125	135	103	93	113	285	189	118	211	178	103	141
ENSG00000143554	SLC27A3	0.088610479	0.59941967	145	168	131	147	106	96	326	154	130	181	199	105	143
ENSG00000181104	F2R	0.088701382	0.599681409	28	57	49	35	53	47	132	46	61	99	51	58	94
ENSG00000121440	PDZRN3	0.088820204	0.599681409	1042	959	1876	1399	897	1439	1698	1575	1378	906	1594	786	2049
ENSG00000130227	XPO7	0.088870409	0.599681409	506	758	860	589	626	620	885	788	725	782	910	517	681
ENSG00000077238	IL4R	0.088922768	0.599681409	101	150	92	67	77	68	227	102	71	229	167	70	99
ENSG00000125977	EIF2S2	0.088931567	0.599681409	1603	2345	1866	1523	1801	1746	2410	2429	1798	1812	2763	1224	1781
ENSG00000120875	DUSP4	0.088967417	0.599681409	33	17	16	22	11	29	238	96	31	109	37	18	29
ENSG00000257702	LBX2-AS1	0.089130227	0.600029606	8	12	14	11	12	12	33	10	12	17	17	12	16
ENSG00000266962	AC067852.2	0.089176536	0.600029606	230	310	347	214	232	260	351	316	312	228	414	191	361
ENSG00000103540	CCP110	0.089212284	0.600029606	149	190	197	140	139	152	272	223	149	155	192	88	134
ENSG00000161896	IP6K3	0.089233271	0.600029606	1852	2993	2559	1243	1882	1800	2806	1873	2019	2409	2030	1316	1673
ENSG00000137936	BCAR3	0.089410831	0.600674397	201	326	352	399	397	296	255	332	316	317	461	345	510
ENSG00000168405	CMAHP	0.089525005	0.601050897	24	79	57	26	13	13	85	50	27	44	62	17	36
ENSG00000261087	ZNNT1	0.089614661	0.601172823	249	407	322	271	285	208	438	361	303	321	401	164	214
ENSG00000272602	ZNF595	0.089754674	0.601172823	61	80	99	69	55	63	87	49	91	55	94	35	68
ENSG00000027001	MIPEP	0.089765774	0.601172823	157	319	230	224	221	291	228	233	313	284	421	205	426
ENSG00000147166	ITGB1BP2	0.089791306	0.601172823	241	585	537	665	440	462	327	432	641	540	1006	505	764
ENSG00000175470	PPP2R2D	0.089940587	0.601522607	338	599	488	540	411	486	541	477	519	723	792	332	625
ENSG00000134779	TPGS2	0.090049618	0.601775607	115	205	136	111	106	124	229	188	131	205	233	99	188
ENSG00000186687	LYRM7	0.090141809	0.60182042	574	990	1081	833	908	889	895	1056	1051	1062	1445	711	1418
ENSG00000105829	BET1	0.090242254	0.60182042	109	156	150	92	119	112	168	163	95	147	176	96	129
ENSG00000145687	SSBP2	0.090255967	0.60182042	325	579	471	309	326	330	507	473	437	352	539	268	317
ENSG00000161996	WDR90	0.090258813	0.60182042	143	235	219	138	125	149	271	170	151	167	232	88	157
ENSG00000167325	RRM1	0.090278386	0.60182042	506	819	1025	668	539	655	890	749	662	667	966	465	697
ENSG00000213860	RPL21P75	0.090489793	0.601948311	4021	5449	6656	4180	4369	3992	7971	6805	5377	4520	5771	2889	4164
ENSG00000136149	RPL13AP25	0.09049515	0.601948311	894	1387	1523	967	911	920	1950	1630	1088	1186	1655	627	976
ENSG00000229539	PANK2-AS1	0.090564422	0.601948311	11	16	15	13	4	11	16	20	14	11	28	9	9
ENSG00000135205	CCDC146	0.090615562	0.601948311	40	56	54	35	47	34	52	55	30	41	56	30	50
ENSG00000020129	NCDN	0.0906685	0.601948311	257	338	287	192	234	256	390	264	242	273	333	288	325
ENSG00000117682	DHDDS	0.090679721	0.601948311	135	190	205	134	147	169	232	176	178	217	270	116	206
ENSG00000134698	AGO4	0.090700466	0.601948311	389	542	553	472	411	417	604	609	547	483	634	322	466
ENSG00000237749	AL034379.1	0.090707875	0.601948311	34	62	80	44	28	38	87	74	41	59	55	34	42
ENSG00000215630	GUSBP9	0.090729786	0.601948311	6	20	23	9	7	9	67	29	12	14	31	10	23
ENSG00000260400	AL513534.2	0.090748551	0.601948311	9	49	20	15	37	8	35	46	51	20	25	16	35
ENSG00000269038	AP001462.1	0.090758997	0.601948311	13	18	17	8	7	6	14	10	6	10	9	6	3
ENSG00000196167	COLCA1	0.09083296	0.602203346	14	18	22	13	19	16	30	11	6	18	12	8	16
ENSG00000287146	AC000085.1	0.090895902	0.602269317	5	10	16	17	11	6	3	30	12	14	21	25	39
ENSG00000094880	CDC23	0.090939771	0.602269317	146	230	230	201	201	185	218	207	186	174	277	138	217
ENSG00000177464	GPR4	0.09094945	0.602269317	21	73	40	51	67	34	54	62	42	46	57	66	39
ENSG00000152104	PTPN14	0.09105901	0.602759463	786	1148	1009	722	819	860	1399	1294	960	921	1195	675	759
ENSG00000176490	DIRAS1	0.091161247	0.603087279	7	25	9	36	15	9	5	0	27	32	46	40	94
ENSG00000143507	DUSP10	0.091225479	0.603087279	213	389	387	461	400	534	536	562	409	365	592	167	206
ENSG00000019102	VSIG2	0.09126187	0.603087279	30	37	11	22	24	17	32	22	26	25	28	27	24
ENSG00000010327	STAB1	0.09128634	0.603087279	210	420	319	227	243	242	722	297	263	600	513	191	335
ENSG00000273382	TMEM167B-DT	0.091417294	0.603717247	4	8	13	18	8	7	12	17	12	17	27	8	20
ENSG00000213762	ZNF134	0.091506837	0.603999776	146	215	386	199	156	115	230	200	214	186	258	97	153
ENSG00000236208	C10orf71-AS1	0.091531306	0.603999776	425	566	675	575	617	502	414	740	521	431	776	317	725
ENSG00000010256	UQCRC1	0.091679968	0.604120447	7390	12507	13752	10898	12212	13285	10332	13815	14542	14175	20473	10308	18294
ENSG00000198744	MTCO3P12	0.091723863	0.604120447	19733	27950	49299	38276	39681	35512	19412	35013	42905	48899	80059	34817	82305
ENSG00000108599	AKAP10	0.091787941	0.604120447	131	158	140	108	129	126	174	142	127	148	199	117	160
ENSG00000109814	UGDH	0.09179895	0.604120447	35	71	55	54	52	45	115	52	58	97	137	55	49
ENSG00000172765	TMCC1	0.091890401	0.604171847	710	1056	856	843	853	956	998	778	851	978	1167	550	730
ENSG00000233622	CYP2T1P	0.091934636	0.604171847	12	15	13	11	10	6	65	15	13	19	47	7	18
ENSG00000237973	MTCO1P12	0.091970641	0.604171847	174447	275298	372327	299525	333324	282321	170159	227942	346912	343485	596899	307288	594219
ENSG00000166311	SMPD1	0.091970795	0.604171847	588	858	826	646	722	764	877	780	1060	809	1118	650	1111
ENSG00000143816	WNT9A	0.092065821	0.604171847	663	470	282	243	162	244	564	414	340	241	350	157	159
ENSG00000257884	AL512310.7	0.092068015	0.604171847	6	12	15	7	6	7	16	7	18	8	14	12	13
ENSG00000100097	LGALS1	0.092071881	0.604171847	3757	4528	4151	3336	3315	3764	8018	6274	2828	4014	4603	2168	2416
ENSG00000135046	ANXA1	0.092091764	0.604171847	396	473	388	341	311	331	1154	508	289	839	785	208	411
ENSG00000160208	RRP1B	0.092144258	0.604282475	194	337	333	220	255	237	320	286	307	266	307	240	252
ENSG00000144354	CDCA7	0.092188437	0.604338503	35	94	61	49	95	85	172	105	52	40	141	52	77
ENSG00000184967	NOC4L	0.09227656	0.604467962	250	371	328	274	242	285	456	392	295	278	415	200	240
ENSG00000242071	RPL7AP6	0.092315114	0.604467962	1555	2048	2725	1605	1407	1679	3203	2375	1921	2086	2708	1025	1731
ENSG00000140022	STON2	0.09245102	0.604902328	126	195	137	114	133	90	135	118	150	159	183	124	161
ENSG00000146243	IRAK1BP1	0.092461647	0.604902328	21	36	31	22	24	26	30	33	24	17	38	18	20
ENSG00000071189	SNX13	0.092501261	0.604902328	548	765	780	610	640	640	787	886	704	675	842	511	657
ENSG00000149679	CABLES2	0.092529953	0.604902328	89	136	196	122	139	106	167	169	129	93	143	81	128
ENSG00000188372	ZP3	0.092592317	0.604902328	21	121	111	11	22	26	40	101	178	27	205	19	13
ENSG00000266028	SRGAP2	0.09282948	0.604902328	152	164	152	181	144	149	265	134	185	224	236	150	181
ENSG00000263563	UBBP4	0.09283858	0.604902328	515	736	764	567	645	643	687	579	604	680	1106	412	559
ENSG00000212802	RPL15P3	0.092854078	0.604902328	2149	2905	4200	2501	2300	2601	4282	3329	2894	2880	4108	1834	2983
ENSG00000132819	RBM38	0.092862113	0.604902328	5218	6331	6565	5254	6668	6554	8414	8177	6336	5285	10370	4470	5257
ENSG00000171105	INSR	0.092863595	0.604902328	1072	1481	1384	1150	1130	883	1396	1045	1259	1350	1724	800	1278
ENSG00000028839	TBPL1	0.092889125	0.604902328	58	87	94	64	83	71	104	74	55	72	92	62	70
ENSG00000064651	SLC12A2	0.092936803	0.604902328	321	286	664	573	320	522	554	384	506	342	780	229	366
ENSG00000132313	MRPL35	0.092996484	0.604902328	665	1025	1211	795	889	831	729	1174	1064	948	1335	968	1418
ENSG00000164548	TRA2A	0.093053314	0.604902328	477	539	592	416	360	473	683	540	407	531	679	339	433
ENSG00000006757	PNPLA4	0.093076646	0.604902328	521	682	755	648	776	625	1446	773	840	924	1185	551	916
ENSG00000175445	LPL	0.093094821	0.604902328	659	1080	1285	1117	637	853	1628	595	1701	1517	1943	1054	2615
ENSG00000141696	P3H4	0.093164154	0.605120982	66	119	77	70	84	89	101	112	109	91	98	47	59
ENSG00000114030	KPNA1	0.093293353	0.605238334	1647	2071	1926	1409	1673	1898	2413	2408	2123	2004	2254	1395	1877
ENSG00000286322	AL356218.2	0.093317754	0.605238334	24	81	105	97	61	26	21	40	92	104	209	71	100
ENSG00000204186	ZDBF2	0.093334843	0.605238334	154	321	181	155	129	164	236	186	179	174	221	103	140
ENSG00000178585	CTNNBIP1	0.093425414	0.605238334	441	545	759	519	785	727	793	1124	1031	691	1059	644	792
ENSG00000196497	IPO4	0.09349665	0.605238334	21	23	29	16	17	21	29	21	20	24	42	11	14
ENSG00000133104	SPART	0.093528587	0.605238334	518	788	694	514	762	647	986	650	643	693	955	470	597
ENSG00000227081	AC005912.1	0.093753001	0.605238334	508	691	1002	613	606	524	1131	1014	698	673	1038	379	613
ENSG00000279696	AP001273.1	0.093784845	0.605238334	12	48	19	31	21	20	33	31	28	27	45	13	14
ENSG00000164142	FAM160A1	0.093914509	0.605238334	981	1105	1640	1060	1143	1190	1472	1318	1362	1297	1979	934	1233
ENSG00000168724	DNAJC21	0.093994295	0.605238334	1319	1785	1616	1396	1472	1601	1565	1957	1716	1588	2269	1141	1574
ENSG00000100612	DHRS7	0.094023994	0.605238334	1735	2442	1643	1553	1861	1812	2456	2810	1954	1772	2559	1172	1897
ENSG00000156482	RPL30	0.094024268	0.605238334	5658	8734	10543	6771	6009	6741	13258	11471	8047	7358	11207	4544	6995
ENSG00000227694	RPL23AP74	0.094047923	0.605238334	299	396	523	316	270	313	554	464	320	399	537	233	357
ENSG00000166289	PLEKHF1	0.094103798	0.605238334	959	1739	1605	716	929	875	1598	1294	990	1149	1586	747	1008
ENSG00000140876	NUDT7	0.094145644	0.605238334	23	53	44	42	49	38	94	60	37	40	101	40	67
ENSG00000256433	AC005840.2	0.094196678	0.605238334	18	28	19	9	40	22	26	12	12	26	25	19	5
ENSG00000170264	FAM161A	0.094217183	0.605238334	41	63	66	41	34	31	83	70	49	25	44	33	21
ENSG00000131471	AOC3	0.094294862	0.605345012	454	552	335	355	342	248	1207	344	334	665	891	253	652
ENSG00000257497	AC121761.1	0.094386462	0.605345012	2	23	15	11	15	10	18	34	16	16	28	7	19
ENSG00000037241	RPL26L1	0.094437989	0.605345012	120	188	158	156	126	139	176	156	136	148	251	95	153
ENSG00000231822	SMC3P1	0.094492565	0.605345012	26	17	23	21	24	18	32	25	14	17	33	11	17
ENSG00000100916	BRMS1L	0.094525001	0.605345012	210	352	314	264	233	251	430	361	268	264	450	195	266
ENSG00000137941	TTLL7	0.09453669	0.605345012	197	235	119	87	96	136	266	207	100	172	151	67	78
ENSG00000084774	CAD	0.094623403	0.605345012	129	236	226	134	133	134	202	164	201	191	245	142	190
ENSG00000147789	ZNF7	0.094648393	0.605345012	291	424	416	344	304	276	445	439	322	317	458	189	325
ENSG00000227836	AC008850.1	0.094725338	0.605520922	9	17	22	10	12	14	9	12	8	15	23	3	19
ENSG00000050820	BCAR1	0.09491841	0.60597036	2030	2631	2012	1629	1603	2308	2947	1819	1975	2151	2700	1405	1583
ENSG00000220842	RPL21P16	0.094920192	0.60597036	4288	5834	7082	4445	4657	4247	8478	7280	5679	4874	6148	3080	4427
ENSG00000137492	THAP12	0.094945101	0.60597036	556	994	964	822	800	701	1078	1011	909	808	1130	620	757
ENSG00000011260	UTP18	0.095152105	0.60597036	268	397	346	186	220	257	409	442	288	302	387	209	326
ENSG00000128654	MTX2	0.095155947	0.60597036	489	731	860	729	805	799	679	922	938	819	1293	635	1377
ENSG00000197217	ENTPD4	0.095162862	0.60597036	245	355	375	311	276	356	503	358	390	404	498	241	404
ENSG00000159079	CFAP298	0.095188693	0.60597036	215	318	241	192	157	213	346	240	225	251	324	117	189
ENSG00000179091	CYC1	0.095240247	0.606071047	4300	8048	8200	6283	6451	7154	6366	8699	7786	8533	12327	5722	10867
ENSG00000136636	KCTD3	0.095331551	0.606416504	295	397	414	294	330	356	509	396	361	337	463	252	331
ENSG00000090615	GOLGA3	0.09544919	0.606416504	477	773	694	563	446	533	761	677	604	606	907	397	492
ENSG00000198604	BAZ1A	0.095450448	0.606416504	237	258	181	205	191	171	269	214	193	286	369	116	127
ENSG00000171992	SYNPO	0.095457161	0.606416504	50518	63111	54466	40939	40816	44084	62721	69987	52312	49941	72104	31868	46869
ENSG00000259664	LINC02254	0.095530588	0.606416504	25	23	26	12	14	12	20	27	17	15	39	21	21
ENSG00000168309	FAM107A	0.0955374	0.606416504	238	334	446	274	269	302	576	363	418	382	619	227	497
ENSG00000055163	CYFIP2	0.095610093	0.60644996	79	171	78	89	69	90	93	99	100	114	126	45	169
ENSG00000121486	TRMT1L	0.095621628	0.60644996	553	960	709	635	628	679	720	733	663	647	950	443	682
ENSG00000073536	NLE1	0.095751752	0.60667077	100	98	108	70	73	88	155	95	92	74	160	54	81
ENSG00000240854	PSMC2P1	0.095762901	0.60667077	9	13	13	7	5	10	14	12	15	12	21	4	16
ENSG00000102699	PARP4	0.095775556	0.60667077	120	141	162	147	146	151	234	142	185	181	219	119	193
ENSG00000257773	ST13P3	0.095802421	0.60667077	112	142	170	107	103	127	250	133	144	122	141	95	73
ENSG00000140526	ABHD2	0.095862003	0.60667077	206	378	225	171	245	417	394	346	277	489	305	232	291
ENSG00000053372	MRTO4	0.095966226	0.606864411	247	391	336	213	225	300	355	286	262	266	408	194	253
ENSG00000186743	TPI1P3	0.096038824	0.606934317	37	28	25	23	25	29	25	30	19	37	50	17	30
ENSG00000177728	TMEM94	0.096141621	0.606934317	1549	2032	2616	1536	1497	1793	2684	2264	2122	1759	2031	1229	1731
ENSG00000009844	VTA1	0.096150817	0.606934317	714	1118	1037	782	832	903	1330	1068	836	884	1226	582	983
ENSG00000244021	AC093591.1	0.096157175	0.606934317	2044	2636	3249	2055	2109	1860	3916	3292	2561	2236	2817	1398	2074
ENSG00000103343	ZNF174	0.096278515	0.607209871	134	174	134	132	125	131	154	143	129	119	224	80	135
ENSG00000112312	GMNN	0.096553335	0.607880877	43	88	66	57	62	54	75	71	44	84	121	65	132
ENSG00000241612	AC114728.1	0.096556082	0.607880877	236	325	345	258	293	193	424	364	302	265	287	135	207
ENSG00000143499	SMYD2	0.096699342	0.607880877	963	1254	1267	1183	1132	1089	1531	1224	1287	1144	1797	862	1134
ENSG00000228050	TOP3BP1	0.096761554	0.607880877	45	62	32	44	34	29	71	49	50	46	63	31	54
ENSG00000130159	ECSIT	0.096937555	0.607880877	1241	1644	2125	1893	2093	1820	1859	2092	2106	2175	3647	1754	3284
ENSG00000161267	BDH1	0.096958416	0.607880877	158	575	353	513	277	226	301	167	393	469	1110	292	894
ENSG00000198625	MDM4	0.097032139	0.608118275	493	745	789	496	463	553	785	668	630	597	829	410	554
ENSG00000204209	DAXX	0.097131387	0.608132056	415	522	520	438	452	504	739	532	462	523	656	318	420
ENSG00000136709	WDR33	0.097169676	0.608132056	583	930	1062	570	656	670	951	896	820	793	1075	520	719
ENSG00000110958	PTGES3	0.097220128	0.608132056	2693	3534	3491	2570	2828	3039	4759	3387	2776	3164	4226	2097	2538
ENSG00000118985	ELL2	0.097291747	0.608132056	165	168	206	120	97	136	238	131	117	142	196	91	154
ENSG00000185028	LRRC14B	0.09729541	0.608132056	1025	1376	2444	1445	1495	1294	1405	1868	1524	1821	2859	1441	2575
ENSG00000177854	TMEM187	0.09732121	0.608132056	46	140	107	52	83	66	132	100	99	109	141	55	88
ENSG00000249264	EEF1A1P9	0.097371368	0.608221375	245	256	240	159	167	166	652	339	214	373	349	112	222
ENSG00000171135	JAGN1	0.097441252	0.608433794	235	369	388	267	305	290	453	407	338	294	451	187	355
ENSG00000175215	CTDSP2	0.097492541	0.608529996	2108	2842	2515	2541	2039	2479	4200	2876	2420	2446	3223	1813	2384
ENSG00000230202	AL450405.1	0.097611328	0.608753131	2366	3223	4728	3109	2661	2784	6204	4289	3775	3485	4213	1917	2863
ENSG00000189316	AC073349.1	0.097631757	0.608753131	106	303	385	265	83	246	163	109	109	135	248	80	50
ENSG00000100065	CARD10	0.097635976	0.608753131	173	287	284	286	230	259	437	266	321	208	542	287	308
ENSG00000264049	MIR4737	0.097747898	0.609087878	8	4	17	20	9	16	7	16	12	20	15	15	10
ENSG00000214460	TPT1P6	0.09780903	0.609087878	24	38	38	30	24	30	42	33	21	53	60	7	34
ENSG00000121067	SPOP	0.097869242	0.609087878	987	1353	1238	1090	960	1128	1416	1279	1124	1120	1707	780	1089
ENSG00000153246	PLA2R1	0.097966547	0.609396307	18	24	13	17	21	14	52	35	17	30	27	9	37
ENSG00000116863	ADPRS	0.097996671	0.609396307	363	550	526	350	430	450	716	544	511	377	648	283	451
ENSG00000114904	NEK4	0.098197799	0.609396307	147	232	196	178	177	171	274	238	198	242	225	120	179
ENSG00000262155	LINC02175	0.098225516	0.609396307	11	19	19	20	19	17	23	24	19	22	24	22	18
ENSG00000165861	ZFYVE1	0.098233592	0.609396307	324	381	440	309	320	412	543	406	358	427	506	254	408
ENSG00000100105	PATZ1	0.098240082	0.609396307	328	493	461	320	296	329	502	438	420	249	521	177	293
ENSG00000142798	HSPG2	0.098276098	0.609396307	2523	4467	2987	3067	2826	3150	5339	2816	3540	4011	4811	2530	4581
ENSG00000185000	DGAT1	0.098302448	0.609396307	663	993	867	687	807	769	1113	893	819	933	1143	535	975
ENSG00000229180	AC006001.3	0.098355753	0.609396307	139	217	199	118	116	153	246	206	174	191	270	137	164
ENSG00000240231	RPS27P29	0.098398736	0.609396307	125	157	226	130	136	95	247	206	167	159	175	74	145
ENSG00000163939	PBRM1	0.098402977	0.609396307	376	512	539	371	400	414	641	506	449	452	594	349	430
ENSG00000129250	KIF1C	0.09842187	0.609396307	25437	33662	32663	25421	21185	25325	30975	29060	30793	26664	38524	19952	23958
ENSG00000117592	PRDX6	0.09850246	0.609672711	4899	8426	7602	6117	5681	5830	6776	6548	5997	6084	10301	4995	6607
ENSG00000127870	RNF6	0.098591144	0.609998986	401	490	562	455	395	467	587	630	517	482	541	341	423
ENSG00000134058	CDK7	0.098663467	0.610043587	148	206	181	168	147	181	226	203	185	179	311	86	174
ENSG00000064989	CALCRL	0.098670297	0.610043587	94	99	96	158	84	87	287	119	72	185	192	130	168
ENSG00000088970	KIZ	0.098855674	0.610299737	307	295	422	273	226	233	437	396	278	302	453	184	270
ENSG00000272356	AL080317.2	0.098910001	0.610338053	21	40	36	22	17	7	42	41	30	36	25	28	18
ENSG00000184517	ZFP1	0.098954972	0.610338053	86	141	151	79	96	96	155	100	103	97	129	93	144
ENSG00000131127	ZNF141	0.099026328	0.610338053	58	77	88	56	61	54	97	73	92	53	95	52	90
ENSG00000083845	RPS5	0.099038038	0.610338053	3814	6671	9462	5108	5075	5216	10898	7741	6231	5803	8639	3417	5690
ENSG00000115461	IGFBP5	0.099041826	0.610338053	11506	16136	20612	9769	14195	9589	23834	16485	12385	10790	16450	8311	9384
ENSG00000170153	RNF150	0.09914328	0.610519563	417	466	899	475	370	487	1038	759	465	525	820	168	466
ENSG00000157617	C2CD2	0.099185817	0.610559807	61	83	68	59	70	56	203	97	72	124	172	56	75
ENSG00000124486	USP9X	0.099412461	0.610934314	1480	2833	2036	1838	1894	1888	2638	2221	2305	2275	2944	1451	2052
ENSG00000196422	PPP1R26	0.099532446	0.610934314	219	297	151	285	217	242	142	98	268	237	415	139	230
ENSG00000186666	BCDIN3D	0.099559828	0.610934314	49	77	59	49	69	53	65	93	70	70	102	48	62
ENSG00000108349	CASC3	0.099586897	0.610934314	1236	1566	1812	1111	1026	1252	1873	1638	1433	1313	1772	1026	1114
ENSG00000184203	PPP1R2	0.099597398	0.610934314	1447	2886	2170	1585	1987	2355	3584	2280	2368	2453	2366	1608	1413
ENSG00000172315	TP53RK	0.099664915	0.610934314	111	160	183	72	115	155	231	202	158	139	170	96	143
ENSG00000090316	MAEA	0.099834536	0.611006452	361	670	786	425	467	512	721	677	668	637	801	448	764
ENSG00000071082	RPL31	0.099992721	0.611006452	3854	5622	6385	4518	3821	4407	8391	6563	5222	4815	7715	2780	4374
ENSG00000274330	AL160191.3	0.10001179	0.611006452	35	29	24	36	21	16	30	19	28	26	21	19	21
ENSG00000163412	EIF4E3	0.100078253	0.611006452	1070	1357	1338	1129	1049	1107	1540	1578	1143	1168	1678	819	1289
ENSG00000204856	FAM216A	0.100139822	0.611006452	20	42	36	18	43	41	45	32	31	35	58	13	40
ENSG00000128567	PODXL	0.100159086	0.611006452	300	658	648	674	420	508	912	532	634	724	950	631	720
ENSG00000162817	C1orf115	0.100199142	0.611031014	126	232	391	227	138	210	337	324	252	235	335	146	236
ENSG00000248587	GDNF-AS1	0.100257458	0.611166871	28	56	42	30	39	31	60	58	28	16	42	33	26
ENSG00000146834	MEPCE	0.100418626	0.611282769	888	1184	1324	849	820	1057	1389	999	1038	935	1410	646	890
ENSG00000278619	MRM1	0.100546652	0.611282769	81	117	92	92	113	92	82	83	119	85	174	79	210
ENSG00000230457	PA2G4P4	0.100570353	0.611282769	6	12	20	21	7	9	13	0	13	11	8	6	17
ENSG00000087302	RTRAF	0.100627369	0.611282769	1020	1466	1361	1097	1203	1106	1719	1520	1323	1194	1860	887	1213
ENSG00000223361	FTH1P10	0.100708549	0.611282769	520	809	416	536	553	505	758	853	441	474	919	415	602
ENSG00000179406	LINC00174	0.100738036	0.611282769	100	176	141	112	97	89	114	115	97	112	137	88	107
ENSG00000099995	SF3A1	0.100848613	0.611282769	1066	1450	1614	1094	1128	1247	1600	1329	1206	1309	1798	951	1213
ENSG00000260260	SNHG19	0.100873809	0.611282769	96	211	194	138	149	127	159	281	194	170	249	70	114
ENSG00000187699	C2orf88	0.100882722	0.611282769	103	212	291	170	172	203	175	232	383	220	321	313	555
ENSG00000224858	RPL29P11	0.100984972	0.611460785	1273	1639	2530	1571	1390	1510	2909	2252	2157	1794	2176	996	1563
ENSG00000213757	RPS3AP20	0.100990722	0.611460785	316	445	540	375	426	357	652	597	447	402	518	270	375
ENSG00000198815	FOXJ3	0.101073979	0.611746468	679	959	1129	727	730	825	1368	995	843	898	1179	599	772
ENSG00000171033	PKIA	0.101139538	0.611788371	10592	15086	16672	13422	13589	15307	13990	15858	14738	14403	20465	11103	14077
ENSG00000006282	SPATA20	0.101162577	0.611788371	637	637	769	723	560	536	849	851	1069	484	1011	300	975
ENSG00000129474	AJUBA	0.101231275	0.611788371	14	35	20	19	36	26	54	47	52	28	39	24	21
ENSG00000004799	PDK4	0.101273757	0.611788371	7828	7063	1458	249	1013	461	1192	172	253	346	576	406	1364
ENSG00000077152	UBE2T	0.101437658	0.612342717	62	141	107	108	129	90	109	129	86	115	188	95	131
ENSG00000144659	SLC25A38	0.10146135	0.612342717	524	793	571	601	580	561	799	703	582	656	942	431	707
ENSG00000120963	ZNF706	0.101745975	0.61248729	635	985	894	606	599	671	1041	871	791	801	1141	460	746
ENSG00000286532	PARTICL	0.101768751	0.61248729	49	87	69	63	59	42	83	70	50	63	92	22	49
ENSG00000197037	ZSCAN25	0.101774231	0.61248729	94	132	161	92	106	99	144	74	110	92	147	81	107
ENSG00000144401	METTL21A	0.101810599	0.612488808	105	167	154	103	107	108	202	194	91	137	201	85	129
ENSG00000102100	SLC35A2	0.101947641	0.613095763	94	117	166	87	80	105	150	120	89	120	152	74	116
ENSG00000198517	MAFK	0.102086273	0.613711844	1764	2160	1886	1143	1050	1612	2526	1902	1514	1719	2218	801	1318
ENSG00000241556	AC018475.1	0.102222954	0.614082319	666	920	1343	849	685	801	1525	1090	1047	913	1232	532	802
ENSG00000198899	MT-ATP6	0.102345232	0.614082319	163401	354695	339809	312908	333471	266620	172788	229382	301587	313264	643436	263560	595940
ENSG00000232460	BMPR1AP2	0.102471943	0.614082319	44	49	27	28	43	51	45	52	78	36	28	24	41
ENSG00000168765	GSTM4	0.102492649	0.614082319	1065	1135	1206	860	1090	992	1509	1332	1262	1543	1662	1086	1098
ENSG00000114948	ADAM23	0.102500615	0.614082319	361	593	313	190	171	239	463	331	240	281	402	198	191
ENSG00000157625	TAB3	0.102502184	0.614082319	212	298	354	283	247	261	410	328	317	267	404	189	308
ENSG00000131849	ZNF132	0.102544705	0.614082319	33	42	49	54	30	35	62	21	49	40	55	45	45
ENSG00000120725	SIL1	0.102847496	0.614657628	351	492	486	333	390	425	633	650	376	430	630	264	401
ENSG00000197579	TOPORS	0.102930093	0.614657628	128	191	217	150	137	170	234	183	185	167	222	123	180
ENSG00000161202	DVL3	0.102934627	0.614657628	1402	1959	1774	1275	1406	1678	2078	1702	1760	1568	1814	1139	1423
ENSG00000272384	AC016405.3	0.102980186	0.614657628	12	17	13	15	13	7	19	24	17	20	14	8	22
ENSG00000103042	SLC38A7	0.103013946	0.614657628	198	220	162	217	192	243	256	301	288	237	283	202	503
ENSG00000130382	MLLT1	0.103028391	0.614657628	1238	1571	1377	1096	1102	1149	1936	1549	1193	1270	1705	871	1263
ENSG00000258780	BMS1P15	0.103058465	0.614657628	22	37	34	22	26	28	27	34	25	25	55	15	29
ENSG00000167555	ZNF528	0.10311038	0.614657628	65	69	77	62	42	35	90	70	70	44	96	56	52
ENSG00000120594	PLXDC2	0.10320092	0.614657628	196	282	239	257	240	251	495	432	244	334	395	227	299
ENSG00000149743	TRPT1	0.103258422	0.614657628	1048	1074	1289	845	1734	1159	1052	1215	1552	1374	1723	716	1350
ENSG00000114378	HYAL1	0.103351706	0.614660909	103	251	177	183	133	146	126	113	224	167	457	179	599
ENSG00000188283	ZNF383	0.103403949	0.614660909	165	237	245	206	161	168	182	237	196	192	242	110	209
ENSG00000138668	HNRNPD	0.103520776	0.614958317	1983	2768	2818	1921	1967	2016	3449	2592	2254	2223	3384	1450	1943
ENSG00000188001	TPRG1	0.103569989	0.614958317	22	58	29	15	16	20	36	38	37	67	40	13	7
ENSG00000167186	COQ7	0.103645383	0.614958317	484	863	806	691	829	674	781	786	757	738	1032	501	687
ENSG00000164252	AGGF1	0.103702462	0.614958317	190	319	277	224	203	272	317	297	268	236	352	184	231
ENSG00000213169	AC069218.1	0.103707812	0.614958317	34	44	57	41	30	48	62	49	22	36	72	26	49
ENSG00000143702	CEP170	0.103774224	0.615072679	299	361	436	354	321	373	488	463	401	360	563	254	400
ENSG00000214784	RPS3AP21	0.10402641	0.615072679	296	462	526	378	395	370	649	545	434	393	515	220	397
ENSG00000106546	AHR	0.104060867	0.615072679	43	52	54	53	40	42	134	78	46	82	92	48	61
ENSG00000015676	NUDCD3	0.104106311	0.615072679	1679	2780	2646	1902	1631	1909	2744	2688	2240	2290	2903	1388	2010
ENSG00000103351	CLUAP1	0.104143748	0.615072679	148	234	158	147	165	149	218	150	136	208	206	124	165
ENSG00000006625	GGCT	0.104172085	0.615072679	123	260	218	178	192	170	194	226	223	223	364	146	278
ENSG00000141447	OSBPL1A	0.104199383	0.615072679	2506	3074	3593	2967	2260	3088	3824	2658	3617	2682	3776	2100	3013
ENSG00000134758	RNF138	0.104265288	0.615072679	96	125	175	118	125	124	196	152	116	117	149	72	98
ENSG00000100934	SEC23A	0.104341259	0.615072679	830	1365	1163	930	961	1136	1378	1268	1264	1003	1454	824	1156
ENSG00000178184	PARD6G	0.104343658	0.615072679	20	45	34	15	23	35	56	37	41	17	19	17	12
ENSG00000196371	FUT4	0.104469689	0.615080245	26	28	16	21	19	24	35	25	19	33	23	17	24
ENSG00000128641	MYO1B	0.104479275	0.615080245	96	233	218	205	141	92	245	160	177	203	278	166	188
ENSG00000105514	RAB3D	0.104522179	0.615080245	75	129	112	74	94	50	146	97	100	126	146	78	89
ENSG00000163293	NIPAL1	0.104538128	0.615080245	69	97	54	38	50	55	27	96	72	29	58	41	31
ENSG00000151466	SCLT1	0.10456827	0.615080245	18	44	47	33	33	24	41	40	21	59	47	18	54
ENSG00000171425	ZNF581	0.104797309	0.615080245	80	116	124	92	98	119	197	123	109	106	195	73	128
ENSG00000162407	PLPP3	0.104864259	0.615080245	409	567	565	423	489	367	938	770	481	546	743	473	566
ENSG00000167074	TEF	0.104877331	0.615080245	882	908	1755	1238	532	1082	1668	1148	1011	851	1782	513	1176
ENSG00000273253	AL022328.4	0.10501093	0.615080245	22	35	52	26	37	23	57	115	67	44	57	47	26
ENSG00000003509	NDUFAF7	0.105100137	0.615080245	224	367	387	295	372	315	272	407	399	347	540	287	492
ENSG00000063761	ADCK1	0.105161918	0.615080245	162	209	181	213	199	160	139	194	203	198	435	134	335
ENSG00000238084	AL031284.1	0.10520638	0.615080245	113	219	245	196	228	228	221	269	256	282	340	163	289
ENSG00000172037	LAMB2	0.105251706	0.615080245	2451	3785	3329	2507	2355	2744	5130	4667	3416	3722	3812	2339	3570
ENSG00000188177	ZC3H6	0.105253193	0.615080245	410	554	770	510	399	432	729	755	464	461	835	242	414
ENSG00000134900	TPP2	0.105428689	0.615080245	620	876	1013	705	844	787	938	904	858	840	1260	624	905
ENSG00000175449	RFESD	0.105437044	0.615080245	40	75	60	44	68	51	66	92	55	48	88	41	74
ENSG00000119844	AFTPH	0.105437954	0.615080245	223	308	296	214	259	239	352	298	249	301	308	184	242
ENSG00000143498	TAF1A	0.10546236	0.615080245	10	21	20	11	8	16	19	18	18	12	31	11	17
ENSG00000101782	RIOK3	0.10549859	0.615080245	952	1309	1436	1094	1040	1349	1518	1354	1324	1241	1612	932	1422
ENSG00000253919	THAP12P7	0.105523619	0.615080245	83	129	133	135	107	93	143	121	142	110	146	81	125
ENSG00000237298	TTN-AS1	0.105646459	0.615080245	251	360	227	249	193	218	349	277	265	194	267	139	193
ENSG00000142669	SH3BGRL3	0.105670652	0.615080245	160	216	193	171	160	173	424	216	167	433	416	119	249
ENSG00000240303	ACAD11	0.105715931	0.615080245	4	12	18	7	5	12	21	13	13	11	10	9	18
ENSG00000124795	DEK	0.105716526	0.615080245	1979	2475	2987	2021	2112	2041	4119	3167	2077	1975	3376	1405	2094
ENSG00000169021	UQCRFS1	0.105733478	0.615080245	3925	6151	6993	5688	7346	6295	5796	9312	7924	7659	12301	5477	10193
ENSG00000064932	SBNO2	0.105734357	0.615080245	427	514	518	430	331	465	671	430	470	437	568	281	417
ENSG00000114315	HES1	0.105768755	0.615080245	550	1784	871	773	1260	488	803	1832	1085	1437	991	409	506
ENSG00000155792	DEPTOR	0.105793182	0.615080245	2881	2912	3477	2464	2665	4647	5394	2724	3988	2564	3955	2942	2066
ENSG00000187994	RINL	0.105823441	0.615080245	28	43	38	34	34	31	40	33	47	55	75	32	56
ENSG00000180370	PAK2	0.105848563	0.615080245	545	781	752	672	605	664	821	731	607	704	954	375	683
ENSG00000117036	ETV3	0.105868863	0.615080245	169	277	249	196	206	208	291	281	253	192	315	180	234
ENSG00000243199	AC115223.1	0.10592132	0.615080245	665	965	1002	631	654	689	1256	996	775	791	1048	468	682
ENSG00000267309	AC092295.2	0.10600129	0.615080245	18	13	23	18	13	13	8	7	12	10	18	4	11
ENSG00000132612	VPS4A	0.106085926	0.615080245	1399	1900	1760	1227	1401	1355	1844	2002	1475	1497	2466	1027	1647
ENSG00000277741	GOLGA6L17P	0.10608791	0.615080245	21	32	31	22	23	19	35	22	32	29	33	12	27
ENSG00000189052	CGB5	0.106103027	0.615080245	8	10	5	11	10	6	13	22	18	5	16	9	6
ENSG00000105640	RPL18A	0.106120977	0.615080245	6980	11281	14237	8300	7908	9039	16027	13958	9497	10488	14285	6205	9354
ENSG00000140931	CMTM3	0.106128219	0.615080245	59	104	78	82	57	85	244	73	69	177	153	59	66
ENSG00000237943	PRKCQ-AS1	0.106161396	0.615080245	504	707	585	775	540	639	703	509	551	638	1096	346	626
ENSG00000161509	GRIN2C	0.106219839	0.615080245	16	32	34	7	32	16	20	35	19	33	52	15	24
ENSG00000235888	AF064858.1	0.106230912	0.615080245	18	27	24	10	36	17	19	18	12	11	22	20	33
ENSG00000142082	SIRT3	0.106302713	0.615285905	371	755	807	595	643	549	520	636	844	707	1077	572	838
ENSG00000169612	RAMAC	0.106410142	0.615345504	272	430	459	331	268	327	532	454	376	427	506	219	330
[truncated: 9,426 more rows]
