# Supplementary material for: Deep phenotyping of post-infectious myalgic encephalomyelitis/chronic fatigue syndrome
Source: Nat Commun. 2024 Feb 21;15:907. doi: 10.1038/s41467-024-45107-3 (PMC10881493; doi:10.1038/s41467-024-45107-3)
Supplement: Supplementary file 6 — Source Data [file 41467_2024_45107_MOESM6_ESM.zip › Figures Source Data Files 12.30.23/Figure 9F.csv]

ID	ID			PI-ME/CFS	PI-ME/CFS	PI-ME/CFS	PI-ME/CFS	PI-ME/CFS	PI-ME/CFS	PI-ME/CFS	HV	HV	HV	HV	HV
Birth Sex	Birth Sex			1	1	1	1	1	1	1	1	1	1	1	1
ensembl_gene_id	external_gene_name	P.Value	adj.P.Val
ENSG00000118298	CA14	2.99E-05	0.208311956	67	113	261	115	207	403	203	223	327	239	331	216
ENSG00000099984	GSTT2	3.68E-05	0.208311956	39	132	102	104	54	86	51	311	72	109	175	45
ENSG00000244998	AC100803.2	7.65E-05	0.220815757	25	54	80	61	57	88	54	105	106	56	96	43
ENSG00000196653	ZNF502	8.19E-05	0.220815757	50	195	124	114	111	144	115	59	88	91	144	66
ENSG00000275329	AL138781.1	9.86E-05	0.220815757	11	35	33	51	36	75	20	52	68	28	64	47
ENSG00000225674	IPO7P2	0.000104165	0.220815757	13	89	40	68	39	46	37	33	29	16	29	18
ENSG00000265751	AC015878.1	0.000133098	0.228644977	128	173	252	142	121	591	198	729	374	325	611	172
ENSG00000267858	MZF1-AS1	0.000134822	0.228644977	7	24	23	11	22	20	8	24	37	29	44	24
ENSG00000236830	CBR3-AS1	0.000216254	0.305620618	21	55	29	44	30	55	38	60	67	52	67	33
ENSG00000130762	ARHGEF16	0.000252303	0.329139158	12	20	12	11	13	15	9	28	45	17	42	19
ENSG00000138600	SPPL2A	0.000309578	0.375010023	863	3818	2609	2967	1657	2436	1286	1163	1517	1833	1877	1221
ENSG00000134759	ELP2	0.000472087	0.391829608	449	1594	1059	1123	914	1321	835	741	891	878	1047	775
ENSG00000273416	AL732292.2	0.000479583	0.391829608	2	22	6	10	7	8	9	7	20	9	18	11
ENSG00000168237	GLYCTK	0.000484812	0.391829608	13	74	50	56	26	47	22	39	49	66	62	31
ENSG00000125257	ABCC4	0.000486953	0.391829608	41	238	110	166	124	110	90	62	137	72	47	64
ENSG00000242114	MTFP1	0.000541138	0.391829608	5	41	25	24	23	21	17	56	28	25	29	44
ENSG00000203812	H2AC18	0.000559696	0.391829608	72	407	322	423	124	169	74	58	72	143	111	53
ENSG00000272196	H2AC19	0.000578629	0.391829608	72	407	320	423	124	169	74	58	72	144	111	53
ENSG00000149084	HSD17B12	0.000632325	0.391829608	165	481	441	252	355	422	398	448	364	491	569	281
ENSG00000182568	SATB1	0.000655017	0.391829608	1027	3174	2197	3443	2493	2238	1719	1630	1947	1552	1909	1479
ENSG00000072422	RHOBTB1	0.000665059	0.391829608	2901	8248	2635	7359	4790	3090	2887	1289	2690	2744	1674	2807
ENSG00000164440	TXLNB	0.000679801	0.391829608	3433	10822	6985	11788	7532	8231	6614	5201	6519	7276	6585	3957
ENSG00000176476	SGF29	0.000693136	0.391829608	248	736	680	687	428	564	460	283	340	480	503	330
ENSG00000164715	LMTK2	0.00072697	0.397699333	181	592	473	655	312	454	306	317	306	255	308	234
ENSG00000001461	NIPAL3	0.000790155	0.416334481	32	93	103	97	87	100	99	207	145	106	171	80
ENSG00000183208	GDPGP1	0.000810133	0.416334481	11	35	27	21	10	22	19	46	41	27	49	21
ENSG00000102181	CD99L2	0.000857297	0.416868631	1515	4545	4955	4731	3831	4862	3881	2330	3195	2927	3460	2328
ENSG00000142675	CNKSR1	0.000860334	0.416868631	955	1724	2631	3028	2025	2447	1970	1352	1783	1388	1920	1429
ENSG00000127324	TSPAN8	0.000998776	0.441160666	297	2368	864	1064	476	521	575	116	392	549	456	275
ENSG00000111666	CHPT1	0.001030829	0.441160666	137	620	465	323	248	339	218	400	471	411	447	269
ENSG00000142945	KIF2C	0.001049371	0.441160666	1	5	9	6	7	3	6	11	14	14	12	8
ENSG00000172403	SYNPO2	0.00108754	0.441160666	14150	46181	45324	53030	30697	44674	34056	22281	35646	25755	33966	24835
ENSG00000013563	DNASE1L1	0.001088665	0.441160666	1533	4215	3844	4499	2973	4147	3299	2266	3140	3382	4135	2286
ENSG00000285589	AC010422.8	0.001114624	0.441160666	16	28	37	25	18	38	25	42	59	38	64	24
ENSG00000085741	WNT11	0.001136133	0.441160666	72	328	221	210	253	257	245	236	286	312	396	195
ENSG00000001460	STPG1	0.001144588	0.441160666	18	31	23	36	26	26	29	39	45	46	57	26
ENSG00000225338	RPL23AP18	0.001233921	0.443005269	19	105	94	77	39	58	48	30	41	43	35	24
ENSG00000152661	GJA1	0.001240169	0.443005269	124	329	161	180	313	268	158	299	266	335	381	177
ENSG00000216285	AC078819.1	0.001301185	0.443005269	105	308	250	192	210	266	238	213	262	266	405	208
ENSG00000105879	CBLL1	0.001314321	0.443005269	319	997	571	775	665	720	612	415	511	524	574	411
ENSG00000006634	DBF4	0.001401066	0.443005269	23	68	54	48	52	31	33	14	36	48	44	29
ENSG00000197406	DIO3	0.001535067	0.443005269	10	36	35	33	33	31	27	8	14	34	19	7
ENSG00000205339	IPO7	0.001540421	0.443005269	1665	8004	3614	4298	3883	3704	3868	2542	3903	2834	3486	2539
ENSG00000120053	GOT1	0.001550217	0.443005269	2285	6008	5765	5306	6306	6329	4404	11909	7303	5930	8154	6262
ENSG00000232451	AC018467.1	0.001594569	0.443005269	8	75	56	31	23	17	20	6	9	9	28	11
ENSG00000254473	AL354920.1	0.001603528	0.443005269	43	129	134	155	78	140	199	44	126	66	97	56
ENSG00000257599	OVCH1-AS1	0.001629903	0.443005269	138	651	247	493	348	355	254	177	221	264	240	180
ENSG00000184678	H2BC21	0.001665738	0.443005269	486	1500	1076	1455	939	1160	751	727	681	922	1074	768
ENSG00000136813	ECPAS	0.001715903	0.443005269	2204	7172	5725	6231	4461	5493	4678	2836	4272	4859	4459	4108
ENSG00000225259	ST13P6	0.001800912	0.443005269	126	461	382	419	279	403	306	189	296	267	287	211
ENSG00000172508	CARNS1	0.001809247	0.443005269	1048	1698	1564	2718	3530	3253	2484	2613	3651	4684	2735	1532
ENSG00000164309	CMYA5	0.001828549	0.443005269	32174	107368	87535	110419	69092	93632	72402	38674	64712	62563	61455	47897
ENSG00000005194	CIAPIN1	0.001911227	0.447741946	214	579	490	513	453	552	370	488	558	501	642	427
ENSG00000128965	CHAC1	0.002021437	0.447741946	17	22	92	81	13	49	23	2	13	25	12	20
ENSG00000250451	HOXC-AS1	0.002120815	0.447741946	62	283	207	109	115	142	106	50	106	63	84	82
ENSG00000147155	EBP	0.002136918	0.447741946	17	68	53	52	53	76	35	75	61	70	91	63
ENSG00000173226	IQCB1	0.002138916	0.447741946	66	212	208	197	138	143	171	111	145	174	177	98
ENSG00000268996	MAN1B1-DT	0.002186658	0.447741946	12	62	32	36	28	38	25	35	63	61	57	17
ENSG00000137177	KIF13A	0.002201481	0.447741946	1076	5077	2642	3213	2940	2985	2433	1322	2105	2196	2583	1892
ENSG00000168792	ABHD15	0.002202946	0.447741946	33	69	95	62	53	99	52	51	88	128	150	44
ENSG00000163399	ATP1A1	0.002216886	0.447741946	294	689	700	712	625	1079	660	994	782	764	1178	597
ENSG00000224546	EIF4BP3	0.002249586	0.447741946	242	794	434	805	573	729	615	341	491	408	392	306
ENSG00000073803	MAP3K13	0.002309191	0.447741946	31	92	69	63	47	74	50	76	92	79	138	47
ENSG00000258016	HIGD1AP1	0.002332045	0.447741946	53	255	136	117	137	118	107	172	179	152	227	128
ENSG00000229525	AC053503.1	0.002347015	0.447741946	5	32	18	26	23	32	26	12	25	17	13	11
ENSG00000005981	ASB4	0.00239758	0.447741946	309	1094	528	1138	701	559	370	296	450	606	385	267
ENSG00000130479	MAP1S	0.002399598	0.447741946	291	726	692	733	636	937	650	422	509	581	684	445
ENSG00000067334	DNTTIP2	0.002402531	0.447741946	348	1000	841	884	775	1017	701	521	769	822	854	587
ENSG00000119630	PGF	0.002477122	0.452488317	74	244	100	138	201	74	112	89	62	141	89	85
ENSG00000151320	AKAP6	0.002504493	0.452488317	1014	3509	1522	2973	2299	1843	1604	1347	1698	1626	1757	1381
ENSG00000099250	NRP1	0.002508043	0.452488317	437	919	550	734	944	1282	728	1265	1016	1249	1609	741
ENSG00000158373	H2BC5	0.002548381	0.454926198	70	254	204	293	222	209	128	105	113	112	144	72
ENSG00000136861	CDK5RAP2	0.002595983	0.455446777	606	1462	1637	1589	1266	1445	1665	768	1361	1408	1270	1068
ENSG00000172239	PAIP1	0.002720801	0.455446777	1327	6480	3594	4158	3211	3170	2704	1817	2876	2643	3100	1905
ENSG00000260032	NORAD	0.002727873	0.455446777	2687	12140	5861	7499	5959	6563	5741	3420	4626	5545	5349	3778
ENSG00000155827	RNF20	0.002791623	0.455446777	225	958	607	746	595	636	505	442	525	538	529	456
ENSG00000164880	INTS1	0.002794893	0.455446777	858	3368	2668	3007	2183	2852	2184	1404	1778	1962	2260	1531
ENSG00000274750	H3C6	0.002800701	0.455446777	85	324	75	284	157	141	143	31	102	42	78	65
ENSG00000181019	NQO1	0.002839058	0.455446777	92	171	179	137	125	187	124	71	462	472	314	165
ENSG00000125520	SLC2A4RG	0.00285005	0.455446777	1867	7511	6241	5266	3886	5472	3639	2750	4606	4668	5402	2906
ENSG00000130222	GADD45G	0.002962747	0.455446777	328	1053	953	1098	1085	738	1213	239	702	890	347	563
ENSG00000154310	TNIK	0.002971181	0.455446777	202	750	464	519	447	524	427	330	372	460	392	280
ENSG00000120616	EPC1	0.003093091	0.455446777	289	863	632	610	542	743	526	373	411	550	514	363
ENSG00000117308	GALE	0.003132707	0.455446777	36	122	108	70	72	85	85	145	175	85	128	111
ENSG00000197977	ELOVL2	0.003201122	0.455446777	3	16	18	22	22	15	10	30	13	14	19	10
ENSG00000270194	AC097359.2	0.003228019	0.455446777	1	16	12	13	8	17	11	12	20	14	27	5
ENSG00000116685	KIAA2013	0.003232213	0.455446777	588	2545	1612	1887	1546	1620	1470	1018	1207	1297	1570	988
ENSG00000179262	RAD23A	0.003276346	0.455446777	7952	25665	29365	25968	19392	23343	21441	11442	21339	15793	20141	12870
ENSG00000135249	RINT1	0.00343165	0.455446777	213	655	461	520	497	531	453	360	448	390	416	332
ENSG00000103319	EEF2K	0.003432156	0.455446777	871	3481	1771	2347	1920	2229	2298	818	1435	1350	1832	1309
ENSG00000132823	OSER1	0.003497035	0.455446777	557	1958	1334	1522	965	1222	1051	682	991	1080	1218	767
ENSG00000130830	MPP1	0.003596686	0.455446777	215	509	498	479	454	532	428	582	593	493	632	399
ENSG00000112964	GHR	0.003613003	0.455446777	616	2252	1162	1799	1319	1314	1374	666	1158	1377	1297	828
ENSG00000011258	MBTD1	0.003618639	0.455446777	95	407	169	222	187	248	149	163	191	184	194	110
ENSG00000244041	LINC01011	0.003669552	0.455446777	9	20	18	5	21	12	21	20	17	25	51	13
ENSG00000162402	USP24	0.003730708	0.455446777	872	3537	2025	2499	2113	2356	1650	1481	1718	1691	1673	1384
ENSG00000090661	CERS4	0.003792437	0.455446777	11	47	32	20	27	50	22	65	55	63	139	23
ENSG00000009307	CSDE1	0.003871815	0.455446777	15779	54505	33508	51805	33601	38260	32655	22261	35345	34040	31448	24134
ENSG00000085832	EPS15	0.003893569	0.455446777	612	2381	1286	1737	1356	1354	1335	807	1107	1168	1189	862
ENSG00000258429	PDF	0.003922018	0.455446777	35	181	145	90	75	120	84	97	104	101	115	85
ENSG00000253785	AC008429.2	0.003964186	0.455446777	6	28	16	11	24	19	7	19	30	15	18	14
ENSG00000196821	ILRUN	0.003993755	0.455446777	2672	11675	6670	10031	7173	6687	6288	4496	6182	5746	6706	4577
ENSG00000261620	HMGN2P41	0.004003442	0.455446777	5	26	24	11	14	15	13	4	9	13	16	9
ENSG00000126106	TMEM53	0.004021569	0.455446777	17	55	60	34	34	59	34	54	45	43	74	41
ENSG00000168890	TMEM150A	0.004043737	0.455446777	329	1270	703	1046	684	759	840	377	635	796	675	594
ENSG00000128917	DLL4	0.004062191	0.455446777	94	221	171	171	290	256	258	269	272	317	268	236
ENSG00000228719	AL022313.2	0.004095058	0.455446777	35	64	109	72	55	78	32	14	43	0	69	32
ENSG00000158079	PTPDC1	0.004115337	0.455446777	45	144	82	130	86	103	80	109	117	109	135	102
ENSG00000151967	SCHIP1	0.004137567	0.455446777	177	619	433	616	310	438	326	343	382	277	323	219
ENSG00000225031	EIF4BP7	0.00415545	0.455446777	309	1018	579	1087	822	881	871	499	652	574	498	415
ENSG00000224032	EPB41L4A-AS1	0.004330761	0.455446777	80	380	187	190	152	225	127	108	139	181	212	101
ENSG00000122729	ACO1	0.0043486	0.455446777	343	814	659	874	716	824	597	822	821	883	927	611
ENSG00000147010	SH3KBP1	0.004360901	0.455446777	126	221	203	344	311	218	104	480	431	304	370	172
ENSG00000107738	VSIR	0.004434713	0.455446777	170	471	284	603	486	528	398	401	380	511	676	322
ENSG00000232150	ST13P4	0.004484172	0.455446777	113	451	351	381	243	385	332	158	230	261	288	199
ENSG00000112699	GMDS	0.004498618	0.455446777	19	68	60	36	48	67	38	75	59	65	95	37
ENSG00000225419	RPL21P3	0.004512579	0.455446777	28	158	108	108	45	79	45	56	49	36	44	35
ENSG00000106263	EIF3B	0.004531978	0.455446777	1249	4721	3635	3507	2995	4283	3056	2158	2899	2745	3135	2349
ENSG00000171314	PGAM1	0.004562697	0.455446777	339	1033	828	665	671	917	696	704	794	941	1349	633
ENSG00000257551	HLX-AS1	0.004629881	0.455446777	8	161	26	9	9	44	18	30	10	13	7	6
ENSG00000139697	SBNO1	0.004684326	0.455446777	307	998	673	704	613	748	534	401	616	575	661	372
ENSG00000006576	PHTF2	0.004698824	0.455446777	1301	6306	2330	3951	3218	2598	2308	1286	1968	2476	2071	1872
ENSG00000158882	TOMM40L	0.004720247	0.455446777	202	603	622	624	616	566	514	810	829	503	670	521
ENSG00000114416	FXR1	0.004749595	0.455446777	6184	22030	13778	17771	15080	15294	12518	9708	12890	12782	12745	10245
ENSG00000258613	RPL21P7	0.004870648	0.455446777	12	66	36	44	18	31	20	22	13	13	14	4
ENSG00000134602	STK26	0.004902889	0.455446777	1	25	7	7	2	14	5	12	8	18	29	5
ENSG00000102870	ZNF629	0.004906432	0.455446777	183	488	479	406	372	669	318	584	720	528	499	447
ENSG00000233045	RPL15P5	0.004977172	0.455446777	43	315	147	159	72	125	76	84	71	45	69	37
ENSG00000118197	DDX59	0.004992294	0.455446777	238	831	772	743	467	739	592	414	628	646	948	382
ENSG00000168411	RFWD3	0.005000128	0.455446777	22	87	45	80	54	77	49	34	53	70	55	32
ENSG00000081760	AACS	0.005011594	0.455446777	68	212	154	95	117	122	93	151	172	161	151	92
ENSG00000186715	MST1L	0.005075622	0.455446777	9	35	28	35	23	35	18	23	56	33	45	17
ENSG00000171388	APLN	0.005162515	0.455446777	25	164	91	72	64	87	34	472	229	220	96	68
ENSG00000224936	SUCLA2P1	0.005167428	0.455446777	9	20	18	17	16	17	13	14	26	23	29	13
ENSG00000089234	BRAP	0.005179909	0.455446777	171	530	360	506	351	453	309	254	313	346	351	265
ENSG00000183255	PTTG1IP	0.005286527	0.455446777	389	1199	829	1046	1021	945	597	1251	1126	978	1657	730
ENSG00000119138	KLF9	0.005303075	0.455446777	696	3193	1484	2283	2153	2128	1537	1026	1230	1073	1199	809
ENSG00000163807	KIAA1143	0.005310967	0.455446777	271	987	654	566	467	667	573	328	463	517	589	346
ENSG00000225067	RPL23AP2	0.005349326	0.455446777	549	2725	2394	1487	1086	1545	1109	870	1117	1117	1330	792
ENSG00000155090	KLF10	0.0054024	0.455446777	1110	4502	1662	5831	2587	2258	2533	793	1477	2519	2101	2109
ENSG00000163125	RPRD2	0.00542407	0.455446777	414	1164	760	1032	803	1150	805	637	886	848	892	726
ENSG00000120709	FAM53C	0.005501287	0.455446777	706	2346	1574	2306	1688	2024	1437	1004	1366	1405	1533	1062
ENSG00000130559	CAMSAP1	0.005547023	0.455446777	479	1304	997	1274	954	1306	884	609	1011	833	884	726
ENSG00000236060	HSPB1P1	0.005568321	0.455446777	914	3372	2569	2496	1416	1276	1321	1275	1377	1213	1540	1122
ENSG00000104369	JPH1	0.005569142	0.455446777	3446	15289	7370	11059	8713	9560	9024	3398	6549	6031	6015	5854
ENSG00000236609	ZNF853	0.005601813	0.455446777	459	1273	1536	1271	962	1700	854	962	1039	1131	1090	649
ENSG00000132613	MTSS2	0.005696481	0.455446777	1248	3933	3530	3280	3171	3639	4085	1588	3060	2583	3019	2007
ENSG00000168300	PCMTD1	0.005766841	0.455446777	1311	5193	2328	2819	2512	2937	2097	1654	2954	2423	2394	1982
ENSG00000122642	FKBP9	0.005773395	0.455446777	373	908	695	838	884	1028	682	940	1011	994	1221	545
ENSG00000137824	RMDN3	0.005805402	0.455446777	254	866	558	566	521	566	527	319	425	489	640	430
ENSG00000185585	OLFML2A	0.005817212	0.455446777	73	171	145	179	180	206	253	354	216	235	403	136
ENSG00000164237	CMBL	0.005856743	0.455446777	3622	9506	6267	9225	7436	6682	7302	2984	5587	8162	6829	5651
ENSG00000276600	RAB7B	0.005978721	0.455446777	17	37	49	40	17	54	27	98	72	57	108	37
ENSG00000075399	VPS9D1	0.006036487	0.455446777	108	238	308	288	241	317	238	247	366	249	324	205
ENSG00000143751	SDE2	0.006057955	0.455446777	89	381	132	243	155	174	133	117	152	142	154	108
ENSG00000153561	RMND5A	0.006096878	0.455446777	1243	5158	2687	3537	2906	3397	2645	1492	2427	2399	2704	2024
ENSG00000103429	BFAR	0.006098948	0.455446777	307	1150	662	751	711	793	516	494	616	659	747	433
ENSG00000183571	PGPEP1L	0.006102437	0.455446777	191	1454	810	724	329	308	578	197	349	466	528	167
ENSG00000136451	VEZF1	0.006157328	0.455446777	620	2334	1011	1909	1251	1542	1241	771	988	1234	1180	825
ENSG00000197258	EIF4BP6	0.006219081	0.455446777	494	1427	858	1486	1236	1276	1326	699	987	837	775	656
ENSG00000264522	OTUD7B	0.006219417	0.455446777	316	1186	796	980	778	898	522	520	703	676	757	451
ENSG00000054277	OPN3	0.006225883	0.455446777	22	97	55	43	77	69	34	77	74	76	100	76
ENSG00000021300	PLEKHB1	0.006236664	0.455446777	45	140	139	162	193	87	90	80	241	150	283	92
ENSG00000226049	TLK2P1	0.006288131	0.455446777	58	153	96	131	107	111	77	96	72	91	73	64
ENSG00000184838	PRR16	0.006303171	0.455446777	66	164	278	422	356	160	189	142	291	310	382	217
ENSG00000267414	SETBP1-DT	0.006319751	0.455446777	20	43	46	53	40	57	39	19	30	26	54	26
ENSG00000232385	RPS3AP25	0.00639906	0.455446777	42	340	188	165	82	127	97	92	86	69	83	45
ENSG00000107443	CCNJ	0.006418121	0.455446777	61	194	74	133	128	151	100	85	86	110	93	73
ENSG00000132846	ZBED3	0.006424081	0.455446777	54	75	92	124	101	204	112	119	122	129	205	114
ENSG00000132423	COQ3	0.006469803	0.455446777	172	542	645	466	479	545	386	540	645	399	621	428
ENSG00000079999	KEAP1	0.006517549	0.455446777	1804	7291	5561	5751	4564	5703	4174	2719	4042	4406	4852	3106
ENSG00000103415	HMOX2	0.006517665	0.455446777	111	271	351	258	323	295	216	357	397	337	383	212
ENSG00000206145	P2RX6P	0.00652015	0.455446777	28	235	76	34	30	70	32	12	35	38	63	25
ENSG00000132388	UBE2G1	0.006582167	0.455446777	2347	11335	4915	7641	5860	5602	4212	3373	4179	4426	4679	3405
ENSG00000168116	KIAA1586	0.006606516	0.455446777	15	45	38	40	27	44	31	26	45	32	40	14
ENSG00000270175	AC023509.3	0.006841948	0.468149737	12	28	47	54	26	54	52	23	70	59	81	45
ENSG00000179242	CDH4	0.006942606	0.468149737	11	36	43	44	32	47	19	7	14	43	36	19
ENSG00000188070	C11orf95	0.006985392	0.468149737	179	528	316	614	434	545	392	185	374	315	423	240
ENSG00000110011	DNAJC4	0.00699155	0.468149737	265	826	777	689	691	756	532	859	826	742	710	546
ENSG00000235776	AC000089.1	0.007011036	0.468149737	73	412	405	235	187	264	196	148	218	233	247	128
ENSG00000065923	SLC9A7	0.007013682	0.468149737	138	481	292	417	304	285	309	199	388	311	232	277
ENSG00000123444	KBTBD4	0.00710646	0.468149737	252	1006	684	746	528	711	605	396	425	632	584	461
ENSG00000196972	SMIM10L2B	0.007208791	0.468149737	8	34	23	17	28	30	17	49	56	37	75	17
ENSG00000168621	GDNF	0.007212517	0.468149737	295	316	532	1602	116	761	690	86	330	256	356	127
ENSG00000100380	ST13	0.007232457	0.468149737	3744	12170	9513	10057	7214	8966	7880	4569	6936	7236	8023	5596
ENSG00000135045	C9orf40	0.007316441	0.469998179	34	175	77	93	70	100	98	31	85	71	84	42
ENSG00000141994	DUS3L	0.007352742	0.470547734	150	477	470	293	345	428	285	168	236	269	394	235
ENSG00000130726	TRIM28	0.007435905	0.472395818	1313	6390	3488	3641	2875	3643	3299	1954	2811	3081	3646	2170
ENSG00000110697	PITPNM1	0.007447962	0.472395818	43	118	78	106	209	136	64	587	315	121	212	94
ENSG00000169946	ZFPM2	0.007465335	0.472395818	238	679	356	551	564	536	428	272	380	403	318	302
ENSG00000134253	TRIM45	0.007509076	0.472395818	297	738	745	951	683	753	656	334	714	691	731	545
ENSG00000255517	AP002748.4	0.007555279	0.472395818	8	44	38	17	21	24	16	32	31	31	42	16
ENSG00000128052	KDR	0.007581757	0.472395818	109	198	108	129	163	274	79	292	271	239	270	167
ENSG00000186448	ZNF197	0.007644143	0.472395818	142	441	302	416	254	339	294	213	254	248	255	182
ENSG00000171130	ATP6V0E2	0.007658852	0.472395818	100	323	320	223	237	299	155	270	277	317	337	145
ENSG00000234004	AC092017.1	0.007716952	0.472395818	51	475	273	217	114	229	138	88	159	106	93	87
ENSG00000245812	LINC02202	0.00775034	0.472395818	9	15	17	15	16	22	12	13	11	30	49	11
ENSG00000148498	PARD3	0.007796696	0.472395818	404	1856	1093	1300	920	1024	1013	649	992	921	827	715
ENSG00000103342	GSPT1	0.007809009	0.472395818	1349	5111	3090	3753	3039	3541	2749	2239	2871	2637	3120	2216
ENSG00000100241	SBF1	0.007840835	0.472395818	979	3140	2899	3325	2633	2925	2152	1652	2867	1981	2527	1522
ENSG00000177548	RABEP2	0.007876241	0.472395818	65	256	217	236	236	211	176	268	277	234	324	182
ENSG00000135063	FAM189A2	0.007959739	0.472395818	649	1838	1482	1638	1658	1574	1505	829	1010	1607	1315	1020
ENSG00000102743	SLC25A15	0.007974808	0.472395818	37	188	85	100	134	105	67	102	113	90	119	110
ENSG00000164978	NUDT2	0.00799566	0.472395818	125	312	414	387	198	241	394	172	254	251	203	148
ENSG00000141429	GALNT1	0.008023769	0.472395818	431	2041	1011	1531	1157	1061	997	527	931	818	898	655
ENSG00000138162	TACC2	0.008050144	0.472395818	3844	9172	8622	14065	8439	9437	7529	6613	9135	8147	7571	5680
ENSG00000275632	AL035461.2	0.00822248	0.477551512	8	20	22	24	9	23	14	4	14	12	9	9
ENSG00000130177	CDC16	0.008391066	0.482650511	464	1467	1177	1100	932	1004	865	771	954	1041	1064	721
ENSG00000188825	LINC00910	0.00839167	0.482650511	37	23	33	21	42	115	71	14	21	19	28	11
ENSG00000237984	PTENP1	0.008567093	0.486343533	20	54	44	38	31	49	34	29	60	57	74	45
ENSG00000135932	CAB39	0.008613378	0.486343533	2073	9168	4123	6277	5018	4456	4190	3220	3815	3854	3889	3406
ENSG00000159461	AMFR	0.008631828	0.486343533	1276	6187	3407	4333	3045	3582	2740	1990	2783	2866	2973	2148
ENSG00000078804	TP53INP2	0.00868663	0.486343533	510	1174	797	1675	1260	2318	1033	1881	1317	1438	1798	1066
ENSG00000242060	RPS3AP49	0.008699839	0.486343533	60	270	180	112	92	85	126	56	128	73	113	55
ENSG00000153395	LPCAT1	0.008720224	0.486343533	37	85	74	95	95	134	69	86	93	171	225	64
ENSG00000174807	CD248	0.00874667	0.486343533	166	233	279	288	284	433	180	399	165	1117	812	144
ENSG00000108528	SLC25A11	0.008827584	0.487503745	1494	7340	5539	3963	4046	4836	3961	5488	5441	4035	4897	3728
ENSG00000172046	USP19	0.008850194	0.487503745	904	3132	2404	3029	2429	2681	2172	1754	2027	1911	2141	1537
ENSG00000241081	RPL22P2	0.008881876	0.487503745	13	123	64	85	23	56	28	26	22	17	14	21
ENSG00000197006	METTL9	0.008920725	0.488021198	732	3481	1943	2054	1818	1862	1520	1161	1591	1496	1776	1198
ENSG00000236397	DDX11L2	0.008950333	0.488066545	17	73	36	25	56	35	16	40	200	14	90	129
ENSG00000251257	AC010457.1	0.009108447	0.491948954	4	25	27	9	8	18	4	68	49	24	24	7
ENSG00000185164	NOMO2	0.009128198	0.491948954	2339	8293	6821	7913	5646	9671	7044	4030	4735	4935	7662	3245
ENSG00000204564	C6orf136	0.009312429	0.491948954	254	929	761	715	698	718	570	864	776	686	800	605
ENSG00000070759	TESK2	0.0093196	0.491948954	72	244	233	227	151	207	208	114	163	158	227	107
ENSG00000177685	CRACR2B	0.00945363	0.491948954	69	101	181	127	200	178	120	133	252	194	213	120
ENSG00000168427	KLHL30	0.009477676	0.491948954	962	4072	2868	5820	3263	2738	2970	1262	2196	2865	2556	2011
ENSG00000272010	AC100814.1	0.009479338	0.491948954	15	47	46	20	28	34	31	9	38	36	22	14
ENSG00000121361	KCNJ8	0.009507187	0.491948954	76	172	134	132	166	247	128	213	203	233	305	117
ENSG00000107829	FBXW4	0.009510175	0.491948954	855	4145	3141	2595	2180	2577	2017	1523	2688	2119	2285	1428
ENSG00000104325	DECR1	0.009532724	0.491948954	770	2709	2400	1634	1735	1921	1073	2692	2926	2048	2463	1681
ENSG00000196756	SNHG17	0.00953292	0.491948954	53	117	60	80	91	147	49	149	137	108	138	61
ENSG00000232341	RPL4P2	0.009575595	0.491948954	18	67	67	48	24	36	26	20	38	27	24	16
ENSG00000196155	PLEKHG4	0.009595285	0.491948954	13	29	24	36	11	37	19	40	35	48	45	15
ENSG00000023287	RB1CC1	0.009599482	0.491948954	506	2173	1170	1663	1224	1377	882	876	1292	1176	1277	806
ENSG00000099377	HSD3B7	0.009631409	0.491948954	31	152	49	65	58	93	52	106	128	166	166	40
ENSG00000066654	THUMPD1	0.009660577	0.491948954	244	880	524	562	444	579	455	345	483	470	544	370
ENSG00000135974	C2orf49	0.009691477	0.491948954	128	575	330	386	352	380	373	205	297	297	353	243
ENSG00000162714	ZNF496	0.009872334	0.493098002	232	691	630	631	501	646	523	424	441	435	549	382
ENSG00000176407	KCMF1	0.009881704	0.493098002	1000	3376	1747	2534	2065	2264	1739	1244	1593	1804	1783	1413
ENSG00000105928	GSDME	0.009885802	0.493098002	23	66	94	79	46	129	32	244	246	98	125	55
ENSG00000234009	RPL5P34	0.010013126	0.495560387	76	325	285	231	131	199	139	113	174	102	176	100
ENSG00000186466	AQP7P1	0.010022832	0.495560387	36	48	62	38	53	60	73	124	50	101	127	22
ENSG00000154945	ANKRD40	0.010144628	0.49723336	1530	4928	2878	4658	3253	3730	2906	2095	2825	2614	2939	2282
ENSG00000169860	P2RY1	0.010235234	0.498277473	114	391	384	238	355	181	450	140	252	214	271	300
ENSG00000176945	MUC20	0.010241058	0.498277473	46	70	126	91	76	114	68	226	153	106	229	67
ENSG00000114166	KAT2B	0.010278058	0.498277473	707	3152	1319	2153	1831	1711	1483	895	1415	1459	1325	1202
ENSG00000117000	RLF	0.010292446	0.498277473	91	303	203	247	261	293	162	125	181	213	213	142
ENSG00000228053	AL158823.1	0.010331993	0.498277473	121	720	537	339	216	328	286	202	252	228	285	162
ENSG00000138376	BARD1	0.010500398	0.503197633	54	265	156	198	116	188	142	53	133	70	125	47
ENSG00000230454	U73166.1	0.010503683	0.503197633	7	26	18	17	12	23	20	16	22	36	54	19
ENSG00000132000	PODNL1	0.010608072	0.503957311	8	13	15	12	10	12	10	5	27	39	36	13
ENSG00000119950	MXI1	0.010623219	0.503957311	365	1278	839	1188	735	761	480	548	770	785	751	428
ENSG00000133393	CEP20	0.010636402	0.503957311	510	1926	1032	1287	1080	1163	941	714	1073	946	1072	812
ENSG00000196470	SIAH1	0.010698013	0.503957311	220	748	443	521	390	495	397	237	373	452	531	271
ENSG00000174010	KLHL15	0.010718565	0.503957311	55	272	104	135	99	142	82	70	117	127	107	79
ENSG00000265401	AC093484.3	0.010751112	0.503957311	4	36	22	18	6	15	3	6	11	5	9	5
ENSG00000082516	GEMIN5	0.010762546	0.503957311	189	431	350	436	351	486	312	264	335	339	365	242
ENSG00000172466	ZNF24	0.010820808	0.503957311	370	1521	798	1076	819	1034	984	613	839	759	867	633
ENSG00000039123	MTREX	0.010835663	0.503957311	439	1617	1082	1158	1073	1125	1034	691	989	910	992	770
ENSG00000142751	GPN2	0.010852737	0.503957311	108	380	288	366	270	352	266	204	250	264	308	184
ENSG00000228223	HCG11	0.010864149	0.503957311	105	456	238	261	218	314	275	122	183	253	236	155
ENSG00000156976	EIF4A2	0.010930491	0.503957311	5290	24429	12149	12808	10527	12356	12546	8088	11722	11899	12075	7926
ENSG00000244086	AC110749.1	0.010956455	0.503957311	31	204	138	94	48	80	50	50	52	33	52	31
ENSG00000056097	ZFR	0.010989104	0.503957311	395	1573	829	1104	937	1158	817	711	820	821	949	696
ENSG00000125863	MKKS	0.011007604	0.503957311	258	729	541	534	603	599	394	464	656	606	707	515
ENSG00000010818	HIVEP2	0.01102724	0.503957311	366	1377	763	1249	769	898	809	568	672	775	892	598
ENSG00000178467	P4HTM	0.011168728	0.503957311	106	329	283	274	184	347	275	368	264	352	386	173
ENSG00000277737	FP325317.1	0.011214118	0.503957311	14	28	40	23	17	30	20	43	25	58	75	10
ENSG00000183386	FHL3	0.011232748	0.503957311	14300	55392	34553	39028	36216	32825	33296	20740	23444	29573	21944	20865
ENSG00000198894	CIPC	0.011245482	0.503957311	1225	4075	2454	3381	2717	3280	2076	1777	2144	2034	2356	1873
ENSG00000128283	CDC42EP1	0.011278512	0.503957311	120	202	156	207	258	323	235	344	208	358	553	213
ENSG00000228013	IL6R-AS1	0.011391162	0.503957311	6	19	22	19	19	18	14	2	13	20	11	12
ENSG00000170290	SLN	0.01140077	0.503957311	22901	139445	89174	61371	61827	48793	46628	26809	48672	55023	66086	53993
ENSG00000279602	AC109326.1	0.011497875	0.503957311	50	22	22	12	15	104	22	0	14	16	12	14
ENSG00000175166	PSMD2	0.011559095	0.503957311	2750	10302	7192	8091	6727	8100	5982	4296	5596	6144	6922	4814
ENSG00000154654	NCAM2	0.011649414	0.503957311	15	47	11	26	23	11	20	15	12	3	25	14
ENSG00000067248	DHX29	0.011674695	0.503957311	252	1037	732	748	628	700	563	388	616	621	649	443
ENSG00000130957	FBP2	0.011681723	0.503957311	2468	6585	5662	4638	7064	10482	8190	4625	6417	5289	6641	4764
ENSG00000111615	KRR1	0.011686485	0.503957311	360	1760	1102	1192	1129	951	799	667	897	839	1012	653
ENSG00000111110	PPM1H	0.011764649	0.503957311	19	29	19	37	31	34	30	57	90	41	115	44
ENSG00000005022	SLC25A5	0.011860792	0.503957311	178	703	426	329	330	459	343	578	420	449	696	314
ENSG00000239797	RPL21P39	0.011903932	0.503957311	203	1520	1106	680	470	698	585	384	503	481	561	346
ENSG00000105176	URI1	0.011920298	0.503957311	626	2773	1652	1795	1562	1547	1141	1055	1513	1195	1432	995
ENSG00000115457	IGFBP2	0.011935421	0.503957311	67	388	190	143	187	294	127	248	290	218	347	140
ENSG00000105656	ELL	0.011999624	0.503957311	340	934	661	974	777	827	664	407	552	495	669	410
ENSG00000158825	CDA	0.012001271	0.503957311	5	15	11	7	16	16	7	13	9	26	24	5
ENSG00000240356	RPL23AP7	0.012002578	0.503957311	22	101	79	37	39	43	66	58	115	58	125	55
ENSG00000183576	SETD3	0.01200375	0.503957311	1724	5339	4037	4205	3723	3955	3606	2285	3460	3630	3740	2870
ENSG00000120733	KDM3B	0.01218252	0.503957311	518	1475	1014	1339	1200	1377	1047	714	1050	1203	1092	772
ENSG00000100991	TRPC4AP	0.012187585	0.503957311	721	1859	1454	1963	1550	1904	1363	967	1274	1414	1534	1011
ENSG00000164008	C1orf50	0.012188267	0.503957311	25	142	77	95	87	81	85	57	75	58	77	58
ENSG00000164985	PSIP1	0.01223495	0.503957311	349	1105	731	830	693	842	705	564	662	660	895	510
ENSG00000171490	RSL1D1	0.01227013	0.503957311	1246	3014	3471	2842	2282	3520	2299	2021	2879	2510	2780	1982
ENSG00000152804	HHEX	0.012273593	0.503957311	30	68	20	33	48	69	40	44	52	89	124	31
ENSG00000115109	EPB41L5	0.012351192	0.503957311	179	423	258	337	291	388	195	219	254	218	279	288
ENSG00000110328	GALNT18	0.012361392	0.503957311	44	130	80	64	124	176	69	95	108	141	221	90
ENSG00000158467	AHCYL2	0.012390921	0.503957311	460	1120	698	1072	952	965	913	634	818	709	799	616
ENSG00000196943	NOP9	0.012431124	0.503957311	518	1827	1437	1507	1227	1494	1129	852	1171	1172	1227	897
ENSG00000243759	ST13P15	0.01245293	0.503957311	100	307	253	318	156	247	190	122	180	159	185	119
ENSG00000280106	AC008555.6	0.012481501	0.503957311	2	12	8	13	9	16	17	13	9	19	25	14
ENSG00000224094	RPS24P8	0.012499139	0.503957311	101	602	519	326	230	333	247	207	267	195	225	149
ENSG00000198795	ZNF521	0.012544899	0.504144421	16	39	41	30	29	45	48	23	35	64	101	46
ENSG00000185633	NDUFA4L2	0.012668602	0.507912098	112	494	538	295	371	469	290	458	382	519	557	227
ENSG00000273559	CWC25	0.012709251	0.508062187	181	445	344	394	327	421	290	255	313	350	356	226
ENSG00000161217	PCYT1A	0.012744978	0.508062187	613	2508	1424	1975	1633	1551	1377	958	1416	1266	1517	1160
ENSG00000116273	PHF13	0.012792178	0.508062187	110	372	211	340	282	382	195	190	214	255	267	154
ENSG00000196449	YRDC	0.012892501	0.508514138	51	223	109	125	96	127	119	86	88	86	128	88
ENSG00000106351	AGFG2	0.01289293	0.508514138	58	192	195	142	151	240	157	275	224	179	275	153
ENSG00000234782	TPT1P9	0.012920237	0.508514138	68	370	268	180	92	121	91	97	118	116	113	67
ENSG00000133687	TMTC1	0.012926664	0.508514138	361	1388	701	780	588	832	719	688	689	487	683	454
ENSG00000105373	NOP53	0.013053985	0.508514138	2038	9487	7918	5377	4162	5674	4263	2527	4312	4934	5289	2899
ENSG00000115226	FNDC4	0.013069582	0.508514138	10	31	24	12	10	21	9	77	13	67	56	7
ENSG00000169733	RFNG	0.013114745	0.508514138	382	1656	1108	1146	707	1187	922	539	814	776	1099	635
ENSG00000102125	TAZ	0.013116495	0.508514138	371	1082	959	1048	917	912	785	830	1152	879	1250	756
ENSG00000186076	AC012085.1	0.013145854	0.508514138	163	468	353	286	300	409	350	314	379	403	581	276
ENSG00000103353	UBFD1	0.01315161	0.508514138	931	3196	1728	2645	2116	2764	2325	1008	1759	1905	2064	1547
ENSG00000083168	KAT6A	0.013152466	0.508514138	222	622	380	569	444	543	388	298	366	406	434	285
ENSG00000151779	NBAS	0.013205828	0.508514138	312	1190	696	838	748	874	650	483	706	676	766	615
ENSG00000107938	EDRF1	0.013206525	0.508514138	102	303	214	204	189	221	168	147	177	160	223	121
ENSG00000174977	AC026271.1	0.013311525	0.508514138	414	1990	1133	1225	944	967	827	528	951	912	972	619
ENSG00000105856	HBP1	0.013358213	0.508514138	643	2727	1137	2103	1463	1405	807	1129	1001	1164	1212	717
ENSG00000145882	PCYOX1L	0.013367695	0.508514138	14	22	20	24	25	43	41	47	26	43	61	25
ENSG00000158528	PPP1R9A	0.013376212	0.508514138	117	366	233	273	266	265	232	189	272	231	301	151
ENSG00000173531	MST1	0.013418924	0.508514138	35	103	163	120	106	174	126	110	168	144	218	136
ENSG00000131730	CKMT2	0.013425136	0.508514138	4849	15175	13474	13026	14165	9286	8378	24924	21911	13074	14755	12206
ENSG00000011523	CEP68	0.01343563	0.508514138	412	1344	857	985	902	1161	844	698	923	904	903	663
ENSG00000163322	ABRAXAS1	0.013538991	0.508514138	116	495	308	481	214	275	220	146	217	260	336	176
ENSG00000233614	DDX11L10	0.013544431	0.508514138	9	22	12	8	26	10	7	11	59	11	29	30
ENSG00000108443	RPS6KB1	0.01356376	0.508514138	269	1119	571	820	717	699	719	378	592	602	588	405
ENSG00000104687	GSR	0.013638577	0.508514138	191	669	439	457	474	499	381	436	465	506	529	350
ENSG00000103044	HAS3	0.013718339	0.508514138	14	78	35	32	64	61	70	48	50	63	67	47
ENSG00000205213	LGR4	0.013751869	0.508514138	179	770	351	614	511	472	375	251	420	436	377	317
ENSG00000206567	AC022007.1	0.013758814	0.508514138	6	12	15	6	11	7	3	28	22	26	41	5
ENSG00000228753	EIF4BP2	0.013763075	0.508514138	15	29	16	51	30	26	25	10	18	20	7	18
ENSG00000141959	PFKL	0.013869477	0.508728906	210	859	312	430	580	470	340	916	596	637	1128	271
ENSG00000213199	ASIC3	0.013967246	0.508728906	37	20	71	95	72	105	71	96	195	91	159	77
ENSG00000234337	AC026462.1	0.014016448	0.508728906	18	38	46	52	43	51	14	79	65	35	65	46
ENSG00000091947	TMEM101	0.014113457	0.508728906	212	1368	796	522	570	678	557	367	475	556	643	380
ENSG00000279722	AC007342.7	0.014157311	0.508728906	58	220	98	133	135	122	131	70	115	90	117	101
ENSG00000166347	CYB5A	0.014160775	0.508728906	112	358	373	151	257	249	190	228	264	318	371	164
ENSG00000234814	SVIL2P	0.014173329	0.508728906	120	361	265	544	374	441	214	238	311	182	190	142
ENSG00000165526	RPUSD4	0.014182159	0.508728906	1298	5629	4558	4525	3250	3984	3034	1789	3518	3534	3628	2537
ENSG00000104980	TIMM44	0.014213477	0.508728906	500	1568	1766	1264	1212	1475	971	1301	1683	1338	1426	1320
ENSG00000110048	OSBP	0.014226218	0.508728906	703	2444	1528	2115	1782	1850	1772	943	1446	1496	1330	1217
ENSG00000198756	COLGALT2	0.014324152	0.508728906	125	270	268	428	229	306	118	158	288	206	268	170
ENSG00000105771	SMG9	0.01432883	0.508728906	76	103	126	190	149	184	135	198	201	169	291	125
ENSG00000110693	SOX6	0.014329668	0.508728906	285	1472	645	803	743	843	784	233	410	657	665	415
ENSG00000001167	NFYA	0.014433155	0.508728906	54	154	109	153	88	133	104	106	103	102	124	64
ENSG00000228110	ST13P19	0.014437499	0.508728906	67	253	160	259	126	160	120	78	98	121	121	76
ENSG00000186439	TRDN	0.014477666	0.508728906	31704	79245	66058	76563	54197	71931	59121	39572	67550	74821	65389	47821
ENSG00000164347	GFM2	0.01449721	0.508728906	256	912	708	689	599	700	544	913	869	596	735	564
ENSG00000097033	SH3GLB1	0.014530863	0.508728906	1786	6522	4285	4662	3612	3873	3709	2485	3508	4149	3650	2937
ENSG00000217716	RPS10P3	0.014609253	0.508728906	110	1123	808	831	249	431	359	290	271	276	278	172
ENSG00000166295	ANAPC16	0.014621517	0.508728906	2177	8579	7319	5448	4718	6224	5123	2558	4884	5234	5784	3925
ENSG00000164877	MICALL2	0.014629217	0.508728906	22	28	37	57	52	67	28	98	119	86	233	45
ENSG00000115694	STK25	0.014683421	0.508728906	3039	9709	9078	9836	6122	8404	5382	4725	6993	7130	7451	4661
ENSG00000168438	CDC40	0.014702872	0.508728906	144	578	325	363	257	370	318	204	276	284	307	213
ENSG00000156639	ZFAND3	0.014765964	0.508728906	1274	3304	2877	3444	2696	3453	2815	1731	2504	2492	2948	2101
ENSG00000197019	SERTAD1	0.014777361	0.508728906	206	833	509	442	417	364	504	321	276	428	331	282
ENSG00000286952	AC093928.1	0.01493425	0.508728906	24	93	158	39	50	161	61	63	131	106	216	75
ENSG00000180747	SMG1P3	0.014956527	0.508728906	49	181	136	142	69	134	75	86	117	78	98	55
ENSG00000156172	C8orf37	0.014971315	0.508728906	12	29	41	37	31	37	55	21	27	52	20	23
ENSG00000116830	TTF2	0.014977881	0.508728906	28	88	90	116	78	45	72	51	75	59	95	43
ENSG00000257074	RPL29P33	0.015103408	0.508728906	48	266	238	238	76	173	105	133	98	57	79	50
ENSG00000188315	C3orf62	0.015136733	0.508728906	16	38	39	53	26	71	48	45	81	73	77	38
ENSG00000233016	SNHG7	0.015211305	0.508728906	108	1042	416	360	322	565	249	214	313	372	316	198
ENSG00000091164	TXNL1	0.015275383	0.508728906	975	3830	2259	2181	2020	2196	1811	1525	2063	1784	2168	1608
ENSG00000126777	KTN1	0.015281594	0.508728906	4486	15973	10580	13082	9781	10629	8605	5911	9743	9308	10177	6402
ENSG00000134077	THUMPD3	0.015293668	0.508728906	161	486	458	473	367	454	335	442	452	371	462	329
ENSG00000143457	GOLPH3L	0.015296892	0.508728906	134	390	242	356	316	277	296	215	227	251	343	242
ENSG00000107937	GTPBP4	0.015367339	0.508728906	367	1140	820	877	728	901	694	464	790	678	771	586
ENSG00000165804	ZNF219	0.015396182	0.508728906	326	1278	1020	1142	752	740	818	334	533	874	869	509
ENSG00000151690	MFSD6	0.01543328	0.508728906	38	82	64	108	106	124	88	116	86	114	166	43
ENSG00000261236	BOP1	0.015524428	0.508728906	398	2116	1496	1191	990	1429	1083	726	1087	935	968	765
ENSG00000165655	ZNF503	0.015633858	0.508728906	35	98	74	76	119	126	71	96	113	216	368	90
ENSG00000136783	NIPSNAP3A	0.015684104	0.508728906	70	323	109	103	116	122	103	211	174	227	233	94
ENSG00000165156	ZHX1	0.015717577	0.508728906	185	685	381	527	448	395	329	271	376	346	471	328
ENSG00000256211	SKP1P2	0.015740511	0.508728906	8	53	16	31	13	24	12	13	9	14	13	9
ENSG00000062194	GPBP1	0.015770503	0.508728906	542	1761	1247	1403	1228	1307	1111	832	1245	1068	1316	832
ENSG00000170631	ZNF16	0.015878524	0.508728906	69	158	165	151	132	155	135	107	170	102	159	79
ENSG00000080503	SMARCA2	0.015969294	0.508728906	1095	3333	2196	2780	2422	2712	2306	1479	2725	2288	2673	1575
ENSG00000122482	ZNF644	0.016004759	0.508728906	173	585	297	398	360	456	366	239	353	378	373	252
ENSG00000225472	AL136366.1	0.016017722	0.508728906	9	25	18	10	12	9	9	27	31	10	17	19
ENSG00000115295	CLIP4	0.016065796	0.508728906	520	2413	933	1463	1139	1700	1023	956	1372	955	1219	1153
ENSG00000085998	POMGNT1	0.01611606	0.508728906	632	2067	1645	1850	1516	1566	1245	1188	1679	1502	1682	990
ENSG00000138136	LBX1	0.016137236	0.508728906	300	921	744	751	700	790	525	443	623	741	673	482
ENSG00000224769	MUC20P1	0.016170516	0.508728906	12	20	41	34	14	66	50	50	73	31	118	44
ENSG00000114812	VIPR1	0.016204068	0.508728906	16	43	36	26	20	44	36	25	30	56	76	23
ENSG00000177981	ASB8	0.016262131	0.508728906	2245	5933	6343	6816	5441	5997	4070	3496	4771	4912	4932	3619
ENSG00000259475	AC036108.1	0.016266967	0.508728906	21	29	44	83	22	28	38	17	23	33	38	11
ENSG00000185847	LINC01405	0.016300448	0.508728906	886	4379	2779	1946	1992	2574	341	7167	6711	2521	3132	1528
ENSG00000248472	DDX11L9	0.016306855	0.508728906	11	34	11	10	19	7	9	17	60	11	30	31
ENSG00000243802	AC090589.1	0.016326854	0.508728906	10	75	51	42	13	36	16	20	8	11	13	7
ENSG00000267152	AC093227.1	0.01639015	0.508728906	28	89	42	39	52	42	39	24	46	48	59	30
ENSG00000035141	FAM136A	0.016400821	0.508728906	162	872	512	326	545	359	391	623	744	412	522	392
ENSG00000038382	TRIO	0.016572562	0.508728906	211	601	404	661	512	540	436	558	497	508	572	295
ENSG00000279688	AQP7P3	0.016634588	0.508728906	21	38	63	35	41	47	56	101	48	93	106	15
ENSG00000134285	FKBP11	0.016815319	0.508728906	15	40	47	32	35	48	53	49	54	60	70	38
ENSG00000059691	GATB	0.01683218	0.508728906	214	680	650	548	586	525	476	651	811	605	705	568
ENSG00000164327	RICTOR	0.016835302	0.508728906	210	891	510	684	410	508	314	380	437	355	462	242
ENSG00000117425	PTCH2	0.016839214	0.508728906	43	38	66	55	41	82	76	62	135	80	288	62
ENSG00000198492	YTHDF2	0.016841409	0.508728906	393	1145	776	1042	924	1093	811	587	848	909	912	674
ENSG00000246089	AC016065.1	0.0168693	0.508728906	8	31	42	40	24	33	23	34	54	32	44	34
ENSG00000196511	TPK1	0.016920187	0.508728906	10	24	26	37	21	23	12	25	41	33	34	28
ENSG00000089154	GCN1	0.01693825	0.508728906	646	2298	1907	2116	1652	2063	1655	1121	1795	1504	1604	1260
ENSG00000145495	MARCHF6	0.017014809	0.508728906	1014	4277	1575	2773	1987	2350	1823	1332	1719	2095	2081	1490
ENSG00000270872	SRGAP2D	0.01706108	0.508728906	4	7	5	25	12	22	10	19	14	23	33	9
ENSG00000107341	UBE2R2	0.017118525	0.508728906	1197	4251	2260	3039	3066	3031	2865	1609	2566	2334	2718	2157
ENSG00000119685	TTLL5	0.017243925	0.508728906	36	69	109	125	104	122	86	99	96	110	118	70
ENSG00000095380	NANS	0.017287955	0.508728906	43	240	222	126	142	165	106	170	212	146	202	127
ENSG00000162702	ZNF281	0.017327387	0.508728906	136	431	221	299	200	252	214	198	247	191	224	176
ENSG00000162642	C1orf52	0.017390099	0.508728906	137	536	339	304	304	301	324	184	297	232	338	223
ENSG00000187257	RSBN1L	0.01744658	0.508728906	195	696	525	403	347	528	355	252	338	471	482	295
ENSG00000171621	SPSB1	0.017447756	0.508728906	135	434	224	628	366	383	290	174	237	233	446	166
ENSG00000224914	LINC00863	0.017474394	0.508728906	85	396	224	229	135	191	188	113	181	172	220	125
ENSG00000028203	VEZT	0.017491482	0.508728906	622	2307	1230	1623	1410	1561	1215	927	1139	1397	1324	966
ENSG00000177354	C10orf71	0.017599262	0.508728906	3363	6153	10212	15273	8371	8487	6004	6117	8087	7172	8488	4704
ENSG00000122378	PRXL2A	0.017639284	0.508728906	422	1147	648	1260	811	1057	630	1134	1040	1147	1203	1005
ENSG00000233426	EIF3FP3	0.017642852	0.508728906	386	1610	1170	950	796	1010	888	595	616	850	1020	492
ENSG00000183186	C2CD4C	0.017694964	0.508728906	13	16	40	18	35	56	51	58	40	74	94	30
ENSG00000113296	THBS4	0.017715651	0.508728906	562	836	634	1432	822	811	521	1562	1087	2520	1264	684
ENSG00000135837	CEP350	0.01772366	0.508728906	349	1357	668	955	597	777	591	463	674	660	650	447
ENSG00000143164	DCAF6	0.017737284	0.508728906	6327	19036	15132	18046	14887	15746	11065	8780	12547	12722	12412	10830
ENSG00000100129	EIF3L	0.017762655	0.508728906	1384	4887	4685	3650	2781	3918	3157	2557	2749	2829	3785	2165
ENSG00000100360	IFT27	0.017835229	0.508728906	81	357	287	196	204	270	191	267	280	222	366	219
ENSG00000115648	MLPH	0.017838146	0.508728906	41	54	47	62	56	102	116	47	99	158	169	73
ENSG00000083454	P2RX5	0.01791813	0.508728906	53	95	132	97	98	145	81	252	167	128	119	128
ENSG00000066322	ELOVL1	0.017972542	0.508728906	85	206	173	196	154	202	137	190	164	255	354	120
ENSG00000223972	DDX11L1	0.017985721	0.508728906	9	38	12	11	18	7	9	13	52	13	31	37
ENSG00000262050	AC005696.1	0.018010285	0.508728906	18	74	80	57	33	67	70	48	90	62	64	88
ENSG00000105518	TMEM205	0.0180405	0.508728906	444	1964	1436	928	885	1059	928	557	1001	885	1063	739
ENSG00000231747	AC079922.1	0.018171096	0.508728906	20	198	88	61	32	61	20	37	27	17	20	10
ENSG00000146966	DENND2A	0.018211687	0.508728906	58	165	125	158	187	147	123	166	152	192	207	105
ENSG00000213903	LTB4R	0.018215609	0.508728906	19	37	59	49	38	77	40	72	90	71	87	41
ENSG00000118689	FOXO3	0.018258736	0.508728906	519	2743	1008	2037	1090	1298	643	747	680	757	817	584
ENSG00000274276	CBSL	0.018315957	0.508728906	6	18	51	8	11	16	13	14	16	31	78	11
ENSG00000009950	MLXIPL	0.018374086	0.508728906	409	818	895	887	854	2628	1058	947	1252	1545	1567	961
ENSG00000006788	MYH13	0.018436494	0.508728906	15	50	30	70	33	30	41	3	20	18	4	12
ENSG00000185963	BICD2	0.018471851	0.508728906	312	1094	574	942	747	811	726	483	696	582	578	551
ENSG00000174516	PELI3	0.01848089	0.508728906	123	538	377	360	296	460	240	186	364	299	362	221
ENSG00000116903	EXOC8	0.0185784	0.508728906	110	377	172	316	227	265	205	138	154	151	171	113
ENSG00000168028	RPSA	0.018589553	0.508728906	2933	19167	11909	8412	7576	8100	7162	4895	6042	6818	8611	4349
ENSG00000167476	JSRP1	0.018591341	0.508728906	2622	15286	10925	8515	5732	8511	8349	3212	6288	6832	5922	4600
ENSG00000167674	HDGFL2	0.018597967	0.508728906	765	2527	2411	2293	1860	2638	1926	1164	2449	1895	2101	1387
ENSG00000166439	RNF169	0.018606543	0.508728906	119	463	242	295	241	311	220	148	247	245	268	180
ENSG00000138131	LOXL4	0.018697103	0.508728906	144	227	268	558	84	234	219	41	132	330	208	146
ENSG00000181997	AQP7P2	0.018703525	0.508728906	20	17	47	21	29	39	38	82	39	82	90	11
ENSG00000175886	RPL7AP66	0.018709463	0.508728906	146	879	778	624	353	527	407	307	386	330	371	225
ENSG00000151150	ANK3	0.018712691	0.508728906	570	1845	1197	2054	1459	1420	1162	754	959	1509	1104	852
ENSG00000133313	CNDP2	0.018738965	0.508728906	182	404	344	367	350	517	325	446	532	414	532	216
ENSG00000101557	USP14	0.018840844	0.508728906	583	2065	1268	1694	1239	1461	1189	921	1175	1230	1302	911
ENSG00000109536	FRG1	0.018870237	0.508728906	115	432	385	280	266	317	241	228	267	243	322	210
ENSG00000160570	DEDD2	0.018872824	0.508728906	129	427	330	306	264	320	242	220	291	279	347	211
ENSG00000285756	BX890604.1	0.01889847	0.508728906	58	95	58	65	75	46	37	56	76	46	93	25
ENSG00000176826	FKBP9P1	0.018936017	0.508728906	81	170	175	165	184	188	157	212	210	201	258	137
ENSG00000237686	AL109615.3	0.019007359	0.508728906	9	13	18	9	13	17	2	35	29	10	34	27
ENSG00000141076	UTP4	0.019039931	0.508728906	270	969	804	748	551	767	526	489	551	544	705	411
ENSG00000142556	ZNF614	0.01906587	0.508728906	42	194	106	101	94	119	71	83	106	114	111	61
ENSG00000174953	DHX36	0.019067027	0.508728906	315	1130	728	980	648	812	602	549	715	738	777	534
ENSG00000083290	ULK2	0.019082009	0.508728906	164	831	498	410	495	574	320	254	403	401	401	377
ENSG00000240914	RPL15P2	0.019114758	0.508728906	29	218	96	115	63	106	49	71	51	33	59	33
ENSG00000163702	IL17RC	0.019148255	0.508728906	187	403	389	367	424	517	372	446	675	656	529	345
ENSG00000141219	C17orf80	0.019168452	0.508728906	266	607	604	695	576	637	536	390	473	524	562	425
ENSG00000207357	RNU6-2	0.019255622	0.509447882	1	30	34	25	10	16	8	7	6	5	6	2
ENSG00000225968	ELFN1	0.019423399	0.512155611	3	6	2	16	11	5	9	15	16	11	19	6
ENSG00000228366	AL592437.1	0.01943229	0.512155611	6	30	16	17	18	29	15	11	18	19	19	9
ENSG00000111816	FRK	0.019493064	0.512155611	40	150	96	147	52	70	37	62	115	76	87	67
ENSG00000243648	AC109454.1	0.019540706	0.512155611	3	43	44	29	16	24	26	15	18	15	19	10
ENSG00000163877	SNIP1	0.01960378	0.512155611	79	303	149	188	127	209	148	114	149	134	172	119
ENSG00000128595	CALU	0.019690495	0.512164266	506	1495	1041	1503	1194	1366	1022	1289	1324	1192	1551	1051
ENSG00000117859	OSBPL9	0.019781751	0.51231045	573	1682	1299	2008	1198	1437	1033	1139	1072	1145	1241	757
ENSG00000273117	INSIG1-DT	0.019825095	0.51231045	6	34	22	11	13	22	6	21	30	16	22	12
ENSG00000179636	TPPP2	0.019905978	0.51231045	10	22	27	29	19	38	28	19	62	54	68	38
ENSG00000204178	MACO1	0.019926413	0.51231045	401	1089	729	1117	1078	970	769	575	787	819	844	635
ENSG00000111011	RSRC2	0.01993549	0.51231045	554	1436	1239	1436	1249	1348	1147	899	1145	1185	1305	848
ENSG00000197568	HHLA3	0.020021155	0.512366043	6	15	15	11	12	15	13	17	27	22	38	9
ENSG00000154930	ACSS1	0.020030585	0.512366043	291	1127	919	953	682	1030	395	1906	1415	606	1303	599
ENSG00000279069	AC015813.5	0.020125755	0.512889817	8	13	21	7	19	13	12	33	37	13	16	8
ENSG00000127980	PEX1	0.020171421	0.512889817	140	424	276	347	277	378	217	269	284	290	316	189
ENSG00000156804	FBXO32	0.020178338	0.512889817	3999	15107	6782	11401	10613	13849	6727	4421	6095	8320	8084	3031
ENSG00000250571	GLI4	0.020294847	0.512889817	53	134	125	93	143	181	97	151	171	146	196	103
ENSG00000147059	SPIN2A	0.02032886	0.512889817	28	80	64	82	51	74	62	34	59	53	83	34
ENSG00000225580	PA2G4P5	0.020380289	0.512889817	18	38	22	42	25	46	31	26	23	15	20	19
ENSG00000229503	RPL21P37	0.020492225	0.512889817	151	1175	863	575	348	538	459	309	394	347	386	249
ENSG00000203880	PCMTD2	0.020522006	0.512889817	379	1574	695	1326	1023	1086	815	765	867	844	874	604
ENSG00000166200	COPS2	0.020537091	0.512889817	767	3072	1681	1840	1605	1865	1322	1172	1682	1400	1858	1200
ENSG00000139269	INHBE	0.02053918	0.512889817	15	10	29	26	17	15	4	61	34	74	29	40
ENSG00000168491	CCDC110	0.020571509	0.512889817	30	46	58	57	31	51	65	20	57	65	52	27
ENSG00000103507	BCKDK	0.020595769	0.512889817	612	2147	2244	2000	1836	2270	1546	1474	1746	2145	1761	1280
ENSG00000166963	MAP1A	0.020651015	0.512889817	54	71	94	98	71	87	49	140	214	127	297	41
ENSG00000196646	ZNF136	0.020709352	0.512889817	44	82	62	52	50	78	57	43	50	67	73	29
ENSG00000075618	FSCN1	0.020765223	0.512889817	69	135	101	159	219	219	153	338	213	232	398	92
ENSG00000174171	AC020659.1	0.0208608	0.512889817	5	9	8	27	30	26	10	68	57	33	35	33
ENSG00000038427	VCAN	0.020878451	0.512889817	50	125	85	84	87	116	64	153	84	216	253	53
ENSG00000177666	PNPLA2	0.020913371	0.512889817	2228	5670	6404	5147	4695	6353	3555	9187	5733	7169	8419	3775
ENSG00000011201	ANOS1	0.021118831	0.512889817	169	704	300	493	374	415	338	274	389	343	331	206
ENSG00000181472	ZBTB2	0.021197017	0.512889817	108	305	185	300	217	294	237	153	170	208	235	148
ENSG00000111276	CDKN1B	0.021231449	0.512889817	836	3418	1926	2423	2088	2521	2021	1347	1864	1769	2485	1318
ENSG00000170265	ZNF282	0.021251827	0.512889817	232	741	476	708	595	660	471	454	462	460	588	279
ENSG00000135622	SEMA4F	0.021326115	0.512889817	12	43	27	39	30	42	32	32	51	40	39	31
ENSG00000055208	TAB2	0.021405021	0.512889817	703	2192	1509	2076	1803	1773	1214	1082	1406	1337	1461	1066
ENSG00000102974	CTCF	0.021417304	0.512889817	393	985	677	1204	952	914	880	581	659	789	816	614
ENSG00000153006	SREK1IP1	0.021439815	0.512889817	111	490	263	276	346	297	249	153	246	281	314	162
ENSG00000259916	AL845331.1	0.021454349	0.512889817	12	14	18	12	9	20	14	24	23	22	38	10
ENSG00000174928	C3orf33	0.021462762	0.512889817	19	100	60	30	36	45	38	27	41	37	33	23
ENSG00000143479	DYRK3	0.021515148	0.512889817	11	24	18	24	18	19	14	38	24	29	46	17
ENSG00000245910	SNHG6	0.021547002	0.512889817	920	6316	3440	2558	1674	2386	1867	1072	1920	1968	2047	1423
ENSG00000163026	WDCP	0.021599588	0.512889817	58	180	120	179	114	152	137	77	115	87	129	115
ENSG00000148339	SLC25A25	0.021606004	0.512889817	503	1193	1210	1635	1131	1232	2003	591	638	1292	648	844
ENSG00000173273	TNKS	0.021648305	0.512889817	267	950	473	629	504	590	492	376	480	489	544	348
ENSG00000177943	MAMDC4	0.021709919	0.512889817	54	77	117	168	181	186	135	180	289	131	187	148
ENSG00000163466	ARPC2	0.021735416	0.512889817	1417	6301	4745	4368	3257	4914	3389	2153	3207	3758	4405	2209
ENSG00000240087	RPSAP12	0.021794486	0.512889817	224	1866	926	808	581	665	606	441	558	623	679	388
ENSG00000174407	MIR1-1HG	0.021867494	0.512889817	4664	17338	16291	14891	11724	12448	8545	4265	9464	8974	12613	9016
ENSG00000079435	LIPE	0.021994875	0.512889817	331	370	468	158	322	256	149	1106	372	1143	950	212
ENSG00000171084	FAM86JP	0.022116317	0.512889817	5	6	19	9	17	7	13	37	49	10	11	24
ENSG00000242083	RPL7AP31	0.022150493	0.512889817	11	98	99	76	30	62	57	34	39	39	50	23
ENSG00000197312	DDI2	0.022154502	0.512889817	451	2035	1056	1351	981	1129	807	805	1127	1021	1121	701
ENSG00000184897	H1-10	0.022170014	0.512889817	848	3777	2781	2221	2076	3275	2573	1309	2244	2109	2619	1219
ENSG00000166272	WBP1L	0.022209204	0.512889817	479	1219	745	1361	969	898	1081	501	861	878	1193	491
ENSG00000262580	AC087741.1	0.02221749	0.512889817	16	28	22	32	42	85	47	43	97	28	73	24
ENSG00000206652	RNU1-1	0.022228272	0.512889817	23	163	587	48	13	58	13	14	58	18	23	7
ENSG00000157823	AP3S2	0.022231095	0.512889817	294	1017	721	946	758	921	723	510	731	791	805	476
ENSG00000207389	RNU1-4	0.022232212	0.512889817	23	163	588	48	13	58	13	14	58	18	23	7
ENSG00000207513	RNU1-3	0.022232212	0.512889817	23	163	588	48	13	58	13	14	58	18	23	7
ENSG00000136536	MARCHF7	0.022232316	0.512889817	563	2200	1068	1258	1343	1353	1125	949	1197	1160	1048	828
ENSG00000133121	STARD13	0.02232711	0.512889817	54	131	101	159	105	169	99	127	132	165	257	94
ENSG00000088992	TESC	0.022350387	0.512889817	28	70	74	35	46	85	52	54	62	83	61	43
ENSG00000128833	MYO5C	0.022360453	0.512889817	25	48	58	57	56	107	39	70	55	69	109	39
ENSG00000215268	AP000533.2	0.022382338	0.512889817	12	25	19	26	35	21	13	22	40	27	25	30
ENSG00000130255	RPL36	0.022426165	0.512889817	1287	9004	7393	3414	2888	3861	3428	2302	3032	2722	3530	2267
ENSG00000110367	DDX6	0.022523967	0.512889817	699	2635	1505	1972	1707	1958	1508	1333	1812	1566	1817	1162
ENSG00000235272	RAMACL	0.022550985	0.512889817	133	513	308	284	222	270	252	188	257	225	262	168
ENSG00000117614	SYF2	0.022581644	0.512889817	360	1678	1088	925	588	971	676	576	725	838	919	500
ENSG00000206737	RNVU1-18	0.02273451	0.512889817	22	163	585	47	13	55	13	14	57	18	23	7
ENSG00000273768	RNVU1-29	0.02273451	0.512889817	22	163	585	47	13	55	13	14	57	18	23	7
ENSG00000229117	RPL41	0.022752131	0.512889817	6419	44928	31192	16093	12039	17436	14602	9529	12814	13833	14242	8841
ENSG00000060138	YBX3	0.02284003	0.512889817	37815	116610	110429	103756	86803	95906	84807	69237	81435	82137	98790	49052
ENSG00000147854	UHRF2	0.022853473	0.512889817	154	511	276	438	328	362	295	237	271	285	357	206
ENSG00000188375	H3-5	0.02292794	0.512889817	55	215	137	120	76	151	91	69	56	110	128	73
ENSG00000072310	SREBF1	0.022953617	0.512889817	658	1660	1835	2028	1458	3555	2658	800	1518	1087	1719	1481
ENSG00000159256	MORC3	0.022962862	0.512889817	234	878	452	631	483	627	565	301	456	556	515	350
ENSG00000140320	BAHD1	0.023019053	0.512889817	117	558	261	497	355	437	271	214	328	336	283	211
ENSG00000115561	CHMP3	0.023131937	0.512889817	358	1372	882	1014	772	891	764	571	923	800	1058	660
ENSG00000165113	GKAP1	0.023142793	0.512889817	357	1391	899	960	773	881	681	526	976	732	802	665
ENSG00000152409	JMY	0.023179091	0.512889817	129	632	265	350	306	356	222	222	261	285	293	215
ENSG00000067533	RRP15	0.023184652	0.512889817	237	1114	690	690	589	712	586	390	610	474	613	466
ENSG00000141401	IMPA2	0.023258324	0.512889817	1717	10470	5614	5048	4750	5125	4914	2828	3994	4887	4589	3520
ENSG00000221968	FADS3	0.023280965	0.512889817	271	570	457	458	537	862	433	670	988	907	1102	369
ENSG00000206418	RAB12	0.023290247	0.512889817	1572	7829	4003	4700	3353	4469	3316	1915	3597	3058	3581	2272
ENSG00000284618	AL391294.1	0.023300577	0.512889817	16	48	32	63	43	20	22	19	14	30	20	10
ENSG00000197620	EOLA1	0.023310514	0.512889817	153	776	501	405	387	498	350	478	491	443	480	385
ENSG00000277998	AC107075.1	0.023350386	0.512889817	97	421	290	230	163	247	202	163	222	180	213	131
ENSG00000079246	XRCC5	0.023405073	0.512889817	913	2855	2267	2546	1928	2272	2074	1543	2099	1891	2231	1486
ENSG00000077312	SNRPA	0.023503086	0.514308179	204	550	570	525	423	624	480	350	421	501	610	296
ENSG00000196453	ZNF777	0.023641873	0.515506446	186	406	399	509	421	550	342	288	363	412	456	253
ENSG00000137877	SPTBN5	0.023743504	0.516901274	9	23	19	28	39	20	14	38	33	23	54	42
ENSG00000179409	GEMIN4	0.023875346	0.518440454	113	326	253	310	276	308	242	177	162	226	302	178
ENSG00000215154	AC141586.1	0.023932914	0.518878069	21	30	41	62	47	47	62	32	39	37	44	30
ENSG00000164609	SLU7	0.024028357	0.518878069	376	1193	1106	1109	848	1006	931	661	963	1009	974	626
ENSG00000239213	NCK1-DT	0.024072211	0.518878069	30	126	89	81	80	72	64	50	75	63	66	49
ENSG00000206588	RNU1-28P	0.024077844	0.518878069	22	163	586	47	13	55	13	14	57	20	24	7
ENSG00000100106	TRIOBP	0.024212404	0.518878069	251	579	685	738	622	744	544	533	598	664	932	497
ENSG00000248866	USP46-DT	0.024266015	0.518878069	3	13	10	15	11	14	7	13	11	7	10	5
ENSG00000077713	SLC25A43	0.02448056	0.518878069	24	26	36	26	21	36	30	42	36	48	106	21
ENSG00000160447	PKN3	0.0245341	0.518878069	45	102	92	108	84	172	84	136	94	147	167	83
ENSG00000105696	TMEM59L	0.024543786	0.518878069	13	17	15	34	21	18	39	34	27	32	47	22
ENSG00000229605	RPL21P93	0.024596484	0.518878069	407	2765	2194	1258	989	1288	1222	748	1080	891	1063	687
ENSG00000178691	SUZ12	0.024662939	0.518878069	98	389	197	238	212	258	188	147	217	198	214	130
ENSG00000154608	CEP170P1	0.024670585	0.518878069	20	41	44	67	34	40	37	27	39	39	25	16
ENSG00000120063	GNA13	0.024751918	0.518878069	289	1175	482	787	649	567	533	347	487	527	586	394
ENSG00000234322	ST13P18	0.024758837	0.518878069	75	227	163	198	127	175	151	84	137	144	163	120
ENSG00000007944	MYLIP	0.024765105	0.518878069	390	1342	806	957	800	954	938	475	679	837	891	615
ENSG00000147642	SYBU	0.024780057	0.518878069	23	40	68	67	48	48	41	58	41	67	106	49
ENSG00000260778	AC009065.4	0.024842811	0.518878069	6	9	14	11	6	11	9	9	19	19	23	8
ENSG00000186468	RPS23	0.024884015	0.518878069	5646	39166	28508	13289	11095	15702	12686	9038	11410	11921	11386	9549
ENSG00000248830	ZNF807P	0.024995276	0.518878069	16	37	27	36	32	40	39	29	26	25	12	20
ENSG00000011105	TSPAN9	0.024997134	0.518878069	195	503	409	381	422	418	328	347	612	433	760	331
ENSG00000176659	C20orf197	0.025137554	0.518878069	11	36	14	13	17	14	9	15	3	22	12	3
ENSG00000171368	TPPP	0.025167352	0.518878069	190	355	382	337	419	644	424	253	568	528	544	426
ENSG00000171914	TLN2	0.025178926	0.518878069	484	1389	1477	1554	1554	1249	1225	980	1004	851	943	835
ENSG00000159873	CCDC117	0.025199717	0.518878069	265	904	419	601	486	535	528	248	399	368	449	443
ENSG00000083123	BCKDHB	0.025292338	0.518878069	67	186	153	103	151	218	105	262	254	147	234	148
ENSG00000156218	ADAMTSL3	0.025379289	0.518878069	32	133	34	69	78	87	48	102	81	94	178	41
ENSG00000143367	TUFT1	0.025380119	0.518878069	30	108	68	72	50	93	67	27	66	78	93	42
ENSG00000159579	RSPRY1	0.025480273	0.518878069	87	378	201	330	215	296	190	181	205	220	265	149
ENSG00000099957	P2RX6	0.02548645	0.518878069	598	1317	1283	1378	1272	1531	1241	730	1549	1176	1362	1145
ENSG00000143756	FBXO28	0.025551143	0.518878069	193	782	377	537	442	499	413	321	430	398	433	295
ENSG00000103197	TSC2	0.025564814	0.518878069	624	1458	1867	1976	1552	1913	1538	1172	1456	1350	1618	1027
ENSG00000106078	COBL	0.025577544	0.518878069	1210	3907	2683	3440	2777	3136	2930	1346	2202	2643	2329	1706
ENSG00000206596	RNU1-27P	0.025612468	0.518878069	22	163	586	47	13	55	13	14	57	20	26	7
ENSG00000138802	SEC24B	0.025616748	0.518878069	222	1004	434	561	500	549	413	369	391	442	505	296
ENSG00000174243	DDX23	0.025664668	0.518878069	452	1440	1390	1582	1118	1455	1224	865	1125	1044	1200	852
ENSG00000103512	NOMO1	0.025697282	0.518878069	1280	4063	2822	4955	3266	4893	3534	2153	2544	2634	3597	1706
ENSG00000229256	ST13P13	0.025718724	0.518878069	19	77	72	71	57	59	46	34	43	60	46	25
ENSG00000272667	AC012306.2	0.025730151	0.518878069	46	271	139	115	84	135	121	68	128	104	132	58
ENSG00000141012	GALNS	0.025749385	0.518878069	37	71	82	91	66	73	57	76	78	88	123	68
ENSG00000077097	TOP2B	0.025789332	0.518878069	690	2184	1419	1752	1336	1424	1071	1138	1332	1223	1212	916
ENSG00000158292	GPR153	0.025789645	0.518878069	20	27	47	18	52	60	34	45	47	78	114	16
ENSG00000165669	FAM204A	0.025889587	0.518878069	256	1034	774	788	573	692	503	461	652	598	691	380
ENSG00000148296	SURF6	0.025945644	0.518878069	310	1511	977	874	718	921	733	582	890	786	796	527
ENSG00000158859	ADAMTS4	0.025962152	0.518878069	8	10	15	12	10	32	17	22	28	35	37	14
ENSG00000258498	DIO3OS	0.026049902	0.518878069	82	141	186	323	238	331	228	97	147	236	214	103
ENSG00000173546	CSPG4	0.026054661	0.518878069	175	722	484	289	415	373	268	499	525	652	824	234
ENSG00000180891	CUEDC1	0.026056937	0.518878069	1087	3439	2637	2956	2539	3087	3002	1348	2509	2442	2326	1823
ENSG00000114302	PRKAR2A	0.026066096	0.518878069	1191	4979	2664	2985	2673	2802	2447	1986	2732	2906	2195	2280
ENSG00000118407	FILIP1	0.026089994	0.518878069	1010	3887	2396	2939	1761	1910	1310	1457	2146	2067	1723	1552
ENSG00000147592	LACTB2	0.026129115	0.518878069	87	358	369	292	177	270	196	328	354	324	354	181
ENSG00000151693	ASAP2	0.026321801	0.518878069	44	116	54	65	71	125	94	107	82	169	220	58
ENSG00000092201	SUPT16H	0.026339817	0.518878069	253	821	501	629	505	691	437	384	487	454	601	328
ENSG00000264920	AC018521.5	0.02642711	0.518878069	250	1261	957	587	529	615	540	482	487	620	629	358
ENSG00000149136	SSRP1	0.026443717	0.518878069	473	1561	1635	1457	1096	1499	1288	818	1318	1205	1426	937
ENSG00000261819	AC138932.2	0.026471931	0.518878069	108	428	231	325	286	334	296	184	232	274	254	176
ENSG00000036054	TBC1D23	0.026477858	0.518878069	227	1026	518	721	410	569	533	398	432	509	466	354
ENSG00000165417	GTF2A1	0.026481504	0.518878069	168	826	343	436	376	360	326	226	361	310	431	249
ENSG00000226432	AC010342.1	0.026551115	0.518878069	72	391	224	225	215	259	220	125	141	230	250	117
ENSG00000207005	RNU1-2	0.026553804	0.518878069	22	163	587	47	13	57	13	14	57	18	23	8
ENSG00000119801	YPEL5	0.026553823	0.518878069	396	1713	804	1036	866	1007	715	680	684	967	1031	609
ENSG00000137834	SMAD6	0.026559768	0.518878069	28	91	41	59	34	72	42	71	100	97	187	21
ENSG00000144619	CNTN4	0.026575495	0.518878069	3	10	6	19	5	18	2	11	11	25	68	5
ENSG00000164944	VIRMA	0.026623873	0.518878069	145	531	416	368	338	396	333	254	326	348	423	278
ENSG00000148396	SEC16A	0.026645794	0.518878069	292	1076	681	890	808	932	697	616	597	707	775	521
ENSG00000156273	BACH1	0.026710582	0.518878069	119	451	231	361	254	335	239	141	138	239	205	103
ENSG00000064419	TNPO3	0.026725791	0.518878069	349	1245	834	1115	993	946	903	608	839	741	961	637
ENSG00000179833	SERTAD2	0.026731412	0.518878069	158	482	281	328	332	359	247	224	298	371	306	227
ENSG00000111669	TPI1	0.026766936	0.518878069	7916	35984	32628	20797	26209	22704	22148	21430	24993	25394	25494	16774
ENSG00000182752	PAPPA	0.026852374	0.518878069	5	23	18	22	15	17	8	11	6	11	21	6
ENSG00000236829	Z97634.1	0.026873131	0.518878069	9	109	53	39	27	47	35	62	26	35	59	32
ENSG00000135362	PRR5L	0.027028741	0.518878069	8	14	15	10	6	11	13	19	7	16	24	13
ENSG00000152990	ADGRA3	0.027126398	0.518878069	309	984	761	1085	677	750	480	890	748	597	651	500
ENSG00000179144	GIMAP7	0.027318767	0.518878069	116	338	261	280	292	352	198	243	354	444	416	181
ENSG00000107372	ZFAND5	0.027347928	0.518878069	2546	12726	4847	9637	6628	5893	4325	4483	3954	5112	5739	3488
ENSG00000160221	GATD3A	0.027367385	0.518878069	1348	6469	4747	3087	3947	4349	2793	5983	6016	3345	4953	3570
ENSG00000171448	ZBTB26	0.027400563	0.518878069	48	186	86	130	97	121	71	55	83	75	111	86
ENSG00000158006	PAFAH2	0.027417483	0.518878069	80	172	202	176	197	168	167	227	238	199	270	162
ENSG00000210049	MT-TF	0.027449695	0.518878069	62	205	95	195	73	199	46	79	72	121	43	51
ENSG00000166135	HIF1AN	0.0274922	0.518878069	1256	4453	2944	3488	2682	3598	2297	2347	2930	2517	2925	2056
ENSG00000099204	ABLIM1	0.027526466	0.518878069	421	1116	658	653	780	990	404	952	832	1337	994	680
ENSG00000099849	RASSF7	0.027570226	0.518878069	2	18	21	20	14	28	7	40	27	38	42	8
ENSG00000269069	AC007842.1	0.027632824	0.518878069	3	12	11	17	8	14	10	11	17	17	17	12
ENSG00000143437	ARNT	0.027653528	0.518878069	412	1148	772	1022	793	936	846	580	721	726	872	603
ENSG00000112658	SRF	0.027686023	0.518878069	1090	3715	2791	3149	2907	2987	2654	1614	2396	2110	2901	1924
ENSG00000147274	RBMX	0.02769752	0.518878069	740	2431	1620	2199	1409	1970	1647	1315	1600	1660	1961	1062
ENSG00000077585	GPR137B	0.027877352	0.518878069	3	18	12	9	8	15	5	13	6	29	57	6
ENSG00000100281	HMGXB4	0.027966344	0.518878069	90	226	211	185	170	199	143	126	137	194	193	127
ENSG00000198948	MFAP3L	0.028037184	0.518878069	68	524	188	480	17	34	15	166	146	27	121	121
ENSG00000165632	TAF3	0.028104915	0.518878069	229	700	535	577	496	633	476	294	558	537	649	381
ENSG00000185267	CDNF	0.028106574	0.518878069	167	582	508	428	368	477	351	279	414	373	420	259
ENSG00000183111	ARHGEF37	0.028150083	0.518878069	307	1748	930	717	782	648	690	467	690	606	550	552
ENSG00000207524	RNU6-33P	0.028172717	0.518878069	4	28	20	29	8	14	12	6	7	6	5	3
ENSG00000188739	RBM34	0.028177993	0.518878069	10	32	8	15	18	19	11	6	10	11	17	15
ENSG00000166165	CKB	0.02823744	0.518878069	424	1055	1725	352	655	1741	197	4582	1912	1184	1949	2187
ENSG00000173334	TRIB1	0.02825314	0.518878069	648	1250	835	1792	1313	1825	1634	815	740	1249	1030	877
ENSG00000173221	GLRX	0.028286043	0.518878069	451	1764	929	1266	496	1065	1420	418	628	1224	864	605
ENSG00000164284	GRPEL2	0.028404049	0.518878069	109	330	237	202	215	224	207	140	211	225	207	203
ENSG00000140471	LINS1	0.02853034	0.518878069	53	119	91	97	80	113	96	85	63	73	101	65
ENSG00000104960	PTOV1	0.028561202	0.518878069	1566	4948	4740	4339	3839	4694	3861	2446	3238	3632	4343	2824
ENSG00000153832	FBXO36	0.028583353	0.518878069	8	16	8	5	5	21	6	18	19	26	15	13
ENSG00000197594	ENPP1	0.028605567	0.518878069	44	91	74	87	62	153	47	100	84	110	152	40
ENSG00000234268	AP000936.3	0.028617887	0.518878069	30	145	65	103	20	66	40	37	28	18	25	20
ENSG00000166068	SPRED1	0.028625733	0.518878069	47	245	77	82	112	166	90	101	138	156	186	93
ENSG00000112874	NUDT12	0.028677829	0.518878069	135	428	306	295	207	285	233	175	316	279	259	162
ENSG00000151729	SLC25A4	0.028710424	0.518878069	11181	57083	41923	32439	33150	30880	24040	48353	41379	27454	34174	28760
ENSG00000180329	CCDC43	0.028717251	0.518878069	578	1992	1493	1557	1276	1339	1294	934	1535	1222	1287	997
ENSG00000233837	EIF3LP2	0.028717771	0.518878069	36	116	105	86	60	87	77	76	70	67	99	38
ENSG00000120162	MOB3B	0.028725721	0.518878069	67	353	61	192	168	108	101	31	88	69	148	79
ENSG00000155016	CYP2U1	0.028801762	0.518878069	51	187	131	118	85	137	127	103	132	90	182	98
ENSG00000226415	TPI1P1	0.028820166	0.518878069	716	3517	3292	1985	2542	2167	1852	1931	2588	2379	2278	1550
ENSG00000144597	EAF1	0.028829052	0.518878069	67	255	123	170	151	169	148	122	138	130	143	122
ENSG00000279801	AC111170.3	0.028933167	0.518878069	5	13	5	7	9	19	15	15	22	21	23	6
ENSG00000250312	ZNF718	0.028943844	0.518878069	4	30	39	47	23	38	23	25	47	21	49	29
ENSG00000115657	ABCB6	0.029052425	0.519725811	90	224	200	203	154	200	210	99	154	167	169	146
ENSG00000242952	RPSAP3	0.029226865	0.521472918	16	107	49	52	32	32	51	38	22	41	32	18
ENSG00000128596	CCDC136	0.029242334	0.521472918	12	50	58	36	45	41	13	118	97	26	60	33
ENSG00000155093	PTPRN2	0.029376779	0.52203037	17	34	36	40	49	55	28	39	47	62	92	17
ENSG00000187778	MCRS1	0.02949512	0.522132775	523	1403	1553	1182	1249	1543	1121	1262	1381	1256	1481	1001
ENSG00000226753	FOXN3P2	0.029594721	0.522132775	2	17	6	11	7	12	9	11	8	9	14	9
ENSG00000182621	PLCB1	0.029596545	0.522132775	170	670	318	432	411	461	429	240	338	343	340	287
ENSG00000100764	PSMC1	0.029735891	0.522132775	1716	6337	5079	4089	3618	4462	3211	2720	4212	3945	4196	2841
ENSG00000101470	TNNC2	0.029769822	0.522132775	64862	444883	275027	136060	151579	155681	174123	17794	92560	167439	146766	100890
ENSG00000239883	PARGP1	0.029789109	0.522132775	23	62	34	76	44	57	33	29	29	34	38	26
ENSG00000107036	RIC1	0.029792107	0.522132775	123	410	186	272	281	383	235	143	221	293	248	176
ENSG00000180998	GPR137C	0.029827391	0.522132775	4	20	17	21	20	31	12	24	17	23	25	23
ENSG00000140829	DHX38	0.029879257	0.522132775	472	1676	1388	1468	1214	1437	1212	708	1129	1079	1203	787
ENSG00000104946	TBC1D17	0.029938215	0.522132775	1194	2794	3085	3304	2360	3365	2524	1913	2604	2629	3233	1795
ENSG00000135093	USP30	0.029981145	0.522132775	123	439	272	394	314	319	199	185	274	268	264	168
ENSG00000173960	UBXN2A	0.029986051	0.522132775	208	779	491	567	589	645	461	348	450	489	577	350
ENSG00000131069	ACSS2	0.030047592	0.522132775	1539	5018	3899	4236	3272	4952	3027	2913	3327	2766	3746	3396
ENSG00000196323	ZBTB44	0.030065405	0.522132775	852	4336	1547	2927	1857	2053	1483	1083	1687	1466	1734	1207
ENSG00000226179	LINC00685	0.030110611	0.522132775	6	64	25	27	49	56	24	40	48	54	127	46
ENSG00000179119	SPTY2D1	0.030171089	0.522647089	86	354	181	242	193	221	214	157	186	183	197	116
ENSG00000099330	OCEL1	0.03031534	0.524166032	81	281	246	262	270	219	147	239	272	279	257	136
ENSG00000229344	MTCO2P12	0.03033528	0.524166032	10028	18849	17821	15594	19239	19773	14817	22968	24874	27957	41652	16309
ENSG00000198176	TFDP1	0.030351497	0.524166032	471	1727	1009	1360	1127	1499	972	831	985	1063	1208	699
ENSG00000285042	AC099499.2	0.030499972	0.525659579	6	41	14	32	13	12	14	13	10	8	6	8
ENSG00000059573	ALDH18A1	0.030593724	0.525787396	39	136	84	104	81	99	55	89	111	106	134	57
ENSG00000240036	AC104563.1	0.030600399	0.525787396	267	1708	1061	678	557	791	680	392	667	540	663	439
ENSG00000251022	THAP9-AS1	0.030647559	0.525898334	80	252	200	234	114	292	138	247	220	241	245	138
ENSG00000132475	H3-3B	0.030793196	0.52696449	2073	9144	6255	4315	3641	6782	4654	3019	3738	4498	5548	2852
ENSG00000234031	RPS3AP44	0.030856264	0.527024399	24	207	117	50	53	65	49	45	71	56	51	38
ENSG00000204104	TRAF3IP1	0.03085885	0.527024399	140	531	335	607	392	438	367	243	293	299	392	280
ENSG00000166902	MRPL16	0.031070963	0.527455285	410	1637	1361	935	971	1115	929	1040	1237	1142	1269	961
ENSG00000131401	NAPSB	0.031097932	0.527455285	6	25	14	9	12	17	14	4	8	8	23	12
ENSG00000158828	PINK1	0.031180444	0.527455285	4122	16877	14214	10918	13922	14875	10436	12472	13722	10302	14004	7614
ENSG00000235552	RPL6P27	0.031233204	0.527455285	1294	5485	5266	3779	2744	3695	3003	2395	3544	2904	3440	2213
ENSG00000113790	EHHADH	0.031247218	0.527455285	25	36	43	26	40	28	18	190	119	49	79	29
ENSG00000162367	TAL1	0.031279122	0.527455285	19	34	33	37	43	62	51	60	32	60	85	33
ENSG00000111911	HINT3	0.031293589	0.527455285	1181	4556	2412	3455	2658	2899	2337	2108	2671	2403	2139	1919
ENSG00000150722	PPP1R1C	0.03131658	0.527455285	17	49	39	28	29	81	19	76	56	55	88	32
ENSG00000073578	SDHA	0.031360986	0.527455285	853	2743	2580	2220	2346	2625	1766	2403	3052	2484	2849	2373
ENSG00000188419	CHM	0.031536715	0.528157588	91	400	201	236	217	224	148	116	162	191	209	132
ENSG00000163879	DNALI1	0.03156326	0.528157588	17	51	57	29	50	31	60	21	36	37	51	16
ENSG00000142046	TMEM91	0.031654646	0.528556927	14	29	40	46	33	33	25	98	50	52	82	31
ENSG00000068383	INPP5A	0.031665419	0.528556927	793	2792	1816	2144	1585	1764	1496	1068	1380	1195	1841	1279
ENSG00000114554	PLXNA1	0.031874573	0.531315718	231	749	607	893	672	650	478	406	605	532	635	381
ENSG00000234964	FABP5P7	0.031903902	0.531315718	173	564	280	288	266	450	322	501	354	603	620	329
ENSG00000236801	RPL24P8	0.031924684	0.531315718	55	398	264	115	123	158	160	109	163	138	153	88
ENSG00000162174	ASRGL1	0.031996992	0.531820497	17	97	69	41	55	70	58	81	67	105	69	45
ENSG00000246022	ALDH1L1-AS2	0.032017733	0.531820497	46	113	130	53	103	150	56	230	188	51	193	79
ENSG00000171858	RPS21	0.032050475	0.531843442	1787	18054	10639	4820	3704	4599	5028	2428	3650	3938	4424	2683
ENSG00000229368	AC090587.1	0.032127646	0.5320474	11	18	16	50	31	39	39	8	17	9	16	18
ENSG00000102753	KPNA3	0.032138696	0.5320474	1829	6897	3815	5919	4010	4626	4090	2734	3746	3150	3436	3218
ENSG00000106355	LSM5	0.032156883	0.5320474	208	1142	678	543	416	539	397	311	413	412	501	313
ENSG00000069248	NUP133	0.032285318	0.533063037	243	814	491	611	508	618	459	421	484	448	542	374
ENSG00000153046	CDYL	0.032299498	0.533063037	115	420	306	392	299	326	217	180	279	309	258	223
ENSG00000127080	IPPK	0.032357833	0.533063037	67	242	129	148	153	141	109	130	156	162	166	129
ENSG00000186106	ANKRD46	0.032456872	0.533063037	418	2240	899	1110	1240	1484	1013	504	784	915	930	840
ENSG00000173376	NDNF	0.032461923	0.533063037	40	72	34	52	111	113	35	88	83	116	96	84
ENSG00000164051	CCDC51	0.032484149	0.533063037	68	295	266	157	171	214	181	174	304	231	313	202
ENSG00000229659	RPL26P6	0.032499772	0.533063037	54	156	126	203	119	134	120	38	78	66	89	81
ENSG00000089022	MAPKAPK5	0.032554858	0.533063037	238	898	598	631	514	623	428	330	457	480	576	340
ENSG00000124226	RNF114	0.032556572	0.533063037	660	2493	1345	1759	1364	1622	1188	859	1272	1350	1522	1193
ENSG00000286191	AL158195.1	0.032597027	0.533063037	7	21	38	14	2	26	12	1	17	26	20	9
ENSG00000234851	RPL23AP42	0.032626739	0.533063037	2215	11231	10039	5322	4298	5908	4877	3507	4533	5046	5642	3395
ENSG00000178222	RNF212	0.032769859	0.533063037	8	8	25	14	11	30	7	3	10	5	22	2
ENSG00000158769	F11R	0.032811202	0.533063037	43	125	71	57	105	88	76	112	99	170	183	82
ENSG00000277654	AC087633.2	0.032825229	0.533063037	31	134	123	80	62	97	87	51	69	76	91	61
ENSG00000267640	AC016582.2	0.032978988	0.533063037	8	43	18	16	13	14	11	19	15	8	35	3
ENSG00000213492	NT5C3AP1	0.032982091	0.533063037	20	113	53	33	55	64	20	58	65	64	49	44
ENSG00000255031	AP002807.1	0.033029695	0.533063037	9	9	7	13	14	22	6	12	17	22	29	7
ENSG00000271913	AL035530.2	0.033053288	0.533063037	22	40	46	24	36	43	43	44	56	54	69	30
ENSG00000131797	CLUHP3	0.033071238	0.533063037	7	21	15	27	25	17	28	34	37	27	48	29
ENSG00000285796	AL162458.1	0.033135927	0.533063037	13	43	54	43	25	57	24	33	53	44	72	31
ENSG00000180104	EXOC3	0.033209817	0.533063037	636	2040	2110	2040	1474	1789	1626	1033	1841	1526	1648	862
ENSG00000133773	CCDC59	0.033217513	0.533063037	187	571	443	341	353	456	263	185	399	350	362	258
ENSG00000136603	SKIL	0.033402152	0.53534565	253	1065	378	919	604	634	483	366	466	638	564	212
ENSG00000135999	EPC2	0.033661099	0.537417296	129	399	248	368	266	348	252	240	250	249	295	158
ENSG00000227008	RPS24P19	0.033693321	0.537417296	267	1561	1340	900	513	874	616	604	730	494	615	352
ENSG00000120837	NFYB	0.033717318	0.537417296	329	1618	825	953	711	963	639	463	768	800	783	563
ENSG00000232098	AC012313.1	0.03380519	0.53744151	20	42	45	49	76	66	48	61	56	41	92	54
ENSG00000090020	SLC9A1	0.033817179	0.53744151	62	159	175	259	133	194	120	372	330	182	249	148
ENSG00000155096	AZIN1	0.03382002	0.53744151	606	2177	1251	1518	1097	1306	1253	781	1068	1213	1175	876
ENSG00000186510	CLCNKA	0.033871425	0.53744151	4	9	20	9	11	17	8	26	25	13	8	8
ENSG00000117500	TMED5	0.033902869	0.53744151	499	2178	1210	1531	1238	1321	939	1163	1065	1068	1190	865
ENSG00000249637	AC008438.1	0.033943099	0.53744151	12	54	43	25	24	33	24	22	32	32	36	30
ENSG00000147697	GSDMC	0.034035855	0.53744151	142	667	778	710	215	645	356	154	228	309	317	355
ENSG00000139625	MAP3K12	0.034052361	0.53744151	25	37	47	79	56	112	49	65	58	90	168	41
ENSG00000106511	MEOX2	0.034100452	0.53744151	112	197	138	126	165	328	136	214	174	310	691	151
ENSG00000127952	STYXL1	0.034107897	0.53744151	45	115	91	84	98	120	117	139	157	86	209	146
ENSG00000139651	ZNF740	0.034120528	0.53744151	161	633	318	437	372	503	321	271	354	394	418	248
ENSG00000226976	COX6A1P2	0.034187776	0.53744151	26	133	101	64	50	60	56	55	65	91	170	55
ENSG00000155313	USP25	0.034246064	0.53744151	912	3474	2004	2642	2104	2257	1674	1358	2008	1576	1642	1487
ENSG00000206585	RNVU1-7	0.034326923	0.53744151	22	159	565	44	12	43	8	14	54	17	23	6
ENSG00000146147	MLIP	0.034361639	0.53744151	1449	2373	2761	4049	2374	3037	3146	2051	1644	3278	2373	2371
ENSG00000164241	C5orf63	0.034369993	0.53744151	34	110	77	58	50	80	61	79	113	73	96	59
ENSG00000187193	MT1X	0.034425138	0.53744151	925	3443	2801	4481	1116	3361	1301	664	1232	2552	1540	1789
ENSG00000233184	AC093157.1	0.03448966	0.53744151	19	45	60	32	50	36	53	59	80	50	76	41
ENSG00000135540	NHSL1	0.034579017	0.53744151	7	15	13	30	11	44	10	17	22	28	72	13
ENSG00000184863	RBM33	0.034616636	0.53744151	302	896	600	999	703	868	702	568	656	641	713	475
ENSG00000164687	FABP5	0.034617821	0.53744151	328	994	500	512	486	819	515	843	659	1006	1065	549
ENSG00000274615	AC233968.1	0.034640332	0.53744151	125	362	282	416	306	387	271	220	283	242	263	158
ENSG00000096070	BRPF3	0.034739678	0.53744151	188	504	281	530	434	455	402	274	366	362	393	308
ENSG00000145423	SFRP2	0.034809118	0.53744151	16	17	16	26	15	45	13	19	48	137	326	5
ENSG00000137338	PGBD1	0.034870186	0.53744151	18	49	40	41	50	65	59	44	51	85	92	36
ENSG00000234353	AP000346.2	0.034919095	0.53744151	6	5	6	10	12	19	8	9	14	11	17	5
ENSG00000183458	PKD1P3	0.034934635	0.53744151	26	95	20	59	33	78	48	20	45	36	29	6
ENSG00000149564	ESAM	0.035081795	0.53744151	336	702	516	642	771	899	679	791	748	816	1275	544
ENSG00000135048	CEMIP2	0.035220223	0.53744151	70	245	173	171	148	199	127	241	247	182	182	173
ENSG00000113140	SPARC	0.035305092	0.53744151	2909	5479	3867	4782	4946	4405	5959	5303	4006	11018	8665	3056
ENSG00000126067	PSMB2	0.035307498	0.53744151	509	2216	1365	1186	998	1290	1058	826	1052	996	1227	755
ENSG00000125450	NUP85	0.035342472	0.53744151	150	390	355	341	290	376	247	232	284	364	397	206
ENSG00000160014	CALM3	0.035371966	0.53744151	2556	8048	6954	6454	6410	6601	5520	3828	5558	5587	7285	3730
ENSG00000169220	RGS14	0.035462128	0.53744151	55	209	219	114	183	202	230	194	289	221	239	180
ENSG00000176115	AQP7P4	0.035469073	0.53744151	9	33	55	26	29	40	39	78	34	72	79	8
ENSG00000116786	PLEKHM2	0.035504091	0.53744151	1439	4828	3855	4534	3416	3851	2939	2649	3447	2942	3577	2205
ENSG00000100029	PES1	0.035511033	0.53744151	210	893	737	601	471	743	488	412	623	612	651	362
ENSG00000110955	ATP5F1B	0.035723569	0.53744151	12076	50286	38282	31190	34348	34460	23849	43337	38280	32086	39464	30251
ENSG00000278107	AC027575.2	0.03573479	0.53744151	13	16	29	15	10	39	14	32	36	36	36	26
ENSG00000104812	GYS1	0.035835505	0.53744151	3156	9436	6632	8808	9279	11205	7060	9486	9651	7570	9777	5886
ENSG00000196465	MYL6B	0.035940328	0.53744151	2082	8098	9122	3827	2403	5261	1399	22508	8841	5992	4506	4041
ENSG00000173120	KDM2A	0.036023607	0.53744151	533	1575	1072	1426	1221	1363	971	861	1144	1175	1239	861
ENSG00000148343	MIGA2	0.036034205	0.53744151	198	572	569	519	439	647	501	735	680	437	719	450
ENSG00000237296	SMG1P1	0.036045193	0.53744151	44	178	143	117	58	113	53	74	108	76	95	56
ENSG00000110700	RPS13	0.03609931	0.53744151	3380	24971	14619	7793	6694	8602	7913	5183	6889	6575	7523	5189
ENSG00000166783	MARF1	0.036115836	0.53744151	312	1079	603	790	654	701	527	507	481	568	775	458
ENSG00000198791	CNOT7	0.036117152	0.53744151	746	2768	1323	1935	1662	1618	1394	1077	1512	1409	1495	959
ENSG00000206932	RNU6-4P	0.036161583	0.53744151	2	20	20	26	8	19	12	5	8	7	7	3
ENSG00000011422	PLAUR	0.036230274	0.53744151	8	12	16	15	12	31	21	29	24	48	26	17
ENSG00000242477	AC091429.1	0.036255241	0.53744151	44	254	192	98	55	128	86	58	67	61	78	44
ENSG00000115685	PPP1R7	0.036272551	0.53744151	388	1127	1271	1070	892	1053	916	785	957	893	1101	623
ENSG00000152377	SPOCK1	0.036284069	0.53744151	33	72	111	48	36	114	33	239	115	35	76	49
ENSG00000174165	ZDHHC24	0.036473787	0.53744151	54	254	196	179	166	187	187	90	127	143	199	104
ENSG00000077009	NMRK2	0.036847238	0.53744151	646	5544	1530	1134	1519	3913	166	7113	2772	1431	2421	1140
ENSG00000121058	COIL	0.036893266	0.53744151	119	329	240	282	223	252	244	170	229	242	284	177
ENSG00000181016	LSMEM1	0.037000704	0.53744151	513	3073	1806	1554	1549	1305	1135	441	1279	1094	1430	1045
ENSG00000219133	AL592114.1	0.037024453	0.53744151	375	1955	1653	899	756	983	932	533	854	872	957	578
ENSG00000150756	ATPSCKMT	0.037027699	0.53744151	54	222	137	132	97	168	140	128	161	179	214	97
ENSG00000198755	RPL10A	0.037092433	0.53744151	3556	22396	17566	9217	7105	10271	8097	5814	7961	7821	9063	5571
ENSG00000243181	AC087343.1	0.037112505	0.53744151	172	907	737	305	300	397	397	197	359	352	416	228
ENSG00000153714	LURAP1L	0.037164734	0.53744151	17	52	30	24	40	32	34	42	35	28	107	41
ENSG00000010810	FYN	0.037189787	0.53744151	109	207	167	218	232	298	221	196	221	367	383	151
ENSG00000159588	CCDC17	0.03721041	0.53744151	24	51	37	57	61	61	43	65	72	48	76	52
ENSG00000198242	RPL23A	0.037214778	0.53744151	4530	23033	20606	11026	8880	11964	10208	7341	9643	10427	11885	7295
ENSG00000167487	KLHL26	0.037246443	0.53744151	126	343	246	294	296	374	245	182	228	270	313	173
ENSG00000166136	NDUFB8	0.037254131	0.53744151	199	982	747	462	500	675	409	740	759	587	640	467
ENSG00000178802	MPI	0.037260333	0.53744151	274	852	741	751	706	721	668	616	838	823	956	585
ENSG00000153443	UBALD1	0.037307506	0.53744151	207	579	464	538	526	609	298	340	387	451	540	331
ENSG00000091436	MAP3K20	0.037329775	0.53744151	3747	16903	10854	12594	8871	8886	7712	6344	9506	7061	9468	6009
ENSG00000133606	MKRN1	0.037403046	0.53744151	596	2580	1695	1830	1301	1613	1111	1099	1306	1509	1611	818
ENSG00000072042	RDH11	0.03740824	0.53744151	65	159	133	136	148	174	155	125	176	160	305	105
ENSG00000204802	AL590399.1	0.037418939	0.53744151	8	48	34	20	15	32	28	26	30	42	49	40
ENSG00000283041	AC008038.1	0.037455701	0.53744151	9002	47300	39417	23641	23122	25033	22442	17814	21504	22269	25807	14427
ENSG00000164741	DLC1	0.037483127	0.53744151	125	243	170	167	200	276	189	269	184	332	381	145
ENSG00000278189	RNA5-8SN1	0.037533855	0.53744151	438	5727	12440	843	542	1008	457	340	1976	450	547	553
ENSG00000277067	CU634019.1	0.037593352	0.53744151	59	148	49	276	90	97	57	187	96	360	375	316
ENSG00000146109	ABT1	0.037624888	0.53744151	207	833	584	486	381	548	436	297	346	520	456	316
ENSG00000204116	CHIC1	0.037662829	0.53744151	25	114	28	38	74	52	41	77	66	75	91	31
ENSG00000101412	E2F1	0.037699056	0.53744151	8	28	38	53	27	44	25	22	18	34	19	22
ENSG00000152620	NADK2	0.037793943	0.53744151	280	1226	525	813	755	644	475	523	599	508	632	448
ENSG00000233225	SSBL3P1	0.037837634	0.53744151	7	16	21	27	28	33	25	30	33	33	28	24
ENSG00000154065	ANKRD29	0.037872582	0.53744151	37	65	59	66	64	87	64	73	100	85	152	49
ENSG00000161203	AP2M1	0.037955576	0.53744151	1139	3413	2688	2689	2700	3132	2384	2331	2900	2857	3885	2184
ENSG00000224982	TMEM233	0.037965448	0.53744151	547	1955	1306	1543	1156	1416	1250	662	850	1386	989	712
ENSG00000277739	5_8S_rRNA	0.038000153	0.53744151	436	5720	12437	841	538	1004	454	344	1963	448	546	552
ENSG00000129657	SEC14L1	0.038068761	0.53744151	1235	5099	2244	2694	2969	3164	2496	1898	2326	2756	2476	1783
ENSG00000250722	SELENOP	0.038083364	0.53744151	1360	4737	2872	4031	2771	3538	1947	2419	2300	3059	3529	1541
ENSG00000108799	EZH1	0.038136915	0.53744151	472	1320	975	1589	1068	1253	873	924	1226	924	1196	648
ENSG00000104529	EEF1D	0.038176669	0.53744151	3920	22616	16676	10484	8669	10678	9484	6725	9496	9067	9935	6140
ENSG00000107263	RAPGEF1	0.038193163	0.53744151	1393	4118	3379	3557	2850	4073	2622	2308	3266	2676	2681	2311
ENSG00000163430	FSTL1	0.038196801	0.53744151	366	986	524	924	589	907	344	720	426	1795	2300	267
ENSG00000149273	RPS3	0.038267365	0.53744151	3811	23166	18335	10512	8695	8779	9689	6010	9286	9207	9982	5689
ENSG00000276077	CU633904.1	0.03827356	0.53744151	60	160	49	280	90	97	64	190	104	366	375	317
ENSG00000231244	PSMC1P3	0.038315859	0.53744151	10	28	17	39	31	37	11	23	17	14	21	8
ENSG00000275496	CU633906.1	0.038360154	0.53744151	61	159	49	276	91	100	57	188	98	367	384	321
ENSG00000080298	RFX3	0.038371501	0.53744151	77	144	60	165	98	77	65	76	94	85	70	60
ENSG00000124356	STAMBP	0.038374344	0.53744151	318	1007	661	841	810	734	612	485	684	629	780	588
ENSG00000219747	RPL32P16	0.038386187	0.53744151	178	838	817	375	323	436	377	257	287	331	380	237
ENSG00000182263	FIGN	0.038416476	0.53744151	20	58	29	52	25	58	33	51	46	83	130	36
ENSG00000172053	QARS1	0.038468354	0.53744151	1270	3655	3721	3632	3031	3522	2989	3456	3388	3396	3619	2502
ENSG00000249751	ECSCR	0.038482266	0.53744151	15	49	28	25	31	26	20	30	34	31	59	26
ENSG00000183199	HSP90AB3P	0.038602583	0.53744151	179	537	358	438	365	382	317	348	415	293	363	279
ENSG00000269834	ZNF528-AS1	0.038605605	0.53744151	22	51	51	39	33	71	37	58	69	60	115	50
ENSG00000113389	NPR3	0.038606299	0.53744151	32	17	38	14	11	6	13	28	25	58	72	2
ENSG00000275215	RNA5-8SN3	0.038633063	0.53744151	440	5734	12445	845	544	1010	461	343	2001	458	552	555
ENSG00000166233	ARIH1	0.038711327	0.53744151	726	2325	1387	2006	1740	1684	1522	1066	1444	1381	1619	1140
ENSG00000162545	CAMK2N1	0.038736398	0.53744151	57	107	130	117	171	146	54	170	146	187	258	70
ENSG00000130024	PHF10	0.038739596	0.53744151	839	3524	1598	2022	1864	1713	1543	1154	1732	1505	1710	1329
ENSG00000080371	RAB21	0.038761462	0.53744151	963	3769	2075	2749	1991	2168	1753	1857	2218	1805	2112	1572
ENSG00000005075	POLR2J	0.038808638	0.53744151	544	2706	2555	1645	1306	1797	1366	987	1401	1450	1677	1022
ENSG00000134531	EMP1	0.038809935	0.53744151	262	500	398	388	430	595	385	615	292	1308	1393	233
ENSG00000278233	RNA5-8SN2	0.03883958	0.53744151	440	5734	12446	845	544	1010	461	346	1999	458	552	555
ENSG00000175182	FAM131A	0.038895731	0.53744151	109	550	235	279	268	401	229	349	331	306	391	212
ENSG00000250133	HOXC-AS2	0.038902505	0.53744151	20	24	35	47	48	22	43	23	48	47	55	42
ENSG00000224051	CPTP	0.038975083	0.53744151	462	1577	1231	1545	1672	1115	928	1939	1445	1123	1787	932
ENSG00000256393	RPL41P5	0.039026041	0.53744151	1155	8523	5647	3090	2078	3139	2459	1633	2490	2588	2554	1604
ENSG00000254387	MYL12AP1	0.039055251	0.53744151	18	80	47	35	24	34	9	77	74	41	56	29
ENSG00000235912	AL031729.1	0.039082165	0.53744151	25	157	86	72	35	62	25	22	67	35	40	18
ENSG00000164619	BMPER	0.039109432	0.53744151	46	117	67	85	80	113	65	27	38	86	103	60
ENSG00000177096	PHETA2	0.039123659	0.53744151	9	68	36	46	37	53	23	49	39	66	83	31
ENSG00000169129	AFAP1L2	0.039191093	0.53744151	39	40	38	64	48	105	49	81	80	67	214	41
ENSG00000213261	EEF1B2P6	0.039251387	0.53744151	143	934	557	390	251	354	254	219	309	190	276	167
ENSG00000125841	NRSN2	0.039324251	0.537503022	19	33	38	38	44	40	33	52	31	80	116	26
ENSG00000136925	TSTD2	0.039372413	0.537503022	183	467	390	469	326	443	344	257	361	356	351	281
ENSG00000127804	METTL16	0.039385305	0.537503022	146	642	360	439	359	395	323	250	267	345	370	226
ENSG00000149483	TMEM138	0.03939597	0.537503022	46	130	106	104	75	148	85	79	145	130	169	91
ENSG00000276728	AC142472.1	0.039474319	0.537681263	7	27	35	17	18	31	13	18	40	26	27	16
ENSG00000219773	RPSAP45	0.039543288	0.537681263	49	284	233	144	109	122	108	101	74	112	127	62
ENSG00000125449	ARMC7	0.039567446	0.537681263	30	78	105	62	78	102	64	75	95	74	115	76
ENSG00000257175	CR383656.1	0.039618421	0.537681263	19	37	24	34	36	26	30	30	47	33	37	35
ENSG00000182827	ACBD3	0.039622373	0.537681263	202	949	407	602	493	537	454	356	388	443	413	329
ENSG00000226094	RPL7P3	0.039663532	0.537681263	381	720	694	1357	1104	936	771	583	758	922	702	824
ENSG00000070010	UFD1	0.039724082	0.537681263	253	943	872	670	472	809	508	349	522	625	633	354
ENSG00000214290	COLCA2	0.039748474	0.537681263	6	13	16	15	14	36	30	9	14	16	26	6
ENSG00000172465	TCEAL1	0.039776269	0.537681263	269	976	606	564	398	665	401	339	586	621	626	392
ENSG00000120784	ZFP30	0.03984971	0.537681263	38	166	72	91	90	101	67	40	70	86	97	39
ENSG00000148377	IDI2	0.039933834	0.537681263	1196	4549	4910	2849	1790	4400	1850	1753	4064	2378	2707	1934
ENSG00000232134	RPS15AP12	0.040007189	0.537681263	58	335	223	132	107	118	134	53	103	92	71	59
ENSG00000204899	MZT1	0.040042354	0.537681263	121	708	299	341	246	310	277	198	288	257	241	207
ENSG00000260306	AC092375.2	0.04008891	0.537681263	10	6	6	4	13	26	4	11	24	10	34	10
ENSG00000224812	TMEM72-AS1	0.040097537	0.537681263	3	9	10	8	14	7	7	12	16	12	24	5
ENSG00000100109	TFIP11	0.040125515	0.537681263	267	709	812	1036	726	693	623	356	592	586	699	399
ENSG00000108823	SGCA	0.040153561	0.537681263	3277	11981	12005	8512	7540	9554	7080	5818	6412	7693	7962	6126
ENSG00000111696	NT5DC3	0.040266434	0.537681263	82	327	227	205	210	225	136	443	257	208	303	178
ENSG00000214810	CYCSP55	0.04029201	0.537681263	107	490	293	280	264	275	236	426	374	230	318	303
ENSG00000135763	URB2	0.040327129	0.537681263	60	206	102	124	106	125	99	69	106	83	106	89
ENSG00000140859	KIFC3	0.040392667	0.537681263	66	141	105	170	93	159	118	198	125	175	267	90
ENSG00000287868	AL355377.4	0.040411904	0.537681263	14	22	21	11	13	17	13	11	19	16	10	15
ENSG00000167881	SRP68	0.040421703	0.537681263	930	2640	2425	2444	2042	2599	1996	1557	2062	2120	2334	1685
ENSG00000197566	ZNF624	0.040423587	0.537681263	8	9	14	12	13	23	8	14	12	16	25	12
ENSG00000214593	AL354710.1	0.040463905	0.537795742	7	33	36	21	10	20	19	12	14	13	15	16
ENSG00000125434	SLC25A35	0.040603436	0.539046815	5	24	27	25	31	49	24	22	21	42	61	16
ENSG00000048140	TSPAN17	0.040621607	0.539046815	337	1651	1296	1108	795	961	769	582	816	940	1046	560
ENSG00000142186	SCYL1	0.040790521	0.539772595	820	2498	2586	2619	2039	2609	2033	1513	2094	1978	2240	1356
ENSG00000124019	FAM124B	0.040853956	0.539772595	12	9	23	17	16	43	20	4	23	37	33	14
ENSG00000224550	NDUFA4P1	0.04089095	0.539772595	21	114	63	26	42	28	28	46	46	72	66	49
ENSG00000162552	WNT4	0.040951139	0.539772595	48	398	137	174	82	185	153	9	87	190	101	85
ENSG00000157554	ERG	0.040987441	0.539772595	94	175	136	188	240	275	187	274	247	290	281	161
ENSG00000106560	GIMAP2	0.040994452	0.539772595	20	64	36	63	39	73	45	57	26	56	71	41
ENSG00000125733	TRIP10	0.041051273	0.539772595	3290	9323	8689	11604	7580	10221	7724	5707	8147	7971	8458	5705
ENSG00000105825	TFPI2	0.041065374	0.539772595	11	70	32	20	31	49	27	86	56	74	75	29
ENSG00000101019	UQCC1	0.041120684	0.539772595	757	2095	2161	1951	2110	2374	1617	2159	2685	1889	1777	1798
ENSG00000113758	DBN1	0.04115547	0.539772595	180	412	309	506	596	598	317	560	679	666	821	263
ENSG00000272144	AC025171.4	0.041187644	0.539772595	26	56	44	57	30	57	67	10	56	55	64	21
ENSG00000218891	ZNF579	0.041245716	0.539772595	507	1808	1450	1294	1401	1438	1150	778	1219	1066	1047	876
ENSG00000170832	USP32	0.041249206	0.539772595	206	719	512	671	520	622	397	417	529	488	464	388
ENSG00000226268	AC135977.1	0.041377368	0.540804801	29	173	46	134	79	50	32	40	22	47	54	32
ENSG00000116251	RPL22	0.041391865	0.540804801	2061	11939	6982	4213	4369	5281	4215	3049	5067	3953	5048	3094
ENSG00000175895	PLEKHF2	0.041476458	0.541485973	140	438	297	356	278	302	192	157	209	331	240	179
ENSG00000112186	CAP2	0.041536495	0.541485973	4757	14805	10203	14487	11790	12670	11598	7439	10948	9779	12000	8412
ENSG00000197063	MAFG	0.041563083	0.541485973	535	2715	952	2073	1334	1325	994	761	959	1367	1277	1014
ENSG00000060762	MPC1	0.041603645	0.541485973	761	4281	3001	1724	2230	2070	1784	3661	2968	1749	2416	1901
ENSG00000264281	AC016596.2	0.041670511	0.541940339	1376	10689	7209	3806	2722	3897	3138	2146	3065	3253	3168	1941
ENSG00000149150	SLC43A1	0.041710182	0.542040594	113	561	328	416	331	395	244	309	296	201	312	208
ENSG00000171469	ZNF561	0.041918563	0.543915009	133	391	240	237	223	294	216	172	203	222	318	144
ENSG00000147677	EIF3H	0.042006793	0.544096595	1292	5024	5086	3363	2904	3541	3172	2307	3377	2990	3441	2155
ENSG00000198743	SLC5A3	0.042097582	0.544096595	24	72	66	45	28	64	48	43	59	78	134	71
ENSG00000177679	SRRM3	0.04210088	0.544096595	8	15	5	12	7	10	6	11	20	14	23	3
ENSG00000036549	ZZZ3	0.042161764	0.544096595	117	497	234	268	239	299	203	192	248	250	247	176
ENSG00000244313	AC024293.1	0.042165894	0.544096595	590	4477	3238	2103	1224	1515	1587	1092	1137	1514	1601	884
ENSG00000139209	SLC38A4	0.042167613	0.544096595	136	744	363	588	144	521	182	109	172	407	335	212
ENSG00000151353	TMEM18	0.042215037	0.544096595	129	746	400	273	249	533	238	252	296	391	377	160
ENSG00000151414	NEK7	0.042236179	0.544096595	626	3289	1300	1981	1483	1350	1201	917	1584	1220	1380	906
ENSG00000228331	RPL17P43	0.042275815	0.544096595	7	26	20	12	8	10	16	15	20	26	24	12
ENSG00000137288	UQCC2	0.042285472	0.544096595	387	920	1366	733	908	1003	899	1080	1565	844	1307	603
ENSG00000169016	E2F6	0.04242332	0.545043249	337	1555	623	1022	787	834	540	525	568	636	693	528
ENSG00000108924	HLF	0.042522433	0.545060489	86	300	156	230	258	198	144	110	129	195	258	90
ENSG00000166377	ATP9B	0.04256728	0.545060489	121	271	264	269	298	363	283	151	217	224	254	157
ENSG00000115816	CEBPZ	0.042570323	0.545060489	366	1375	932	896	747	1020	819	576	886	726	772	629
ENSG00000185641	AC034236.1	0.042714918	0.545060489	1068	6975	4548	2639	2284	3215	2703	1513	2663	2386	2638	1879
ENSG00000143842	SOX13	0.042741628	0.545060489	243	545	277	791	559	449	675	243	363	357	438	221
ENSG00000141030	COPS3	0.042789248	0.545060489	861	3156	2627	2215	1994	2101	1656	1465	1771	1765	1991	1460
ENSG00000082146	STRADB	0.042833938	0.545060489	917	3359	2157	2368	2247	2102	1848	1268	1804	1898	2107	1752
ENSG00000279118	AC093535.2	0.042850766	0.545060489	21	23	31	21	8	42	14	65	58	31	52	32
ENSG00000168887	C2orf68	0.043025788	0.546163424	478	1777	1086	1285	1048	1208	1166	774	1056	1112	1119	789
ENSG00000125775	SDCBP2	0.043070551	0.546307627	4	12	17	9	14	22	11	21	18	28	25	12
ENSG00000159069	FBXW5	0.043101575	0.546307627	2066	7997	9630	6740	5126	6519	4395	3484	4665	4437	5951	3275
ENSG00000132294	EFR3A	0.043163823	0.546688028	424	1794	739	1212	765	931	907	468	658	795	836	692
ENSG00000236255	AC009404.1	0.043395139	0.547494515	20	81	47	59	45	63	46	44	72	80	68	43
ENSG00000274333	CU633967.1	0.043464721	0.547494515	64	185	58	344	101	104	77	209	121	392	390	343
ENSG00000070614	NDST1	0.043499281	0.547494515	356	1259	794	949	851	1015	672	778	1058	850	1075	711
ENSG00000273156	AC124016.1	0.043566932	0.547494515	75	335	205	178	142	196	235	100	141	166	152	119
ENSG00000127527	EPS15L1	0.043589005	0.547494515	1075	1890	1395	3221	1951	1882	1399	1024	1638	1508	1263	1317
ENSG00000135678	CPM	0.04360868	0.547494515	56	60	75	61	68	54	35	67	52	178	131	17
ENSG00000204054	LINC00963	0.043665942	0.547494515	83	187	228	182	178	220	124	127	188	246	409	101
ENSG00000123975	CKS2	0.043667602	0.547494515	6	24	40	17	11	8	15	9	22	10	23	8
ENSG00000258357	NSA2P2	0.043679467	0.547494515	5	19	11	14	8	17	10	13	5	8	5	2
ENSG00000277991	FP236241.1	0.043860233	0.548179649	54	173	54	326	96	97	74	192	110	372	378	329
ENSG00000107954	NEURL1	0.043963679	0.54862401	1309	4960	3871	3299	3169	3316	3124	2775	3377	3049	3435	2560
ENSG00000100614	PPM1A	0.044082195	0.549049781	1222	6045	2350	3620	3147	3140	2398	2157	2667	2492	2677	2301
ENSG00000184163	C1QTNF12	0.044095846	0.549049781	5	15	7	5	10	16	8	25	17	15	15	10
ENSG00000101278	RPS10P5	0.044119474	0.549049781	9	67	42	56	15	27	20	12	18	19	9	6
ENSG00000087338	GMCL1	0.044135003	0.549049781	51	233	124	125	121	134	107	90	91	88	142	79
ENSG00000226445	BX322234.1	0.044218924	0.549184849	7	14	14	30	15	18	16	15	23	14	31	22
ENSG00000123643	SLC36A1	0.044305913	0.549184849	29	94	106	110	66	148	112	82	92	101	108	68
ENSG00000179115	FARSA	0.044307119	0.549184849	282	999	990	714	648	831	688	654	875	760	1008	624
ENSG00000130590	SAMD10	0.044310745	0.549184849	3	31	4	6	25	12	4	33	31	19	26	23
ENSG00000205482	SPDYE18	0.044432008	0.549184849	16	44	33	33	18	48	24	20	20	36	41	25
ENSG00000213030	CGB8	0.044464139	0.549184849	10	12	16	5	14	9	20	25	23	20	18	11
ENSG00000183580	FBXL7	0.044480584	0.549184849	35	53	41	51	75	120	59	80	60	83	193	46
ENSG00000244733	AL132656.2	0.044494368	0.549184849	2	11	9	12	16	6	8	20	6	7	15	8
ENSG00000167701	GPT	0.044558843	0.549215036	684	1923	2407	1530	1853	2712	1793	3432	2469	1598	3088	1484
ENSG00000100485	SOS2	0.044568522	0.549215036	711	2468	1402	2097	1859	1820	1602	680	1129	1439	1516	1264
ENSG00000186153	WWOX	0.044593968	0.549215036	22	53	74	43	36	68	33	32	29	62	50	38
ENSG00000171174	RBKS	0.044763673	0.550361504	45	235	161	125	144	128	121	81	138	119	117	98
ENSG00000147649	MTDH	0.044784414	0.550361504	835	3267	2062	2308	2083	2420	2077	1071	1780	2050	2227	1465
ENSG00000111261	MANSC1	0.044876297	0.551033925	24	49	38	50	41	73	26	56	30	85	124	24
ENSG00000166592	RRAD	0.044935699	0.551033925	3871	10329	9032	7505	7290	5493	4912	6746	8734	10954	4671	4873
ENSG00000170035	UBE2E3	0.044939237	0.551033925	965	3134	2509	2386	2015	2270	2203	922	1568	2283	2078	1759
ENSG00000142634	EFHD2	0.044969099	0.551033925	55	136	104	108	63	174	77	137	110	255	266	54
ENSG00000258725	PRC1-AS1	0.04501972	0.551255903	9	15	6	6	10	29	14	11	27	18	24	27
ENSG00000222041	CYTOR	0.045058932	0.551337975	9	51	33	21	24	21	9	29	37	52	36	8
ENSG00000230207	RPL4P5	0.04513539	0.55187533	383	1248	1256	841	692	893	847	475	873	742	971	556
ENSG00000248049	UBA6-AS1	0.045223609	0.552555604	5	43	25	25	19	34	23	26	30	35	52	9
ENSG00000065970	FOXJ2	0.045257974	0.552577376	284	1261	720	869	754	741	623	602	668	616	639	444
ENSG00000137055	PLAA	0.045507124	0.553459637	420	1586	837	992	903	998	717	684	788	731	881	723
ENSG00000129682	FGF13	0.045537383	0.553459637	251	818	540	658	587	618	637	221	498	598	569	392
ENSG00000229320	KRT8P12	0.045726594	0.553459637	66	212	198	237	209	205	123	162	264	182	246	160
ENSG00000132768	DPH2	0.045932303	0.553459637	177	675	551	547	484	533	432	763	667	408	615	417
ENSG00000132763	MMACHC	0.046040422	0.553459637	72	173	219	142	154	160	166	182	234	121	239	161
ENSG00000089472	HEPH	0.046072761	0.553459637	5	18	10	15	7	24	3	17	16	25	137	9
ENSG00000183722	LHFPL6	0.046117919	0.553459637	200	619	342	487	588	825	513	639	474	688	1350	357
ENSG00000115207	GTF3C2	0.046303372	0.553459637	202	553	407	592	488	587	446	390	414	425	522	318
ENSG00000162852	CNST	0.046334314	0.553459637	300	1099	554	875	741	716	701	235	479	617	546	419
ENSG00000142444	TIMM29	0.046415451	0.553459637	152	900	432	404	341	441	268	255	386	358	353	275
ENSG00000278771	RN7SL3	0.046424377	0.553459637	14	76	140	19	10	11	5	7	42	4	7	2
ENSG00000164070	HSPA4L	0.046442388	0.553459637	23	86	93	21	69	49	52	89	128	47	148	47
ENSG00000054118	THRAP3	0.04665264	0.553459637	1250	3538	2471	4305	3346	3948	2526	2404	2737	2932	2631	2279
ENSG00000150967	ABCB9	0.046688285	0.553459637	11	27	27	21	14	32	33	22	22	36	48	18
ENSG00000139178	C1RL	0.046720866	0.553459637	36	127	87	84	91	174	79	109	109	168	268	79
ENSG00000122359	ANXA11	0.046731279	0.553459637	1362	4010	4213	4078	3099	4554	3480	4078	3848	4310	4947	2717
ENSG00000227077	AC107983.1	0.046732408	0.553459637	38	546	289	121	112	247	66	73	185	150	107	53
ENSG00000227063	RPL41P1	0.046786408	0.553459637	2644	19782	13589	7302	5417	7248	6500	4100	5828	6296	6273	3724
ENSG00000150782	IL18	0.046790372	0.553459637	67	211	183	335	55	143	83	74	168	111	147	57
ENSG00000119787	ATL2	0.046836333	0.553459637	620	2252	1043	1722	1378	1543	1494	730	1100	1373	1144	967
ENSG00000121988	ZRANB3	0.046874153	0.553459637	34	89	78	68	53	74	60	46	75	79	54	57
ENSG00000287966	AL590062.1	0.046888768	0.553459637	9	12	8	9	6	16	5	9	8	16	24	10
ENSG00000175573	C11orf68	0.046924769	0.553459637	449	2108	1431	1261	1024	1252	1003	771	1010	1059	1201	788
ENSG00000234636	MED14OS	0.046935016	0.553459637	17	101	66	49	101	40	45	17	48	43	53	21
ENSG00000241990	PRR34-AS1	0.046960693	0.553459637	133	880	762	344	255	577	280	223	282	311	430	172
ENSG00000256338	RPL41P2	0.047004585	0.553459637	1146	8160	5308	2741	2221	2845	2797	1755	2353	2546	2511	1530
ENSG00000261253	AC137932.2	0.047023744	0.553459637	40	155	139	94	62	149	94	39	66	122	76	74
ENSG00000160293	VAV2	0.047032037	0.553459637	23	69	47	38	64	93	54	71	68	88	151	46
ENSG00000185019	UBOX5	0.047080136	0.553459637	131	326	318	322	252	421	376	228	226	258	279	251
ENSG00000104332	SFRP1	0.047090242	0.553459637	19	75	92	22	49	53	19	45	29	207	333	18
ENSG00000164463	CREBRF	0.047146449	0.553459637	86	426	203	180	163	214	140	124	142	154	287	83
ENSG00000224975	INE1	0.047231654	0.553459637	7	5	11	27	13	24	8	21	9	5	16	7
ENSG00000174738	NR1D2	0.047283443	0.553459637	486	2943	832	1541	1594	1030	780	934	792	941	703	547
ENSG00000168883	USP39	0.047283743	0.553459637	402	1381	1085	1062	913	1047	932	721	782	1025	1134	744
ENSG00000251143	AP002490.1	0.047305115	0.553459637	9	5	8	13	8	11	11	13	15	20	16	8
ENSG00000005175	RPAP3	0.047368668	0.553459637	232	798	505	664	507	572	413	416	546	475	468	383
ENSG00000156222	SLC28A1	0.047369628	0.553459637	9	43	54	22	9	19	17	27	31	17	13	12
ENSG00000115216	NRBP1	0.047420807	0.553459637	951	2977	2425	2589	2261	2568	2020	1554	1962	2353	2486	1576
ENSG00000153250	RBMS1	0.047502169	0.553459637	160	533	338	339	327	456	354	359	361	495	668	323
ENSG00000146677	RPL32P18	0.047564866	0.553459637	163	963	924	506	398	526	476	326	430	434	537	325
ENSG00000024422	EHD2	0.047635714	0.553459637	543	776	718	867	1212	1509	1000	1318	871	1803	2589	697
ENSG00000234287	AC099560.2	0.047706301	0.553459637	299	2060	1596	737	624	789	757	465	641	746	797	457
ENSG00000163811	WDR43	0.047737712	0.553459637	163	629	315	474	363	451	319	236	349	292	306	263
ENSG00000117305	HMGCL	0.047744745	0.553459637	368	1805	1327	779	952	1177	916	1068	1309	990	1391	790
ENSG00000220793	RPL21P119	0.047794041	0.553459637	1563	8925	7399	3726	3548	4189	4026	2361	3663	3635	4098	2523
ENSG00000162104	ADCY9	0.048008665	0.553459637	716	2516	1744	2381	2323	2251	1947	1362	1966	1373	2033	1331
ENSG00000135913	USP37	0.048021859	0.553459637	66	289	131	138	128	138	132	125	112	112	142	80
ENSG00000272688	AP005329.3	0.048038419	0.553459637	30	77	82	96	54	69	24	48	56	64	90	51
ENSG00000130158	DOCK6	0.048061045	0.553459637	181	263	322	449	434	420	332	437	333	465	459	257
ENSG00000170525	PFKFB3	0.048103352	0.553459637	1014	2542	1117	2998	1443	3537	1575	495	1758	2008	1655	956
ENSG00000154359	LONRF1	0.048110781	0.553459637	284	771	592	649	766	789	1100	297	517	565	723	468
ENSG00000100473	COCH	0.048123202	0.553459637	8	18	13	9	19	12	16	18	11	48	122	20
ENSG00000107020	PLGRKT	0.048190528	0.553459637	174	834	685	514	488	515	461	351	475	411	501	372
ENSG00000213609	RPL7AP50	0.048197928	0.553459637	27	196	179	115	54	117	89	63	76	49	92	48
ENSG00000188976	NOC2L	0.048227306	0.553459637	641	2144	1886	2025	1638	1692	1782	1137	1724	1549	1844	1274
ENSG00000233328	PFN1P1	0.048266772	0.553459637	9	30	28	12	16	23	14	15	19	24	41	19
ENSG00000260274	AC068338.2	0.048283209	0.553459637	12	42	44	50	46	42	38	43	57	57	62	23
ENSG00000055483	USP36	0.048293941	0.553459637	227	598	458	533	469	616	378	288	409	497	495	294
ENSG00000165102	HGSNAT	0.048300033	0.553459637	218	450	389	512	509	612	446	453	540	568	808	412
ENSG00000230091	TMEM254-AS1	0.048336557	0.553504161	10	24	39	37	23	26	25	35	38	28	38	15
ENSG00000154001	PPP2R5E	0.048392474	0.553770563	303	1173	708	774	724	707	647	441	649	579	693	493
ENSG00000279483	AC090498.1	0.048595364	0.554654875	2355	18219	12373	6754	4992	6652	5970	3792	5321	5706	5616	3411
ENSG00000138433	CIR1	0.048611221	0.554654875	226	702	649	670	459	683	428	368	596	633	682	368
ENSG00000229644	NAMPTP1	0.048617069	0.554654875	159	434	297	418	314	376	231	386	331	362	343	271
ENSG00000105971	CAV2	0.048675609	0.554654875	287	658	336	346	491	636	277	501	403	855	1041	308
ENSG00000104133	SPG11	0.04867623	0.554654875	214	785	570	682	539	608	470	431	591	478	634	403
ENSG00000178980	SELENOW	0.048715045	0.554654875	6747	45116	26870	19209	16737	17949	20191	8884	14299	16935	20038	11066
ENSG00000099622	CIRBP	0.048913258	0.555603642	3001	11278	7473	8218	6602	9945	6000	5136	5902	6747	7486	4532
ENSG00000183783	KCTD8	0.049030093	0.555603642	17	16	57	28	11	40	17	7	43	73	57	36
ENSG00000163126	ANKRD23	0.049094533	0.555603642	277	821	836	1058	799	847	871	375	671	722	789	539
ENSG00000160781	PAQR6	0.04917239	0.555603642	10	10	21	17	13	32	9	23	38	30	85	12
ENSG00000138760	SCARB2	0.049205328	0.555603642	1113	3918	2941	2483	2593	3227	3138	1638	2351	2265	2366	1940
ENSG00000172809	RPL38	0.049305605	0.555603642	3069	23287	17661	8486	6499	9329	7981	5385	6548	6215	7883	5316
ENSG00000174444	RPL4	0.049324961	0.555603642	9606	31335	34063	22755	18997	24632	21371	15089	22799	20207	24382	14548
ENSG00000084070	SMAP2	0.049377255	0.555603642	62	156	126	115	160	224	115	190	189	155	224	111
ENSG00000114383	TUSC2	0.049394865	0.555603642	301	1682	1072	934	834	907	865	499	779	861	922	563
ENSG00000108671	PSMD11	0.049428028	0.555603642	746	2692	1745	2133	1749	1854	1625	1261	1633	1611	1987	1264
ENSG00000145425	RPS3A	0.049474482	0.555603642	5622	33039	24236	14056	11800	14018	13505	9220	13248	12447	14821	8279
ENSG00000258645	HSPE1P2	0.049498343	0.555603642	7	32	13	33	11	14	10	15	17	11	18	6
ENSG00000197647	ZNF433	0.049536335	0.555603642	40	102	128	122	67	122	64	62	86	84	98	74
ENSG00000274487	NPEPPSP1	0.049611631	0.555603642	149	444	349	550	371	474	330	288	349	293	306	206
ENSG00000061273	HDAC7	0.049662975	0.555603642	295	556	561	790	683	985	600	886	747	911	1119	492
ENSG00000198830	HMGN2	0.049664896	0.555603642	1284	3787	3578	2506	2294	3161	2720	2008	2843	3020	3340	1866
ENSG00000132467	UTP3	0.04977908	0.555603642	171	501	397	363	261	416	321	264	289	313	330	237
ENSG00000165028	NIPSNAP3B	0.049786634	0.555603642	320	1674	658	851	723	878	524	990	911	926	1117	716
ENSG00000109743	BST1	0.049811553	0.555603642	17	15	22	23	10	30	18	20	21	39	47	8
ENSG00000029993	HMGB3	0.049907737	0.555603642	34	150	122	104	55	108	40	62	101	77	53	63
ENSG00000279453	Z99129.4	0.049928919	0.555603642	172	704	354	462	401	467	400	216	324	382	436	302
ENSG00000126945	HNRNPH2	0.049952165	0.555603642	651	2373	1539	1831	1503	1747	1468	1002	1327	1495	1684	1104
ENSG00000250012	AC079848.1	0.049988525	0.555603642	33	123	79	165	101	124	64	37	78	89	140	45
ENSG00000152223	EPG5	0.050120957	0.555653032	163	578	349	493	337	457	302	288	299	281	366	259
ENSG00000068971	PPP2R5B	0.050223057	0.555653032	209	575	529	584	502	588	415	434	604	528	712	451
ENSG00000187642	PERM1	0.050320402	0.555653032	3268	9568	8498	8430	11317	13128	7566	8403	13106	8058	12592	7652
ENSG00000242294	STAG3L5P	0.050359932	0.555653032	78	87	47	326	160	247	173	95	145	83	87	89
ENSG00000168936	TMEM129	0.050400123	0.555653032	339	1308	928	1033	886	907	762	765	1165	810	1249	766
ENSG00000073417	PDE8A	0.050454674	0.555653032	112	250	195	258	255	294	202	274	316	327	336	182
ENSG00000139842	CUL4A	0.050490471	0.555653032	1840	7118	3661	4893	4487	5037	3443	3719	4367	3577	3599	3198
ENSG00000198162	MAN1A2	0.050568351	0.555653032	184	672	385	342	355	477	277	223	446	432	468	254
ENSG00000246982	Z84485.1	0.05057316	0.555653032	32	57	49	88	75	75	76	51	129	63	118	93
ENSG00000167363	FN3K	0.050582838	0.555653032	153	359	482	396	415	526	399	526	612	398	571	429
ENSG00000180182	MED14	0.050583859	0.555653032	575	1546	1251	1715	1436	1733	1174	667	1234	1171	1268	860
ENSG00000179820	MYADM	0.0507356	0.556404374	258	563	323	500	525	723	493	781	363	1063	1874	282
ENSG00000182670	TTC3	0.050816282	0.556404374	685	1926	1499	1611	1545	1741	1491	1029	1645	1668	1833	1204
ENSG00000230082	PRRT3-AS1	0.05084938	0.556404374	35	186	107	83	80	78	104	47	81	64	69	78
ENSG00000186660	ZFP91	0.050850911	0.556404374	610	2504	1131	1474	1323	1409	1080	990	1190	1196	1222	971
ENSG00000166337	TAF10	0.050867499	0.556404374	128	676	611	395	298	346	352	263	345	293	344	173
ENSG00000166025	AMOTL1	0.050932305	0.556404374	653	2544	2425	1478	1617	1704	1694	1211	1695	1181	1461	1248
ENSG00000124207	CSE1L	0.050962406	0.556404374	465	1452	916	1252	1033	1287	1118	762	883	892	1011	789
ENSG00000072364	AFF4	0.051015196	0.556404374	333	1309	550	831	576	834	531	492	665	612	673	427
ENSG00000049130	KITLG	0.051017678	0.556404374	59	172	73	124	97	134	100	156	81	143	187	135
ENSG00000163815	CLEC3B	0.051085628	0.556461888	82	363	261	179	186	271	200	199	158	574	679	107
ENSG00000122026	RPL21	0.051120881	0.556461888	4625	26136	22143	11562	10253	12172	11721	7194	10734	10519	11628	7630
ENSG00000106077	ABHD11	0.051121388	0.556461888	60	204	195	154	131	217	147	317	159	163	197	121
ENSG00000146828	SLC12A9	0.051237286	0.557365703	57	100	106	126	96	162	107	96	128	150	239	102
ENSG00000099940	SNAP29	0.051370953	0.557808184	268	687	638	726	536	621	451	438	492	545	580	313
ENSG00000029725	RABEP1	0.051490701	0.557808184	752	3416	1557	2086	1804	1911	1198	1131	1547	1438	1637	1065
ENSG00000175395	ZNF25	0.051507495	0.557808184	309	1321	773	1009	683	1022	673	438	694	704	625	600
ENSG00000157014	TATDN2	0.051568851	0.557808184	78	263	200	165	144	217	154	110	169	185	201	103
ENSG00000228887	EEF1DP1	0.051582766	0.557808184	32	173	98	94	44	60	52	52	44	45	50	27
ENSG00000170540	ARL6IP1	0.051629777	0.557808184	117	478	193	218	303	290	218	281	199	297	465	206
ENSG00000212789	ST13P5	0.051652648	0.557808184	129	434	287	310	271	297	247	137	235	288	306	202
ENSG00000153201	RANBP2	0.051737374	0.557808184	605	2262	1560	1800	1391	1780	1424	1057	1349	1416	1477	1096
ENSG00000187522	HSPA14	0.051792473	0.557808184	140	605	345	335	292	330	235	204	260	237	285	192
ENSG00000140459	CYP11A1	0.05183519	0.557808184	6	19	21	21	15	30	7	58	29	15	40	9
ENSG00000279591	AC002044.2	0.051842288	0.557808184	8	30	28	29	10	22	29	9	13	19	22	6
ENSG00000185088	RPS27L	0.051889365	0.557808184	321	1681	1633	782	474	692	728	430	904	721	826	441
ENSG00000213742	ZNF337-AS1	0.051922212	0.557808184	18	23	31	45	28	58	28	31	66	38	48	31
ENSG00000108219	TSPAN14	0.052000548	0.557808184	202	603	311	506	596	548	429	524	445	597	716	322
ENSG00000184465	WDR27	0.052300324	0.557808184	30	120	44	92	78	124	89	87	98	39	112	56
ENSG00000179456	ZBTB18	0.05238908	0.557808184	814	3247	1614	2590	2225	2311	1863	1160	2193	1757	1897	1425
ENSG00000118181	RPS25	0.052417401	0.557808184	5275	28424	22608	13065	10051	15038	11372	7482	11748	10474	11832	8571
ENSG00000243547	HNRNPKP4	0.052488932	0.557808184	19	58	48	56	50	54	43	35	40	33	35	38
ENSG00000122406	RPL5	0.05251293	0.557808184	3566	17077	14871	8753	8064	9190	7600	5652	9745	8053	10140	5784
ENSG00000230629	RPS23P8	0.052553699	0.557808184	755	5452	3748	1761	1397	2066	1652	1224	1563	1428	1532	1351
ENSG00000037042	TUBG2	0.052560733	0.557808184	64	173	197	224	210	228	168	175	206	195	344	122
ENSG00000004776	HSPB6	0.052621834	0.557942469	11869	7198	22571	22853	26140	29062	10600	46253	37554	23330	38326	23749
ENSG00000125445	MRPS7	0.05266494	0.557942469	902	3554	3236	2235	2035	2694	1948	2709	2899	1931	2829	2114
ENSG00000109472	CPE	0.052691827	0.557942469	260	815	530	429	575	847	588	631	430	1125	2024	229
ENSG00000141542	RAB40B	0.052710636	0.557942469	365	2906	1273	1225	816	1682	505	523	749	851	947	663
ENSG00000040633	PHF23	0.052890762	0.559210997	161	522	369	539	410	463	301	272	345	356	467	258
ENSG00000147202	DIAPH2	0.053030607	0.559642857	171	508	535	488	434	537	546	209	358	466	490	323
ENSG00000240857	RDH14	0.053115977	0.560195184	221	1053	631	521	466	586	405	326	565	475	536	334
ENSG00000197121	PGAP1	0.053238587	0.561139337	43	125	81	87	67	79	90	38	86	82	102	44
ENSG00000164904	ALDH7A1	0.053304826	0.561488536	153	542	371	307	455	483	311	502	710	352	450	320
ENSG00000198382	UVRAG	0.053510337	0.563303417	136	465	368	405	365	433	327	224	307	373	391	252
ENSG00000285106	AC016831.6	0.053702954	0.564980395	7	15	21	19	14	21	9	7	16	7	10	16
ENSG00000118496	FBXO30	0.053822807	0.565890251	114	616	212	341	239	306	211	212	287	213	314	162
ENSG00000115875	SRSF7	0.053870388	0.565927063	415	1475	1135	1068	930	1212	1120	813	946	1042	1193	651
ENSG00000114942	EEF1B2	0.054002864	0.565927063	3730	23371	14750	8662	7361	9535	7000	5520	7399	7139	9258	4803
ENSG00000146122	DAAM2	0.054061577	0.565927063	213	721	364	579	707	537	544	457	349	467	942	347
ENSG00000127993	RBM48	0.054144352	0.565927063	111	463	233	268	305	312	266	229	291	271	257	215
ENSG00000197457	STMN3	0.054195645	0.565927063	34	59	49	73	71	96	66	91	113	104	230	49
ENSG00000172731	LRRC20	0.054196552	0.565927063	3386	10169	10461	9951	9159	10852	9431	5705	7563	7658	9516	6394
ENSG00000101161	PRPF6	0.054223925	0.565927063	858	2761	2563	2091	1950	2711	2159	1449	2496	2211	2286	1557
ENSG00000264424	MYH4	0.054258982	0.565927063	1533	6229	4108	7286	7788	5671	5257	848	3997	3569	3576	3651
ENSG00000117713	ARID1A	0.054301337	0.565927063	363	824	666	1149	720	882	734	569	576	784	862	591
ENSG00000272918	AC005070.3	0.054443034	0.565927063	4	12	6	12	10	15	13	5	15	11	8	4
ENSG00000119820	YIPF4	0.05450396	0.565927063	518	2327	1262	1348	1127	1514	1124	793	1029	1152	1284	785
ENSG00000239246	AC008026.1	0.054612383	0.565927063	90	880	640	493	213	288	319	213	219	230	238	137
ENSG00000177181	RIMKLA	0.054647219	0.565927063	8	35	33	26	19	21	3	25	22	19	42	14
ENSG00000251580	LINC02482	0.054697611	0.565927063	21	103	61	37	18	64	45	34	61	41	64	21
ENSG00000163597	SNHG16	0.054816386	0.565927063	692	3136	1937	1419	1589	1688	1451	1173	1742	1664	1827	1183
ENSG00000124839	RAB17	0.05482866	0.565927063	10	31	59	13	23	33	20	50	48	30	67	26
ENSG00000259065	AC005520.2	0.054836319	0.565927063	53	380	206	121	140	159	83	191	164	184	269	154
ENSG00000233871	DLG5-AS1	0.054997897	0.565927063	1	16	14	6	2	18	7	13	10	9	14	5
ENSG00000204131	NHSL2	0.055038499	0.565927063	24	41	35	32	42	63	47	45	38	69	156	22
ENSG00000126895	AVPR2	0.055116086	0.565927063	24	54	48	54	46	63	61	54	51	53	105	41
ENSG00000166169	POLL	0.055203468	0.565927063	212	1010	807	635	586	807	518	498	573	608	748	396
ENSG00000113240	CLK4	0.055290361	0.565927063	295	922	649	814	567	784	513	365	607	584	648	385
ENSG00000224152	AC009506.1	0.05532147	0.565927063	76	206	198	229	192	193	218	109	199	149	172	128
ENSG00000130826	DKC1	0.055586627	0.565927063	296	1110	659	790	595	698	510	450	669	566	628	406
ENSG00000124784	RIOK1	0.055687145	0.565927063	107	318	249	229	183	245	218	153	200	197	242	164
ENSG00000133321	PLAAT4	0.055755371	0.565927063	38	289	152	88	61	47	73	49	93	69	93	58
ENSG00000137880	GCHFR	0.055845763	0.565927063	9	113	58	30	37	59	20	67	50	48	75	25
ENSG00000130717	UCK1	0.055868111	0.565927063	292	1688	904	936	698	1004	696	508	753	678	886	588
ENSG00000164061	BSN	0.055873995	0.565927063	5	7	18	8	5	8	10	8	18	9	12	7
ENSG00000177311	ZBTB38	0.055942901	0.565927063	274	1283	617	789	701	755	601	509	655	612	837	492
ENSG00000175073	VCPIP1	0.055957238	0.565927063	129	486	215	294	271	315	230	182	211	251	267	167
ENSG00000213178	RPL22P1	0.056012922	0.565927063	1303	8982	5609	3003	2668	3294	2917	1992	3371	2710	3304	2097
ENSG00000177595	PIDD1	0.056020747	0.565927063	170	312	376	511	414	550	386	451	532	441	546	324
ENSG00000141026	MED9	0.056157757	0.565927063	205	636	586	536	449	660	558	646	524	453	590	510
ENSG00000214872	SMTNL1	0.056184556	0.565927063	4357	15970	17813	13604	8579	8845	4925	9717	11114	9644	8778	7551
ENSG00000113971	NPHP3	0.056242594	0.565927063	59	212	132	141	124	152	132	95	125	137	207	84
ENSG00000205871	RPS3AP47	0.05625635	0.565927063	237	1289	951	591	449	586	514	308	498	459	467	347
ENSG00000079459	FDFT1	0.056295946	0.565927063	1310	5869	4351	4079	2983	3888	2690	2307	2811	3379	3790	2112
ENSG00000116459	ATP5PB	0.056444884	0.565927063	1703	6151	5149	3807	4201	4580	2933	6540	5775	3992	4814	3514
ENSG00000164024	METAP1	0.056446059	0.565927063	288	1027	712	852	624	768	585	580	699	488	773	511
ENSG00000253115	AC087672.1	0.056474251	0.565927063	27	248	174	80	54	86	97	33	61	70	83	58
ENSG00000180773	SLC36A4	0.056490765	0.565927063	9	50	23	26	33	54	24	34	40	67	64	20
ENSG00000228606	AL139011.1	0.056498605	0.565927063	15	28	20	37	14	22	11	17	14	19	20	7
ENSG00000008294	SPAG9	0.056548986	0.565927063	680	2850	1515	1822	1534	1747	1280	1145	1427	1480	1607	1034
ENSG00000104998	IL27RA	0.056633553	0.565927063	27	93	47	107	148	113	62	129	106	102	102	68
ENSG00000273611	ZNHIT3	0.056704049	0.565927063	252	1083	834	512	417	585	444	412	397	497	608	346
ENSG00000184100	BRD7P2	0.056754367	0.565927063	53	165	137	162	116	130	123	133	120	112	118	82
ENSG00000163541	SUCLG1	0.056768259	0.565927063	1183	4840	4051	3016	2966	3338	2440	3579	4090	2813	3465	2912
ENSG00000096384	HSP90AB1	0.056798889	0.565927063	10281	30589	23362	25480	21984	23283	19779	19141	25997	18739	25108	18622
ENSG00000240409	MTATP8P1	0.056817634	0.565927063	679	693	1053	1581	1973	1291	949	1482	1368	2196	1702	1654
ENSG00000219023	AL033519.3	0.056904349	0.565927063	45	501	295	156	122	183	166	101	133	130	128	90
ENSG00000040199	PHLPP2	0.056926075	0.565927063	29	88	41	77	56	101	47	42	51	52	72	34
ENSG00000228486	C2orf92	0.056942678	0.565927063	17	35	34	56	28	71	39	73	72	61	97	50
ENSG00000143641	GALNT2	0.056995772	0.565927063	949	3349	1962	2696	2239	2772	2273	1294	2081	1971	2396	1715
ENSG00000196083	IL1RAP	0.057012089	0.565927063	8	30	26	19	19	28	12	43	31	41	48	11
ENSG00000150401	DCUN1D2	0.057106785	0.565993553	823	3130	2147	3027	1892	2595	1759	1625	1790	1749	1756	1509
ENSG00000273372	SFTPD-AS1	0.057234813	0.566634672	14	15	21	7	17	41	18	29	41	32	25	30
ENSG00000160712	IL6R	0.057286697	0.566817438	305	827	566	708	551	889	538	299	551	858	673	518
ENSG00000239474	KLHL41	0.057344007	0.566827207	23325	104565	63094	61003	48771	64929	47085	46132	44206	49696	45297	36188
ENSG00000234498	RPL13AP20	0.057419649	0.56714026	139	1086	798	555	292	479	352	291	334	329	310	239
ENSG00000100271	TTLL1	0.057461525	0.567223513	9	51	41	26	30	25	32	39	56	35	55	20
ENSG00000011007	ELOA	0.057571877	0.567287713	394	1330	911	1108	949	981	928	690	928	767	956	635
ENSG00000100483	VCPKMT	0.057596684	0.567287713	77	216	134	131	147	199	171	82	153	148	177	102
ENSG00000166266	CUL5	0.05765994	0.567287713	746	3396	1641	2152	1662	1755	1587	1165	1756	1467	1519	1205
ENSG00000067840	PDZD4	0.057691932	0.567287713	82	328	217	193	203	300	77	59	124	94	400	24
ENSG00000163431	LMOD1	0.057698981	0.567287713	1425	2746	1519	4140	2835	2693	3724	516	1899	2448	3878	1519
ENSG00000163539	CLASP2	0.057807793	0.567287713	595	2336	1159	1453	1366	1431	1164	1044	1425	1222	1275	922
ENSG00000113638	TTC33	0.05782873	0.567287713	288	1320	567	663	652	702	502	430	644	593	678	451
ENSG00000123342	MMP19	0.057869435	0.567287713	9	18	17	11	15	14	8	20	17	56	52	5
ENSG00000198324	PHETA1	0.058059646	0.567982477	96	415	201	224	192	184	154	188	179	199	182	141
ENSG00000162413	KLHL21	0.058142372	0.567982477	1039	6143	2025	4305	3441	3007	2254	2265	2255	2164	2618	1750
ENSG00000071246	VASH1	0.058179326	0.567982477	78	279	164	232	251	222	132	189	216	278	265	118
ENSG00000175309	PHYKPL	0.058304599	0.568151228	227	588	599	633	502	514	521	544	958	695	769	390
ENSG00000107819	SFXN3	0.058337677	0.568151228	49	127	92	125	115	171	104	165	105	230	401	73
ENSG00000184281	TSSC4	0.058398978	0.568151228	371	2067	1630	1078	897	1180	1038	545	957	742	1050	656
ENSG00000166411	IDH3A	0.058409166	0.568151228	710	1985	1686	2175	1713	2059	1866	2288	1676	1382	1876	1621
ENSG00000198108	CHSY3	0.058426543	0.568151228	5	15	28	44	16	33	47	12	30	60	47	25
ENSG00000132205	EMILIN2	0.058572533	0.568673768	14	37	18	54	35	57	14	34	11	110	130	27
ENSG00000134717	BTF3L4	0.058598249	0.568673768	417	1599	903	946	805	936	807	590	914	784	912	643
ENSG00000152904	GGPS1	0.058666038	0.568673768	109	422	272	294	309	273	227	141	222	309	344	202
ENSG00000285336	AC108734.3	0.058687418	0.568673768	19	34	37	67	34	42	28	16	62	55	30	11
ENSG00000197448	GSTK1	0.058735524	0.568673768	818	2499	2463	2029	2152	2096	1646	2354	2454	1973	2572	1667
ENSG00000236439	AC099336.2	0.058748537	0.568673768	277	2064	1687	773	607	773	766	541	697	697	777	392
ENSG00000185591	SP1	0.05884305	0.568939163	313	800	491	699	555	692	535	422	488	546	638	399
ENSG00000104863	LIN7B	0.058900035	0.569165639	139	1357	681	472	344	460	442	239	358	482	378	253
ENSG00000099942	CRKL	0.059000442	0.56981122	726	2657	1898	1900	1758	2030	1678	1144	1417	1598	1632	1335
ENSG00000133059	DSTYK	0.059080145	0.570115244	179	640	373	447	367	525	307	265	332	461	464	283
ENSG00000134508	CABLES1	0.059233165	0.570227477	34	52	32	75	14	61	15	41	38	114	128	18
ENSG00000130653	PNPLA7	0.059245287	0.570227477	388	805	745	1412	924	996	705	828	820	922	836	417
ENSG00000211460	TSN	0.059339031	0.570229948	566	2139	1151	1242	1136	1323	1120	983	1029	1098	1171	905
ENSG00000119421	NDUFA8	0.05946837	0.570229948	804	4177	3005	1881	1972	2117	1635	2524	2460	2115	2519	1840
ENSG00000214331	AC009053.1	0.059471585	0.570229948	7	10	20	20	11	37	11	16	13	25	25	31
ENSG00000215218	UBE2QL1	0.059613342	0.570229948	278	1351	1070	1153	645	1159	564	592	683	701	889	574
ENSG00000151093	OXSM	0.059686079	0.570229948	118	370	301	244	189	272	175	267	292	257	300	235
ENSG00000172992	DCAKD	0.059716808	0.570229948	89	148	167	111	146	248	149	166	170	195	235	107
ENSG00000255052	FAM66D	0.059726462	0.570229948	14	17	29	13	15	25	3	34	38	13	21	13
ENSG00000110768	GTF2H1	0.059783259	0.570229948	171	356	397	398	311	369	263	295	316	326	324	206
ENSG00000167815	PRDX2	0.059807914	0.570229948	2290	11758	8416	5693	6189	6405	4688	7301	7192	6596	7830	5341
ENSG00000167384	ZNF180	0.059822359	0.570229948	39	141	88	130	112	110	55	45	82	89	106	64
ENSG00000232434	AJM1	0.05983475	0.570229948	40	350	216	183	196	160	124	215	293	231	300	168
ENSG00000166037	CEP57	0.059942568	0.570229948	158	517	327	411	378	443	340	299	492	329	370	232
ENSG00000144711	IQSEC1	0.059997904	0.570229948	509	1536	995	1236	1285	1204	1137	1227	1273	1228	1417	965
ENSG00000185947	ZNF267	0.060126352	0.570229948	39	89	65	126	62	132	96	62	87	94	106	47
ENSG00000269556	TMEM185A	0.060140163	0.570229948	88	352	236	264	238	278	219	215	268	264	390	167
ENSG00000268006	PTOV1-AS1	0.060153392	0.570229948	22	90	81	68	43	60	47	47	61	57	72	30
ENSG00000140463	BBS4	0.060307228	0.571368869	122	271	255	317	308	329	258	254	287	282	285	216
ENSG00000245248	USP2-AS1	0.060604934	0.572298126	3	10	6	20	8	5	10	6	23	9	17	16
ENSG00000225170	AL049737.1	0.060608077	0.572298126	14	73	32	61	24	22	16	26	23	16	25	16
ENSG00000173889	PHC3	0.060621975	0.572298126	177	708	405	507	410	503	363	360	429	443	535	278
ENSG00000124785	NRN1	0.060657008	0.572298126	91	303	146	146	205	282	214	245	233	279	472	156
ENSG00000164849	GPR146	0.060695341	0.572298126	83	199	176	123	206	236	111	215	202	141	245	100
ENSG00000198087	CD2AP	0.060709023	0.572298126	89	320	139	219	136	207	156	172	199	189	287	112
ENSG00000244005	NFS1	0.060848451	0.572657539	173	517	520	385	406	589	338	432	512	515	616	385
ENSG00000266441	AP005205.2	0.060946993	0.573050773	7	22	38	9	14	16	26	18	17	19	22	31
ENSG00000179598	PLD6	0.060957816	0.573050773	34	84	91	93	83	120	84	27	73	74	94	68
ENSG00000063177	RPL18	0.061011799	0.573125097	2409	17140	12643	6493	5362	6797	6213	4092	5864	6366	6543	3881
ENSG00000140682	TGFB1I1	0.06117457	0.573125097	89	173	124	167	196	257	149	257	116	285	738	115
ENSG00000234771	SLC25A25-AS1	0.061192782	0.573125097	71	75	103	173	114	193	79	115	217	108	164	146
ENSG00000117597	UTP25	0.061202285	0.573125097	44	174	95	110	97	123	94	75	91	87	135	44
ENSG00000122176	FMOD	0.06123847	0.573136183	135	270	147	121	252	207	116	170	121	417	629	139
ENSG00000233927	RPS28	0.061359334	0.573136183	2182	19669	11847	5332	5188	7492	5252	4072	4791	4810	5202	3178
ENSG00000130300	PLVAP	0.061410413	0.573136183	191	207	179	189	186	737	354	201	295	522	752	123
ENSG00000223799	IL10RB-DT	0.061413657	0.573136183	4	13	20	27	9	10	8	12	10	7	24	2
ENSG00000129315	CCNT1	0.061488138	0.573136183	130	526	250	401	254	363	269	227	267	299	320	216
ENSG00000278291	AL161772.1	0.061496915	0.573136183	131	577	545	375	257	516	145	687	700	413	620	313
ENSG00000108469	RECQL5	0.061563466	0.573136183	76	171	201	251	205	228	198	166	209	166	266	123
ENSG00000129518	EAPP	0.061575218	0.573136183	154	613	387	398	319	479	284	234	298	303	403	232
ENSG00000214435	AS3MT	0.061731597	0.57427655	8	3	24	32	10	31	2	30	16	5	24	32
ENSG00000150938	CRIM1	0.061835856	0.574405105	502	1454	580	1292	706	1038	494	699	540	930	1261	496
ENSG00000167536	DHRS13	0.06188223	0.574405105	6	32	38	18	14	27	20	25	21	25	35	15
ENSG00000131061	ZNF341	0.061941647	0.574405105	77	146	118	195	169	146	120	93	58	103	123	52
ENSG00000233247	UBE2E4P	0.062011741	0.574405105	130	319	247	254	234	227	241	110	190	255	228	198
ENSG00000157087	ATP2B2	0.062057734	0.574405105	453	1005	978	1399	1562	1024	1357	203	623	950	1121	599
ENSG00000167657	DAPK3	0.062115822	0.574405105	352	1271	1183	1243	674	1292	650	649	907	747	1117	396
ENSG00000164902	PHAX	0.06216659	0.574405105	264	947	594	689	547	732	605	378	514	599	603	426
ENSG00000173812	EIF1	0.062195578	0.574405105	9337	28880	24427	22327	18452	23681	20037	15469	19000	19379	22313	16026
ENSG00000171612	SLC25A33	0.062244844	0.574405105	96	529	144	415	274	150	89	155	72	148	169	71
ENSG00000272143	FGF14-AS2	0.062258199	0.574405105	8	35	39	29	13	25	20	28	34	33	47	10
ENSG00000234801	MORF4	0.062289678	0.574405105	13	26	33	12	7	14	15	8	13	17	12	10
ENSG00000134569	LRP4	0.062372354	0.574405105	127	356	287	434	302	305	408	190	296	311	229	214
ENSG00000105643	ARRDC2	0.062506884	0.574405105	767	2061	1795	3180	1838	3016	2193	848	2628	1604	1933	1368
ENSG00000231245	C1DP1	0.062522604	0.574405105	38	145	106	66	75	99	106	76	75	63	79	46
ENSG00000146707	POMZP3	0.062544001	0.574405105	150	784	110	219	431	478	478	85	137	83	232	301
ENSG00000174579	MSL2	0.062554266	0.574405105	187	569	286	386	309	462	331	270	292	367	344	280
ENSG00000135829	DHX9	0.062578386	0.574405105	442	1325	947	1351	910	1144	1088	798	1021	880	1076	638
ENSG00000163701	IL17RE	0.062633652	0.574405105	17	48	49	23	32	45	27	18	47	137	106	35
ENSG00000167112	TRUB2	0.062643236	0.574405105	164	462	556	381	380	480	335	463	529	372	484	319
ENSG00000056558	TRAF1	0.062858338	0.574405105	21	38	27	35	31	75	39	51	53	41	116	51
ENSG00000130787	HIP1R	0.062898236	0.574405105	68	169	183	194	230	287	136	298	273	169	276	119
ENSG00000149573	MPZL2	0.06294691	0.574405105	5	10	4	12	13	21	18	14	7	35	39	7
ENSG00000041357	PSMA4	0.063022758	0.574405105	767	3557	2478	1961	1890	1704	1544	1061	1703	1676	1686	1311
ENSG00000242661	RPS3AP43	0.063052628	0.574405105	6	52	28	19	8	15	13	9	24	12	14	8
ENSG00000079313	REXO1	0.063065737	0.574405105	243	509	525	708	589	701	523	418	465	485	608	353
ENSG00000035664	DAPK2	0.063077232	0.574405105	969	2295	2302	2900	2364	3053	2843	1087	2050	2333	2353	1948
ENSG00000198034	RPS4X	0.063147441	0.574405105	4172	23057	18393	10362	9089	11583	9307	8494	10262	9242	11467	6577
ENSG00000242445	RPL7AP11	0.063235543	0.574405105	47	202	200	142	83	116	130	87	103	80	107	56
ENSG00000131435	PDLIM4	0.063282244	0.574405105	17	63	43	53	42	50	44	62	44	113	179	36
ENSG00000152332	UHMK1	0.06330855	0.574405105	402	1695	678	903	753	923	869	494	752	669	670	646
ENSG00000099337	KCNK6	0.063329796	0.574405105	22	48	32	46	29	66	22	44	38	44	74	35
ENSG00000154814	OXNAD1	0.063430691	0.574405105	118	387	222	229	221	287	150	456	317	194	265	151
ENSG00000125753	VASP	0.063441145	0.574405105	119	324	151	178	268	355	201	314	292	391	582	176
ENSG00000236104	ZBTB22	0.063487013	0.574405105	66	175	134	153	130	209	112	157	191	192	248	110
ENSG00000106537	TSPAN13	0.063509684	0.574405105	63	237	92	62	136	145	101	206	166	145	152	125
ENSG00000113532	ST8SIA4	0.063598109	0.574405105	22	30	16	41	24	29	32	33	53	31	46	29
ENSG00000268858	AL118506.1	0.063640383	0.574405105	33	67	114	75	89	140	58	191	108	133	146	81
ENSG00000111348	ARHGDIB	0.063668268	0.574405105	188	438	341	343	365	560	279	478	377	587	575	208
ENSG00000174938	SEZ6L2	0.063763407	0.574405105	2	27	16	13	18	27	15	29	14	29	25	14
ENSG00000136463	TACO1	0.063781846	0.574405105	324	1523	1055	842	787	986	704	887	1094	823	919	687
ENSG00000244306	DUXAP10	0.063791549	0.574405105	36	45	44	29	14	147	12	29	43	161	78	16
ENSG00000221995	TIAF1	0.063825681	0.574405105	79	169	69	271	134	190	307	133	99	139	111	124
ENSG00000107643	MAPK8	0.063829498	0.574405105	194	677	356	521	416	500	324	296	319	399	370	303
ENSG00000213305	HNRNPCP6	0.063859124	0.574405105	12	27	17	15	7	14	8	7	7	10	11	6
ENSG00000167658	EEF2	0.06387924	0.574405105	24578	86253	86902	73635	59729	87968	67273	45433	71228	59705	75663	38551
ENSG00000151806	GUF1	0.064157275	0.576235722	255	798	661	698	452	725	386	727	794	470	632	557
ENSG00000196123	KIAA0895L	0.0642175	0.576235722	66	62	122	156	154	213	126	206	244	180	255	141
ENSG00000179632	MAF1	0.064348679	0.576307156	2635	12666	9313	7563	6379	7344	5802	4500	5954	6264	7266	4944
ENSG00000286615	AC011416.4	0.064428002	0.576307156	12	15	9	24	12	5	19	3	13	9	17	13
ENSG00000151702	FLI1	0.064668051	0.576453986	92	225	73	175	206	252	165	219	212	232	246	155
ENSG00000170271	FAXDC2	0.064684942	0.576453986	80	199	174	258	218	309	186	343	209	263	612	165
ENSG00000143401	ANP32E	0.064749428	0.576619002	394	1700	750	924	843	954	780	526	768	726	788	618
ENSG00000260428	SCX	0.064941602	0.577331254	161	1274	786	570	329	437	311	117	378	463	488	232
ENSG00000105784	RUNDC3B	0.06511073	0.578424766	8	22	8	18	11	14	8	5	11	6	18	5
ENSG00000177954	RPS27	0.06517906	0.578664534	3670	25601	20683	9627	7297	10284	9003	6276	7449	9013	10016	5337
ENSG00000171467	ZNF318	0.065614264	0.58013199	105	275	205	268	234	249	178	163	194	210	205	131
ENSG00000152601	MBNL1	0.06564016	0.58013199	1985	7564	3469	5880	3877	4782	4169	2457	3591	4228	4427	3069
ENSG00000163904	SENP2	0.065674295	0.58013199	333	1304	724	1058	868	982	731	599	702	730	846	599
ENSG00000198844	ARHGEF15	0.06570963	0.58013199	158	298	195	383	422	410	326	395	341	406	568	290
ENSG00000164828	SUN1	0.06573527	0.58013199	1515	5381	3105	3641	3574	4048	3133	2386	3038	3226	3353	2545
ENSG00000229119	AC026403.1	0.065737109	0.58013199	696	3312	3099	2035	1605	2017	1661	1165	1470	1894	1758	1192
ENSG00000225416	AC104843.1	0.066015607	0.58013199	14	95	76	33	36	38	32	21	61	18	32	23
ENSG00000114200	BCHE	0.066016763	0.58013199	21	81	41	93	62	74	53	31	36	45	101	33
ENSG00000111254	AKAP3	0.066149481	0.58013199	6	13	11	23	17	6	5	7	2	7	15	7
ENSG00000162607	USP1	0.066167227	0.58013199	169	654	336	389	360	500	352	223	359	323	384	239
ENSG00000124614	RPS10	0.066182832	0.58013199	156	1344	900	545	370	487	425	269	311	435	454	252
ENSG00000089682	RBM41	0.066196007	0.58013199	58	122	96	121	136	129	102	79	124	120	139	81
ENSG00000261115	TMEM178B	0.06622297	0.58013199	30	121	153	149	65	87	86	114	210	146	51	78
ENSG00000233117	LINC00702	0.066234433	0.58013199	13	17	50	27	15	46	21	100	72	22	187	8
ENSG00000175197	DDIT3	0.066297311	0.58013199	111	345	323	248	384	331	208	291	317	462	425	285
ENSG00000244538	AC098583.1	0.066451649	0.58013199	44	368	176	111	101	112	105	77	82	98	114	78
ENSG00000235558	GUSBP17	0.066509741	0.58013199	1	30	17	15	8	9	10	15	12	29	24	8
ENSG00000074695	LMAN1	0.066586066	0.58013199	462	1925	880	1126	860	934	825	822	971	809	967	689
ENSG00000179344	HLA-DQB1	0.066635618	0.58013199	79	240	246	78	198	501	221	54	65	378	194	163
ENSG00000110066	KMT5B	0.066715749	0.58013199	246	736	472	587	517	543	503	355	414	491	517	370
ENSG00000148672	GLUD1	0.066736069	0.58013199	502	1651	1197	1189	1188	1306	865	1292	1249	1178	1576	821
ENSG00000185710	SMG1P4	0.066742876	0.58013199	43	165	137	131	54	123	57	77	113	66	101	60
ENSG00000189306	RRP7A	0.066759773	0.58013199	190	1325	454	435	452	441	1003	389	411	285	454	241
ENSG00000225912	RPL26P36	0.066762016	0.58013199	42	286	219	210	70	147	99	111	135	65	76	60
ENSG00000177485	ZBTB33	0.066788945	0.58013199	58	238	110	163	157	153	141	126	107	128	154	107
ENSG00000128594	LRRC4	0.066828815	0.58013199	1	15	9	5	2	14	9	14	9	17	35	6
ENSG00000259216	AC084757.1	0.066867834	0.58013199	5	22	10	19	7	16	9	6	12	5	11	8
ENSG00000161638	ITGA5	0.067015622	0.58013199	151	277	262	336	369	459	262	455	385	407	537	218
ENSG00000116350	SRSF4	0.067052821	0.58013199	794	1749	1549	1861	1619	1969	1465	1203	1520	1546	1683	1123
ENSG00000204599	TRIM39	0.067064659	0.58013199	94	254	204	227	159	251	184	128	190	165	199	118
ENSG00000136999	CCN3	0.067115252	0.58013199	26	52	72	123	84	72	51	114	52	192	1021	15
ENSG00000163950	SLBP	0.067176892	0.58013199	137	400	309	282	240	297	223	162	229	294	302	214
ENSG00000164694	FNDC1	0.067218925	0.58013199	24	78	36	85	49	160	15	27	32	333	224	42
ENSG00000141568	FOXK2	0.067238867	0.58013199	569	1777	1054	1385	1190	1573	987	772	1131	1104	1087	1038
ENSG00000281571	AC241585.2	0.067241561	0.58013199	9	29	15	32	15	20	14	60	53	25	42	34
ENSG00000001084	GCLC	0.067252756	0.58013199	138	450	274	477	261	358	264	273	242	285	337	199
ENSG00000145332	KLHL8	0.067356452	0.580146796	165	748	379	450	359	422	336	243	368	365	372	299
ENSG00000134905	CARS2	0.067428586	0.580146796	572	2489	1863	1343	1589	1466	1323	1152	1399	1242	1513	1171
ENSG00000105220	GPI	0.067440602	0.580146796	3047	7054	8566	9472	9168	8716	9325	6504	8206	9501	9917	6226
ENSG00000136381	IREB2	0.067441793	0.580146796	232	1102	545	658	659	626	512	447	528	602	591	372
ENSG00000170161	AL512625.1	0.067555491	0.580146796	5	60	32	24	23	40	37	33	44	39	45	36
ENSG00000169967	MAP3K2	0.067562352	0.580146796	219	869	426	514	431	520	348	413	410	484	445	297
ENSG00000006459	KDM7A	0.067783806	0.581026057	226	940	334	569	504	569	353	355	407	410	386	354
ENSG00000172613	RAD9A	0.067830596	0.581026057	63	136	126	165	79	157	97	116	123	130	208	103
ENSG00000144712	CAND2	0.067837348	0.581026057	1682	4972	4450	5707	5046	5424	5382	2638	3557	3450	4072	3363
ENSG00000128699	ORMDL1	0.06786636	0.581026057	201	646	439	558	446	605	424	317	507	455	542	298
ENSG00000229980	TOB1-AS1	0.067870312	0.581026057	94	258	274	308	227	317	211	83	235	222	257	128
ENSG00000198496	NBR2	0.068015487	0.581975096	7	46	34	60	25	19	19	29	28	23	53	44
ENSG00000269190	FBXO17	0.068059213	0.582055569	17	43	41	41	46	64	34	54	69	83	143	28
ENSG00000177054	ZDHHC13	0.068191062	0.58227091	7	12	23	18	19	26	18	31	17	26	43	8
ENSG00000275895	U2AF1L5	0.068221721	0.58227091	498	2232	1659	1255	1024	1366	1088	832	1057	1260	1356	803
ENSG00000023228	NDUFS1	0.068221729	0.58227091	2978	9708	7138	8376	8365	8090	5286	9744	10728	7443	8640	7078
ENSG00000019995	ZRANB1	0.068256118	0.582271383	598	2929	1290	1945	1571	1452	971	1157	1209	1211	1198	831
ENSG00000156232	WHAMM	0.068309217	0.582431376	174	552	503	626	445	590	398	279	411	387	421	307
ENSG00000169621	APLF	0.068603633	0.583497285	27	71	51	78	54	61	35	24	46	55	52	42
ENSG00000198133	TMEM229B	0.068735693	0.583747737	4	10	8	23	18	16	8	21	24	20	36	14
ENSG00000134954	ETS1	0.068841892	0.583747737	227	646	224	541	425	643	344	559	430	493	598	321
ENSG00000226478	UPF3AP1	0.068842236	0.583747737	59	107	119	113	112	131	80	58	117	114	127	75
ENSG00000101892	ATP1B4	0.068971251	0.583867089	561	1789	1523	2262	1047	1103	603	1118	1451	1176	1087	973
ENSG00000273137	AL022328.2	0.069038195	0.583867089	10	3	23	33	8	39	13	11	59	13	29	21
ENSG00000166971	AKTIP	0.06906211	0.583867089	867	3650	2370	2310	2111	2352	2008	1358	1610	2092	2237	1544
ENSG00000104490	NCALD	0.06907724	0.583867089	140	369	415	306	304	354	481	143	252	406	444	300
ENSG00000279900	AP001767.3	0.06928987	0.583867089	5	12	17	9	13	16	14	3	11	8	20	3
ENSG00000168646	AXIN2	0.069438768	0.583867089	119	315	267	403	162	330	189	126	222	230	306	215
ENSG00000137656	BUD13	0.06944378	0.583867089	97	248	224	251	164	204	166	163	171	197	205	171
ENSG00000110931	CAMKK2	0.069490462	0.583867089	113	269	198	251	246	336	207	319	244	241	429	160
ENSG00000124067	SLC12A4	0.069660086	0.583867089	239	659	484	839	544	647	511	749	810	579	838	357
ENSG00000271122	AC018647.2	0.069734308	0.583867089	51	120	171	164	133	139	139	112	143	137	118	66
ENSG00000158220	ESYT3	0.069772137	0.583867089	8	28	30	7	16	20	19	17	29	15	22	16
ENSG00000156521	TYSND1	0.069824854	0.583867089	55	284	117	144	133	166	106	121	172	198	223	91
ENSG00000130811	EIF3G	0.069836316	0.583867089	1947	6593	8130	4597	3693	5555	4426	3317	4135	4450	4599	3318
ENSG00000101452	DHX35	0.069841799	0.583867089	86	213	203	283	234	325	188	106	144	162	282	140
ENSG00000268001	CARD8-AS1	0.069858706	0.583867089	20	48	20	32	36	39	17	48	28	55	40	28
ENSG00000162408	NOL9	0.069871621	0.583867089	158	458	280	384	275	439	291	259	339	261	359	246
ENSG00000230148	HOXB-AS1	0.069875388	0.583867089	75	309	169	152	235	173	213	54	291	157	296	111
ENSG00000153721	CNKSR3	0.070069957	0.584513727	20	51	53	49	33	78	27	37	59	62	117	42
ENSG00000165795	NDRG2	0.070210418	0.584561781	15084	35545	25362	36615	30711	28197	34065	15185	27472	40367	29332	22815
ENSG00000116857	TMEM9	0.070318466	0.584561781	254	697	686	707	474	338	264	588	671	585	584	122
ENSG00000121104	FAM117A	0.070346876	0.584561781	35	53	53	64	78	118	67	80	80	94	219	33
ENSG00000108306	FBXL20	0.07036348	0.584561781	75	306	144	214	157	199	147	162	186	178	228	131
ENSG00000100077	GRK3	0.07042101	0.584561781	25	40	31	12	41	51	30	39	27	95	65	18
ENSG00000151240	DIP2C	0.070421067	0.584561781	470	2338	1174	1226	1509	1282	1194	1008	1150	828	1084	890
ENSG00000155304	HSPA13	0.070469089	0.584561781	39	139	45	73	81	79	53	91	97	80	112	57
ENSG00000164048	ZNF589	0.070508895	0.584561781	74	118	140	132	124	208	114	121	240	140	228	158
ENSG00000162433	AK4	0.070657398	0.584561781	26	55	45	34	46	36	21	42	45	100	192	25
ENSG00000261499	AC233699.1	0.070718373	0.584561781	105	271	210	348	251	286	190	183	219	180	196	114
ENSG00000006831	ADIPOR2	0.070908451	0.584561781	577	2396	1189	1606	1703	1547	992	1270	1234	1566	1393	995
ENSG00000156973	PDE6D	0.070922165	0.584561781	54	173	127	110	108	135	77	129	140	133	170	100
ENSG00000154721	JAM2	0.070927728	0.584561781	127	166	133	186	229	384	299	290	308	321	447	167
ENSG00000159388	BTG2	0.070938744	0.584561781	949	1707	2041	4355	1753	2417	2265	5199	1442	1979	1639	1239
ENSG00000234797	RPS3AP6	0.070988861	0.584561781	2690	15548	11684	6316	5713	6570	6510	4332	6392	6060	7151	4051
ENSG00000183864	TOB2	0.071060746	0.584561781	974	2335	2146	3862	2720	3239	3155	1933	2368	2200	2149	2097
ENSG00000139239	RPL14P1	0.071079794	0.584561781	1396	6914	5737	3245	3078	3356	3148	2272	3298	2695	3735	2103
ENSG00000259086	KIAA1143P1	0.071134254	0.584561781	10	36	21	18	10	14	16	13	7	10	18	10
ENSG00000198824	CHAMP1	0.071214338	0.584561781	102	272	156	230	205	250	210	155	191	218	219	165
ENSG00000107404	DVL1	0.071215525	0.584561781	3670	13814	11264	11680	9271	11263	8590	6743	11119	7755	9678	6386
ENSG00000152944	MED21	0.071231019	0.584561781	197	922	435	481	357	425	393	248	334	373	407	298
ENSG00000168918	INPP5D	0.071344082	0.584561781	39	61	62	87	95	102	62	110	94	97	144	42
ENSG00000167460	TPM4	0.071394106	0.584561781	388	676	410	721	779	1222	552	925	549	1290	1944	469
ENSG00000225697	SLC26A6	0.071462222	0.584561781	141	237	332	393	282	618	351	271	451	389	508	306
ENSG00000143436	MRPL9	0.07148471	0.584561781	359	1668	1327	1010	903	1025	976	611	1005	839	988	703
ENSG00000124151	NCOA3	0.071502123	0.584561781	305	784	481	693	668	615	720	218	440	528	414	377
ENSG00000143341	HMCN1	0.071514408	0.584561781	51	96	70	52	102	171	107	111	118	206	150	87
ENSG00000086827	ZW10	0.071769602	0.585699298	98	436	264	335	241	272	264	211	239	203	271	183
ENSG00000162430	SELENON	0.07204651	0.585704282	356	904	703	1055	938	971	816	1036	868	864	1036	624
ENSG00000136295	TTYH3	0.072088846	0.585704282	52	94	55	132	98	122	68	113	84	145	181	56
ENSG00000215548	FRG1JP	0.072139362	0.585704282	6	45	25	26	14	32	25	17	14	21	26	14
ENSG00000229638	RPL4P4	0.07220318	0.585704282	1008	3280	3609	2246	1989	2500	2080	1453	2352	2123	2642	1479
ENSG00000275835	TUBGCP5	0.072225495	0.585704282	93	403	266	290	308	354	230	199	290	264	240	255
ENSG00000131848	ZSCAN5A	0.072299182	0.585704282	16	115	54	53	59	57	36	59	77	62	75	42
ENSG00000196975	ANXA4	0.072318525	0.585704282	93	370	244	211	206	272	171	242	301	289	516	127
ENSG00000162444	RBP7	0.072669482	0.585704282	38	66	38	40	33	61	36	61	42	80	104	31
ENSG00000277258	PCGF2	0.072678342	0.585704282	79	131	100	170	195	227	166	199	155	275	350	120
ENSG00000229994	RPL5P4	0.072691321	0.585704282	55	329	267	210	136	198	119	104	174	128	170	98
ENSG00000224934	AL391684.1	0.07270003	0.585704282	79	259	179	222	150	210	208	95	229	167	191	151
ENSG00000165006	UBAP1	0.072734434	0.585704282	655	1858	1634	1521	1572	1837	1349	1099	1352	1404	1624	1132
ENSG00000151148	UBE3B	0.072750223	0.585704282	412	1228	1017	1309	1008	1041	915	704	1091	810	1007	680
ENSG00000196141	SPATS2L	0.072780991	0.585704282	526	1466	1385	1476	949	1159	1126	491	952	926	1223	747
ENSG00000234638	AC053503.3	0.072830233	0.585704282	23	50	91	62	22	46	28	18	37	42	36	24
ENSG00000189283	FHIT	0.07288132	0.585704282	25	74	64	47	68	65	54	79	88	63	69	51
ENSG00000138814	PPP3CA	0.072887894	0.585704282	686	2437	1356	1920	1826	1523	2116	696	1240	1486	1456	1142
ENSG00000226221	RPL26P19	0.073022103	0.585704282	461	2843	2416	1237	923	1117	1045	903	1416	994	1241	704
ENSG00000139675	HNRNPA1L2	0.073022572	0.585704282	345	1676	1186	1174	601	1146	885	700	863	1015	1073	553
ENSG00000138382	METTL5	0.0730304	0.585704282	307	1253	1177	1048	808	767	910	529	779	755	924	495
ENSG00000151778	SERP2	0.073050488	0.585704282	5	7	20	11	13	13	11	16	11	13	34	7
ENSG00000203506	RBMS3-AS2	0.073155004	0.585704282	17	69	29	21	27	27	27	53	49	37	34	42
ENSG00000173914	RBM4B	0.073238664	0.585704282	124	381	257	328	227	306	289	187	307	288	332	193
ENSG00000130706	ADRM1	0.073261025	0.585704282	1210	4874	4319	3171	2570	3903	3073	1819	2644	2824	3120	2169
ENSG00000231434	HSP90AA3P	0.073275562	0.585704282	5	36	17	24	16	22	13	13	24	8	10	10
ENSG00000082641	NFE2L1	0.073295589	0.585704282	11575	32760	25217	38595	30396	27463	19483	21606	27212	23878	24436	15651
ENSG00000132429	POPDC3	0.073339168	0.585704282	941	3957	2453	2686	2243	2444	1763	1342	1884	1931	2218	1654
ENSG00000182676	PPP1R27	0.073392488	0.585704282	1626	10822	8254	6919	4192	5473	3272	4598	5887	2264	5218	2349
ENSG00000170577	SIX2	0.073406272	0.585704282	342	1986	944	652	776	608	1151	298	597	506	679	590
ENSG00000204934	ATP6V0E2-AS1	0.073424571	0.585704282	10	30	16	29	13	9	13	13	24	20	39	23
ENSG00000175376	EIF1AD	0.073605453	0.586342864	166	504	342	477	358	485	372	302	314	355	382	299
ENSG00000173848	NET1	0.073688911	0.58646115	208	505	258	420	383	464	329	253	307	302	449	190
ENSG00000224908	TIMM8BP2	0.073692359	0.58646115	9	81	38	20	20	21	16	19	28	32	31	20
ENSG00000075826	SEC31B	0.0738409	0.586589282	133	291	331	378	260	491	202	506	632	396	383	298
ENSG00000228218	ATF4P3	0.073953744	0.586589282	292	1118	697	738	645	670	761	317	680	663	660	591
ENSG00000162377	COA7	0.074054745	0.586589282	201	527	566	558	432	598	441	381	491	388	516	479
ENSG00000226648	PLCG1-AS1	0.074129604	0.586589282	7	14	3	11	18	23	14	20	12	17	17	17
ENSG00000218175	AC016739.1	0.074148757	0.586589282	77	557	384	189	154	175	159	144	142	181	185	76
ENSG00000247033	AC099508.1	0.074234058	0.586589282	23	25	55	30	31	52	32	55	51	33	48	51
ENSG00000105732	ZNF574	0.07437343	0.586589282	132	294	299	402	358	425	308	194	239	264	368	217
ENSG00000137221	TJAP1	0.074404249	0.586589282	369	773	804	971	739	1027	813	605	851	831	857	566
ENSG00000106772	PRUNE2	0.074437023	0.586589282	22	11	26	13	16	22	18	251	174	35	363	1
ENSG00000142327	RNPEPL1	0.07445894	0.586589282	669	2347	2049	2051	1637	1822	1429	1497	1431	1603	1851	1067
ENSG00000161328	LRRC56	0.07447025	0.586589282	16	45	71	43	37	49	49	31	69	61	67	22
ENSG00000168710	AHCYL1	0.074477425	0.586589282	1013	2563	1195	2885	2202	1842	2245	853	1378	2020	1488	1579
ENSG00000249042	AC008771.1	0.074514264	0.586589282	7	17	16	8	9	20	12	8	9	18	34	21
ENSG00000184786	DYNLT2	0.074593121	0.586589282	8	40	28	31	21	26	25	32	45	38	42	28
ENSG00000101745	ANKRD12	0.074753826	0.586589282	750	2541	1439	2096	1400	1704	1139	1175	1656	1943	1637	898
ENSG00000114054	PCCB	0.074773484	0.586589282	370	1017	1156	1018	1029	972	656	1275	1257	962	960	868
ENSG00000105705	SUGP1	0.074884664	0.586589282	193	449	517	404	379	476	406	419	590	574	624	357
ENSG00000233223	AC016876.1	0.074955569	0.586589282	74	281	238	170	142	182	135	69	157	142	191	102
ENSG00000231628	AL133406.2	0.075024352	0.586589282	49	64	114	133	88	155	115	44	70	153	114	100
ENSG00000127415	IDUA	0.075089336	0.586589282	48	65	112	106	132	149	76	125	121	140	190	68
ENSG00000279838	AL356273.3	0.075100369	0.586589282	8	22	25	11	26	21	26	17	27	37	20	19
ENSG00000241506	PSMC1P1	0.075116905	0.586589282	1021	3801	3026	2327	2242	2533	1887	1563	2530	2423	2567	1667
ENSG00000166471	TMEM41B	0.075161183	0.586589282	87	352	176	232	181	247	172	151	237	185	260	162
ENSG00000143248	RGS5	0.075261889	0.587066713	1616	3433	2066	3133	3591	4072	2381	4818	3361	4354	4015	2002
ENSG00000176994	SMCR8	0.075291592	0.587066713	88	397	233	376	222	328	205	155	219	223	260	184
ENSG00000023330	ALAS1	0.075350736	0.587257876	823	2050	1692	2100	2150	2076	1321	1838	2373	1608	2447	2101
ENSG00000227615	AP001324.1	0.075392245	0.587311478	65	399	398	143	59	190	116	46	114	98	42	29
ENSG00000113580	NR3C1	0.075428345	0.587322913	693	2840	1376	1956	1571	1820	1535	1085	1488	1463	1920	1171
ENSG00000272447	AL135925.1	0.075541582	0.587906212	108	505	235	272	186	315	215	151	232	185	253	176
ENSG00000273015	AC008124.1	0.075652669	0.587989743	206	922	526	475	402	602	403	418	543	509	612	406
ENSG00000136270	TBRG4	0.075882371	0.588354976	483	1859	1514	1482	1285	1355	1162	1301	1455	1129	1477	1052
ENSG00000182796	TMEM198B	0.075963794	0.588519862	57	63	76	107	98	172	81	140	154	108	245	75
ENSG00000069998	HDHD5	0.076039874	0.588840283	259	1557	1021	752	852	853	503	962	1133	827	918	714
ENSG00000148300	REXO4	0.076075913	0.588850484	344	1324	972	967	835	791	814	539	989	656	843	575
ENSG00000164758	MED30	0.076112619	0.58886583	42	188	117	71	75	93	67	57	58	67	86	71
ENSG00000265735	RN7SL5P	0.076355608	0.58975466	71	951	898	240	160	168	79	79	330	107	154	42
ENSG00000165527	ARF6	0.076436754	0.58975466	429	1754	1007	1218	904	1017	810	724	915	936	1066	640
ENSG00000068654	POLR1A	0.076532262	0.58975466	182	413	430	439	357	443	293	376	470	348	468	331
ENSG00000157184	CPT2	0.076656658	0.58975466	193	569	501	519	505	599	326	1020	656	602	668	467
ENSG00000143369	ECM1	0.076674535	0.58975466	51	81	109	129	98	190	91	170	125	161	284	58
ENSG00000128590	DNAJB9	0.076682393	0.58975466	211	992	465	608	474	558	349	444	429	430	487	283
ENSG00000087274	ADD1	0.076845676	0.58975466	2033	5475	3765	5950	4832	5455	4583	2932	3789	4154	4729	2987
ENSG00000047346	FAM214A	0.076865312	0.58975466	343	1149	471	865	853	1118	409	680	698	814	842	492
ENSG00000089123	TASP1	0.076869165	0.58975466	28	65	69	62	53	55	53	45	41	57	94	36
ENSG00000089053	ANAPC5	0.076872124	0.58975466	933	3233	3028	2655	2142	2723	1912	1847	2318	2200	2817	1473
ENSG00000262814	MRPL12	0.076877926	0.58975466	203	1349	1271	608	767	671	515	907	1105	561	783	585
ENSG00000128578	STRIP2	0.076964468	0.58975466	345	1305	891	939	960	1070	787	589	949	721	728	639
ENSG00000103966	EHD4	0.077017406	0.58975466	69	140	134	137	149	240	113	205	106	197	230	86
ENSG00000171813	PWWP2B	0.077018342	0.58975466	268	1725	856	846	686	800	708	405	638	552	735	497
ENSG00000229358	DPY19L1P1	0.077201067	0.58975466	27	47	54	47	28	48	44	21	64	66	45	37
ENSG00000144158	SNRPA1P1	0.07725913	0.58975466	12	59	39	35	33	38	23	22	29	20	37	22
ENSG00000132640	BTBD3	0.077273786	0.58975466	142	560	261	417	277	316	279	212	239	293	349	224
ENSG00000085511	MAP3K4	0.077289211	0.58975466	174	538	432	470	334	423	339	253	429	327	437	274
ENSG00000104856	RELB	0.077296215	0.58975466	56	235	143	165	85	147	147	78	115	182	107	82
ENSG00000139133	ALG10	0.077330104	0.58975466	6	29	21	18	14	21	15	14	13	6	14	11
ENSG00000138119	MYOF	0.077350155	0.58975466	52	71	57	58	53	177	74	78	84	193	337	31
ENSG00000213160	KLHL23	0.077357575	0.58975466	137	427	207	251	304	265	252	123	269	238	301	198
ENSG00000112308	C6orf62	0.077390473	0.58975466	563	1964	1231	1687	1022	1107	849	883	1166	1187	1301	797
ENSG00000185798	WDR53	0.077586065	0.58975466	42	162	190	136	108	167	108	93	116	73	148	98
ENSG00000151461	UPF2	0.077598164	0.58975466	339	1049	805	942	692	975	669	554	819	793	895	570
ENSG00000180855	ZNF443	0.077813687	0.58975466	20	57	44	40	38	36	38	36	25	50	43	29
ENSG00000146859	TMEM140	0.077832649	0.58975466	212	503	522	557	290	491	338	231	324	411	602	254
ENSG00000276791	AC092117.1	0.077843232	0.58975466	18	82	76	32	55	152	27	93	90	84	168	48
ENSG00000183048	SLC25A10	0.077878919	0.58975466	17	56	66	31	47	37	42	43	51	50	67	29
ENSG00000214389	RPS3AP26	0.077928227	0.58975466	1851	10349	7958	4454	3895	4420	4305	2971	4387	4252	4981	2769
ENSG00000174004	NRROS	0.078009795	0.58975466	24	24	21	26	25	63	34	39	29	52	53	21
ENSG00000259856	RAB43P1	0.078068072	0.58975466	9	22	14	25	31	30	17	15	15	23	14	11
ENSG00000112200	ZNF451	0.078143808	0.58975466	117	489	212	340	251	311	218	206	269	291	325	177
ENSG00000128563	PRKRIP1	0.078153648	0.58975466	186	591	502	410	399	535	357	453	589	552	587	324
ENSG00000227070	EPS15-AS1	0.07815745	0.58975466	5	18	20	30	7	32	12	6	6	14	14	6
ENSG00000282304	AC140479.4	0.078226865	0.589884128	6	10	8	9	21	18	18	18	9	17	26	9
ENSG00000205726	ITSN1	0.078279571	0.590019217	273	945	721	767	725	641	658	415	578	618	898	527
ENSG00000065060	UHRF1BP1	0.078504135	0.590877466	249	842	551	548	586	606	338	419	469	462	386	371
ENSG00000197943	PLCG2	0.078564734	0.590877466	31	133	73	49	43	79	39	37	64	67	95	34
ENSG00000280339	AP001528.2	0.078772479	0.591264863	48	205	123	84	114	190	80	96	148	203	236	82
ENSG00000241439	AC092903.1	0.078809223	0.591264863	8	18	15	14	18	2	17	52	21	16	11	19
ENSG00000072195	SPEG	0.078845147	0.591264863	4788	13900	15013	17665	14829	17261	12990	8993	10936	8079	11458	9823
ENSG00000135245	HILPDA	0.078863207	0.591264863	9	38	47	31	17	31	28	31	41	72	67	19
ENSG00000127948	POR	0.078928683	0.591285628	163	542	428	448	431	602	311	434	386	572	669	337
ENSG00000114391	RPL24	0.07896597	0.591285628	3114	20493	13723	7594	6329	8515	7313	5389	7498	7078	7725	5099
ENSG00000159459	UBR1	0.079191314	0.592539214	152	935	469	589	468	484	370	362	444	315	531	302
ENSG00000270647	TAF15	0.079513786	0.592539214	1442	3406	4029	3693	2908	3798	2785	2437	3449	3383	3663	2213
ENSG00000164574	GALNT10	0.079619235	0.592539214	62	129	117	136	111	138	124	86	97	137	196	99
ENSG00000196878	LAMB3	0.07962947	0.592539214	144	202	437	300	158	468	257	69	547	337	511	241
ENSG00000134419	RPS15A	0.07966318	0.592539214	2254	17352	11332	5052	5024	6398	6436	2873	5259	5650	5677	3528
ENSG00000160075	SSU72	0.079732041	0.592539214	1218	5139	4303	3910	3030	3509	2514	1843	2757	2848	3019	2061
ENSG00000179776	CDH5	0.079744833	0.592539214	473	841	496	881	1317	1272	852	1234	940	1293	1229	692
ENSG00000112473	SLC39A7	0.079776255	0.592539214	224	802	594	666	526	673	518	509	735	660	831	497
ENSG00000167992	VWCE	0.079806582	0.592539214	4	11	20	27	21	31	15	21	34	22	27	17
ENSG00000230076	RPL10P6	0.079869676	0.592539214	247	1584	1312	901	527	1124	1076	728	580	537	852	371
ENSG00000007202	KIAA0100	0.079899255	0.592539214	702	2539	2141	2379	1802	1760	1500	1308	1898	1664	1804	1259
ENSG00000166454	ATMIN	0.08002709	0.592539214	318	870	842	759	640	969	798	565	608	666	819	482
ENSG00000245532	NEAT1	0.080061434	0.592539214	10540	26881	21911	21668	17077	35411	18389	13190	17968	23955	17883	9614
ENSG00000120647	CCDC77	0.080077251	0.592539214	22	80	73	101	56	92	40	56	61	70	67	46
ENSG00000188130	MAPK12	0.080089951	0.592539214	2042	7678	9216	6220	5903	7106	5616	3128	4996	4929	6208	3800
ENSG00000160410	SHKBP1	0.080124955	0.592539214	64	105	131	116	111	128	99	129	128	179	253	67
ENSG00000229444	ST3GAL3-AS1	0.080138191	0.592539214	410	1579	1770	1090	616	1093	469	352	584	997	591	515
ENSG00000174796	THAP6	0.080156222	0.592539214	84	268	232	323	190	268	235	138	223	194	221	146
ENSG00000163673	DCLK3	0.080226617	0.592539214	20	74	23	31	49	40	20	43	47	32	58	35
ENSG00000233913	RPL10P9	0.080228179	0.592539214	704	4251	3492	2200	1381	2453	2437	1726	1519	1467	2040	998
ENSG00000109445	ZNF330	0.080246832	0.592539214	659	2353	1994	1472	1485	1444	1446	864	1310	1580	1351	1172
ENSG00000188191	PRKAR1B	0.080290042	0.592539214	56	167	123	121	131	233	100	229	140	194	214	110
ENSG00000104872	PIH1D1	0.080291003	0.592539214	421	1868	1228	1040	936	1180	843	589	1049	875	1151	710
ENSG00000241764	AC002467.1	0.080379514	0.592676596	16	77	41	22	23	28	25	14	51	22	29	15
ENSG00000253326	AL606534.4	0.080431856	0.592753512	4	11	9	13	14	12	15	10	4	8	26	10
ENSG00000143815	LBR	0.080459849	0.592753512	118	577	206	315	308	341	250	137	311	261	336	205
ENSG00000135720	DYNC1LI2	0.080545705	0.592990877	478	1964	903	1466	1059	1223	900	814	1010	893	1245	748
ENSG00000074800	ENO1	0.080590331	0.592990877	795	2693	2381	2151	1898	2149	1886	2207	2322	2586	3025	1517
ENSG00000165633	VSTM4	0.080671211	0.592990877	72	138	124	140	128	182	147	147	135	171	253	118
ENSG00000204103	MAFB	0.080691425	0.592990877	233	842	457	674	523	535	758	329	280	544	554	493
ENSG00000285693	AP002381.2	0.080826416	0.593040395	4	43	16	8	15	18	10	18	17	22	21	17
ENSG00000110330	BIRC2	0.080828583	0.593040395	284	1172	671	760	661	763	625	553	632	712	619	447
ENSG00000136891	TEX10	0.080986753	0.593040395	82	366	270	280	194	253	163	163	193	197	212	170
ENSG00000241399	CD302	0.08099752	0.593040395	39	94	64	104	83	113	72	66	72	143	201	45
ENSG00000165714	BORCS5	0.081016692	0.593040395	39	137	124	100	81	94	85	66	90	87	96	56
ENSG00000230216	HSPB1P2	0.081072449	0.593040395	9	43	17	49	9	15	13	22	6	12	16	18
ENSG00000198720	ANKRD13B	0.081086923	0.593040395	51	147	131	115	174	164	103	144	143	97	173	113
ENSG00000214653	HNRNPA3P3	0.081093265	0.593040395	26	102	54	101	47	59	59	55	70	55	73	45
ENSG00000113721	PDGFRB	0.081220838	0.593549224	358	945	829	820	1136	1378	846	1127	976	1243	1803	618
ENSG00000125744	RTN2	0.081232841	0.593549224	2612	10283	8444	7268	5996	7694	7057	3559	4772	7684	7200	4740
ENSG00000223396	RPS10P7	0.081370392	0.594298227	11	103	66	88	14	44	26	25	22	17	37	17
ENSG00000272953	AC092171.4	0.081534928	0.59451195	10	33	43	35	17	40	32	13	42	45	27	25
ENSG00000197982	C1orf122	0.081557652	0.59451195	161	1085	750	605	467	509	450	490	697	621	665	463
ENSG00000230487	PSMG3-AS1	0.081799211	0.59451195	36	70	114	92	87	95	66	55	172	79	131	48
ENSG00000249679	AC106897.1	0.081863539	0.59451195	34	56	135	87	41	56	54	30	55	73	52	17
ENSG00000241057	AC004951.3	0.0819683	0.59451195	65	219	157	158	203	277	325	77	234	188	117	82
ENSG00000123427	EEF1AKMT3	0.082033477	0.59451195	13	28	14	19	22	28	16	22	23	48	48	14
ENSG00000115274	INO80B	0.082098908	0.59451195	5	7	4	7	21	15	4	9	19	12	11	17
ENSG00000149806	FAU	0.082197404	0.59451195	1990	17434	11375	5470	4304	5905	5316	3536	4395	5449	5876	3155
ENSG00000175727	MLXIP	0.082212242	0.59451195	2843	9635	6277	8039	5479	7254	5529	3279	5910	6494	6547	3954
ENSG00000249456	AL731577.2	0.082219991	0.59451195	15	103	28	56	60	43	38	30	20	16	26	27
ENSG00000076924	XAB2	0.082273927	0.59451195	340	1037	886	917	806	991	822	555	748	804	1055	557
ENSG00000107859	PITX3	0.082274467	0.59451195	151	610	336	417	488	365	397	256	294	264	278	245
ENSG00000156735	BAG4	0.082312011	0.59451195	53	265	132	171	98	149	115	101	112	138	161	97
ENSG00000115318	LOXL3	0.082330948	0.59451195	11	23	22	33	31	46	24	40	25	47	88	17
ENSG00000025293	PHF20	0.082339355	0.59451195	500	1926	1184	1139	963	1543	1131	539	1061	1296	1055	876
ENSG00000169991	IFFO2	0.082348954	0.59451195	71	126	89	116	94	167	68	65	119	125	157	63
ENSG00000110713	NUP98	0.08236374	0.59451195	436	1303	1123	1333	1034	1375	1110	645	925	903	1084	826
ENSG00000165272	AQP3	0.082411245	0.59451195	22	42	36	31	14	24	18	32	34	32	88	8
ENSG00000132003	ZSWIM4	0.082458972	0.59451195	16	50	26	56	53	68	22	55	60	60	56	25
ENSG00000137571	SLCO5A1	0.082584901	0.59451195	141	496	429	499	346	398	292	320	488	350	512	305
ENSG00000226360	RPL10AP6	0.082624656	0.59451195	148	898	765	357	309	408	364	290	361	312	396	262
ENSG00000126246	IGFLR1	0.082740568	0.59451195	5	14	11	8	8	22	9	22	17	16	11	12
ENSG00000146469	VIP	0.082743193	0.59451195	5	7	12	12	12	18	11	11	27	13	20	20
ENSG00000204301	NOTCH4	0.082762188	0.59451195	245	576	459	567	926	822	618	792	693	850	720	522
ENSG00000166343	MSS51	0.082778378	0.59451195	2430	8038	4550	6925	5033	4808	5454	1175	3142	4622	4810	2846
ENSG00000151657	KIN	0.082858324	0.59451195	68	179	131	161	112	168	99	115	125	137	150	93
ENSG00000187498	COL4A1	0.082863507	0.59451195	528	1250	748	1363	1406	1477	862	1839	1100	1862	2393	667
ENSG00000125388	GRK4	0.083024167	0.59451195	36	156	87	107	87	99	73	77	133	107	112	84
ENSG00000139832	RAB20	0.08306956	0.59451195	9	45	44	17	17	30	9	57	46	39	59	22
ENSG00000101216	GMEB2	0.083202791	0.59451195	126	353	220	325	242	307	205	158	182	221	264	171
ENSG00000225778	PROSER2-AS1	0.083269442	0.59451195	3	42	23	11	18	23	19	3	18	20	12	5
ENSG00000143033	MTF2	0.083305352	0.59451195	119	355	203	269	175	240	205	179	181	209	227	171
ENSG00000083635	NUFIP1	0.083325265	0.59451195	52	176	98	111	82	107	94	74	96	91	85	73
ENSG00000165886	UBTD1	0.083365368	0.59451195	310	868	898	581	584	759	962	131	503	697	582	536
ENSG00000202058	RN7SKP80	0.08346797	0.59451195	1	23	28	12	10	16	13	5	7	8	15	9
ENSG00000198431	TXNRD1	0.083469745	0.59451195	640	2454	1063	1810	1423	1813	1358	1005	1407	1294	1422	1277
ENSG00000185722	ANKFY1	0.083502068	0.59451195	196	552	370	600	335	467	304	376	362	346	498	260
ENSG00000230592	RPSAP8	0.083567975	0.59451195	3	33	14	16	8	13	14	9	7	6	7	7
ENSG00000008083	JARID2	0.083576075	0.59451195	114	352	289	333	346	352	259	222	285	238	408	158
ENSG00000261351	AC116913.1	0.083578772	0.59451195	8	12	20	17	12	16	12	6	14	14	19	10
ENSG00000109458	GAB1	0.083616822	0.59451195	166	723	286	616	362	316	221	394	283	285	440	182
ENSG00000146083	RNF44	0.083643421	0.59451195	205	395	309	640	479	567	448	445	571	481	635	330
ENSG00000205189	ZBTB10	0.083733914	0.59451195	102	367	151	237	225	251	175	193	186	166	249	129
ENSG00000049246	PER3	0.08383107	0.59451195	263	1216	297	872	873	570	293	578	289	388	367	212
ENSG00000228519	RANBP1P1	0.083851899	0.59451195	19	56	72	45	45	46	50	25	23	42	47	29
ENSG00000151276	MAGI1	0.083864093	0.59451195	94	186	209	235	248	303	129	250	234	278	335	138
ENSG00000224861	YBX1P1	0.08388738	0.59451195	1547	5220	5445	4057	3544	4281	3106	2698	4031	3731	4020	2459
ENSG00000227456	LINC00310	0.083888881	0.59451195	47	70	136	140	93	119	75	9	30	156	146	85
ENSG00000120253	NUP43	0.083934351	0.59451195	225	882	395	468	440	519	495	334	504	404	535	346
ENSG00000233084	RPL23AP25	0.083966528	0.59451195	9	32	25	14	16	12	14	24	14	22	23	18
ENSG00000070190	DAPP1	0.084034582	0.59451195	8	32	22	23	28	18	11	26	33	19	40	9
ENSG00000104881	PPP1R13L	0.084036987	0.59451195	46	102	91	131	55	175	78	113	97	176	294	60
ENSG00000112406	HECA	0.084063899	0.59451195	274	1359	490	775	582	594	586	362	491	555	561	425
ENSG00000215374	FAM66B	0.084192016	0.59516982	12	14	20	13	22	30	9	35	14	18	15	11
ENSG00000087269	NOP14	0.08429898	0.595374094	220	765	618	790	634	655	514	504	494	473	606	433
ENSG00000174529	TMEM81	0.084352627	0.595374094	22	91	52	44	42	61	54	27	57	54	51	48
ENSG00000166923	GREM1	0.084378521	0.595374094	25	101	39	159	140	30	61	26	46	68	40	72
ENSG00000278873	PRO1804	0.084444316	0.595374094	4	14	14	14	16	11	19	3	13	15	11	5
ENSG00000144320	LNPK	0.08448172	0.595374094	366	1649	618	1057	816	798	804	378	570	938	760	547
ENSG00000129152	MYOD1	0.0845003	0.595374094	670	1362	1516	1353	1136	1519	2434	750	1269	1453	1179	1204
ENSG00000175220	ARHGAP1	0.084575567	0.595374094	169	368	319	476	370	522	344	550	392	467	1198	197
ENSG00000237821	ST13P7	0.084595791	0.595374094	144	379	362	335	255	314	267	160	252	312	294	194
ENSG00000257514	AC117505.1	0.08472049	0.595744486	62	178	185	198	105	196	66	49	110	89	60	88
ENSG00000142192	APP	0.084812107	0.595827887	760	1928	920	2059	1923	2595	1369	1902	1322	2117	3559	1109
ENSG00000100519	PSMC6	0.084855215	0.595883892	748	3447	1939	1699	1406	1682	1440	1122	1650	1446	1752	1152
ENSG00000176915	ANKLE2	0.084941126	0.596177394	330	1136	737	916	739	951	644	564	728	758	811	527
ENSG00000123353	ORMDL2	0.085001331	0.596177394	17	88	59	40	30	59	36	50	50	51	68	30
ENSG00000132485	ZRANB2	0.08503848	0.596177394	583	1450	1049	1550	1201	1535	1221	923	1336	1138	1323	870
ENSG00000109061	MYH1	0.085065653	0.596177394	92062	118433	262004	235423	259396	257545	572172	9400	62600	365414	83584	117985
ENSG00000009694	TENM1	0.085072781	0.596177394	12	14	26	30	27	26	20	8	10	34	48	12
ENSG00000269374	AC011497.2	0.085246182	0.597034742	67	283	97	296	154	187	87	134	68	109	155	65
ENSG00000124399	NDUFB4P12	0.085265531	0.597034742	20	130	91	104	51	77	48	53	48	22	45	26
ENSG00000213593	TMX2	0.085425539	0.597504794	258	751	567	601	645	637	520	554	586	585	733	472
ENSG00000262454	MIR193BHG	0.085565326	0.597526825	550	1533	1474	1597	1237	1601	1057	675	1532	1628	1390	901
ENSG00000013016	EHD3	0.085635289	0.597526825	11	33	26	25	45	47	36	29	43	44	114	25
ENSG00000278959	AC006378.1	0.085682087	0.597526825	9	7	16	17	21	14	12	9	13	25	5	16
ENSG00000203667	COX20	0.085688144	0.597526825	368	1085	749	829	638	805	572	901	949	774	798	608
ENSG00000142534	RPS11	0.085737833	0.597627586	5533	37916	30473	14592	12785	18720	12540	9877	12807	14523	14566	9438
ENSG00000017797	RALBP1	0.085830288	0.598026233	553	2409	1329	1752	1594	1359	1142	898	1385	1169	1469	953
ENSG00000160284	SPATC1L	0.08589276	0.598049057	27	93	49	84	90	83	9	49	66	93	128	64
ENSG00000198887	SMC5	0.085904092	0.598049057	213	651	407	364	374	438	323	317	380	282	324	249
ENSG00000213699	SLC35F6	0.086011815	0.598104119	96	279	245	240	149	264	170	176	142	185	257	117
ENSG00000169744	LDB2	0.086050008	0.598104119	105	227	81	116	218	239	192	253	169	229	327	156
ENSG00000174013	FBXO45	0.086136806	0.598104119	130	620	480	352	414	548	352	372	346	270	285	221
ENSG00000138411	HECW2	0.086216448	0.598104119	25	55	14	81	48	43	41	103	79	35	88	25
ENSG00000168283	BMI1	0.086229714	0.598104119	437	1833	760	1127	1140	954	999	598	931	743	835	673
ENSG00000108179	PPIF	0.086286978	0.598104119	573	2483	1698	1540	1740	1540	1237	2448	2019	1418	1780	1708
ENSG00000165629	ATP5F1C	0.086299946	0.598104119	1676	6390	6339	4712	3832	4308	3343	6117	7237	4278	4879	3606
ENSG00000126970	ZC4H2	0.086433102	0.598537758	14	27	30	38	32	53	28	27	42	55	77	19
ENSG00000115421	PAPOLG	0.086589198	0.598854046	61	196	136	178	144	155	123	147	128	117	161	81
ENSG00000102921	N4BP1	0.086670018	0.598854046	208	609	410	644	498	558	428	330	386	484	540	335
ENSG00000164323	CFAP97	0.086735547	0.598854046	63	246	72	104	114	116	61	92	84	95	142	59
ENSG00000213442	RPL18AP3	0.086740863	0.598854046	2572	16833	13871	6667	6043	7155	6508	5625	6113	5888	6289	3717
ENSG00000226519	LINC00390	0.086742462	0.598854046	28	29	58	58	41	39	190	3	19	99	24	46
ENSG00000242086	MUC20-OT1	0.086777338	0.598854046	231	782	616	535	326	902	650	525	678	559	1289	538
ENSG00000135387	CAPRIN1	0.086863326	0.598854046	636	2074	1289	1685	1473	1706	1391	1178	1295	1232	1486	1087
ENSG00000260747	AC022968.1	0.086883494	0.598854046	49	216	187	152	128	169	100	238	178	143	160	131
ENSG00000136143	SUCLA2	0.086977592	0.598854046	1795	7048	4283	4163	4466	4201	2990	4491	4754	4332	4266	3688
ENSG00000260743	AC007823.1	0.087043179	0.598854046	5	18	8	20	11	10	13	14	14	16	17	12
ENSG00000179094	PER1	0.087073463	0.598854046	801	1742	1534	3328	3616	1977	2572	2374	1731	1700	1308	1014
ENSG00000237729	AC002075.2	0.08707575	0.598854046	111	823	608	273	219	274	280	245	277	252	324	128
ENSG00000096717	SIRT1	0.087093518	0.598854046	146	707	258	410	338	423	275	229	274	295	302	206
ENSG00000186364	NUDT17	0.087201289	0.598854046	14	91	73	84	77	81	76	56	106	106	96	60
ENSG00000162928	PEX13	0.087340673	0.598854046	168	793	444	590	383	548	294	362	416	342	426	308
ENSG00000058600	POLR3E	0.087374534	0.598854046	494	1589	1233	1365	1134	1423	879	767	1199	970	1264	827
ENSG00000186130	ZBTB6	0.08738085	0.598854046	87	286	129	218	138	211	183	110	167	155	139	112
ENSG00000147883	CDKN2B	0.087449843	0.598854046	56	103	134	49	41	245	56	137	299	107	181	92
ENSG00000227242	AC244394.2	0.087577389	0.598854046	255	741	674	853	981	705	515	545	692	445	592	460
ENSG00000151893	CACUL1	0.087618526	0.598854046	381	1470	837	1079	764	944	746	477	809	719	986	496
ENSG00000258920	FOXN3-AS1	0.087733834	0.598854046	5	35	23	13	8	16	14	16	42	16	31	4
ENSG00000267317	AC027307.2	0.087747486	0.598854046	9	27	52	13	13	32	20	35	40	40	55	24
ENSG00000115486	GGCX	0.087806036	0.598854046	182	489	372	361	354	339	395	291	311	294	422	219
ENSG00000152234	ATP5F1A	0.08782716	0.598854046	9760	41571	26929	27489	26669	25498	19259	31200	26818	23630	27893	21882
ENSG00000118523	CCN2	0.087843941	0.598854046	107	274	254	127	93	491	112	325	92	435	1057	56
ENSG00000119318	RAD23B	0.087875693	0.598854046	2244	7348	5001	5993	5706	5625	4771	3737	4836	4200	5137	4139
ENSG00000260807	CEROX1	0.087897766	0.598854046	6	20	30	42	25	49	31	53	59	53	102	48
ENSG00000175040	CHST2	0.08797816	0.598854046	28	76	55	41	51	99	39	85	56	74	135	27
ENSG00000236778	INTS6-AS1	0.088018623	0.598854046	10	31	31	31	22	44	23	23	55	13	40	57
ENSG00000171443	ZNF524	0.088019784	0.598854046	198	1078	883	651	552	721	523	362	482	495	597	413
ENSG00000250273	PSMC1P5	0.08806781	0.598854046	37	152	108	113	76	101	54	52	82	70	81	50
ENSG00000114739	ACVR2B	0.088167535	0.599248096	122	480	247	382	301	237	230	353	225	207	224	190
ENSG00000224183	SDHDP6	0.08821829	0.599248096	90	375	193	175	177	164	164	173	200	197	214	174
ENSG00000131115	ZNF227	0.088248948	0.599248096	60	113	131	147	93	180	103	110	109	97	164	76
ENSG00000168566	SNRNP48	0.088285527	0.599248096	143	497	238	316	254	275	259	204	228	275	260	218
ENSG00000183354	KIAA2026	0.088356152	0.599248096	324	1091	609	827	731	835	592	480	652	731	776	514
ENSG00000184451	CCR10	0.088380209	0.599248096	27	114	76	51	65	90	39	56	67	100	70	45
ENSG00000178752	ERFE	0.088399406	0.599248096	10	4	30	21	0	14	11	56	41	43	49	11
ENSG00000132326	PER2	0.088454234	0.599248096	123	394	120	550	368	180	116	275	89	174	128	103
ENSG00000176896	TCEANC	0.088488251	0.599248096	25	74	82	136	71	106	79	31	88	67	88	51
ENSG00000096433	ITPR3	0.088514445	0.599248096	56	95	98	162	129	156	106	107	126	163	325	72
ENSG00000143554	SLC27A3	0.088610479	0.59941967	58	162	118	146	138	199	127	144	143	246	337	93
ENSG00000181104	F2R	0.088701382	0.599681409	32	86	35	78	51	133	47	75	70	52	120	33
ENSG00000121440	PDZRN3	0.088820204	0.599681409	606	2110	1221	2684	1992	1198	917	964	1170	1149	1042	695
ENSG00000130227	XPO7	0.088870409	0.599681409	348	860	657	859	794	861	639	565	662	584	756	457
ENSG00000077238	IL4R	0.088922768	0.599681409	33	61	61	85	103	147	64	121	75	220	306	41
ENSG00000125977	EIF2S2	0.088931567	0.599681409	965	3448	3006	2457	2090	2386	2097	1461	2565	2178	2359	1677
ENSG00000120875	DUSP4	0.088967417	0.599681409	29	39	53	22	24	51	25	57	23	101	41	13
ENSG00000257702	LBX2-AS1	0.089130227	0.600029606	3	13	16	18	18	23	9	17	14	16	23	10
ENSG00000266962	AC067852.2	0.089176536	0.600029606	120	340	313	264	248	276	255	219	361	319	389	198
ENSG00000103540	CCP110	0.089212284	0.600029606	75	325	169	228	176	168	164	97	146	172	206	110
ENSG00000161896	IP6K3	0.089233271	0.600029606	1010	1503	2590	3522	2057	2675	2562	1188	1818	2068	1432	1531
ENSG00000137936	BCAR3	0.089410831	0.600674397	164	262	399	332	195	336	124	618	407	242	631	221
ENSG00000168405	CMAHP	0.089525005	0.601050897	14	48	20	25	23	40	31	33	29	57	126	20
ENSG00000261087	ZNNT1	0.089614661	0.601172823	151	343	322	408	316	347	351	157	324	285	339	302
ENSG00000272602	ZNF595	0.089754674	0.601172823	47	79	99	87	81	115	94	72	93	100	123	74
ENSG00000027001	MIPEP	0.089765774	0.601172823	93	437	329	323	269	290	253	486	369	294	291	237
ENSG00000147166	ITGB1BP2	0.089791306	0.601172823	277	914	763	546	726	630	550	779	794	573	779	684
ENSG00000175470	PPP2R2D	0.089940587	0.601522607	244	600	556	752	502	570	361	496	468	579	681	504
ENSG00000134779	TPGS2	0.090049618	0.601775607	78	231	195	170	167	167	165	132	128	222	314	151
ENSG00000186687	LYRM7	0.090141809	0.60182042	402	1310	956	1229	1086	1122	893	1055	1315	1066	962	839
ENSG00000105829	BET1	0.090242254	0.60182042	68	338	171	167	154	171	128	102	144	132	185	107
ENSG00000145687	SSBP2	0.090255967	0.60182042	213	573	490	574	405	525	404	184	519	434	661	368
ENSG00000161996	WDR90	0.090258813	0.60182042	106	198	172	223	162	227	159	122	138	179	223	145
ENSG00000167325	RRM1	0.090278386	0.60182042	389	1042	805	990	711	960	774	643	743	880	800	632
ENSG00000213860	RPL21P75	0.090489793	0.601948311	2521	13964	12179	5723	5809	6355	6409	3711	5817	6062	6652	4164
ENSG00000136149	RPL13AP25	0.09049515	0.601948311	628	3813	3094	1465	1257	1664	1549	999	1312	1629	1611	966
ENSG00000229539	PANK2-AS1	0.090564422	0.601948311	6	5	16	13	19	17	10	13	18	12	20	12
ENSG00000135205	CCDC146	0.090615562	0.601948311	12	33	26	32	43	55	34	43	69	51	131	43
ENSG00000020129	NCDN	0.0906685	0.601948311	108	241	247	308	252	368	224	243	399	251	420	211
ENSG00000117682	DHDDS	0.090679721	0.601948311	94	294	249	181	171	239	156	206	226	284	258	168
ENSG00000134698	AGO4	0.090700466	0.601948311	213	972	424	688	525	569	383	387	578	466	473	348
ENSG00000237749	AL034379.1	0.090707875	0.601948311	22	171	105	68	51	70	58	40	45	47	63	39
ENSG00000215630	GUSBP9	0.090729786	0.601948311	4	31	22	18	12	19	11	15	16	31	31	10
ENSG00000260400	AL513534.2	0.090748551	0.601948311	17	42	26	22	56	27	60	16	68	65	68	38
ENSG00000269038	AP001462.1	0.090758997	0.601948311	4	13	16	14	4	23	14	5	19	16	19	7
ENSG00000196167	COLCA1	0.09083296	0.602203346	6	36	32	14	12	22	16	5	31	24	25	7
ENSG00000287146	AC000085.1	0.090895902	0.602269317	7	7	17	6	14	5	6	10	29	9	11	22
ENSG00000094880	CDC23	0.090939771	0.602269317	106	390	153	216	229	225	201	159	179	203	189	148
ENSG00000177464	GPR4	0.09094945	0.602269317	21	49	21	45	57	56	48	70	38	87	117	38
ENSG00000152104	PTPN14	0.09105901	0.602759463	469	1993	1158	1289	907	1403	1006	602	825	1008	1014	1067
ENSG00000176490	DIRAS1	0.091161247	0.603087279	12	14	21	5	25	8	3	202	46	21	43	42
ENSG00000143507	DUSP10	0.091225479	0.603087279	209	538	688	583	362	548	430	328	450	512	445	475
ENSG00000019102	VSIG2	0.09126187	0.603087279	7	15	12	17	16	16	18	17	18	34	50	17
ENSG00000010327	STAB1	0.09128634	0.603087279	97	212	213	410	244	420	181	299	210	543	505	160
ENSG00000273382	TMEM167B-DT	0.091417294	0.603717247	6	5	15	14	8	29	16	11	17	14	25	7
ENSG00000213762	ZNF134	0.091506837	0.603999776	89	369	265	233	207	323	228	185	210	231	234	174
ENSG00000236208	C10orf71-AS1	0.091531306	0.603999776	197	1165	1084	641	530	552	478	395	569	550	767	409
ENSG00000010256	UQCRC1	0.091679968	0.604120447	5185	21822	19059	14307	13873	14771	11477	15424	15170	13831	15149	11517
ENSG00000198744	MTCO3P12	0.091723863	0.604120447	19142	42442	38719	32917	35446	46393	28948	43786	45010	58249	45234	29432
ENSG00000108599	AKAP10	0.091787941	0.604120447	71	245	159	200	161	214	161	119	150	140	196	87
ENSG00000109814	UGDH	0.09179895	0.604120447	26	97	38	52	40	61	44	77	42	63	107	33
ENSG00000172765	TMCC1	0.091890401	0.604171847	414	1397	849	1067	927	886	643	639	1004	925	1061	816
ENSG00000233622	CYP2T1P	0.091934636	0.604171847	5	30	32	14	5	22	16	10	16	35	142	7
ENSG00000237973	MTCO1P12	0.091970641	0.604171847	163299	261152	266873	290172	314659	416445	233330	446558	368900	456316	415564	251803
ENSG00000166311	SMPD1	0.091970795	0.604171847	328	984	954	998	760	1007	752	704	824	888	995	657
ENSG00000143816	WNT9A	0.092065821	0.604171847	223	1029	353	567	467	451	406	143	719	311	404	274
ENSG00000257884	AL512310.7	0.092068015	0.604171847	5	14	11	22	17	15	7	10	20	15	10	16
ENSG00000100097	LGALS1	0.092071881	0.604171847	2285	8176	7209	6981	4204	4936	5308	2732	2490	6279	6066	3065
ENSG00000135046	ANXA1	0.092091764	0.604171847	267	546	581	402	399	655	300	450	542	1468	1698	246
ENSG00000160208	RRP1B	0.092144258	0.604282475	124	534	267	321	268	328	283	215	222	295	308	191
ENSG00000144354	CDCA7	0.092188437	0.604338503	33	112	102	110	64	117	144	20	67	77	62	80
ENSG00000184967	NOC4L	0.09227656	0.604467962	135	595	369	410	385	429	399	276	279	340	387	222
ENSG00000242071	RPL7AP6	0.092315114	0.604467962	855	4508	4457	2557	2137	2521	2241	1694	2302	2073	2452	1444
ENSG00000140022	STON2	0.09245102	0.604902328	49	268	143	126	155	155	115	247	292	120	263	102
ENSG00000146243	IRAK1BP1	0.092461647	0.604902328	17	39	35	28	32	33	20	28	30	27	49	15
ENSG00000071189	SNX13	0.092501261	0.604902328	327	1349	653	832	793	766	569	484	620	698	776	549
ENSG00000149679	CABLES2	0.092529953	0.604902328	65	168	141	161	124	173	96	126	132	126	121	91
ENSG00000188372	ZP3	0.092592317	0.604902328	42	359	36	29	107	151	175	17	26	29	29	93
ENSG00000266028	SRGAP2	0.09282948	0.604902328	80	141	114	160	158	235	99	187	174	209	282	95
ENSG00000263563	UBBP4	0.09283858	0.604902328	358	1413	1194	791	800	882	512	710	590	755	1203	540
ENSG00000212802	RPL15P3	0.092854078	0.604902328	1327	9652	6101	3642	3165	3640	3749	2772	3371	3327	4196	2270
ENSG00000132819	RBM38	0.092862113	0.604902328	2975	11638	6580	9739	7287	6590	4729	5524	6571	5917	5587	4292
ENSG00000171105	INSR	0.092863595	0.604902328	638	2359	1691	2042	1144	1637	1045	1454	1817	1138	1489	1104
ENSG00000028839	TBPL1	0.092889125	0.604902328	61	172	89	99	72	105	101	63	61	56	142	69
ENSG00000064651	SLC12A2	0.092936803	0.604902328	251	1021	381	629	727	333	394	447	351	430	357	325
ENSG00000132313	MRPL35	0.092996484	0.604902328	383	1442	860	1070	1006	1082	865	1276	1131	840	1046	988
ENSG00000164548	TRA2A	0.093053314	0.604902328	246	781	576	592	414	680	480	420	493	535	703	341
ENSG00000006757	PNPLA4	0.093076646	0.604902328	322	1450	1255	950	795	955	729	890	997	751	1090	615
ENSG00000175445	LPL	0.093094821	0.604902328	982	3373	1765	1381	2107	2736	975	9389	3402	1517	2785	1480
ENSG00000141696	P3H4	0.093164154	0.605120982	46	101	140	88	99	193	111	41	107	109	150	69
ENSG00000114030	KPNA1	0.093293353	0.605238334	859	3414	1894	2672	1999	2216	1944	1553	1791	1638	1861	1468
ENSG00000286322	AL356218.2	0.093317754	0.605238334	42	49	153	56	70	131	23	162	116	71	172	67
ENSG00000204186	ZDBF2	0.093334843	0.605238334	106	435	174	310	223	218	210	182	304	221	244	151
ENSG00000178585	CTNNBIP1	0.093425414	0.605238334	268	858	583	556	766	668	689	515	620	709	683	487
ENSG00000196497	IPO4	0.09349665	0.605238334	8	36	46	28	34	29	22	27	31	24	22	18
ENSG00000133104	SPART	0.093528587	0.605238334	352	1040	617	800	642	764	698	475	679	619	859	535
ENSG00000227081	AC005912.1	0.093753001	0.605238334	335	2508	1869	909	728	949	828	566	742	881	1041	542
ENSG00000279696	AP001273.1	0.093784845	0.605238334	16	67	41	54	33	37	28	17	35	26	24	32
ENSG00000164142	FAM160A1	0.093914509	0.605238334	706	2289	1353	2189	889	1572	1182	1024	1205	1173	1266	1047
ENSG00000168724	DNAJC21	0.093994295	0.605238334	785	2528	1799	2089	1614	1723	1368	1254	1960	1419	1823	1289
ENSG00000100612	DHRS7	0.094023994	0.605238334	975	5020	3624	2875	1982	3353	2093	1346	1904	2790	3016	2084
ENSG00000156482	RPL30	0.094024268	0.605238334	4031	29920	21404	9950	8572	11901	9899	6329	8489	9146	10916	6434
ENSG00000227694	RPL23AP74	0.094047923	0.605238334	183	1023	879	422	419	508	391	302	400	466	511	274
ENSG00000166289	PLEKHF1	0.094103798	0.605238334	557	1723	1585	1491	1279	1654	1442	724	1294	1237	1190	1012
ENSG00000140876	NUDT7	0.094145644	0.605238334	34	54	57	47	55	50	50	69	84	49	84	39
ENSG00000256433	AC005840.2	0.094196678	0.605238334	8	22	18	14	16	18	28	13	13	16	20	12
ENSG00000170264	FAM161A	0.094217183	0.605238334	24	90	49	43	61	70	53	49	53	54	55	38
ENSG00000131471	AOC3	0.094294862	0.605345012	301	534	380	311	540	817	464	437	350	1446	2791	245
ENSG00000257497	AC121761.1	0.094386462	0.605345012	4	12	8	16	16	22	20	14	36	13	16	20
ENSG00000037241	RPL26L1	0.094437989	0.605345012	87	351	290	178	138	177	159	117	197	145	225	134
ENSG00000231822	SMC3P1	0.094492565	0.605345012	12	39	18	29	18	35	18	17	15	22	26	12
ENSG00000100916	BRMS1L	0.094525001	0.605345012	152	569	294	388	349	372	328	199	306	296	304	227
ENSG00000137941	TTLL7	0.09453669	0.605345012	73	333	217	137	162	169	128	56	67	153	378	94
ENSG00000084774	CAD	0.094623403	0.605345012	81	137	198	202	165	217	196	169	251	202	351	156
ENSG00000147789	ZNF7	0.094648393	0.605345012	183	409	408	490	330	543	397	298	383	397	449	323
ENSG00000227836	AC008850.1	0.094725338	0.605520922	3	31	17	10	11	22	14	11	9	11	32	7
ENSG00000050820	BCAR1	0.09491841	0.60597036	890	2184	1668	2784	2005	2150	1673	1186	1847	1972	2168	1110
ENSG00000220842	RPL21P16	0.094920192	0.60597036	2668	14936	12934	6046	6192	6766	6824	3947	6190	6488	7120	4440
ENSG00000137492	THAP12	0.094945101	0.60597036	391	1589	948	1036	972	1020	871	690	763	844	872	688
ENSG00000011260	UTP18	0.095152105	0.60597036	139	693	485	356	306	402	401	207	249	344	271	248
ENSG00000128654	MTX2	0.095155947	0.60597036	317	1737	1059	893	896	892	744	907	1056	850	1043	729
ENSG00000197217	ENTPD4	0.095162862	0.60597036	150	366	291	326	317	370	273	346	370	375	383	262
ENSG00000159079	CFAP298	0.095188693	0.60597036	101	397	374	248	224	310	277	145	249	286	322	213
ENSG00000179091	CYC1	0.095240247	0.606071047	2861	15969	11926	7702	7784	8346	6674	9580	9765	7592	8767	6541
ENSG00000136636	KCTD3	0.095331551	0.606416504	160	744	301	489	431	424	358	270	373	374	452	248
ENSG00000090615	GOLGA3	0.09544919	0.606416504	332	1335	727	685	612	717	581	508	667	608	838	494
ENSG00000198604	BAZ1A	0.095450448	0.606416504	108	423	273	246	182	283	175	191	248	268	258	178
ENSG00000171992	SYNPO	0.095457161	0.606416504	19345	62518	56782	76859	49121	65377	44800	36461	55592	35543	50150	28463
ENSG00000259664	LINC02254	0.095530588	0.606416504	7	11	29	21	10	26	21	7	28	49	22	31
ENSG00000168309	FAM107A	0.0955374	0.606416504	163	385	245	327	435	462	296	409	302	471	390	192
ENSG00000055163	CYFIP2	0.095610093	0.60644996	68	75	96	134	147	204	205	242	155	291	509	139
ENSG00000121486	TRMT1L	0.095621628	0.60644996	309	1207	726	905	709	794	700	664	845	759	785	561
ENSG00000073536	NLE1	0.095751752	0.60667077	60	195	141	105	94	144	92	77	120	108	134	86
ENSG00000240854	PSMC2P1	0.095762901	0.60667077	5	20	25	9	6	9	10	14	18	15	13	11
ENSG00000102699	PARP4	0.095775556	0.60667077	66	164	169	112	105	150	149	195	219	186	261	104
ENSG00000257773	ST13P3	0.095802421	0.60667077	74	212	171	135	152	154	127	73	134	155	141	121
ENSG00000140526	ABHD2	0.095862003	0.60667077	113	365	179	255	285	503	371	241	427	508	428	270
ENSG00000053372	MRTO4	0.095966226	0.606864411	136	466	462	345	280	349	267	239	368	327	361	259
ENSG00000186743	TPI1P3	0.096038824	0.606934317	22	65	36	42	25	33	21	28	27	23	18	18
ENSG00000177728	TMEM94	0.096141621	0.606934317	752	1965	1969	2442	1873	2181	2081	1189	1519	1579	1676	1172
ENSG00000009844	VTA1	0.096150817	0.606934317	440	1641	1016	1239	955	1074	1056	823	984	898	1058	724
ENSG00000244021	AC093591.1	0.096157175	0.606934317	1211	6580	5642	2706	2845	3088	2912	1748	2719	2974	3299	1943
ENSG00000103343	ZNF174	0.096278515	0.607209871	51	187	154	191	131	202	168	108	168	162	201	120
ENSG00000112312	GMNN	0.096553335	0.607880877	26	152	95	79	75	81	66	91	84	91	95	79
ENSG00000241612	AC114728.1	0.096556082	0.607880877	150	788	679	293	283	329	334	187	308	370	417	239
ENSG00000143499	SMYD2	0.096699342	0.607880877	547	2388	2324	2027	1435	1808	1128	1020	1929	1183	1546	958
ENSG00000228050	TOP3BP1	0.096761554	0.607880877	29	37	65	50	48	41	44	44	51	58	54	40
ENSG00000130159	ECSIT	0.096937555	0.607880877	833	3637	2859	1890	2162	2117	1858	2787	2820	1750	2467	1835
ENSG00000161267	BDH1	0.096958416	0.607880877	198	585	874	235	616	657	222	2047	1115	280	756	395
ENSG00000198625	MDM4	0.097032139	0.608118275	274	1032	573	828	590	800	516	497	609	662	756	444
ENSG00000204209	DAXX	0.097131387	0.608132056	229	640	608	599	479	600	445	369	538	528	653	414
ENSG00000136709	WDR33	0.097169676	0.608132056	394	1332	858	915	865	1079	865	606	916	817	985	669
ENSG00000110958	PTGES3	0.097220128	0.608132056	1663	6984	3559	3873	3460	3645	3536	2180	3281	3235	4221	3016
ENSG00000118985	ELL2	0.097291747	0.608132056	133	219	142	259	112	174	211	85	114	151	188	96
ENSG00000185028	LRRC14B	0.09729541	0.608132056	581	1404	2103	1734	2113	1825	1615	1482	1547	1938	1684	1273
ENSG00000177854	TMEM187	0.09732121	0.608132056	43	187	125	100	114	99	73	78	104	163	180	85
ENSG00000249264	EEF1A1P9	0.097371368	0.608221375	101	388	380	210	217	331	204	225	401	383	727	137
ENSG00000171135	JAGN1	0.097441252	0.608433794	156	761	559	392	323	465	411	234	341	399	504	301
ENSG00000175215	CTDSP2	0.097492541	0.608529996	988	3657	2222	3417	2865	3054	2408	1684	2307	2313	2804	1476
ENSG00000230202	AL450405.1	0.097611328	0.608753131	1836	8263	8235	4061	3681	4564	4300	2994	3626	4109	4390	2631
ENSG00000189316	AC073349.1	0.097631757	0.608753131	59	809	513	81	118	62	104	66	66	250	81	154
ENSG00000100065	CARD10	0.097635976	0.608753131	115	403	123	219	330	358	300	298	233	246	340	224
ENSG00000264049	MIR4737	0.097747898	0.609087878	19	11	14	20	13	10	10	12	5	18	4	3
ENSG00000214460	TPT1P6	0.09780903	0.609087878	26	151	72	45	35	39	23	35	38	36	35	27
ENSG00000121067	SPOP	0.097869242	0.609087878	630	1629	1274	1404	1242	1353	1077	835	1099	1304	1483	993
ENSG00000153246	PLA2R1	0.097966547	0.609396307	8	18	20	28	30	12	10	16	32	44	92	6
ENSG00000116863	ADPRS	0.097996671	0.609396307	224	1076	748	556	528	630	497	373	460	591	637	419
ENSG00000114904	NEK4	0.098197799	0.609396307	78	336	262	299	185	228	228	155	203	177	233	167
ENSG00000262155	LINC02175	0.098225516	0.609396307	10	21	30	29	15	24	11	18	30	19	39	23
ENSG00000165861	ZFYVE1	0.098233592	0.609396307	153	426	355	588	361	435	360	340	319	328	415	224
ENSG00000100105	PATZ1	0.098240082	0.609396307	167	597	411	422	388	534	459	326	447	391	498	359
ENSG00000142798	HSPG2	0.098276098	0.609396307	1325	2774	2145	4105	4163	4586	2654	3831	3200	4003	6622	1951
ENSG00000185000	DGAT1	0.098302448	0.609396307	399	1537	1200	950	916	1118	998	776	812	960	1061	696
ENSG00000229180	AC006001.3	0.098355753	0.609396307	86	241	222	204	163	231	167	137	203	261	331	173
ENSG00000240231	RPS27P29	0.098398736	0.609396307	68	560	343	139	168	187	187	122	158	180	206	104
ENSG00000163939	PBRM1	0.098402977	0.609396307	242	814	441	534	469	510	452	321	472	505	538	344
ENSG00000129250	KIF1C	0.09842187	0.609396307	10582	32177	25731	36063	28829	31321	25039	21012	32099	21453	25434	17332
ENSG00000117592	PRDX6	0.09850246	0.609672711	3389	12838	9834	7361	6299	9130	7015	6271	8505	7954	8988	5614
ENSG00000127870	RNF6	0.098591144	0.609998986	232	728	497	688	495	547	456	384	494	453	420	343
ENSG00000134058	CDK7	0.098663467	0.610043587	77	473	280	253	181	253	168	170	255	196	282	173
ENSG00000064989	CALCRL	0.098670297	0.610043587	53	87	62	148	74	116	119	83	85	129	282	49
ENSG00000088970	KIZ	0.098855674	0.610299737	143	352	377	352	321	475	275	293	334	307	348	220
ENSG00000272356	AL080317.2	0.098910001	0.610338053	10	37	20	27	26	25	27	30	36	28	27	25
ENSG00000184517	ZFP1	0.098954972	0.610338053	43	162	93	136	115	128	89	80	79	98	87	93
ENSG00000131127	ZNF141	0.099026328	0.610338053	25	60	56	57	88	84	48	83	97	96	104	69
ENSG00000083845	RPS5	0.099038038	0.610338053	3093	21266	14879	6756	6548	8956	7753	5546	6501	7089	7591	5027
ENSG00000115461	IGFBP5	0.099041826	0.610338053	7127	21979	13311	13827	18324	18614	23473	4198	16533	13875	16438	15922
ENSG00000170153	RNF150	0.09914328	0.610519563	271	1533	708	1056	922	733	668	481	453	487	683	318
ENSG00000157617	C2CD2	0.099185817	0.610559807	61	106	98	56	90	96	59	96	90	151	215	45
ENSG00000124486	USP9X	0.099412461	0.610934314	1152	3449	2545	3323	2919	3047	2343	1608	2631	2491	2607	1978
ENSG00000196422	PPP1R26	0.099532446	0.610934314	79	326	175	230	335	194	122	196	233	142	229	131
ENSG00000186666	BCDIN3D	0.099559828	0.610934314	28	81	79	77	45	85	68	67	68	71	88	58
ENSG00000108349	CASC3	0.099586897	0.610934314	670	1522	1151	1795	1288	1742	1374	912	1151	1349	1477	931
ENSG00000184203	PPP1R2	0.099597398	0.610934314	1122	4438	2575	2924	2560	3064	3086	1058	2061	2539	2248	1498
ENSG00000172315	TP53RK	0.099664915	0.610934314	77	373	177	168	129	181	160	80	95	130	159	100
ENSG00000090316	MAEA	0.099834536	0.611006452	274	749	614	695	558	802	590	638	602	610	848	489
ENSG00000071082	RPL31	0.099992721	0.611006452	2605	18101	13706	6693	5203	7364	6368	4465	7386	6021	6914	3952
ENSG00000274330	AL160191.3	0.10001179	0.611006452	9	39	45	38	24	22	34	25	44	17	38	18
ENSG00000163412	EIF4E3	0.100078253	0.611006452	636	2843	1143	1684	1319	1326	1219	1060	1258	1196	1301	975
ENSG00000204856	FAM216A	0.100139822	0.611006452	8	28	36	20	20	34	16	29	63	39	42	9
ENSG00000128567	PODXL	0.100159086	0.611006452	257	732	317	584	750	774	540	622	615	689	821	348
ENSG00000162817	C1orf115	0.100199142	0.611031014	123	299	188	161	233	321	222	430	253	372	451	130
ENSG00000248587	GDNF-AS1	0.100257458	0.611166871	12	20	60	84	31	55	32	9	57	31	42	13
ENSG00000146834	MEPCE	0.100418626	0.611282769	429	1131	1051	1172	925	1148	1001	855	1035	945	1018	782
ENSG00000278619	MRM1	0.100546652	0.611282769	37	201	148	89	77	110	90	152	167	82	154	101
ENSG00000230457	PA2G4P4	0.100570353	0.611282769	9	6	15	12	8	16	17	9	11	13	11	10
ENSG00000087302	RTRAF	0.100627369	0.611282769	624	2753	2226	1594	1327	1734	1310	1176	1415	1361	1711	1106
ENSG00000223361	FTH1P10	0.100708549	0.611282769	323	1359	1066	1067	749	824	523	472	674	469	859	533
ENSG00000179406	LINC00174	0.100738036	0.611282769	64	140	158	191	118	159	134	89	155	106	196	105
ENSG00000099995	SF3A1	0.100848613	0.611282769	594	1241	1346	1766	1198	1614	1188	1057	1162	1300	1461	929
ENSG00000260260	SNHG19	0.100873809	0.611282769	102	845	582	153	130	301	174	84	249	271	231	210
ENSG00000187699	C2orf88	0.100882722	0.611282769	103	324	317	292	237	237	287	261	302	185	235	296
ENSG00000224858	RPL29P11	0.100984972	0.611460785	890	4485	4260	2067	1854	2252	2262	1430	1945	2132	2279	1548
ENSG00000213757	RPS3AP20	0.100990722	0.611460785	237	1475	1013	555	498	519	551	380	556	539	659	307
ENSG00000198815	FOXJ3	0.101073979	0.611746468	445	1947	909	1097	885	1244	894	648	882	945	989	718
ENSG00000171033	PKIA	0.101139538	0.611788371	6784	33033	14063	19816	19171	15193	14259	12226	15529	12402	15002	12875
ENSG00000006282	SPATA20	0.101162577	0.611788371	315	602	694	911	1063	630	453	787	1140	1131	1262	776
ENSG00000129474	AJUBA	0.101231275	0.611788371	17	68	29	19	18	35	39	41	27	41	83	18
ENSG00000004799	PDK4	0.101273757	0.611788371	536	6131	1487	4927	321	1192	770	7473	734	632	3147	531
ENSG00000077152	UBE2T	0.101437658	0.612342717	63	202	196	156	96	108	71	150	174	137	167	151
ENSG00000144659	SLC25A38	0.10146135	0.612342717	325	1341	782	740	663	1044	654	583	715	660	911	542
ENSG00000120963	ZNF706	0.101745975	0.61248729	420	1427	956	1096	910	1004	838	719	887	898	968	679
ENSG00000286532	PARTICL	0.101768751	0.61248729	17	127	99	109	69	89	50	35	60	92	97	45
ENSG00000197037	ZSCAN25	0.101774231	0.61248729	31	152	120	148	108	141	120	85	116	113	125	103
ENSG00000144401	METTL21A	0.101810599	0.612488808	74	316	249	176	151	200	165	111	192	134	178	95
ENSG00000102100	SLC35A2	0.101947641	0.613095763	57	215	176	153	134	163	148	94	125	122	169	91
ENSG00000198517	MAFK	0.102086273	0.613711844	698	2761	1733	2718	1550	2187	1219	1477	1875	1267	2203	1002
ENSG00000241556	AC018475.1	0.102222954	0.614082319	437	2200	2248	1118	856	1187	1173	772	1033	1094	1155	789
ENSG00000198899	MT-ATP6	0.102345232	0.614082319	168325	193567	277984	260214	299984	361399	222888	380532	377718	577545	379619	254864
ENSG00000232460	BMPR1AP2	0.102471943	0.614082319	22	78	36	60	50	73	53	28	43	38	56	23
ENSG00000168765	GSTM4	0.102492649	0.614082319	511	1973	1339	1781	1501	1563	1194	1829	1433	1294	1527	1290
ENSG00000114948	ADAM23	0.102500615	0.614082319	141	356	366	431	327	312	445	138	250	335	377	208
ENSG00000157625	TAB3	0.102502184	0.614082319	135	543	254	372	301	358	254	252	304	283	293	221
ENSG00000131849	ZNF132	0.102544705	0.614082319	32	103	86	46	41	33	62	51	41	32	62	40
ENSG00000120725	SIL1	0.102847496	0.614657628	210	864	808	540	430	666	572	395	420	598	546	364
ENSG00000197579	TOPORS	0.102930093	0.614657628	79	269	182	232	204	208	139	163	156	185	232	124
ENSG00000161202	DVL3	0.102934627	0.614657628	768	1645	1385	1955	1622	1859	1445	1090	1533	1374	1684	1204
ENSG00000272384	AC016405.3	0.102980186	0.614657628	7	22	31	23	4	28	20	13	32	14	24	14
ENSG00000103042	SLC38A7	0.103013946	0.614657628	99	224	165	339	223	311	149	230	205	233	278	142
ENSG00000130382	MLLT1	0.103028391	0.614657628	538	1532	1352	1618	1311	1589	1308	896	1333	995	1559	821
ENSG00000258780	BMS1P15	0.103058465	0.614657628	14	47	38	34	42	25	27	29	24	32	34	26
ENSG00000167555	ZNF528	0.10311038	0.614657628	24	64	45	35	67	51	46	62	57	54	107	42
ENSG00000120594	PLXDC2	0.10320092	0.614657628	103	277	143	326	263	274	200	205	173	284	439	137
ENSG00000149743	TRPT1	0.103258422	0.614657628	617	3497	2643	1065	2296	2274	2126	1163	1306	1243	1963	1387
ENSG00000114378	HYAL1	0.103351706	0.614660909	132	233	178	329	300	318	189	478	349	242	437	229
ENSG00000188283	ZNF383	0.103403949	0.614660909	111	301	201	264	190	287	178	185	227	208	228	141
ENSG00000138668	HNRNPD	0.103520776	0.614958317	1139	4348	2815	2919	2470	2808	2655	2012	2810	2467	2901	2026
ENSG00000188001	TPRG1	0.103569989	0.614958317	153	526	121	715	218	51	169	19	136	117	66	169
ENSG00000167186	COQ7	0.103645383	0.614958317	341	1216	878	910	763	848	547	552	813	679	816	536
ENSG00000164252	AGGF1	0.103702462	0.614958317	137	483	305	335	297	319	221	193	265	299	300	160
ENSG00000213169	AC069218.1	0.103707812	0.614958317	26	152	85	55	29	69	37	49	52	43	56	34
ENSG00000143702	CEP170	0.103774224	0.615072679	195	484	451	492	390	439	345	251	367	406	441	287
ENSG00000214784	RPS3AP21	0.10402641	0.615072679	232	1355	995	587	474	567	484	385	584	533	568	387
ENSG00000106546	AHR	0.104060867	0.615072679	36	135	52	36	55	70	51	46	56	93	265	38
ENSG00000015676	NUDCD3	0.104106311	0.615072679	978	3219	2440	2727	2504	2895	2236	1927	2264	2164	2369	1704
ENSG00000103351	CLUAP1	0.104143748	0.615072679	77	215	199	245	238	210	150	123	152	209	263	134
ENSG00000006625	GGCT	0.104172085	0.615072679	78	459	319	224	225	284	203	277	368	234	269	228
ENSG00000141447	OSBPL1A	0.104199383	0.615072679	1358	3514	2372	3887	3061	2939	2832	2060	2709	2843	2376	1983
ENSG00000134758	RNF138	0.104265288	0.615072679	76	272	110	184	164	152	97	90	113	155	160	113
ENSG00000100934	SEC23A	0.104341259	0.615072679	465	2318	1003	1735	1279	1213	1108	961	1134	993	1089	860
ENSG00000178184	PARD6G	0.104343658	0.615072679	12	56	31	40	28	43	42	38	43	24	48	16
ENSG00000196371	FUT4	0.104469689	0.615080245	15	48	20	36	26	33	25	18	13	31	42	14
ENSG00000128641	MYO1B	0.104479275	0.615080245	81	225	160	188	179	255	157	266	145	242	313	122
ENSG00000105514	RAB3D	0.104522179	0.615080245	54	62	69	53	51	95	104	67	105	92	196	53
ENSG00000163293	NIPAL1	0.104538128	0.615080245	42	116	73	56	93	91	119	34	84	81	102	75
ENSG00000151466	SCLT1	0.10456827	0.615080245	11	31	36	40	31	41	29	43	56	51	67	29
ENSG00000171425	ZNF581	0.104797309	0.615080245	61	266	189	145	107	156	112	94	123	115	158	69
ENSG00000162407	PLPP3	0.104864259	0.615080245	251	576	510	457	462	834	561	512	471	599	1133	422
ENSG00000167074	TEF	0.104877331	0.615080245	413	1882	593	1527	1670	1092	804	1059	738	849	559	390
ENSG00000273253	AL022328.4	0.10501093	0.615080245	11	64	122	24	68	56	66	24	57	33	72	54
ENSG00000003509	NDUFAF7	0.105100137	0.615080245	156	464	391	384	350	429	268	371	501	390	494	364
ENSG00000063761	ADCK1	0.105161918	0.615080245	77	145	266	241	254	152	169	175	251	196	284	222
ENSG00000238084	AL031284.1	0.10520638	0.615080245	127	504	264	251	256	240	233	246	278	267	319	271
ENSG00000172037	LAMB2	0.105251706	0.615080245	1129	2271	2726	3899	2627	4412	2723	1897	2677	5125	4501	1781
ENSG00000188177	ZC3H6	0.105253193	0.615080245	258	963	644	613	574	610	506	445	577	624	596	411
ENSG00000134900	TPP2	0.105428689	0.615080245	378	1307	871	1154	860	1267	1081	675	958	797	924	731
ENSG00000175449	RFESD	0.105437044	0.615080245	29	162	85	87	94	93	86	60	54	90	93	44
ENSG00000119844	AFTPH	0.105437954	0.615080245	135	422	267	337	244	301	241	182	253	258	320	206
ENSG00000143498	TAF1A	0.10546236	0.615080245	6	28	18	13	15	22	12	16	19	20	23	9
ENSG00000101782	RIOK3	0.10549859	0.615080245	561	2291	1325	1728	1386	1459	1179	1133	1256	1076	1272	949
ENSG00000253919	THAP12P7	0.105523619	0.615080245	64	185	103	127	148	135	123	83	103	111	104	90
ENSG00000237298	TTN-AS1	0.105646459	0.615080245	124	321	266	466	185	360	179	170	281	218	201	128
ENSG00000142669	SH3BGRL3	0.105670652	0.615080245	103	225	205	209	201	294	179	269	168	396	405	128
ENSG00000240303	ACAD11	0.105715931	0.615080245	7	5	3	11	7	10	8	13	7	7	6	10
ENSG00000124795	DEK	0.105716526	0.615080245	1257	5344	2666	3511	2498	3076	2931	1788	2874	2598	2793	2144
ENSG00000169021	UQCRFS1	0.105733478	0.615080245	2860	17827	10356	7412	7633	7644	5932	9009	7811	7043	8376	8428
ENSG00000064932	SBNO2	0.105734357	0.615080245	180	532	391	570	424	536	493	351	374	424	542	254
ENSG00000114315	HES1	0.105768755	0.615080245	513	1039	1131	1093	1303	1334	893	215	434	1760	706	616
ENSG00000155792	DEPTOR	0.105793182	0.615080245	1765	4982	2975	3812	2598	3144	4273	1279	3113	3392	3202	2496
ENSG00000187994	RINL	0.105823441	0.615080245	21	52	44	28	28	42	21	32	75	66	55	24
ENSG00000180370	PAK2	0.105848563	0.615080245	370	1217	530	849	889	834	510	694	714	744	823	463
ENSG00000117036	ETV3	0.105868863	0.615080245	101	452	272	306	264	290	247	187	238	250	293	171
ENSG00000243199	AC115223.1	0.10592132	0.615080245	412	1605	1613	975	819	1034	925	695	1076	929	995	666
ENSG00000267309	AC092295.2	0.10600129	0.615080245	5	5	10	14	14	10	13	19	13	19	10	7
ENSG00000132612	VPS4A	0.106085926	0.615080245	758	2113	2376	2044	1592	2379	1501	1243	1730	1687	1948	1338
ENSG00000277741	GOLGA6L17P	0.10608791	0.615080245	29	21	16	24	22	40	23	18	15	24	32	23
ENSG00000189052	CGB5	0.106103027	0.615080245	6	9	18	4	13	10	13	17	15	17	18	7
ENSG00000105640	RPL18A	0.106120977	0.615080245	5047	33826	27605	13236	11509	14412	12955	11074	12297	11545	12442	7293
ENSG00000140931	CMTM3	0.106128219	0.615080245	38	90	82	85	79	113	58	92	69	180	177	63
ENSG00000237943	PRKCQ-AS1	0.106161396	0.615080245	333	1519	754	931	657	777	362	663	735	560	798	436
ENSG00000161509	GRIN2C	0.106219839	0.615080245	4	10	9	6	18	40	15	15	17	28	40	7
ENSG00000235888	AF064858.1	0.106230912	0.615080245	14	14	17	24	23	19	38	5	28	30	14	13
ENSG00000142082	SIRT3	0.106302713	0.615285905	327	977	823	761	843	950	612	872	894	843	922	610
ENSG00000169612	RAMAC	0.106410142	0.615345504	192	880	533	486	373	454	415	315	444	402	444	294
[truncated: 9,426 more rows]
