# Supplementary material for: Deep phenotyping of post-infectious myalgic encephalomyelitis/chronic fatigue syndrome
Source: Nat Commun. 2024 Feb 21;15:907. doi: 10.1038/s41467-024-45107-3 (PMC10881493; doi:10.1038/s41467-024-45107-3)
Supplement: Supplementary file 6 — Source Data [file 41467_2024_45107_MOESM6_ESM.zip › Figures Source Data Files 12.30.23/Figure S10A.xlsx]

## Sheet: Report_w_names_single
Group	MENTAL_FATIGUE_BASELINE	MENTAL_FATIGUE_T2	MENTAL_FATIGUE_T3	MENTAL_FATIGUE_T4
HV	6	9	44	46
HV	8	18	15	85
HV	11	27	34	29
HV	72	60	51	81
HV	11	26	70	62
HV	29	43	76	88
HV	0	0	19	71
HV	0	0	0	7
HV	0	4	4	11
HV	0	0	50	72
HV	6	8	66	33
HV	10	10	14	15
PI-ME/CFS	5	27	50	85
PI-ME/CFS	26	47	74	88
PI-ME/CFS	23	43	65	80
PI-ME/CFS	72	75	95	98
PI-ME/CFS	13	45	44	45
PI-ME/CFS	25	62	56	82
PI-ME/CFS	79	63	49	19
PI-ME/CFS	15	38	100	100
PI-ME/CFS	9	34	72	81
PI-ME/CFS	41	50	77	75
PI-ME/CFS	35	68	91	84
PI-ME/CFS	42	36	72	82
PI-ME/CFS	68	77	67	77
