# Supplementary material for: Deep phenotyping of post-infectious myalgic encephalomyelitis/chronic fatigue syndrome
Source: Nat Commun. 2024 Feb 21;15:907. doi: 10.1038/s41467-024-45107-3 (PMC10881493; doi:10.1038/s41467-024-45107-3)
Supplement: Supplementary file 6 — Source Data [file 41467_2024_45107_MOESM6_ESM.zip › Figures Source Data Files 12.30.23/Figure S10B.xlsx]

## Sheet: Report_w_names_single
Group	PHYSICAL_FATIGUE_BASELINE	PHYSICAL_FATIGUE_T2	PHYSICAL_FATIGUE_T3	PHYSICAL_FATIGUE_T4
HV	8	7	8	12
HV	16	16	21	86
HV	22	27	23	22
HV	62	60	63	53
HV	11	23	62	60
HV	32	42	54	78
HV	1	0	18	87
HV	0	0	0	0
HV	0	0	0	1
HV	0	0	13	23
HV	72	68	46	50
HV	2	2	2	3
PI-ME/CFS	7	32	63	89
PI-ME/CFS	35	35	70	79
PI-ME/CFS	74	63	62	80
PI-ME/CFS	72	78	95	98
PI-ME/CFS	21	19	27	28
PI-ME/CFS	63	86	76	67
PI-ME/CFS	31	24	21	8
PI-ME/CFS	50	50	63	84
PI-ME/CFS	10	10	28	51
PI-ME/CFS	41	50	75	74
PI-ME/CFS	10	27	61	83
PI-ME/CFS	75	81	98	100
PI-ME/CFS	29	37	52	47
