# Supplementary material for: Deep phenotyping of post-infectious myalgic encephalomyelitis/chronic fatigue syndrome
Source: Nat Commun. 2024 Feb 21;15:907. doi: 10.1038/s41467-024-45107-3 (PMC10881493; doi:10.1038/s41467-024-45107-3)
Supplement: Supplementary file 6 — Source Data [file 41467_2024_45107_MOESM6_ESM.zip › Figures Source Data Files 12.30.23/Figure S10C.xlsx]

## Sheet: Report_w_names_single
Group	EFFORT_T2	EFFORT_T3	EFFORT_T4
HV	93	90	95
HV	89	92	94
HV	93	99	94
HV	84	85	84
HV	71	93	86
HV	95	93	99
HV	59	48	39
HV	100	100	100
HV	100	99	97
HV	81	73	78
HV	100	99	99
HV	83	84	86
PI-ME/CFS	100	100	100
PI-ME/CFS	100	100	100
PI-ME/CFS	100	100	100
PI-ME/CFS	98	99	99
PI-ME/CFS	98	99	97
PI-ME/CFS	78	80	83
PI-ME/CFS	99	97	99
PI-ME/CFS	100	100	100
PI-ME/CFS	95	100	97
PI-ME/CFS	91	90	96
PI-ME/CFS	100	100	100
PI-ME/CFS	83	82	93
PI-ME/CFS	97	98	100
