# Supplementary material for: Deep phenotyping of post-infectious myalgic encephalomyelitis/chronic fatigue syndrome
Source: Nat Commun. 2024 Feb 21;15:907. doi: 10.1038/s41467-024-45107-3 (PMC10881493; doi:10.1038/s41467-024-45107-3)
Supplement: Supplementary file 6 — Source Data [file 41467_2024_45107_MOESM6_ESM.zip › Figures Source Data Files 12.30.23/Figure S10D.xlsx]

## Sheet: Report_w_names_single
Group	PERFORMANCE_T2	PERFORMANCE_T3	PERFORMANCE_T4
HV	69	80	82
HV	88	77	90
HV	82	97	93
HV	58	86	85
HV	60	68	80
HV	72	87	91
HV	71	91	31
HV	100	97	88
HV	74	96	88
HV	35	17	20
HV	92	83	92
HV	68	69	58
PI-ME/CFS	50	37	55
PI-ME/CFS	74	58	67
PI-ME/CFS	28	41	50
PI-ME/CFS	81	76	69
PI-ME/CFS	63	80	85
PI-ME/CFS	76	91	89
PI-ME/CFS	58	81	39
PI-ME/CFS	66	77	78
PI-ME/CFS	83	98	96
PI-ME/CFS	74	64	83
PI-ME/CFS	54	91	100
PI-ME/CFS	71	51	59
PI-ME/CFS	63	82	98
