# Supplementary material for: Deep phenotyping of post-infectious myalgic encephalomyelitis/chronic fatigue syndrome
Source: Nat Commun. 2024 Feb 21;15:907. doi: 10.1038/s41467-024-45107-3 (PMC10881493; doi:10.1038/s41467-024-45107-3)
Supplement: Supplementary file 6 — Source Data [file 41467_2024_45107_MOESM6_ESM.zip › Figures Source Data Files 12.30.23/Figure S11B.xlsx]

## Sheet: Sheet1
Group	Proportion of Hard Task Choices	CSF DA (pg/mL)
HV	45.4545	7
HV	29.1667	2
HV	36.1702	4
HV	40.8163	7
HV	77.1429	9
HV	35.4167	7
HV	36.9565	17
HV	60.4651	11
HV	40.8163	13
HV	43.4783	7
HV	45.4545	16
HV	71.0526	3
HV	38.7755	4
PI-ME/CFS	31.9149	19
PI-ME/CFS	16.9811	3
PI-ME/CFS	43.4783	18
PI-ME/CFS	52.5	5
PI-ME/CFS	43.1818	7
PI-ME/CFS	26.5306	7
PI-ME/CFS	23.6364	4
PI-ME/CFS	34	22
PI-ME/CFS	47.8261	13
PI-ME/CFS	24	6
PI-ME/CFS	36.1702	7
PI-ME/CFS	31.9149	7
PI-ME/CFS	35.5556	6
