# Supplementary material for: Deep phenotyping of post-infectious myalgic encephalomyelitis/chronic fatigue syndrome
Source: Nat Commun. 2024 Feb 21;15:907. doi: 10.1038/s41467-024-45107-3 (PMC10881493; doi:10.1038/s41467-024-45107-3)
Supplement: Supplementary file 6 — Source Data [file 41467_2024_45107_MOESM6_ESM.zip › Figures Source Data Files 12.30.23/Figure S11C.xlsx]

## Sheet: Sheet1
Group	Time to Failure	CSF DHPG (pg/mL)
HV	18.8	1398
HV	36.96	2433
HV	37.73	1064
HV	23.67	1445
HV	41.41	2259
HV	9.25	2272
HV	16.67	2302
HV	33.55	2146
HV	30.68	1060
HV	45.58	2318
HV	25.61	1961
HV	32.3	2288
HV	30.76	3021
HV	28.53	2431
HV	46.1	2033
HV	25.45	1214
HV	36.28	1402
HV	38.62	1444
PI-ME/CFS	8.85	1614
PI-ME/CFS	22.31	1599
PI-ME/CFS	3.71	1280
PI-ME/CFS	36.87	1571
PI-ME/CFS	6.29	1090
PI-ME/CFS	27.78	1941
PI-ME/CFS	16.51	1005
PI-ME/CFS	8.5	992
PI-ME/CFS	10.8	1790
PI-ME/CFS	26.39	1669
PI-ME/CFS	5.71	1670
PI-ME/CFS	13.03	1914
PI-ME/CFS	17.19	1808
PI-ME/CFS	10.12	1079
PI-ME/CFS	7.62	1181
