# Supplementary material for: Deep phenotyping of post-infectious myalgic encephalomyelitis/chronic fatigue syndrome
Source: Nat Commun. 2024 Feb 21;15:907. doi: 10.1038/s41467-024-45107-3 (PMC10881493; doi:10.1038/s41467-024-45107-3)
Supplement: Supplementary file 6 — Source Data [file 41467_2024_45107_MOESM6_ESM.zip › Figures Source Data Files 12.30.23/Figure S12A.xlsx]

## Sheet: Sheet1
Group	MMPI Cog Score	CSF NE (pg/mL)
HV	40	51
HV	40	223
HV	40	95
HV	50	90
HV	40	102
HV	40	128
HV	50	155
HV	50	122
HV	40	150
HV	50	44
HV	75	225
HV	58	228
HV	40	175
HV	40	202
HV	50	174
HV	40	54
HV	40	79
PI-ME/CFS	54	139
PI-ME/CFS	50	83
PI-ME/CFS	58	92
PI-ME/CFS	80	143
PI-ME/CFS	69	90
PI-ME/CFS	75	227
PI-ME/CFS	69	113
PI-ME/CFS	54	62
PI-ME/CFS	40	95
PI-ME/CFS	54	115
PI-ME/CFS	64	181
PI-ME/CFS	54	61
PI-ME/CFS	86	131
PI-ME/CFS	58	103
PI-ME/CFS	64	124
