# Supplementary material for: Deep phenotyping of post-infectious myalgic encephalomyelitis/chronic fatigue syndrome
Source: Nat Commun. 2024 Feb 21;15:907. doi: 10.1038/s41467-024-45107-3 (PMC10881493; doi:10.1038/s41467-024-45107-3)
Supplement: Supplementary file 6 — Source Data [file 41467_2024_45107_MOESM6_ESM.zip › Figures Source Data Files 12.30.23/Figure S12B.xlsx]

## Sheet: Sheet1
Group	MASQ VSM	CSF DA (pg/mL)
HV	9	6
HV	18	13
HV	14	7
HV	11	7
HV	10	2
HV	16	4
HV	8	8
HV	16	7
HV	15	9
HV	15	7
HV	15	17
HV	16	11
HV	12	13
HV	11	7
HV	13	3
HV	15	4
PI-ME/CFS	15	10
PI-ME/CFS	12	19
PI-ME/CFS	11	3
PI-ME/CFS	18	18
PI-ME/CFS	15	5
PI-ME/CFS	18	7
PI-ME/CFS	14	7
PI-ME/CFS	12	4
PI-ME/CFS	19	22
PI-ME/CFS	15	13
PI-ME/CFS	15	6
PI-ME/CFS	27	7
PI-ME/CFS	13	7
PI-ME/CFS	12	6
