# Supplementary material for: Deep phenotyping of post-infectious myalgic encephalomyelitis/chronic fatigue syndrome
Source: Nat Commun. 2024 Feb 21;15:907. doi: 10.1038/s41467-024-45107-3 (PMC10881493; doi:10.1038/s41467-024-45107-3)
Supplement: Supplementary file 6 — Source Data [file 41467_2024_45107_MOESM6_ESM.zip › Figures Source Data Files 12.30.23/Figure S12C.xlsx]

## Sheet: Sheet1
Group	MMPI Cog Score	CSF cys-DOPA (pg/mL)
HV	40	259
HV	40	199
HV	40	242
HV	50	313
HV	40	399
HV	40	244
HV	50	202
HV	50	321
HV	40	319
HV	50	255
HV	75	266
HV	58	311
HV	40	262
HV	40	262
HV	50	266
HV	40	385
PI-ME/CFS	54	263
PI-ME/CFS	50	55
PI-ME/CFS	58	211
PI-ME/CFS	80	505
PI-ME/CFS	69	146
PI-ME/CFS	75	340
PI-ME/CFS	69	385
PI-ME/CFS	54	275
PI-ME/CFS	40	151
PI-ME/CFS	54	206
PI-ME/CFS	64	227
PI-ME/CFS	54	215
PI-ME/CFS	86	309
PI-ME/CFS	58	154
PI-ME/CFS	64	248
