# Supplementary material for: Deep phenotyping of post-infectious myalgic encephalomyelitis/chronic fatigue syndrome
Source: Nat Commun. 2024 Feb 21;15:907. doi: 10.1038/s41467-024-45107-3 (PMC10881493; doi:10.1038/s41467-024-45107-3)
Supplement: Supplementary file 6 — Source Data [file 41467_2024_45107_MOESM6_ESM.zip › Figures Source Data Files 12.30.23/Figure S12D.xlsx]

## Sheet: Sheet1
Group	MASQ Language	CSF cys-DOPA (pg/mL)
HV	10	259
HV	13	199
HV	12	242
HV	9	313
HV	9	399
HV	13	244
HV	16	202
HV	12	321
HV	15	319
HV	15	255
HV	12	266
HV	15	311
HV	15	262
HV	10	262
HV	11	266
HV	11	385
PI-ME/CFS	11	263
PI-ME/CFS	15	55
PI-ME/CFS	21	211
PI-ME/CFS	25	505
PI-ME/CFS	21	146
PI-ME/CFS	24	340
PI-ME/CFS	21	385
PI-ME/CFS	18	275
PI-ME/CFS	16	151
PI-ME/CFS	21	206
PI-ME/CFS	17	227
PI-ME/CFS	19	215
PI-ME/CFS	29	309
PI-ME/CFS	13	154
PI-ME/CFS	15	248
