# Supplementary material for: Deep phenotyping of post-infectious myalgic encephalomyelitis/chronic fatigue syndrome
Source: Nat Commun. 2024 Feb 21;15:907. doi: 10.1038/s41467-024-45107-3 (PMC10881493; doi:10.1038/s41467-024-45107-3)
Supplement: Supplementary file 6 — Source Data [file 41467_2024_45107_MOESM6_ESM.zip › Figures Source Data Files 12.30.23/Figure S12E.xlsx]

## Sheet: Sheet1
Group	MASQ VP	CSF cys-DOPA (pg/mL)
HV	8	259
HV	8	199
HV	12	242
HV	17	313
HV	11	399
HV	9	244
HV	10	202
HV	6	321
HV	12	319
HV	11	255
HV	10	266
HV	15	311
HV	12	262
HV	8	262
HV	7	266
HV	7	385
PI-ME/CFS	14	263
PI-ME/CFS	10	55
PI-ME/CFS	10	211
PI-ME/CFS	15	505
PI-ME/CFS	14	146
PI-ME/CFS	16	340
PI-ME/CFS	15	385
PI-ME/CFS	8	275
PI-ME/CFS	9	151
PI-ME/CFS	14	206
PI-ME/CFS	11	227
PI-ME/CFS	14	215
PI-ME/CFS	18	309
PI-ME/CFS	10	154
PI-ME/CFS	8	248
