# Supplementary material for: Deep phenotyping of post-infectious myalgic encephalomyelitis/chronic fatigue syndrome
Source: Nat Commun. 2024 Feb 21;15:907. doi: 10.1038/s41467-024-45107-3 (PMC10881493; doi:10.1038/s41467-024-45107-3)
Supplement: Supplementary file 6 — Source Data [file 41467_2024_45107_MOESM6_ESM.zip › Figures Source Data Files 12.30.23/Figure S12F.xlsx]

## Sheet: Sheet1
Group	MMPI Cog Score	CSF DOPAC (pg/mL)
HV	40	277
HV	40	626
HV	40	184
HV	50	254
HV	40	249
HV	40	530
HV	50	487
HV	50	366
HV	40	368
HV	50	174
HV	75	419
HV	58	362
HV	40	428
HV	40	423
HV	50	394
HV	40	136
HV	40	135
PI-ME/CFS	54	292
PI-ME/CFS	50	128
PI-ME/CFS	58	296
PI-ME/CFS	80	336
PI-ME/CFS	69	214
PI-ME/CFS	75	587
PI-ME/CFS	69	325
PI-ME/CFS	54	197
PI-ME/CFS	40	200
PI-ME/CFS	54	126
PI-ME/CFS	64	330
PI-ME/CFS	54	306
PI-ME/CFS	86	198
PI-ME/CFS	58	172
PI-ME/CFS	64	232
