# Supplementary material for: Deep phenotyping of post-infectious myalgic encephalomyelitis/chronic fatigue syndrome
Source: Nat Commun. 2024 Feb 21;15:907. doi: 10.1038/s41467-024-45107-3 (PMC10881493; doi:10.1038/s41467-024-45107-3)
Supplement: Supplementary file 6 — Source Data [file 41467_2024_45107_MOESM6_ESM.zip › Figures Source Data Files 12.30.23/Figure S12G.xlsx]

## Sheet: Sheet1
Group	MASQ Att Con	CSF DOPAC (pg/mL)
HV	9	277
HV	18	626
HV	12	184
HV	12	254
HV	13	249
HV	9	530
HV	23	487
HV	8	366
HV	14	368
HV	17	174
HV	20	419
HV	21	362
HV	21	428
HV	12	423
HV	13	394
HV	8	136
HV	15	135
PI-ME/CFS	17	292
PI-ME/CFS	19	128
PI-ME/CFS	21	296
PI-ME/CFS	25	336
PI-ME/CFS	20	214
PI-ME/CFS	25	587
PI-ME/CFS	20	325
PI-ME/CFS	15	197
PI-ME/CFS	16	200
PI-ME/CFS	20	126
PI-ME/CFS	23	330
PI-ME/CFS	21	306
PI-ME/CFS	31	198
PI-ME/CFS	19	172
PI-ME/CFS	20	232
