# Supplementary material for: Deep phenotyping of post-infectious myalgic encephalomyelitis/chronic fatigue syndrome
Source: Nat Commun. 2024 Feb 21;15:907. doi: 10.1038/s41467-024-45107-3 (PMC10881493; doi:10.1038/s41467-024-45107-3)
Supplement: Supplementary file 6 — Source Data [file 41467_2024_45107_MOESM6_ESM.zip › Figures Source Data Files 12.30.23/Figure S12H.xlsx]

## Sheet: Sheet1
Group	MASQ Att Con	CSF DHPG (pg/mL)
HV	9	1398
HV	18	2433
HV	12	1064
HV	12	1445
HV	13	2259
HV	9	2272
HV	23	2305
HV	8	2302
HV	14	2146
HV	17	1060
HV	20	2318
HV	21	1961
HV	21	2288
HV	12	3021
HV	13	2431
HV	8	1214
HV	15	1402
PI-ME/CFS	17	1614
PI-ME/CFS	19	1599
PI-ME/CFS	21	1280
PI-ME/CFS	25	1571
PI-ME/CFS	20	1090
PI-ME/CFS	25	1941
PI-ME/CFS	20	1005
PI-ME/CFS	15	992
PI-ME/CFS	16	1253
PI-ME/CFS	20	1790
PI-ME/CFS	23	1669
PI-ME/CFS	21	1670
PI-ME/CFS	31	1914
PI-ME/CFS	19	1079
PI-ME/CFS	20	1181
