# Supplementary material for: Deep phenotyping of post-infectious myalgic encephalomyelitis/chronic fatigue syndrome
Source: Nat Commun. 2024 Feb 21;15:907. doi: 10.1038/s41467-024-45107-3 (PMC10881493; doi:10.1038/s41467-024-45107-3)
Supplement: Supplementary file 6 — Source Data [file 41467_2024_45107_MOESM6_ESM.zip › Figures Source Data Files 12.30.23/Figure S12I.xlsx]

## Sheet: Sheet1
Group	MASQ VP	CSF DHPG (pg/mL)
HV	8	1398
HV	8	2433
HV	12	1064
HV	17	1445
HV	11	2259
HV	9	2272
HV	10	2305
HV	6	2302
HV	12	2146
HV	11	1060
HV	10	2318
HV	15	1961
HV	12	2288
HV	8	3021
HV	7	2431
HV	7	1214
HV	9	1402
PI-ME/CFS	14	1614
PI-ME/CFS	10	1599
PI-ME/CFS	10	1280
PI-ME/CFS	15	1571
PI-ME/CFS	14	1090
PI-ME/CFS	16	1941
PI-ME/CFS	15	1005
PI-ME/CFS	8	992
PI-ME/CFS	9	1253
PI-ME/CFS	14	1790
PI-ME/CFS	11	1669
PI-ME/CFS	14	1670
PI-ME/CFS	18	1914
PI-ME/CFS	10	1079
PI-ME/CFS	8	1181
