# Supplementary material for: Deep phenotyping of post-infectious myalgic encephalomyelitis/chronic fatigue syndrome
Source: Nat Commun. 2024 Feb 21;15:907. doi: 10.1038/s41467-024-45107-3 (PMC10881493; doi:10.1038/s41467-024-45107-3)
Supplement: Supplementary file 6 — Source Data [file 41467_2024_45107_MOESM6_ESM.zip › Figures Source Data Files 12.30.23/Figure S12J.xlsx]

## Sheet: Sheet1
Group	WCST	CSF DOPA (pg/mL)
HV	28	976
HV	47	544
HV	53	586
HV	55	766
HV	45	776
HV	53	616
HV	47	687
HV	50	802
HV	54	1338
HV	36	689
HV	25	669
HV	31	1049
HV	55	951
HV	53	840
HV	47	687
HV	51	513
PI-ME/CFS	57	679
PI-ME/CFS	37	316
PI-ME/CFS	43	567
PI-ME/CFS	44	496
PI-ME/CFS	41	518
PI-ME/CFS	51	773
PI-ME/CFS	49	547
PI-ME/CFS	39	553
PI-ME/CFS	43	443
PI-ME/CFS	55	623
PI-ME/CFS	51	570
PI-ME/CFS	55	712
PI-ME/CFS	44	574
PI-ME/CFS	49	779
PI-ME/CFS	8	1181
