# Supplementary material for: Deep phenotyping of post-infectious myalgic encephalomyelitis/chronic fatigue syndrome
Source: Nat Commun. 2024 Feb 21;15:907. doi: 10.1038/s41467-024-45107-3 (PMC10881493; doi:10.1038/s41467-024-45107-3)
Supplement: Supplementary file 6 — Source Data [file 41467_2024_45107_MOESM6_ESM.zip › Figures Source Data Files 12.30.23/Figure S12K.xlsx]

## Sheet: Sheet1
Group	Wais Sym Search	CSF NE (pg/mL)
HV	7	223
HV	18	95
HV	12	90
HV	12	102
HV	11	128
HV	14	155
HV	13	122
HV	8	150
HV	17	44
HV	8	225
HV	9	228
HV	13	175
HV	16	202
HV	11	174
HV	14	54
HV	13	79
PI-ME/CFS	15	139
PI-ME/CFS	10	83
PI-ME/CFS	15	92
PI-ME/CFS	9	143
PI-ME/CFS	6	90
PI-ME/CFS	9	227
PI-ME/CFS	16	113
PI-ME/CFS	17	62
PI-ME/CFS	9	95
PI-ME/CFS	15	115
PI-ME/CFS	16	181
PI-ME/CFS	8	61
PI-ME/CFS	10	131
PI-ME/CFS	9	124
