# Supplementary material for: Deep phenotyping of post-infectious myalgic encephalomyelitis/chronic fatigue syndrome
Source: Nat Commun. 2024 Feb 21;15:907. doi: 10.1038/s41467-024-45107-3 (PMC10881493; doi:10.1038/s41467-024-45107-3)
Supplement: Supplementary file 6 — Source Data [file 41467_2024_45107_MOESM6_ESM.zip › Figures Source Data Files 12.30.23/Figure S12L.xlsx]

## Sheet: Sheet1
Group	BVMT	CSF DOPA (pg/mL)
HV	75	976
HV	34	544
HV	39	586
HV	58	766
HV	56	776
HV	52	616
HV	45	687
HV	33	802
HV	61	1338
HV	37	689
HV	53	669
HV	51	1049
HV	43	951
HV	63	840
HV	51	687
HV	44	513
PI-ME/CFS	71	679
PI-ME/CFS	53	316
PI-ME/CFS	75	567
PI-ME/CFS	48	496
PI-ME/CFS	46	518
PI-ME/CFS	51	773
PI-ME/CFS	59	547
PI-ME/CFS	58	553
PI-ME/CFS	51	443
PI-ME/CFS	49	623
PI-ME/CFS	74	570
PI-ME/CFS	49	712
PI-ME/CFS	36	574
PI-ME/CFS	39	779
