# Supplementary material for: Deep phenotyping of post-infectious myalgic encephalomyelitis/chronic fatigue syndrome
Source: Nat Commun. 2024 Feb 21;15:907. doi: 10.1038/s41467-024-45107-3 (PMC10881493; doi:10.1038/s41467-024-45107-3)
Supplement: Supplementary file 6 — Source Data [file 41467_2024_45107_MOESM6_ESM.zip › Figures Source Data Files 12.30.23/Figure S12M.xlsx]

## Sheet: Sheet1
Group	HVLT	CSF DOPA (pg/mL)
HV	57	976
HV	40	544
HV	50	586
HV	64	766
HV	45	776
HV	50	616
HV	57	687
HV	44	802
HV	61	1338
HV	53	689
HV	43	669
HV	48	1049
HV	57	951
HV	50	840
HV	47	687
HV	47	513
PI-ME/CFS	55	679
PI-ME/CFS	33	316
PI-ME/CFS	48	567
PI-ME/CFS	39	496
PI-ME/CFS	48	518
PI-ME/CFS	54	773
PI-ME/CFS	52	547
PI-ME/CFS	64	553
PI-ME/CFS	35	443
PI-ME/CFS	37	623
PI-ME/CFS	37	570
PI-ME/CFS	61	712
PI-ME/CFS	31	574
PI-ME/CFS	39	779
