# Supplementary material for: Deep phenotyping of post-infectious myalgic encephalomyelitis/chronic fatigue syndrome
Source: Nat Commun. 2024 Feb 21;15:907. doi: 10.1038/s41467-024-45107-3 (PMC10881493; doi:10.1038/s41467-024-45107-3)
Supplement: Supplementary file 6 — Source Data [file 41467_2024_45107_MOESM6_ESM.zip › Figures Source Data Files 12.30.23/Figure S12N.xlsx]

## Sheet: Sheet1
Group	WAIS Code	CSF cys-DA (pg/mL)
HV	11	14
HV	4	0
HV	12	19
HV	15	40
HV	9	21
HV	18	15
HV	10	32
HV	7	15
HV	14	11
HV	11	19
HV	13	33
HV	11	18
HV	13	20
HV	10	15
HV	19	56
PI-ME/CFS	15	0
PI-ME/CFS	14	17
PI-ME/CFS	9	18
PI-ME/CFS	10	20
PI-ME/CFS	8	0
PI-ME/CFS	10	22
PI-ME/CFS	14	45
PI-ME/CFS	16	23
PI-ME/CFS	11	15
PI-ME/CFS	14	24
PI-ME/CFS	8	18
PI-ME/CFS	6	31
PI-ME/CFS	6	15
