# Supplementary material for: Deep phenotyping of post-infectious myalgic encephalomyelitis/chronic fatigue syndrome
Source: Nat Commun. 2024 Feb 21;15:907. doi: 10.1038/s41467-024-45107-3 (PMC10881493; doi:10.1038/s41467-024-45107-3)
Supplement: Supplementary file 6 — Source Data [file 41467_2024_45107_MOESM6_ESM.zip › Figures Source Data Files 12.30.23/Figure S12O.xlsx]

## Sheet: Sheet1
Group	WAIS Code	CSF DOPAC (pg/mL)
HV	11	626
HV	4	184
HV	12	254
HV	15	249
HV	9	530
HV	18	487
HV	10	366
HV	7	368
HV	14	174
HV	11	419
HV	13	362
HV	11	428
HV	13	423
HV	10	394
HV	19	136
		135
PI-ME/CFS	15	292
PI-ME/CFS	14	128
PI-ME/CFS	9	296
PI-ME/CFS	10	336
PI-ME/CFS	8	214
PI-ME/CFS	10	587
PI-ME/CFS	14	325
PI-ME/CFS	16	197
PI-ME/CFS	7	200
PI-ME/CFS	11	126
PI-ME/CFS	14	330
PI-ME/CFS	8	306
PI-ME/CFS	6	198
PI-ME/CFS	6	232
