# Supplementary material for: Deep phenotyping of post-infectious myalgic encephalomyelitis/chronic fatigue syndrome
Source: Nat Commun. 2024 Feb 21;15:907. doi: 10.1038/s41467-024-45107-3 (PMC10881493; doi:10.1038/s41467-024-45107-3)
Supplement: Supplementary file 6 — Source Data [file 41467_2024_45107_MOESM6_ESM.zip › Figures Source Data Files 12.30.23/Figure S13A.xlsx]

## Sheet: Batch-norm Imputed Data
ID	Birth Sex	S-1-pyrroline-5-carboxylate	homocarnosine	spermidine	1-methylnicotinamide	5-hydroxyindoleacetate	2-methylcitrate	2-oxoadipate	alpha-ketoglutarate	kynurenate	3-hydroxyisobutyrate	3-hydroxy-3-methylglutarate	homovanillate (HVA)	cholate	5,6-dihydrothymine	hypoxanthine	N6,N6,N6-trimethyllysine	N-acetylputrescine	N-formylmethionine	adenosine 3',5'-cyclic monophosphate (cAMP)	5-methylthioadenosine (MTA)	N6-methyladenosine	arginine	argininosuccinate	ascorbate (Vitamin C)	aspartate	3-(4-hydroxyphenyl)lactate	beta-alanine	succinate	3-hydroxybutyrate (BHBA)	cholesterol	choline phosphate	cortisone	creatinine	cysteinylglycine	deoxycholate	cystathionine	gluconate	glycine	histidine	cortisol	hypotaurine	inosine	myo-inositol	isoleucine	citrulline	saccharopine	leucine	lysine
HV	0	1.12651	0.918634	1.09116	0.776535	1.3871	1.67916	0.709127	1.06128	0.257774	0.832102	0.993961	1.06759	0.523474	1.42882	0.882073	1.37654	1.32211	1.22255	2.24922	1.13869	2.16215	1.11408	1.23008	0.514775	1.7206	0.992492	0.846965	1.19742	1.35501	1.26342	1.23304	1.29652	1.18724	0.896641	1.96214	0.631671	1.36773	1.04026	1.22139	1.1584	0.42701	0.913422	0.999012	1.34666	1.08571	1.66447	1.26893	1.23775
HV	1	3.66352	3.63931	1.08887	1.58798	2.57108	0.734268	1	0.859	1.13265	1.81406	0.954492	2.44224	0.735972	1.01747	1.22985	1.58605	1.7943	2.24879	1.86031	2.14481	2.21798	1.6516	1.22591	2.15768	1.82249	1.83413	0.153872	1.34968	1.183	1.58695	1.75738	2.24367	1.12588	1.00806	0.890053	3.46585	0.786734	2.41614	1.8153	2.31748	2.13192	1.47324	1.2038	1.69424	1.76565	0.414154	1.81206	1.79691
HV	0	1.25376	0.506149	1.29615	0.566642	1.02557	1.58697	1.48479	1.18948	0.973186	1.36282	0.962284	1.02345	1.09083	1.41176	0.682328	1.50102	1.36811	1.05841	1.13351	0.974334	1.24122	1.19545	1.20288	0.650319	0.983467	1.07928	0.618163	1.00036	1.50637	1.20638	1.10821	1.01565	1.21744	1.43945	9.7707	2.47457	1.39777	1.35965	1.19104	0.675992	0.707144	1.04543	0.675404	1.76528	1.09138	1.1924	1.49657	1.30311
HV	1	0.862863	0.433712	1.12199	0.656234	1.29094	0.859713	0.745555	0.84658	0.702248	0.818084	0.960112	0.727887	0.762105	1.09393	1.34341	0.921247	0.94181	1.32935	1.32579	1.01416	0.431286	0.944191	0.861266	1.297	0.85632	1.30958	1.37047	0.743971	1.04697	0.720721	0.600611	0.958488	1.0042	0.608334	0.927158	1.40577	1.11793	0.994882	0.993361	0.640085	1.21256	1.04637	0.879045	0.928406	0.99901	1	0.874728	0.824412
HV	1	0.96232	0.577501	1.09932	2.24552	1.36566	1.32949	1.6068	1.14837	1.66641	1.20231	0.979231	1.46625	0.523474	1.02639	0.927398	0.963629	1.01581	1.60995	0.958472	0.730353	1.19773	1.11223	1.21716	1.52029	0.750009	1.25209	0.872872	0.980433	0.991848	0.606049	0.819936	0.856543	1.1139	1.45516	1.19927	0.945843	1.24053	0.793782	1.00664	1.1785	0.42701	1.27834	1.30162	1.21281	0.763724	1.37221	1.4003	1.36435
HV	0	0.986796	0.785021	1.26399	1.32069	0.99756	1.14281	0.501395	1.0583	0.589805	0.99153	1.38026	0.730627	0.763346	1.11531	0.717136	1.09635	1.21048	0.914382	1.10564	0.901829	0.397432	1.03385	1.02306	0.662087	0.790062	0.692821	0.460527	1.0484	1.00718	1.13623	1.01087	1.27958	0.995798	0.808785	1.49877	0.523747	0.842462	1.11404	1.1348	0.900529	0.927036	1.05039	0.918856	1.11006	1.16396	0.992166	1.16208	1.19007
HV	1	0.770166	3.51615	0.532842	1.00707	0.904224	0.933728	1.1382	0.848915	0.730383	1.05574	1.25328	0.92385	0.523474	1.07655	0.984311	0.852188	0.803816	0.729423	0.962042	0.941649	0.460157	0.929808	1.09695	1.22581	0.838206	0.892278	0.793357	1.21899	0.520407	1.16013	1.01032	0.68683	0.892011	0.991942	0.478854	0.925797	0.955272	1.11982	1.12834	0.370597	0.42701	1.16569	1.01315	0.995124	0.83607	0.930202	0.949413	0.940119
HV	1	0.728128	0.776202	0.711114	1.79936	1.29618	0.746554	1.60674	0.686971	0.257774	0.942256	0.762563	1.38407	0.523474	0.798294	1.23192	1.60459	0.830303	1.7808	0.942869	0.885455	1.1707	0.894419	0.8098	1.37096	1.09744	1.09696	1.22549	1.17817	1.65279	0.797151	1.23442	0.44515	1.04877	0.760872	0.521771	1.56043	1.08159	0.799192	0.845518	0.518193	0.42701	0.766213	1.46068	0.614597	1.09038	0.688674	0.601316	0.822075
HV	0	1.39983	2.47932	0.832804	1.15916	1.71814	1.78231	0.935607	1.29305	1.27302	1.19232	1.54019	1.49779	0.555906	1.27275	1.13657	1.39359	1.21476	1.38806	1.43189	1.29306	1.01364	1.24728	1.52124	1.86848	1.37715	1.36935	0.153872	1.96889	0.543472	2.12488	1.29228	1.19507	1.30738	1.21994	2.43916	1.06506	1.7831	1.13358	1.30575	1.12093	1.36423	1.14841	1.27726	1.33483	0.87799	1.81881	1.29793	1.06618
HV	0	1.07284	0.282605	0.994911	1.25452	1.01692	1.05518	1.02042	1.02921	0.828188	1.33594	1.2693	1.06735	1.00866	0.879906	1.18266	1.25936	1.21969	1.46521	1.06786	1.04308	0.742122	1.03022	1.08548	1.03514	0.931942	1.75863	1.13998	1.06094	1.20469	1.04414	1.08602	0.525766	1.19636	0.67542	3.11681	0.453311	1.38947	1.15779	0.858544	1.06012	0.42701	0.818993	1.1029	1.42519	2.00672	1.60416	1.30833	1.1727
HV	0	1.56676	1.08538	1.71433	0.736617	0.992428	0.824067	0.95086	0.761828	0.65037	1.0241	1.10868	0.821853	2.62422	0.927027	0.94807	1.00198	1.57773	0.976146	2.06715	1.28921	1.1565	0.968499	0.711142	1.16456	1.63768	0.968879	1.26676	0.959394	0.63986	0.937936	1.35113	1.34777	0.950729	0.744103	7.0067	1.13959	0.959637	1.18053	1.06261	1.61296	0.893933	1.09968	0.751858	1.00488	1.21472	0.786905	1.03445	1.08027
HV	1	1.0132	1.09478	1.36447	0.937561	1.38284	0.945758	1.29055	1.112	1.62791	0.787245	1.22327	1.20657	0.523474	1.58119	1.23774	1.0622	1.25885	0.982351	1.27249	0.885365	1.66215	1.09335	1.05299	0.938201	0.883011	0.891332	0.504327	0.892304	1.13883	0.717604	0.989682	0.831183	1.03712	1.08161	0.242445	1.67165	0.998495	1.20338	1.09172	1.03206	0.42701	1.13047	0.938598	0.972331	1.12982	0.64716	1.01244	1.10934
HV	1	1.22877	0.341468	0.924191	1.34133	1.37059	1.0337	1.51489	0.960711	1	0.969589	1.04244	1.4262	1.77332	0.996768	1.37088	0.998021	1.06935	1.33156	1.2072	1.53205	1.1294	1.1808	1.33855	1.31775	1.05768	1.35157	1.41248	0.908423	0.992822	0.961117	0.848653	0.508328	1.05015	0.845496	5.09756	0.261932	1.25921	1.14659	0.866745	1.12696	1.68761	0.838061	1.18712	0.904466	1.26016	0.703006	0.88249	0.879998
HV	0	1.47701	1.17889	0.791397	0.992934	1.35337	1.17331	1.21992	1.46015	1.52075	1.47819	1.36883	1.4544	0.523474	1.00568	1.48874	1.26435	1.25026	1.51967	1.52485	1.7789	0.986362	1.06699	1.21081	0.97422	0.965007	1.71739	1	1.22569	1.14706	1.12788	0.762888	1.19684	1.17775	1.17802	0.242445	1.69753	1.68224	0.992921	1.11642	1.34716	0.42701	1.07533	1.29655	0.842283	0.992745	1.3344	0.78077	0.885266
HV	1	1.53658	0.984287	0.596962	2.36524	1.36519	0.89376	1.3453	1.01835	1.1481	1.36551	1.17632	1.38217	0.523474	0.884549	1.32574	1.03944	1.00388	0.628822	1.03796	1.15208	0.769747	0.803066	0.976939	0.556569	1.41406	1.08114	1.36543	0.621755	1.43192	0.833982	0.590355	0.44515	1.02539	0.949545	0.382227	0.392286	0.96478	0.62525	0.907664	0.55874	0.42701	0.821954	1.03048	1.63509	0.925231	1.2477	1.44578	1.18769
HV	1	0.964178	0.62095	1.50931	0.685004	1.25617	1.11635	0.979895	1.34544	1.41336	1.11367	0.849869	1.10215	0.523474	1.09222	1.17522	0.843999	1.09491	1.33988	0.727314	0.939957	0.594528	0.818656	0.700619	0.101133	1.19523	1.40357	2.24529	0.757532	1.36167	1.17491	0.907342	0.44515	1.12099	1.11065	1.79356	0.565071	1.12939	0.979047	0.980237	0.550558	0.42701	1.06166	0.653178	0.977104	0.71148	1.18319	0.985349	0.984768
HV	1	0.372715	2.32259	0.63144	0.547475	1.22415	0.843291	1.05814	0.968434	1.20458	0.943316	0.938616	1.23578	0.523474	0.669965	1.01325	0.51399	0.783036	0.905747	0.827581	1.07369	1.66205	0.711493	0.747466	0.984753	0.734653	0.786696	0.637186	0.828587	0.547811	0.457694	1.4458	0.724535	0.759267	1.21956	0.242445	0.203419	0.651533	0.800425	0.881536	0.663124	0.42701	0.725516	0.808874	0.726294	0.736468	0.548942	0.745991	0.585047
HV	0	1.09776	0.68144	1.27194	1.16843	1.52714	0.960466	0.921782	1.21397	0.257774	1.09219	1.38917	1.18922	0.523474	0.888999	1.88612	1.07568	1.02383	1.12246	0.868667	1.3981	0.492301	1.07503	1.50479	1.26009	1.09829	1.03471	1.37221	1.08049	1.11626	1.16373	1.24689	0.826844	1.24527	1.2212	1.18205	0.203419	1.79363	0.991965	1.11164	1.01966	0.42701	1.37954	1.01011	1.00541	1.35097	1.44523	0.978131	1.05646
HV	0	1.65338	1.6306	1.375	0.69836	0.549764	0.608547	0.501395	1.0447	0.257774	1.32076	0.885654	0.569586	0.99134	1.63603	0.920117	1.24822	1.23183	0.376504	1.25565	1.08296	0.397432	1.38182	1.24285	1.32745	1.04852	0.524023	0.783505	1.38613	1.06535	1.0471	1.45473	1.31706	0.97012	1.26847	1.91614	0.203419	1.09983	1.01341	2.11712	1.29848	0.42701	1.2509	1.15672	1.982	1.39468	0.5623	2.07252	1.12159
HV	0	1.13392	0.947446	1.41263	0.650376	0.556635	1.45086	0.73161	0.811542	0.257774	1.08455	1.31369	0.809047	0.523474	1.10384	0.770966	1.44824	0.856602	1.05132	0.900475	1.11925	1.4163	1.24778	1.18667	1.15061	1.51123	1.10567	1.42535	1.17373	1.37401	1.39654	1.77295	1.53299	1.09312	0.805045	0.897308	0.203419	1.49573	1.33054	1.29922	0.920418	0.42701	1.08949	1.00099	1.30287	1.72258	1.07675	1.16991	1.05639
HV	1	1.59846	0.638357	1.53731	0.735596	1.08919	1.06014	0.636827	1.19897	1.02112	0.954236	1.02426	1.04462	1.52504	1.05086	1.33331	0.984547	0.996123	1.74537	1.40045	1.09675	1.32785	1.20403	0.894953	1.06308	0.925518	1.63077	1.31861	1.24688	0.823146	0.905615	0.962651	0.887474	1.11556	0.936897	2.61862	0.203419	1.08383	2.00588	1.02128	1.75818	1	1.08576	1.0806	1.5391	1.51349	0.959302	1.56003	0.990687
PI-ME/CFS	1	1.12341	1.35262	1.72835	0.448685	0.587996	0.892427	1.30706	1.04387	0.257774	1.00847	0.860121	0.876782	0.523474	1.00323	1.16839	1.15328	0.987526	1.34969	1.76296	0.993819	1.12397	1.31323	1.15432	0.822742	1.14285	1.08711	1.18509	1.03695	0.915563	0.857931	1.20399	1.81632	0.961623	0.906258	1	1.18967	1.04001	1.63849	1.28585	1.13586	1.47821	1.06948	1.02314	1.26275	1.21858	1.08125	1.26011	1.17535
PI-ME/CFS	0	0.731093	0.502963	0.507262	0.521525	0.679667	1.12411	0.876572	1.01617	0.257774	1.09168	1.2067	0.661439	0.644084	0.92994	0.698497	1.04216	0.954051	0.364459	0.667798	0.663606	0.397432	0.963136	0.855392	1.33448	1.21033	0.612549	1.75174	1.85645	0.562818	1.54805	1.27646	0.900462	0.900757	1.59078	2.87273	0.501816	0.909324	0.868381	0.949026	1.05483	0.42701	0.846937	0.808181	1.31273	0.968862	1.2162	1.34605	1.31124
PI-ME/CFS	1	0.743251	0.525682	1.23209	1.03676	0.779368	1.33786	1.00016	0.773108	0.751581	1.04615	0.832535	0.98204	0.523474	0.673371	0.828558	0.730993	0.84966	0.75146	0.689622	0.914071	0.397432	0.671128	0.637935	0.974571	0.801328	0.786516	0.79969	0.840818	0.611242	0.572864	0.579094	0.44515	0.828505	1.23606	0.551279	0.203419	0.747925	0.913289	0.939976	0.527236	0.896746	0.928892	0.797174	1.01566	0.706296	0.854033	1.12745	0.945541
PI-ME/CFS	0	1.06851	1.06015	0.847306	1.03042	0.858246	0.175969	1.21937	0.89661	0.257774	1.03691	1.22497	0.948067	1.13721	0.982257	1.47423	0.988027	0.921153	0.82622	1.10652	1.00618	0.566438	0.930702	0.566127	0.943748	1.01653	0.953706	1.18468	0.931	1.14414	0.931351	1.44387	0.561372	0.913027	0.842408	1.26764	0.682025	0.924043	0.703118	0.864253	1.16925	0.729269	0.952304	0.792225	0.902308	1.22593	0.898784	0.962766	0.957347
PI-ME/CFS	1	0.670574	2.27235	0.758582	1.51212	1.09639	1	1.20919	1.18533	0.257774	0.797695	0.734947	0.909889	0.523474	0.632391	0.942319	0.987115	0.877087	0.654974	1.26279	1.04855	0.781691	0.969785	1.05347	1.70553	1.10766	0.555546	1.61262	1.23601	0.953153	1.1273	0.85783	1.65475	0.858117	1.80507	0.945666	0.203419	1.0015	1.00512	1.43507	1.37144	1.79918	1.16077	1.02565	1.46952	1.40753	1.03031	1.32167	1.00931
PI-ME/CFS	0	1.40606	2.42905	1.22721	4.22293	2.00628	1.38461	0.930401	1.08746	1.96264	1.17039	1.21095	2.04852	0.523474	0.608545	1.41977	1.15343	1.21647	1.30848	0.956705	1.32837	1.12831	1.18317	1.09519	1.01525	1.18716	1.84764	1.20231	0.933512	0.505551	1.63774	0.539856	0.603443	1.28367	1.03508	1.55268	1.25875	1.39229	1.12081	1.00713	1.42178	0.568704	0.954569	1.00939	1.25865	0.990753	1.93497	1.1264	1.01064
PI-ME/CFS	1	0.790017	0.332064	0.827557	0.869206	0.80054	0.175969	1.13454	0.901448	1.50711	0.852187	0.806459	1.01796	0.523474	0.756054	0.866306	0.652243	0.665344	1.01765	0.79026	0.469734	0.928819	0.692943	0.510459	1.04029	0.927852	0.994596	0.593076	0.728946	0.434332	1.02596	0.679437	0.44515	0.966547	1.14382	0.887303	0.525415	0.951572	0.984086	0.792887	0.456659	2.41991	0.697182	0.910132	0.984856	0.637662	0.889996	0.977381	0.782383
PI-ME/CFS	0	1.36812	0.0749122	1.98113	0.754349	0.560196	1.45567	0.742287	1.20681	0.717816	1.18657	0.896684	0.592326	1.48102	1.47715	0.787198	1.37458	1.30242	1.28144	1.49552	0.767645	0.642569	1.22523	1.11976	0.912081	1.24444	1.0054	0.332831	1.17824	2.33102	1.35854	1.02005	1.26715	1.25319	1.05988	2.21995	0.203419	1.20003	1.45098	1.18797	1.05762	0.42701	1.49778	1.06737	1.41689	1.1584	1.44338	1.68511	1.34001
PI-ME/CFS	1	0.890674	1.96346	0.728509	1.70304	1.00244	0.657664	0.606446	1.01124	1.1561	0.919818	1.31259	1.41519	0.523474	0.924917	1.39564	1.1022	1.24183	1.26739	0.707629	1.13292	1.27888	1.21137	1.05196	0.0362431	1.07203	1.15125	0.582459	0.901608	0.482665	1.0753	1.10134	1.72207	1.14503	1.09642	0.707904	2.39418	0.966798	0.805879	1.12388	1.18204	0.42701	1.10199	1.05019	0.907158	0.856809	1.14875	0.987564	1.1518
PI-ME/CFS	1	0.568535	1.18929	0.609931	0.629968	0.686053	0.656003	0.997016	0.973085	0.257774	0.858685	0.77312	0.892873	0.523474	1.3761	0.977088	0.648657	0.674308	0.385735	0.4934	0.487041	0.397432	0.850187	0.746902	0.763168	0.918616	0.662769	0.698594	0.809066	1.03453	0.568072	0.710394	1.10505	0.735346	0.936517	0.841859	1.51939	0.714727	0.640132	0.794172	0.663595	0.42701	0.767519	0.766145	0.708394	0.765629	0.645055	0.764424	0.708911
PI-ME/CFS	1	0.88037	1.17651	1.07436	1.09568	0.662891	1.00048	0.856517	0.988759	0.257774	0.860544	0.522076	0.608194	0.523474	0.925933	0.95694	0.731978	0.727147	0.598727	0.779462	1.02281	0.558547	0.845478	0.80417	0.938606	0.945443	0.720793	1.09519	1.35758	4.4888	0.697078	0.503641	1	0.835275	0.558233	0.937713	1.05416	0.774168	1.3364	0.841444	0.980338	1.39304	0.890414	0.850243	0.903345	1.00099	1.13794	0.812928	0.795619
PI-ME/CFS	0	0.923397	1.30527	0.674305	1.97983	0.832597	0.834915	0.766738	0.74099	0.957881	0.757075	1.00604	1.13893	0.523474	0.882767	0.785018	0.719597	0.738161	0.772733	0.576649	0.852164	0.91548	0.94398	0.785212	0.740582	0.772679	0.860984	0.519697	0.999639	0.556164	1.08821	1.15525	0.44515	0.954482	0.887677	1.59595	0.203419	0.824855	0.949896	0.83921	0.623455	0.65129	0.823994	0.742932	0.706269	0.963178	0.831171	0.785541	0.943729
PI-ME/CFS	1	0.506395	1.16717	0.53579	0.55531	0.918419	1.43643	1.02635	0.981345	0.702303	0.702917	1.26043	0.82702	0.523474	0.700889	0.623545	0.824702	0.678652	0.594451	0.647387	0.729001	0.650376	0.820974	0.714291	0.314001	0.963852	0.655044	0.587218	0.636646	0.426344	0.892396	0.732022	1.18309	0.799545	1.04471	0.472268	0.576412	0.807822	0.830819	0.826057	0.955558	0.42701	0.754627	0.611569	0.606362	0.572694	1.121	0.628287	0.82773
PI-ME/CFS	0	0.740859	1.01571	0.89994	1.38139	0.622392	1.36883	1.22641	0.851108	0.636442	0.812233	0.957886	0.699523	0.523474	1.02292	0.731045	0.648149	0.959282	0.648892	0.900687	0.806098	0.665692	0.722802	0.633874	0.523583	0.847987	0.704265	0.550173	1.0515	0.686301	0.805421	0.679703	0.44515	0.864616	1.10062	0.649289	0.203419	0.626205	0.8408	0.845178	0.621731	0.42701	0.899385	0.877232	0.837257	0.789836	0.573402	0.955777	0.814692
PI-ME/CFS	1	1.07164	0.150918	1.00509	0.536763	0.910083	0.989777	0.597037	0.950708	0.257774	0.676938	1.01729	0.704141	0.523474	1.08652	0.986749	0.698237	1.15451	0.837474	0.913658	0.734683	1.26964	1.06581	0.860775	0.815631	1.17988	1.07508	1.08225	0.923624	0.604581	0.974044	0.728402	0.479972	0.906378	0.850401	0.881833	0.907293	1.05096	1.08333	0.925098	0.839136	2.89378	0.87337	1.04764	0.813974	1.21651	0.763352	0.804205	0.925983
PI-ME/CFS	1	0.833372	2.95496	0.169399	0.599953	0.857656	0.633856	1.36418	0.758943	0.257774	0.481727	0.66326	0.72832	0.523474	0.830349	1.23488	0.545066	0.509896	0.48205	0.4934	0.78786	0.397432	0.708133	0.376284	1.14894	0.883877	0.441388	0.902812	0.858887	1.34904	0.588301	0.684587	0.875549	0.609684	0.718024	0.242445	2.4014	0.393004	0.619759	0.8993	0.784671	0.508648	0.38197	0.604233	0.822876	0.892955	0.682408	0.601761	0.659968
PI-ME/CFS	0	0.745995	0.661417	0.367117	1.19609	0.593623	0.922826	0.824692	0.633216	0.257774	0.681782	0.646505	0.319717	0.523474	0.774468	1.16927	0.627991	0.479742	0.275061	0.4934	0.458221	0.397432	0.701268	0.594925	1.13879	0.892607	0.429109	1.05965	0.750955	0.330641	0.746789	0.585661	0.44515	0.711336	0.490478	0.840045	0.203419	0.595354	0.658713	0.709415	0.483508	0.42701	0.630673	0.558712	0.676462	0.916682	0.414154	0.673766	0.658717
[truncated: 397 more columns]
