# Supplementary material for: Deep phenotyping of post-infectious myalgic encephalomyelitis/chronic fatigue syndrome
Source: Nat Commun. 2024 Feb 21;15:907. doi: 10.1038/s41467-024-45107-3 (PMC10881493; doi:10.1038/s41467-024-45107-3)
Supplement: Supplementary file 6 — Source Data [file 41467_2024_45107_MOESM6_ESM.zip › Figures Source Data Files 12.30.23/Figure S13D.xlsx]

## Sheet: Batch-norm Imputed Data
ID	Birth Sex	S-1-pyrroline-5-carboxylate	homocarnosine	spermidine	1-methylnicotinamide	5-hydroxyindoleacetate	2-methylcitrate	2-oxoadipate	alpha-ketoglutarate	kynurenate	3-hydroxyisobutyrate	3-hydroxy-3-methylglutarate	homovanillate (HVA)	cholate	5,6-dihydrothymine	hypoxanthine	N6,N6,N6-trimethyllysine	N-acetylputrescine	N-formylmethionine	adenosine 3',5'-cyclic monophosphate (cAMP)	5-methylthioadenosine (MTA)	N6-methyladenosine	arginine	argininosuccinate	ascorbate (Vitamin C)	aspartate	3-(4-hydroxyphenyl)lactate	beta-alanine	succinate	3-hydroxybutyrate (BHBA)	cholesterol	choline phosphate	cortisone	creatinine	cysteinylglycine	deoxycholate	cystathionine	gluconate	glycine	histidine	cortisol	hypotaurine	inosine	myo-inositol	isoleucine	citrulline	saccharopine	leucine	lysine
HV	0	1.12651	0.918634	1.09116	0.776535	1.3871	1.67916	0.709127	1.06128	0.257774	0.832102	0.993961	1.06759	0.523474	1.42882	0.882073	1.37654	1.32211	1.22255	2.24922	1.13869	2.16215	1.11408	1.23008	0.514775	1.7206	0.992492	0.846965	1.19742	1.35501	1.26342	1.23304	1.29652	1.18724	0.896641	1.96214	0.631671	1.36773	1.04026	1.22139	1.1584	0.42701	0.913422	0.999012	1.34666	1.08571	1.66447	1.26893	1.23775
HV	0	1.25376	0.506149	1.29615	0.566642	1.02557	1.58697	1.48479	1.18948	0.973186	1.36282	0.962284	1.02345	1.09083	1.41176	0.682328	1.50102	1.36811	1.05841	1.13351	0.974334	1.24122	1.19545	1.20288	0.650319	0.983467	1.07928	0.618163	1.00036	1.50637	1.20638	1.10821	1.01565	1.21744	1.43945	9.7707	2.47457	1.39777	1.35965	1.19104	0.675992	0.707144	1.04543	0.675404	1.76528	1.09138	1.1924	1.49657	1.30311
HV	0	0.986796	0.785021	1.26399	1.32069	0.99756	1.14281	0.501395	1.0583	0.589805	0.99153	1.38026	0.730627	0.763346	1.11531	0.717136	1.09635	1.21048	0.914382	1.10564	0.901829	0.397432	1.03385	1.02306	0.662087	0.790062	0.692821	0.460527	1.0484	1.00718	1.13623	1.01087	1.27958	0.995798	0.808785	1.49877	0.523747	0.842462	1.11404	1.1348	0.900529	0.927036	1.05039	0.918856	1.11006	1.16396	0.992166	1.16208	1.19007
HV	0	1.39983	2.47932	0.832804	1.15916	1.71814	1.78231	0.935607	1.29305	1.27302	1.19232	1.54019	1.49779	0.555906	1.27275	1.13657	1.39359	1.21476	1.38806	1.43189	1.29306	1.01364	1.24728	1.52124	1.86848	1.37715	1.36935	0.153872	1.96889	0.543472	2.12488	1.29228	1.19507	1.30738	1.21994	2.43916	1.06506	1.7831	1.13358	1.30575	1.12093	1.36423	1.14841	1.27726	1.33483	0.87799	1.81881	1.29793	1.06618
HV	0	1.07284	0.282605	0.994911	1.25452	1.01692	1.05518	1.02042	1.02921	0.828188	1.33594	1.2693	1.06735	1.00866	0.879906	1.18266	1.25936	1.21969	1.46521	1.06786	1.04308	0.742122	1.03022	1.08548	1.03514	0.931942	1.75863	1.13998	1.06094	1.20469	1.04414	1.08602	0.525766	1.19636	0.67542	3.11681	0.453311	1.38947	1.15779	0.858544	1.06012	0.42701	0.818993	1.1029	1.42519	2.00672	1.60416	1.30833	1.1727
HV	0	1.56676	1.08538	1.71433	0.736617	0.992428	0.824067	0.95086	0.761828	0.65037	1.0241	1.10868	0.821853	2.62422	0.927027	0.94807	1.00198	1.57773	0.976146	2.06715	1.28921	1.1565	0.968499	0.711142	1.16456	1.63768	0.968879	1.26676	0.959394	0.63986	0.937936	1.35113	1.34777	0.950729	0.744103	7.0067	1.13959	0.959637	1.18053	1.06261	1.61296	0.893933	1.09968	0.751858	1.00488	1.21472	0.786905	1.03445	1.08027
HV	0	1.47701	1.17889	0.791397	0.992934	1.35337	1.17331	1.21992	1.46015	1.52075	1.47819	1.36883	1.4544	0.523474	1.00568	1.48874	1.26435	1.25026	1.51967	1.52485	1.7789	0.986362	1.06699	1.21081	0.97422	0.965007	1.71739	1	1.22569	1.14706	1.12788	0.762888	1.19684	1.17775	1.17802	0.242445	1.69753	1.68224	0.992921	1.11642	1.34716	0.42701	1.07533	1.29655	0.842283	0.992745	1.3344	0.78077	0.885266
HV	0	1.09776	0.68144	1.27194	1.16843	1.52714	0.960466	0.921782	1.21397	0.257774	1.09219	1.38917	1.18922	0.523474	0.888999	1.88612	1.07568	1.02383	1.12246	0.868667	1.3981	0.492301	1.07503	1.50479	1.26009	1.09829	1.03471	1.37221	1.08049	1.11626	1.16373	1.24689	0.826844	1.24527	1.2212	1.18205	0.203419	1.79363	0.991965	1.11164	1.01966	0.42701	1.37954	1.01011	1.00541	1.35097	1.44523	0.978131	1.05646
HV	0	1.65338	1.6306	1.375	0.69836	0.549764	0.608547	0.501395	1.0447	0.257774	1.32076	0.885654	0.569586	0.99134	1.63603	0.920117	1.24822	1.23183	0.376504	1.25565	1.08296	0.397432	1.38182	1.24285	1.32745	1.04852	0.524023	0.783505	1.38613	1.06535	1.0471	1.45473	1.31706	0.97012	1.26847	1.91614	0.203419	1.09983	1.01341	2.11712	1.29848	0.42701	1.2509	1.15672	1.982	1.39468	0.5623	2.07252	1.12159
HV	0	1.13392	0.947446	1.41263	0.650376	0.556635	1.45086	0.73161	0.811542	0.257774	1.08455	1.31369	0.809047	0.523474	1.10384	0.770966	1.44824	0.856602	1.05132	0.900475	1.11925	1.4163	1.24778	1.18667	1.15061	1.51123	1.10567	1.42535	1.17373	1.37401	1.39654	1.77295	1.53299	1.09312	0.805045	0.897308	0.203419	1.49573	1.33054	1.29922	0.920418	0.42701	1.08949	1.00099	1.30287	1.72258	1.07675	1.16991	1.05639
PI-ME/CFS	0	0.731093	0.502963	0.507262	0.521525	0.679667	1.12411	0.876572	1.01617	0.257774	1.09168	1.2067	0.661439	0.644084	0.92994	0.698497	1.04216	0.954051	0.364459	0.667798	0.663606	0.397432	0.963136	0.855392	1.33448	1.21033	0.612549	1.75174	1.85645	0.562818	1.54805	1.27646	0.900462	0.900757	1.59078	2.87273	0.501816	0.909324	0.868381	0.949026	1.05483	0.42701	0.846937	0.808181	1.31273	0.968862	1.2162	1.34605	1.31124
PI-ME/CFS	0	1.06851	1.06015	0.847306	1.03042	0.858246	0.175969	1.21937	0.89661	0.257774	1.03691	1.22497	0.948067	1.13721	0.982257	1.47423	0.988027	0.921153	0.82622	1.10652	1.00618	0.566438	0.930702	0.566127	0.943748	1.01653	0.953706	1.18468	0.931	1.14414	0.931351	1.44387	0.561372	0.913027	0.842408	1.26764	0.682025	0.924043	0.703118	0.864253	1.16925	0.729269	0.952304	0.792225	0.902308	1.22593	0.898784	0.962766	0.957347
PI-ME/CFS	0	1.40606	2.42905	1.22721	4.22293	2.00628	1.38461	0.930401	1.08746	1.96264	1.17039	1.21095	2.04852	0.523474	0.608545	1.41977	1.15343	1.21647	1.30848	0.956705	1.32837	1.12831	1.18317	1.09519	1.01525	1.18716	1.84764	1.20231	0.933512	0.505551	1.63774	0.539856	0.603443	1.28367	1.03508	1.55268	1.25875	1.39229	1.12081	1.00713	1.42178	0.568704	0.954569	1.00939	1.25865	0.990753	1.93497	1.1264	1.01064
PI-ME/CFS	0	1.36812	0.0749122	1.98113	0.754349	0.560196	1.45567	0.742287	1.20681	0.717816	1.18657	0.896684	0.592326	1.48102	1.47715	0.787198	1.37458	1.30242	1.28144	1.49552	0.767645	0.642569	1.22523	1.11976	0.912081	1.24444	1.0054	0.332831	1.17824	2.33102	1.35854	1.02005	1.26715	1.25319	1.05988	2.21995	0.203419	1.20003	1.45098	1.18797	1.05762	0.42701	1.49778	1.06737	1.41689	1.1584	1.44338	1.68511	1.34001
PI-ME/CFS	0	0.923397	1.30527	0.674305	1.97983	0.832597	0.834915	0.766738	0.74099	0.957881	0.757075	1.00604	1.13893	0.523474	0.882767	0.785018	0.719597	0.738161	0.772733	0.576649	0.852164	0.91548	0.94398	0.785212	0.740582	0.772679	0.860984	0.519697	0.999639	0.556164	1.08821	1.15525	0.44515	0.954482	0.887677	1.59595	0.203419	0.824855	0.949896	0.83921	0.623455	0.65129	0.823994	0.742932	0.706269	0.963178	0.831171	0.785541	0.943729
PI-ME/CFS	0	0.740859	1.01571	0.89994	1.38139	0.622392	1.36883	1.22641	0.851108	0.636442	0.812233	0.957886	0.699523	0.523474	1.02292	0.731045	0.648149	0.959282	0.648892	0.900687	0.806098	0.665692	0.722802	0.633874	0.523583	0.847987	0.704265	0.550173	1.0515	0.686301	0.805421	0.679703	0.44515	0.864616	1.10062	0.649289	0.203419	0.626205	0.8408	0.845178	0.621731	0.42701	0.899385	0.877232	0.837257	0.789836	0.573402	0.955777	0.814692
PI-ME/CFS	0	0.745995	0.661417	0.367117	1.19609	0.593623	0.922826	0.824692	0.633216	0.257774	0.681782	0.646505	0.319717	0.523474	0.774468	1.16927	0.627991	0.479742	0.275061	0.4934	0.458221	0.397432	0.701268	0.594925	1.13879	0.892607	0.429109	1.05965	0.750955	0.330641	0.746789	0.585661	0.44515	0.711336	0.490478	0.840045	0.203419	0.595354	0.658713	0.709415	0.483508	0.42701	0.630673	0.558712	0.676462	0.916682	0.414154	0.673766	0.658717
[truncated: 397 more columns]
