# Supplementary material for: Deep phenotyping of post-infectious myalgic encephalomyelitis/chronic fatigue syndrome
Source: Nat Commun. 2024 Feb 21;15:907. doi: 10.1038/s41467-024-45107-3 (PMC10881493; doi:10.1038/s41467-024-45107-3)
Supplement: Supplementary file 6 — Source Data [file 41467_2024_45107_MOESM6_ESM.zip › Figures Source Data Files 12.30.23/Figure S13E.xlsx]

## Sheet: Batch-norm Imputed Data
ID	Birth Sex	S-1-pyrroline-5-carboxylate	homocarnosine	spermidine	1-methylnicotinamide	5-hydroxyindoleacetate	2-methylcitrate	2-oxoadipate	alpha-ketoglutarate	kynurenate	3-hydroxyisobutyrate	3-hydroxy-3-methylglutarate	homovanillate (HVA)	cholate	5,6-dihydrothymine	hypoxanthine	N6,N6,N6-trimethyllysine	N-acetylputrescine	N-formylmethionine	adenosine 3',5'-cyclic monophosphate (cAMP)	5-methylthioadenosine (MTA)	N6-methyladenosine	arginine	argininosuccinate	ascorbate (Vitamin C)	aspartate	3-(4-hydroxyphenyl)lactate	beta-alanine	succinate	3-hydroxybutyrate (BHBA)	cholesterol	choline phosphate	cortisone	creatinine	cysteinylglycine	deoxycholate	cystathionine	gluconate	glycine	histidine	cortisol	hypotaurine	inosine	myo-inositol	isoleucine	citrulline	saccharopine	leucine	lysine
HV	1	3.66352	3.63931	1.08887	1.58798	2.57108	0.734268	1	0.859	1.13265	1.81406	0.954492	2.44224	0.735972	1.01747	1.22985	1.58605	1.7943	2.24879	1.86031	2.14481	2.21798	1.6516	1.22591	2.15768	1.82249	1.83413	0.153872	1.34968	1.183	1.58695	1.75738	2.24367	1.12588	1.00806	0.890053	3.46585	0.786734	2.41614	1.8153	2.31748	2.13192	1.47324	1.2038	1.69424	1.76565	0.414154	1.81206	1.79691
HV	1	0.862863	0.433712	1.12199	0.656234	1.29094	0.859713	0.745555	0.84658	0.702248	0.818084	0.960112	0.727887	0.762105	1.09393	1.34341	0.921247	0.94181	1.32935	1.32579	1.01416	0.431286	0.944191	0.861266	1.297	0.85632	1.30958	1.37047	0.743971	1.04697	0.720721	0.600611	0.958488	1.0042	0.608334	0.927158	1.40577	1.11793	0.994882	0.993361	0.640085	1.21256	1.04637	0.879045	0.928406	0.99901	1	0.874728	0.824412
HV	1	0.96232	0.577501	1.09932	2.24552	1.36566	1.32949	1.6068	1.14837	1.66641	1.20231	0.979231	1.46625	0.523474	1.02639	0.927398	0.963629	1.01581	1.60995	0.958472	0.730353	1.19773	1.11223	1.21716	1.52029	0.750009	1.25209	0.872872	0.980433	0.991848	0.606049	0.819936	0.856543	1.1139	1.45516	1.19927	0.945843	1.24053	0.793782	1.00664	1.1785	0.42701	1.27834	1.30162	1.21281	0.763724	1.37221	1.4003	1.36435
HV	1	0.770166	3.51615	0.532842	1.00707	0.904224	0.933728	1.1382	0.848915	0.730383	1.05574	1.25328	0.92385	0.523474	1.07655	0.984311	0.852188	0.803816	0.729423	0.962042	0.941649	0.460157	0.929808	1.09695	1.22581	0.838206	0.892278	0.793357	1.21899	0.520407	1.16013	1.01032	0.68683	0.892011	0.991942	0.478854	0.925797	0.955272	1.11982	1.12834	0.370597	0.42701	1.16569	1.01315	0.995124	0.83607	0.930202	0.949413	0.940119
HV	1	0.728128	0.776202	0.711114	1.79936	1.29618	0.746554	1.60674	0.686971	0.257774	0.942256	0.762563	1.38407	0.523474	0.798294	1.23192	1.60459	0.830303	1.7808	0.942869	0.885455	1.1707	0.894419	0.8098	1.37096	1.09744	1.09696	1.22549	1.17817	1.65279	0.797151	1.23442	0.44515	1.04877	0.760872	0.521771	1.56043	1.08159	0.799192	0.845518	0.518193	0.42701	0.766213	1.46068	0.614597	1.09038	0.688674	0.601316	0.822075
HV	1	1.0132	1.09478	1.36447	0.937561	1.38284	0.945758	1.29055	1.112	1.62791	0.787245	1.22327	1.20657	0.523474	1.58119	1.23774	1.0622	1.25885	0.982351	1.27249	0.885365	1.66215	1.09335	1.05299	0.938201	0.883011	0.891332	0.504327	0.892304	1.13883	0.717604	0.989682	0.831183	1.03712	1.08161	0.242445	1.67165	0.998495	1.20338	1.09172	1.03206	0.42701	1.13047	0.938598	0.972331	1.12982	0.64716	1.01244	1.10934
HV	1	1.22877	0.341468	0.924191	1.34133	1.37059	1.0337	1.51489	0.960711	1	0.969589	1.04244	1.4262	1.77332	0.996768	1.37088	0.998021	1.06935	1.33156	1.2072	1.53205	1.1294	1.1808	1.33855	1.31775	1.05768	1.35157	1.41248	0.908423	0.992822	0.961117	0.848653	0.508328	1.05015	0.845496	5.09756	0.261932	1.25921	1.14659	0.866745	1.12696	1.68761	0.838061	1.18712	0.904466	1.26016	0.703006	0.88249	0.879998
HV	1	1.53658	0.984287	0.596962	2.36524	1.36519	0.89376	1.3453	1.01835	1.1481	1.36551	1.17632	1.38217	0.523474	0.884549	1.32574	1.03944	1.00388	0.628822	1.03796	1.15208	0.769747	0.803066	0.976939	0.556569	1.41406	1.08114	1.36543	0.621755	1.43192	0.833982	0.590355	0.44515	1.02539	0.949545	0.382227	0.392286	0.96478	0.62525	0.907664	0.55874	0.42701	0.821954	1.03048	1.63509	0.925231	1.2477	1.44578	1.18769
HV	1	0.964178	0.62095	1.50931	0.685004	1.25617	1.11635	0.979895	1.34544	1.41336	1.11367	0.849869	1.10215	0.523474	1.09222	1.17522	0.843999	1.09491	1.33988	0.727314	0.939957	0.594528	0.818656	0.700619	0.101133	1.19523	1.40357	2.24529	0.757532	1.36167	1.17491	0.907342	0.44515	1.12099	1.11065	1.79356	0.565071	1.12939	0.979047	0.980237	0.550558	0.42701	1.06166	0.653178	0.977104	0.71148	1.18319	0.985349	0.984768
HV	1	0.372715	2.32259	0.63144	0.547475	1.22415	0.843291	1.05814	0.968434	1.20458	0.943316	0.938616	1.23578	0.523474	0.669965	1.01325	0.51399	0.783036	0.905747	0.827581	1.07369	1.66205	0.711493	0.747466	0.984753	0.734653	0.786696	0.637186	0.828587	0.547811	0.457694	1.4458	0.724535	0.759267	1.21956	0.242445	0.203419	0.651533	0.800425	0.881536	0.663124	0.42701	0.725516	0.808874	0.726294	0.736468	0.548942	0.745991	0.585047
HV	1	1.59846	0.638357	1.53731	0.735596	1.08919	1.06014	0.636827	1.19897	1.02112	0.954236	1.02426	1.04462	1.52504	1.05086	1.33331	0.984547	0.996123	1.74537	1.40045	1.09675	1.32785	1.20403	0.894953	1.06308	0.925518	1.63077	1.31861	1.24688	0.823146	0.905615	0.962651	0.887474	1.11556	0.936897	2.61862	0.203419	1.08383	2.00588	1.02128	1.75818	1	1.08576	1.0806	1.5391	1.51349	0.959302	1.56003	0.990687
PI-ME/CFS	1	1.12341	1.35262	1.72835	0.448685	0.587996	0.892427	1.30706	1.04387	0.257774	1.00847	0.860121	0.876782	0.523474	1.00323	1.16839	1.15328	0.987526	1.34969	1.76296	0.993819	1.12397	1.31323	1.15432	0.822742	1.14285	1.08711	1.18509	1.03695	0.915563	0.857931	1.20399	1.81632	0.961623	0.906258	1	1.18967	1.04001	1.63849	1.28585	1.13586	1.47821	1.06948	1.02314	1.26275	1.21858	1.08125	1.26011	1.17535
PI-ME/CFS	1	0.743251	0.525682	1.23209	1.03676	0.779368	1.33786	1.00016	0.773108	0.751581	1.04615	0.832535	0.98204	0.523474	0.673371	0.828558	0.730993	0.84966	0.75146	0.689622	0.914071	0.397432	0.671128	0.637935	0.974571	0.801328	0.786516	0.79969	0.840818	0.611242	0.572864	0.579094	0.44515	0.828505	1.23606	0.551279	0.203419	0.747925	0.913289	0.939976	0.527236	0.896746	0.928892	0.797174	1.01566	0.706296	0.854033	1.12745	0.945541
PI-ME/CFS	1	0.670574	2.27235	0.758582	1.51212	1.09639	1	1.20919	1.18533	0.257774	0.797695	0.734947	0.909889	0.523474	0.632391	0.942319	0.987115	0.877087	0.654974	1.26279	1.04855	0.781691	0.969785	1.05347	1.70553	1.10766	0.555546	1.61262	1.23601	0.953153	1.1273	0.85783	1.65475	0.858117	1.80507	0.945666	0.203419	1.0015	1.00512	1.43507	1.37144	1.79918	1.16077	1.02565	1.46952	1.40753	1.03031	1.32167	1.00931
PI-ME/CFS	1	0.790017	0.332064	0.827557	0.869206	0.80054	0.175969	1.13454	0.901448	1.50711	0.852187	0.806459	1.01796	0.523474	0.756054	0.866306	0.652243	0.665344	1.01765	0.79026	0.469734	0.928819	0.692943	0.510459	1.04029	0.927852	0.994596	0.593076	0.728946	0.434332	1.02596	0.679437	0.44515	0.966547	1.14382	0.887303	0.525415	0.951572	0.984086	0.792887	0.456659	2.41991	0.697182	0.910132	0.984856	0.637662	0.889996	0.977381	0.782383
PI-ME/CFS	1	0.890674	1.96346	0.728509	1.70304	1.00244	0.657664	0.606446	1.01124	1.1561	0.919818	1.31259	1.41519	0.523474	0.924917	1.39564	1.1022	1.24183	1.26739	0.707629	1.13292	1.27888	1.21137	1.05196	0.0362431	1.07203	1.15125	0.582459	0.901608	0.482665	1.0753	1.10134	1.72207	1.14503	1.09642	0.707904	2.39418	0.966798	0.805879	1.12388	1.18204	0.42701	1.10199	1.05019	0.907158	0.856809	1.14875	0.987564	1.1518
PI-ME/CFS	1	0.568535	1.18929	0.609931	0.629968	0.686053	0.656003	0.997016	0.973085	0.257774	0.858685	0.77312	0.892873	0.523474	1.3761	0.977088	0.648657	0.674308	0.385735	0.4934	0.487041	0.397432	0.850187	0.746902	0.763168	0.918616	0.662769	0.698594	0.809066	1.03453	0.568072	0.710394	1.10505	0.735346	0.936517	0.841859	1.51939	0.714727	0.640132	0.794172	0.663595	0.42701	0.767519	0.766145	0.708394	0.765629	0.645055	0.764424	0.708911
PI-ME/CFS	1	0.88037	1.17651	1.07436	1.09568	0.662891	1.00048	0.856517	0.988759	0.257774	0.860544	0.522076	0.608194	0.523474	0.925933	0.95694	0.731978	0.727147	0.598727	0.779462	1.02281	0.558547	0.845478	0.80417	0.938606	0.945443	0.720793	1.09519	1.35758	4.4888	0.697078	0.503641	1	0.835275	0.558233	0.937713	1.05416	0.774168	1.3364	0.841444	0.980338	1.39304	0.890414	0.850243	0.903345	1.00099	1.13794	0.812928	0.795619
PI-ME/CFS	1	0.506395	1.16717	0.53579	0.55531	0.918419	1.43643	1.02635	0.981345	0.702303	0.702917	1.26043	0.82702	0.523474	0.700889	0.623545	0.824702	0.678652	0.594451	0.647387	0.729001	0.650376	0.820974	0.714291	0.314001	0.963852	0.655044	0.587218	0.636646	0.426344	0.892396	0.732022	1.18309	0.799545	1.04471	0.472268	0.576412	0.807822	0.830819	0.826057	0.955558	0.42701	0.754627	0.611569	0.606362	0.572694	1.121	0.628287	0.82773
PI-ME/CFS	1	1.07164	0.150918	1.00509	0.536763	0.910083	0.989777	0.597037	0.950708	0.257774	0.676938	1.01729	0.704141	0.523474	1.08652	0.986749	0.698237	1.15451	0.837474	0.913658	0.734683	1.26964	1.06581	0.860775	0.815631	1.17988	1.07508	1.08225	0.923624	0.604581	0.974044	0.728402	0.479972	0.906378	0.850401	0.881833	0.907293	1.05096	1.08333	0.925098	0.839136	2.89378	0.87337	1.04764	0.813974	1.21651	0.763352	0.804205	0.925983
PI-ME/CFS	1	0.833372	2.95496	0.169399	0.599953	0.857656	0.633856	1.36418	0.758943	0.257774	0.481727	0.66326	0.72832	0.523474	0.830349	1.23488	0.545066	0.509896	0.48205	0.4934	0.78786	0.397432	0.708133	0.376284	1.14894	0.883877	0.441388	0.902812	0.858887	1.34904	0.588301	0.684587	0.875549	0.609684	0.718024	0.242445	2.4014	0.393004	0.619759	0.8993	0.784671	0.508648	0.38197	0.604233	0.822876	0.892955	0.682408	0.601761	0.659968
[truncated: 397 more columns]
