# Supplementary material for: Deep phenotyping of post-infectious myalgic encephalomyelitis/chronic fatigue syndrome
Source: Nat Commun. 2024 Feb 21;15:907. doi: 10.1038/s41467-024-45107-3 (PMC10881493; doi:10.1038/s41467-024-45107-3)
Supplement: Supplementary file 6 — Source Data [file 41467_2024_45107_MOESM6_ESM.zip › Figures Source Data Files 12.30.23/Figure S14A.xlsx]

## Sheet: Sheet1
		HV	HV	HV	HV	HV	HV	HV	PI-ME/CFS	PI-ME/CFS	PI-ME/CFS	PI-ME/CFS	PI-ME/CFS
	Birth Sex	0	0	0	0	0	0	0	0	0	0	0	0
Gene Name	gene_id
LIX1-AS1	ENSG00000251513	288	100	164	101	150	133	87	340	312	515	308	611
HOXB-AS3	ENSG00000233101	12	28	8	12	40	12	7	51	48	72	45	32
KLHL14	ENSG00000197705	657	365	317	329	393	439	280	865	791	769	805	1246
FAM111B	ENSG00000189057	271	175	160	123	169	96	108	354	304	502	260	427
ARHGEF35-AS1	ENSG00000244198	1586	1228	756	851	1191	989	1352	2744	2058	4239	2943	3494
OR2A1-AS1	ENSG00000244479	307	221	137	197	218	170	214	464	403	889	625	709
PEG10	ENSG00000242265	412	204	173	139	157	301	122	516	544	443	971	908
CNKSR2	ENSG00000149970	415	237	351	264	274	192	128	663	741	611	429	667
BACH2	ENSG00000112182	4355	2303	3827	2578	3331	2447	1738	5745	6643	8089	5126	7685
KCNH8	ENSG00000183960	524	361	522	279	482	448	176	845	648	765	987	1381
CR2	ENSG00000117322	1019	813	379	892	973	670	523	1049	1253	1938	1139	3437
DDX43	ENSG00000080007	311	284	194	191	612	395	162	78	148	126	185	270
QSOX2	ENSG00000165661	3255	2518	2527	2550	3043	2309	2152	4365	4472	5264	4423	5474
AC006230.1	ENSG00000287778	218	138	81	84	125	139	167	142	324	395	424	741
PAX5	ENSG00000196092	8465	3334	3135	2419	4336	3006	1515	7739	4682	7143	8073	10229
MARCHF3	ENSG00000173926	227	118	157	115	206	110	90	257	330	306	327	392
ADD2	ENSG00000075340	720	501	339	372	674	389	490	1350	913	1298	752	1255
STARD4-AS1	ENSG00000246859	42	48	22	29	45	39	28	73	120	75	114	121
CDCA7L	ENSG00000164649	2258	1296	1068	1353	1520	1195	1056	2345	2322	2853	2089	3848
RBM20	ENSG00000203867	18	20	58	24	22	17	5	95	78	163	43	57
UBQLNL	ENSG00000175518	13	64	53	44	60	45	42	132	220	246	64	182
AC024588.1	ENSG00000246214	5	8	33	24	43	13	2	45	52	51	29	45
DLGAP4-AS1	ENSG00000232907	36	60	59	52	77	54	54	132	108	148	148	119
TCL6	ENSG00000187621	842	354	307	238	274	364	210	600	601	1323	773	765
RPL23AP25	ENSG00000233084	123	158	91	132	322	104	108	153	223	236	154	219
FAM66D	ENSG00000255052	248	208	253	151	263	225	203	515	399	401	564	701
PLEKHG1	ENSG00000120278	1326	690	854	605	881	702	268	2256	1044	1494	1636	2443
LUCAT1	ENSG00000248323	654	465	945	574	617	441	507	782	853	688	449	878
TRBJ1-1	ENSG00000282320	66	93	62	58	112	82	45	132	120	182	131	167
FCRL1	ENSG00000163534	15893	4085	4889	5315	6403	5817	3687	10781	11356	18744	13955	18735
CNN3	ENSG00000117519	74	90	87	67	77	34	32	129	67	230	118	184
LINC00926	ENSG00000247982	15130	6170	7052	4246	7750	6058	4572	13960	10182	12684	11324	20851
CLEC20A	ENSG00000188585	27	14	10	12	24	23	11	34	56	39	36	33
RUBCNL	ENSG00000102445	4001	2602	2611	2232	3011	2285	1192	4660	3576	4780	5598	8328
STAP1	ENSG00000035720	1736	869	683	578	850	794	441	1508	1294	2087	1387	2569
NIBAN3	ENSG00000167483	8311	3904	2455	2420	4204	3489	1745	5542	5793	5551	7473	9111
SNX22	ENSG00000157734	1668	1123	402	673	1057	881	500	1230	1233	1533	1701	2051
COL19A1	ENSG00000082293	1435	323	700	466	635	465	482	1378	1646	1699	1191	2589
CD209	ENSG00000090659	229	313	160	154	477	190	223	228	304	414	236	339
AL132712.2	ENSG00000287346	35	41	39	63	52	45	32	78	71	101	85	114
CD22	ENSG00000012124	12640	6628	4085	4489	7046	4918	3589	10169	7280	12992	12204	14823
C1QC	ENSG00000159189	175	72	29	25	93	50	84	48	18	49	38	64
CD19	ENSG00000177455	4285	2028	1309	1174	2015	1620	1019	2192	2243	3374	4382	3942
MIR600HG	ENSG00000236901	1315	834	559	564	967	884	764	1255	1556	2238	1551	1846
RALGPS2	ENSG00000116191	9099	4949	4111	5216	5521	5485	2448	11299	8256	8437	11159	23111
IL4R	ENSG00000077238	17960	12427	9514	7383	12646	8611	8713	18955	19576	26368	16087	19988
CLEC17A	ENSG00000187912	2164	1220	574	758	1102	916	442	1885	1542	2031	2407	3072
STEAP1B	ENSG00000105889	97	147	64	67	85	66	76	237	135	325	133	460
DCT	ENSG00000080166	7	26	30	38	27	13	33	140	124	44	30	74
PJVK	ENSG00000204311	180	179	181	227	299	162	113	503	393	438	317	427
GPRASP1	ENSG00000198932	1914	2560	4038	3370	3779	2369	2688	7141	5899	9221	5388	5752
CXCR5	ENSG00000160683	1711	853	1026	440	897	479	392	1585	1095	1258	1419	1431
TPD52	ENSG00000076554	1965	1807	1101	1654	1719	2247	1186	4119	2738	2994	2910	5041
U62631.1	ENSG00000269553	359	120	99	135	186	135	112	359	234	392	381	439
ZCWPW1	ENSG00000078487	473	588	560	572	776	558	416	1107	905	1400	917	1339
HOXB-AS1	ENSG00000230148	195	317	237	265	652	272	242	698	715	788	732	417
COA1	ENSG00000106603	2267	3042	3002	2818	3842	2459	1968	5765	4887	6055	4751	6255
DTX1	ENSG00000135144	926	573	361	333	542	267	256	601	698	1063	714	1175
AP001636.3	ENSG00000255240	158	107	80	58	130	50	71	409	154	176	186	207
AC093928.1	ENSG00000286952	35	26	45	18	39	28	21	92	56	73	39	73
DOC2GP	ENSG00000231793	148	128	84	254	523	240	185	359	303	819	477	310
IGHD	ENSG00000211898	10240	3093	2625	1669	2772	2409	1532	3629	4107	6386	7079	7416
AC090517.2	ENSG00000274667	49	48	63	50	68	45	33	107	129	91	120	134
EDN1	ENSG00000078401	89	78	80	54	83	64	65	135	133	162	119	149
ZNF300	ENSG00000145908	479	401	622	443	731	563	542	1129	1044	1386	920	2090
PTPRK	ENSG00000152894	532	328	240	206	259	181	151	561	411	576	412	969
STRBP	ENSG00000165209	2888	2052	1423	1858	2428	2070	1504	3493	3327	4415	3523	5658
DHRS1	ENSG00000157379	963	1478	1263	1439	1999	1527	1411	2498	2928	3099	2518	3054
BEND4	ENSG00000188848	373	157	138	155	193	227	155	417	359	325	583	621
SCN3A	ENSG00000153253	590	141	199	121	310	272	179	798	422	955	406	1296
OSBPL1A	ENSG00000141447	1193	1379	762	985	1294	839	901	1363	1397	1442	1171	1750
FCRL3	ENSG00000160856	3562	7841	2015	4669	6020	7253	4093	8893	8276	11160	17079	23606
ZCCHC7	ENSG00000147905	2475	2487	1498	1934	2442	1882	1180	3995	3432	3824	3308	4919
TPST1	ENSG00000169902	315	162	159	254	158	108	126	346	502	553	262	398
CNST	ENSG00000162852	2784	3413	3353	3351	4478	2825	2023	6643	6807	8057	4998	7512
AP000757.1	ENSG00000254528	102	123	320	101	150	77	167	57	75	59	114	57
P2RY10	ENSG00000078589	1209	2401	2091	1561	2331	1684	1325	4503	3528	3715	3652	5587
WAKMAR2	ENSG00000237499	549	429	821	703	891	848	673	2182	1300	1591	1287	1943
PLPP5	ENSG00000147535	4072	2642	2351	2057	3115	2614	2355	4312	3802	6267	4023	6920
ZSCAN18	ENSG00000121413	1686	1680	1022	1101	1358	1408	1105	1842	2424	2851	2043	3197
CDH24	ENSG00000139880	81	84	104	102	164	125	86	247	259	241	199	194
AL591895.1	ENSG00000242861	496	1321	852	936	1058	1004	766	1647	1688	2163	1466	1994
SATB1-AS1	ENSG00000228956	625	823	779	1216	1002	838	720	1457	2089	1993	1478	2316
RMI2	ENSG00000175643	31	50	23	62	82	48	57	61	149	140	93	192
CNR2	ENSG00000188822	1748	1307	621	999	1441	1202	564	2092	1469	2330	3037	3007
AC006504.1	ENSG00000261770	330	192	149	472	243	171	153	484	700	927	348	1143
AC005225.4	ENSG00000279026	126	85	130	101	156	147	69	232	179	269	264	302
PDCD4-AS1	ENSG00000203497	423	422	415	356	554	337	334	780	721	1034	748	829
ZNF667	ENSG00000198046	158	89	105	100	85	98	37	256	238	241	116	383
NPR3	ENSG00000113389	62	12	60	18	32	63	25	128	146	42	156	114
FCRL2	ENSG00000132704	5587	2636	1698	2080	2320	2603	1243	3876	2996	5118	5791	8365
TMEM135	ENSG00000166575	1082	1040	1424	1122	1673	1098	795	3210	2712	2176	2029	3256
ZNF439	ENSG00000171291	1160	1519	713	1415	1151	1419	961	2116	2752	3467	2148	2744
PSMD10P1	ENSG00000228663	82	98	158	97	163	94	63	240	171	259	193	200
ZMYND8	ENSG00000101040	3928	3581	2924	3657	4984	3748	3088	7893	6696	7903	5698	7520
BIRC3	ENSG00000023445	10491	12692	8746	6866	13707	7922	6782	19485	21782	23969	17677	38869
FCER2	ENSG00000104921	4383	2738	1844	853	1366	1139	895	2856	2159	3261	2316	5346
AC245060.7	ENSG00000286129	179	115	104	128	214	160	127	296	217	402	259	413
WDR19	ENSG00000157796	1544	1508	1611	1720	1825	1765	1385	3076	2610	4051	3167	4416
PIK3C2B	ENSG00000133056	2930	1954	1595	1741	3109	2037	1899	3802	3323	5248	3423	5546
RAB30	ENSG00000137502	2371	1291	3556	1564	1919	1464	1005	3961	3220	3148	3329	4614
NETO1	ENSG00000166342	247	98	141	41	92	72	41	182	184	416	273	321
AC090948.1	ENSG00000271964	292	378	947	524	873	442	518	1177	1240	1745	948	1267
CLCN4	ENSG00000073464	850	306	129	194	245	218	136	429	426	747	435	695
AL118508.3	ENSG00000279447	48	59	93	43	40	42	33	50	105	44	55	58
SDC3	ENSG00000162512	888	684	288	364	862	491	486	323	633	413	809	583
ADAM12	ENSG00000148848	57	68	93	574	205	170	105	450	423	209	229	1478
SMIM10	ENSG00000184785	5	23	8	13	31	13	34	48	52	49	38	66
DTX4	ENSG00000110042	1009	665	994	444	823	439	330	1294	849	1227	1281	1349
ZC3H12B	ENSG00000102053	121	126	139	146	171	98	65	230	234	401	256	262
AC068050.1	ENSG00000213557	250	329	296	396	277	215	317	379	334	396	220	356
DNAH6	ENSG00000115423	57	55	111	98	108	159	86	266	372	586	249	279
VSIG4	ENSG00000155659	442	621	174	339	655	576	459	417	634	775	611	420
TNFRSF13C	ENSG00000159958	3997	1625	3073	1353	2140	1524	911	4290	2725	2489	3949	3178
FLT3LG	ENSG00000090554	233	393	347	310	619	300	352	746	731	1405	603	616
TRBJ1-3	ENSG00000282133	36	161	118	143	189	138	95	216	268	689	296	412
ZNF548	ENSG00000188785	2587	3294	3702	3460	3621	2965	2822	7010	4909	7828	4814	9283
EBF1	ENSG00000164330	779	304	403	245	439	294	99	682	508	451	660	769
AC093157.1	ENSG00000233184	921	986	698	1295	1758	837	924	1797	1999	2305	1901	2658
SDHAP3	ENSG00000185986	1211	1696	1234	1319	1759	1361	1385	2830	2629	3357	2072	2561
AC022239.1	ENSG00000269954	18	26	45	42	43	50	29	67	90	61	98	75
NELL2	ENSG00000184613	2107	5757	3726	3089	6507	1765	2848	5912	10087	10766	5926	10524
MAJIN	ENSG00000168070	33	19	23	8	8	15	3	44	32	32	31	39
USP11	ENSG00000102226	1914	2256	2358	1763	2668	2143	1717	3908	3210	4724	3729	3523
PLCG1-AS1	ENSG00000226648	109	151	219	292	282	191	162	471	465	529	484	452
TTC24	ENSG00000187862	309	270	283	348	701	327	315	576	567	794	886	618
MS4A1	ENSG00000156738	30308	22850	17781	18115	21939	18622	6505	34099	21197	34824	36180	59331
RPP21	ENSG00000241370	353	284	276	332	331	260	191	553	418	699	461	700
BFSP2-AS1	ENSG00000249993	3	4	4	7	12	4	21	11	35	47	10	21
SNX29P1	ENSG00000158482	932	411	407	373	563	343	308	798	782	811	871	1117
MIR342	ENSG00000199082	26	35	13	28	18	15	7	64	43	88	51	65
RPL23AP4	ENSG00000212932	87	164	84	113	326	97	60	119	202	192	168	221
MACROD2	ENSG00000172264	804	225	149	168	421	273	91	718	219	926	717	788
ARID5B	ENSG00000150347	3988	3177	2861	3129	4194	3691	2074	9711	4983	7881	5969	8436
CCR7	ENSG00000126353	2387	4180	3684	2837	4432	1764	2001	5286	8122	10248	4328	6511
CHD7	ENSG00000171316	3370	1883	4068	2614	3211	2419	1677	6875	5644	6126	4473	6678
SNORA59A	ENSG00000239149	18	31	15	18	23	21	9	20	55	56	59	43
TSPAN13	ENSG00000106537	1577	1015	632	646	994	755	312	1220	1024	1309	1309	2355
MIATNB	ENSG00000244625	1073	1615	871	1455	2551	1398	1423	2798	2801	4604	2751	3515
SLC9A7	ENSG00000065923	2897	1930	1863	1370	2477	1557	1087	3525	3043	3773	3824	4904
LINC02432	ENSG00000248810	1515	2116	517	1659	946	1423	1948	1661	1570	3546	544	2652
AL139246.3	ENSG00000228037	82	112	48	52	101	69	71	106	187	254	180	179
EID3	ENSG00000255150	229	227	283	190	156	220	91	643	447	425	400	566
AC244197.2	ENSG00000238039	52	67	58	67	148	64	74	576	543	165	132	150
AC079781.5	ENSG00000284707	387	335	339	494	675	340	402	815	794	871	860	1129
TMEM131L	ENSG00000121210	10220	8973	7912	10928	15359	8754	6274	21521	17965	22506	15303	25044
NDUFA6-DT	ENSG00000237037	1601	1229	965	1357	2477	1331	1490	2813	3110	2986	2251	2859
SCN4A	ENSG00000007314	92	29	19	23	35	27	34	76	50	100	67	103
TMEM45B	ENSG00000151715	60	115	20	45	70	69	74	105	103	395	101	232
CCDC191	ENSG00000163617	1364	1327	941	994	1464	1209	886	1935	1948	2406	2194	3121
PCDH9	ENSG00000184226	1938	414	261	372	572	476	317	532	1529	1621	2686	2214
ITFG2-AS1	ENSG00000258325	23	7	8	10	12	10	8	44	29	33	41	37
PPP1R18	ENSG00000146112	17893	16514	12375	10576	19451	11477	10300	22846	19787	19736	17068	21567
Z97633.1	ENSG00000280327	3	16	18	14	20	17	16	35	52	28	49	43
SLC26A8	ENSG00000112053	153	109	69	75	126	91	92	105	215	127	60	99
ZNF337	ENSG00000130684	2429	4052	2788	3338	4050	3467	3134	6187	5509	8628	5341	7308
HLA-DOB	ENSG00000241106	1848	1552	1065	1028	1951	1495	755	1973	1563	2859	2704	3467
TAS2R14	ENSG00000212127	122	165	92	151	219	165	178	279	426	260	287	412
PSMA2	ENSG00000106588	492	537	568	631	773	562	376	1232	1684	1108	986	1478
CD79A	ENSG00000105369	10591	5295	2939	2657	5057	3499	2083	6114	5195	6584	9046	8681
AC159540.2	ENSG00000277701	2096	4025	4754	4137	5824	4190	5290	9905	9623	11730	8609	11409
ST3GAL3	ENSG00000126091	115	147	158	129	227	179	115	342	395	444	316	309
SMIM10L2A	ENSG00000178947	44	101	47	66	182	67	99	177	145	318	226	211
AC092683.1	ENSG00000230606	3314	4822	6086	5950	8190	5579	7509	15143	14465	16725	12136	16234
LINC02245	ENSG00000237638	361	419	290	303	481	244	347	590	675	683	761	795
AC008736.1	ENSG00000267475	186	119	63	64	104	78	80	140	103	99	92	150
AC009088.1	ENSG00000260060	38	35	47	61	52	31	62	117	122	131	69	87
CD72	ENSG00000137101	2717	1769	771	950	1578	1290	814	1778	1722	2977	3164	2942
ZNF165	ENSG00000197279	83	43	100	60	47	46	21	160	93	96	102	118
CRTC3	ENSG00000140577	7734	6611	5958	5734	8632	6414	5062	13775	12804	15340	10375	13871
SC5D	ENSG00000109929	1225	1461	3259	2087	1997	1616	1082	3195	3551	3281	3054	4782
OR2A9P	ENSG00000228960	405	478	455	294	740	443	520	889	845	1871	1011	874
TTC12	ENSG00000149292	641	810	822	724	1468	803	1106	1971	1850	4103	2113	1998
PDE7A	ENSG00000205268	10624	12111	8294	11700	12975	10597	9285	18248	21144	26940	16237	27853
AC023830.3	ENSG00000278434	22	6	10	18	24	9	5	34	32	33	23	23
MACC1	ENSG00000183742	36	33	84	59	75	89	67	151	161	96	113	171
ZNF875	ENSG00000181666	2176	2886	2612	3017	2946	2621	1779	5576	4195	7174	3445	6263
AC006547.2	ENSG00000243762	8	3	10	12	24	5	4	13	29	24	15	19
SLC2A5	ENSG00000142583	364	229	140	84	260	246	251	442	453	393	331	573
DIPK1A	ENSG00000154511	383	739	369	501	789	564	392	1015	990	1597	995	1516
LINC02731	ENSG00000204241	29	64	43	49	115	38	21	128	113	106	81	73
RBM38-AS1	ENSG00000218018	186	85	426	140	226	130	55	1020	280	314	358	290
MRNIP	ENSG00000161010	2631	3200	2215	2882	4443	3233	2846	5155	5167	8745	6275	6125
SLC39A10	ENSG00000196950	2001	1872	1579	2339	3007	2509	2016	4781	4938	4602	3317	5220
LMO7	ENSG00000136153	686	899	985	1041	1262	749	759	1763	2216	2983	1363	2002
SLC5A5	ENSG00000105641	12	76	47	61	97	41	14	98	157	179	102	158
ECE1-AS1	ENSG00000231105	97	140	106	114	163	115	133	295	311	356	247	261
IGHM	ENSG00000211899	65879	21640	15810	13920	19173	21819	11440	22861	57705	37290	40164	36378
CHRM3-AS2	ENSG00000233355	2241	3930	1974	2975	6429	3061	3718	5081	11389	19598	4643	9649
AL162586.1	ENSG00000225032	596	425	330	468	810	467	708	872	1222	1777	1021	998
MTUS1	ENSG00000129422	252	160	248	335	264	111	219	766	570	1125	191	1822
TAS2R20	ENSG00000255837	78	64	43	59	57	59	63	139	224	117	110	189
PPM1K	ENSG00000163644	4106	4273	3683	3941	5510	4473	3034	7547	8326	8652	8024	10329
TRBJ2-3	ENSG00000211767	33	151	56	79	108	144	52	178	187	245	254	168
RGL4	ENSG00000159496	392	496	332	269	480	234	236	701	713	881	623	697
MYCBPAP	ENSG00000136449	30	75	87	102	219	111	196	310	327	499	375	346
FKBP11	ENSG00000134285	1876	1849	4377	3207	3415	3792	2545	8677	5384	5639	5101	6157
AL008628.1	ENSG00000261003	46	13	28	21	32	22	10	22	66	56	81	111
CLEC7A	ENSG00000172243	29387	26721	34393	30801	42181	19094	21439	21445	49370	35013	36451	48639
LINC02397	ENSG00000205056	549	471	185	488	526	511	427	599	654	1348	1111	1778
UGT8	ENSG00000174607	39	27	93	24	50	38	45	99	55	60	86	77
FFAR1	ENSG00000126266	186	25	216	34	40	9	7	140	73	98	126	76
AC087500.1	ENSG00000261879	201	255	154	307	416	273	223	482	633	841	601	685
P2RX5	ENSG00000083454	3453	2236	1114	1638	2215	1770	984	2346	2365	4032	3789	4446
ADARB1	ENSG00000197381	2702	2420	1747	1881	2854	2157	2299	4010	4450	6836	3704	4763
PAWR	ENSG00000177425	911	426	457	489	614	555	271	956	785	689	1074	1505
PDK1	ENSG00000152256	2615	2070	3102	2459	3915	2046	2267	6011	8017	7434	3357	5346
CDHR3	ENSG00000128536	213	344	232	194	335	288	396	527	742	697	598	780
MIR6503	ENSG00000275344	72	28	51	46	104	48	109	37	136	36	75	81
RIN2	ENSG00000132669	1944	2497	2005	2355	2796	1426	1557	2637	2917	2398	2493	3244
LINC01480	ENSG00000270164	174	333	76	152	214	248	148	320	281	449	413	581
LGALS12	ENSG00000133317	845	482	428	669	358	535	256	466	591	304	349	535
FKBP1B	ENSG00000119782	72	98	51	56	61	47	46	72	71	64	74	90
ZDBF2	ENSG00000204186	563	465	1154	878	758	576	568	1652	1425	1673	1041	1985
FAHD2CP	ENSG00000231584	404	515	402	385	611	371	358	823	628	1037	742	789
AFF3	ENSG00000144218	3562	1414	2520	1619	2461	1416	1026	3331	3339	2820	3442	4814
PLBD2	ENSG00000151176	4322	3800	2361	2863	4804	2844	2404	4884	5218	4651	3963	5322
ALAS1	ENSG00000023330	2146	2457	1713	1336	2037	1329	1753	2135	2532	3309	2011	2777
TRBJ1-6	ENSG00000282780	63	217	206	157	255	231	155	228	344	800	448	600
DZIP1L	ENSG00000158163	154	65	43	95	128	86	83	103	159	94	111	112
AC002553.2	ENSG00000275413	10	34	29	37	40	39	6	49	74	88	63	76
NOC2LP2	ENSG00000217950	13	11	6	16	15	14	19	39	36	27	32	18
LUC7L	ENSG00000007392	7057	7022	5384	6541	7748	6572	6152	10753	11388	13851	11010	13888
ARHGEF7	ENSG00000102606	5161	5231	5499	4529	7207	6101	4645	12467	9914	10064	8312	12213
AL928711.1	ENSG00000259984	136	74	147	139	172	94	88	612	315	273	322	231
SNORA13	ENSG00000238363	10	15	30	19	30	22	18	39	32	37	68	40
ABCB4	ENSG00000005471	759	311	254	272	344	236	234	607	403	674	426	1112
TCL1A	ENSG00000100721	3277	2422	264	669	1485	1236	828	1251	2332	4909	2757	3505
AC097369.2	ENSG00000287595	21	47	68	83	111	52	67	83	153	446	84	150
RPS17	ENSG00000182774	943	1462	1661	1595	2106	1410	1275	3369	1969	4770	2304	3604
TMEM243	ENSG00000135185	2159	1916	2073	1796	2706	1744	1213	3601	3730	3039	3077	4246
MIRLET7A1HG	ENSG00000269929	937	446	1068	1347	1381	828	622	2430	1927	2195	1592	2736
ADK	ENSG00000156110	1400	1549	1237	1153	1765	1027	705	2706	1937	4674	1595	2899
TRBJ1-4	ENSG00000281958	47	179	152	147	189	149	145	164	344	570	251	388
FOLR2	ENSG00000165457	547	653	477	538	737	321	525	779	638	948	528	721
MYO1B	ENSG00000128641	90	144	63	47	119	102	79	177	140	209	125	401
CLEC4D	ENSG00000166527	2293	1443	1153	1211	1783	942	1580	1832	2479	2586	1451	2111
LINC02390	ENSG00000256582	147	68	143	177	207	192	131	417	288	530	351	484
LGALS4	ENSG00000171747	60	116	70	75	156	100	77	172	165	214	186	170
FOXP3	ENSG00000049768	52	264	56	50	192	88	113	164	318	323	297	368
ACOT2	ENSG00000119673	229	434	439	321	518	380	191	1282	613	673	647	895
KCNAB3	ENSG00000170049	416	509	753	731	754	537	322	1011	1198	1538	965	1279
AP001059.1	ENSG00000275799	30	12	17	18	27	21	17	28	25	94	57	84
AC145124.1	ENSG00000255495	141	159	142	78	98	32	100	258	234	315	349	184
CTAGE4	ENSG00000225932	131	100	73	63	101	129	88	302	186	424	263	383
SCARNA6	ENSG00000251791	16	33	80	44	60	40	39	125	103	121	150	91
PLCB4	ENSG00000101333	4	14	22	9	16	19	18	28	74	22	40	43
LTBP3	ENSG00000168056	3194	2870	2572	2551	4047	2298	4081	4909	6994	6603	4222	5681
AC077690.1	ENSG00000270207	24	18	18	15	14	22	31	14	43	35	12	36
NUP88	ENSG00000108559	3142	3856	3424	2910	3743	2800	2091	5417	4594	6927	4594	6890
RFX2	ENSG00000087903	888	452	340	277	609	313	487	350	631	766	382	684
HS3ST1	ENSG00000002587	130	80	13	35	41	43	27	54	95	96	130	155
TMEM263	ENSG00000151135	862	1263	1326	1107	1287	1249	919	2426	2318	1915	1719	2914
AC004877.1	ENSG00000273419	20	38	15	28	27	38	15	84	136	101	45	62
CTSB	ENSG00000164733	58242	50633	36604	33228	41311	27496	30544	50658	63095	57468	44972	69313
FANK1	ENSG00000203780	14	62	13	14	61	26	54	44	77	65	54	166
MAP3K9	ENSG00000006432	879	514	557	488	829	499	442	1521	975	1468	1157	1517
TRO	ENSG00000067445	29	54	36	58	58	163	103	232	227	206	263	191
EGLN2	ENSG00000269858	2102	1641	1702	2337	3203	1579	1398	4048	3928	4462	3462	2921
LINC00494	ENSG00000235621	883	637	356	440	533	678	254	940	664	732	1754	2210
LINC01572	ENSG00000261008	53	32	40	53	53	32	36	94	109	104	66	130
BICDL1	ENSG00000135127	1182	1819	1096	1474	2602	1478	1581	3681	2935	4334	3559	3236
AP000704.1	ENSG00000224790	17	39	29	22	63	33	8	104	37	61	80	89
TRBV23-1	ENSG00000211749	98	242	276	216	344	138	228	400	392	791	300	500
CA11	ENSG00000063180	353	342	302	324	481	277	229	765	1053	686	562	578
ZNF273	ENSG00000198039	417	514	360	333	409	356	276	909	648	666	769	1009
CCDC146	ENSG00000135205	627	914	542	1097	1181	869	548	1556	1785	2700	1641	2441
TSPYL5	ENSG00000180543	361	400	370	300	579	366	192	872	434	447	589	956
PNN	ENSG00000100941	16356	17855	18887	19840	23803	16544	14688	34796	29012	37296	28400	37791
EEPD1	ENSG00000122547	1317	857	992	495	762	583	642	890	1015	831	731	1063
AC118658.1	ENSG00000278022	24	32	153	61	81	53	27	161	145	102	107	109
AEN	ENSG00000181026	1691	1557	2512	1473	2851	1685	997	4229	3162	3027	3113	3715
TCTN1	ENSG00000204852	1314	755	649	623	862	654	612	1092	1215	2198	1543	1962
ZNF662	ENSG00000182983	130	222	143	223	240	160	200	305	546	682	198	439
EPB41L5	ENSG00000115109	426	377	365	379	495	461	272	921	638	795	636	1020
GDF7	ENSG00000143869	149	150	50	123	185	246	7	208	762	900	424	1437
ZNF669	ENSG00000188295	564	357	523	548	614	391	178	1259	844	726	786	1208
PLPPR2	ENSG00000105520	4877	2524	2468	2366	3742	2280	2689	3397	4264	2895	3214	3569
EPHX2	ENSG00000120915	560	1267	922	1088	1552	553	913	1717	2627	4784	1382	2060
AL137186.2	ENSG00000232807	153	98	83	109	132	66	38	66	128	71	150	110
FCHSD2	ENSG00000137478	9057	5862	8114	7288	9841	6465	4580	14815	12008	11486	10904	15665
ZNF608	ENSG00000168916	286	132	87	98	137	112	102	186	160	292	288	316
NPTXR	ENSG00000221890	292	703	243	295	482	523	293	945	653	1230	856	967
AL358781.2	ENSG00000230289	20	7	20	9	19	12	9	32	22	23	21	23
MAGED4B	ENSG00000187243	304	301	90	111	358	170	171	611	327	525	601	228
SNORD20	ENSG00000207280	56	25	98	75	144	84	40	249	138	126	166	192
ZNF8-ERVK3-1	ENSG00000267216	50	63	47	43	122	60	41	181	161	162	96	78
ZNF275	ENSG00000063587	1545	1943	1569	2276	3199	2208	1596	3875	2998	4070	3345	3534
AL135791.1	ENSG00000236514	30	38	37	32	65	48	19	85	80	111	70	117
TNFRSF1A	ENSG00000067182	6034	8336	3311	3395	4406	4279	4462	4071	7219	7214	5182	6882
PRKCZ	ENSG00000067606	531	663	473	516	826	543	396	1138	1069	1236	959	1172
USP45	ENSG00000123552	950	1077	998	1355	1321	1393	865	2017	2753	2194	2556	3794
BLK	ENSG00000136573	4807	2532	2241	1756	3014	2992	1324	3437	4027	4580	6169	4735
KCTD12	ENSG00000178695	23066	29169	11025	19797	27094	20060	17113	24808	39530	21083	22223	39611
IGHV3-13	ENSG00000211942	118	76	26	22	45	66	84	101	398	139	156	68
MAGED4	ENSG00000154545	304	301	90	111	358	172	171	611	327	524	595	228
SHLD3	ENSG00000253251	513	414	780	565	776	583	309	1783	1216	1214	958	1347
SLC6A16	ENSG00000063127	590	463	400	518	687	682	502	968	913	1333	1268	1407
LINC00680	ENSG00000215190	332	516	140	484	770	386	382	916	718	1229	877	840
ZNF682	ENSG00000197124	222	445	350	417	449	375	283	935	618	1007	656	666
CBLB	ENSG00000114423	3864	4770	4806	5213	6008	5773	3681	11279	9599	10292	8741	11498
RETREG1	ENSG00000154153	735	1255	923	959	1118	616	820	1371	1941	2357	1350	2361
HIP1R	ENSG00000130787	4357	1779	2612	1728	2808	2265	1967	3979	3876	5076	4501	3686
AC120193.1	ENSG00000253535	30	14	34	15	15	19	2	73	65	46	83	109
PLAG1	ENSG00000181690	471	532	377	547	658	591	528	986	1238	1432	923	1611
SNORD69	ENSG00000212452	11	8	22	12	27	17	12	43	21	33	23	51
SNHG1	ENSG00000255717	8010	8971	15056	9930	13460	9735	6665	29642	16236	21728	16031	23240
ZMAT1	ENSG00000166432	4392	4668	3491	5599	5969	4683	4115	8390	8789	11519	9020	13380
CD200	ENSG00000091972	848	481	314	220	290	260	179	357	490	703	641	1182
WNT3	ENSG00000108379	70	31	16	20	12	21	5	91	88	39	475	55
AP002026.1	ENSG00000246090	173	193	109	242	253	157	105	385	244	649	260	484
ZNF90	ENSG00000213988	137	173	105	189	209	189	55	349	353	428	393	392
CHMP7	ENSG00000147457	5599	8503	7204	4666	6162	4575	4741	9348	10245	15403	8039	11240
DHPS	ENSG00000095059	850	874	843	895	1411	778	790	1853	1989	1782	1551	1406
PLEKHH2	ENSG00000152527	20	89	46	47	140	54	20	165	293	823	53	81
AC092652.2	ENSG00000283994	35	44	73	29	79	30	22	116	126	112	74	117
AP003717.1	ENSG00000255847	639	700	595	863	1231	617	490	1341	1521	3583	1437	1756
ZNF101	ENSG00000181896	1870	3562	3274	3083	4137	2965	2088	6926	6753	7714	5673	6837
IFT57	ENSG00000114446	3133	2058	1996	1759	2288	1751	1037	3373	3651	3693	2910	5185
TRBV12-4	ENSG00000276953	48	546	100	172	253	235	130	442	369	448	905	481
HAPLN3	ENSG00000140511	1230	2643	1700	1459	3436	1736	2444	3552	3589	5206	3293	4176
AC022506.2	ENSG00000287200	78	34	16	41	33	41	43	103	91	123	74	101
TSC22D3	ENSG00000157514	72234	42234	103480	32081	73497	52014	21435	174387	101287	84956	90477	141701
AC068989.1	ENSG00000287188	14	32	22	27	26	39	6	57	53	51	71	82
AP002840.2	ENSG00000270179	60	98	51	72	89	78	130	175	141	436	202	218
SERHL2	ENSG00000183569	130	63	31	25	47	17	24	96	74	53	72	96
DIPK1B	ENSG00000165716	383	32	61	99	56	73	88	173	77	67	238	193
TRBJ1-5	ENSG00000282173	72	217	172	186	279	293	215	323	346	799	498	625
AGBL2	ENSG00000165923	237	260	151	298	351	316	263	604	446	821	550	754
ZNF44	ENSG00000197857	1769	2631	2130	2311	2805	2598	1785	4500	4666	6244	3510	4781
ZNF502	ENSG00000196653	253	250	184	219	231	231	275	409	587	501	525	908
TRIM52-AS1	ENSG00000248275	603	1169	922	566	720	866	544	1800	1566	1702	1673	2133
SESN1	ENSG00000080546	3310	3079	4217	3327	4177	3158	1715	7047	6560	5623	5937	12640
BCL7A	ENSG00000110987	1793	634	847	589	855	702	529	1197	867	1278	1450	1851
IRF9	ENSG00000213928	1536	2242	2106	2350	4099	2053	1854	5348	3831	5519	4313	4278
CCL28	ENSG00000151882	420	557	774	569	798	585	413	1235	940	1110	982	1284
RBM19	ENSG00000122965	3862	3681	3460	3803	4727	3525	3859	7133	6810	9263	6117	7726
CYTIP	ENSG00000115165	9933	11777	18741	16760	18792	10715	7243	29781	25992	22501	24145	34937
CRYZL2P	ENSG00000242193	987	873	512	834	1031	636	655	828	1211	1265	698	1585
AL136162.1	ENSG00000271888	44	35	42	32	36	16	59	14	26	48	49	44
ARNILA	ENSG00000235072	35	62	88	83	110	74	27	153	148	223	134	165
INTS6L	ENSG00000165359	5681	6287	5105	6422	8544	6383	5387	11510	11580	14733	9938	14468
PLEKHA7	ENSG00000166689	131	138	137	117	242	232	216	268	469	498	339	605
CRIM1	ENSG00000150938	491	476	405	461	571	791	437	1336	924	923	1128	1744
LHFPL6	ENSG00000183722	18	59	27	31	45	35	38	15	23	57	55	52
DPF3	ENSG00000205683	216	157	85	141	157	146	102	257	190	254	281	331
PPARGC1A	ENSG00000109819	53	53	15	11	26	13	17	11	5	28	29	14
MTA3	ENSG00000057935	831	1130	959	900	1268	820	769	2025	1655	2121	1614	2103
ZNF814	ENSG00000204514	1570	1309	1280	1894	1511	1206	715	2761	3108	3798	1935	3235
NHLRC1	ENSG00000187566	51	137	32	54	65	85	64	58	57	26	63	118
C1orf127	ENSG00000175262	189	119	115	154	232	111	152	93	206	113	166	169
ZNF667-AS1	ENSG00000166770	215	182	89	135	112	142	109	259	332	427	167	456
ADAM28	ENSG00000042980	6497	3469	4457	3319	5642	4444	3056	7114	6807	6781	9013	12716
AC008467.1	ENSG00000249476	247	173	269	207	266	203	177	686	570	473	415	398
SNX29P2	ENSG00000271699	200	68	106	50	121	78	36	164	212	166	186	216
FCRLA	ENSG00000132185	2085	2176	369	1135	1331	1444	574	1719	1630	2699	3056	4011
AP001053.1	ENSG00000287507	14	6	16	12	19	4	8	14	50	30	29	18
PIWIL2	ENSG00000197181	57	53	86	67	72	73	59	109	116	246	140	162
AC104971.3	ENSG00000275418	48	91	44	54	91	72	48	86	96	197	95	235
RASGRF2	ENSG00000113319	1112	1843	1377	1668	2615	1649	1364	3711	3760	3712	2814	4427
MRPS24	ENSG00000062582	46	41	59	68	60	48	41	131	101	199	80	141
EML4	ENSG00000143924	10196	12932	14627	10841	16639	13036	8701	27674	20280	26766	17924	33664
AL355987.4	ENSG00000273066	223	153	195	183	271	200	142	410	396	438	390	423
SLX4IP	ENSG00000149346	691	732	661	718	1015	793	692	1490	1528	1523	1147	1634
ARHGEF35	ENSG00000213214	126	127	72	81	233	140	120	395	361	447	358	345
PLGLB1	ENSG00000183281	605	565	240	495	541	1189	562	1317	1443	1834	1382	2469
AC244197.3	ENSG00000241489	177	179	302	128	443	270	398	1394	1057	684	490	508
RNF157-AS1	ENSG00000267128	41	32	11	37	28	20	15	29	72	83	29	66
AC110611.2	ENSG00000287382	63	57	18	49	61	42	31	86	114	152	107	182
CACNA2D3	ENSG00000157445	1350	1698	972	1183	1142	848	689	1316	1451	893	1279	1462
PIK3IP1-DT	ENSG00000228839	108	146	154	109	154	98	129	190	218	318	167	162
LAMB2P1	ENSG00000270441	246	211	239	187	343	243	134	464	379	428	417	506
ZNF256	ENSG00000152454	608	537	1123	1052	935	904	231	1966	1605	1643	1159	1879
PPP1R3E	ENSG00000235194	1617	2487	1655	2331	3213	2081	2869	3607	3881	7669	3397	5155
NAP1L4	ENSG00000205531	6113	8332	6982	7119	10737	7524	6379	14398	15069	17635	12144	16041
AC008105.1	ENSG00000233175	53	72	193	83	155	53	59	210	251	510	103	156
RIC3	ENSG00000166405	1624	1661	3769	1273	3219	1589	1188	3772	2974	4214	3044	3581
CACNA1F	ENSG00000102001	327	167	253	320	306	168	127	479	368	642	325	347
B4GALNT4	ENSG00000182272	57	77	42	37	37	61	26	34	43	194	152	57
TMEM156	ENSG00000121895	827	1060	1061	944	855	1006	664	1549	1228	2018	1269	1804
DYNLT2	ENSG00000184786	171	186	194	189	275	170	175	356	378	540	297	447
RNF157	ENSG00000141576	1193	1801	1675	1753	2371	1347	1302	2815	4071	7095	2600	4370
RAB15	ENSG00000139998	389	328	197	250	278	338	215	552	564	826	652	419
AC027290.1	ENSG00000256152	61	14	28	26	31	26	5	49	38	104	53	53
WDR74	ENSG00000133316	5069	2773	5394	3576	5062	2567	1708	12773	6238	5545	6238	5671
HOXB2	ENSG00000173917	290	556	286	294	677	301	252	700	865	864	790	431
AC007950.2	ENSG00000276651	55	6	16	9	15	10	32	9	17	18	26	29
SLC25A42	ENSG00000181035	1254	1235	1374	1232	1950	1494	1380	2749	2516	3249	2763	2297
ATP2C2-AS1	ENSG00000261286	26	74	39	41	42	32	65	60	120	190	98	108
MGAT5	ENSG00000152127	5077	4729	5672	4730	5668	4652	3573	10569	8924	10858	7497	12829
AMN	ENSG00000166126	112	107	80	89	139	54	50	66	182	344	132	172
AC007728.2	ENSG00000261644	620	643	554	563	996	526	698	1300	1171	1540	977	1669
AC025279.1	ENSG00000198106	524	401	317	273	639	380	309	519	691	645	761	914
AC027559.1	ENSG00000259658	179	279	280	236	370	287	275	473	535	653	437	627
ISG20	ENSG00000172183	4601	3146	2758	1961	3886	3073	2920	5897	5305	6627	5432	5469
PACS1	ENSG00000175115	10332	8555	7356	6806	11858	7721	6624	16440	15870	18562	14416	16322
ZNF461	ENSG00000197808	407	707	599	684	730	739	375	1017	1186	1584	1077	1647
MYB	ENSG00000118513	571	397	347	448	578	359	258	668	1061	779	681	899
PCED1B	ENSG00000179715	1351	3215	1566	2005	3300	1627	2330	3486	4795	9253	3336	4071
AC008555.1	ENSG00000261754	24	99	64	129	187	198	143	445	261	434	227	394
AL121890.5	ENSG00000278816	7	11	7	18	29	11	5	23	20	36	37	22
AC012368.1	ENSG00000225889	2442	2400	2553	1966	3516	2070	1588	2998	3404	2732	3554	3252
BTBD8	ENSG00000189195	244	322	190	392	499	398	348	718	849	993	676	902
FOXP1	ENSG00000114861	4795	5109	5265	4650	6415	4830	3136	8785	8581	8749	7194	11131
TTN	ENSG00000155657	1999	1096	1419	2432	2438	847	1602	4197	7832	6275	4340	5646
AC010503.4	ENSG00000275234	17	21	24	24	14	15	12	39	40	50	30	53
RNASEH2B	ENSG00000136104	5386	5042	5488	3859	7529	4835	3842	10294	10107	9443	9899	11296
SSBP3-AS1	ENSG00000198711	34	38	64	38	72	58	37	99	92	156	87	95
AC109992.2	ENSG00000244327	25	13	65	53	70	27	12	139	158	109	89	135
CASTOR3	ENSG00000239521	769	587	802	812	1132	1079	784	2438	1667	2066	1506	1853
IGLV10-54	ENSG00000211642	12	20	65	60	50	9	229	7	67	15	25	35
CDC16	ENSG00000130177	5770	7747	7629	6587	9924	6620	5515	13536	12078	17120	10386	14471
AL591848.3	ENSG00000260855	35	13	6	24	15	27	21	51	42	45	51	61
PITPNM2	ENSG00000090975	2087	1209	1316	1436	1873	1358	1258	2386	3588	3271	2477	2202
KNTC1	ENSG00000184445	1777	1761	2095	2341	3053	2297	1866	4558	4430	5525	3730	5320
SEMA3C	ENSG00000075223	1500	1034	410	821	1065	713	809	1233	1627	1313	830	1549
HNMT	ENSG00000150540	2784	4242	1671	2196	2552	1993	2530	2656	3871	3667	2943	4439
IGF1R	ENSG00000140443	2411	1661	2721	1655	2797	2099	1895	5050	4198	5174	3329	3480
AC007220.1	ENSG00000263033	41	29	45	23	48	24	15	49	51	79	61	75
VAMP1	ENSG00000139190	4957	5681	5172	5544	10145	6768	6178	12771	9399	14967	10369	12346
NPM1P25	ENSG00000229417	65	163	39	77	142	110	39	147	131	216	177	259
AP000786.1	ENSG00000255893	62	37	43	70	78	246	35	252	550	182	240	175
FAM136A	ENSG00000035141	2676	3654	3118	3120	4045	3080	2139	6508	5108	5961	4510	6276
TLE1	ENSG00000196781	1311	752	1055	740	941	1170	423	2573	1735	1136	1295	2061
DPP4-DT	ENSG00000230918	38	114	23	70	63	55	47	88	66	193	118	189
SPOCK1	ENSG00000152377	211	164	178	166	228	185	216	237	435	213	202	378
AP001505.1	ENSG00000276529	34	54	42	42	52	37	37	73	78	98	74	82
MHENCR	ENSG00000232442	1446	2092	1592	1775	2557	1679	1812	2656	2823	3795	3187	3485
IFNLR1	ENSG00000185436	562	462	371	355	624	470	392	1064	664	1125	1066	749
CC2D2B	ENSG00000188649	175	180	139	142	218	122	122	170	387	232	151	340
AHSA2P	ENSG00000173209	16011	17039	13476	19794	26529	17617	17522	32543	34476	39936	30533	37749
AL031432.2	ENSG00000261349	743	258	555	365	531	360	582	1833	1347	1468	1246	720
UBE2D1	ENSG00000072401	4327	5950	2301	3354	5056	3845	3089	4956	7499	4451	3297	9358
CFD	ENSG00000197766	2333	852	904	892	1575	442	792	901	1192	1002	1385	873
PANK2-AS1	ENSG00000229539	21	27	10	32	41	7	21	41	69	39	54	88
ANKRD28	ENSG00000206560	2029	2613	2638	2708	3788	2916	2486	9865	6297	7861	4650	7920
MATN1-AS1	ENSG00000186056	569	335	528	316	537	336	252	730	547	711	749	656
SERPINB8	ENSG00000166401	4106	4095	2922	3567	4751	3388	2789	4596	6268	5709	4369	7088
SHISAL2A	ENSG00000182183	499	528	285	642	702	591	741	997	1498	2208	1279	1570
AL592211.1	ENSG00000267834	22	18	9	26	32	20	15	41	51	66	52	54
SLC5A6	ENSG00000138074	1929	1757	2621	1682	2591	1803	1503	4416	3708	3643	3313	3166
AC124944.2	ENSG00000260261	362	229	307	446	586	473	509	1049	703	1087	763	1065
DPP4	ENSG00000197635	830	2519	1002	2592	3048	1882	1314	3978	3475	5299	2646	7353
BDNF-AS	ENSG00000245573	64	99	51	48	75	47	43	112	142	109	109	171
FAM30A	ENSG00000226777	3478	1754	1881	2025	2702	2948	2563	4162	3855	3246	4406	4563
CTC1	ENSG00000178971	9624	10877	10282	12280	14567	12051	11592	20035	19895	27092	20548	23841
SEMA6A-AS1	ENSG00000248445	342	233	124	217	303	218	233	362	496	621	359	636
RASGRP3	ENSG00000152689	1088	1249	842	630	1781	1001	1580	1977	1556	1735	1674	2676
TTC3	ENSG00000182670	12005	11863	11244	13753	17112	13155	11416	29149	30281	29509	21610	35270
ADAMTS5	ENSG00000154736	354	329	34	163	228	194	210	89	217	284	140	419
FSBP	ENSG00000265817	101	112	127	286	174	226	115	340	640	532	174	505
MTRF1	ENSG00000120662	1578	1667	1514	1952	2389	1904	1413	3138	3144	4512	2653	4224
SATB1	ENSG00000182568	10727	10061	11049	12999	15629	10280	8465	19674	20891	22054	15976	24520
MST1R	ENSG00000164078	12	24	12	28	35	21	21	31	55	52	40	42
LDLRAD3	ENSG00000179241	1010	877	904	738	970	630	578	1331	1053	934	749	1175
AL391832.3	ENSG00000258082	114	54	75	70	159	40	32	30	46	73	78	51
DAB1	ENSG00000173406	16	61	28	45	29	37	22	62	27	79	67	159
OR2A20P	ENSG00000170356	293	445	372	192	594	394	391	733	627	1462	732	698
TRBV13	ENSG00000276405	38	74	44	47	102	39	39	87	117	146	66	200
USP6NL	ENSG00000148429	3638	1714	2136	1788	3130	1789	1112	4607	4049	2856	3475	5378
PVT1	ENSG00000249859	967	1445	1048	1853	2725	1227	1087	2704	3241	4403	3030	2948
SNORD19C	ENSG00000222345	8	16	31	22	22	19	27	72	44	29	27	52
HAL	ENSG00000084110	3260	2484	1406	1707	1971	1358	1960	1781	3804	2985	2256	2902
TRBC1	ENSG00000211751	4952	13922	6866	5941	12054	8217	5915	12778	13678	21906	18326	18284
AC005674.1	ENSG00000261490	1245	2025	1967	2275	2711	2293	1784	3724	4562	7368	4150	4853
L1CAM	ENSG00000198910	55	76	20	49	81	33	58	110	107	89	57	140
AL353660.1	ENSG00000286330	91	467	142	174	374	165	179	684	851	898	834	565
STIM1	ENSG00000167323	8294	8265	8190	7528	12164	8013	6572	19639	15041	17363	13879	16108
AC093827.3	ENSG00000251411	39	36	43	50	27	31	13	78	67	41	56	71
AC233976.1	ENSG00000229151	91	97	65	86	148	88	116	127	195	332	137	263
ZNF211	ENSG00000121417	2590	2835	2323	2606	2999	2677	1677	5127	3707	4872	4170	6404
LAMC1	ENSG00000135862	1139	666	380	270	441	520	382	1228	886	1353	970	1931
IL1RN	ENSG00000136689	2484	2283	1539	1465	2016	1037	1514	1869	3172	3161	1960	2031
LINC00653	ENSG00000273148	567	543	707	571	711	659	357	1199	938	962	1239	1406
AC012557.2	ENSG00000272181	54	96	60	70	92	92	83	140	156	139	124	184
TMEM147	ENSG00000105677	2053	2104	1590	1404	2268	1398	1295	2502	2260	2585	2379	2782
AF131215.5	ENSG00000255310	322	446	162	472	805	558	651	989	1073	1621	1128	1416
GRIN2D	ENSG00000105464	47	34	12	32	23	29	6	12	38	24	22	19
AC006059.1	ENSG00000230084	127	86	33	71	122	77	77	109	129	106	87	146
OBSCN-AS1	ENSG00000162913	35	76	58	82	103	65	84	132	217	226	110	164
MAGED1	ENSG00000179222	1747	2208	1413	1665	2293	1826	1349	3054	2702	3575	3165	3692
MYH3	ENSG00000109063	548	731	525	688	935	473	699	1046	1174	2009	1048	1187
GPAT3	ENSG00000138678	1834	2690	1369	1461	1470	1312	1329	1694	2099	1862	1525	3185
SNORA72	ENSG00000207067	121	238	220	173	229	167	114	432	263	366	219	410
KCNJ14	ENSG00000182324	82	88	171	84	156	86	56	186	206	261	171	159
MATN1	ENSG00000162510	124	16	162	24	74	22	19	157	68	47	103	59
AC090772.3	ENSG00000265750	20	31	8	18	14	12	26	9	13	20	29	31
CHL1	ENSG00000134121	86	81	25	25	44	25	94	52	147	167	90	199
ZNF14	ENSG00000105708	486	721	1933	982	1307	857	371	3014	2395	2299	1640	1797
PLCG1	ENSG00000124181	6551	10817	11180	11177	16655	11365	10927	19483	22023	33731	18385	20438
RPS4XP13	ENSG00000240371	13	21	49	12	57	20	15	121	120	34	61	51
AC091390.3	ENSG00000239969	52	66	47	81	99	61	69	79	139	212	96	175
GUSBP5	ENSG00000236296	10	43	11	33	39	20	23	33	35	57	60	113
TXK	ENSG00000074966	2225	2671	3301	5354	5223	5817	3687	11405	10683	11964	5690	9906
KCNK6	ENSG00000099337	4025	5239	2330	3088	5057	3137	3440	3806	6236	5341	4514	5306
AL596094.1	ENSG00000272764	81	123	91	96	175	89	32	198	148	208	180	261
EPB41L3	ENSG00000082397	6334	5863	5051	3684	6432	3744	2903	5711	5261	7679	6681	9374
GPC2	ENSG00000213420	171	131	182	172	281	113	202	266	404	487	217	254
PIK3IP1	ENSG00000100100	10162	12945	28261	11310	22422	10398	9253	35228	26643	28848	23929	29106
ZNF578	ENSG00000258405	119	144	77	240	231	221	158	276	297	584	325	476
CTAGE8	ENSG00000244693	128	110	83	59	110	138	104	291	187	407	286	319
CD59	ENSG00000085063	837	1649	1342	1234	1917	1439	1064	2842	2144	2853	2213	3335
EP400P1	ENSG00000185684	1727	1911	1039	2054	2056	2062	2250	3178	3817	4008	3245	4180
SH3BGRL3	ENSG00000142669	32775	39221	23673	21811	36355	23281	19303	39719	43144	40670	36158	44888
SIGLEC16	ENSG00000161643	807	524	165	400	687	374	358	451	692	445	540	705
RPS21P4	ENSG00000242358	11	20	10	18	14	12	13	22	21	3	14	18
LINC01569	ENSG00000262468	120	278	161	223	289	220	211	424	354	661	341	472
CD302	ENSG00000241399	13491	14920	9650	12955	13803	9680	8530	16412	19698	14994	12102	24774
MDS2	ENSG00000197880	162	349	198	164	373	199	261	357	775	1521	479	390
MGAT4A	ENSG00000071073	4825	6310	8719	8499	10320	9492	6087	21437	17912	18769	13076	22026
SP140L	ENSG00000185404	6606	7211	6398	7556	9550	7433	6122	14223	10696	17716	12715	16544
AL133352.1	ENSG00000255339	43	32	31	42	47	27	51	128	85	204	110	65
ZNF700	ENSG00000196757	2542	3375	2948	3542	4241	3555	3026	5878	6128	8109	5049	6335
AC099667.1	ENSG00000279144	6	5	8	8	23	10	14	46	53	54	21	35
BLNK	ENSG00000095585	1837	1422	627	1059	1456	1274	809	1672	1679	2126	2474	3341
ITGAM	ENSG00000169896	35923	27274	19596	23907	29212	23626	19069	43393	52703	43750	28759	38438
IL9R	ENSG00000124334	266	111	63	57	179	100	176	255	139	255	244	375
IL9R	ENSG00000124334	266	111	63	57	179	100	176	255	139	255	244	375
FANCD2	ENSG00000144554	1675	2025	1979	2046	2672	1987	1650	3707	2879	4697	3549	4777
PAN2	ENSG00000135473	9384	8919	7208	9721	11840	9085	8973	15853	15169	22401	14582	18497
AC124068.1	ENSG00000259948	43	21	48	15	21	19	15	32	47	23	9	26
ZBED5	ENSG00000236287	7181	7893	5610	7761	9079	7007	6089	11596	12070	14811	11431	16889
AC009961.3	ENSG00000287091	175	250	94	111	143	115	86	261	286	176	133	254
AL133227.1	ENSG00000273828	15	29	14	29	25	10	40	37	71	102	24	45
SOCS5P4	ENSG00000227536	57	23	30	40	39	39	26	43	78	107	75	92
SLC9B1	ENSG00000164037	38	81	56	57	89	51	60	121	145	140	84	215
AC087623.2	ENSG00000272092	33	19	16	12	16	6	22	16	19	34	21	16
SESN3	ENSG00000149212	5839	6091	5489	5848	8383	5591	5186	13345	16875	10407	11588	16568
APBB1	ENSG00000166313	1587	2167	2521	1706	2688	1478	1595	3615	3867	5502	3152	3016
ZFP92	ENSG00000189420	395	217	429	373	438	263	285	612	572	451	432	505
SLC22A1	ENSG00000175003	54	31	20	19	35	34	28	52	39	41	36	32
ZCCHC18	ENSG00000166707	322	283	425	333	454	355	213	913	458	588	966	884
TIGD1	ENSG00000221944	896	690	872	926	1326	795	617	2098	1414	1653	1593	1824
IL17RC	ENSG00000163702	404	400	214	258	428	253	296	439	395	484	432	380
SFMBT1	ENSG00000163935	1215	1425	1311	1546	1983	1516	1239	3768	2921	3950	2845	4130
PARD6B	ENSG00000124171	84	123	188	112	167	153	66	244	242	222	187	265
AC010168.2	ENSG00000261324	451	226	319	501	498	480	405	811	728	1018	775	1277
REPIN1-AS1	ENSG00000240449	41	19	23	14	41	15	5	55	46	102	56	66
KLHDC4	ENSG00000104731	3323	3248	2793	3435	4102	4203	3050	6365	7591	8352	5780	5501
AC009570.1	ENSG00000272986	11	32	30	23	37	32	9	47	25	67	44	69
DGKA	ENSG00000065357	12147	24259	16496	19081	27608	18255	19632	27279	35262	63877	29944	38643
RDX	ENSG00000137710	1626	1610	1617	1263	1723	1349	1014	2628	2105	1851	1699	2960
DOC2B	ENSG00000272636	50	11	16	8	23	2	9	91	98	205	39	92
AC018450.1	ENSG00000241679	43	98	65	87	96	130	32	171	213	205	164	259
ITK	ENSG00000113263	7707	14834	9826	13328	19068	14644	12111	29029	24697	43356	22839	35892
MAGED2	ENSG00000102316	3400	4078	3552	2951	5215	3377	2961	8495	5774	8247	7086	7593
CFAP70	ENSG00000156042	241	247	274	359	374	294	333	629	713	803	579	671
DNMT3A	ENSG00000119772	4120	3409	3491	4529	5589	3673	3461	6699	8961	9421	6136	7842
TOE1	ENSG00000132773	1290	1077	1700	1251	2145	1050	546	3599	2232	1895	2545	2647
PRDM5	ENSG00000138738	22	21	36	17	40	6	27	53	121	89	71	78
DSE	ENSG00000111817	4256	3961	2866	2351	4135	2779	2076	3842	4370	4090	4009	6892
HKDC1	ENSG00000156510	111	485	138	153	255	76	115	251	393	1171	268	382
AC025178.1	ENSG00000250764	62	36	38	43	77	42	34	98	86	127	91	87
DDX11L17	ENSG00000279928	132	208	83	81	285	150	98	225	275	80	114	235
MEST	ENSG00000106484	265	171	201	252	319	165	207	458	390	599	331	635
LINC00963	ENSG00000204054	4454	4916	2366	3866	5407	3634	4249	5988	5472	4340	5613	7636
NA	ENSG00000263264	1500	1015	1035	1046	1880	912	1036	2241	2919	3026	2149	2224
MOK	ENSG00000080823	63	125	146	111	247	99	88	284	203	276	300	284
AP001057.1	ENSG00000232124	60	35	27	23	29	20	31	22	47	117	81	88
AF131215.6	ENSG00000269918	191	448	99	229	337	323	418	382	499	736	489	670
AL158055.1	ENSG00000226530	145	109	96	128	217	102	85	184	408	307	278	298
TCAP	ENSG00000173991	107	116	119	69	94	91	87	181	221	243	156	157
ZNF138	ENSG00000197008	517	899	413	707	745	703	558	1223	1248	1666	1440	1764
ZIK1	ENSG00000171649	290	708	383	561	441	388	189	694	772	1071	736	1122
LINC02614	ENSG00000241288	67	47	71	63	100	55	85	196	121	186	75	121
SUSD4	ENSG00000143502	181	455	167	299	505	211	222	476	617	842	404	1084
IL32	ENSG00000008517	6274	8090	5914	11263	27025	15864	6976	29423	19268	32422	29180	33386
FUS	ENSG00000089280	21974	29919	30513	27773	37124	22452	23672	51811	53784	57278	40988	48481
GPS2P1	ENSG00000236496	19	3	19	37	76	34	20	95	80	71	63	65
SOX12	ENSG00000177732	437	299	448	425	618	418	250	779	679	606	697	556
LINC00174	ENSG00000179406	957	671	713	978	1249	1004	1144	1906	3269	2568	1806	2039
ZHX2	ENSG00000178764	2576	2538	1113	1644	2406	1684	1121	3682	2945	3674	3623	3752
AL606834.1	ENSG00000269906	55	21	42	26	47	14	19	95	48	70	59	57
CTSF	ENSG00000174080	752	961	574	757	907	734	724	1514	1515	1753	1363	1785
Y_RNA	ENSG00000239040	65	26	27	62	69	37	48	56	119	57	49	68
AC134349.1	ENSG00000256712	26	5	25	25	26	33	25	92	62	51	58	89
AC020922.2	ENSG00000268729	54	18	15	25	31	21	33	53	38	6	34	20
COQ10A	ENSG00000135469	666	1196	958	1069	1302	1318	914	2020	1627	2953	2008	2525
NTN4	ENSG00000074527	13	67	26	91	43	88	47	295	115	94	130	438
AC100827.2	ENSG00000260144	10	21	39	31	62	26	35	64	95	78	61	62
KIF13A	ENSG00000137177	4843	3783	4088	3488	5194	3214	2997	6495	5992	6616	3997	7676
CPNE8	ENSG00000139117	2097	1896	1884	2121	2212	1440	1198	2826	3093	2100	2065	3128
KLF5	ENSG00000102554	232	99	234	167	196	98	122	416	387	924	304	358
WBP1	ENSG00000239779	1142	990	1047	1065	1568	1015	1040	1725	1734	2386	1782	2012
IL1RL1	ENSG00000115602	4	11	3	29	50	21	17	58	42	62	60	81
TMEM220-AS1	ENSG00000263400	54	36	42	32	50	22	46	48	67	84	61	81
TNFRSF25	ENSG00000215788	3048	5313	5309	5347	9030	5035	5336	9241	8908	11943	8164	11921
NLGN2	ENSG00000169992	277	303	307	284	544	272	382	604	566	542	706	512
AC041005.1	ENSG00000287185	22	15	4	12	8	11	4	33	16	39	34	18
SNORA3B	ENSG00000212607	162	101	266	205	261	151	129	362	282	292	310	369
CYBRD1	ENSG00000071967	3044	5244	1286	1975	2621	3042	3296	2531	2933	4192	3607	7700
RDH13	ENSG00000160439	605	517	415	686	842	422	468	1145	961	1842	1102	854
GUSBP11	ENSG00000228315	3070	2136	2588	2932	4726	2476	2717	6624	5508	6927	4555	5231
AC139769.1	ENSG00000233836	83	101	62	119	99	73	34	136	202	293	158	260
AC108047.1	ENSG00000233654	11	20	14	27	18	20	13	44	32	32	53	49
GPR180	ENSG00000152749	718	663	431	1035	1073	656	514	1499	1858	2194	1512	2013
STIM2	ENSG00000109689	4799	5652	5165	5942	8105	6306	4118	13468	10783	12118	9457	13981
TRIM9	ENSG00000100505	9	25	10	17	26	15	5	36	34	36	35	46
ABLIM1	ENSG00000099204	9391	11102	8874	13127	13853	9483	8906	18340	23159	32294	14644	28138
AC018766.1	ENSG00000268047	21	25	19	26	24	23	13	79	29	70	48	49
OTULINL	ENSG00000145569	6506	8389	4259	6589	8630	5701	4288	9532	11824	9470	7366	12475
SNORD6	ENSG00000202314	6	43	56	41	50	50	24	69	116	58	105	142
DYNLT1	ENSG00000146425	4148	5397	10506	8185	8999	7621	4190	16600	11094	11539	10603	16601
TMPRSS3	ENSG00000160183	19	93	46	73	63	59	82	188	122	381	213	234
ZNF274	ENSG00000171606	2511	3273	2635	2623	3084	2595	1850	4100	4200	7260	4343	5668
FZD2	ENSG00000180340	380	190	29	69	157	67	204	34	154	87	97	100
STAG3	ENSG00000066923	513	272	407	252	309	319	303	548	540	591	614	717
Metazoa_SRP	ENSG00000268154	6	21	52	25	41	26	26	89	106	106	47	57
ZBTB25	ENSG00000089775	2541	4111	3599	4414	6303	4773	4249	8051	8598	11948	7788	10822
NIPSNAP2	ENSG00000146729	4827	5217	4665	4034	5433	3626	2833	6924	5291	6579	5572	9036
ZNF677	ENSG00000197928	604	547	221	665	600	598	345	988	1072	1297	661	1675
ANKRD36B	ENSG00000196912	1854	1649	3247	3118	3844	2379	2562	7486	7225	6800	5170	7942
AC009506.1	ENSG00000224152	315	241	159	123	248	159	111	162	285	371	159	318
SRCIN1	ENSG00000277363	20	3	8	9	13	3	5	13	23	35	12	13
AL139415.1	ENSG00000232208	25	17	33	71	96	17	74	122	164	510	22	163
LINC01934	ENSG00000234663	111	356	401	425	476	419	452	890	1153	1221	777	1052
C1QB	ENSG00000173369	581	205	65	103	252	192	415	168	123	373	161	262
AC133644.2	ENSG00000284879	852	1159	1313	590	1370	1165	908	2337	1673	2180	1989	2271
CYP2J2	ENSG00000134716	32	44	31	36	41	19	26	47	77	124	34	59
STAMBPL1	ENSG00000138134	649	1127	638	771	1002	874	828	1719	1633	2162	1651	1907
JAK3	ENSG00000105639	10879	10440	6242	7455	12062	8439	9410	16891	17512	24294	14734	17129
ZDHHC23	ENSG00000184307	685	557	288	443	929	731	649	1044	1296	1436	1253	1745
SNORD19	ENSG00000212493	28	21	52	35	91	42	42	107	92	102	80	122
AC092747.4	ENSG00000275764	873	996	1375	994	1356	1104	818	1986	1842	1812	1780	2117
EBLN3P	ENSG00000281649	10546	9182	11513	12012	14396	10634	8319	25133	19536	22883	17556	28886
C15orf54	ENSG00000175746	13	68	31	41	90	7	13	90	95	91	60	113
FCMR	ENSG00000162894	9382	15023	4514	10998	12064	11563	7987	14512	14559	27598	20390	27241
C1QA	ENSG00000173372	1402	484	250	228	1076	511	491	500	455	560	731	790
COBLL1	ENSG00000082438	1604	891	919	730	856	872	369	1909	1315	1272	1513	2780
KCNJ15	ENSG00000157551	227	570	180	149	276	155	98	213	416	540	102	205
SLC16A10	ENSG00000112394	192	272	217	307	413	189	299	454	1109	1128	323	677
SLC7A7	ENSG00000155465	27213	28072	15878	16709	25921	16265	15569	30301	32406	36292	22401	40226
VPS4B	ENSG00000119541	3764	6083	4353	3783	4718	4042	3064	6679	6584	6978	4953	8089
KPNA5	ENSG00000196911	2024	1983	2314	2308	3292	2269	1364	4968	4362	4002	3878	5734
C1QTNF3	ENSG00000082196	219	263	244	226	224	241	191	468	618	545	358	439
XKRX	ENSG00000182489	68	43	62	65	81	44	53	87	153	351	138	159
ZNF726	ENSG00000213967	179	131	140	156	212	166	126	365	227	305	343	443
SSR1	ENSG00000124783	12118	15046	9737	11711	15241	10443	9110	17506	19809	18995	15144	25010
FAM122C	ENSG00000156500	843	641	597	753	1274	751	651	1675	1598	2011	1447	1841
ZFP30	ENSG00000120784	302	373	196	342	369	370	244	445	704	821	474	1033
ATP6V0E2-AS1	ENSG00000204934	65	157	30	76	136	83	66	155	206	308	183	208
TNK1	ENSG00000174292	241	298	182	194	358	209	293	462	408	836	379	500
CTAGE9	ENSG00000236761	80	52	37	33	60	98	50	190	108	208	149	191
TOMM5	ENSG00000175768	450	281	304	350	533	298	232	755	611	902	504	729
AC006238.1	ENSG00000272799	19	39	24	37	32	25	5	40	65	67	47	39
PTOV1-AS1	ENSG00000268006	6	31	10	27	28	30	7	59	68	61	42	48
AC020915.2	ENSG00000268516	106	168	41	81	145	89	84	195	178	299	141	161
AQP3	ENSG00000165272	639	2246	1090	1558	2237	1440	1626	3450	2722	2662	2498	3870
SUGT1P3	ENSG00000239827	60	43	56	88	118	49	82	190	292	141	130	203
C17orf67	ENSG00000214226	193	217	134	212	369	223	172	524	463	632	440	503
MSTO2P	ENSG00000203761	1302	1693	1227	1499	2301	1689	1450	2483	2573	4657	3007	3726
H3P16	ENSG00000178458	9420	10573	7588	7082	11503	7383	6343	13438	14175	12718	10205	15644
TAPT1	ENSG00000169762	3731	2862	4033	2468	3558	2432	2174	5373	5433	5249	4235	6724
NKIRAS2	ENSG00000168256	4738	4071	3081	2955	4557	2684	2679	4935	5725	5211	4382	5416
UBASH3B	ENSG00000154127	1892	2537	2059	2093	3088	1741	1594	4181	4912	4482	3052	6091
CBX3P2	ENSG00000266405	164	185	174	213	176	185	100	398	284	346	344	554
HNRNPDL	ENSG00000152795	36124	40171	35790	38658	42575	31487	21993	68273	57724	61543	50340	79726
OLFM5P	ENSG00000224295	5	19	17	23	38	17	13	67	136	103	32	67
CXorf65	ENSG00000204165	29	41	84	54	75	51	20	116	99	174	86	117
SGCE	ENSG00000127990	66	107	90	47	61	75	94	107	146	195	233	235
AC087273.2	ENSG00000254054	28	47	11	28	30	23	32	33	25	30	22	40
OR2A7	ENSG00000243896	195	58	70	36	134	104	95	325	270	341	180	329
AC116021.1	ENSG00000254639	65	7	9	9	16	15	19	12	17	16	7	13
TTC7A	ENSG00000068724	15981	10535	8357	6820	12667	6638	8105	11788	15413	13586	12188	13164
AL512306.2	ENSG00000240219	343	369	315	470	646	427	741	954	697	1708	575	810
BOLA3-AS1	ENSG00000225439	36	81	35	49	73	68	63	100	128	200	124	165
ELOVL5	ENSG00000012660	11751	11531	9850	10651	13600	10316	7112	18215	17130	18360	16307	24261
NUDCD3	ENSG00000015676	3725	4438	3015	3051	4854	3145	2959	6406	5937	7998	6286	6675
CENPV	ENSG00000166582	210	319	356	258	356	264	176	730	437	578	374	661
AL592148.3	ENSG00000272750	230	206	128	212	245	238	190	328	360	486	334	536
TRABD2A	ENSG00000186854	3226	5649	3241	4658	6567	2880	3325	6589	9688	16272	5351	7971
AC026369.3	ENSG00000256948	68	61	64	82	113	46	45	67	12	149	114	102
CIART	ENSG00000159208	3	32	67	28	39	29	10	90	48	88	40	54
MEF2C-AS1	ENSG00000248309	61	101	56	67	126	68	77	105	166	158	155	225
UBE2L5	ENSG00000236444	18	12	7	10	27	12	18	32	31	36	14	13
CALML6	ENSG00000169885	42	18	68	44	37	53	24	64	57	109	39	79
ZNF329	ENSG00000181894	739	1003	778	791	784	730	400	2002	1211	1613	1201	1789
H3P36	ENSG00000236534	2512	3900	2817	2793	3663	2782	2498	3461	4862	3620	3768	6027
AC092119.2	ENSG00000274460	17	153	137	146	138	133	217	282	265	682	211	376
AARSD1	ENSG00000266967	188	307	334	314	416	319	225	496	524	745	478	600
NSUN4	ENSG00000117481	1049	1522	1240	1364	1769	1063	872	1951	2330	3321	1877	2742
SLC38A1	ENSG00000111371	12645	15420	16406	16630	20934	17279	11858	36865	29010	40897	28550	44717
AC254562.1	ENSG00000227370	23	22	15	22	53	37	58	59	84	67	55	75
SCART1	ENSG00000214279	489	409	413	1068	878	1123	926	1693	1342	1016	1271	3575
MARVELD1	ENSG00000155254	2413	2189	1034	1384	1859	1164	1102	1731	2396	2211	1678	1986
ERP27	ENSG00000139055	688	784	657	844	1070	783	765	1552	1480	2058	1322	1946
RBM26-AS1	ENSG00000227354	157	184	131	163	213	223	163	321	406	470	292	445
LINC01215	ENSG00000271856	1475	1981	1211	1376	2120	1245	1314	2251	2781	3885	2514	4734
FSCN1	ENSG00000075618	478	222	118	138	252	109	94	136	307	154	236	163
TM4SF19-AS1	ENSG00000235897	72	34	13	42	71	61	66	148	109	145	161	144
AC018809.2	ENSG00000269982	7	29	8	16	36	30	16	41	57	217	63	78
DBF4B	ENSG00000161692	435	266	134	326	474	387	219	584	753	997	729	623
PMS2P9	ENSG00000233448	22	29	16	29	35	12	16	76	77	90	56	65
CLEC1A	ENSG00000150048	253	440	178	323	329	277	215	145	409	252	441	438
ZNF589	ENSG00000164048	3499	5772	3011	4316	6924	5524	3289	8432	8421	11546	7231	12405
POLR3E	ENSG00000058600	3086	3201	5656	3519	5028	3387	3396	6891	6857	8578	5928	7679
PLGLB2	ENSG00000125551	237	169	114	171	273	370	261	452	555	710	540	886
AREG	ENSG00000109321	960	53	1163	771	617	690	23	1593	1194	245	2139	2201
LINC00342	ENSG00000232931	2912	4140	4345	5389	6541	4637	5510	12147	12443	13254	8667	13072
CTLA4	ENSG00000163599	122	892	1012	647	1282	828	895	2234	2018	1700	1573	1799
NATD1	ENSG00000274180	2177	1738	1078	921	1572	1060	1535	1910	2442	2176	1928	2038
AC233728.1	ENSG00000233250	7	19	20	32	32	20	20	48	66	56	50	44
NKD1	ENSG00000140807	409	267	220	380	358	194	286	558	887	1211	404	627
COA7	ENSG00000162377	608	821	599	538	765	413	399	1021	795	874	641	1006
AC087222.1	ENSG00000262663	44	24	40	48	77	45	62	71	578	128	97	97
AL391832.2	ENSG00000238005	244	124	129	190	198	101	180	158	166	262	120	229
GAL3ST4	ENSG00000197093	193	421	561	497	598	311	386	551	870	1588	369	616
PAXIP1-DT	ENSG00000273344	456	813	573	657	942	655	624	1266	1197	1719	1165	1641
SNORA2A	ENSG00000206612	35	16	46	48	68	35	15	112	99	73	109	60
CRYBG3	ENSG00000080200	3149	2989	1878	2509	3327	1846	2309	3885	6197	3498	3827	6750
CHD3	ENSG00000170004	24053	24733	23795	26142	39073	23662	24649	50641	51141	67077	42235	51597
SPRYD4	ENSG00000176422	1148	843	1008	1189	1918	1009	1085	2888	2492	3186	2384	2387
PARP15	ENSG00000173200	9720	8436	10188	11868	16404	17102	10025	26151	22432	31247	23905	32970
AC073857.1	ENSG00000280120	259	607	367	451	672	609	465	885	857	1371	753	1057
AC096586.1	ENSG00000272936	65	110	60	97	73	50	28	128	133	159	154	254
PIWIL4	ENSG00000134627	570	625	764	555	900	442	495	876	982	1017	737	1262
ANK1	ENSG00000029534	142	325	250	245	315	167	222	365	470	491	489	701
RASSF2	ENSG00000101265	30086	31554	23205	24418	30147	20807	19519	33024	44230	42188	26009	47057
TTC34	ENSG00000215912	353	103	180	326	453	226	176	503	591	595	554	609
GTSCR1	ENSG00000263417	9	36	3	4	53	2	33	24	39	130	69	32
SLCO3A1	ENSG00000176463	4539	5431	4092	3235	5012	3174	3615	5575	6657	6066	4719	6727
CLEC2D	ENSG00000069493	7550	12133	8225	10023	13172	12301	11690	18629	19584	26367	20494	24091
PTTG2	ENSG00000250254	58	43	36	38	64	43	20	58	87	118	62	76
LINC01588	ENSG00000214900	1212	882	1020	1137	1726	1063	988	2357	2927	3534	2350	3520
TPM3P8	ENSG00000183022	38	38	37	32	39	30	53	70	71	54	49	57
SMC6	ENSG00000163029	3980	3371	2347	3086	3782	3197	2206	6124	5131	6000	4868	8171
DCAF4	ENSG00000119599	806	917	706	657	1033	709	699	1702	934	1335	1256	1525
RSAD1	ENSG00000136444	4158	4596	2874	3967	5036	3728	2865	6857	6389	8115	5920	7156
CHP1	ENSG00000187446	8426	8865	8166	5401	8361	5855	4708	10751	11328	10834	7072	12442
TSBP1-AS1	ENSG00000225914	81	99	84	22	138	59	47	147	75	135	121	243
RAB3D	ENSG00000105514	5723	5742	1642	3669	5392	4314	3510	4242	5457	5161	4695	7436
MIR6864	ENSG00000274300	10	8	5	10	14	7	18	10	12	28	9	11
AC008764.8	ENSG00000279529	184	69	158	124	194	96	125	342	250	297	255	208
ENTPD4	ENSG00000197217	10541	11795	13884	12090	16577	12867	9519	25173	30187	27847	19406	25554
AL139288.1	ENSG00000231563	9	32	21	32	54	33	18	52	65	59	58	50
AC008982.2	ENSG00000269688	468	200	710	575	693	442	340	1403	971	1106	851	860
LINC00482	ENSG00000185168	324	134	82	183	142	70	140	132	338	113	234	97
AC008507.1	ENSG00000266910	66	124	43	59	72	61	37	126	109	161	93	147
MC1R	ENSG00000258839	478	401	262	751	686	429	535	904	998	1036	846	1540
ASXL1	ENSG00000171456	8970	9808	12392	10440	14090	10513	9237	21436	17626	25011	16668	21247
GGA2	ENSG00000103365	15111	14495	18159	12154	17458	12794	10269	25637	21030	25665	23915	29655
AL031710.2	ENSG00000275092	48	11	93	27	46	25	10	81	70	43	67	47
SBDSP1	ENSG00000225648	2703	1781	5167	2801	4051	2324	1083	9617	4867	5469	4557	5456
MIR9-3HG	ENSG00000255571	115	350	406	304	302	397	426	1248	476	507	689	529
ASH1L-AS1	ENSG00000235919	197	156	182	150	252	109	99	318	308	362	265	292
EIF4A1	ENSG00000161960	6202	3206	7837	7848	11089	5172	4950	15140	14769	10701	10360	12912
ZBTB44-DT	ENSG00000175773	15	31	19	40	33	43	20	92	47	82	69	109
KRTCAP3	ENSG00000157992	136	235	165	168	308	188	145	316	329	484	336	377
AL021878.2	ENSG00000270083	99	46	141	155	156	125	49	327	240	295	329	210
QPCT	ENSG00000115828	4500	3532	2682	2549	2563	2482	1819	4191	4827	3858	2156	4098
SPTBN1	ENSG00000115306	10465	7420	7764	9604	12498	9558	8022	20763	22531	22335	15031	17336
LINC00665	ENSG00000232677	363	601	144	293	236	405	185	591	501	1024	411	743
ARHGEF5	ENSG00000050327	503	305	268	210	575	383	434	1149	901	1305	942	1016
HSPA1B	ENSG00000204388	4421	1281	478	368	608	529	1291	204	1448	1042	552	1373
RGS17P1	ENSG00000229473	92	52	222	78	141	89	32	266	271	228	167	217
AL050309.1	ENSG00000227486	60	75	62	88	89	73	53	133	139	159	124	187
CHIC1	ENSG00000204116	1070	1255	969	1631	1928	1636	1001	3155	2822	2608	2803	3946
EXOSC2	ENSG00000130713	2260	2610	2254	2574	3273	2346	1826	4811	4118	6608	3614	5195
ZNF697	ENSG00000143067	605	515	914	576	591	429	437	974	1164	513	558	963
IL13RA1	ENSG00000131724	11079	11027	8068	8530	10952	6890	6829	10850	15464	15070	10946	15233
STK38L	ENSG00000211455	4275	4762	2722	4415	5251	3657	3212	4331	6154	6062	5911	9384
FAAH2	ENSG00000165591	98	230	183	172	206	150	148	335	372	433	488	433
CTSH	ENSG00000103811	21801	15692	14210	12027	14479	10463	10724	16328	16844	14477	18081	24594
CXCR4	ENSG00000121966	48982	27923	91045	41877	70812	42378	11236	141558	58955	60225	90095	103260
GAPDHP35	ENSG00000250982	8	5	13	15	8	6	3	16	14	3	9	11
AC015802.6	ENSG00000284526	64	29	50	53	45	24	54	26	69	93	46	61
E2F5	ENSG00000133740	925	686	334	464	563	600	339	662	781	1212	999	1683
SNORD14A	ENSG00000272034	216	462	394	407	518	339	239	700	452	850	462	770
POLR1C	ENSG00000171453	973	1157	1967	1233	1954	1192	736	2698	2089	2300	1872	2651
FAM66C	ENSG00000226711	142	225	138	184	325	254	54	376	423	362	461	453
ZC4H2	ENSG00000126970	438	566	296	531	632	470	348	697	714	1185	889	1189
MIS12	ENSG00000167842	1671	2151	1950	2097	2741	2226	1485	3726	3353	4816	3187	4814
AC013460.1	ENSG00000229727	9	25	62	41	49	33	52	195	105	149	90	134
RBM11	ENSG00000185272	180	184	318	232	243	101	135	224	491	353	362	376
MT-TT	ENSG00000210195	856	884	194	834	894	595	576	996	1118	1040	1337	2058
CGAS	ENSG00000164430	986	1602	800	779	1367	799	564	1649	1808	1182	1145	1683
NUBP1	ENSG00000103274	2010	2555	1556	1208	1849	1210	1333	2087	2361	2926	1954	2566
TRMT11	ENSG00000066651	767	1281	1391	1347	1553	1230	718	2423	1994	2553	1890	2569
DACT1	ENSG00000165617	174	193	68	86	190	56	71	167	393	878	159	201
TTC39B	ENSG00000155158	3297	3791	4547	4419	5220	4446	3138	9219	7189	10179	7591	9407
BCL2	ENSG00000171791	4098	7334	3223	4916	6746	4414	3130	9642	11215	14306	8467	12081
CYP1B1	ENSG00000138061	8521	5715	1633	4701	3494	3492	3279	4673	12554	7072	2460	6974
ZNF571-AS1	ENSG00000267470	53	27	15	37	23	27	44	66	66	92	45	75
ITSN1	ENSG00000205726	2070	1574	906	1156	1273	1090	833	1180	2828	1782	1302	1822
AC023509.3	ENSG00000270175	56	63	18	39	29	28	29	35	36	53	57	53
AC012360.2	ENSG00000272861	19	17	2	4	20	12	6	14	10	2	7	10
GALNT12	ENSG00000119514	331	749	502	616	662	569	497	1223	1133	1552	1044	1581
DUSP23	ENSG00000158716	614	717	317	390	701	427	353	600	694	682	729	691
DIRAS1	ENSG00000176490	200	58	93	45	114	43	23	165	100	95	159	130
LINC02728	ENSG00000251323	38	88	158	135	133	121	102	288	256	307	188	294
PICALM	ENSG00000073921	24284	25805	19083	21349	25592	16960	15620	33294	38306	31023	26492	42610
GPR18	ENSG00000125245	393	312	647	311	251	264	146	1005	505	490	457	648
C12orf42	ENSG00000179088	237	174	221	149	186	132	78	210	269	474	331	441
TLE4	ENSG00000106829	5630	5630	5470	4497	6301	4415	3729	7438	8123	7454	6603	9596
KCNIP2	ENSG00000120049	325	418	191	211	487	337	435	518	568	860	539	800
AMDHD1	ENSG00000139344	30	128	110	110	149	137	147	322	325	398	188	351
AL137058.2	ENSG00000273784	49	77	80	22	76	49	34	98	78	156	104	116
HMGB2P1	ENSG00000267736	10	32	12	20	21	16	43	14	26	12	10	24
ITGA6	ENSG00000091409	3472	5459	3750	6694	7767	4636	3522	7839	11417	18910	6797	12750
NHS	ENSG00000188158	1050	647	799	1073	1053	537	836	1082	1614	904	910	1513
POLG2	ENSG00000256525	2190	2085	2038	2747	3371	2438	2424	4917	4556	6362	4033	5409
CIRBP	ENSG00000099622	19623	20475	20076	16126	21950	15311	13966	33610	29544	30860	29029	34520
ITGB1BP2	ENSG00000147166	142	160	166	147	222	164	102	297	208	295	241	303
METAP1D	ENSG00000172878	434	712	546	627	661	421	614	935	1217	1588	604	1146
SYCP3	ENSG00000139351	39	54	50	44	46	64	39	174	125	113	96	153
AL132656.4	ENSG00000280355	197	119	100	168	229	162	74	224	543	336	230	488
ZBTB40	ENSG00000184677	10101	9395	8218	10606	13443	10391	9518	19362	19917	28263	18642	22727
ERCC3	ENSG00000163161	5121	6120	5237	5318	7983	6194	4294	10609	8468	11632	9416	11000
LARGE1	ENSG00000133424	614	197	147	146	205	317	261	499	300	545	393	484
TUT4	ENSG00000134744	4162	3931	5735	6099	6258	4568	4448	11435	9652	11718	7918	10112
VENTX	ENSG00000151650	2492	1260	859	1818	2119	672	1256	1276	2052	1153	1533	1202
TMEM25	ENSG00000149582	300	435	227	302	438	279	249	513	688	953	535	657
OR2A4	ENSG00000180658	148	43	49	29	101	68	69	214	177	244	133	236
AC004951.4	ENSG00000273432	35	35	34	18	32	36	11	57	50	54	48	68
BANK1	ENSG00000153064	8711	5517	3771	4202	5052	5248	2445	7723	6337	8152	8201	15868
PRH1	ENSG00000231887	53	46	37	64	66	68	39	180	205	100	156	192
LRIG2	ENSG00000198799	2581	2446	2227	2541	3445	2700	2222	4710	4723	5886	4184	5746
LINC01089	ENSG00000212694	1725	2032	1764	2442	3900	2004	3217	3016	4668	5842	4237	4118
TRAPPC2B	ENSG00000256060	207	242	164	181	146	159	50	354	269	289	228	340
TRBV5-6	ENSG00000211728	41	174	66	83	158	73	24	109	191	352	230	218
MRPL38	ENSG00000204316	389	556	727	399	846	457	480	1272	1147	1079	1067	943
CRTAP	ENSG00000170275	15601	18985	14235	14741	18544	12315	10770	25465	23291	20737	18120	27313
IBA57	ENSG00000181873	552	442	953	730	929	602	636	1580	1728	1645	1289	1141
ACTA2-AS1	ENSG00000180139	81	70	51	92	146	104	87	242	225	325	210	260
KLHDC1	ENSG00000197776	657	463	504	605	637	504	522	1028	994	1095	852	1485
KIAA0895	ENSG00000164542	12	20	53	44	61	29	44	107	68	56	52	91
PRKCQ	ENSG00000065675	1581	3062	2801	2438	3804	2871	1846	7529	4277	7642	4966	6001
CATSPER2P1	ENSG00000205771	112	95	65	107	137	89	193	244	302	282	211	247
PLXDC1	ENSG00000161381	1325	2228	1744	2138	3149	2903	2285	4078	4210	6212	5167	3402
DISC1	ENSG00000162946	1222	1900	1112	1260	1806	1036	787	1547	2352	2034	1140	2049
MIPEPP3	ENSG00000233325	18	25	12	26	42	26	19	38	49	73	111	99
TP73-AS1	ENSG00000227372	2817	2639	2002	2853	3112	2387	2165	4237	4034	5684	3895	4699
SMU1P1	ENSG00000237842	30	47	59	43	36	48	34	52	78	68	50	58
SNORA75	ENSG00000206885	162	40	165	137	175	99	18	322	172	147	156	242
DAP	ENSG00000112977	6255	6436	3762	3784	6179	3793	2699	6492	7339	7460	5907	8101
ODF2L	ENSG00000122417	2566	3410	3283	4748	4608	4461	3276	8217	7511	8928	6695	11312
KIZ	ENSG00000088970	1906	2153	2008	2374	3113	2118	1807	4208	3588	5072	3891	4763
ZNF551	ENSG00000204519	618	711	864	1128	1315	1036	618	2255	2539	1713	1682	2751
SLC29A2	ENSG00000174669	339	422	282	294	426	264	507	571	623	800	647	615
AL078622.1	ENSG00000286381	36	252	28	103	122	16	231	2	67	157	7	135
CDC7	ENSG00000097046	692	642	566	955	1200	848	862	1963	1403	1141	1338	2572
AC106782.1	ENSG00000258130	294	285	140	164	396	165	230	195	426	304	276	368
RPL23AP53	ENSG00000223508	65	50	77	63	129	87	30	132	135	180	130	206
SIGLEC9	ENSG00000129450	3853	4323	1705	2544	3528	2405	3046	3114	4675	4129	3614	4970
DOK3	ENSG00000146094	11875	7629	7047	6405	7717	4471	5219	8605	12048	7193	7075	8467
RASA2	ENSG00000155903	5796	5103	7170	6474	7312	6551	4340	14624	13063	10442	8884	15069
ENO3	ENSG00000108515	828	888	623	778	1084	702	884	1709	1309	1702	1198	1314
TRIM71	ENSG00000206557	124	44	11	86	46	71	54	164	61	73	46	102
ZEB1	ENSG00000148516	1279	1539	1759	1899	2613	1463	1366	3807	3623	2892	3120	4541
TREML2	ENSG00000112195	1715	1342	708	778	883	531	673	1094	1520	2170	1512	2210
WASL-DT	ENSG00000272686	275	248	217	213	244	122	148	342	250	288	245	465
POFUT2	ENSG00000186866	2320	2462	2386	1930	2866	2016	2068	3669	3715	4434	3823	3882
ALOX15P1	ENSG00000274114	237	282	76	214	347	257	184	276	401	712	478	651
CDA	ENSG00000158825	3635	3651	2037	1629	2176	2264	1090	2463	3030	3414	2416	2377
AP001628.1	ENSG00000225218	25	16	16	23	32	16	23	40	67	134	47	69
LY86-AS1	ENSG00000216863	204	175	52	153	174	111	111	221	214	304	192	368
TRAF5	ENSG00000082512	6107	7767	4082	6959	7657	7578	6523	11734	10626	15590	11791	17479
LINC01128	ENSG00000228794	1555	1403	1552	1476	2042	1123	1263	2436	2398	3500	2255	2866
B3GLCT	ENSG00000187676	479	557	535	716	753	733	509	1340	1029	1328	944	1558
FBXO44	ENSG00000132879	2071	2152	1799	1489	3021	2116	2100	3968	3711	4492	3850	3690
THUMPD1	ENSG00000066654	7655	5543	6886	7495	8760	5982	3542	16456	11320	11096	10344	15047
DCHS1	ENSG00000166341	1086	502	401	504	1103	290	484	812	2052	2249	1398	1304
ETV5	ENSG00000244405	78	58	68	35	71	45	16	18	110	32	55	90
PNISR	ENSG00000132424	30174	29898	32448	35191	38865	29821	25358	67713	60584	63585	48812	72944
SMARCD1	ENSG00000066117	4879	5037	6259	4708	7275	4765	3415	11014	7905	10747	8779	10494
ZNF432	ENSG00000256087	1002	996	1093	1230	1344	1167	739	2224	1871	2260	1595	2467
SDR42E1	ENSG00000184860	453	546	415	728	819	778	749	1073	1373	2426	1571	2043
LACTB2-AS1	ENSG00000246366	102	58	109	54	92	27	33	140	111	117	106	141
TMTC2	ENSG00000179104	2306	1789	1891	2219	3073	1289	1411	3155	3192	1986	2730	4014
C11orf80	ENSG00000173715	532	677	512	472	738	715	774	1355	1162	1343	1111	1347
CMTR1	ENSG00000137200	6042	7585	6568	6158	11195	6785	5912	14743	10793	17219	12566	13681
DENND5B	ENSG00000170456	1699	717	543	591	1011	823	638	1845	1100	1299	1708	2332
SNORA33	ENSG00000200534	123	226	214	159	172	154	85	328	283	347	279	339
CCSER1	ENSG00000184305	292	126	211	102	303	123	56	486	304	249	355	408
C1R	ENSG00000159403	104	137	214	119	253	157	90	418	303	314	346	317
AC092338.3	ENSG00000286808	12	44	41	29	39	50	58	69	97	154	53	104
LINC02615	ENSG00000251432	145	105	133	130	173	92	160	272	274	380	195	282
TNNT3	ENSG00000130595	244	191	217	178	338	126	128	179	411	229	244	433
ZNF154	ENSG00000179909	839	776	406	1329	545	1268	413	1340	1657	2091	1576	4681
AC026691.1	ENSG00000270021	28	16	11	12	19	7	4	36	11	88	30	70
ZNF655	ENSG00000197343	14655	12500	15932	17332	20866	14717	13612	30198	29923	35024	25535	34588
LAMB2	ENSG00000172037	395	793	455	756	774	390	445	751	319	685	773	689
SNORD94	ENSG00000208772	83	85	67	107	126	102	63	170	193	376	184	232
TRAV20	ENSG00000211800	30	149	27	82	98	64	67	456	97	226	537	186
PLIN3	ENSG00000105355	5506	3584	2839	2111	3869	2371	2310	3830	4929	3719	3672	4215
TRGV5P	ENSG00000228668	16	103	122	96	115	33	99	209	165	317	194	157
FLT1	ENSG00000102755	76	66	67	71	53	43	40	72	101	209	71	149
PRDX6-AS1	ENSG00000203739	291	319	235	270	431	296	259	575	679	758	529	628
CCDC141	ENSG00000163492	230	106	291	141	284	82	75	493	567	292	435	445
NFRKB	ENSG00000170322	3424	3837	3751	3227	4605	3191	3284	6037	5820	9115	5880	6629
RASGRF2-AS1	ENSG00000251450	11	100	38	55	81	62	86	81	149	254	96	148
CAVIN3	ENSG00000170955	86	39	7	14	16	26	26	24	54	31	7	9
ATF7IP2	ENSG00000166669	1527	1740	2170	2173	2707	1958	1988	3651	2524	3582	3013	4696
UTP20	ENSG00000120800	1264	1528	1569	1520	1994	1342	1053	3153	2789	3521	2503	3652
PAIP2B	ENSG00000124374	611	731	327	642	907	651	522	1138	1202	1731	1287	1937
ZFP2	ENSG00000198939	48	87	36	70	64	55	74	103	93	164	66	172
SLC1A3	ENSG00000079215	161	93	71	69	136	60	129	79	113	178	95	141
PGAM4	ENSG00000226784	701	952	521	647	1022	645	487	989	1503	1200	893	1441
CFP	ENSG00000126759	5103	3109	1593	1939	3428	1786	2403	2283	4742	3245	3057	3293
AC006042.2	ENSG00000233264	199	106	599	315	433	286	165	1686	642	457	639	594
AC107464.2	ENSG00000272927	77	170	74	105	206	98	122	149	214	251	220	259
LEF1	ENSG00000138795	4222	7939	5662	6644	9121	4580	4902	9975	15318	19394	6706	11610
GRAMD4	ENSG00000075240	5077	2717	1747	2650	3791	2238	1828	3488	5349	3243	3925	3641
SFXN2	ENSG00000156398	363	661	446	717	599	555	500	772	1003	1775	898	1495
AC024560.4	ENSG00000286909	121	83	113	146	222	139	97	356	201	386	187	216
GM2A	ENSG00000196743	15859	8059	5688	5167	7169	7339	4789	11396	12381	8999	6763	10397
ANKZF1	ENSG00000163516	5937	9413	5198	7756	9979	7311	7767	11986	13460	20394	12960	15097
AC105339.6	ENSG00000286817	78	25	42	65	125	60	46	110	160	206	120	171
CPM	ENSG00000135678	1833	1475	802	1233	1404	1077	902	1431	2567	2351	1133	2308
AC015660.4	ENSG00000279846	10	37	16	41	32	38	41	41	78	45	23	52
COLQ	ENSG00000206561	811	857	692	1804	1276	2150	957	2589	2674	1813	1927	3876
C1QTNF6	ENSG00000133466	1060	824	985	1142	1557	816	859	1445	1378	1964	1878	1515
GSTM2	ENSG00000213366	2056	1421	1785	1436	3905	3086	2617	8051	3037	5087	2622	6569
AC087343.1	ENSG00000243181	556	825	816	661	815	585	553	1552	1223	1323	1109	1348
AL023653.1	ENSG00000240143	317	245	336	180	586	271	198	621	498	812	564	689
SNHG26	ENSG00000228649	334	292	214	291	231	358	351	884	452	630	438	561
TCF7	ENSG00000081059	10295	18864	11948	16704	20829	11250	12765	23229	36899	49117	24253	31685
MYEF2	ENSG00000104177	901	1197	1122	1340	1756	1016	954	1916	2643	2095	2279	3350
TSPOAP1-AS1	ENSG00000265148	1087	2292	1130	1749	2610	1676	2134	3236	3530	4979	3642	4687
TRIM73	ENSG00000178809	366	351	290	340	504	252	340	469	777	936	559	444
ISCU	ENSG00000136003	6409	7593	11808	8833	10601	7249	4840	21662	14957	13417	13181	15379
ZNF26	ENSG00000198393	2601	2459	2576	2623	3302	2361	1828	4435	4142	4914	3466	5226
AL360181.3	ENSG00000254536	191	125	107	167	184	152	125	296	346	299	303	328
SHB	ENSG00000107338	47	58	370	28	71	42	24	45	88	69	40	48
ETHE1	ENSG00000105755	2028	1650	1004	989	1754	941	796	1636	1929	1673	1413	1684
EVL	ENSG00000196405	24228	30914	21283	26765	41256	30665	29542	51738	50460	82856	51655	54819
SNORD4A	ENSG00000238578	78	120	161	147	201	133	63	250	175	196	233	328
THNSL2	ENSG00000144115	536	289	49	64	26	537	22	814	86	231	248	108
OXNAD1	ENSG00000154814	2374	2539	3356	4389	4735	2549	2312	9454	8520	10141	4629	7314
ANKRD44-IT1	ENSG00000236977	126	33	148	118	249	123	104	302	609	201	267	260
SOCS2	ENSG00000120833	324	810	341	566	849	757	398	1035	864	1718	869	1538
CLEC9A	ENSG00000197992	71	142	63	60	226	111	77	65	93	53	103	165
MANSC1	ENSG00000111261	171	247	60	142	152	96	89	105	227	190	113	220
LINC01252	ENSG00000247157	116	79	121	76	83	93	106	282	276	120	244	272
AC105052.4	ENSG00000279168	907	955	1097	1581	2469	1072	1346	3243	2625	2514	1903	4385
MMS19	ENSG00000155229	4581	5534	4074	5012	7261	5236	4815	8133	8680	12592	8658	10823
AL353801.3	ENSG00000273363	14	14	7	10	14	5	17	21	19	23	18	22
PHGDH	ENSG00000092621	124	127	221	105	207	95	161	214	244	340	272	184
ACOT1	ENSG00000184227	126	259	314	185	378	225	138	814	313	355	410	475
HOOK1	ENSG00000134709	574	512	534	791	655	400	479	957	1432	1419	917	1547
SNURF	ENSG00000273173	83	37	75	84	108	72	50	193	233	129	159	219
HEXB	ENSG00000049860	12444	13914	10706	10031	12206	9363	7648	17586	17500	13836	11472	20226
AC022167.1	ENSG00000259939	67	52	44	34	73	66	55	102	125	153	84	96
TENT4A	ENSG00000112941	4502	3537	5530	4331	5980	3788	3783	8739	7063	8392	6676	7986
NSUN5P2	ENSG00000106133	2872	3705	1922	3306	5311	3440	4419	5118	6593	9972	6738	5912
FBXW8	ENSG00000174989	879	904	797	994	1619	1019	598	1986	1617	1893	1579	2493
CYTH1	ENSG00000108669	28389	24711	31877	26501	39095	26583	21954	54645	46505	60083	44071	52793
WDR27	ENSG00000184465	1591	1248	1031	1820	2348	1286	1706	2441	3541	4071	2767	3851
CDC42SE1	ENSG00000197622	40509	52562	49678	52575	68985	52491	40275	95579	86383	122306	80820	109379
SPOCK2	ENSG00000107742	12020	16432	35136	21029	31388	23047	14118	64709	35688	34952	36067	39117
KIAA1328	ENSG00000150477	621	766	728	625	804	538	502	1530	1399	1308	1237	1421
DDX47	ENSG00000213782	1100	665	2125	1349	1965	1020	646	4515	3039	2568	2223	2891
TBC1D2	ENSG00000095383	3870	2820	1060	1760	2267	1338	1949	1889	3248	2816	2332	2329
TSR2	ENSG00000158526	2438	3182	2738	2186	3332	2228	1647	5464	4401	5247	4047	5260
SFI1	ENSG00000198089	5569	4047	4048	4224	7004	4788	5892	8735	10742	12241	9457	6807
CNNM3	ENSG00000168763	2385	2551	2435	2396	3326	2861	2575	5542	4694	5351	4456	5202
AL356417.1	ENSG00000224478	123	81	95	44	60	57	12	100	66	115	116	221
AC080112.4	ENSG00000287644	77	28	48	22	42	23	42	21	47	39	36	71
CD47	ENSG00000196776	16354	18815	17329	21130	28764	21353	16447	41281	44041	47802	35672	54552
SERPINB9P1	ENSG00000230438	1579	2347	569	1009	1327	1075	862	1691	1646	3186	2207	3668
MORC2	ENSG00000133422	2275	3089	2168	2458	3381	2346	2239	3944	4265	7549	4066	4741
AL049779.4	ENSG00000286861	26	63	38	64	101	89	55	125	169	202	132	195
RPAIN	ENSG00000129197	3853	4380	4142	4260	5626	4047	3456	7584	7713	9195	6490	8700
MIR7111	ENSG00000276712	13	57	38	56	49	33	21	72	62	77	66	67
ZBTB14	ENSG00000198081	2558	3275	2427	2985	3957	3165	2163	5875	5169	6836	4919	7411
MUC20P1	ENSG00000224769	308	130	81	125	217	129	226	205	199	299	138	347
CD163	ENSG00000177575	18313	19463	9849	15499	16676	12214	13547	24215	29751	24001	14621	19167
PHOSPHO1	ENSG00000173868	132	14	41	24	29	9	4	20	100	58	3	36
TRBV7-4	ENSG00000253409	35	112	49	61	161	34	31	163	141	398	142	181
GTF2IP14	ENSG00000226002	67	15	62	22	85	38	30	100	116	170	116	154
ZNF890P	ENSG00000159904	175	151	103	236	260	100	182	187	535	503	243	301
CCDC151	ENSG00000198003	61	37	25	35	41	32	24	33	41	44	53	45
U2AF1L4	ENSG00000161265	1616	1536	1995	1400	2408	1144	1037	2746	2745	2116	2900	2561
DFFBP1	ENSG00000232303	122	59	118	83	197	99	41	276	223	222	178	224
SLC25A38	ENSG00000144659	2313	3005	3226	2575	3652	2451	1804	6230	4120	5648	4737	5151
HOTAIRM1	ENSG00000233429	581	523	532	513	780	366	226	701	635	570	701	1059
ZNF204P	ENSG00000204789	292	652	469	424	511	433	494	557	915	1814	655	1073
ZNF529	ENSG00000186020	1317	1646	2071	1822	2119	1713	1662	3102	3268	4175	2503	3804
LEPROTL1	ENSG00000104660	3353	7391	6673	5133	6744	4583	3247	11224	8992	8122	6941	11760
MED17	ENSG00000042429	1235	614	1188	1278	1763	1122	620	2920	2831	1523	1954	2470
EIF2AK3-DT	ENSG00000234028	374	208	592	319	399	258	240	757	417	569	567	608
CAMK1	ENSG00000134072	3200	3701	1689	2836	4100	1918	1681	3413	4259	3783	3300	4380
MRE11	ENSG00000020922	3256	3445	3428	4191	5112	6146	3391	9132	11788	7219	7466	9497
AL031123.5	ENSG00000288046	36	15	24	10	52	21	37	44	32	36	35	92
ENO1-AS1	ENSG00000230679	17	6	15	15	6	7	14	30	28	35	20	47
USP30-AS1	ENSG00000256262	136	253	118	207	252	170	109	360	269	520	392	492
SCARF1	ENSG00000074660	1381	779	809	797	1096	534	736	796	1227	878	922	876
SMYD5	ENSG00000135632	1136	1641	1685	1198	1939	1272	1041	2708	2050	3463	2540	2786
AL138820.1	ENSG00000277151	74	41	32	43	75	39	29	99	94	54	52	104
DIS3L2	ENSG00000144535	2192	1917	2005	2198	3210	1948	1718	4038	3925	4563	3451	3878
WDR59	ENSG00000103091	3592	4327	3614	3597	5072	3757	3376	7617	6690	9115	6014	7686
TRIM22	ENSG00000132274	30511	31815	28206	30831	51960	31501	22977	67280	50135	75226	54855	71563
ARHGEF34P	ENSG00000204959	371	203	213	180	455	322	332	907	677	1186	801	1044
MICU3	ENSG00000155970	132	155	117	103	170	179	114	124	366	178	293	558
AL162274.2	ENSG00000277959	34	42	24	48	51	38	20	82	81	71	91	61
CRAT	ENSG00000095321	1570	1116	717	697	1319	713	810	1481	1403	1519	1480	1513
IL18	ENSG00000150782	1329	1485	1055	840	1663	1038	709	1333	2025	1484	1412	2262
MNAT1	ENSG00000020426	479	557	315	386	518	462	221	1070	660	640	672	1019
DTX3	ENSG00000178498	786	1766	1530	1648	2405	1914	1533	3291	2885	4816	3468	3079
TAF11	ENSG00000064995	3456	3888	4892	3806	4793	3509	2701	7851	6310	8528	5455	7566
AC134349.2	ENSG00000256981	19	2	10	33	28	14	4	54	119	16	49	56
AL583856.2	ENSG00000271967	20	51	13	35	42	31	34	35	55	83	35	76
CNN2P9	ENSG00000213149	56	34	37	34	28	34	57	74	62	74	48	58
ZNF37BP	ENSG00000234420	4029	4232	3525	5240	6179	4886	5576	9084	9180	12527	8361	11997
ZNF334	ENSG00000198185	64	65	36	39	80	57	51	109	149	81	134	103
AC133555.3	ENSG00000258150	250	252	121	137	334	150	202	174	368	279	233	315
CALCRL	ENSG00000064989	190	244	198	194	438	190	316	241	309	344	316	773
ARHGAP10	ENSG00000071205	499	847	580	662	1032	750	493	1026	731	970	825	1379
AC078819.1	ENSG00000216285	2753	2784	1584	1818	2994	1969	1517	3234	4233	3917	2686	4096
LRIT3	ENSG00000183423	34	59	23	50	72	45	20	61	90	127	65	81
AL022069.3	ENSG00000286760	81	93	89	57	48	63	39	92	113	107	81	64
PSRC1	ENSG00000134222	940	897	329	626	744	389	443	543	1024	730	824	922
TIMELESS	ENSG00000111602	1613	1512	766	1258	1968	1502	1212	2918	2147	3333	2526	3172
TENT5C	ENSG00000183508	4735	1445	11775	6594	10759	6482	3340	28719	7284	9554	13497	13849
SLC44A2	ENSG00000129353	16242	17894	10356	13210	20948	13385	11227	24223	25956	35668	25820	32094
BTBD6	ENSG00000184887	1905	2245	1542	1522	2379	1630	1425	3546	3082	3461	3436	3133
STAP2	ENSG00000178078	35	41	27	25	48	16	20	55	65	61	57	41
MED10	ENSG00000133398	2457	2261	2673	2194	3214	2405	1351	5116	4215	3695	3902	5001
GPA33	ENSG00000143167	335	458	173	314	379	275	209	474	595	1142	515	635
VNN1	ENSG00000112299	2290	2872	306	1340	1358	817	1707	1501	3400	2353	789	1435
AL137127.1	ENSG00000272084	13	30	30	19	50	30	24	47	62	53	67	58
GAMT	ENSG00000130005	203	151	86	76	160	106	89	207	227	170	223	201
CPQ	ENSG00000104324	4118	4827	2875	2878	4161	2929	2846	5576	5290	5085	4400	6696
AC104806.2	ENSG00000250075	14	36	60	32	47	33	19	73	97	154	83	89
SIRPA	ENSG00000198053	16332	15299	10780	10962	13550	9225	9337	14681	21713	18680	13571	21253
ZC3HAV1	ENSG00000105939	11161	13004	11571	13218	17081	12637	9054	25152	22514	28400	18447	29724
ZNF79	ENSG00000196152	280	432	276	427	449	334	309	761	888	1089	577	916
TRBJ1-2	ENSG00000282420	75	97	93	96	141	78	80	119	156	338	143	252
CAPRIN2	ENSG00000110888	3333	3325	3093	4360	4869	4423	4035	8294	6713	9922	7146	9699
ZNF134	ENSG00000213762	1043	1524	1781	1846	2026	1543	669	3213	3447	2390	2563	4033
PDCD1LG2	ENSG00000197646	2	31	7	12	50	23	6	54	42	112	41	103
RRN3P3	ENSG00000257122	590	647	350	599	833	524	446	961	1178	1219	965	1058
TNRC6C	ENSG00000078687	2117	2231	1795	2471	3355	2646	1981	5766	5186	6225	4498	5682
AC073655.2	ENSG00000258365	114	61	78	82	118	67	47	140	128	172	136	172
DIP2A-IT1	ENSG00000223692	111	26	122	178	182	294	48	609	441	201	168	405
AC027682.7	ENSG00000280214	24	8	11	24	33	20	38	21	69	75	67	29
TAF1D	ENSG00000166012	6066	9115	6796	6185	7500	6208	4334	11781	10672	11427	9748	14906
ICA1L	ENSG00000163596	307	439	420	388	558	638	399	882	898	958	793	1315
AC093642.2	ENSG00000280119	92	185	207	190	321	201	244	309	427	417	445	414
IQCB1	ENSG00000173226	2625	2833	1822	2781	3254	2691	2221	4492	4370	5350	4039	6904
MAP3K14-AS1	ENSG00000267278	482	633	334	476	625	366	430	635	1051	1685	678	1005
MCM7	ENSG00000166508	5541	6425	3935	4876	6600	4913	5133	9540	8319	12718	8178	9413
EIF4A2	ENSG00000156976	48044	48194	57572	50816	63660	43755	31187	114028	71701	86971	73611	108979
LINC01003	ENSG00000261455	498	448	226	293	521	354	245	468	452	285	404	634
KDM8	ENSG00000155666	302	338	203	312	527	358	243	614	654	993	524	608
ALMS1P1	ENSG00000163016	8	29	35	54	59	47	77	53	83	281	89	141
FCN1	ENSG00000085265	260485	188871	84974	159689	221059	108776	115473	161912	319761	203912	137001	197487
ENG	ENSG00000106991	2289	2289	1321	1431	2669	1618	1649	2141	2597	2635	2344	2267
PIK3R1	ENSG00000145675	10281	12201	29305	17862	22065	18519	8850	49706	30362	27152	28681	44078
EIF3EP1	ENSG00000234882	38	124	51	78	151	90	82	166	192	209	221	229
PDCL3P4	ENSG00000244119	178	306	168	255	276	193	263	353	418	880	326	415
RSRP1	ENSG00000117616	22813	24159	18842	22952	29418	23144	24003	48421	36854	48780	37260	50219
AC010627.1	ENSG00000248791	31	36	11	43	48	44	43	53	103	71	24	52
COL5A2	ENSG00000204262	92	63	73	85	98	52	18	111	120	156	117	128
AC095057.4	ENSG00000286089	11	51	54	44	46	57	28	69	125	176	66	92
AC020659.1	ENSG00000174171	833	606	796	683	1317	667	842	4802	991	1566	1630	1336
AC007569.1	ENSG00000257221	280	142	54	122	113	141	80	209	240	337	333	384
ALDH2	ENSG00000111275	15674	15450	7616	7354	11778	7124	6724	11257	14951	13779	8433	14680
AC134043.3	ENSG00000279204	11	19	18	25	14	25	4	22	22	28	41	47
PLEKHH3	ENSG00000068137	162	34	54	21	77	17	25	30	50	34	38	28
RAPGEF6	ENSG00000158987	902	1714	1528	1338	1750	1250	793	2761	2642	2186	1902	2989
ZNF184	ENSG00000096654	418	731	804	692	684	623	385	1575	940	1567	951	1489
CSTA	ENSG00000121552	7338	8721	6849	5341	6822	4240	4111	10554	9453	6539	6250	8877
AC012443.2	ENSG00000286207	75	64	42	74	97	54	55	76	157	199	157	151
ANKRD37	ENSG00000186352	186	137	236	179	216	116	67	353	210	247	254	351
CFAP44	ENSG00000206530	1195	1140	812	1146	1320	982	1092	1945	2070	3237	1896	2269
CCDC171	ENSG00000164989	80	71	114	100	76	101	63	299	171	204	195	195
DAPK1	ENSG00000196730	9651	6650	4292	4672	8205	5228	4982	9178	11316	8238	7635	10458
SEMA4A	ENSG00000196189	13371	10883	5547	5798	9529	6064	6914	8874	11789	11611	9054	12415
ADGRA3	ENSG00000152990	255	330	168	334	187	270	100	411	544	594	294	406
CCNDBP1	ENSG00000166946	7415	9192	6753	7123	10067	7487	5037	14721	12998	13354	11664	16741
SPTA1	ENSG00000163554	59	23	26	19	37	25	13	48	37	71	62	75
ERO1B	ENSG00000086619	1938	1651	1912	1870	2378	1694	1747	3460	3524	3410	2896	4055
CCDC149	ENSG00000181982	2900	1925	1471	1587	1810	1215	992	2538	2745	1757	1750	2322
RRP7BP	ENSG00000182841	2222	1946	1485	1242	2067	1180	1525	2693	3068	4158	3063	3469
DOK4	ENSG00000125170	43	117	57	62	96	62	35	143	148	166	101	108
JADE3	ENSG00000102221	370	292	380	246	319	193	137	567	451	315	476	724
NEMP1	ENSG00000166881	1751	2058	1411	2067	2648	1999	1849	2880	5148	5148	3260	4898
SLC25A25-AS1	ENSG00000234771	1912	1860	2498	2189	3052	1862	2219	3726	4151	5356	3169	3571
GOLGA2P5	ENSG00000238105	1558	1442	1967	1754	2479	1960	1933	3325	3031	5878	4223	4615
TDRD9	ENSG00000156414	1638	2216	870	891	465	420	690	783	2117	1273	664	1591
TRMO	ENSG00000136932	1748	2219	2280	2190	2682	1754	1443	4336	3979	4280	3217	4321
TTC17	ENSG00000052841	9959	10300	8176	9755	12278	8762	7652	17745	16644	18617	14162	22000
AL356356.1	ENSG00000253047	54	28	24	26	30	41	22	61	56	147	46	62
AC009812.1	ENSG00000251867	238	216	301	265	355	267	140	535	473	244	473	672
E2F3	ENSG00000112242	2859	3369	3012	3077	4208	2928	2512	4670	5107	5109	4618	7042
FLOT1	ENSG00000137312	10484	9806	6138	5711	9476	5541	4518	10894	11293	11012	9914	10814
TRBD1	ENSG00000282431	18	99	47	56	100	59	67	73	140	235	188	157
NA	ENSG00000271895	504	615	703	628	844	689	664	1155	927	1776	940	1486
SOAT1	ENSG00000057252	6556	6671	8747	6188	7436	5477	4609	9569	11001	8498	7848	11120
LEF1-AS1	ENSG00000232021	50	113	68	184	133	79	112	113	361	752	77	253
ZNF76	ENSG00000065029	4291	3704	2653	3339	4600	3391	3753	6468	6881	8924	6685	6341
RABEP1	ENSG00000029725	5714	6475	4088	5325	6709	4951	4096	10590	9429	10779	8437	12452
AC134878.2	ENSG00000278212	391	487	201	109	41	269	236	99	421	77	109	241
MAST4	ENSG00000069020	442	505	694	569	1002	543	450	1403	1725	1325	1159	1545
NUDT2	ENSG00000164978	483	1103	401	682	910	623	781	1502	1458	1256	846	1911
MECOM	ENSG00000085276	8	15	7	4	5	5	6	40	153	18	13	21
BACE2	ENSG00000182240	309	488	172	306	306	280	152	550	287	527	515	913
LINC02158	ENSG00000225611	58	64	12	40	48	34	40	41	54	52	36	61
AC005786.3	ENSG00000267436	98	43	63	40	90	57	88	94	136	196	83	110
ZNF614	ENSG00000142556	342	542	453	380	463	348	224	722	743	772	608	1039
ZNF107	ENSG00000196247	1571	1911	1124	1688	1710	1928	1551	2572	3503	4421	4018	5150
TRIM17	ENSG00000162931	36	52	45	61	78	85	46	181	120	129	147	108
DNAJB1	ENSG00000132002	8959	7369	16866	9159	13184	7706	4332	31560	15837	16863	15829	18682
SRGAP3	ENSG00000196220	376	238	148	197	275	194	283	182	342	270	300	338
AC026748.1	ENSG00000279908	255	121	303	179	282	178	69	700	296	294	452	426
ZNF738	ENSG00000172687	650	625	622	960	1160	614	561	1564	1467	1335	1014	2031
MIR210HG	ENSG00000247095	26	40	27	14	20	30	16	37	34	61	50	42
TRDC	ENSG00000211829	2500	3522	2938	7113	7757	7727	2143	9582	5905	8762	9335	10123
SAPCD1	ENSG00000228727	14	87	83	98	96	64	74	121	137	182	165	152
REV1	ENSG00000135945	4169	4634	3420	4816	5669	4202	3205	7757	7204	9010	6381	10282
SLC41A1	ENSG00000133065	1612	1379	1963	1670	2559	1878	1398	4192	2544	5445	2914	3791
SAV1	ENSG00000151748	1261	1210	763	838	1255	791	601	2054	1468	2049	1555	2762
ZNF853	ENSG00000236609	369	342	307	363	421	367	185	802	557	655	672	645
RNF24	ENSG00000101236	6416	3382	3457	4207	5833	3625	4038	7324	7179	7206	6433	7571
RPRD1A	ENSG00000141425	2821	3167	2151	3225	4294	2786	2331	4635	5470	5372	4572	7360
ALDH5A1	ENSG00000112294	517	810	367	604	601	665	509	816	983	1682	1062	1403
MDC1	ENSG00000137337	2961	3451	3790	3585	4853	3792	3607	7732	6034	10320	6266	8018
AC011450.1	ENSG00000197813	146	137	112	195	216	216	143	266	355	515	371	507
AL109914.1	ENSG00000229646	20	8	24	21	15	7	6	41	32	41	15	38
AC009754.1	ENSG00000259935	18	17	50	25	22	27	26	56	32	23	49	35
HERC2P10	ENSG00000259845	86	86	64	29	253	48	171	35	69	283	33	278
EHD4	ENSG00000103966	2678	3679	4146	1900	3810	1941	2346	3952	3474	3655	2845	3915
ERG	ENSG00000157554	36	13	43	7	29	46	28	45	94	82	130	71
NAA16	ENSG00000172766	3421	3561	4508	4235	5170	4075	3140	7537	8102	8075	5098	8535
CSF3R	ENSG00000119535	86382	41968	46878	56003	71436	36033	46202	65661	97245	53830	63133	58653
AL117336.1	ENSG00000269952	8	4	147	77	57	49	14	170	77	21	112	81
CNTNAP2	ENSG00000174469	623	312	223	257	144	173	55	329	278	715	487	764
DMXL2	ENSG00000104093	25118	17311	16341	21442	28728	15397	18962	35826	42788	33902	26549	50019
ERFL	ENSG00000268041	164	108	114	96	150	75	180	157	220	308	159	148
AP000345.2	ENSG00000272733	60	72	48	31	55	44	28	19	103	138	46	72
FOXO1	ENSG00000150907	3706	4828	5537	3502	4820	3202	2489	7586	7063	7757	6019	9442
PLCD4	ENSG00000115556	9	18	19	21	33	26	11	27	47	47	35	39
PLXNA3	ENSG00000130827	2098	1689	1592	1686	3212	1964	2253	3298	4168	5136	3823	4053
TTC39C	ENSG00000168234	2779	4736	3159	4006	5153	4332	2955	8395	6659	7216	7399	9262
PRTFDC1	ENSG00000099256	4	69	23	38	78	47	39	119	90	109	97	117
TYROBP	ENSG00000011600	37691	24790	17603	18050	25444	14725	13409	24923	30245	20892	24153	25742
CEACAM1	ENSG00000079385	158	231	40	132	291	137	156	207	354	757	381	436
AMIGO2	ENSG00000139211	706	1419	1225	1084	1725	1155	1002	3087	1665	3298	2505	2447
THBS4	ENSG00000113296	12	28	9	48	65	15	4	74	102	55	87	61
BDH1	ENSG00000161267	881	1464	747	1040	1222	1127	715	1395	2032	2335	1833	2122
SLC5A4-AS1	ENSG00000242082	63	45	27	17	91	19	61	74	41	153	3	8
RP9	ENSG00000164610	921	1282	984	817	1120	871	519	1993	1249	1401	1331	1981
MAP3K13	ENSG00000073803	829	1115	646	651	964	551	665	716	1134	989	807	1496
ZNF711	ENSG00000147180	446	404	330	250	321	300	149	416	523	464	893	903
PCOLCE-AS1	ENSG00000224729	16	32	34	26	48	28	44	61	52	123	63	75
PCNPP1	ENSG00000258359	9	11	31	31	34	16	12	70	56	54	27	48
ADAT2	ENSG00000189007	1642	2035	2315	2981	2932	1987	1782	3726	3609	4953	3611	4953
LINC02777	ENSG00000232453	13	35	37	32	31	25	36	41	45	20	24	47
CERNA1	ENSG00000259577	109	85	117	90	54	49	90	200	133	125	183	243
SRGAP1	ENSG00000196935	82	55	95	93	115	51	82	85	166	65	124	105
AC037459.4	ENSG00000287467	49	82	13	31	46	59	27	109	70	202	140	116
AC020910.5	ENSG00000274104	248	132	165	124	177	128	74	481	224	279	272	322
AL133245.1	ENSG00000272754	36	17	15	15	18	17	10	17	51	62	35	37
AC092718.6	ENSG00000278985	43	49	96	68	107	60	55	208	147	123	120	90
BNIP1	ENSG00000113734	604	595	810	545	795	517	278	1740	1118	1079	1004	1209
AK3	ENSG00000147853	1582	2762	1682	1697	2461	2191	1367	2999	3152	4286	2749	4798
PCSK7	ENSG00000160613	15805	14543	15063	16771	22637	18153	16967	34161	35974	44340	31254	32680
NAV2	ENSG00000166833	30	31	33	20	40	30	39	55	52	49	63	99
LEMD3	ENSG00000174106	3942	3096	4245	3825	4820	3815	2556	8573	7289	6200	5894	8578
VAMP2	ENSG00000220205	11373	11774	15568	12617	16380	11212	7884	25770	16557	22388	18533	24871
CATIP	ENSG00000158428	78	46	23	37	56	17	33	58	29	26	31	21
AL121820.3	ENSG00000287385	95	44	22	22	42	38	28	46	42	78	64	128
CSNK2B	ENSG00000204435	2138	1993	1867	2046	2744	1692	1373	3491	3419	3946	2875	3145
AL133375.1	ENSG00000245261	21	13	18	18	11	12	10	12	39	72	51	31
AL109766.1	ENSG00000259137	15	33	20	24	45	20	14	93	66	104	35	71
AC004453.1	ENSG00000279853	32	17	59	34	39	15	13	109	44	40	50	64
PIGP	ENSG00000185808	519	791	430	469	587	470	386	632	609	729	664	1012
NA	ENSG00000268225	19	56	16	53	50	28	39	76	66	58	77	126
PLIN1	ENSG00000166819	57	18	20	28	21	18	27	47	66	66	72	55
ADORA2B	ENSG00000170425	64	137	64	60	71	39	57	46	127	129	47	145
HINT2	ENSG00000137133	65	104	55	92	101	113	52	201	139	184	129	180
QSOX1	ENSG00000116260	10021	5684	7816	4139	7339	4085	4022	6755	10554	8005	6726	6894
IQGAP2	ENSG00000145703	13044	14359	10167	11798	15161	12317	10965	20865	18674	26234	15616	28415
HSF2	ENSG00000025156	1279	1665	3331	1535	2228	1632	1002	4052	2698	3445	2737	3479
CST3	ENSG00000101439	37185	31946	17111	19821	35183	15794	16849	26184	30765	25725	31547	29012
ZNF831	ENSG00000124203	1802	2996	2009	2945	4068	3474	2719	6835	6072	8750	6847	7418
SNX25	ENSG00000109762	991	877	718	898	761	1023	627	2246	1236	2142	1615	2276
MUC16	ENSG00000181143	37	16	15	24	99	35	62	26	28	117	66	67
FAM200B	ENSG00000237765	1827	2578	1125	1745	1730	1444	1610	2054	2822	2442	1991	3488
SIRT3	ENSG00000142082	1058	1409	939	964	1498	1027	922	1675	1821	2668	1768	2107
NACA3P	ENSG00000121089	110	142	63	60	80	107	81	120	184	97	84	140
AMZ1	ENSG00000174945	76	9	34	19	19	19	11	34	46	44	95	85
LINC00598	ENSG00000215483	46	46	30	61	74	55	55	91	102	179	75	146
RASGRP2	ENSG00000068831	22373	14986	14559	12999	22718	13065	17702	24086	32090	36701	25995	24697
LIG1	ENSG00000105486	2370	2416	2156	1888	3165	2225	2054	3211	3950	5581	3854	3965
DTX2P1-UPK3BP1-PMS2P11	ENSG00000265479	657	633	367	544	797	511	407	756	1099	1436	983	1110
FAM118A	ENSG00000100376	2669	3296	3173	8149	3589	11886	2036	4185	4388	5034	4343	3959
NUCB2	ENSG00000070081	2125	2685	2091	3013	2639	2095	1673	4139	4704	5072	3576	5256
AL512306.3	ENSG00000240710	172	72	85	192	261	132	208	408	302	636	273	311
C3orf20	ENSG00000131379	85	41	68	56	85	57	38	159	223	149	178	150
RANGRF	ENSG00000108961	1507	1778	1300	1241	1904	1337	1032	2424	2215	2575	2230	2540
TRBV7-9	ENSG00000278030	143	624	226	333	572	186	239	388	617	1349	637	1070
TMEM120B	ENSG00000188735	791	669	713	738	1151	728	791	1323	1299	1913	1408	1340
AL031009.1	ENSG00000278987	9	28	16	40	49	40	46	47	73	122	54	73
AC092111.1	ENSG00000275367	65	72	43	45	134	114	36	80	151	148	150	118
RUNX3-AS1	ENSG00000229162	34	32	42	28	73	39	10	89	69	87	70	85
ZNF706	ENSG00000120963	5983	5793	8309	6036	9182	5675	4480	12540	11372	9764	9671	13239
CTAGE6	ENSG00000271321	59	66	42	42	44	77	76	138	116	190	128	167
OAF	ENSG00000184232	3071	2215	1833	1614	2759	1226	1323	2944	3798	2650	2018	3362
MRPL20-DT	ENSG00000272455	117	229	163	203	198	184	208	308	379	391	295	433
BSPRY	ENSG00000119411	64	60	46	81	109	27	62	112	211	159	174	146
MAGI2-AS3	ENSG00000234456	33	26	46	41	362	31	115	442	224	101	76	156
ZCCHC24	ENSG00000165424	1041	702	639	558	876	692	458	996	1250	655	804	1075
FCHSD1	ENSG00000197948	6389	5393	5306	5263	8537	5622	5471	11249	9682	13682	11253	10129
SPG7	ENSG00000197912	10578	9357	10404	8800	13572	9160	9357	16836	18731	22446	15869	16106
AC024075.2	ENSG00000269044	1105	1403	1092	1342	1773	1380	1175	2222	2301	3046	2009	2419
POT1-AS1	ENSG00000224897	21	26	21	22	36	27	16	49	60	78	41	83
CEP70	ENSG00000114107	180	332	328	358	345	340	160	622	547	821	536	644
INKA1	ENSG00000185614	93	44	20	22	81	28	44	44	57	21	68	40
RFX3	ENSG00000080298	1452	1301	1536	1683	2417	1450	1355	3337	3249	3148	2750	4048
TPT1-AS1	ENSG00000170919	1887	2536	2315	2308	3118	2892	2708	4290	3981	5458	4476	4709
AC016394.1	ENSG00000272599	50	41	48	49	64	57	18	61	116	118	61	107
AC018644.1	ENSG00000229677	85	59	66	94	202	97	119	145	227	466	232	406
CEBPA	ENSG00000245848	4948	3402	1091	1829	4251	1944	2376	2963	4298	3708	3321	3402
AC090948.4	ENSG00000287377	33	65	60	59	72	61	48	104	201	277	97	90
IMPG2	ENSG00000081148	92	82	80	138	149	127	81	263	223	279	225	331
MLLT3	ENSG00000171843	881	1197	1570	1031	1551	985	727	3083	1970	2666	1697	2116
IGHV3-53	ENSG00000211967	270	142	181	261	159	438	752	319	1071	319	173	387
KIAA1671	ENSG00000197077	132	392	803	452	782	955	433	2338	968	1880	2100	922
AC144548.1	ENSG00000258210	34	17	18	31	38	35	40	64	61	80	57	88
GNB5	ENSG00000069966	1437	2026	1582	1404	2082	1766	2092	2719	2873	4061	3231	4898
LAT	ENSG00000213658	409	667	490	582	911	628	853	956	1042	2175	1398	1197
AL121845.1	ENSG00000229299	112	135	337	101	159	77	160	229	269	471	193	215
MTERF2	ENSG00000120832	523	932	737	1094	1220	1231	809	2277	1550	2227	1502	2658
L3MBTL3	ENSG00000198945	2353	2312	3815	3316	4885	2045	1415	5160	4308	4749	5645	5357
AC099548.2	ENSG00000253882	531	956	847	627	1222	732	268	1819	1566	1901	1512	971
ZNF302	ENSG00000089335	1536	3317	1202	1923	2658	2681	2545	3913	3931	6851	3790	6319
TRIM61	ENSG00000183439	68	142	75	50	50	26	34	179	143	97	78	156
RTN1	ENSG00000139970	3945	5516	1155	2052	4420	2657	2588	3264	4441	4737	4010	5601
RHOH	ENSG00000168421	2640	4261	4398	2731	4103	2444	1828	7325	5235	7787	4842	6095
ARHGEF40	ENSG00000165801	7019	4514	3860	3757	5589	3736	3976	5140	7475	6202	4470	5534
HNRNPA1P38	ENSG00000253605	26	15	20	4	18	8	3	39	21	28	20	38
LINC01619	ENSG00000257242	254	381	992	469	501	378	346	818	1057	1422	807	1114
SYCE1L	ENSG00000205078	64	41	68	55	204	58	27	89	98	121	129	128
SYNE4	ENSG00000181392	87	91	56	65	133	54	73	130	110	191	147	111
FDXACB1	ENSG00000255561	177	200	148	183	177	147	73	340	212	314	323	385
OCIAD2	ENSG00000145247	680	1195	994	883	1283	781	543	2215	1463	1821	1510	1954
RHOU	ENSG00000116574	2500	3160	4524	2840	3973	2153	1823	4307	5501	2812	3287	4666
WRN	ENSG00000165392	1360	1222	2028	1641	1911	1398	1207	4313	3009	3659	2628	3384
SCML4	ENSG00000146285	2472	3510	3096	4383	5576	4122	4002	8418	9798	16013	6944	9768
AC012313.5	ENSG00000268912	152	116	51	76	69	67	114	189	166	285	109	166
FAM66E	ENSG00000225725	15	38	32	27	58	45	48	77	70	70	124	111
AC092645.2	ENSG00000286545	85	151	72	96	157	112	165	178	446	554	248	350
SEPTIN1	ENSG00000180096	4490	8190	5282	6122	9170	6963	6302	11114	9836	19257	11877	12886
PRKD2	ENSG00000105287	4782	3663	3736	3404	5453	3892	3518	7599	7161	8517	7553	6176
UGCG	ENSG00000148154	2572	3510	3178	2537	4062	2749	1310	5730	5947	4364	5067	7143
AC009831.3	ENSG00000274275	16	12	39	43	47	25	11	67	56	68	52	67
SH2D3A	ENSG00000125731	821	982	528	678	1215	688	810	1046	1520	2074	1448	1338
EML5	ENSG00000165521	491	364	398	523	555	416	418	1174	862	1029	872	1340
NUP160	ENSG00000030066	3698	3990	3200	3685	5095	3888	3208	6990	7482	9124	5982	9137
SEL1L3	ENSG00000091490	7828	7644	5411	5669	8891	7868	5227	12477	10755	15136	12062	17024
AEBP1	ENSG00000106624	1111	677	370	523	749	413	328	514	940	1211	968	587
TRIM66	ENSG00000166436	3229	3917	2092	3708	4928	3433	2825	6154	7147	12985	6521	8798
LINC00663	ENSG00000266904	87	217	96	155	220	146	121	203	274	508	269	294
LINC01284	ENSG00000230317	23	46	51	55	86	58	25	111	100	182	55	138
EML4-AS1	ENSG00000224875	66	44	15	38	48	18	19	40	64	118	49	140
PTBP2	ENSG00000117569	2195	1552	2426	1835	2111	1472	1353	3282	3293	2562	2540	3808
SLC30A4	ENSG00000104154	559	508	407	501	655	637	396	1182	834	1119	1018	1571
SRSF7	ENSG00000115875	18039	17944	22800	16308	23848	16154	12059	44214	26634	32293	27814	38798
SERHL	ENSG00000172250	72	57	40	31	75	23	16	91	73	84	55	84
CDK5RAP3	ENSG00000108465	6290	5860	5311	6384	8616	5292	5901	10042	10494	12685	9815	10561
SNX3	ENSG00000112335	9875	11086	7259	7697	11631	7992	5275	13084	13249	11856	10853	17920
AC091814.1	ENSG00000255882	18	28	11	18	25	27	16	32	58	25	40	61
TRAV12-1	ENSG00000211785	67	329	76	143	201	163	104	289	246	850	805	419
RN7SL663P	ENSG00000275132	8	7	8	13	4	11	20	14	22	54	13	27
PIM2	ENSG00000102096	3687	6886	3936	3697	5479	3925	4669	7397	10588	12404	7046	10238
ASNS	ENSG00000070669	105	102	55	140	109	122	62	193	201	198	137	225
AC004494.2	ENSG00000278942	13	8	28	28	62	26	33	50	55	65	53	37
SMIM24	ENSG00000095932	19	9	27	10	24	19	11	29	25	20	49	46
NPAT	ENSG00000149308	2231	2747	1876	2973	3546	2851	2055	5398	6018	5352	4843	7034
SEPTIN6	ENSG00000125354	13614	17373	11677	15096	21380	15515	14218	26794	24871	50843	26473	37953
CCDC120	ENSG00000147144	431	340	328	355	493	331	387	653	742	894	685	620
ST6GALNAC2	ENSG00000070731	201	148	157	84	103	85	89	125	132	199	170	173
KIF1B	ENSG00000054523	3191	2462	3830	2107	3356	2394	2143	3995	5471	5544	3679	5002
ZNF460-AS1	ENSG00000267871	30	62	52	72	71	53	50	80	131	201	86	158
IGHV4-34	ENSG00000211956	468	310	376	272	720	413	1976	598	434	844	1883	850
FMR1-IT1	ENSG00000236337	104	64	146	141	138	93	81	224	263	241	198	260
STAT4	ENSG00000138378	3902	6770	8224	7066	7866	8923	5612	20020	10688	19667	12232	15905
GPR34	ENSG00000171659	563	222	150	374	332	642	422	342	202	220	264	923
TRBV5-4	ENSG00000230099	68	218	99	138	216	58	113	201	323	1149	293	304
AL121985.1	ENSG00000228863	49	121	64	81	120	95	188	105	304	355	130	271
SIRPB2	ENSG00000196209	7203	9763	1972	5739	6316	5675	6883	5265	11721	10708	7018	12339
HDAC2-AS2	ENSG00000228624	45	51	34	47	74	49	67	71	69	77	82	80
IDO2	ENSG00000188676	78	56	36	22	74	55	50	41	32	23	35	72
GPATCH4	ENSG00000160818	921	1826	952	1303	1462	1000	654	2066	1815	2673	1739	2391
EFCAB13	ENSG00000178852	631	371	454	662	778	460	312	689	1211	713	1000	1268
RUSC2	ENSG00000198853	1968	1024	909	1179	1589	725	834	1242	1957	1227	1287	1157
RPL23P2	ENSG00000176054	53	57	67	71	77	45	94	166	105	215	105	143
METTL15P1	ENSG00000174912	44	43	19	67	49	41	37	94	99	74	110	132
P4HTM	ENSG00000178467	2384	2221	2077	1979	3425	2288	2337	3864	4269	5320	4541	4208
DDX11L2	ENSG00000236397	502	296	316	315	1072	568	223	494	925	303	386	1163
TSHZ3	ENSG00000121297	1233	1307	592	817	896	872	713	1272	1749	1100	836	1874
IL12A	ENSG00000168811	215	56	235	146	219	148	110	512	223	279	284	290
PET100	ENSG00000229833	1024	1165	2116	1371	2222	1279	975	3268	2317	2387	2032	2420
EPHB3	ENSG00000182580	144	209	13	27	111	63	149	19	91	107	75	85
AC104806.1	ENSG00000250030	32	12	20	15	33	20	19	32	19	26	20	52
AMN1	ENSG00000151743	626	770	269	581	586	533	556	822	986	1344	1002	1541
GSTA4	ENSG00000170899	128	98	54	130	129	70	77	163	209	245	183	263
ICOS	ENSG00000163600	386	1282	1135	1005	1533	773	947	3191	2834	2724	1707	2478
AC004877.2	ENSG00000280149	71	115	49	83	78	103	59	96	171	189	88	188
STMN1	ENSG00000117632	1113	1762	1131	1598	2080	1479	1287	2469	2591	2508	2613	3701
SNORA54	ENSG00000207008	33	4	22	6	5	6	15	41	31	16	64	18
PTCD3	ENSG00000132300	6333	8200	6698	8763	10592	8056	6293	14087	13954	17869	12900	18588
ZNF354C	ENSG00000177932	717	783	466	1078	1048	930	756	1464	1676	2329	1340	2419
CCDC77	ENSG00000120647	557	983	396	714	786	541	360	921	1098	1602	927	1151
H2BS1	ENSG00000234289	67	26	19	19	45	19	30	45	55	12	41	17
CISD3	ENSG00000277972	1196	956	539	712	1161	654	585	1206	1273	1312	1154	1263
TTC28-AS1	ENSG00000235954	1239	1378	1286	1143	1773	1125	1287	2553	2073	2739	1953	2654
AC073264.3	ENSG00000283537	405	716	631	477	886	553	247	1384	1355	1348	1244	721
U6	ENSG00000278757	60	4	9	56	32	14	26	16	132	10	24	27
VDAC1P8	ENSG00000229036	177	95	105	151	159	144	99	378	266	321	276	327
AL353796.1	ENSG00000259994	174	134	56	122	131	118	126	120	150	148	106	189
LRP8	ENSG00000157193	1201	1335	1944	1917	2536	1900	1490	3701	3785	2981	3087	3720
LINC02413	ENSG00000257345	17	42	18	17	24	16	18	41	37	45	48	63
DCAF8	ENSG00000132716	7250	8227	7529	8576	11966	9602	7738	14855	13956	19021	14194	18130
WDFY3	ENSG00000163625	6083	3626	3844	4463	5424	3446	3793	7109	9720	7061	5018	9160
AC091181.1	ENSG00000279555	27	10	39	33	57	36	8	69	88	66	71	36
ARHGEF4	ENSG00000136002	57	85	53	65	105	41	68	56	97	118	74	116
KDM2B-DT	ENSG00000256742	57	30	45	60	99	68	79	158	138	213	144	166
MYBPC2	ENSG00000086967	226	20	62	27	26	26	5	74	71	33	79	67
PSMB4	ENSG00000159377	10821	14093	14026	10545	16085	10557	7573	22249	18065	22502	17938	22681
PKIG	ENSG00000168734	922	547	231	216	476	268	219	588	413	794	805	735
AC078883.1	ENSG00000225205	184	196	130	122	171	99	149	308	292	340	163	288
KIF5A	ENSG00000155980	21	50	43	68	83	41	58	128	135	265	170	145
AC025034.1	ENSG00000258302	36	46	28	52	44	43	46	62	185	148	86	93
AL359921.2	ENSG00000273058	119	140	110	105	173	78	127	226	192	318	222	208
ITPKB	ENSG00000143772	8795	8967	7339	7479	11616	7390	6895	12522	17804	21207	14302	15913
AC011498.2	ENSG00000267030	32	21	10	19	28	18	5	39	50	56	66	49
TSG101	ENSG00000074319	2960	4075	3087	2506	3311	2389	2004	3973	3705	4693	3283	5477
PKP2	ENSG00000057294	351	198	75	99	227	97	158	354	177	240	176	278
GOLIM4	ENSG00000173905	1382	1250	642	1026	1138	1030	1041	1497	1703	1403	1300	2056
ABCA5	ENSG00000154265	1774	2394	2643	2598	3267	2917	2747	5230	5040	6075	4275	6664
SNHG14	ENSG00000224078	3849	3414	4737	6218	6673	4757	4950	11517	13329	13068	8264	12958
OXCT1	ENSG00000083720	1691	2559	1494	2023	2453	2054	1470	3555	2958	4142	3437	5115
ZNF587B	ENSG00000269343	1778	1754	2713	2600	3675	1921	1589	4928	4388	6329	3999	5268
SNORA53	ENSG00000212443	81	43	93	72	65	46	87	117	76	178	108	168
TRPM2	ENSG00000142185	3178	1580	1088	1511	1518	982	1617	1560	3417	2241	1648	1498
CD28	ENSG00000178562	1678	4279	3725	4955	6456	4285	3783	7104	10572	11484	7014	12814
LMAN1	ENSG00000074695	3249	4269	3603	3962	4688	4243	3356	7640	7098	7039	5843	10747
ADPRM	ENSG00000170222	799	979	951	911	997	719	634	2132	1981	1770	1438	2293
FAM228A	ENSG00000186453	12	13	11	5	3	6	8	20	20	22	18	21
APBB2	ENSG00000163697	372	28	157	111	62	26	4	162	34	253	380	133
AC006518.2	ENSG00000256682	7	6	4	17	3	10	7	26	47	9	21	27
AL360270.1	ENSG00000232811	119	71	397	157	248	135	24	647	239	75	332	306
MTARC1	ENSG00000186205	2362	1724	1093	1831	1218	1081	997	1445	3110	1919	950	2154
HOMER3-AS1	ENSG00000269019	34	29	59	60	63	35	56	45	79	70	53	63
C20orf27	ENSG00000101220	6220	1593	1026	1950	2163	981	2068	1502	2974	2041	2179	1746
NT5E	ENSG00000135318	923	605	221	364	650	494	546	888	1000	1366	738	1902
ITGAX	ENSG00000140678	40374	32224	24281	25400	43725	23659	21086	34306	52360	45935	44731	49846
SLC9B2	ENSG00000164038	297	666	409	648	680	550	396	1167	798	1295	1069	1542
OVGP1	ENSG00000085465	203	766	881	577	875	560	338	1069	1112	1798	1008	1140
EDNRB-AS1	ENSG00000225579	28	70	27	50	59	75	56	91	99	128	76	154
MSANTD1	ENSG00000188981	33	15	26	30	37	14	22	47	62	72	53	50
SGPP2	ENSG00000163082	53	351	66	181	368	190	120	292	431	415	334	638
H3P6	ENSG00000235655	30001	30909	20658	21055	31598	19805	15227	37875	38253	38387	28745	45231
SPAG17	ENSG00000155761	151	25	27	76	82	56	30	22	90	38	55	43
SYT17	ENSG00000103528	274	217	158	166	290	107	213	313	614	587	342	525
MRPL9	ENSG00000143436	2111	3123	4405	2506	3902	2750	1858	7086	4502	5454	4836	5706
SECISBP2	ENSG00000187742	8612	7510	7924	8879	11567	8057	7722	15675	15102	21258	13836	18026
PGAM1	ENSG00000171314	15528	19260	10524	12091	19603	12720	8548	20225	25031	24247	17286	26167
UBAP1L	ENSG00000246922	941	1016	874	1314	1402	1285	1498	2116	2509	3179	2182	2278
RADX	ENSG00000147231	396	575	459	371	694	573	549	1070	1075	1372	1005	1418
HLA-DPB1	ENSG00000223865	66066	54107	44457	30302	80428	32892	26878	44137	45987	70851	79487	66061
AL359921.1	ENSG00000230325	61	41	28	31	66	38	42	80	74	133	100	79
PCAT1	ENSG00000253438	82	120	90	94	162	103	108	181	237	257	220	228
ITPRIPL2	ENSG00000205730	1231	1539	827	1347	2330	1328	1506	2055	2639	2016	2147	2391
ZNF75A	ENSG00000162086	1926	2919	1629	2787	2564	2126	1913	3753	3710	5902	3548	6385
RINT1	ENSG00000135249	1321	1770	2494	1755	2388	1676	1556	3667	3137	4141	2718	3891
BCAS4	ENSG00000124243	1065	906	790	855	1405	859	862	1561	1508	2569	1971	1656
FIRRE	ENSG00000213468	200	176	91	143	203	114	135	207	304	365	150	422
RPL7AP60	ENSG00000213152	2	9	25	15	31	17	10	45	41	37	38	39
FAM241B	ENSG00000171224	69	119	96	67	154	77	45	171	154	157	188	227
SEC24D	ENSG00000150961	3086	3504	2022	2515	3339	2928	2460	4154	4826	4542	3586	6220
TAF10	ENSG00000166337	1500	1222	1524	1484	1993	1395	1034	3077	2200	3244	2122	3216
GAS2L3	ENSG00000139354	251	155	361	165	237	102	177	267	284	218	238	348
TBC1D4	ENSG00000136111	3535	7209	2783	4400	7691	5950	6457	6295	12830	16403	8296	11654
CNOT6L	ENSG00000138767	7872	9096	12069	8961	11974	11424	6776	21824	17412	18543	15721	26470
FLT4	ENSG00000037280	217	309	239	444	690	300	331	574	770	764	558	586
RRAGB	ENSG00000083750	1113	1249	911	1357	1511	1182	1139	2194	2103	2561	1859	2954
AC112128.1	ENSG00000285943	67	81	73	82	100	92	75	169	149	196	150	163
MS4A4E	ENSG00000214787	2130	728	930	1261	2373	963	1663	1310	3125	1448	1572	2730
DOCK8-AS1	ENSG00000183784	139	139	73	65	131	37	62	97	88	107	87	114
MTX3	ENSG00000177034	2987	2821	4266	3944	5171	3690	3003	9055	7893	9173	6621	9241
MAN1C1	ENSG00000117643	1771	1716	967	1127	1597	892	915	2012	2490	2613	1711	2120
NR2C1	ENSG00000120798	3036	3710	3743	3755	4702	3920	2844	6571	5964	7954	5627	7999
TSGA10IP	ENSG00000175513	50	32	11	20	19	17	34	9	27	29	35	23
WHRN	ENSG00000095397	214	271	336	186	472	326	248	573	457	557	808	408
SH3PXD2B	ENSG00000174705	990	271	198	251	326	242	118	241	504	262	232	524
RAB31	ENSG00000168461	14936	14395	9017	9589	15270	10122	8607	17625	19982	17710	13823	24446
AL359715.1	ENSG00000233967	61	125	135	153	192	110	162	331	315	388	222	420
KAT2B	ENSG00000114166	6942	7375	7302	7761	11586	8443	5928	21288	14648	18209	14072	20585
TMEM30B	ENSG00000182107	120	165	249	209	244	124	104	463	286	386	260	419
CCL2	ENSG00000108691	24	19	57	20	224	17	39	34	65	232	16	10
GLS2	ENSG00000135423	73	199	41	87	113	68	113	210	168	465	178	259
DDX39B	ENSG00000198563	25234	29729	29799	32964	42067	31381	27252	55908	57839	64852	44831	62081
PRLR	ENSG00000113494	367	280	693	465	924	395	469	515	553	931	702	1816
AC106782.3	ENSG00000261444	41	36	14	22	50	19	12	38	48	42	43	48
TRBV20-1	ENSG00000211747	216	773	318	582	627	479	475	1254	761	1429	992	1189
HOXB3	ENSG00000120093	242	340	141	341	747	480	475	880	895	979	914	779
STRC	ENSG00000242866	42	50	78	61	166	104	103	162	196	230	114	211
IGSF22	ENSG00000179057	32	26	23	16	39	14	17	33	42	81	54	37
AL133477.1	ENSG00000286835	173	96	112	95	170	103	135	299	188	212	184	221
LINC01094	ENSG00000251442	258	226	87	165	158	156	139	94	361	266	201	368
TMEM14C	ENSG00000111843	2097	2449	1171	1684	2950	1688	1692	2774	2790	2393	2443	3585
CCDC138	ENSG00000163006	269	284	206	278	329	281	207	491	496	602	457	636
KIAA1614	ENSG00000135835	27	12	15	5	12	9	18	11	10	7	14	13
DICER1-AS1	ENSG00000235706	257	469	243	349	448	323	349	524	661	797	642	741
AC092803.1	ENSG00000260805	144	91	48	52	99	42	48	53	91	52	86	111
MTMR9LP	ENSG00000220785	40	48	31	35	76	177	40	105	271	106	84	62
LINC01800	ENSG00000234572	184	48	25	54	72	76	62	103	89	173	104	166
ARHGEF2	ENSG00000116584	13207	12495	7639	8974	12430	8430	7955	12756	14968	16174	14317	15179
ZNF385A	ENSG00000161642	17233	10169	8023	6924	12458	6364	6807	10814	16690	11330	10036	11233
ANKRD36	ENSG00000135976	2735	2444	4826	5287	5555	4080	3503	11345	9999	11415	8976	12783
LMLN	ENSG00000185621	709	1049	599	781	1090	779	742	1519	1422	2198	1397	1919
RCC1	ENSG00000180198	2581	1523	1124	1059	1443	1000	1242	2302	2170	2204	1710	2370
LINC01503	ENSG00000233901	758	510	241	382	558	294	401	530	688	580	426	623
VEZF1	ENSG00000136451	5185	6060	5705	4370	6710	5174	3708	9106	7964	8033	6982	11091
AC092329.4	ENSG00000284428	165	140	160	193	255	182	174	346	362	589	372	466
DENND11	ENSG00000257093	6584	6980	7296	9042	10153	8980	7592	18041	15917	21801	15462	21824
CHURC1	ENSG00000258289	2960	4988	3355	3259	4140	5549	3185	4821	5709	11362	9747	13049
MMRN1	ENSG00000138722	73	282	68	130	327	158	100	340	631	397	357	558
PLA2G4C	ENSG00000105499	96	523	164	183	1037	136	252	946	329	173	304	114
ADGRF3	ENSG00000173567	46	47	28	39	105	67	90	91	103	105	135	94
MYG1-AS1	ENSG00000257605	19	37	27	23	33	19	7	34	29	43	24	26
SF3B4	ENSG00000143368	4875	3843	3146	2919	4400	2817	2609	5005	5193	4972	4290	6041
SLC27A1	ENSG00000130304	2825	1784	793	1179	1882	1286	1389	1076	2617	1647	2110	1763
AC007326.5	ENSG00000284294	7	18	21	21	25	14	3	34	41	22	35	41
Y_RNA	ENSG00000207525	27	27	116	43	87	66	53	219	114	97	84	148
PARP12	ENSG00000059378	6620	7464	6729	6270	12096	7323	6171	15135	11512	13913	12935	14707
ZNF582-AS1	ENSG00000267454	139	131	53	116	94	121	72	136	193	426	165	243
LINC01786	ENSG00000230415	40	50	50	49	81	35	94	78	130	133	121	84
STRCP1	ENSG00000166763	153	119	129	79	227	131	126	301	354	326	149	258
ANKRD50	ENSG00000151458	2274	2018	837	1530	1860	1519	1590	1811	3758	2505	1607	3901
TMEM205	ENSG00000105518	3050	2122	1210	1472	2277	1454	1464	2221	2510	2459	2327	2653
EVI2B	ENSG00000185862	22469	29704	21983	18805	23655	17175	15511	30892	38644	33913	24300	44400
MPO	ENSG00000005381	709	495	425	381	699	327	361	369	696	493	423	546
LINC01888	ENSG00000237576	46	32	49	49	61	39	27	109	89	127	73	85
PPT2	ENSG00000221988	138	264	204	273	331	313	215	468	454	759	385	572
SPTLC3	ENSG00000172296	8	30	26	58	55	136	46	113	97	73	118	220
TDRKH-AS1	ENSG00000203288	42	66	53	43	44	48	34	99	101	98	124	69
HEMK1	ENSG00000114735	3682	3961	2213	3605	6133	3848	4076	6502	7038	12201	7039	7584
STON2	ENSG00000140022	380	205	301	469	786	266	211	809	547	492	669	625
EIF1B-AS1	ENSG00000280739	210	140	123	152	205	157	144	295	416	408	358	457
HNRNPH1	ENSG00000169045	81135	75488	108305	101249	130899	89576	74231	188860	169831	177594	143879	197062
NGDN	ENSG00000129460	3141	3224	6137	3921	4801	3189	1896	10917	5754	6723	5201	6933
CES4A	ENSG00000172824	977	1050	805	1195	1672	828	847	1670	1744	2355	1647	1829
CDNF	ENSG00000185267	72	77	113	83	89	76	70	172	167	237	138	261
NDUFV2-AS1	ENSG00000266053	199	166	276	126	232	152	131	390	296	342	322	423
LINC01547	ENSG00000183250	8	35	7	23	47	10	13	17	67	43	56	50
MTAP	ENSG00000099810	1274	1812	1211	2049	2165	1508	1260	2882	2904	2987	2676	3919
ACYP1	ENSG00000119640	264	706	234	528	818	567	491	808	1004	1278	1166	1423
Y_RNA	ENSG00000207034	25	9	38	26	41	33	14	105	121	85	58	65
PMS2P1	ENSG00000078319	543	847	599	792	1147	734	572	1537	1229	1637	1308	1861
DMAP1	ENSG00000178028	4445	5456	4301	5041	6418	5374	4791	9184	8548	11614	8080	9743
COMMD4P1	ENSG00000214646	17	42	19	26	40	31	38	29	57	30	16	48
TRGJP	ENSG00000211691	8	5	22	66	48	38	7	23	21	39	44	41
AC131009.3	ENSG00000273568	85	53	33	79	109	55	58	167	202	262	132	109
DRICH1	ENSG00000189269	102	134	114	100	155	116	90	66	222	376	130	167
SNRPN	ENSG00000128739	972	1156	928	915	1422	853	1021	2051	1897	2391	1667	2408
SLC25A14	ENSG00000102078	744	956	644	833	1066	785	754	1386	1321	1681	1146	1848
SSC4D	ENSG00000146700	33	57	16	32	38	15	46	25	43	47	27	17
LINC02701	ENSG00000250508	16	51	8	17	27	15	26	31	13	125	26	66
RN7SKP70	ENSG00000252464	9	29	40	36	25	28	18	96	72	154	64	91
LINC01422	ENSG00000223704	229	328	316	454	610	453	677	979	1034	1560	650	1236
NIPAL3	ENSG00000001461	2250	2692	1370	2561	3438	2477	2245	5077	4792	7396	3955	6256
CD34	ENSG00000174059	133	41	106	24	28	126	56	139	173	59	200	182
NAGS	ENSG00000161653	152	111	34	26	65	41	39	50	75	64	48	72
FAM225B	ENSG00000225684	270	204	235	255	645	212	324	616	267	592	381	477
AC019205.1	ENSG00000229852	98	112	61	122	177	125	103	230	184	356	232	224
NCBP2	ENSG00000114503	3563	5346	4437	4685	5838	4279	3275	8780	8026	9970	6366	9822
PPDPF	ENSG00000125534	2116	1261	1363	1131	2289	944	1034	1519	2750	1288	2346	1688
SEMA4F	ENSG00000135622	366	533	352	488	746	580	477	1091	910	1357	1006	1193
NAIP	ENSG00000249437	32397	24783	8266	16083	18884	14572	12931	23362	35186	23944	16804	30592
DPH1	ENSG00000108963	1915	1215	1574	1263	2128	1249	1322	2534	2592	3266	2459	2567
AP005018.2	ENSG00000254851	1293	1470	1289	1113	1968	1601	1520	2424	2891	3335	2614	2530
CENATAC	ENSG00000186166	3455	4368	4932	4128	5201	3905	3039	7756	6713	10561	5545	7075
PRKACA	ENSG00000072062	13381	11457	8719	9652	14338	7922	6965	15147	18305	14749	12107	17828
AL121772.1	ENSG00000274414	7	21	37	14	21	11	18	20	34	15	15	27
RN7SL600P	ENSG00000274963	71	10	52	84	134	38	21	78	294	106	149	91
PHF10	ENSG00000130024	7269	5972	12126	7047	8864	6687	5306	16201	12039	13798	10846	16169
AC068587.4	ENSG00000283674	410	528	870	490	1044	728	412	888	816	1352	1586	1389
ENOSF1	ENSG00000132199	1737	2068	2467	3349	4473	1918	3042	4165	5245	8785	3952	6220
AC244034.1	ENSG00000234981	19	36	46	22	80	15	32	90	73	56	63	48
STK33	ENSG00000130413	76	68	49	73	85	74	45	118	120	86	98	180
ZNF471	ENSG00000196263	287	124	87	138	101	131	49	343	283	326	131	391
SETBP1	ENSG00000152217	2291	1273	1233	1427	2633	1731	1076	4591	3356	3249	3445	4397
POU5F1B	ENSG00000212993	15	38	28	32	58	34	37	80	68	87	72	80
CPA3	ENSG00000163751	86	32	52	17	22	39	30	86	85	29	79	115
AC073111.3	ENSG00000284691	928	1319	713	738	1182	944	871	1428	1528	2777	1494	2099
CYP2D6	ENSG00000100197	124	116	189	179	245	149	153	261	200	292	283	245
SETP9	ENSG00000235101	15	17	11	16	20	16	6	13	33	45	15	39
GABPB2	ENSG00000143458	2691	3354	3032	3650	5015	3804	3021	7533	6883	9691	5420	7575
PLCB1	ENSG00000182621	1492	1060	1604	1828	1426	1337	1033	2343	2350	1680	2310	4080
GLI3	ENSG00000106571	27	25	12	17	25	53	30	112	75	67	105	103
AC009226.1	ENSG00000223725	112	56	117	121	109	67	24	137	143	186	144	192
ATP6AP2	ENSG00000182220	17963	20005	16637	15378	20494	14135	12252	29843	27965	22799	19653	32416
RCBTB2	ENSG00000136161	5294	7680	2966	5056	7892	5991	5309	7524	8546	8154	7904	11557
LAS1L	ENSG00000001497	3001	3524	2568	2603	3817	2510	2524	5219	4704	5979	4394	5529
AC009951.6	ENSG00000287115	75	83	96	44	66	52	39	93	62	134	66	93
FHL3	ENSG00000183386	2244	1361	1454	1399	2454	1249	910	2073	2266	1320	1804	1768
BARD1	ENSG00000138376	602	460	534	516	982	515	445	866	1227	1047	978	1680
ABHD17B	ENSG00000107362	912	1548	1520	1218	1529	1381	757	2394	2298	1494	2068	3115
C7orf25	ENSG00000136197	27	31	24	20	23	21	10	29	33	29	31	45
POMGNT1	ENSG00000085998	2027	2434	1531	2072	3187	2132	1927	3776	3589	5372	4084	4203
PMEPA1	ENSG00000124225	479	253	112	123	159	182	69	249	243	388	292	439
LACTB	ENSG00000103642	4121	5140	4286	3014	4240	2407	1910	5597	5089	3857	3848	6554
PID1	ENSG00000153823	2746	4549	2377	2646	4157	2443	1170	2227	2993	2953	3239	4819
ZNF550	ENSG00000251369	1607	1641	1156	1704	1915	1508	1450	2354	2527	4168	2264	4665
MEI1	ENSG00000167077	1077	1894	1083	1477	1733	1752	1504	2312	2023	3759	2339	3582
CD300E	ENSG00000186407	32692	40897	20776	32517	48793	24758	18732	38424	41096	40178	35071	48859
NENFP1	ENSG00000233647	16	5	41	24	45	26	15	64	62	66	66	69
CALHM6	ENSG00000188820	134	61	25	26	45	46	24	87	106	108	119	64
MFGE8	ENSG00000140545	897	987	923	945	2189	1470	1522	1780	2376	3533	1502	2286
POLR2J4	ENSG00000214783	406	345	709	358	547	417	201	803	636	916	711	700
AC004067.1	ENSG00000273447	54	77	19	42	46	44	34	73	87	139	89	110
GOLGA2P10	ENSG00000255769	737	582	399	790	690	606	684	823	952	1620	1206	944
LRCH1	ENSG00000136141	2423	1940	2524	2365	3123	2280	1414	5605	3951	3389	3927	5066
AC004967.1	ENSG00000243554	33	33	29	18	43	31	19	36	60	50	62	66
CLUAP1	ENSG00000103351	354	653	298	570	563	366	334	701	923	1104	627	1066
AL590064.1	ENSG00000287837	365	282	316	403	469	282	449	786	1002	1171	504	1151
AC007216.3	ENSG00000261560	68	31	174	58	125	61	10	221	140	168	178	122
RASGRP4	ENSG00000171777	9571	6292	3299	4389	7284	3779	4631	5973	9104	6414	6575	7586
TIMP2	ENSG00000035862	9994	12257	5117	7587	10372	7202	7337	8881	14743	12584	8715	15076
AP001372.4	ENSG00000254974	12	38	39	28	30	3	17	91	33	79	50	122
DDX31	ENSG00000125485	597	1013	541	825	778	641	498	1470	1119	1368	1200	1912
ZNF544	ENSG00000198131	550	1213	393	827	912	887	778	1368	1516	2434	1316	2112
AC083855.2	ENSG00000285906	104	90	41	70	75	75	33	53	96	102	110	126
AP000238.1	ENSG00000273464	36	49	23	27	22	21	15	35	54	82	56	63
CASP4LP	ENSG00000235505	390	1061	658	1230	1074	888	860	1859	1359	3133	2221	2674
CEP95	ENSG00000258890	4102	4999	8732	5173	6460	4672	3789	12592	9087	11210	8215	10279
IFITM1	ENSG00000185885	3982	6029	3502	4356	8152	5027	3046	11421	8365	12029	9917	9471
LINC01118	ENSG00000222005	2	4	16	5	14	8	14	15	21	27	15	27
PDCL	ENSG00000136940	913	1084	884	913	1272	1008	527	2253	2053	1567	1571	2241
IGLV2-5	ENSG00000253234	20	20	24	16	26	27	66	39	41	26	44	53
AC084824.5	ENSG00000276148	39	145	85	63	107	82	47	93	175	249	168	202
CDC42EP3	ENSG00000163171	13401	16409	10734	13162	16694	9634	13383	21460	35287	23764	13304	25061
AC010809.2	ENSG00000259408	70	72	122	123	159	124	72	306	173	268	156	231
CSF2RA	ENSG00000198223	4133	5787	3557	3767	4889	3093	3678	3812	6684	5853	4489	8401
CSF2RA	ENSG00000198223	4133	5787	3557	3767	4889	3093	3678	3812	6684	5853	4489	8401
SLC31A1	ENSG00000136868	3373	4034	1896	2605	3425	2652	2496	4015	5663	6240	3412	6357
DCAF5	ENSG00000139990	9587	10035	8244	9484	12660	9820	7101	19895	14780	18863	15553	19653
ZFP28	ENSG00000196867	347	704	337	568	545	433	292	950	857	997	772	1292
ZBTB24	ENSG00000112365	2379	2289	2306	2354	3151	2188	1540	5382	3736	4569	3542	5547
MRPL46	ENSG00000259494	131	146	79	124	155	156	115	225	252	232	262	305
RNU6-1223P	ENSG00000252933	5	3	14	11	21	13	5	25	43	29	31	14
SRP54-AS1	ENSG00000258704	96	112	84	108	129	113	115	196	228	436	212	282
OTUD5	ENSG00000068308	5769	6652	5899	5236	7394	5270	4795	10466	9016	11412	8639	10232
AC026367.3	ENSG00000275759	16	23	53	43	51	60	33	99	68	125	50	131
AL162231.2	ENSG00000230074	155	155	78	89	92	73	68	142	91	190	110	135
ZNF880	ENSG00000221923	595	786	602	618	605	738	258	1108	828	1773	979	1370
SOS2	ENSG00000100485	8127	7081	5951	6664	8095	6310	5087	11367	11920	11776	8174	15127
AC093627.4	ENSG00000240859	514	399	348	313	735	319	553	422	520	835	684	1197
AC002128.1	ENSG00000268947	23	35	85	49	127	64	35	172	100	140	94	139
SLC25A26	ENSG00000144741	978	1147	1411	993	1495	925	522	2376	1884	2059	1826	2328
AC246787.2	ENSG00000244620	116	28	24	15	40	56	25	49	90	49	95	90
NLE1	ENSG00000073536	768	703	384	473	747	432	481	1030	978	1384	788	1401
CPVL	ENSG00000106066	29140	31072	19433	25794	36133	22246	18613	41362	44681	42549	31222	50424
ZNF10	ENSG00000256223	414	625	649	621	531	495	492	973	859	1692	768	1315
HNRNPA1P70	ENSG00000236946	24	57	5	54	83	66	24	77	109	225	119	154
TRMT2B	ENSG00000188917	1755	2754	1603	2210	3195	2564	1931	4552	4025	5432	3880	6405
DOCK9	ENSG00000088387	1908	3396	2405	3394	4301	3162	2635	7076	6144	9503	5700	9454
FOXJ3	ENSG00000198815	6850	6286	7031	7533	9490	6635	5222	15099	13367	13712	11348	15635
PLGLA	ENSG00000240935	48	42	28	38	59	83	54	118	107	158	104	148
FAM102A	ENSG00000167106	4671	6256	8063	4230	7900	4234	4394	8993	10786	13050	8292	9736
ZNF564	ENSG00000249709	16	23	18	17	35	27	3	57	54	72	51	50
LMNB1	ENSG00000113368	3415	4806	2267	2525	3494	2787	2581	4836	4980	5364	3280	5419
PCGF2	ENSG00000277258	58	60	28	24	93	23	70	28	75	41	76	67
HSD3B7	ENSG00000099377	266	115	55	27	74	37	59	78	118	119	93	58
ZNF639	ENSG00000121864	2953	2993	5053	3406	4914	3336	1796	8905	6210	5396	5851	8427
PFN1	ENSG00000108518	58158	67602	36970	43725	69695	43395	34125	70335	72049	80304	67308	83877
HNRNPA3	ENSG00000170144	26261	33010	30199	35897	42155	29426	24926	55114	54802	62388	47120	71323
ZNF815P	ENSG00000235944	687	606	595	750	1020	550	554	964	1424	1651	1048	1206
ZNF224	ENSG00000267680	3756	4556	3165	5203	5650	4738	4400	7223	8298	11726	6954	10454
AL132656.1	ENSG00000224886	84	18	22	36	63	39	24	75	185	148	89	119
TMEM91	ENSG00000142046	1198	951	942	1082	1132	812	1134	1443	1556	1427	1233	1394
ASMT	ENSG00000196433	20	14	26	9	14	8	10	14	5	28	19	14
ASMT	ENSG00000196433	20	14	26	9	14	8	10	14	5	28	19	14
CIT	ENSG00000122966	29	77	53	86	149	107	149	202	219	290	198	273
UPB1	ENSG00000100024	72	31	103	53	114	44	51	107	212	194	141	153
AC012085.1	ENSG00000186076	6024	5782	3200	3655	6495	3945	2959	6658	8747	8192	5827	8268
UPF3B	ENSG00000125351	1202	1522	898	1319	1471	1272	1034	2246	2210	2770	1721	2877
BEND5	ENSG00000162373	178	133	87	94	121	108	104	143	156	297	169	266
RAB32	ENSG00000118508	4507	4532	2391	2416	4211	2482	2330	4078	5021	4072	3444	5184
TIAM2	ENSG00000146426	279	381	236	285	566	284	246	644	779	579	583	868
RPL36A	ENSG00000241343	666	1102	1469	1521	1569	1217	931	2439	2349	2497	2019	3102
ADAMTS17	ENSG00000140470	70	132	137	106	174	89	138	173	264	362	195	204
RTN4RL2	ENSG00000186907	76	25	23	15	52	9	19	33	26	20	25	14
SPATC1	ENSG00000186583	86	17	13	16	40	19	33	5	34	27	20	34
IGHV3-66	ENSG00000211972	59	28	36	77	69	311	337	104	235	150	97	173
MISP3	ENSG00000141854	61	105	68	64	106	71	83	115	97	172	105	104
RILP	ENSG00000167705	765	607	418	377	568	350	328	513	678	654	573	548
COX7CP1	ENSG00000235957	51	142	93	56	102	100	83	86	119	104	112	134
ZNF444	ENSG00000167685	928	877	569	821	1078	670	758	960	1494	2271	1237	1271
ACAP1	ENSG00000072818	13930	14745	10139	11127	16490	11981	13145	21048	23187	28326	21315	21165
AF201337.1	ENSG00000254332	171	219	194	118	231	148	127	215	365	302	200	300
MPHOSPH6	ENSG00000135698	1368	1415	1484	1357	892	1192	663	1739	2007	2423	1553	2369
AP4B1	ENSG00000134262	3513	5133	4022	4391	6065	4543	3615	7701	6878	11408	7857	9988
EVA1B	ENSG00000142694	113	44	48	33	88	35	77	60	100	34	61	40
CD68	ENSG00000129226	56	45	134	49	96	48	61	50	76	71	66	77
SARAF	ENSG00000133872	33762	44119	47090	34967	50687	31138	21189	75860	64269	59478	53015	81877
FAM169A	ENSG00000198780	664	789	1399	553	1066	1245	627	3323	2105	1730	2128	2841
AL109809.1	ENSG00000232528	75	37	41	78	47	21	41	45	92	46	40	96
VEGFB	ENSG00000173511	1174	1234	975	776	1145	677	531	1449	1374	1615	1507	1719
LONP2	ENSG00000102910	9502	8851	7681	8009	9733	9383	6021	13287	16526	16090	10698	25139
SNX16	ENSG00000104497	683	756	549	751	1057	658	597	1065	1018	1025	1075	1637
LINC01814	ENSG00000236008	88	42	36	51	85	79	59	24	115	139	115	110
SLC22A15	ENSG00000163393	3887	2881	1679	2998	2243	2141	2082	3061	4434	3129	2791	5137
CCDC88A	ENSG00000115355	12688	9155	7796	10192	15068	7332	9162	12768	20708	15721	14251	21508
LINC02356	ENSG00000257595	39	28	22	17	27	21	17	18	51	16	27	25
PAG1	ENSG00000076641	7664	8858	8324	10635	16953	10253	9785	18877	25152	22576	18261	31040
TCF4	ENSG00000196628	3686	2530	2118	2795	4445	2961	1953	5692	5605	3698	6330	7296
FBF1	ENSG00000188878	309	419	320	344	620	384	421	808	632	955	786	832
NOD2	ENSG00000167207	7928	5777	7935	5758	6905	3599	3668	6820	8638	6430	6292	7217
RGS1	ENSG00000090104	4859	830	10084	1377	4964	1154	252	12197	2588	2832	5759	5288
MS4A3	ENSG00000149516	16	27	10	7	5	10	18	29	110	35	33	21
SF3B1	ENSG00000115524	63050	73310	72901	75957	97014	71957	59203	141490	126797	161456	122833	177647
APLF	ENSG00000169621	235	339	208	215	316	239	182	457	378	458	362	649
AC007785.3	ENSG00000268401	8	7	6	13	43	11	35	20	43	37	24	48
ZNF347	ENSG00000197937	530	555	158	551	522	537	473	1085	854	1134	882	1455
U6	ENSG00000277613	54	4	10	55	29	7	19	16	109	13	22	29
ATF7IP	ENSG00000171681	12623	9381	8551	12438	17330	11084	8199	27392	27235	21649	19605	28425
SIRPG	ENSG00000089012	580	1766	507	1037	1724	858	1049	1412	2406	3429	2225	2527
PSME2P2	ENSG00000225131	205	365	200	105	406	177	161	604	322	536	324	488
ZNF826P	ENSG00000231205	202	123	52	77	115	102	51	135	182	177	209	342
HECTD2	ENSG00000165338	191	209	155	219	225	191	125	439	351	424	435	530
GP6	ENSG00000088053	57	152	83	70	227	50	38	271	230	210	220	193
TRDV2	ENSG00000211821	319	121	137	1471	1602	932	38	457	570	156	1042	564
OGA	ENSG00000198408	24262	25648	30995	28875	38551	27152	25506	58408	50694	71079	43723	62290
RNASEH2B-AS1	ENSG00000233672	41	37	61	16	51	55	39	140	109	61	49	99
UNC79	ENSG00000133958	19	15	3	11	16	18	13	10	11	14	13	20
CHCHD7	ENSG00000170791	2620	3702	2173	2910	3319	2997	2245	5270	4714	5960	4355	6585
ZNF529-AS1	ENSG00000233527	188	255	157	268	295	274	316	409	420	793	461	724
ARCN1	ENSG00000095139	5292	10650	4506	5725	6766	6387	5683	7959	7955	12447	7712	14275
ELL2P1	ENSG00000227295	79	37	53	26	47	29	30	36	76	74	45	57
AL390879.1	ENSG00000234062	48	76	69	54	172	57	56	111	202	184	132	170
MAP1S	ENSG00000130479	1641	575	765	365	947	414	626	1136	1016	732	718	487
DCBLD1	ENSG00000164465	737	612	482	589	618	473	402	529	665	971	1071	1137
AC015799.1	ENSG00000279432	83	32	253	91	166	64	54	379	296	249	198	114
AC104452.1	ENSG00000283189	63	51	99	87	171	94	112	203	133	252	162	130
AC091060.1	ENSG00000278986	86	64	133	151	210	146	42	454	285	212	237	237
METTL1	ENSG00000037897	223	342	300	264	327	183	178	455	345	501	394	544
NOL4L	ENSG00000197183	5359	4714	7242	7503	9988	6802	6011	15724	12970	15005	11549	13096
CLDND1	ENSG00000080822	4466	6990	9331	9312	11097	8972	6821	16419	12081	12301	15114	20549
CU639417.1	ENSG00000274559	67	26	21	19	42	21	30	46	55	12	41	18
FAM214B	ENSG00000005238	5389	4817	3866	3491	6362	3029	3117	5269	6761	6244	5336	6319
PPP4R1	ENSG00000154845	5634	5980	5868	5370	6730	4741	3483	9044	8506	8709	6851	11203
HSBP1	ENSG00000230989	4923	6175	4757	4246	6100	4256	3198	6402	8099	8206	5759	9843
NSUN5P1	ENSG00000223705	5813	7476	3465	7330	10189	8021	8808	9335	11597	24008	13035	18124
ZNF263	ENSG00000006194	3038	3695	2108	2813	3323	2464	2130	4812	4616	5775	4061	5743
INPP5B	ENSG00000204084	2369	2980	3199	2804	5545	2597	2070	4215	6301	7840	3751	5156
LMBR1L	ENSG00000139636	5469	4909	7519	5375	8510	5018	4571	11780	9767	11044	9826	9272
UPF3A	ENSG00000169062	4600	5385	4211	5250	6572	5585	4221	10466	8780	10750	8092	9985
ZNF521	ENSG00000198795	85	18	45	31	33	26	10	108	69	41	86	101
AC002091.2	ENSG00000266389	161	112	59	89	102	78	84	109	142	174	141	195
TSPAN4	ENSG00000214063	1614	675	405	424	552	371	677	495	1029	750	572	408
TBK1	ENSG00000183735	3413	4083	4003	3167	3851	3361	2692	5931	5031	5975	4382	7562
SENCR	ENSG00000254703	98	130	34	66	100	78	58	81	121	97	129	128
SH3BGRL	ENSG00000131171	20399	21575	14744	16890	23481	15458	11304	26492	28080	25410	19351	37025
RAC1	ENSG00000136238	13101	17465	12133	12114	16399	10203	8740	23379	19120	17528	15260	23002
MMP14	ENSG00000157227	524	642	249	341	485	357	265	559	763	552	468	591
MIR9-1HG	ENSG00000125462	26	33	86	46	127	64	36	363	68	228	177	174
FXYD6	ENSG00000137726	1193	1396	611	741	1005	658	365	965	1545	1202	1147	1307
AL359762.3	ENSG00000285851	77	58	52	86	123	72	95	215	228	138	160	184
TMEM33	ENSG00000109133	3501	4222	4258	3808	4544	3188	2512	5774	6940	4974	4523	6804
MOV10	ENSG00000155363	3257	4455	3758	3532	7561	4172	3824	7902	6214	10945	8018	7473
ACTG1	ENSG00000184009	106181	98137	56982	50375	95650	56048	60010	88563	118885	115452	87261	115100
BRD9	ENSG00000028310	4863	4356	3884	4041	5831	4076	3839	7160	7655	9638	6947	7772
AC007292.1	ENSG00000267980	62	64	25	15	61	35	42	60	89	99	67	44
RAB11FIP1	ENSG00000156675	10914	12335	10287	9024	12283	9032	9497	15458	19478	19951	11205	19030
MLLT6	ENSG00000275023	30537	26507	25113	29094	40812	30084	27079	67028	56585	72531	56496	58312
PLCG2	ENSG00000197943	10870	9459	8493	8933	12203	9218	7703	19225	16454	17052	15680	19872
CYP2B7P	ENSG00000256612	49	11	75	19	92	25	18	201	286	50	85	15
MT-TC	ENSG00000210140	11	63	25	18	24	20	33	35	115	121	82	55
AL356966.1	ENSG00000224356	25	17	64	53	72	26	10	148	124	79	106	100
ZRANB3	ENSG00000121988	235	186	203	198	288	178	101	472	391	327	275	496
IGHA2	ENSG00000211890	1060	1242	360	330	877	1213	19161	499	1229	352	3041	176
AC102953.2	ENSG00000273230	72	77	65	57	62	47	76	97	153	224	134	102
LGMN	ENSG00000100600	552	548	571	347	874	372	295	893	793	698	775	1000
GOLGA7B	ENSG00000155265	363	1113	456	466	1243	867	1089	1580	1519	3176	1401	1670
RRAS2P1	ENSG00000236360	82	30	78	40	35	37	36	123	62	133	109	112
CERS2	ENSG00000143418	9528	11114	8210	7632	11725	7832	7606	15126	14635	14357	12001	18074
ZNF630	ENSG00000221994	176	226	129	228	267	213	274	388	434	537	306	423
C17orf113	ENSG00000267221	118	85	19	34	74	55	87	54	46	77	56	62
AC068722.2	ENSG00000273972	153	128	66	79	70	87	61	165	190	105	171	184
ZNF789	ENSG00000198556	927	1392	931	1442	1734	1283	1348	2087	2522	3386	1971	2991
AC022382.1	ENSG00000269886	15	27	9	24	26	26	8	44	44	40	47	32
NUP50-DT	ENSG00000226328	1834	1752	1005	1130	1455	1076	820	1830	1833	1824	2142	1484
LRRC70	ENSG00000186105	60	54	166	60	120	70	19	259	172	78	92	114
SCN8A	ENSG00000196876	50	28	28	42	79	110	36	339	97	332	167	271
ST6GAL1	ENSG00000073849	8645	14801	6304	10060	13941	12128	9027	19411	16011	26073	20818	26577
LINC00671	ENSG00000213373	111	123	109	105	120	80	70	147	166	204	156	123
AC105052.1	ENSG00000205236	286	315	338	537	856	296	728	1574	955	876	958	1493
LINC01521	ENSG00000213888	32	20	6	36	39	23	23	49	60	67	59	59
DISP1	ENSG00000154309	429	336	152	289	311	308	142	584	500	568	611	657
SPATA1	ENSG00000122432	86	44	32	44	76	39	38	50	61	81	58	64
MCF2L2	ENSG00000053524	24	84	145	160	319	136	165	347	275	356	322	330
N4BP3	ENSG00000145911	405	175	537	176	371	146	99	990	261	296	300	285
TRBV10-3	ENSG00000275791	51	351	84	173	223	78	58	298	349	370	190	330
GAS7	ENSG00000007237	21378	14504	12986	16787	21485	13090	11982	29726	27977	25603	19255	29400
DIAPH2	ENSG00000147202	3390	2695	2623	2026	2769	1810	1602	3713	3875	3266	2713	4599
EPHX1	ENSG00000143819	822	888	323	573	731	705	465	586	873	789	522	858
RBM26	ENSG00000139746	10117	10130	9584	10975	13121	10059	9117	18596	19797	17925	15719	24544
ITGA4	ENSG00000115232	40267	40386	24836	34927	52887	38876	30867	77103	59868	97436	67257	119088
CCDC66	ENSG00000180376	1861	3084	1769	2213	2387	2629	1940	3443	4254	5408	3680	6709
CCSER2	ENSG00000107771	4046	4955	6917	6109	7946	5070	4021	16219	11200	11462	9482	14215
AMMECR1	ENSG00000101935	1259	1273	1007	1653	2283	1756	1066	3360	3152	3230	2673	3699
HERC3	ENSG00000138641	343	145	552	252	453	184	166	820	574	461	519	553
AC004801.6	ENSG00000276814	19	84	77	58	129	87	32	176	150	197	129	209
OR52K3P	ENSG00000225101	919	790	598	757	894	696	974	818	1253	1132	1363	1295
AC133552.4	ENSG00000263326	20	17	24	22	23	9	20	23	28	74	40	48
SPINK2	ENSG00000128040	21	45	25	32	37	26	53	68	49	65	45	83
ZFYVE9	ENSG00000157077	133	207	161	202	237	142	37	377	302	402	406	544
CFAP58-DT	ENSG00000231233	14	14	16	16	31	32	12	21	19	7	27	49
UHRF2	ENSG00000147854	8157	8600	11022	9522	12816	9732	7243	19637	15716	18179	16067	22257
AUP1	ENSG00000115307	12064	12925	11298	9999	15065	10066	8724	21605	18384	20818	16864	18633
VAMP3	ENSG00000049245	9780	8987	11217	8596	11116	6284	5233	15927	12719	13036	9646	15228
HSPE1P3	ENSG00000259746	40	24	26	26	58	40	17	55	65	77	53	45
LUC7L3	ENSG00000108848	17316	24693	18233	27256	30785	25796	24240	39211	41184	58571	38557	60081
BRD3	ENSG00000169925	3941	2944	2123	2128	3378	2459	2023	3224	3718	3536	3614	4693
AC146507.2	ENSG00000240729	25	6	36	30	50	16	12	86	105	95	53	48
GRAPL	ENSG00000189152	1178	693	372	771	1085	736	787	788	1709	2478	1600	2068
NSUN6	ENSG00000241058	1409	1220	1221	2023	1710	1648	1709	3689	2951	4879	2330	3761
CR383656.1	ENSG00000257175	10	28	11	17	25	9	18	38	29	38	39	34
ARHGEF9	ENSG00000131089	1530	2150	1457	2279	2811	2420	1861	4521	3849	4666	4125	4777
FRAT1	ENSG00000165879	2720	2134	1091	1337	1503	1248	1107	1877	2014	1737	1877	2776
AP001120.2	ENSG00000267143	37	81	42	55	66	80	93	127	121	192	123	166
SNX30	ENSG00000148158	8975	7854	6016	6890	10146	5726	6200	11720	14674	13822	9735	15475
ZNF285	ENSG00000267508	168	190	20	138	111	118	55	103	219	341	133	436
SEC31B	ENSG00000075826	4359	5387	5461	5762	6670	3898	6400	8962	9373	13266	10337	9210
ABL2	ENSG00000143322	2146	1517	1935	2058	2938	2004	1771	4745	4501	4439	3477	5023
POTEE	ENSG00000188219	46	44	35	36	82	42	94	55	140	18	58	54
FMNL3	ENSG00000161791	3705	4464	2653	4937	7165	5338	4077	9320	9140	11500	9139	11822
VCAN	ENSG00000038427	211901	164585	77236	118973	149975	127859	124487	206131	317943	238607	139428	304900
MORF4L2-AS1	ENSG00000231154	180	106	71	142	192	135	156	178	273	421	218	400
DMTF1	ENSG00000135164	10772	10802	10314	12906	17218	12284	9935	23608	22589	26479	20058	28894
SDR39U1	ENSG00000100445	3136	3821	3147	3391	4553	3293	3059	4744	5313	6838	5940	5776
PDE4A	ENSG00000065989	2952	2837	2451	1651	2335	1860	1413	2987	2850	2907	2545	2625
DYNLT2B	ENSG00000213123	54	82	37	46	71	120	48	112	91	115	121	166
FAM210B	ENSG00000124098	2951	3837	2321	2379	3689	2476	2098	3959	4601	4531	3604	6100
RAD54L2	ENSG00000164080	4430	3046	4344	4485	6945	4421	3622	10216	8357	10449	7829	9327
AL662907.1	ENSG00000278997	99	141	126	105	223	112	63	265	228	321	221	275
PIP4P1	ENSG00000165782	4766	4559	7475	4956	7269	4434	3400	10089	7177	8083	8289	9106
SEC22A	ENSG00000121542	476	948	487	677	855	668	571	1063	1124	1499	965	1402
FBXO10	ENSG00000147912	196	199	113	175	219	207	79	226	301	312	347	349
TKT	ENSG00000163931	67565	46136	33526	24922	44207	24084	29534	50015	68064	41897	44569	39772
SLC35E2B	ENSG00000189339	8432	10715	5818	10542	14282	11910	12258	17034	15918	23400	20832	21672
HLA-DQB2	ENSG00000232629	1757	3647	4178	1188	3136	1067	2104	2421	213	2197	3531	2842
STK17B	ENSG00000081320	43171	26641	47676	44365	50694	31431	16240	79814	62433	54433	55651	107813
RNF217	ENSG00000146373	1801	828	829	1309	1689	986	1081	2010	2150	1182	1680	2701
FAM174B	ENSG00000185442	71	124	73	67	109	47	108	42	102	124	101	95
IPO5P1	ENSG00000269837	274	514	261	340	509	398	277	570	507	1136	775	937
AC004918.1	ENSG00000244701	244	548	411	382	487	587	426	767	706	1117	821	1129
BRK1	ENSG00000254999	8188	10729	7435	7560	10826	7087	5606	12681	12634	12950	10496	15478
ZNF793	ENSG00000188227	386	456	141	457	430	426	436	654	875	1399	630	1228
CYB561D2	ENSG00000271858	136	175	76	104	176	106	90	142	223	357	252	189
GSTO2	ENSG00000065621	20	32	40	53	49	39	44	42	86	125	80	83
HID1	ENSG00000167861	53	186	161	92	223	119	216	237	279	365	303	224
RBP5	ENSG00000139194	3	7	7	23	30	30	18	43	21	46	95	62
TARBP1	ENSG00000059588	4564	5459	5597	7587	8925	5340	5128	10438	10016	12872	10031	13269
GSPT2	ENSG00000189369	431	628	434	580	612	554	317	1034	870	958	898	1175
ZNF346-IT1	ENSG00000251666	16	23	37	45	29	50	74	67	93	139	76	92
AL122035.2	ENSG00000272909	180	248	186	209	319	195	213	293	441	642	361	477
ERVK3-1	ENSG00000142396	4249	3245	7769	6272	7432	4671	3214	12850	8480	11393	9178	9619
TRBV9	ENSG00000211716	207	303	184	133	260	132	210	802	361	756	325	399
ZNF56	ENSG00000267419	98	128	110	198	224	201	244	297	360	685	337	383
MTMR14	ENSG00000163719	8685	10740	8323	6808	10503	6370	6026	11798	12465	12882	10682	12879
MICAL3	ENSG00000243156	1883	819	693	825	1531	991	860	1467	1913	2622	2447	2437
GAS2L1	ENSG00000185340	1229	694	241	312	850	332	682	501	867	741	488	673
SDCBPP3	ENSG00000232801	11	23	13	16	19	12	11	21	30	13	12	22
CCR6	ENSG00000112486	34	105	118	95	118	112	74	415	146	242	108	503
FITM2	ENSG00000197296	453	644	372	707	840	648	517	1118	1232	1831	888	1350
AC133555.5	ENSG00000279228	100	142	71	73	254	93	58	78	128	110	113	241
AC087203.3	ENSG00000270074	107	66	88	34	88	69	49	125	120	96	235	179
SIDT1	ENSG00000072858	2054	2654	2585	3037	3368	3550	2299	5545	4418	7555	5936	6827
PNRC2P1	ENSG00000228217	165	306	372	305	278	231	199	858	579	598	434	773
MSI2	ENSG00000153944	3537	3788	4322	4670	5764	4610	4153	8264	8086	8638	7497	10143
MTG1	ENSG00000148824	924	634	442	482	901	639	783	911	1452	1242	1369	1070
OSGEPL1-AS1	ENSG00000253559	40	38	21	18	38	29	31	55	51	75	53	68
AL021707.2	ENSG00000228274	19	31	31	39	35	17	16	44	66	102	43	75
AL928654.4	ENSG00000279495	55	61	57	71	96	63	56	134	204	214	146	122
PKD1L1	ENSG00000158683	135	66	33	70	78	73	74	121	148	223	139	150
FZD5	ENSG00000163251	159	136	63	80	92	77	127	170	141	125	146	203
TCN2	ENSG00000185339	1772	1854	727	626	2025	1009	790	1071	1438	2138	1536	1915
AL591845.1	ENSG00000286379	4	13	12	9	24	29	3	37	14	59	52	33
TTC32	ENSG00000183891	1760	1711	1733	1846	2191	1412	1352	3091	2561	2917	3093	3693
MIEN1	ENSG00000141741	1828	1718	1310	1342	1987	1296	940	2208	1869	2344	1997	2434
IZUMO4	ENSG00000099840	357	259	192	174	373	143	179	284	420	360	405	279
AC093726.2	ENSG00000273183	58	110	15	43	68	59	64	63	83	175	113	116
RCOR1	ENSG00000089902	5260	5931	7804	5448	7468	5203	3676	10104	10775	6541	6627	10551
NAIPP2	ENSG00000179978	20347	14907	5289	9781	11501	9239	8266	15222	20991	15526	10457	19636
AC116353.6	ENSG00000283602	317	308	115	124	278	188	263	223	353	302	244	323
FRY	ENSG00000073910	6262	3996	3653	4040	6309	3520	3275	6699	8577	7272	6233	9783
RNF138P1	ENSG00000250853	11	16	34	11	45	21	13	86	44	51	37	58
NR3C2	ENSG00000151623	904	1282	925	942	1458	865	578	2576	1777	2048	2157	3011
LINGO2	ENSG00000174482	77	82	61	46	43	229	110	446	226	193	342	358
AC093673.1	ENSG00000232533	506	663	504	516	599	380	359	641	689	821	745	864
STX1B	ENSG00000099365	53	77	101	56	107	70	69	148	153	252	117	125
AC004585.1	ENSG00000266088	95	231	75	211	200	186	125	369	265	420	374	348
DPH5	ENSG00000117543	1233	2055	1287	1574	1812	1281	945	2974	2559	3262	2226	3499
NBPF12	ENSG00000268043	19991	19823	17392	25043	26343	18875	21842	38745	41478	53446	36412	49461
TKTL1	ENSG00000007350	208	145	686	309	334	620	197	507	819	1183	489	824
SLC17A5	ENSG00000119899	830	939	793	749	948	798	793	1262	1320	1694	1037	1658
ABCD4	ENSG00000119688	3368	3638	2758	2979	4533	3206	3604	5842	5997	6966	5844	5907
ZMIZ1	ENSG00000108175	16441	8240	9113	7249	14276	6386	6527	12487	15157	9650	12619	15396
AP002358.2	ENSG00000254704	1199	960	396	733	1069	708	971	884	1902	1329	1071	1607
FAHD2B	ENSG00000144199	303	603	326	449	687	427	485	817	711	909	809	1039
TEX30	ENSG00000151287	286	374	324	332	326	312	193	596	450	516	479	668
AC021752.1	ENSG00000273674	11	12	9	19	27	27	15	35	40	34	19	59
RERE	ENSG00000142599	10141	6173	6065	7044	11065	5938	6838	13162	14403	13694	10315	13810
KDELR2	ENSG00000136240	3561	4699	2232	3182	3814	3206	2334	3927	4897	5402	3183	6664
CLEC4A	ENSG00000111729	632	613	255	394	569	405	490	738	619	846	386	940
TINCR	ENSG00000223573	56	37	77	43	86	56	24	98	86	116	98	106
MYLK3	ENSG00000140795	16	24	17	21	17	20	27	39	50	26	17	45
BRI3	ENSG00000164713	8107	7924	7253	5639	8591	4625	4611	10349	10748	7627	7241	9326
AC002347.1	ENSG00000261433	2	13	7	5	6	11	20	19	13	25	27	9
TNRC6A	ENSG00000090905	5848	6019	5713	6957	9279	6726	5823	12677	11618	13883	11177	15076
CARD11	ENSG00000198286	7992	5272	5315	5438	8851	7077	5229	14055	10595	13694	10774	12143
DOCK4	ENSG00000128512	454	289	235	240	335	276	313	524	407	397	390	784
NA	ENSG00000272644	81	99	51	61	78	54	47	88	104	125	55	111
BTLA	ENSG00000186265	2092	1320	455	1087	1361	1091	879	1585	2038	3292	1953	4077
ZMYM2	ENSG00000121741	8686	7493	10784	8979	12638	7891	6173	18246	16474	15591	13669	18663
HPS4	ENSG00000100099	3947	3533	3852	3472	4586	3233	3344	6610	6010	8213	5963	7062
SNRPA1	ENSG00000131876	5735	5114	10634	6521	9441	5569	3783	15626	11840	12170	9781	11684
PROX2	ENSG00000119608	27	55	32	95	83	85	26	246	178	156	190	178
DMAC1	ENSG00000137038	719	1495	511	945	1550	734	757	1412	1521	1980	1836	2569
ARL8B	ENSG00000134108	5615	7075	7428	5466	7031	4849	4165	9833	9583	8488	6755	12090
AK9	ENSG00000155085	701	576	393	801	822	717	575	1245	1467	1590	1235	1882
TPM2	ENSG00000198467	717	977	1145	1052	645	1024	1300	1699	1754	2698	2089	1426
NME4	ENSG00000103202	1056	1082	1041	1173	631	1168	651	1024	1885	1720	903	823
TSPAN33	ENSG00000158457	2175	2517	1955	1598	2956	996	1521	2360	2698	2098	3200	3985
CREB5	ENSG00000146592	6506	4246	3117	5023	6986	4488	4312	8838	9388	5585	5830	8045
TESPA1	ENSG00000135426	3555	7541	3421	5322	6625	4525	5440	6671	9937	17834	8783	14484
UPK3BL2	ENSG00000284981	508	469	578	775	1484	501	1205	2363	1529	1468	1564	2390
ITGB7	ENSG00000139626	7430	9775	6899	7635	14393	10739	9006	19725	14258	25473	18584	17965
ST3GAL6	ENSG00000064225	2242	1680	1146	1964	2256	1258	1357	1667	2555	2031	2492	2734
FNDC7	ENSG00000143107	12	17	41	15	11	17	15	50	45	45	29	33
ADA	ENSG00000196839	1843	1954	1479	1537	3465	2008	1886	3624	3844	5618	3157	4096
ARMC9	ENSG00000135931	27	16	15	27	35	16	8	32	43	26	40	42
AC099811.1	ENSG00000236194	95	24	116	98	201	76	51	214	390	249	200	208
TRBV7-3	ENSG00000211714	108	163	104	78	93	37	79	226	214	296	197	276
SNHG20	ENSG00000234912	646	694	583	677	944	658	859	1208	1529	1823	1012	1538
VMP1	ENSG00000062716	9978	17507	7873	10278	14340	9911	14386	12745	22237	22857	12281	21559
AL390957.1	ENSG00000285280	39	22	23	38	33	44	30	29	66	67	35	48
DGKD	ENSG00000077044	18684	10609	13507	11436	16801	11274	12263	20545	25572	26867	20808	20266
GRASLND	ENSG00000228203	15	31	8	35	48	23	23	49	54	178	58	73
LRRC25	ENSG00000175489	10436	10284	4298	3898	8650	4180	5460	7514	12853	11015	7252	9881
PIGL	ENSG00000108474	2069	1961	1995	2510	2871	2553	2192	3901	4348	5199	3902	5240
CAMK4	ENSG00000152495	1892	4455	3655	4334	4154	3326	3857	6807	10640	11470	5424	12208
H3P14	ENSG00000250966	452	723	631	694	770	652	697	901	1293	473	650	1203
C3orf62	ENSG00000188315	2050	1901	1713	1508	2074	1332	1253	2744	2485	3118	1975	2812
EZH1	ENSG00000108799	7762	9639	7773	9616	12198	9734	8908	16494	16317	20994	14449	18950
Z83745.1	ENSG00000286977	64	83	114	80	175	103	118	128	236	210	148	174
HSPA1A	ENSG00000204389	13289	4765	695	1655	1911	2006	4171	486	4906	3881	2019	4849
G3BP2	ENSG00000138757	8011	8704	12972	9814	12839	8585	5382	24403	17322	15911	14145	20440
MAP7D1	ENSG00000116871	10431	8351	8582	6192	11482	6243	5783	12275	12484	11474	9608	10005
CSTF2T	ENSG00000177613	1374	2743	2023	2817	3623	2901	2122	5760	5105	4809	4388	6843
SDHB	ENSG00000117118	4741	5296	3843	3478	5175	3259	2419	6141	6280	6103	4602	7207
PPP1R13L	ENSG00000104881	114	123	58	88	182	92	97	136	250	249	193	206
MYH15	ENSG00000144821	18	19	15	11	22	15	13	11	46	59	26	35
ATP6V1B2	ENSG00000147416	13930	24986	15894	15981	18721	13154	14851	24121	32319	34688	15633	34371
CCDC7	ENSG00000216937	365	384	406	407	479	445	354	751	1146	1023	748	960
MAP4K2	ENSG00000168067	5716	4716	3238	4015	7273	4035	4617	6578	8588	10750	8124	8429
RNASET2	ENSG00000026297	12484	11650	6239	7852	14247	8016	8282	12803	21274	17598	13698	17858
HMGN2P41	ENSG00000261620	34	44	22	22	52	32	34	79	68	51	50	101
SLC38A11	ENSG00000169507	969	225	275	168	351	170	202	715	234	1708	310	3268
SNORA65	ENSG00000201302	10	26	27	23	21	12	10	70	16	88	23	35
SPEG	ENSG00000072195	171	162	201	211	332	126	184	271	447	1114	141	287
MIR3690	ENSG00000265658	6	13	33	22	36	5	46	2	17	12	33	29
MIR3690	ENSG00000265658	6	13	33	22	36	5	46	2	17	12	33	29
TSEN54	ENSG00000182173	2207	2536	3513	2958	3974	3507	2351	8653	4110	6106	5338	5707
BAHCC1	ENSG00000266074	1288	427	314	384	851	336	405	492	994	335	698	523
HK2P1	ENSG00000228612	41	21	59	23	34	25	29	29	81	30	25	40
FUOM	ENSG00000148803	809	429	258	218	558	224	293	408	567	431	441	311
CDKN2B	ENSG00000147883	287	433	69	156	215	145	199	156	282	347	142	272
PATJ	ENSG00000132849	899	1569	1575	1411	2266	1602	1105	3163	2684	4013	2397	3516
TMEM50B	ENSG00000142188	3426	5284	3048	4583	6397	5008	3810	6354	7970	10560	6961	8185
PPP3CC	ENSG00000120910	3597	4263	4325	4221	5826	4141	2928	9338	6356	9099	7343	9174
TEX10	ENSG00000136891	1384	1767	1177	1437	1861	1541	1353	2682	2665	3284	2207	3479
PLBD1	ENSG00000121316	33296	34551	18001	17150	19139	15549	13357	29614	39622	31736	17072	35040
HACE1	ENSG00000085382	879	1006	866	997	1071	1027	803	2007	1786	1984	1478	2590
TNFRSF10D	ENSG00000173530	1731	1762	1155	1052	1721	917	1119	1736	2739	2755	1315	2207
COLGALT2	ENSG00000198756	181	276	69	247	522	116	372	1347	880	917	1509	251
ZNF580	ENSG00000213015	1146	1235	950	1129	1430	927	1284	1829	2365	1729	1915	1933
TTF2	ENSG00000116830	1481	1581	1401	1607	2223	1387	1509	3115	2650	4035	2583	3617
EPM2A	ENSG00000112425	532	687	496	678	633	516	594	935	1338	1238	881	1555
AC095057.3	ENSG00000260296	111	246	74	132	168	167	204	154	315	753	214	330
ZNF827	ENSG00000151612	768	723	1452	1199	1525	1191	1067	2942	1913	2223	2230	2193
AC104564.5	ENSG00000265625	206	75	135	209	313	158	173	442	529	392	336	382
RORA-AS1	ENSG00000245534	70	29	29	37	70	48	41	107	101	118	72	134
LPIN3	ENSG00000132793	41	15	12	25	19	18	18	91	46	57	69	28
TMED6	ENSG00000157315	19	20	38	31	33	51	47	48	46	147	64	83
STK3	ENSG00000104375	1350	910	462	713	849	630	533	957	1028	955	851	1500
SGMS2	ENSG00000164023	2114	1984	644	1516	1731	1365	1448	1858	4154	1959	1312	3672
VPS4A	ENSG00000132612	3273	3944	4396	3408	5078	3128	2303	6563	5327	7222	5431	6458
AL355304.1	ENSG00000232618	116	79	105	168	168	69	142	146	233	344	245	367
NLRP12	ENSG00000142405	4767	4356	969	2086	2477	1765	2814	2561	4684	3411	2309	3495
ANKRD49	ENSG00000168876	3149	3209	5019	3811	4858	3783	2394	9704	6731	6988	5957	9332
POU2F1	ENSG00000143190	2873	1639	3243	2397	3523	2390	2145	4944	5440	4566	3957	5059
INTS4	ENSG00000149262	2554	3326	3041	3045	3915	3119	2395	5891	4579	5797	4375	6108
TSPAN15	ENSG00000099282	54	120	34	194	173	39	83	250	167	161	133	383
AUXG01000058.1	ENSG00000286214	141	33	94	115	103	59	74	108	250	267	94	130
GOLGA1	ENSG00000136935	2792	3099	2395	3056	3818	3199	2683	4975	4938	7294	5296	6610
KCNMB1	ENSG00000145936	986	941	872	910	1662	831	1049	1202	1598	1268	1082	1712
LIN7A	ENSG00000111052	2267	1453	1000	1306	1467	956	682	2630	2954	1583	2012	3039
SPON1	ENSG00000262655	39	161	57	241	155	120	106	434	284	266	196	635
CACHD1	ENSG00000158966	147	61	111	139	92	48	17	124	323	211	47	171
CTAGE15	ENSG00000271079	75	63	41	42	51	90	83	180	115	182	139	175
KEAP1	ENSG00000079999	1252	2085	682	778	1220	996	1081	1282	1510	1757	1425	1609
AC037487.3	ENSG00000272006	20	8	15	27	23	13	6	16	38	2	16	35
TK2	ENSG00000166548	2670	3511	1517	2383	2986	2097	2078	3034	4754	3920	2862	4361
PATZ1	ENSG00000100105	2424	2596	2820	2226	3463	2108	1726	5268	3949	4543	4444	4339
SMARCD3	ENSG00000082014	7367	4215	4104	3854	4976	2804	3120	6034	6747	4454	4596	5393
CLCA4-AS1	ENSG00000261737	23	43	44	36	66	49	44	105	81	136	79	180
HSPE1	ENSG00000115541	732	1191	1203	976	1456	966	633	1839	1449	1916	1542	2539
AL158163.2	ENSG00000278601	31	67	89	122	98	83	75	137	167	171	175	199
ZNF257	ENSG00000197134	13	140	43	128	143	157	74	168	222	157	263	445
GPAT2P1	ENSG00000237510	69	88	83	18	25	22	107	233	172	60	161	218
IL1R2	ENSG00000115590	344	275	274	145	311	141	125	170	381	272	296	286
RIPOR2	ENSG00000111913	31774	38910	17302	35958	48966	33704	25386	58848	56536	81761	55524	81842
AC105052.3	ENSG00000267645	217	27	43	30	113	52	35	311	206	166	182	206
TLK1	ENSG00000198586	4744	5843	4408	4517	6267	4236	3053	10026	8452	7754	7373	11582
CBFA2T2	ENSG00000078699	3216	3238	2521	3164	5060	3993	3314	6356	5674	8064	6121	8120
LSM8	ENSG00000128534	5264	5945	6079	6268	6769	5275	4547	11097	11469	11484	8863	12808
PHF1	ENSG00000112511	7491	6149	13672	6630	10565	6155	5637	17028	10992	14557	13049	11906
ANKRD10	ENSG00000088448	10150	8338	9595	9025	11244	8433	6910	16770	17728	14828	14073	18797
HIP1	ENSG00000127946	3406	2709	1944	2879	4386	2813	2515	4314	3948	4167	3303	6509
NOL9	ENSG00000162408	2451	2866	3477	2549	3793	2675	2197	5478	4781	6239	3990	5326
SEC14L2	ENSG00000100003	162	118	525	135	255	97	55	219	262	418	301	302
AC005332.5	ENSG00000277476	912	617	741	555	885	756	698	1389	1468	1578	1456	1056
FAM120C	ENSG00000184083	517	743	670	657	902	702	423	1507	1079	1313	1168	1580
NETO2	ENSG00000171208	798	609	567	837	762	684	606	945	1279	713	658	1307
AL139041.1	ENSG00000271631	73	38	42	44	63	25	44	44	75	69	42	59
NRCAM	ENSG00000091129	58	91	183	184	165	39	95	160	321	165	112	260
OTOA	ENSG00000155719	55	27	25	17	50	20	15	29	54	30	45	48
DPY19L1P2	ENSG00000231952	62	52	37	70	113	64	81	88	90	71	83	136
ZNF254	ENSG00000213096	671	1143	830	863	1058	939	577	1557	1433	1465	1540	2292
KBTBD4	ENSG00000123444	1129	1365	1546	1219	1885	1476	919	3431	2616	2847	2239	3075
KCNJ2	ENSG00000123700	251	277	39	120	213	153	166	198	365	342	155	234
AP000254.1	ENSG00000238390	134	20	86	104	154	94	67	323	167	186	155	199
AC008760.1	ENSG00000269680	64	169	52	86	153	97	112	166	206	350	192	209
RPL17	ENSG00000265681	2359	2972	3843	3188	3546	3137	2180	7200	4687	6478	4803	5708
TMEM11	ENSG00000178307	905	1241	852	594	1007	719	571	1344	1464	927	949	1316
THADA	ENSG00000115970	2769	3329	3134	2814	4532	2925	2434	6258	5463	6195	4564	6779
PEAK3	ENSG00000188305	113	183	9	69	49	76	92	24	79	53	54	95
KDM4C	ENSG00000107077	5578	5794	5259	5432	7681	5958	4477	12003	9348	11151	8772	15209
ATP5MC3	ENSG00000154518	4726	6620	3873	4352	6924	4047	3418	6676	7909	7738	6759	9288
MIR4432HG	ENSG00000228590	191	184	136	221	352	257	114	222	622	496	680	825
MIR17HG	ENSG00000215417	141	78	113	171	152	85	80	177	188	151	153	284
VDR	ENSG00000111424	1375	1770	1676	925	1730	843	784	967	1882	1604	1232	2164
ANAPC5	ENSG00000089053	12976	13164	9689	12358	17589	12106	10765	23400	22671	28117	21212	25934
ANAPC1	ENSG00000153107	4440	5170	5475	5294	6938	5120	4251	11558	9239	11383	8634	12993
PNPLA1	ENSG00000180316	173	198	142	118	114	85	96	185	271	121	146	231
SNX18	ENSG00000178996	9253	7243	6791	6080	8855	5226	4142	11349	10945	5950	8651	12776
ARHGEF17	ENSG00000110237	112	63	35	56	106	55	71	95	85	88	98	61
DDHD2	ENSG00000085788	3513	4242	4395	4886	6087	4821	3874	10097	8836	11440	7426	12150
RNGTT	ENSG00000111880	1356	2166	1674	1708	2276	1789	1103	3037	2773	2971	2496	3863
AL161756.3	ENSG00000284664	38	39	22	48	47	46	27	47	82	77	69	121
RASA1	ENSG00000145715	4661	3776	2088	4333	5984	3575	2767	6735	8759	6791	6742	10186
NA	ENSG00000274307	315	246	356	225	323	289	243	649	441	792	393	375
RNF40	ENSG00000103549	7464	6016	5271	4314	7355	4204	4373	7393	8355	8659	7302	7253
MARCHF9	ENSG00000139266	1782	2135	1174	1567	1867	1593	1524	2528	2470	3701	2734	3322
ANKRD44	ENSG00000065413	17801	16070	12756	19077	25094	18379	14445	32374	36910	33703	30235	44923
C4BPB	ENSG00000123843	74	32	42	26	29	28	18	77	28	169	36	89
WARS2-AS1	ENSG00000231365	620	782	471	840	933	580	909	1246	1731	1845	1167	1620
MCOLN1	ENSG00000090674	2752	1538	1395	1517	1827	1017	1038	1631	2339	1970	2083	1482
OSBPL7	ENSG00000006025	2743	2024	1975	1715	2801	2161	2131	4881	3723	4197	4138	3535
GPN2	ENSG00000142751	1941	2700	2844	2115	3321	2348	1897	5066	4373	5120	3754	4735
IRAK3	ENSG00000090376	20273	15359	10484	15533	17018	10048	12852	18374	33997	21786	14665	29624
DNHD1	ENSG00000179532	3885	2437	3978	4529	6118	4817	5210	7699	9732	11677	8006	7879
C5orf63	ENSG00000164241	526	483	270	761	456	686	568	1028	1580	1761	1100	1794
TMEM138	ENSG00000149483	2183	2835	3044	3082	4339	2935	2602	5552	5169	6183	4404	5817
LRRC75A	ENSG00000181350	320	315	171	241	420	282	236	490	509	594	455	735
POMT1	ENSG00000130714	1948	2334	2221	2078	3087	2116	2077	3719	4142	5304	3492	3596
AL136419.3	ENSG00000286931	179	52	23	62	102	38	45	63	89	134	71	131
LINC01801	ENSG00000267767	65	71	41	129	202	154	112	378	230	462	271	341
AC254562.3	ENSG00000281538	149	59	24	43	117	55	95	104	120	136	126	94
UFD1	ENSG00000070010	4326	5253	7389	4842	6871	4615	4029	12262	9850	10580	7438	9921
REM2	ENSG00000139890	469	183	396	211	428	272	189	661	538	639	456	423
SRSF10	ENSG00000188529	15401	12020	29281	19493	23769	16763	10995	47497	33054	34079	26935	40080
RYK	ENSG00000163785	2576	2938	3291	2669	3244	2273	1780	4902	4455	5026	4065	5848
RPP25L	ENSG00000164967	417	621	168	233	359	273	441	300	399	488	376	464
NAP1L1P3	ENSG00000213371	13	17	19	15	36	14	24	41	52	31	35	23
AL161909.1	ENSG00000232176	102	73	79	49	60	35	71	210	124	116	100	176
XKR6	ENSG00000171044	154	152	109	147	247	146	185	302	354	374	328	450
MIR7851	ENSG00000278520	4	4	19	15	11	10	8	29	19	23	18	18
TRMT112P6	ENSG00000268412	66	101	58	112	147	109	96	116	111	68	101	119
RAB40B	ENSG00000141542	248	221	143	187	249	203	164	287	321	445	345	404
TRIM59	ENSG00000213186	303	557	820	559	804	737	463	1536	1076	1172	1086	1499
AC002456.1	ENSG00000223969	131	27	86	47	53	32	51	72	76	138	101	129
NDUFA10	ENSG00000130414	5843	8503	6378	7286	7920	5825	5553	11524	13768	13349	9741	12923
FAM122B	ENSG00000156504	4123	5818	4494	5898	7745	5740	4951	10367	9723	10992	8526	13751
AC131392.1	ENSG00000251158	9790	1289	1851	2483	2909	1779	3305	2270	5787	2535	3110	4188
TMEM198B	ENSG00000182796	2454	2477	2686	3024	3667	2668	2971	4337	4958	6143	4047	4985
AC012065.3	ENSG00000270100	81	134	55	118	130	100	96	134	169	203	170	232
B3GNT8	ENSG00000177191	196	142	27	83	145	64	180	67	240	120	126	120
CORO1C	ENSG00000110880	8865	12973	6233	7470	11305	7661	7231	10612	16555	15128	8824	18356
[truncated: 16,397 more rows]
