# Supplementary material for: Deep phenotyping of post-infectious myalgic encephalomyelitis/chronic fatigue syndrome
Source: Nat Commun. 2024 Feb 21;15:907. doi: 10.1038/s41467-024-45107-3 (PMC10881493; doi:10.1038/s41467-024-45107-3)
Supplement: Supplementary file 6 — Source Data [file 41467_2024_45107_MOESM6_ESM.zip › Figures Source Data Files 12.30.23/Figure S14B.xlsx]

## Sheet: Sheet1
		HV	HV	HV	HV	HV	HV	HV	HV	PI-ME/CFS	PI-ME/CFS	PI-ME/CFS	PI-ME/CFS	PI-ME/CFS	PI-ME/CFS	PI-ME/CFS
	Birth Sex	1	1	1	1	1	1	1	1	1	1	1	1	1	1	1
Gene Name	gene_id
LIX1-AS1	ENSG00000251513	153	106	96	150	149	276	180	161	190	307	448	311	849	236	632
HOXB-AS3	ENSG00000233101	21	19	3	72	14	21	25	17	17	20	88	38	42	59	44
KLHL14	ENSG00000197705	336	333	128	422	613	441	331	567	397	398	709	610	1215	756	1096
FAM111B	ENSG00000189057	143	107	43	131	226	277	161	205	77	157	765	283	743	285	599
ARHGEF35-AS1	ENSG00000244198	1423	1446	284	1723	3234	3009	1417	1964	948	1829	3411	2371	3907	2206	2802
OR2A1-AS1	ENSG00000244479	350	274	76	399	610	644	293	370	247	383	656	448	778	485	592
PEG10	ENSG00000242265	229	194	37	224	478	383	335	537	323	193	683	395	883	275	859
CNKSR2	ENSG00000149970	263	420	74	554	375	497	266	622	250	483	633	559	836	575	579
BACH2	ENSG00000112182	2500	4655	800	6487	3399	5874	3691	6686	2533	3462	7561	5675	10309	6457	6856
KCNH8	ENSG00000183960	372	413	111	533	434	601	473	485	428	327	1112	392	1296	779	1284
CR2	ENSG00000117322	746	402	197	677	1330	711	580	1024	486	976	1519	1225	1803	1624	1917
DDX43	ENSG00000080007	78	115	39	223	66	257	216	153	77	21	112	46	171	53	55
QSOX2	ENSG00000165661	2498	2843	729	4700	4754	3850	3693	3463	1699	2420	6415	4460	4975	4636	5110
AC006230.1	ENSG00000287778	121	60	30	176	138	131	111	153	95	133	279	144	526	268	429
PAX5	ENSG00000196092	2784	2802	1101	4002	6372	3363	2481	4538	2978	3114	7726	5040	8467	6414	9205
MARCHF3	ENSG00000173926	148	222	43	180	235	194	222	265	105	183	428	216	415	247	323
ADD2	ENSG00000075340	469	871	125	736	795	781	908	893	446	528	1083	1479	1059	1248	915
STARD4-AS1	ENSG00000246859	32	34	12	62	60	49	52	42	20	45	99	58	68	134	52
CDCA7L	ENSG00000164649	1915	1126	319	2002	1650	1525	1649	2542	929	1639	3523	2107	3646	2290	3570
RBM20	ENSG00000203867	29	37	8	56	11	49	35	43	46	84	43	70	97	91	29
UBQLNL	ENSG00000175518	36	53	5	87	103	105	97	74	31	93	106	139	157	73	146
AC024588.1	ENSG00000246214	26	21	4	19	13	40	21	56	15	52	94	58	88	64	38
DLGAP4-AS1	ENSG00000232907	56	56	17	131	82	98	72	94	42	75	145	93	149	85	158
TCL6	ENSG00000187621	421	325	136	323	374	493	350	401	271	471	590	644	1951	643	1644
RPL23AP25	ENSG00000233084	217	119	40	286	312	159	240	276	62	82	158	85	117	104	189
FAM66D	ENSG00000255052	238	170	43	551	380	326	262	184	159	166	519	370	588	433	469
PLEKHG1	ENSG00000120278	680	887	291	950	1559	1082	795	1155	803	724	1696	1180	2495	1448	1661
LUCAT1	ENSG00000248323	640	1045	188	1324	1553	703	976	632	224	318	1256	541	532	702	971
TRBJ1-1	ENSG00000282320	52	90	12	111	126	119	55	176	79	85	177	159	158	162	148
FCRL1	ENSG00000163534	5003	3867	2195	6939	10251	9042	6017	7586	4885	6522	8488	8924	25100	14654	15761
CNN3	ENSG00000117519	85	102	17	40	71	106	69	131	73	105	206	175	224	90	218
LINC00926	ENSG00000247982	6279	4400	1615	8383	10866	7695	6291	7021	5818	5658	14088	10579	31677	12847	13620
CLEC20A	ENSG00000188585	10	8	2	4	33	20	19	15	13	11	39	22	87	26	73
RUBCNL	ENSG00000102445	2775	2086	1213	5004	4026	3611	3400	3490	1808	2599	5539	5290	7910	5693	7895
STAP1	ENSG00000035720	1032	560	206	934	921	1051	825	1063	588	816	1845	938	2329	1123	2203
NIBAN3	ENSG00000167483	3239	2244	991	5172	5668	2975	3479	3429	2265	3098	8127	5689	9948	6498	10576
SNX22	ENSG00000157734	858	518	199	876	1579	701	747	531	634	784	1692	1478	2550	1629	2599
COL19A1	ENSG00000082293	392	358	293	713	1014	974	627	868	454	824	979	883	2697	1141	1230
CD209	ENSG00000090659	414	237	68	385	342	179	284	421	51	136	360	153	81	227	272
AL132712.2	ENSG00000287346	31	37	7	89	42	88	49	59	34	32	146	76	102	71	121
CD22	ENSG00000012124	6018	2794	1609	6625	10423	5991	5694	6225	3702	5901	13642	8745	13870	9708	15084
C1QC	ENSG00000159189	56	40	9	39	163	86	79	62	26	27	65	43	40	44	37
CD19	ENSG00000177455	1727	1149	349	2021	2701	1409	1532	1672	1180	1388	4783	3037	3982	3653	4929
MIR600HG	ENSG00000236901	836	575	175	1700	1349	1187	881	882	537	650	2004	1328	2548	1420	2131
RALGPS2	ENSG00000116191	5597	4087	1519	7059	11428	5724	5088	8448	4653	4981	9366	7655	11697	9263	12621
IL4R	ENSG00000077238	10944	12790	2876	17857	14698	16726	12842	14747	6866	12282	26613	17596	27691	15765	23093
CLEC17A	ENSG00000187912	994	448	302	872	1924	971	1007	1103	709	809	1571	1510	2488	1862	2725
STEAP1B	ENSG00000105889	106	55	23	103	163	76	60	90	38	102	217	134	178	116	159
DCT	ENSG00000080166	34	29	3	23	60	42	34	57	16	60	73	60	155	50	75
PJVK	ENSG00000204311	219	222	55	430	335	363	325	373	159	193	481	318	504	391	455
GPRASP1	ENSG00000198932	3624	5322	635	5950	3732	7444	4639	7389	3120	4583	8713	7110	11560	6514	6150
CXCR5	ENSG00000160683	459	1129	166	1068	787	729	529	545	556	768	2376	1326	1570	1222	1414
TPD52	ENSG00000076554	1694	1908	401	2093	2222	4023	1929	2753	1202	1420	3695	2736	4025	2967	4288
U62631.1	ENSG00000269553	162	59	43	211	365	171	196	183	98	215	272	259	512	322	372
ZCWPW1	ENSG00000078487	612	546	148	1007	887	946	911	950	428	513	1548	962	1337	890	994
HOXB-AS1	ENSG00000230148	421	423	68	815	257	273	527	456	240	292	1197	609	772	732	667
COA1	ENSG00000106603	3080	4080	810	5714	4620	4592	4267	4712	2072	2332	6826	5038	4371	4894	5509
DTX1	ENSG00000135144	351	525	100	681	518	661	390	406	289	477	1080	733	1025	690	762
AP001636.3	ENSG00000255240	76	86	29	50	180	98	161	152	62	103	294	157	329	127	204
AC093928.1	ENSG00000286952	28	26	9	26	34	62	29	60	41	21	84	62	90	71	49
DOC2GP	ENSG00000231793	203	231	28	483	206	414	137	123	210	282	672	436	313	499	489
IGHD	ENSG00000211898	2056	1796	729	2601	3214	2794	2018	2198	1767	2129	7703	4200	9619	4177	9252
AC090517.2	ENSG00000274667	53	57	15	144	95	137	102	80	48	57	154	87	142	119	155
EDN1	ENSG00000078401	97	103	10	97	100	112	98	106	47	87	258	133	99	168	198
ZNF300	ENSG00000145908	1122	577	177	572	1489	1115	770	1114	952	1234	1952	1110	830	984	1422
PTPRK	ENSG00000152894	307	164	100	323	406	303	229	347	212	296	542	338	702	348	651
STRBP	ENSG00000165209	2106	1754	570	3136	3134	3105	2167	3212	1447	1925	3741	2760	5751	3163	4376
DHRS1	ENSG00000157379	1501	1248	352	3291	2316	2683	2300	2018	1062	1230	3744	2876	2845	2736	3236
BEND4	ENSG00000188848	272	161	84	303	429	310	239	487	217	269	435	378	686	431	551
SCN3A	ENSG00000153253	140	183	90	229	313	466	407	479	295	434	566	221	624	379	516
OSBPL1A	ENSG00000141447	1678	813	425	1371	1364	917	1290	1640	339	619	1210	969	634	1069	1454
FCRL3	ENSG00000160856	6578	2345	1130	7259	8388	7186	11337	9542	4248	5558	13414	8058	15907	10265	9818
ZCCHC7	ENSG00000147905	2435	1869	637	2997	3094	3255	2840	3843	1496	1701	4745	2940	3784	3199	4254
TPST1	ENSG00000169902	209	220	66	281	211	293	183	581	206	220	439	478	588	296	406
CNST	ENSG00000162852	3628	4744	889	6087	4606	6649	4798	6269	2446	3285	6980	5190	6927	5537	5888
AP000757.1	ENSG00000254528	127	123	34	199	104	29	45	141	21	43	86	92	20	176	123
P2RY10	ENSG00000078589	1865	3059	418	3725	2692	4439	2435	3703	1634	1828	5073	2684	5185	3046	3598
WAKMAR2	ENSG00000237499	613	964	142	1466	947	1843	1054	1850	762	710	1791	1328	1939	1999	1361
PLPP5	ENSG00000147535	2918	2630	667	3898	3845	4319	3090	3840	2095	2656	5929	3914	9206	4245	6603
ZSCAN18	ENSG00000121413	1325	960	271	2139	1522	1618	1492	2142	791	1553	2436	2553	3327	2233	2146
CDH24	ENSG00000139880	105	154	14	175	211	186	106	192	88	87	298	202	312	229	191
AL591895.1	ENSG00000242861	1135	1168	220	1863	1336	2087	1275	1821	755	1200	2985	1854	2513	1711	2375
SATB1-AS1	ENSG00000228956	920	1082	245	2304	1074	1634	1148	2364	697	1171	2325	1721	2935	1706	1983
RMI2	ENSG00000175643	66	81	11	72	67	57	98	147	47	97	192	121	130	109	90
CNR2	ENSG00000188822	1184	692	192	1260	1972	1552	1267	1465	824	968	1872	1424	2155	1792	2552
AC006504.1	ENSG00000261770	245	160	65	429	352	387	229	274	127	178	447	364	988	288	678
AC005225.4	ENSG00000279026	135	201	27	227	182	112	94	163	97	116	254	193	265	219	207
PDCD4-AS1	ENSG00000203497	402	568	105	819	572	615	615	751	242	425	1072	679	824	646	765
ZNF667	ENSG00000198046	139	77	19	175	120	73	97	150	136	111	124	87	294	197	240
NPR3	ENSG00000113389	43	52	6	107	33	74	53	32	53	38	84	124	68	100	59
FCRL2	ENSG00000132704	3295	1410	577	3201	5388	2923	2476	3006	2035	2146	4988	3579	9826	4937	7621
TMEM135	ENSG00000166575	1274	2189	445	2176	2518	2693	1886	2232	1049	1306	3230	2121	2909	2362	2368
ZNF439	ENSG00000171291	1429	966	133	2136	1750	1809	1770	2145	658	1235	2609	1954	2896	2061	2567
PSMD10P1	ENSG00000228663	68	132	26	165	174	343	134	165	96	82	401	264	254	229	269
ZMYND8	ENSG00000101040	3788	4297	1009	6553	6107	7325	5222	6283	2597	3505	8372	5852	6831	6306	6704
BIRC3	ENSG00000023445	9142	13964	2238	21481	16052	22128	12092	20283	6883	10447	21178	13580	29626	14361	18959
FCER2	ENSG00000104921	1740	865	523	1381	1278	1539	1442	1422	806	2017	4093	2310	5129	2576	4899
AC245060.7	ENSG00000286129	219	114	24	276	235	172	135	164	113	115	334	160	308	290	351
WDR19	ENSG00000157796	2164	2229	462	3334	3259	3174	2751	2826	1415	1698	3645	3181	4157	2693	3654
PIK3C2B	ENSG00000133056	1870	2260	548	3583	3112	4174	2595	2898	1380	2114	4123	3447	5245	3357	4068
RAB30	ENSG00000137502	1346	2544	433	2323	2635	2401	1901	3253	1449	1626	3679	2873	5401	2903	3557
NETO1	ENSG00000166342	61	51	26	71	159	149	60	102	74	76	149	100	256	104	240
AC090948.1	ENSG00000271964	459	1458	105	1405	527	1749	1052	1702	676	1212	2368	1601	1678	1450	1562
CLCN4	ENSG00000073464	184	140	66	360	321	344	344	351	171	318	543	419	790	345	612
AL118508.3	ENSG00000279447	68	90	25	112	104	63	106	82	26	41	89	60	32	43	100
SDC3	ENSG00000162512	883	544	92	853	757	321	499	886	162	257	955	568	143	484	543
ADAM12	ENSG00000148848	118	85	64	544	109	265	96	237	369	236	422	356	136	397	629
SMIM10	ENSG00000184785	28	14	4	24	24	18	26	23	9	16	45	39	27	30	42
DTX4	ENSG00000110042	655	717	239	1173	904	905	628	859	697	462	2308	1266	1324	1042	1481
ZC3H12B	ENSG00000102053	200	157	22	335	166	191	231	172	125	117	342	188	412	251	259
AC068050.1	ENSG00000213557	598	209	154	443	304	267	333	525	48	227	351	359	117	215	551
DNAH6	ENSG00000115423	117	76	10	235	61	324	227	138	43	122	225	184	437	155	226
VSIG4	ENSG00000155659	973	313	152	442	1658	503	619	566	148	172	724	264	240	424	547
TNFRSF13C	ENSG00000159958	1528	2088	810	2728	2872	2182	1613	1927	1938	1867	5432	3727	4687	3918	5078
FLT3LG	ENSG00000090554	365	592	75	827	567	777	598	594	296	375	1116	788	850	749	725
TRBJ1-3	ENSG00000282133	157	151	35	324	350	235	138	221	109	234	262	246	272	283	333
ZNF548	ENSG00000188785	4043	4695	780	6577	5467	6734	4414	5322	2995	4271	6566	4755	7560	6893	6789
EBF1	ENSG00000164330	288	358	124	547	474	399	337	461	402	327	831	576	788	796	865
AC093157.1	ENSG00000233184	1310	1146	232	2060	1819	2156	1338	1738	745	1370	2617	1484	2787	1779	2140
SDHAP3	ENSG00000185986	1411	1489	346	3073	2448	2338	1632	2374	832	1431	3171	2272	3252	2959	3443
AC022239.1	ENSG00000269954	35	36	11	69	74	29	62	63	39	28	93	128	77	76	90
NELL2	ENSG00000184613	4507	6719	801	8032	3880	5738	3768	7163	2508	4349	10568	6997	8779	4473	7718
MAJIN	ENSG00000168070	21	7	3	11	30	19	15	16	14	11	40	39	33	15	26
USP11	ENSG00000102226	2176	2473	440	3819	3352	3145	2753	3338	1357	1754	5329	3478	3649	3890	4330
PLCG1-AS1	ENSG00000226648	156	240	36	521	178	477	252	332	163	205	363	361	525	412	343
TTC24	ENSG00000187862	327	498	94	595	509	439	422	794	262	450	654	686	1410	1040	912
MS4A1	ENSG00000156738	23875	11995	4973	18617	33458	20034	13911	20576	17256	13734	36903	26284	44678	30437	45150
RPP21	ENSG00000241370	260	417	47	519	393	702	376	397	210	267	788	511	579	504	613
BFSP2-AS1	ENSG00000249993	6	18	3	13	10	15	6	2	5	12	13	40	35	13	21
SNX29P1	ENSG00000158482	414	333	160	520	582	471	557	484	267	382	828	690	1244	643	1074
MIR342	ENSG00000199082	17	58	3	40	37	78	31	31	9	28	82	42	91	56	41
RPL23AP4	ENSG00000212932	215	121	30	366	326	153	229	240	63	75	160	79	96	117	152
MACROD2	ENSG00000172264	202	187	108	367	204	570	230	327	228	167	937	361	1270	425	944
ARID5B	ENSG00000150347	2792	4204	712	6146	5073	6622	4747	7247	3148	3615	7180	3873	10253	7017	5483
CCR7	ENSG00000126353	3554	5754	522	9342	2510	6020	4272	8852	2344	5088	11046	7687	9965	5874	6239
CHD7	ENSG00000171316	2433	5074	892	6411	5402	6026	3177	5749	2836	3125	6250	5224	7583	6027	5619
SNORA59A	ENSG00000239149	16	23	9	65	43	34	27	40	26	33	70	45	54	46	43
TSPAN13	ENSG00000106537	1020	622	206	831	773	913	900	1047	609	886	1504	1142	2374	1244	2523
MIATNB	ENSG00000244625	1554	1660	415	3395	3068	2971	2721	3280	1075	1794	4463	2430	3548	3007	3396
SLC9A7	ENSG00000065923	2478	1612	428	3175	2620	2126	1786	2310	1070	1527	3390	2338	4033	2503	3694
LINC02432	ENSG00000248810	543	821	425	3123	6118	1526	2643	2477	302	149	765	843	475	1420	2468
AL139246.3	ENSG00000228037	83	72	8	97	165	153	66	131	69	78	158	123	155	122	135
EID3	ENSG00000255150	184	436	30	375	332	571	284	431	179	211	624	382	524	341	415
AC244197.2	ENSG00000238039	167	268	56	439	394	112	258	208	129	184	493	277	598	333	539
AC079781.5	ENSG00000284707	413	761	94	1283	1061	938	589	781	379	417	1480	972	1151	1166	971
TMEM131L	ENSG00000121210	11725	12950	3213	24055	14775	20634	17040	19601	7397	10917	22661	18851	19004	18548	20065
NDUFA6-DT	ENSG00000237037	1245	1216	415	3816	2635	2565	2220	1358	1032	1465	3793	2904	3953	2823	2588
SCN4A	ENSG00000007314	17	20	10	33	33	41	38	39	17	23	77	41	76	59	71
TMEM45B	ENSG00000151715	73	72	7	270	290	233	116	95	66	170	267	416	432	184	153
CCDC191	ENSG00000163617	1185	1296	320	2045	2323	2067	1451	1416	762	967	2558	1462	2689	1887	3109
PCDH9	ENSG00000184226	475	179	181	770	1036	934	731	485	336	473	1128	607	1931	958	2016
ITFG2-AS1	ENSG00000258325	22	15	4	21	11	26	12	19	8	12	29	34	28	11	19
PPP1R18	ENSG00000146112	14984	14000	4442	22495	26496	15156	17585	14713	7189	7707	21469	15927	9585	14138	21583
Z97633.1	ENSG00000280327	16	31	5	27	30	57	38	23	15	24	101	44	30	32	58
SLC26A8	ENSG00000112053	113	65	33	149	286	179	73	85	36	41	36	103	32	133	155
ZNF337	ENSG00000130684	4104	3759	788	5608	5801	6905	3859	5193	2120	3308	8258	5062	6194	5536	7526
HLA-DOB	ENSG00000241106	1088	726	315	1602	1972	1544	1921	2649	874	953	5009	1656	3407	3650	3165
TAS2R14	ENSG00000212127	179	154	46	235	338	310	253	320	138	189	493	271	243	333	402
PSMA2	ENSG00000106588	589	627	168	1107	773	1548	793	775	488	663	1045	1035	1239	802	928
CD79A	ENSG00000105369	3653	3214	924	4345	6946	3370	3166	4127	2713	2834	11469	6295	8120	7098	10281
AC159540.2	ENSG00000277701	4190	6129	1007	11052	7987	11343	8148	7548	3150	5227	13789	7707	12779	7883	8988
ST3GAL3	ENSG00000126091	138	190	51	408	377	347	308	243	113	150	386	329	375	296	426
SMIM10L2A	ENSG00000178947	92	164	15	280	116	217	135	186	80	82	347	356	275	162	173
AC092683.1	ENSG00000230606	5491	8244	1521	15445	11843	15931	11426	10211	4272	7556	16071	10293	18398	11023	11151
LINC02245	ENSG00000237638	425	427	83	749	602	515	671	644	239	297	1037	647	774	617	816
AC008736.1	ENSG00000267475	92	113	26	175	116	82	122	95	34	56	132	75	55	98	126
AC009088.1	ENSG00000260060	42	70	9	104	87	127	68	65	36	40	161	126	107	93	116
CD72	ENSG00000137101	1390	662	291	1440	2217	1643	1221	1415	721	984	3415	1974	3109	1902	4166
ZNF165	ENSG00000197279	39	70	17	20	43	92	58	99	68	43	163	107	91	75	149
CRTC3	ENSG00000140577	7509	8900	2103	13537	11792	11203	9239	13102	4698	6489	14092	10692	11808	11455	12177
SC5D	ENSG00000109929	1903	2722	275	3131	2065	3293	2635	4177	1525	1690	5549	3270	3553	4871	3478
OR2A9P	ENSG00000228960	499	607	71	990	1092	1440	475	813	301	517	1710	1030	2268	785	1191
TTC12	ENSG00000149292	1165	856	286	2703	2300	2075	1501	1901	795	1235	1995	1880	2805	2156	1806
PDE7A	ENSG00000205268	12047	12440	2551	22076	18609	23466	16156	23623	7472	13514	27370	17383	28658	20140	21043
AC023830.3	ENSG00000278434	13	9	2	16	20	28	36	11	12	13	33	38	20	33	19
MACC1	ENSG00000183742	47	76	12	106	149	57	46	97	71	66	91	94	150	151	133
ZNF875	ENSG00000181666	3079	2498	598	5101	5296	6283	3544	3871	1929	2902	6160	3596	5694	5009	5993
AC006547.2	ENSG00000243762	4	13	5	16	6	13	13	11	6	7	45	18	28	30	18
SLC2A5	ENSG00000142583	152	147	38	196	163	167	284	144	82	155	497	247	632	319	373
DIPK1A	ENSG00000154511	713	691	128	1120	843	1054	607	1036	432	545	1153	679	1289	863	1266
LINC02731	ENSG00000204241	53	39	9	25	56	82	58	119	29	39	245	118	131	58	108
RBM38-AS1	ENSG00000218018	90	466	35	238	98	210	226	355	215	117	729	375	475	416	235
MRNIP	ENSG00000161010	3585	3113	497	8547	5009	6947	4800	4435	2170	2916	8007	6214	9016	6116	6374
SLC39A10	ENSG00000196950	2942	2339	649	4163	3551	4517	3571	3726	1836	2025	4995	3364	4641	4457	4283
LMO7	ENSG00000136153	1178	1414	211	2133	1327	2185	1321	2484	803	1294	2161	1941	3391	1772	1885
SLC5A5	ENSG00000105641	85	89	16	104	108	104	98	87	41	93	177	123	169	114	83
ECE1-AS1	ENSG00000231105	183	168	31	304	191	251	200	230	86	108	375	218	364	220	262
IGHM	ENSG00000211899	14114	8840	4289	17817	29250	12991	13362	17273	10909	14666	46011	31023	37599	35060	42120
CHRM3-AS2	ENSG00000233355	5203	5428	700	10300	3989	11281	6216	5843	2962	8550	8877	6661	20286	8470	6850
AL162586.1	ENSG00000225032	539	570	79	1564	972	724	826	914	334	538	1124	1435	1182	1166	1225
MTUS1	ENSG00000129422	364	413	36	340	367	850	246	860	123	389	786	481	823	475	944
TAS2R20	ENSG00000255837	59	60	22	99	179	112	94	116	50	61	128	118	100	135	149
PPM1K	ENSG00000163644	4606	4237	902	7832	7233	7894	5575	6707	2764	3712	6960	6025	10412	6783	8094
TRBJ2-3	ENSG00000211767	70	120	17	164	216	136	96	109	67	73	263	176	191	137	159
RGL4	ENSG00000159496	329	489	60	642	552	576	514	479	217	297	1004	467	465	576	647
MYCBPAP	ENSG00000136449	113	216	4	88	214	119	256	266	82	91	426	347	342	197	128
FKBP11	ENSG00000134285	2482	3719	768	6415	4648	6748	4525	4617	2409	3401	8566	6096	6154	5200	5772
AL008628.1	ENSG00000261003	14	24	4	25	37	42	50	35	18	28	48	68	31	55	36
CLEC7A	ENSG00000172243	32991	35826	8721	51756	46971	28125	53933	38618	12346	20724	29134	36618	15606	38539	56115
LINC02397	ENSG00000205056	539	154	118	488	663	444	489	514	304	412	618	457	1820	889	1105
UGT8	ENSG00000174607	23	53	15	50	25	47	45	41	57	57	84	70	119	76	85
FFAR1	ENSG00000126266	21	121	19	45	61	61	21	59	71	70	250	186	52	183	123
AC087500.1	ENSG00000261879	353	210	54	470	471	563	376	504	138	279	577	387	664	636	447
P2RX5	ENSG00000083454	1614	1130	416	2265	2966	2170	1396	2145	1160	1389	3360	2697	3441	3082	3893
ADARB1	ENSG00000197381	2205	3169	581	4805	3328	5942	3080	3133	1592	2348	5486	3817	5815	4087	4341
PAWR	ENSG00000177425	507	431	162	837	941	703	569	873	427	715	913	729	1139	1129	1223
PDK1	ENSG00000152256	2695	4177	790	5687	4642	5953	4658	5719	2444	3337	6429	5164	8823	5236	4661
CDHR3	ENSG00000128536	166	411	49	523	460	564	358	606	186	248	1146	447	798	470	425
MIR6503	ENSG00000275344	87	76	15	107	164	96	134	60	26	37	57	70	41	87	80
RIN2	ENSG00000132669	3237	1747	862	3543	3089	1888	2776	2596	921	1388	2835	2333	715	2103	3619
LINC01480	ENSG00000270164	259	108	50	236	283	231	255	312	139	202	274	300	656	315	534
LGALS12	ENSG00000133317	964	555	282	662	655	228	747	416	178	400	519	862	118	510	421
FKBP1B	ENSG00000119782	49	48	17	115	131	110	148	48	38	34	130	59	28	30	83
ZDBF2	ENSG00000204186	631	1265	213	1335	1143	1187	856	1822	655	730	1627	1481	1824	1653	1218
FAHD2CP	ENSG00000231584	340	486	77	921	809	607	552	632	250	376	1126	773	779	634	979
AFF3	ENSG00000144218	1645	2411	595	2351	2234	2102	1956	2328	1365	1531	3403	3051	3779	3012	3797
PLBD2	ENSG00000151176	3296	3641	1142	5665	6040	4171	4549	4325	1709	2103	6035	4788	2817	3669	5004
ALAS1	ENSG00000023330	1911	1460	559	2947	3224	2009	2259	1677	609	1321	2310	1899	1476	1626	2339
TRBJ1-6	ENSG00000282780	189	192	44	385	496	344	278	266	147	314	435	349	324	403	398
DZIP1L	ENSG00000158163	111	83	33	223	231	59	177	151	35	38	44	120	58	79	197
AC002553.2	ENSG00000275413	47	51	6	65	77	92	60	46	27	48	107	81	82	64	100
NOC2LP2	ENSG00000217950	15	15	2	30	24	11	22	13	7	13	55	35	25	37	20
LUC7L	ENSG00000007392	8151	7045	1425	11281	12051	12046	9197	9719	4610	5960	14443	11254	12520	9593	14098
ARHGEF7	ENSG00000102606	5406	6768	1345	8755	8149	9685	7280	7470	3378	3939	11742	9476	10855	8886	8851
AL928711.1	ENSG00000259984	83	200	55	379	160	429	189	125	181	130	225	217	359	319	259
SNORA13	ENSG00000238363	12	26	6	64	39	70	19	33	23	30	91	50	79	38	56
ABCB4	ENSG00000005471	293	213	136	264	529	360	264	438	270	326	663	439	848	464	890
TCL1A	ENSG00000100721	1389	319	275	1403	857	1350	1148	1051	510	1222	2578	1581	4548	1382	5454
AC097369.2	ENSG00000287595	79	83	9	141	58	114	113	188	38	101	197	208	154	160	198
RPS17	ENSG00000182774	1610	2316	343	3407	2305	3053	1654	2495	982	1884	3943	2539	3708	2576	3051
TMEM243	ENSG00000135185	1918	2903	490	3803	2825	3892	2712	3409	1464	1789	4878	3502	4151	3334	3697
MIRLET7A1HG	ENSG00000269929	750	1158	207	1875	820	2247	1172	1441	589	1122	1939	1452	1727	1584	1458
ADK	ENSG00000156110	1536	1336	369	2174	2656	3352	1811	2143	722	2256	2667	3176	1951	2812	3865
TRBJ1-4	ENSG00000281958	138	127	34	260	357	297	155	203	123	248	276	268	265	341	334
FOLR2	ENSG00000165457	605	787	243	732	839	523	846	715	203	430	894	566	179	498	1015
MYO1B	ENSG00000128641	106	46	35	105	99	73	71	172	47	101	261	118	210	99	268
CLEC4D	ENSG00000166527	2301	1159	573	2859	3522	1497	2344	2140	725	1272	1482	1388	751	1224	2992
LINC02390	ENSG00000256582	115	163	49	665	199	558	350	331	211	251	598	492	391	297	214
LGALS4	ENSG00000171747	80	115	14	202	159	174	119	142	43	102	419	196	185	181	184
FOXP3	ENSG00000049768	110	227	35	383	251	273	179	220	86	182	743	264	485	202	235
ACOT2	ENSG00000119673	426	807	86	639	523	358	294	642	319	286	1112	644	637	661	547
KCNAB3	ENSG00000170049	620	639	163	1249	814	1218	816	773	365	493	1505	1007	1144	891	1155
AP001059.1	ENSG00000275799	15	8	7	14	30	52	56	26	18	15	54	27	99	37	68
AC145124.1	ENSG00000255495	268	123	31	331	108	228	192	113	77	141	193	359	495	283	255
CTAGE4	ENSG00000225932	113	175	31	136	356	508	188	204	92	200	293	237	325	137	252
SCARNA6	ENSG00000251791	31	98	11	118	96	142	93	55	54	52	99	112	127	121	98
PLCB4	ENSG00000101333	32	13	2	32	15	6	23	10	10	11	37	16	24	67	40
LTBP3	ENSG00000168056	2615	5074	594	8238	3677	4398	3370	5052	1832	2932	8844	7539	7613	4995	7637
AC077690.1	ENSG00000270207	44	15	8	32	51	22	25	27	9	21	29	10	17	12	9
NUP88	ENSG00000108559	3685	3445	813	4911	5047	5220	4123	4790	2097	2843	7195	4390	5624	4387	6382
RFX2	ENSG00000087903	427	498	165	741	936	452	635	511	232	225	790	693	331	375	571
HS3ST1	ENSG00000002587	54	27	9	55	68	52	36	46	35	40	86	43	189	72	134
TMEM263	ENSG00000151135	1381	1589	249	1918	1528	2357	1668	2309	892	1122	2937	2034	2922	1885	2173
AC004877.1	ENSG00000273419	42	78	8	158	26	133	50	63	26	51	134	121	146	63	62
CTSB	ENSG00000164733	45377	40426	15815	59254	72035	39350	49446	59582	17001	25172	67219	46189	19680	38003	69600
FANK1	ENSG00000203780	23	20	6	44	43	61	32	82	37	27	142	35	77	56	76
MAP3K9	ENSG00000006432	561	828	97	843	861	1290	689	997	460	505	1089	960	1714	686	1039
TRO	ENSG00000067445	62	113	18	101	90	116	155	148	38	93	107	142	114	122	271
EGLN2	ENSG00000269858	1755	2081	473	3563	3124	3500	3463	2634	1371	1497	4257	3687	2842	3510	4454
LINC00494	ENSG00000235621	495	245	100	741	1297	451	493	756	331	498	850	796	1070	801	1461
LINC01572	ENSG00000261008	45	60	10	57	109	60	45	63	42	33	62	88	68	106	76
BICDL1	ENSG00000135127	1386	2470	389	4045	3200	4033	2481	2760	1177	2039	3894	3072	4593	3193	2659
AP000704.1	ENSG00000224790	19	73	2	67	43	67	34	44	22	22	123	63	73	48	72
TRBV23-1	ENSG00000211749	378	228	53	656	363	595	379	550	230	414	731	652	855	517	539
CA11	ENSG00000063180	302	475	82	490	678	502	394	552	191	277	781	595	754	407	609
ZNF273	ENSG00000198039	393	514	67	703	556	656	382	705	243	283	792	814	713	524	693
CCDC146	ENSG00000135205	1297	1020	266	1347	2211	764	1102	1708	523	893	1690	1369	1432	1780	1776
TSPYL5	ENSG00000180543	283	359	53	378	438	299	234	539	244	202	743	541	615	581	713
PNN	ENSG00000100941	22179	24412	5153	35224	28595	34516	27865	27908	13539	17355	42538	31704	34696	28035	37670
EEPD1	ENSG00000122547	732	1005	263	1526	1226	599	924	767	315	434	1282	911	488	1005	1177
AC118658.1	ENSG00000278022	34	195	17	115	26	123	122	156	68	68	502	240	117	145	178
AEN	ENSG00000181026	1241	2384	391	4135	1978	4209	2282	3144	1448	1824	4905	3509	3744	3081	2809
TCTN1	ENSG00000204852	727	596	215	1184	1200	1341	1131	1024	423	753	1489	1004	2575	1178	1983
ZNF662	ENSG00000182983	220	111	13	314	231	244	234	378	123	227	401	349	651	292	266
EPB41L5	ENSG00000115109	428	573	94	834	826	782	622	782	303	446	854	1737	872	651	858
GDF7	ENSG00000143869	359	209	38	379	986	183	159	272	172	156	157	338	286	753	780
ZNF669	ENSG00000188295	377	655	97	763	466	824	642	774	354	364	874	712	717	738	955
PLPPR2	ENSG00000105520	2624	3193	1027	6254	4607	2682	3973	2993	1224	1480	5392	5033	1853	2919	4746
EPHX2	ENSG00000120915	1419	1472	131	3483	1124	2562	1544	2852	849	1650	3434	2410	3203	1827	2211
AL137186.2	ENSG00000232807	76	77	29	131	93	73	102	79	43	22	95	43	47	82	155
FCHSD2	ENSG00000137478	7249	8478	2447	11400	9963	10537	10367	10623	5119	6485	14078	11658	12064	11507	14742
ZNF608	ENSG00000168916	132	44	47	160	195	126	109	159	79	221	253	158	660	155	423
NPTXR	ENSG00000221890	329	387	71	894	687	459	452	1065	211	412	837	491	1103	825	831
AL358781.2	ENSG00000230289	5	15	4	21	7	27	28	16	10	13	36	37	36	33	28
MAGED4B	ENSG00000187243	76	165	24	474	270	351	241	160	103	154	557	239	950	245	740
SNORD20	ENSG00000207280	52	131	20	165	80	273	155	125	83	101	199	144	210	163	186
ZNF8-ERVK3-1	ENSG00000267216	49	82	13	115	94	153	127	58	57	57	124	164	115	105	130
ZNF275	ENSG00000063587	1857	2572	412	4101	3406	3640	2403	3293	1499	2180	4485	3487	4609	3993	3995
AL135791.1	ENSG00000236514	35	52	8	103	94	59	51	57	26	43	81	68	134	61	60
TNFRSF1A	ENSG00000067182	6264	5350	1020	6285	10315	3900	6101	4328	1491	2714	7515	4989	2373	3817	7841
PRKCZ	ENSG00000067606	543	788	144	1151	1109	1086	893	936	411	503	1372	937	973	1027	1004
USP45	ENSG00000123552	1294	1470	324	2313	2699	2279	1645	2106	968	1241	1796	2160	2878	2396	2099
BLK	ENSG00000136573	2458	1687	668	4036	5718	2471	2274	3255	1896	2067	5149	4866	4387	4163	6220
KCTD12	ENSG00000178695	37146	12734	6257	31321	33139	20570	25833	24935	7262	10941	20992	22338	11140	20339	31033
IGHV3-13	ENSG00000211942	44	9	16	40	66	69	69	80	103	35	94	64	233	167	72
MAGED4	ENSG00000154545	76	165	24	474	270	351	242	160	103	154	553	236	946	245	740
SHLD3	ENSG00000253251	546	951	154	1075	828	1423	914	1015	617	498	1176	1070	1285	1021	931
SLC6A16	ENSG00000063127	482	543	98	1064	1171	1095	826	808	351	506	1179	791	1264	1013	1018
LINC00680	ENSG00000215190	498	258	91	623	630	818	483	533	250	263	1146	585	1382	494	1387
ZNF682	ENSG00000197124	429	416	37	643	522	724	461	498	245	452	758	661	712	465	644
CBLB	ENSG00000114423	5041	7041	1269	9534	10020	11213	8012	9100	4184	4219	12263	7167	10969	10428	9307
RETREG1	ENSG00000154153	1240	1271	208	1933	1137	1254	1332	2577	668	1322	2134	1716	2856	1499	2001
HIP1R	ENSG00000130787	1713	3182	540	4805	4170	3001	2593	2832	1453	1847	6375	5328	5359	4472	4609
AC120193.1	ENSG00000253535	21	14	19	46	60	37	28	52	17	34	47	47	97	28	31
PLAG1	ENSG00000181690	782	777	100	1096	916	754	873	1381	363	770	886	1284	2309	906	1023
SNORD69	ENSG00000212452	8	15	4	10	20	64	32	42	13	20	83	25	50	42	35
SNHG1	ENSG00000255717	10645	15741	2232	19678	13597	24600	12911	20251	8168	11030	23594	16475	26981	16288	20002
ZMAT1	ENSG00000166432	6185	5240	1343	10735	10484	9268	8228	9518	3590	5207	9621	7655	12420	8684	11112
CD200	ENSG00000091972	346	332	69	355	345	227	291	541	215	446	605	404	1025	413	922
WNT3	ENSG00000108379	17	60	8	10	62	24	32	41	14	22	74	41	99	30	38
AP002026.1	ENSG00000246090	203	186	46	561	291	394	196	363	140	140	457	353	746	485	377
ZNF90	ENSG00000213988	245	186	31	228	197	328	260	313	77	261	245	346	329	235	288
CHMP7	ENSG00000147457	7218	9591	1242	11460	8367	9490	5745	6406	3364	6812	13457	9968	12930	9967	11731
DHPS	ENSG00000095059	815	1049	250	2099	1704	2038	1510	1042	605	810	2371	1865	1790	1785	2081
PLEKHH2	ENSG00000152527	35	48	23	105	155	563	328	462	124	298	186	324	697	202	305
AC092652.2	ENSG00000283994	32	79	17	75	52	208	138	71	28	73	338	94	121	84	111
AP003717.1	ENSG00000255847	581	508	293	1892	863	2180	1451	1073	409	846	1605	1470	1993	1299	1485
ZNF101	ENSG00000181896	3166	4693	490	7047	4721	6112	4893	6239	2159	2586	7924	5085	8428	4464	5475
IFT57	ENSG00000114446	1876	2017	619	2537	3563	3145	2124	2969	1431	1732	3582	2684	4599	2785	3958
TRBV12-4	ENSG00000276953	289	146	23	343	327	273	415	319	150	281	446	221	415	359	487
HAPLN3	ENSG00000140511	2170	3021	343	5526	2436	4753	2297	4085	1266	2387	8003	4683	5522	4709	3735
AC022506.2	ENSG00000287200	35	25	8	35	80	73	70	58	25	27	93	57	80	66	80
TSC22D3	ENSG00000157514	32428	64799	21262	90073	65584	122867	59146	123385	49083	73713	124587	95513	122359	73135	115407
AC068989.1	ENSG00000287188	17	28	6	39	66	31	43	46	14	15	71	36	51	61	56
AP002840.2	ENSG00000270179	103	61	25	192	164	179	118	126	51	119	152	161	285	152	138
SERHL2	ENSG00000183569	36	41	15	46	89	35	23	28	17	36	99	96	91	82	136
DIPK1B	ENSG00000165716	53	73	15	181	109	29	73	54	62	97	456	96	488	232	286
TRBJ1-5	ENSG00000282173	231	200	35	402	514	389	247	357	155	273	416	318	381	452	423
AGBL2	ENSG00000165923	296	225	55	498	489	528	298	552	164	285	529	346	858	419	515
ZNF44	ENSG00000197857	2508	2977	584	4608	4664	4330	3672	4010	1560	1906	6464	3574	4132	4458	4408
ZNF502	ENSG00000196653	470	548	39	306	376	192	477	420	184	259	577	373	455	552	489
TRIM52-AS1	ENSG00000248275	903	1598	185	1956	1267	1647	794	1089	761	753	2103	1099	1467	1090	1549
SESN1	ENSG00000080546	3807	4357	868	6471	4858	6356	5244	6889	2727	3100	6620	6563	7062	4305	5910
BCL7A	ENSG00000110987	724	829	177	975	865	817	776	1055	526	642	1757	1255	1720	1225	1983
IRF9	ENSG00000213928	2038	2639	581	4479	3785	4616	3927	3586	1397	1874	5839	4109	4000	3512	5013
CCL28	ENSG00000151882	511	870	109	980	679	1251	808	901	540	430	1640	886	1248	965	1058
RBM19	ENSG00000122965	3923	4556	1138	8092	7073	6781	6229	5873	2574	3743	7923	7270	7141	7177	6838
CYTIP	ENSG00000115165	10254	21226	4346	21605	17822	20434	27627	28857	13290	14329	40156	24568	16727	23242	25617
CRYZL2P	ENSG00000242193	999	659	274	1370	1293	907	1310	825	319	548	1127	1062	416	783	1326
AL136162.1	ENSG00000271888	35	29	6	35	54	32	37	31	11	7	58	23	16	35	60
ARNILA	ENSG00000235072	58	123	11	196	130	199	113	118	62	76	212	115	203	145	125
INTS6L	ENSG00000165359	7509	6872	1541	11791	11641	13629	9583	10579	4028	6415	12208	10701	15257	10401	12767
PLEKHA7	ENSG00000166689	239	265	53	451	339	424	151	294	127	227	417	289	288	549	394
CRIM1	ENSG00000150938	556	471	162	1054	845	833	1147	1014	454	388	1495	696	1053	984	1119
LHFPL6	ENSG00000183722	54	46	16	123	25	19	75	77	13	23	72	79	9	14	33
DPF3	ENSG00000205683	105	154	52	214	241	191	164	191	110	108	305	206	316	329	299
PPARGC1A	ENSG00000109819	40	47	3	75	30	22	21	31	8	32	9	49	4	33	29
MTA3	ENSG00000057935	1192	1398	275	2034	1549	1697	1180	1946	660	999	1879	1644	2157	1711	1886
ZNF814	ENSG00000204514	1583	1764	437	3140	2244	2154	2037	2419	1071	1899	2030	1943	3263	2916	2686
NHLRC1	ENSG00000187566	112	15	15	88	106	45	35	82	15	23	26	23	53	56	86
C1orf127	ENSG00000175262	156	119	35	230	204	83	178	141	22	68	260	238	37	116	265
ZNF667-AS1	ENSG00000166770	249	115	28	183	173	151	192	228	124	195	178	120	442	280	374
ADAM28	ENSG00000042980	6465	2798	1219	5422	6728	4560	5707	6017	2436	4052	9193	5670	9080	6949	9313
AC008467.1	ENSG00000249476	195	322	36	547	334	753	269	279	136	198	699	700	643	263	413
SNX29P2	ENSG00000271699	70	50	24	112	113	119	126	79	40	63	156	140	214	97	224
FCRLA	ENSG00000132185	1812	484	246	1227	2385	1158	1091	1405	740	920	2714	1372	2548	1903	3764
AP001053.1	ENSG00000287507	6	18	6	17	13	14	34	15	12	14	30	33	14	33	27
PIWIL2	ENSG00000197181	48	81	11	123	91	136	105	156	48	77	213	108	196	101	97
AC104971.3	ENSG00000275418	81	56	16	56	101	70	94	111	45	58	124	92	169	80	206
RASGRF2	ENSG00000113319	2074	2580	324	4134	2790	4319	2246	3921	1220	2279	3905	2914	4590	3018	3145
MRPS24	ENSG00000062582	48	59	4	149	82	150	36	96	32	90	118	83	156	95	81
EML4	ENSG00000143924	13637	18499	3009	23469	21844	25655	20200	22047	8608	12964	27110	21806	26408	26143	20575
AL355987.4	ENSG00000273066	253	304	41	495	274	554	315	281	143	161	558	368	559	388	429
SLX4IP	ENSG00000149346	927	852	241	1556	1359	1490	1215	1326	644	671	1752	1361	1255	1275	1879
ARHGEF35	ENSG00000213214	156	205	28	212	427	363	169	143	73	119	236	223	442	263	210
PLGLB1	ENSG00000183281	858	821	124	1203	1614	1624	779	1309	531	769	1151	636	1813	1166	2240
AC244197.3	ENSG00000241489	412	627	125	973	1080	660	706	494	306	403	974	777	1070	767	883
RNF157-AS1	ENSG00000267128	58	25	8	71	28	47	37	98	24	47	65	83	101	102	115
AC110611.2	ENSG00000287382	72	77	11	121	74	107	75	93	31	67	145	53	193	68	114
CACNA2D3	ENSG00000157445	1708	899	335	1482	1426	801	1189	1529	407	701	1498	1168	374	1098	2254
PIK3IP1-DT	ENSG00000228839	152	133	30	263	123	179	176	327	125	160	410	347	427	242	314
LAMB2P1	ENSG00000270441	224	312	63	679	359	350	349	437	173	183	646	470	435	452	552
ZNF256	ENSG00000152454	711	1256	176	1426	816	1652	946	1548	871	924	1261	1120	1728	1499	1494
PPP1R3E	ENSG00000235194	2585	2232	481	4830	3521	4694	3623	4486	1407	2638	6042	4372	6564	3595	5426
NAP1L4	ENSG00000205531	8215	9682	1846	14988	12114	15884	11729	12058	4801	7465	17248	12516	16428	11928	12450
AC008105.1	ENSG00000233175	143	142	15	267	87	186	212	305	90	119	361	365	444	171	185
RIC3	ENSG00000166405	1124	2145	319	2944	3220	3050	2084	3224	1712	2122	3910	2631	5349	2774	3195
CACNA1F	ENSG00000102001	185	228	54	468	372	374	318	352	159	218	494	465	652	369	510
B4GALNT4	ENSG00000182272	48	198	12	77	137	82	238	71	31	15	62	56	45	24	26
TMEM156	ENSG00000121895	848	1391	228	1131	1314	1386	921	1308	842	883	1914	1340	1723	1436	1958
DYNLT2	ENSG00000184786	193	229	47	402	265	338	277	336	115	189	511	283	551	246	393
RNF157	ENSG00000141576	2075	2281	335	5593	2540	4818	2229	3608	1438	2481	4676	2858	5297	2955	2571
RAB15	ENSG00000139998	392	434	61	637	361	689	385	650	234	644	613	689	722	704	448
AC027290.1	ENSG00000256152	18	41	4	77	75	39	18	35	25	27	50	53	124	55	51
WDR74	ENSG00000133316	2505	6597	818	5496	4251	6743	4810	5760	2648	3233	10386	7353	5221	6742	7239
HOXB2	ENSG00000173917	539	471	105	735	314	313	621	500	304	427	1122	496	683	703	686
AC007950.2	ENSG00000276651	17	18	6	32	29	22	37	25	2	5	17	10	24	20	35
SLC25A42	ENSG00000181035	1141	1861	296	2743	2839	2788	2167	1682	979	1035	3659	2557	3144	2607	2660
ATP2C2-AS1	ENSG00000261286	58	54	8	72	83	91	83	32	27	84	65	133	107	128	56
MGAT5	ENSG00000152127	5281	7540	1140	10419	7468	8548	6025	8120	4144	4192	9229	7521	10202	7441	7693
AMN	ENSG00000166126	102	101	17	221	145	111	150	134	66	118	271	213	279	150	253
AC007728.2	ENSG00000261644	757	792	175	1766	972	1143	1141	871	549	527	1295	1101	1177	1146	1836
AC025279.1	ENSG00000198106	373	278	73	501	534	437	562	526	194	262	886	636	916	569	858
AC027559.1	ENSG00000259658	278	324	56	402	635	426	392	494	221	219	606	401	715	502	568
ISG20	ENSG00000172183	2318	3237	680	6372	5089	4344	3202	4941	1794	3007	6149	4940	7148	5251	5100
PACS1	ENSG00000175115	8125	11237	2222	17385	16081	13281	11255	13613	5089	6847	18411	13661	14633	13025	14647
ZNF461	ENSG00000197808	698	617	111	1205	1159	1299	918	1088	396	588	1451	797	1416	1158	1221
MYB	ENSG00000118513	688	368	134	796	356	488	459	564	264	487	614	782	1078	769	707
PCED1B	ENSG00000179715	2801	2638	454	4719	3672	4727	3016	3884	1331	2653	7853	4059	6993	4435	3086
AC008555.1	ENSG00000261754	153	151	23	157	178	203	177	249	83	110	288	144	452	214	184
AL121890.5	ENSG00000278816	11	16	3	23	26	43	15	11	9	23	25	34	34	18	25
AC012368.1	ENSG00000225889	2917	2373	791	4805	3630	1906	3830	3644	947	1097	4015	2673	2142	2675	5419
BTBD8	ENSG00000189195	390	420	94	779	737	732	713	777	294	408	776	502	774	696	751
FOXP1	ENSG00000114861	5320	7114	1181	9312	7096	9889	7244	9966	3534	5288	12072	8132	11527	8068	9933
TTN	ENSG00000155657	1695	3163	581	3709	4976	5091	2459	3924	761	2682	3946	2909	7268	4479	2572
AC010503.4	ENSG00000275234	16	42	3	23	26	41	19	44	15	23	55	31	64	21	32
RNASEH2B	ENSG00000136104	5700	6172	1642	10118	8945	10133	9056	9187	3659	4932	11079	7498	9856	9417	9882
SSBP3-AS1	ENSG00000198711	58	81	10	107	66	77	89	71	35	33	160	106	137	113	80
AC109992.2	ENSG00000244327	34	82	16	121	116	162	63	113	54	65	75	77	107	118	99
CASTOR3	ENSG00000239521	752	1334	270	1979	1654	1911	1349	1599	869	825	2063	1413	1973	1501	1599
IGLV10-54	ENSG00000211642	267	100	12	124	118	50	143	89	11	3	74	116	18	111	180
CDC16	ENSG00000130177	8338	7504	1712	13135	11277	12487	9984	9428	3529	6667	19005	10800	12631	8911	15539
AL591848.3	ENSG00000260855	25	7	4	45	20	28	21	28	15	37	13	46	49	38	32
PITPNM2	ENSG00000090975	1187	2013	290	3107	2189	2035	1745	2675	833	1211	3908	3077	3012	2816	2512
KNTC1	ENSG00000184445	2343	2756	590	4311	4694	4825	3241	3498	1570	2248	4200	3382	5424	4047	3666
SEMA3C	ENSG00000075223	1361	553	471	1434	2168	813	1456	977	274	774	980	827	328	1038	841
HNMT	ENSG00000150540	4086	1924	887	3136	5377	2285	2782	3024	892	2036	3454	2538	1202	1634	3958
IGF1R	ENSG00000140443	2025	3441	619	4373	2782	3024	2845	5333	1567	2426	4960	4609	5316	4458	3419
AC007220.1	ENSG00000263033	19	60	13	68	57	56	26	36	20	34	93	65	85	64	60
VAMP1	ENSG00000139190	7547	5458	1261	13417	9396	14547	9352	10718	4681	6365	16236	8318	16944	11978	14425
NPM1P25	ENSG00000229417	161	42	20	126	148	77	78	104	63	79	168	78	177	176	224
AP000786.1	ENSG00000255893	174	88	25	146	369	149	196	81	87	80	142	156	306	202	187
FAM136A	ENSG00000035141	3559	3661	735	5087	4776	4980	4580	4751	1914	2262	6863	5190	5305	4563	6203
TLE1	ENSG00000196781	971	1139	258	1276	1189	1004	897	1432	781	641	2476	1380	1560	1268	1697
DPP4-DT	ENSG00000230918	54	46	9	148	69	82	98	129	45	64	150	117	207	81	106
SPOCK1	ENSG00000152377	212	175	96	300	331	184	237	261	76	137	215	115	95	178	381
AP001505.1	ENSG00000276529	59	34	13	86	73	83	58	67	24	51	137	80	87	69	114
MHENCR	ENSG00000232442	1903	2131	338	4059	2555	2946	2860	3107	1262	1446	5764	3341	3563	3618	4223
IFNLR1	ENSG00000185436	697	254	83	580	861	725	514	515	320	406	762	621	972	982	730
CC2D2B	ENSG00000188649	220	113	61	237	371	158	251	203	54	77	186	201	99	160	222
AHSA2P	ENSG00000173209	20486	19504	3990	33234	32069	34842	28177	27034	11293	14624	40994	30050	40445	27019	37173
AL031432.2	ENSG00000261349	404	610	239	1575	409	1033	606	258	510	437	703	730	1104	1236	913
UBE2D1	ENSG00000072401	5161	2844	1537	4775	6606	5838	5741	6091	1629	2892	5507	4349	2428	4392	5510
CFD	ENSG00000197766	770	920	233	1629	1055	912	2058	1441	260	524	1929	1817	288	800	1529
PANK2-AS1	ENSG00000229539	37	25	5	21	60	40	53	60	11	45	64	60	42	58	51
ANKRD28	ENSG00000206560	3101	3712	785	5519	5574	6737	3845	5745	2108	2740	5374	3859	9085	4254	4645
MATN1-AS1	ENSG00000186056	290	477	80	769	577	625	508	624	265	403	1012	655	928	660	773
SERPINB8	ENSG00000166401	5158	3581	1270	5564	6204	5437	5128	4545	1786	3009	6522	4539	2738	3939	6098
SHISAL2A	ENSG00000182183	558	584	147	1487	1381	1281	846	1142	371	735	1040	966	2020	1198	973
AL592211.1	ENSG00000267834	21	25	10	42	34	69	39	29	15	23	73	56	32	46	33
SLC5A6	ENSG00000138074	1856	3026	529	3455	2463	4424	3060	3055	1463	1722	5662	3823	3696	3694	3469
AC124944.2	ENSG00000260261	312	353	90	1036	946	668	757	883	276	371	834	808	1636	815	866
DPP4	ENSG00000197635	2129	2892	495	5842	2184	4025	2135	3567	2059	2895	4285	3037	5644	2481	3318
BDNF-AS	ENSG00000245573	93	46	10	77	98	80	38	80	42	46	98	97	146	73	90
FAM30A	ENSG00000226777	2131	1333	748	3610	3865	1919	2487	2156	1455	1947	4348	3819	4000	4169	7841
CTC1	ENSG00000178971	9203	16009	2597	23288	18489	24093	19133	15803	7174	11855	24476	19508	30206	24005	19895
SEMA6A-AS1	ENSG00000248445	249	194	54	423	386	394	357	359	135	237	558	371	512	334	415
RASGRP3	ENSG00000152689	946	779	269	998	1116	1338	995	1927	1193	901	2333	1400	2681	1661	1763
TTC3	ENSG00000182670	18143	20534	3686	30641	27257	23559	19227	24357	9371	12625	27054	22282	29095	24724	22074
ADAMTS5	ENSG00000154736	465	101	86	502	876	160	146	227	58	192	241	112	84	149	201
FSBP	ENSG00000265817	229	291	38	383	128	325	224	303	102	196	346	337	860	264	317
MTRF1	ENSG00000120662	2014	2214	392	3401	2960	3737	2774	3413	1101	1781	3965	3206	4176	3042	3407
SATB1	ENSG00000182568	13669	15436	2874	23271	14360	18068	15994	26360	8181	13266	24849	21946	27433	19443	21583
MST1R	ENSG00000164078	15	22	2	40	51	18	26	25	11	21	54	31	31	45	46
LDLRAD3	ENSG00000179241	1026	1148	366	1219	1052	915	1514	1386	533	521	1561	1373	360	940	1544
AL391832.3	ENSG00000258082	52	81	11	101	54	114	67	67	12	44	144	63	30	74	146
DAB1	ENSG00000173406	35	41	4	129	52	61	44	21	40	41	80	69	95	42	108
OR2A20P	ENSG00000170356	446	481	63	647	890	1104	345	555	174	367	1261	749	1366	666	927
TRBV13	ENSG00000276405	97	70	8	86	106	107	37	137	40	82	160	69	123	167	96
USP6NL	ENSG00000148429	2099	2178	702	4048	2743	2669	2890	3350	1608	1880	3741	3823	3296	3420	4112
PVT1	ENSG00000249859	1950	2136	411	3605	2361	3077	2437	3084	854	1531	4563	3491	4319	2963	2308
SNORD19C	ENSG00000222345	12	30	5	15	26	69	30	31	20	22	63	39	55	50	32
HAL	ENSG00000084110	2502	1049	741	3707	4867	1948	2338	2159	752	1487	1937	1635	1047	2128	2901
TRBC1	ENSG00000211751	7339	11473	1540	16880	19062	13685	9990	13665	5323	8371	24040	13742	13829	13096	14005
AC005674.1	ENSG00000261490	2366	3501	310	4996	4956	5943	4717	3064	1922	2369	6245	3271	5149	3835	4511
L1CAM	ENSG00000198910	43	36	12	148	111	58	49	60	40	44	139	119	111	75	101
AL353660.1	ENSG00000286330	200	739	36	1014	475	731	431	560	254	434	498	442	1204	389	359
STIM1	ENSG00000167323	8315	11668	2334	16339	14818	15304	12646	13024	5793	6457	18972	14218	15239	13598	13871
AC093827.3	ENSG00000251411	43	23	11	72	49	53	33	50	16	40	127	81	102	50	81
AC233976.1	ENSG00000229151	106	116	10	274	116	182	164	192	81	157	283	150	393	171	171
ZNF211	ENSG00000121417	2767	3047	536	3674	4365	4318	3261	4027	1897	2062	4555	3287	4957	3743	5068
LAMC1	ENSG00000135862	320	416	388	1148	1027	914	779	1096	555	513	1422	773	1112	1199	1161
IL1RN	ENSG00000136689	1931	2296	694	3510	3851	2122	2513	1967	725	1493	3439	2297	777	1622	3518
LINC00653	ENSG00000273148	517	685	97	1094	816	832	937	1340	392	465	1306	1091	1352	897	1087
AC012557.2	ENSG00000272181	65	73	10	46	79	260	98	99	62	71	178	94	199	139	149
TMEM147	ENSG00000105677	1784	2063	473	3242	2735	2192	2327	2522	815	1099	3610	2525	1805	2006	2898
AF131215.5	ENSG00000255310	663	300	99	1367	969	1007	856	681	282	619	1101	799	1608	851	753
GRIN2D	ENSG00000105464	34	17	4	39	26	35	46	21	6	7	18	56	10	9	63
AC006059.1	ENSG00000230084	129	64	28	198	190	76	161	81	22	47	98	108	67	54	157
OBSCN-AS1	ENSG00000162913	64	115	8	223	111	231	111	213	34	87	282	315	320	138	191
MAGED1	ENSG00000179222	1998	2018	317	3104	2989	2438	2511	2700	1034	1305	4449	2698	3073	2826	3328
MYH3	ENSG00000109063	747	759	132	1374	1105	1225	948	1149	412	783	1360	1223	1340	1357	1242
GPAT3	ENSG00000138678	2803	935	462	2713	2547	1277	2272	2429	540	1458	2152	1924	647	1359	2662
SNORA72	ENSG00000207067	227	235	38	384	232	386	202	271	109	248	641	277	399	320	355
KCNJ14	ENSG00000182324	112	196	31	182	142	253	136	159	99	112	317	203	204	175	255
MATN1	ENSG00000162510	21	96	18	50	28	67	39	72	48	54	182	151	125	117	113
AC090772.3	ENSG00000265750	30	9	5	31	26	12	15	15	5	7	22	13	11	9	23
CHL1	ENSG00000134121	30	9	14	35	52	44	34	47	18	68	87	50	106	45	74
ZNF14	ENSG00000105708	727	2811	221	2461	1258	3615	1587	1989	1245	1040	3641	2141	1951	2508	1965
PLCG1	ENSG00000124181	11163	16497	2215	25124	16383	29618	15550	19404	8273	12733	28173	22292	30525	22279	18492
RPS4XP13	ENSG00000240371	27	66	7	44	62	38	41	56	8	54	80	46	128	48	103
AC091390.3	ENSG00000239969	51	40	17	113	121	113	101	98	32	80	145	104	167	120	165
GUSBP5	ENSG00000236296	12	20	4	47	20	30	47	112	48	19	103	56	61	37	34
TXK	ENSG00000074966	4859	4647	831	8936	7435	7284	5392	11141	2893	4884	7736	6286	13262	8387	6768
KCNK6	ENSG00000099337	5721	3624	1019	6573	5771	4283	6197	4563	1669	2317	6808	5164	2632	4392	6737
AL596094.1	ENSG00000272764	90	111	30	193	183	180	175	179	64	73	293	208	200	188	220
EPB41L3	ENSG00000082397	6363	5150	1715	6013	7105	4607	6998	6688	1974	3219	5909	5310	1586	6417	7936
GPC2	ENSG00000213420	191	229	29	455	188	260	172	291	98	195	441	559	605	318	326
PIK3IP1	ENSG00000100100	13321	33802	2799	34100	14989	23443	19776	38566	12204	16224	37973	32121	39319	28001	27534
ZNF578	ENSG00000258405	168	72	26	290	222	232	290	249	83	195	324	187	352	232	379
CTAGE8	ENSG00000244693	129	180	30	153	349	489	195	210	92	193	297	223	286	164	234
CD59	ENSG00000085063	1386	2197	312	2238	2450	3438	2031	2482	1059	1501	3487	2425	3044	2250	2596
EP400P1	ENSG00000185684	1263	1338	346	4222	3982	2879	2654	3113	1048	1954	3608	3294	4171	3191	3492
SH3BGRL3	ENSG00000142669	28951	32525	8484	52672	50650	37302	39738	33470	14723	18810	49449	45558	21648	29955	47551
SIGLEC16	ENSG00000161643	563	273	258	709	702	424	558	422	92	269	526	776	254	295	546
RPS21P4	ENSG00000242358	9	20	4	17	13	24	22	21	2	8	18	23	22	9	14
LINC01569	ENSG00000262468	225	218	58	532	431	350	287	328	107	224	595	334	594	421	471
CD302	ENSG00000241399	21250	11502	4694	18545	18636	11440	15230	18642	6300	8869	16863	15946	5642	11956	19535
MDS2	ENSG00000197880	402	344	41	705	262	688	457	611	165	357	912	584	1231	375	500
MGAT4A	ENSG00000071073	8937	13892	1974	19909	12821	21938	12771	17181	6562	8136	18825	14099	21399	14307	14727
SP140L	ENSG00000185404	7601	6834	1673	13515	13218	15320	11059	10135	4588	6467	14306	11503	18522	11618	12668
AL133352.1	ENSG00000255339	44	59	8	59	58	124	85	75	24	48	57	90	90	93	85
ZNF700	ENSG00000196757	3679	3767	850	6092	6275	6486	5380	4840	2279	2837	8464	5310	6110	5564	6815
AC099667.1	ENSG00000279144	9	16	7	47	45	38	43	13	11	22	15	42	32	42	28
BLNK	ENSG00000095585	1772	609	313	1597	2016	1048	1214	1351	829	1065	1776	1515	2445	2080	2810
ITGAM	ENSG00000169896	31997	28322	10456	46926	58064	37080	34935	35062	13464	20240	38176	33773	20329	31986	41493
IL9R	ENSG00000124334	71	76	24	242	227	69	93	196	38	127	371	319	214	143	371
IL9R	ENSG00000124334	71	76	24	242	227	69	93	196	38	127	371	319	214	143	371
FANCD2	ENSG00000144554	2458	2547	534	4069	3349	4340	2915	3385	1505	1969	4365	3087	5330	3770	3875
PAN2	ENSG00000135473	10387	10003	2360	16474	16772	17231	13514	13504	5625	7843	18995	16076	18303	15723	19139
AC124068.1	ENSG00000259948	29	27	17	58	31	21	21	35	19	8	48	14	20	29	28
ZBED5	ENSG00000236287	9025	7266	1930	12598	11886	12847	11589	11804	4562	6752	15061	11768	14800	10953	15205
AC009961.3	ENSG00000287091	173	111	50	392	240	171	157	172	47	86	173	185	92	115	143
AL133227.1	ENSG00000273828	27	20	4	124	19	22	16	57	13	28	56	57	104	38	63
SOCS5P4	ENSG00000227536	44	29	7	59	97	44	66	42	29	35	80	57	71	75	61
SLC9B1	ENSG00000164037	83	76	12	136	128	87	83	86	34	81	145	104	144	108	91
AC087623.2	ENSG00000272092	13	11	7	28	42	33	18	27	2	10	24	13	20	16	26
SESN3	ENSG00000149212	7096	9817	1708	14967	10224	13693	9515	12230	5047	6721	14946	9823	22009	9828	9345
APBB1	ENSG00000166313	2072	3625	385	4218	2961	3739	2687	3550	1239	2091	4970	4484	4931	3590	3439
ZFP92	ENSG00000189420	300	493	112	559	556	509	457	365	161	209	362	471	251	371	468
SLC22A1	ENSG00000175003	16	47	8	61	80	55	39	32	17	16	53	27	18	35	38
ZCCHC18	ENSG00000166707	191	503	48	450	590	498	602	495	350	171	745	468	719	584	619
TIGD1	ENSG00000221944	676	1248	168	1526	1280	1954	1158	1578	550	799	1766	1357	2528	1411	1613
IL17RC	ENSG00000163702	310	346	78	738	456	253	468	422	88	207	641	445	127	302	447
SFMBT1	ENSG00000163935	1588	1955	359	3714	2686	3760	1796	2994	1104	1513	3018	2049	4342	2462	2338
PARD6B	ENSG00000124171	116	223	20	226	156	354	174	286	119	146	494	235	288	226	294
AC010168.2	ENSG00000261324	364	322	88	1004	593	1056	558	632	277	481	698	616	1264	772	656
REPIN1-AS1	ENSG00000240449	35	41	5	72	39	56	34	37	21	19	49	45	53	46	42
KLHDC4	ENSG00000104731	2859	3316	790	5365	6964	5174	5086	4203	1796	2471	9255	5322	5228	5530	6259
AC009570.1	ENSG00000272986	33	17	7	17	32	22	42	40	15	19	88	48	44	31	57
DGKA	ENSG00000065357	24870	27739	3840	45068	27258	47272	30090	39849	13742	25325	55831	40542	63503	36949	42160
RDX	ENSG00000137710	1738	1931	538	2090	2653	2089	1723	2116	886	1098	2250	1757	1509	1901	2087
DOC2B	ENSG00000272636	2	204	15	20	113	6	9	31	4	17	110	68	27	12	211
AC018450.1	ENSG00000241679	104	87	15	134	121	119	163	146	38	46	217	96	176	135	298
ITK	ENSG00000113263	16428	16764	2325	32676	24528	34969	22773	41320	10793	18587	29108	22404	49626	28425	24992
MAGED2	ENSG00000102316	4069	6775	786	5834	6074	5255	6574	5716	2598	2704	9726	6223	4871	6166	6744
CFAP70	ENSG00000156042	350	348	88	739	721	696	396	700	215	402	746	474	927	550	619
DNMT3A	ENSG00000119772	3973	5763	1084	9602	5641	8446	5593	7650	2507	4303	8936	8755	9038	7778	7116
TOE1	ENSG00000132773	845	2440	298	2090	1525	3440	2284	2290	1136	903	4123	2702	2247	2583	2740
PRDM5	ENSG00000138738	31	42	4	19	65	58	59	54	16	35	30	30	81	60	55
DSE	ENSG00000111817	5460	7206	935	3935	5920	3542	5577	4611	1810	1928	7514	3647	1680	3848	5650
HKDC1	ENSG00000156510	307	171	20	401	251	511	232	360	105	257	503	393	647	309	326
AC025178.1	ENSG00000250764	58	68	11	32	96	120	105	78	26	38	175	111	92	107	138
DDX11L17	ENSG00000279928	70	250	34	377	305	22	191	261	17	81	256	49	29	165	42
MEST	ENSG00000106484	353	193	51	516	297	227	333	571	135	312	584	375	384	286	547
LINC00963	ENSG00000204054	3636	4255	1298	6546	7283	3280	5110	3740	1378	2657	6325	4238	2206	3152	5986
NA	ENSG00000263264	1239	1905	371	2982	1985	2041	1623	1822	846	1020	4289	2154	2287	1637	1881
MOK	ENSG00000080823	118	96	18	249	270	201	152	152	46	90	515	212	198	211	221
AP001057.1	ENSG00000232124	30	14	7	20	27	32	17	34	18	25	81	30	52	30	70
AF131215.6	ENSG00000269918	401	169	44	720	434	451	415	341	147	348	1047	499	861	545	495
AL158055.1	ENSG00000226530	133	169	18	366	188	231	171	303	80	147	269	220	513	215	200
TCAP	ENSG00000173991	100	197	19	210	171	137	148	92	54	83	268	363	204	167	196
ZNF138	ENSG00000197008	745	544	132	1357	1403	1295	913	1213	447	643	1179	934	1844	1000	1174
ZIK1	ENSG00000171649	537	537	68	1000	404	496	416	936	298	358	768	661	722	646	996
LINC02614	ENSG00000241288	66	64	10	136	129	191	78	74	61	66	202	119	181	96	136
SUSD4	ENSG00000143502	213	394	63	806	375	760	327	376	203	318	922	409	568	401	449
IL32	ENSG00000008517	12723	16468	1968	36461	25104	29236	18257	18224	10004	11143	51079	13905	34467	17611	19354
FUS	ENSG00000089280	28424	39066	7482	52650	44892	51722	42748	39047	18194	22797	67216	56102	52289	45834	48677
GPS2P1	ENSG00000236496	33	42	10	110	111	112	121	5	37	34	175	111	122	50	120
SOX12	ENSG00000177732	390	681	68	489	555	550	515	551	301	329	1070	735	888	719	764
LINC00174	ENSG00000179406	974	961	284	2185	2629	1712	1576	1434	675	800	1802	1809	2582	1794	1722
ZHX2	ENSG00000178764	2145	1751	543	3372	3392	2940	2212	3135	1233	1719	3893	2640	3484	2886	3276
AL606834.1	ENSG00000269906	12	41	14	39	20	65	50	46	24	31	102	49	47	46	65
CTSF	ENSG00000174080	523	1187	140	1615	1547	1299	825	1708	671	594	2046	1098	1145	1291	1571
Y_RNA	ENSG00000239040	36	31	20	122	118	80	186	52	17	21	24	44	62	75	47
AC134349.1	ENSG00000256712	24	49	9	15	52	54	66	76	24	33	69	58	76	61	32
AC020922.2	ENSG00000268729	37	21	9	55	46	13	41	28	6	16	37	42	14	11	47
COQ10A	ENSG00000135469	1303	1038	214	2222	1898	2753	1804	1793	759	1041	2578	1565	2890	1932	2359
NTN4	ENSG00000074527	59	34	15	339	309	120	56	92	66	65	105	118	275	73	196
AC100827.2	ENSG00000260144	15	42	11	99	79	73	46	26	34	26	91	65	81	56	72
KIF13A	ENSG00000137177	5686	4617	1854	6330	7051	4584	5568	5859	2337	2971	6275	5686	1927	4531	6472
CPNE8	ENSG00000139117	2304	2220	647	2584	3341	2165	3458	2585	1157	1318	3263	2600	1263	2197	3191
KLF5	ENSG00000102554	172	330	104	240	293	307	284	300	77	309	614	231	231	335	612
WBP1	ENSG00000239779	1056	1202	222	2208	1760	2217	1669	1458	702	915	2966	2243	2072	1879	2143
IL1RL1	ENSG00000115602	39	15	4	141	59	55	28	34	5	49	107	80	64	61	39
TMEM220-AS1	ENSG00000263400	35	23	7	60	49	44	49	58	24	34	83	60	78	53	98
TNFRSF25	ENSG00000215788	4354	11693	817	13392	7277	10220	7048	8525	3678	5726	16574	12104	11345	11308	9774
NLGN2	ENSG00000169992	305	409	49	905	383	693	419	538	215	342	1152	872	853	440	772
AC041005.1	ENSG00000287185	13	19	2	9	13	6	32	12	9	9	30	12	14	30	17
SNORA3B	ENSG00000212607	98	256	45	344	226	611	265	294	142	224	665	371	336	336	465
CYBRD1	ENSG00000071967	4525	2424	977	4651	6963	2751	3196	3716	1263	1536	5250	3582	1067	2267	3219
RDH13	ENSG00000160439	684	427	169	1176	897	1424	774	413	273	630	1198	1278	1431	1234	853
GUSBP11	ENSG00000228315	2868	3473	742	6123	5602	4843	4599	3802	1813	2308	6029	5193	5737	5600	4952
AC139769.1	ENSG00000233836	105	83	11	226	175	214	73	150	58	100	146	88	322	160	162
AC108047.1	ENSG00000233654	30	20	5	36	36	22	18	20	10	9	50	43	31	33	46
GPR180	ENSG00000152749	1018	689	213	1215	1239	1703	1160	1738	417	905	1218	994	2129	1173	1568
STIM2	ENSG00000109689	6407	7269	1639	13062	9771	13578	9663	11624	4450	5117	14222	8696	12952	10217	10981
TRIM9	ENSG00000100505	19	13	4	28	23	31	31	40	7	16	33	31	52	35	26
ABLIM1	ENSG00000099204	12650	14471	2458	23320	15610	24309	14095	26522	7033	14169	19982	19604	34531	20722	18660
AC018766.1	ENSG00000268047	14	16	2	35	39	39	12	22	10	15	66	22	27	23	43
OTULINL	ENSG00000145569	9986	7252	2241	10805	10144	8436	9703	9385	3621	4483	10746	7217	5202	7420	11115
SNORD6	ENSG00000202314	46	71	10	100	56	98	62	68	36	43	121	91	90	74	98
DYNLT1	ENSG00000146425	5942	8293	1677	16175	8877	14224	12202	14228	5815	7484	19759	13045	10447	12750	16053
TMPRSS3	ENSG00000160183	100	148	21	234	419	350	116	97	112	77	264	158	207	209	159
ZNF274	ENSG00000171606	3323	3508	599	5153	4744	4120	3412	4309	1627	3110	5407	4008	5139	4094	5031
FZD2	ENSG00000180340	189	32	24	123	227	41	124	58	11	40	124	98	25	72	200
STAG3	ENSG00000066923	281	232	54	393	433	376	363	377	165	305	539	451	819	495	428
Metazoa_SRP	ENSG00000268154	16	19	14	145	70	240	32	50	46	46	84	61	148	69	74
ZBTB25	ENSG00000089775	5091	5162	909	10474	7913	10462	7577	9053	3049	4877	10006	7369	12764	8381	7634
NIPSNAP2	ENSG00000146729	5802	5707	1474	6867	6649	5823	5998	6953	2559	3210	8317	6291	4285	5730	6586
ZNF677	ENSG00000197928	793	342	113	814	699	388	667	440	273	447	720	607	1369	640	999
ANKRD36B	ENSG00000196912	2113	4059	1035	6568	6333	7337	5052	4769	2437	3194	5729	4310	7535	4973	4288
AC009506.1	ENSG00000224152	202	117	47	240	320	257	240	166	54	104	257	169	107	160	314
SRCIN1	ENSG00000277363	11	9	3	7	7	9	12	11	5	7	31	16	14	10	17
AL139415.1	ENSG00000232208	115	71	8	132	20	155	48	152	47	100	77	140	162	131	123
LINC01934	ENSG00000234663	479	466	77	837	1139	1114	872	771	254	514	1207	613	1247	892	718
C1QB	ENSG00000173369	189	144	25	249	735	385	264	316	114	110	398	146	82	251	171
AC133644.2	ENSG00000284879	1245	1644	255	1689	1971	2093	1654	1688	799	827	2969	1616	1901	1804	2402
CYP2J2	ENSG00000134716	32	25	6	51	15	37	38	56	16	42	61	51	77	38	63
STAMBPL1	ENSG00000138134	1027	1003	221	1959	1915	2364	1333	1386	598	1119	2408	1128	2408	1660	1557
JAK3	ENSG00000105639	8971	9709	1827	19268	19390	20285	14969	14996	5424	9496	23382	16740	21348	15453	16363
ZDHHC23	ENSG00000184307	658	432	166	1153	1366	1059	976	943	390	519	1214	786	1710	1049	1264
SNORD19	ENSG00000212493	29	70	15	84	53	126	79	113	39	52	86	94	126	87	93
AC092747.4	ENSG00000275764	928	1494	252	1717	1545	2117	1659	1481	797	856	2841	1835	2046	1575	1912
EBLN3P	ENSG00000281649	12639	13283	2881	16059	19739	21830	16871	19419	7350	9631	20089	15575	27365	17795	19143
C15orf54	ENSG00000175746	41	49	5	10	31	56	32	17	47	20	171	25	16	62	40
FCMR	ENSG00000162894	13035	7121	1880	16193	17122	14048	11224	21315	5074	10808	19918	13064	24927	16451	24176
C1QA	ENSG00000173372	586	657	77	682	1852	741	721	882	208	278	1588	480	195	909	421
COBLL1	ENSG00000082438	835	717	275	1073	1862	627	640	1164	717	724	1262	1013	1521	1510	1617
KCNJ15	ENSG00000157551	265	326	105	279	705	302	281	341	73	156	637	180	95	223	475
SLC16A10	ENSG00000112394	386	474	67	751	401	793	388	1019	193	542	622	731	1365	620	561
SLC7A7	ENSG00000155465	29241	22021	7217	41546	34528	23272	33570	29802	10123	11856	34029	34313	10178	24743	36850
VPS4B	ENSG00000119541	5761	5197	1045	6464	7409	6684	5108	5956	2380	3159	6727	4939	4828	4738	5923
KPNA5	ENSG00000196911	2462	3077	510	4149	4223	4886	3113	4203	1577	2112	4236	3395	5348	3902	3895
C1QTNF3	ENSG00000082196	250	319	54	432	506	491	336	426	194	230	617	310	420	377	504
XKRX	ENSG00000182489	60	78	21	73	71	94	55	197	32	83	55	134	288	155	93
ZNF726	ENSG00000213967	135	215	41	292	206	371	202	259	81	174	284	219	427	332	332
SSR1	ENSG00000124783	16804	13027	3773	19323	19569	16297	18198	19131	6303	8814	20315	15679	10643	14492	21868
FAM122C	ENSG00000156500	821	840	173	1540	1697	1608	1341	1225	495	705	1460	1136	1735	1397	1328
ZFP30	ENSG00000120784	418	226	65	873	587	437	538	482	201	291	717	512	726	558	575
ATP6V0E2-AS1	ENSG00000204934	117	109	11	339	135	180	153	228	55	135	185	224	284	141	199
TNK1	ENSG00000174292	254	262	38	678	368	379	339	591	150	189	779	494	705	363	643
CTAGE9	ENSG00000236761	65	105	20	68	234	269	96	118	56	112	149	141	172	76	133
TOMM5	ENSG00000175768	350	468	86	790	475	689	465	539	227	279	721	616	603	637	619
AC006238.1	ENSG00000272799	22	24	7	40	37	64	37	52	12	47	74	59	79	39	52
PTOV1-AS1	ENSG00000268006	18	18	9	13	58	65	55	26	11	23	42	45	43	39	52
AC020915.2	ENSG00000268516	105	73	28	109	209	160	132	113	61	107	285	189	174	123	171
AQP3	ENSG00000165272	1502	2935	209	3682	2125	1857	1912	2456	880	1284	3968	3083	3858	2612	2931
SUGT1P3	ENSG00000239827	52	69	29	180	187	160	109	96	55	76	137	181	185	167	77
C17orf67	ENSG00000214226	313	250	54	437	477	539	535	376	164	236	391	367	646	362	570
MSTO2P	ENSG00000203761	1833	1597	276	3324	2990	3266	2427	2580	874	1362	3485	2692	3730	2921	3214
H3P16	ENSG00000178458	9324	10791	2784	15135	14330	11760	14091	12374	4446	6428	18937	12415	6207	10617	14468
TAPT1	ENSG00000169762	3495	4468	961	4517	4193	5227	3667	5073	2289	2950	6879	4406	6831	4386	6126
NKIRAS2	ENSG00000168256	3709	4147	1169	5728	6005	3683	4750	4366	1653	2234	6043	4965	2207	4415	5997
UBASH3B	ENSG00000154127	2454	3786	546	4437	3306	4373	3665	3957	1300	2133	5273	4022	3481	3919	3741
CBX3P2	ENSG00000266405	205	186	45	362	283	318	257	403	125	160	343	269	385	292	327
HNRNPDL	ENSG00000152795	40989	42766	9593	56591	52153	56084	47686	57633	22580	31885	71751	50288	58143	49995	64645
OLFM5P	ENSG00000224295	10	30	8	38	55	53	51	24	10	36	19	48	75	45	26
CXorf65	ENSG00000204165	39	54	8	186	86	162	110	113	43	51	200	88	121	86	144
SGCE	ENSG00000127990	87	63	13	54	275	178	111	94	80	56	238	80	202	109	202
AC087273.2	ENSG00000254054	20	12	9	26	54	21	71	40	3	23	24	40	11	16	51
OR2A7	ENSG00000243896	103	207	28	72	334	286	82	109	44	123	176	241	223	215	128
AC116021.1	ENSG00000254639	7	8	6	18	17	16	5	16	4	4	16	10	3	17	20
TTC7A	ENSG00000068724	10326	9903	3158	18511	15887	8769	11869	10892	4656	5705	13772	14394	6626	11058	14319
AL512306.2	ENSG00000240219	450	535	111	1146	809	950	582	994	325	695	1639	913	961	941	992
BOLA3-AS1	ENSG00000225439	105	51	8	85	132	94	93	88	31	59	148	85	149	94	91
ELOVL5	ENSG00000012660	13045	12111	3036	19435	16827	17834	15356	16477	7520	9477	22620	15685	16910	16942	19921
NUDCD3	ENSG00000015676	4127	4570	905	7022	6127	6238	5174	5406	2377	2799	7686	5926	5589	5869	6745
CENPV	ENSG00000166582	202	593	65	511	421	518	211	467	235	205	579	527	477	521	570
AL592148.3	ENSG00000272750	222	161	39	437	297	437	257	416	122	198	460	371	548	320	402
TRABD2A	ENSG00000186854	5077	6040	713	7733	4964	9141	6023	11645	2432	6779	9575	8197	14494	7061	7851
AC026369.3	ENSG00000256948	54	127	14	53	64	72	75	18	8	10	45	77	36	68	47
CIART	ENSG00000159208	36	27	4	69	24	114	24	72	35	27	49	62	79	46	203
MEF2C-AS1	ENSG00000248309	115	54	33	120	179	80	97	74	47	93	159	105	150	118	251
UBE2L5	ENSG00000236444	22	20	3	40	26	25	45	30	4	7	13	25	20	13	15
CALML6	ENSG00000169885	27	44	12	19	32	60	39	49	23	27	79	106	96	77	79
ZNF329	ENSG00000181894	920	1128	169	1019	1157	1462	1028	1359	616	622	1577	986	1331	1197	1347
H3P36	ENSG00000236534	3057	3632	938	5491	4961	4746	5813	5184	1588	2337	7153	4413	2567	3616	5582
AC092119.2	ENSG00000274460	108	89	14	297	231	224	79	156	73	167	330	110	394	186	173
AARSD1	ENSG00000266967	367	366	62	577	500	726	485	493	207	264	759	579	672	595	705
NSUN4	ENSG00000117481	1712	1369	345	2591	2162	2377	2102	1627	1035	1195	2815	2284	1568	2557	2401
SLC38A1	ENSG00000111371	18327	21571	3054	33628	27081	34460	20583	34086	11456	16518	28387	20018	44058	28536	26692
AC254562.1	ENSG00000227370	19	5	9	62	105	80	57	23	32	32	113	56	161	76	31
SCART1	ENSG00000214279	651	351	235	1800	769	999	941	1024	343	482	1805	1433	1349	1575	1603
MARVELD1	ENSG00000155254	2629	1499	481	2541	2010	1156	1855	2155	650	1064	2739	2051	592	1586	2345
ERP27	ENSG00000139055	1009	914	213	1417	1608	1903	1229	1320	481	846	1424	1436	1588	1554	1660
RBM26-AS1	ENSG00000227354	165	182	42	328	247	295	247	331	102	158	393	258	452	250	250
LINC01215	ENSG00000271856	1662	1933	295	3337	1926	2573	1649	3170	923	1801	2976	2097	3397	2098	2670
FSCN1	ENSG00000075618	238	279	39	216	197	180	267	152	75	71	363	251	87	162	232
TM4SF19-AS1	ENSG00000235897	67	37	5	177	134	118	113	86	21	100	84	179	235	131	65
AC018809.2	ENSG00000269982	28	9	4	52	73	71	82	41	13	23	43	25	51	75	74
DBF4B	ENSG00000161692	383	211	84	732	842	548	388	444	132	301	780	576	776	464	723
PMS2P9	ENSG00000233448	72	26	15	24	56	37	42	47	15	24	55	57	46	79	32
CLEC1A	ENSG00000150048	425	170	60	393	558	260	423	339	128	164	335	435	95	212	551
ZNF589	ENSG00000164048	6414	5864	1382	9114	8795	6654	7840	10047	3878	4516	13000	6337	6558	8325	10853
POLR3E	ENSG00000058600	3802	5972	882	8217	6011	8011	5929	6125	3078	3593	9355	7332	8195	7678	6457
PLGLB2	ENSG00000125551	265	229	36	456	610	601	298	455	160	293	292	237	749	446	671
AREG	ENSG00000109321	95	1241	122	561	54	727	870	4004	627	598	4046	2627	709	1012	1029
LINC00342	ENSG00000232931	5083	6651	1232	12581	11559	13114	8547	9013	3903	5379	10104	7663	14586	9196	8061
CTLA4	ENSG00000163599	766	1191	206	2211	1138	3026	1141	1457	823	1455	2911	1339	3470	1280	1351
NATD1	ENSG00000274180	1576	1502	358	2843	3823	1923	1751	1316	543	956	2132	1724	1297	1282	2186
AC233728.1	ENSG00000233250	36	39	11	62	46	67	53	29	22	30	67	52	74	61	56
NKD1	ENSG00000140807	273	586	75	850	555	722	367	677	202	520	654	783	1346	560	439
COA7	ENSG00000162377	791	714	167	728	932	616	660	844	331	331	651	697	327	725	956
AC087222.1	ENSG00000262663	35	68	16	130	130	86	85	27	34	40	97	126	105	110	100
AL391832.2	ENSG00000238005	110	177	49	237	241	223	202	186	58	96	276	192	75	262	298
GAL3ST4	ENSG00000197093	608	714	111	913	423	745	601	1128	358	766	1311	1626	1622	1101	1015
PAXIP1-DT	ENSG00000273344	758	822	96	1551	994	1271	969	1134	399	533	1545	1040	1634	1101	1251
SNORA2A	ENSG00000206612	30	74	9	59	47	126	63	69	36	24	75	79	96	99	82
CRYBG3	ENSG00000080200	3724	2952	1094	6251	5460	3247	4313	4242	1109	1850	3526	2726	2139	3620	4025
CHD3	ENSG00000170004	32696	38053	6827	51523	48663	56906	42365	46805	18879	26902	55954	50697	60125	42408	48440
SPRYD4	ENSG00000176422	1320	1443	317	2614	2076	3109	2116	1873	791	1066	2060	2317	2469	2473	2017
PARP15	ENSG00000173200	13699	10519	2837	19407	27723	27557	18825	22839	8922	10450	24466	16897	32349	24710	17144
AC073857.1	ENSG00000280120	558	505	93	986	770	967	840	852	330	450	1293	707	1057	829	1096
AC096586.1	ENSG00000272936	89	67	19	74	108	169	152	114	70	98	83	198	144	101	100
PIWIL4	ENSG00000134627	671	707	244	1157	1082	950	867	828	310	446	1071	896	527	690	1078
ANK1	ENSG00000029534	232	415	69	926	373	343	367	668	212	275	671	471	503	528	653
RASSF2	ENSG00000101265	34317	23145	8216	41223	40453	29194	32508	29776	12807	19821	34974	30522	16991	29637	41837
TTC34	ENSG00000215912	192	289	64	860	467	450	502	510	147	205	788	639	526	437	593
GTSCR1	ENSG00000263417	13	28	5	14	37	65	7	21	13	21	54	26	122	12	23
SLCO3A1	ENSG00000176463	4740	4508	1312	6585	7879	4288	5853	4731	2144	2495	7756	6206	2862	4685	6746
CLEC2D	ENSG00000069493	12140	11835	1962	18034	22716	23663	16606	18982	6782	10870	25216	13782	30301	19076	21996
PTTG2	ENSG00000250254	46	43	9	69	54	106	82	61	23	54	135	83	99	65	93
LINC01588	ENSG00000214900	1148	1161	373	2648	2640	3528	2603	2247	825	1252	2333	2100	3113	2094	1918
TPM3P8	ENSG00000183022	35	49	11	64	70	40	54	55	15	21	57	52	18	38	44
SMC6	ENSG00000163029	3650	3136	979	4831	5944	5169	4214	4454	1980	2729	5730	3982	5775	5106	6215
DCAF4	ENSG00000119599	787	892	140	1328	911	1617	980	1133	669	563	1272	1544	1664	1417	1891
RSAD1	ENSG00000136444	4481	4110	842	6643	6353	6734	5504	6160	2213	3035	8488	6241	6820	6156	7825
CHP1	ENSG00000187446	8552	8193	2211	11381	11058	8735	10646	9780	4132	4431	14755	9631	4541	8073	12346
TSBP1-AS1	ENSG00000225914	67	44	26	55	180	60	77	112	54	79	186	55	165	152	202
RAB3D	ENSG00000105514	6491	2228	1157	7088	6959	3852	5977	4689	1444	2393	5228	4730	1983	3806	7721
MIR6864	ENSG00000274300	11	15	4	13	22	23	32	10	5	10	13	11	12	7	11
AC008764.8	ENSG00000279529	48	171	18	254	131	406	248	169	91	114	415	231	253	239	228
ENTPD4	ENSG00000197217	10914	19840	3175	25420	21913	26626	19789	20835	9345	10483	24839	20628	26301	20086	23332
AL139288.1	ENSG00000231563	27	31	5	30	76	62	55	47	15	31	69	80	70	44	75
AC008982.2	ENSG00000269688	377	738	195	963	850	1126	904	665	487	467	1200	996	992	1184	782
LINC00482	ENSG00000185168	118	100	44	323	249	120	160	96	31	37	295	185	60	81	193
AC008507.1	ENSG00000266910	72	78	8	155	86	125	118	138	34	60	260	127	142	103	185
MC1R	ENSG00000258839	388	470	83	1105	884	780	541	459	278	355	1082	728	853	1201	575
ASXL1	ENSG00000171456	11567	15498	2770	20985	19086	22709	17322	18086	7454	10015	26241	18267	23556	18674	20697
GGA2	ENSG00000103365	16497	18074	3767	22045	24950	21480	18415	18216	9350	11693	28371	20735	22940	22938	26218
AL031710.2	ENSG00000275092	18	69	21	28	58	94	35	48	43	43	159	94	65	69	96
SBDSP1	ENSG00000225648	2192	6158	916	5531	3992	7776	4285	4928	3124	2892	6876	7138	6259	5278	4852
MIR9-3HG	ENSG00000255571	263	206	23	515	450	530	219	390	286	165	730	533	729	521	380
ASH1L-AS1	ENSG00000235919	94	220	38	319	227	329	184	246	96	150	371	283	337	270	222
EIF4A1	ENSG00000161960	4087	9039	2889	12566	10644	13925	12572	9248	4615	7064	14587	14294	12064	13858	15604
ZBTB44-DT	ENSG00000175773	30	32	6	35	74	68	61	48	25	24	67	36	58	54	49
KRTCAP3	ENSG00000157992	174	172	35	333	358	352	277	258	130	127	468	288	385	279	355
AL021878.2	ENSG00000270083	69	180	42	225	204	353	234	194	123	146	202	233	200	248	203
QPCT	ENSG00000115828	3811	2748	1322	4957	4455	3546	3072	3776	1726	2581	4484	3865	1224	3088	4286
SPTBN1	ENSG00000115306	9729	13313	2367	22159	14353	22386	12164	20941	7153	10820	15502	19393	30823	20031	14598
LINC00665	ENSG00000232677	361	84	37	444	316	269	293	326	197	288	305	257	549	407	745
ARHGEF5	ENSG00000050327	337	648	95	533	1357	1039	502	447	175	420	650	771	991	730	591
HSPA1B	ENSG00000204388	1177	186	133	1505	2183	486	542	173	83	458	361	419	361	292	600
RGS17P1	ENSG00000229473	87	242	62	311	101	421	201	201	147	146	419	259	219	297	228
AL050309.1	ENSG00000227486	52	76	20	110	118	162	94	102	57	51	160	95	162	94	135
CHIC1	ENSG00000204116	1477	1689	398	2968	2959	4076	2588	3139	1166	1465	3117	2254	4170	2719	2661
EXOSC2	ENSG00000130713	2930	3135	575	3824	4131	4939	3654	4126	1527	2121	4842	3836	4580	4161	4354
ZNF697	ENSG00000143067	691	920	292	1152	1056	480	848	624	342	332	753	819	269	647	1059
IL13RA1	ENSG00000131724	13787	8751	3198	13239	13987	7678	13062	12622	4460	6838	13873	10609	4434	8017	15762
STK38L	ENSG00000211455	6283	3855	1183	5766	7783	4992	6499	6124	1742	3105	5754	4658	3663	4814	7058
FAAH2	ENSG00000165591	140	276	22	608	198	284	268	354	137	162	376	235	481	233	311
CTSH	ENSG00000103811	13785	10955	4238	23507	17449	13194	20133	18790	6410	7875	33701	15054	6867	16774	19982
CXCR4	ENSG00000121966	22907	108410	14112	69602	24594	88954	68509	92787	37967	54455	204736	70892	79075	83346	104893
GAPDHP35	ENSG00000250982	6	7	3	33	3	21	9	12	5	4	16	4	3	4	4
AC015802.6	ENSG00000284526	31	8	28	80	110	51	91	44	12	11	43	59	21	32	49
E2F5	ENSG00000133740	778	270	112	471	987	521	567	667	333	449	934	563	1303	694	1437
SNORD14A	ENSG00000272034	372	432	90	647	518	839	493	623	234	506	1103	777	707	592	716
POLR1C	ENSG00000171453	1275	2264	365	2475	1547	3341	1795	1971	988	1141	3676	2832	2755	2596	2702
FAM66C	ENSG00000226711	230	128	42	412	287	377	286	309	92	172	383	283	544	258	412
ZC4H2	ENSG00000126970	657	623	119	1091	687	810	827	940	401	509	1274	699	1111	831	924
MIS12	ENSG00000167842	2357	2462	407	3625	3414	4291	2558	3228	1305	1893	4139	3039	3377	3305	3626
AC013460.1	ENSG00000229727	58	78	6	169	224	159	53	93	38	57	116	69	270	93	95
RBM11	ENSG00000185272	191	174	28	298	91	253	173	446	141	232	301	250	505	262	374
MT-TT	ENSG00000210195	920	585	122	1477	750	1180	861	697	504	812	1496	1162	1177	780	1451
CGAS	ENSG00000164430	1314	1250	242	1529	1415	1536	1257	1094	586	591	1403	942	897	1115	1257
NUBP1	ENSG00000103274	2263	1887	449	2316	2597	1799	2158	2031	713	1157	3136	1825	1204	1801	2799
TRMT11	ENSG00000066651	1404	1577	294	2009	1726	2602	1806	2013	905	1049	2608	1836	2763	1979	2172
DACT1	ENSG00000165617	358	211	31	187	103	412	225	519	129	297	439	247	1358	284	218
TTC39B	ENSG00000155158	5180	6283	1060	8926	6559	11418	8490	8633	3002	4311	11291	8443	7588	9414	7614
BCL2	ENSG00000171791	5246	6598	970	12533	7595	9920	6161	10579	3635	6153	9604	6090	14081	8015	6379
CYP1B1	ENSG00000138061	5587	3281	2083	5626	8539	6784	4460	4441	1484	2252	3773	3084	1890	4762	7686
ZNF571-AS1	ENSG00000267470	52	26	5	37	99	40	49	41	29	45	39	46	89	55	85
ITSN1	ENSG00000205726	2094	1113	538	2506	2231	1394	1276	1592	783	811	1108	2199	725	1856	1120
AC023509.3	ENSG00000270175	56	17	14	61	46	32	61	31	6	17	52	31	25	28	59
AC012360.2	ENSG00000272861	13	8	4	4	23	18	12	18	8	8	5	3	16	11	5
GALNT12	ENSG00000119514	784	785	126	855	1023	1219	889	1019	380	604	1372	722	1564	696	1032
DUSP23	ENSG00000158716	541	488	116	808	787	640	703	643	189	273	1071	591	412	566	830
DIRAS1	ENSG00000176490	35	62	28	63	151	70	62	59	68	31	384	156	140	74	140
LINC02728	ENSG00000251323	120	162	41	389	267	308	238	225	115	166	311	210	309	297	256
PICALM	ENSG00000073921	25824	22174	7166	31715	40263	24787	31098	31553	11234	14457	40190	24086	14402	26574	34132
GPR18	ENSG00000125245	250	275	125	411	366	734	288	393	234	495	1015	322	705	325	790
C12orf42	ENSG00000179088	136	176	39	263	384	373	191	285	164	156	401	194	389	270	313
TLE4	ENSG00000106829	5803	6221	1372	9237	7986	6735	7124	7456	2843	3549	10299	6990	5411	6547	8101
KCNIP2	ENSG00000120049	399	170	80	399	594	420	406	433	125	270	733	565	1042	515	639
AMDHD1	ENSG00000139344	294	49	8	242	110	176	182	259	81	118	222	266	208	142	183
AL137058.2	ENSG00000273784	66	87	6	90	83	83	72	77	47	34	138	91	95	99	108
HMGB2P1	ENSG00000267736	15	17	4	52	26	21	35	16	10	16	28	23	11	17	34
ITGA6	ENSG00000091409	7285	7201	1299	12841	5715	13789	8905	15033	4044	8669	12379	9794	17219	10768	9372
NHS	ENSG00000188158	907	924	306	1781	1541	869	1010	1342	396	630	1121	1344	447	1066	1434
POLG2	ENSG00000256525	3017	2590	668	5176	4661	5026	4160	4261	1569	2361	4694	4355	5942	4372	4802
CIRBP	ENSG00000099622	17400	25732	3836	28995	26590	25925	23483	25832	10994	12431	42905	27775	27821	25588	32913
ITGB1BP2	ENSG00000147166	202	162	32	275	247	332	262	257	110	150	392	353	413	239	400
METAP1D	ENSG00000172878	644	570	131	1159	974	925	736	1009	363	586	1242	996	1290	1009	1123
SYCP3	ENSG00000139351	51	66	20	120	126	127	58	79	40	44	149	76	99	65	94
AL132656.4	ENSG00000280355	102	183	38	350	114	288	333	302	103	124	255	341	267	395	231
ZBTB40	ENSG00000184677	11187	12357	2518	21369	20465	22537	16437	17323	6321	9098	20394	17408	23854	18606	17196
ERCC3	ENSG00000163161	6276	6611	1168	9455	10870	9415	8931	9235	3614	5038	12334	9058	9763	9455	10852
LARGE1	ENSG00000133424	157	135	64	165	352	523	107	185	232	313	510	254	515	263	331
TUT4	ENSG00000134744	5375	7154	1427	10052	9152	11006	7370	8970	3881	5093	12089	7520	11479	9597	7955
VENTX	ENSG00000151650	1095	2096	299	2017	1871	939	1867	1251	466	670	2459	2699	374	1131	2217
TMEM25	ENSG00000149582	361	389	62	767	627	528	361	500	182	266	783	552	760	405	583
OR2A4	ENSG00000180658	70	147	24	42	245	194	58	68	35	98	119	171	144	136	93
AC004951.4	ENSG00000273432	36	31	5	59	47	63	47	59	22	28	82	59	70	51	52
BANK1	ENSG00000153064	5487	3014	1339	5587	10037	4454	3528	6494	3444	4389	7371	5628	8870	7618	9622
PRH1	ENSG00000231887	66	101	25	144	179	176	112	116	54	94	128	105	121	146	87
LRIG2	ENSG00000198799	2948	2962	689	5145	4780	5174	4433	4492	1764	2262	5436	4196	4923	4549	4893
LINC01089	ENSG00000212694	2157	2524	242	6085	4831	3800	4205	3822	1302	2193	6103	8034	6275	5537	4727
TRAPPC2B	ENSG00000256060	149	180	33	262	197	219	164	232	102	133	290	200	250	222	501
TRBV5-6	ENSG00000211728	123	167	17	198	321	155	86	220	85	131	208	158	273	142	190
MRPL38	ENSG00000204316	471	948	116	1473	872	1398	792	832	396	434	1331	1207	1277	1147	1063
CRTAP	ENSG00000170275	20009	17288	5717	25930	23452	16321	21325	21995	7834	11254	27043	20643	11106	17357	28346
IBA57	ENSG00000181873	536	1184	192	1756	1231	1376	1278	1010	584	625	1874	1429	1294	1293	1098
ACTA2-AS1	ENSG00000180139	81	121	24	202	266	331	115	189	75	94	146	129	329	237	155
KLHDC1	ENSG00000197776	586	569	128	860	808	1071	780	905	342	504	1029	876	1521	855	842
KIAA0895	ENSG00000164542	38	69	10	63	49	92	32	48	44	33	69	89	92	89	69
PRKCQ	ENSG00000065675	2655	4867	640	5790	5026	7930	3902	5820	2283	2791	7482	3696	7738	5569	4379
CATSPER2P1	ENSG00000205771	123	136	16	296	190	202	178	139	72	100	226	160	324	227	171
PLXDC1	ENSG00000161381	2433	2093	593	2798	2708	5485	4590	6905	1412	2353	8129	3520	3954	5493	5843
DISC1	ENSG00000162946	1910	1692	292	2608	1714	1476	2097	1740	513	943	2286	1662	1194	1628	2343
MIPEPP3	ENSG00000233325	21	27	4	41	48	48	51	23	13	12	52	36	47	26	89
TP73-AS1	ENSG00000227372	3215	2378	600	4492	4556	3398	3590	4328	1314	2468	5074	4483	5061	4245	5600
SMU1P1	ENSG00000237842	62	64	10	76	51	62	71	60	15	21	73	45	55	59	53
SNORA75	ENSG00000206885	54	145	31	135	96	415	180	163	83	148	351	207	259	187	247
DAP	ENSG00000112977	6029	5259	1228	7476	6908	5815	7880	6673	2068	2932	8563	6217	3571	5840	8324
ODF2L	ENSG00000122417	3999	4603	918	8247	8434	8620	5443	6902	2725	3721	8284	4708	10026	6483	6870
KIZ	ENSG00000088970	2061	2928	550	3932	4509	4667	3781	4029	1532	1755	5419	3568	4633	3798	4323
ZNF551	ENSG00000204519	1147	1795	186	2610	1214	2007	1184	2163	796	816	1605	1650	1971	2024	1703
SLC29A2	ENSG00000174669	336	418	67	778	760	665	582	566	189	335	1124	889	919	708	716
AL078622.1	ENSG00000286381	65	5	40	402	89	294	69	114	20	47	25	157	119	14	80
CDC7	ENSG00000097046	672	875	202	1116	1208	1855	1377	1523	789	817	1712	1030	2306	1287	1426
AC106782.1	ENSG00000258130	240	300	66	524	393	352	511	229	94	133	724	299	164	188	428
RPL23AP53	ENSG00000223508	86	69	25	147	189	128	106	141	44	84	203	117	169	133	126
SIGLEC9	ENSG00000129450	4119	1828	785	5290	6305	2727	4398	2775	1079	1770	3993	4048	1347	2864	4852
DOK3	ENSG00000146094	6317	7374	2085	12345	11656	6717	9918	5882	3512	3756	11525	10913	3334	7621	12230
RASA2	ENSG00000155903	6979	9245	1640	10997	10643	12547	8884	13244	5314	5845	12723	9937	13498	11090	10450
ENO3	ENSG00000108515	802	952	143	1380	1614	1232	1265	1230	488	683	2193	1611	1792	1136	1601
TRIM71	ENSG00000206557	141	33	23	144	126	87	158	73	33	18	67	66	41	30	82
ZEB1	ENSG00000148516	1654	3207	497	4564	2659	4462	2548	4622	1452	2138	4534	3025	4817	3321	3364
TREML2	ENSG00000112195	969	813	186	1042	1250	898	1017	1281	403	716	1844	1469	1487	1220	1646
WASL-DT	ENSG00000272686	222	222	61	354	348	263	256	283	97	131	311	209	167	249	367
POFUT2	ENSG00000186866	2238	2810	548	4224	4270	3958	2985	3142	1405	1662	6485	4055	4563	3905	4218
ALOX15P1	ENSG00000274114	247	175	45	468	433	411	298	370	132	191	456	348	749	384	431
CDA	ENSG00000158825	3476	2124	934	2973	4261	1849	2642	2234	1024	1346	3509	2813	758	2401	4776
AP001628.1	ENSG00000225218	23	25	11	60	26	54	46	37	8	27	70	60	37	48	34
LY86-AS1	ENSG00000216863	180	75	32	156	230	126	124	127	84	122	191	161	254	176	324
TRAF5	ENSG00000082512	7550	5894	1408	13148	13271	12916	7938	10774	4066	6977	12233	8469	18830	11380	12429
LINC01128	ENSG00000228794	1466	2471	308	2556	2197	2820	1934	2484	908	1401	3636	4838	3603	2277	2104
B3GLCT	ENSG00000187676	567	701	147	1026	1012	1248	825	1048	457	568	1280	792	1073	917	1070
FBXO44	ENSG00000132879	1826	2576	398	4410	4015	4096	2856	2510	1274	1395	6063	3835	4810	3359	3334
THUMPD1	ENSG00000066654	6101	9049	1705	10378	8763	14521	9879	11694	5362	5388	12680	9947	11472	10757	11529
DCHS1	ENSG00000166341	446	1245	170	1529	1162	1287	788	1470	356	813	910	2285	1274	1150	1278
ETV5	ENSG00000244405	44	45	16	81	61	53	59	49	16	26	85	59	5	51	85
PNISR	ENSG00000132424	40718	42653	9449	58077	55223	61742	46851	53505	23366	30494	57496	47888	67254	50032	60623
SMARCD1	ENSG00000066117	5262	7623	1180	8814	8840	10403	7480	8256	3806	3693	11737	8155	8846	8638	9564
ZNF432	ENSG00000256087	1077	1289	265	2034	1838	1675	1742	1752	752	889	2240	1725	1644	1592	1863
SDR42E1	ENSG00000184860	636	533	62	1614	1103	1492	737	1318	368	591	968	1145	1779	1048	927
LACTB2-AS1	ENSG00000246366	59	96	24	96	82	117	64	102	91	72	137	101	199	83	97
TMTC2	ENSG00000179104	2558	2213	1005	3735	3468	2118	3657	2977	925	1686	3854	3218	1198	2227	2981
C11orf80	ENSG00000173715	552	692	149	1130	1226	1469	881	1035	544	444	1535	864	1352	1079	1234
CMTR1	ENSG00000137200	7528	8693	1767	13391	12821	13321	10829	10597	4237	5891	15116	11109	12409	11329	13529
DENND5B	ENSG00000170456	844	599	221	1241	1204	811	733	1117	587	565	1101	968	1477	1343	1780
SNORA33	ENSG00000200534	188	240	66	554	230	463	203	232	163	303	579	239	425	277	361
CCSER1	ENSG00000184305	125	172	51	236	180	178	236	244	127	186	262	287	158	205	261
C1R	ENSG00000159403	112	353	33	209	182	306	282	173	121	107	527	295	255	215	188
AC092338.3	ENSG00000286808	62	56	12	119	48	136	63	83	41	80	99	73	80	90	138
LINC02615	ENSG00000251432	156	155	43	319	239	264	175	238	87	162	331	243	413	184	251
TNNT3	ENSG00000130595	336	252	28	366	193	144	299	293	150	263	704	392	354	424	582
ZNF154	ENSG00000179909	1081	751	213	1930	1040	988	838	1558	534	1278	549	915	2008	2387	2036
AC026691.1	ENSG00000270021	20	12	3	49	35	30	48	22	15	21	26	24	33	27	46
ZNF655	ENSG00000197343	16621	20110	4489	28241	29068	32523	25856	25874	10587	13828	30212	26361	29200	27800	28362
LAMB2	ENSG00000172037	500	556	175	868	880	376	728	588	184	279	997	1494	337	421	487
SNORD94	ENSG00000208772	115	98	41	180	188	279	169	139	82	103	176	148	207	137	247
TRAV20	ENSG00000211800	96	81	7	194	113	110	26	135	47	51	300	56	160	81	83
PLIN3	ENSG00000105355	3100	3401	904	5301	4734	3073	4309	3360	1455	1817	6058	4724	1510	3071	5503
TRGV5P	ENSG00000228668	71	74	29	179	114	132	208	143	54	183	169	57	227	277	197
FLT1	ENSG00000102755	63	85	17	95	39	86	78	231	44	99	135	110	179	117	147
PRDX6-AS1	ENSG00000203739	208	345	92	501	577	753	473	521	202	262	653	496	585	527	486
CCDC141	ENSG00000163492	134	424	71	267	190	448	237	441	97	313	533	220	404	345	254
NFRKB	ENSG00000170322	3993	5694	893	7084	6586	6888	5435	5236	2323	3405	8168	7552	7442	6485	6286
RASGRF2-AS1	ENSG00000251450	116	74	10	161	135	175	123	131	41	89	229	166	234	165	158
CAVIN3	ENSG00000170955	43	18	6	26	26	46	25	15	14	9	56	19	5	25	21
ATF7IP2	ENSG00000166669	2032	3258	506	4511	2620	4575	2865	3626	1899	2404	6974	3996	4282	3802	3851
UTP20	ENSG00000120800	1807	1948	381	2785	2524	3188	2241	2744	1005	1422	2902	2179	2725	2823	2207
PAIP2B	ENSG00000124374	743	604	113	1048	1331	1341	948	1294	375	678	885	972	1906	1043	1144
ZFP2	ENSG00000198939	64	45	12	108	91	109	76	119	39	50	169	112	143	122	109
SLC1A3	ENSG00000079215	84	57	52	135	122	138	186	116	41	92	150	124	50	80	124
PGAM4	ENSG00000226784	837	855	277	1411	1407	1248	1244	1094	350	645	1267	1114	571	835	1002
CFP	ENSG00000126759	2888	2291	698	4931	5506	1893	3915	2804	822	1434	4117	4620	1124	2823	4355
AC006042.2	ENSG00000233264	166	992	53	566	346	788	713	497	338	218	1293	589	696	885	379
AC107464.2	ENSG00000272927	101	131	8	305	165	128	180	148	45	83	498	285	247	251	204
LEF1	ENSG00000138795	7994	11059	1263	18639	5985	16603	8384	21996	5265	10638	18189	15895	23039	14290	12592
GRAMD4	ENSG00000075240	3082	2804	899	5233	5454	2013	3716	2876	924	1185	4187	3924	1429	3834	3794
SFXN2	ENSG00000156398	673	486	100	1317	938	1054	1092	1030	312	639	1237	846	1327	1173	1151
AC024560.4	ENSG00000286909	190	113	25	332	305	234	171	320	85	136	359	310	470	205	322
GM2A	ENSG00000196743	11695	4914	3224	10102	12134	5894	8733	13270	2861	7101	8869	7469	5921	6788	9487
ANKZF1	ENSG00000163516	9317	7279	1598	15695	15085	14567	12083	11422	4347	7075	15863	13029	19300	13123	15982
AC105339.6	ENSG00000286817	47	47	12	107	120	128	101	121	43	71	57	115	187	137	87
CPM	ENSG00000135678	2000	942	655	1839	1718	1497	1452	2267	548	1133	1471	1371	742	1385	1518
AC015660.4	ENSG00000279846	93	25	19	33	65	48	14	45	8	16	17	28	22	14	40
COLQ	ENSG00000206561	1190	1049	288	2453	1737	1675	1610	2278	1210	856	3330	1844	1274	2279	2205
C1QTNF6	ENSG00000133466	835	999	213	2286	1657	1452	1457	1254	634	956	1935	2079	2118	2409	2064
GSTM2	ENSG00000213366	2470	2143	321	6222	6265	3103	4094	6140	1420	3518	5553	4253	8869	5543	4493
AC087343.1	ENSG00000243181	765	1014	196	1094	891	1091	870	1305	776	538	1719	996	1386	801	1267
AL023653.1	ENSG00000240143	280	500	67	569	551	627	701	428	208	236	804	679	397	613	623
SNHG26	ENSG00000228649	211	380	70	548	440	554	381	455	168	287	602	488	806	500	530
TCF7	ENSG00000081059	17933	24004	3113	46140	23934	38382	20557	33527	9426	19775	35753	29229	45186	30441	26000
MYEF2	ENSG00000104177	1122	1332	194	1728	2036	1947	1393	1872	699	887	2523	1383	2156	1869	1651
TSPOAP1-AS1	ENSG00000265148	1923	1958	346	4352	3898	3911	2613	3137	885	1813	4349	2922	4452	3091	3417
TRIM73	ENSG00000178809	282	419	54	860	509	561	472	503	186	327	987	852	725	599	577
ISCU	ENSG00000136003	8474	15578	2732	14772	11256	16886	11410	13262	6657	7464	20835	13801	16829	13005	17327
ZNF26	ENSG00000198393	2766	3717	608	4484	3950	4783	3318	4400	1770	2212	6466	4044	4508	4312	4523
AL360181.3	ENSG00000254536	128	114	42	342	326	268	220	168	86	112	269	231	343	277	283
SHB	ENSG00000107338	66	194	19	82	87	54	53	64	34	28	94	67	34	43	97
ETHE1	ENSG00000105755	1366	1517	317	2096	2151	1389	1673	1586	641	799	2775	1688	1020	1326	2231
EVL	ENSG00000196405	29147	35350	5639	62939	51657	65878	44330	48339	17803	27734	69610	49663	64556	52363	48680
SNORD4A	ENSG00000238578	111	162	22	365	163	348	238	279	97	147	293	301	332	298	388
THNSL2	ENSG00000144115	86	73	2	429	501	151	22	21	127	191	162	96	443	412	1112
OXNAD1	ENSG00000154814	3006	4996	827	9427	4381	7012	4225	9087	2909	5244	4460	5869	12122	6106	4066
ANKRD44-IT1	ENSG00000236977	53	147	36	209	305	291	181	215	80	143	323	244	195	202	228
SOCS2	ENSG00000120833	600	761	93	1125	1253	1345	778	1130	460	592	1790	912	1916	871	921
CLEC9A	ENSG00000197992	153	54	8	62	86	54	155	132	19	21	93	97	37	72	200
MANSC1	ENSG00000111261	174	49	37	183	211	82	163	144	29	80	119	101	74	78	192
LINC01252	ENSG00000247157	189	142	26	89	262	144	147	153	122	63	205	226	106	212	291
AC105052.4	ENSG00000279168	1824	1133	161	2954	1084	2609	1948	1816	721	1949	2859	1567	1710	1967	2528
MMS19	ENSG00000155229	6463	5706	1228	10644	9610	10099	8373	7815	3055	4369	12458	9404	9401	9118	11090
AL353801.3	ENSG00000273363	11	9	5	25	15	18	31	13	2	4	9	11	8	16	11
PHGDH	ENSG00000092621	135	179	27	254	65	158	106	256	84	140	331	274	164	214	459
ACOT1	ENSG00000184227	322	351	51	387	215	286	134	445	207	163	615	453	442	302	345
HOOK1	ENSG00000134709	778	685	140	1263	865	1138	729	1195	369	725	965	890	1662	780	1102
SNURF	ENSG00000273173	58	139	29	190	134	230	158	127	71	97	120	156	257	195	116
HEXB	ENSG00000049860	13921	11752	4250	16069	15529	11671	15075	16170	5966	8074	18982	14045	7198	12295	19781
AC022167.1	ENSG00000259939	56	88	17	120	129	114	77	88	32	65	169	137	133	103	112
TENT4A	ENSG00000112941	3771	6939	1068	7944	7591	7854	7187	6179	3317	3610	12307	7974	7520	8468	7593
NSUN5P2	ENSG00000106133	3541	3221	531	7726	6214	5701	5684	5164	1808	3045	7716	6749	8386	5928	7064
FBXW8	ENSG00000174989	1282	1048	258	1927	1602	1405	1685	1453	578	970	1619	1392	1584	1901	2063
CYTH1	ENSG00000108669	27097	41900	6715	53360	48638	54885	44060	42370	19469	23015	65690	51075	53744	44170	50545
WDR27	ENSG00000184465	1763	1541	412	4110	3438	2688	2505	2535	857	1711	2894	3013	4160	2687	3062
CDC42SE1	ENSG00000197622	59788	62132	12904	95161	94373	103986	83634	95802	34375	48171	106044	81889	102230	84574	104074
SPOCK2	ENSG00000107742	15072	57164	3654	46490	27353	38628	25623	30983	20596	16769	66279	46160	39052	42637	32749
KIAA1328	ENSG00000150477	691	840	193	1096	1152	1183	985	990	514	655	1092	949	1312	872	952
DDX47	ENSG00000213782	1120	2471	611	3399	2106	4318	2009	2358	1453	1568	2650	2769	3753	3018	2049
TBC1D2	ENSG00000095383	2296	1318	633	3518	4490	1860	2938	1861	729	1260	2796	3227	903	2460	2864
TSR2	ENSG00000158526	2749	3325	673	4698	4240	4633	3320	3878	1637	2042	5289	3605	4248	3337	4608
SFI1	ENSG00000198089	4307	6567	1033	13361	9233	9239	8418	7489	3464	4615	12570	10538	12425	10086	8625
CNNM3	ENSG00000168763	2781	3553	611	5441	5486	4802	3659	4645	1791	2327	5968	3877	5542	5225	4837
AL356417.1	ENSG00000224478	73	61	10	130	82	92	57	117	43	51	163	102	265	85	158
AC080112.4	ENSG00000287644	27	39	6	83	66	25	45	30	10	20	58	46	11	26	68
CD47	ENSG00000196776	24199	26093	5032	40624	43605	45584	33744	38125	13753	18520	38799	29239	46835	35662	37151
SERPINB9P1	ENSG00000230438	1403	602	236	2348	1619	1854	1224	1749	633	1111	2877	1184	3773	1625	2235
MORC2	ENSG00000133422	3011	3042	577	5202	4663	5431	3772	4052	1623	2713	5708	4480	4941	4308	4938
AL049779.4	ENSG00000286861	57	50	10	172	179	156	82	117	41	88	94	106	193	90	103
RPAIN	ENSG00000129197	4818	4773	1136	7560	7462	8405	6416	6267	2872	3569	8190	6169	9064	7029	7874
MIR7111	ENSG00000276712	33	64	8	110	69	80	35	61	27	49	163	51	102	67	109
ZBTB14	ENSG00000198081	3291	3892	675	5350	5374	5821	4409	5697	1949	2437	6302	3996	6222	4553	5498
MUC20P1	ENSG00000224769	151	292	29	530	450	207	267	122	37	132	398	163	272	60	83
CD163	ENSG00000177575	29268	13406	9083	24631	30390	16186	22842	24137	8357	13616	26524	16517	6486	16110	32400
PHOSPHO1	ENSG00000173868	17	17	6	138	99	45	13	24	5	10	11	20	17	14	17
TRBV7-4	ENSG00000253409	86	102	16	151	101	156	58	231	67	72	244	63	192	138	67
GTF2IP14	ENSG00000226002	16	34	17	104	173	118	136	34	46	30	138	52	115	175	51
ZNF890P	ENSG00000159904	170	222	44	325	346	448	161	257	149	364	278	264	687	295	380
CCDC151	ENSG00000198003	37	41	17	42	42	39	46	44	20	21	86	42	18	27	55
U2AF1L4	ENSG00000161265	1089	2306	348	2427	2179	2061	2090	1715	946	1109	3635	2469	2047	2484	3617
DFFBP1	ENSG00000232303	76	174	27	217	148	288	167	126	97	104	183	175	223	222	132
SLC25A38	ENSG00000144659	2779	3927	631	4943	4293	6147	3849	4337	2199	1968	6745	3903	5212	4338	5279
HOTAIRM1	ENSG00000233429	486	615	115	822	727	711	669	596	211	210	1243	686	305	485	613
ZNF204P	ENSG00000204789	601	455	87	590	730	1072	659	932	290	582	1390	800	1489	558	848
ZNF529	ENSG00000186020	1942	2392	384	3560	2931	3779	2757	2889	1445	1754	3861	2695	4249	3364	2944
LEPROTL1	ENSG00000104660	5594	10177	1110	9019	5478	8284	6279	11886	4412	5583	14693	9109	8865	8030	10572
MED17	ENSG00000042429	907	1743	237	2346	1247	3372	1814	2137	1029	753	2444	2186	2729	2384	2176
EIF2AK3-DT	ENSG00000234028	194	541	79	517	365	643	388	565	275	303	743	492	849	599	648
CAMK1	ENSG00000134072	3601	3125	929	4921	3948	3469	4304	3450	1137	1925	4464	5203	1140	3914	3833
MRE11	ENSG00000020922	5813	4453	1178	6357	9885	7226	8241	5757	3173	3184	7877	7213	8515	7018	8674
AL031123.5	ENSG00000288046	63	41	8	73	67	34	55	36	18	16	5	14	16	34	58
ENO1-AS1	ENSG00000230679	9	12	3	24	10	15	9	21	4	10	46	16	15	9	25
USP30-AS1	ENSG00000256262	201	155	42	292	300	333	321	267	99	163	451	212	378	240	280
SCARF1	ENSG00000074660	878	767	269	1219	1242	542	1147	658	205	483	1425	1669	293	890	1333
SMYD5	ENSG00000135632	1450	2099	246	3005	2008	2671	1804	2273	824	1070	4013	2232	2371	2555	2473
AL138820.1	ENSG00000277151	37	54	4	90	95	77	78	56	43	35	110	78	94	104	121
DIS3L2	ENSG00000144535	2139	2659	603	4308	3880	3824	3193	3178	1343	1793	4608	3619	3730	3510	3870
WDR59	ENSG00000103091	4650	4675	975	7309	7498	7320	5932	6386	2363	3418	8264	6089	7314	6284	7717
TRIM22	ENSG00000132274	35583	34078	7493	62313	52344	56515	48007	52007	19878	28038	57472	43682	52403	52125	57302
ARHGEF34P	ENSG00000204959	274	567	104	462	1107	932	530	411	176	431	468	568	866	543	465
MICU3	ENSG00000155970	183	122	26	198	181	199	168	225	127	149	314	102	393	330	275
AL162274.2	ENSG00000277959	37	29	6	96	69	58	69	59	20	44	98	48	68	60	73
CRAT	ENSG00000095321	911	1208	317	1827	1886	1047	1344	1070	389	535	2049	1104	795	1176	1348
IL18	ENSG00000150782	1708	878	423	1746	1792	1082	1363	1736	408	848	1870	1254	672	1129	2070
MNAT1	ENSG00000020426	465	458	116	600	613	708	512	752	289	332	1020	507	689	617	846
DTX3	ENSG00000178498	1649	2063	320	3130	3015	3507	2448	2605	1048	1318	4844	2528	3220	2753	2668
TAF11	ENSG00000064995	4132	5161	999	6410	5845	7805	5740	5559	2782	3231	8682	5634	6343	6299	6697
AC134349.2	ENSG00000256981	4	23	6	26	40	43	40	46	8	20	25	59	54	45	21
AL583856.2	ENSG00000271967	34	22	4	64	43	58	46	40	17	41	68	62	85	51	80
CNN2P9	ENSG00000213149	51	51	14	110	131	48	73	43	17	24	34	63	39	64	44
ZNF37BP	ENSG00000234420	5419	5244	1151	11069	10884	10292	8430	9097	3370	4976	9689	7712	12962	8736	9330
ZNF334	ENSG00000198185	63	37	3	97	39	28	53	126	33	48	190	92	62	56	62
AC133555.3	ENSG00000258150	216	267	59	468	308	303	436	191	82	116	642	261	135	167	360
CALCRL	ENSG00000064989	518	154	100	320	338	222	406	255	84	157	258	236	117	195	370
ARHGAP10	ENSG00000071205	927	781	147	1106	1527	1102	993	1212	454	444	1343	800	748	777	1226
AC078819.1	ENSG00000216285	2878	2573	748	4043	3879	3348	3619	2984	1144	1819	3846	3293	1730	2607	3256
LRIT3	ENSG00000183423	65	21	10	79	137	89	34	71	27	48	110	76	93	98	89
AL022069.3	ENSG00000286760	98	71	14	135	130	80	82	72	32	45	79	87	56	80	77
PSRC1	ENSG00000134222	804	431	251	1173	972	423	754	640	208	297	771	792	307	626	1087
TIMELESS	ENSG00000111602	1741	1349	403	2333	2749	2358	1989	2109	861	1169	2705	1809	3213	2297	2835
TENT5C	ENSG00000183508	2191	15700	1714	9696	5330	14959	9829	10460	8965	5173	25039	9972	9496	14595	9498
SLC44A2	ENSG00000129353	16765	15271	3584	28729	28997	23885	25216	25099	8222	12074	33330	23032	23712	26176	26781
BTBD6	ENSG00000184887	1767	2783	387	3035	3761	2791	2589	2307	1140	1545	4778	2450	2497	2843	3427
STAP2	ENSG00000178078	25	36	5	43	27	39	67	31	10	32	153	78	67	49	29
MED10	ENSG00000133398	2224	3543	536	4321	3750	4861	3225	3754	1689	1918	5154	3933	4670	3710	3928
GPA33	ENSG00000143167	386	424	57	602	710	731	516	755	224	347	727	521	827	713	623
VNN1	ENSG00000112299	2689	476	454	1879	1433	1828	3644	2181	367	1699	1072	405	287	794	3275
AL137127.1	ENSG00000272084	23	26	7	63	62	80	49	28	22	21	79	64	65	48	52
GAMT	ENSG00000130005	128	189	16	254	172	160	130	189	74	100	316	286	248	221	218
CPQ	ENSG00000104324	4018	3782	1390	4581	6889	4009	5366	5011	1869	2451	7154	4654	2471	3859	5447
AC104806.2	ENSG00000250075	48	84	7	82	88	130	81	84	31	31	100	66	115	86	91
SIRPA	ENSG00000198053	15709	13859	4308	19483	24039	12398	17224	15562	6389	9858	18890	19817	4864	10991	22651
ZC3HAV1	ENSG00000105939	14605	15567	2584	23853	20520	26117	18098	22751	8352	12097	23694	19613	27341	18504	20841
ZNF79	ENSG00000196152	542	341	101	707	902	981	608	683	285	384	794	435	820	712	831
TRBJ1-2	ENSG00000282420	83	89	18	209	252	141	106	135	74	132	129	174	167	191	159
CAPRIN2	ENSG00000110888	4423	4281	896	7980	9371	9591	6623	6476	2837	3667	7728	5900	10426	7166	7918
ZNF134	ENSG00000213762	1637	2494	326	3861	1922	2801	2030	3184	1504	1264	2797	2559	2926	2556	2921
PDCD1LG2	ENSG00000197646	31	9	5	68	78	62	32	45	12	22	36	38	46	30	58
RRN3P3	ENSG00000257122	596	537	140	1160	1001	1153	952	775	290	501	1397	966	925	1006	1168
TNRC6C	ENSG00000078687	2457	3087	620	5477	4690	6873	3844	4687	1823	2595	4697	3802	6009	3973	3668
AC073655.2	ENSG00000258365	87	80	28	174	131	152	117	120	55	76	189	116	201	239	138
DIP2A-IT1	ENSG00000223692	42	184	60	183	218	455	413	481	201	133	705	527	437	286	134
AC027682.7	ENSG00000280214	19	13	3	22	42	68	60	16	27	15	35	38	65	59	44
TAF1D	ENSG00000166012	8124	7103	1594	12088	9917	9940	8407	10994	4166	6071	14254	8860	10495	9058	13378
ICA1L	ENSG00000163596	539	422	81	693	1048	640	680	693	305	337	934	497	841	816	822
AC093642.2	ENSG00000280119	80	257	35	488	253	274	321	187	112	65	675	312	497	563	463
IQCB1	ENSG00000173226	3571	2399	680	4045	4015	3811	4278	4287	1565	2304	6197	3208	4195	4075	5080
MAP3K14-AS1	ENSG00000267278	559	605	82	1020	606	825	580	957	221	608	935	1000	1649	655	841
MCM7	ENSG00000166508	5739	5708	1074	9207	9242	7830	7446	7729	2891	3893	12201	7758	11217	8060	10552
EIF4A2	ENSG00000156976	50816	68334	14725	80063	70433	94812	67094	83657	36297	49927	99820	69904	86191	73203	91509
LINC01003	ENSG00000261455	408	304	105	395	551	454	599	423	118	185	771	484	338	407	633
KDM8	ENSG00000155666	368	412	78	613	672	734	467	566	185	347	755	593	548	559	648
ALMS1P1	ENSG00000163016	59	43	6	126	65	83	50	62	22	46	147	121	75	74	60
FCN1	ENSG00000085265	164525	134787	58884	275211	280537	128002	258401	162192	51730	131297	268997	199927	59190	167420	281546
ENG	ENSG00000106991	2368	2798	497	3237	3473	1284	2826	1940	667	918	3643	3184	1028	2400	3435
PIK3R1	ENSG00000145675	14462	30364	4365	39173	23881	37186	23021	34498	15272	15846	42528	28329	34939	36750	25365
EIF3EP1	ENSG00000234882	93	94	18	157	137	158	177	152	71	120	162	107	200	139	112
PDCL3P4	ENSG00000244119	299	253	57	465	382	601	451	478	178	340	674	355	609	456	627
RSRP1	ENSG00000117616	28583	21559	5904	44636	38664	45931	35575	29307	16279	23608	39172	32626	47522	38664	45403
AC010627.1	ENSG00000248791	77	27	14	132	105	60	64	48	13	30	14	48	52	27	52
COL5A2	ENSG00000204262	88	71	13	106	84	92	89	115	42	66	106	92	198	106	149
AC095057.4	ENSG00000286089	61	84	13	118	97	145	65	56	51	49	150	71	99	103	109
AC020659.1	ENSG00000174171	660	1467	183	1684	2482	3572	3469	870	1147	728	4342	3408	6649	1133	2234
AC007569.1	ENSG00000257221	110	39	45	199	277	181	162	161	72	253	141	139	313	151	306
ALDH2	ENSG00000111275	12220	9135	3169	13662	17123	7966	10688	11634	5075	5601	16360	13018	4573	10513	17330
AC134043.3	ENSG00000279204	17	3	7	26	17	18	25	46	7	13	49	26	35	59	68
PLEKHH3	ENSG00000068137	23	48	15	58	52	28	27	25	19	13	44	102	7	36	32
RAPGEF6	ENSG00000158987	1610	2344	372	2606	1544	2975	2011	2779	1046	1439	4285	2292	2523	2247	2675
ZNF184	ENSG00000096654	740	931	141	925	1152	1198	995	1044	565	514	1514	749	1167	1101	1138
CSTA	ENSG00000121552	7891	6903	2576	10899	8592	6768	9132	9703	3607	4207	15538	8909	2586	5995	12245
AC012443.2	ENSG00000286207	53	96	8	152	111	147	118	138	49	81	183	148	137	93	95
ANKRD37	ENSG00000186352	116	220	27	281	204	277	219	236	114	192	465	224	213	248	272
CFAP44	ENSG00000206530	1253	1133	197	2428	2346	2483	1315	1951	751	954	2053	1568	2480	1928	2393
CCDC171	ENSG00000164989	81	108	25	174	233	143	122	152	69	71	136	148	201	121	187
DAPK1	ENSG00000196730	8352	7757	2218	9991	11952	5735	9992	7378	2390	4695	9057	9554	3781	9797	7348
SEMA4A	ENSG00000196189	9162	6796	2896	14010	12123	7009	11476	9318	3156	4889	13981	12180	3659	9565	13360
ADGRA3	ENSG00000152990	397	228	38	512	229	181	329	450	141	285	605	377	327	432	396
CCNDBP1	ENSG00000166946	8119	9230	1864	12591	13032	15008	12100	12068	5016	5456	18062	11252	11672	12132	15248
SPTA1	ENSG00000163554	33	16	3	12	25	35	16	9	8	13	54	29	37	42	33
ERO1B	ENSG00000086619	2219	2253	546	3644	3532	4019	2836	3060	1404	1696	4302	2874	4265	3300	3761
CCDC149	ENSG00000181982	1766	1494	789	2709	3117	1325	2045	2247	810	1302	2495	2175	637	1837	2779
RRP7BP	ENSG00000182841	1928	2276	340	4136	2883	2978	2080	2461	890	1339	2969	3449	3912	2897	3262
DOK4	ENSG00000125170	69	79	13	136	88	118	93	98	51	48	126	137	190	93	99
JADE3	ENSG00000102221	304	254	73	536	405	162	264	383	249	214	482	452	307	513	493
NEMP1	ENSG00000166881	2467	1989	431	3716	3875	3482	3384	3214	1165	2813	3445	2531	4541	3372	3354
SLC25A25-AS1	ENSG00000234771	2372	3219	501	4825	3621	4448	3653	3399	1495	2167	5478	4906	5976	4280	3897
GOLGA2P5	ENSG00000238105	1482	2656	349	4176	3741	4735	2378	2833	1235	1849	3531	2830	5592	3662	2607
TDRD9	ENSG00000156414	879	586	461	2228	1426	1016	894	1139	178	618	824	1432	390	916	1406
TRMO	ENSG00000136932	2210	3292	677	3641	2828	4749	3043	3420	1506	1848	5319	3080	3852	3266	3497
TTC17	ENSG00000052841	11371	10559	2780	16668	17854	15148	13616	15980	5854	8327	19021	13651	13995	14843	19007
AL356356.1	ENSG00000253047	42	31	5	89	58	28	45	33	11	29	101	48	78	59	60
AC009812.1	ENSG00000251867	226	354	48	485	239	349	321	438	166	202	548	422	482	361	557
E2F3	ENSG00000112242	3763	4604	880	5504	4581	5096	4293	4433	1780	2415	5247	3572	2945	4050	4710
FLOT1	ENSG00000137312	7862	10132	2184	13160	13155	9729	9485	10293	4358	4522	16622	10114	7095	8567	11010
TRBD1	ENSG00000282431	85	115	17	120	109	171	46	139	62	90	141	130	122	120	108
NA	ENSG00000271895	762	701	152	1652	1059	1612	944	1004	505	532	1840	1191	1511	1313	1372
SOAT1	ENSG00000057252	7002	8010	1855	9619	11092	8234	9321	9555	4031	4305	11278	8996	6658	8951	9100
LEF1-AS1	ENSG00000232021	174	149	15	298	93	172	160	504	69	256	274	251	497	269	245
ZNF76	ENSG00000065029	3324	3734	878	7788	7077	5945	4968	4807	1852	2744	7586	6254	6497	6060	6804
RABEP1	ENSG00000029725	7008	5975	1671	9129	8516	8786	7764	10169	3567	4521	10961	7524	8946	8989	9287
AC134878.2	ENSG00000278212	321	198	30	217	271	123	96	55	31	119	237	95	161	26	241
MAST4	ENSG00000069020	527	1410	148	1966	1063	1616	745	1277	484	618	1621	843	1852	1199	1040
NUDT2	ENSG00000164978	810	653	140	1055	1189	989	727	830	494	361	1319	1429	1042	872	1631
MECOM	ENSG00000085276	10	24	4	14	85	25	28	17	9	12	49	20	15	111	11
BACE2	ENSG00000182240	297	85	41	169	671	172	157	330	174	240	398	298	381	347	417
LINC02158	ENSG00000225611	40	23	11	45	77	39	97	35	12	19	64	32	13	54	58
AC005786.3	ENSG00000267436	32	37	9	182	121	91	65	78	35	40	174	142	121	114	132
ZNF614	ENSG00000142556	578	605	73	661	538	642	491	664	295	330	897	527	716	530	753
ZNF107	ENSG00000196247	2109	1678	278	3385	4024	3280	2233	2939	1099	1612	2392	2134	4718	2734	3418
TRIM17	ENSG00000162931	49	53	5	70	105	71	43	101	27	23	137	93	75	71	117
DNAJB1	ENSG00000132002	6083	21060	2972	19111	11841	26812	13458	16402	8965	9557	29611	18798	17971	16102	16182
SRGAP3	ENSG00000196220	344	232	53	313	317	220	314	381	86	157	285	358	223	291	384
AC026748.1	ENSG00000279908	101	586	28	290	207	478	274	409	193	105	713	353	427	359	380
ZNF738	ENSG00000172687	810	757	211	1406	1520	1481	1211	1267	667	738	1199	1386	1921	1255	1213
MIR210HG	ENSG00000247095	29	30	3	64	41	44	36	30	14	23	103	53	55	42	50
TRDC	ENSG00000211829	5582	2987	993	4567	6377	4449	3476	8402	4471	3258	11728	4576	4786	6468	8907
SAPCD1	ENSG00000228727	63	117	18	196	126	166	133	94	56	65	279	168	124	152	205
REV1	ENSG00000135945	5452	5028	1186	7791	7625	7926	6075	7737	2729	4047	9154	6508	7940	6752	8072
SLC41A1	ENSG00000133065	1623	2861	431	3062	2795	5595	2782	2826	1510	1805	3919	2953	3916	2984	3015
SAV1	ENSG00000151748	1123	1077	252	1497	1760	1509	1418	1216	690	773	2028	1106	1598	1124	1700
ZNF853	ENSG00000236609	328	472	71	592	430	549	492	622	263	196	799	538	533	530	607
RNF24	ENSG00000101236	5140	5389	1313	8524	9928	6089	8047	5304	2128	2919	5616	6482	3935	5474	8594
RPRD1A	ENSG00000141425	3550	2838	864	5473	4888	5116	5284	5121	1871	2737	6385	4666	4952	4918	6573
ALDH5A1	ENSG00000112294	838	498	81	1114	842	915	769	1098	311	640	1034	754	1241	1076	1210
MDC1	ENSG00000137337	3789	4521	802	6292	7477	7540	4889	5205	2365	2924	7563	5450	8524	5829	5722
AC011450.1	ENSG00000197813	203	186	40	317	458	375	337	224	105	185	330	259	444	358	263
AL109914.1	ENSG00000229646	19	28	5	11	17	20	32	16	11	13	29	27	60	29	16
AC009754.1	ENSG00000259935	13	45	5	25	29	77	53	16	38	18	155	70	63	55	61
HERC2P10	ENSG00000259845	125	186	63	540	388	218	445	47	26	149	111	63	118	176	180
EHD4	ENSG00000103966	3554	5763	906	3194	3421	2777	2909	3346	1455	1707	5190	4736	1922	2748	3879
ERG	ENSG00000157554	37	21	9	111	46	46	42	27	22	23	67	63	33	71	39
NAA16	ENSG00000172766	4871	5851	1111	8297	6610	7743	5519	8037	2876	9414	7523	7478	9067	7178	7515
CSF3R	ENSG00000119535	46026	47616	20960	104872	113239	41527	68284	51221	20584	32117	74554	92487	23025	58972	99343
AL117336.1	ENSG00000269952	12	155	17	76	25	84	87	88	71	59	321	155	64	126	106
CNTNAP2	ENSG00000174469	10	88	73	323	26	398	385	222	12	168	1075	531	1261	342	935
DMXL2	ENSG00000104093	28519	23974	10663	42111	52314	26683	40170	32944	10150	19031	23422	27651	12679	31109	31148
ERFL	ENSG00000268041	113	131	24	271	189	179	184	238	84	160	371	291	364	257	278
AP000345.2	ENSG00000272733	18	7	2	51	58	38	70	41	26	32	80	47	128	127	155
FOXO1	ENSG00000150907	4798	7657	962	7000	5717	6880	5169	6948	2878	3366	10519	6322	8673	5881	6727
PLCD4	ENSG00000115556	15	34	3	22	47	42	33	9	23	13	59	25	41	26	43
PLXNA3	ENSG00000130827	1561	2502	362	5845	4079	4463	2660	2815	1342	1558	4482	4099	5211	3508	3455
TTC39C	ENSG00000168234	4099	5760	983	8504	7040	8380	5061	6888	2957	3526	8482	5532	7770	5950	7896
PRTFDC1	ENSG00000099256	50	51	6	66	38	92	85	37	35	31	117	65	43	77	56
TYROBP	ENSG00000011600	18136	20531	6040	34868	32459	17949	31269	25339	8898	12308	46533	34188	8036	21567	37361
CEACAM1	ENSG00000079385	215	154	39	274	490	366	313	264	69	234	448	252	570	387	270
AMIGO2	ENSG00000139211	1432	1565	199	1719	2026	2571	1967	1732	721	1080	2613	1512	3157	1909	1846
THBS4	ENSG00000113296	60	80	21	56	84	22	66	37	14	30	69	98	51	80	100
BDH1	ENSG00000161267	1341	1011	215	2409	1647	1638	1710	1557	658	1027	2176	1796	2368	1744	1642
SLC5A4-AS1	ENSG00000242082	70	38	14	218	29	67	50	23	41	16	36	25	78	23	38
RP9	ENSG00000164610	1136	1010	194	1167	1393	1360	1110	1456	652	634	1917	1329	1803	1398	1898
MAP3K13	ENSG00000073803	774	528	223	799	1293	899	883	762	338	511	1163	733	659	776	912
ZNF711	ENSG00000147180	366	378	58	519	586	597	491	562	231	332	559	524	628	533	687
PCOLCE-AS1	ENSG00000224729	31	36	4	70	68	57	59	44	16	19	109	47	63	69	91
PCNPP1	ENSG00000258359	17	40	6	22	49	85	48	25	19	25	66	38	44	42	34
ADAT2	ENSG00000189007	2608	2774	464	4244	3525	4294	3470	4229	1403	2279	5121	3627	4686	4307	3796
LINC02777	ENSG00000232453	60	26	5	39	42	41	55	35	13	12	48	38	21	15	82
CERNA1	ENSG00000259577	24	203	32	84	105	82	75	117	76	59	177	129	164	100	160
SRGAP1	ENSG00000196935	40	89	31	135	91	76	67	85	28	37	75	98	40	122	36
AC037459.4	ENSG00000287467	55	39	4	96	134	173	78	89	19	41	111	70	142	97	114
AC020910.5	ENSG00000274104	95	253	44	262	193	327	233	238	122	121	314	204	284	259	297
AL133245.1	ENSG00000272754	15	11	3	88	30	34	45	27	15	19	65	26	62	26	56
AC092718.6	ENSG00000278985	48	150	16	93	64	101	109	96	85	34	207	139	80	168	123
BNIP1	ENSG00000113734	423	1041	211	947	744	1421	969	1013	622	387	1695	1186	848	1026	1034
AK3	ENSG00000147853	2174	2136	486	3076	3115	3710	2921	2495	1332	1827	4651	2504	3429	3035	3275
PCSK7	ENSG00000160613	18749	19545	4519	37801	38420	41247	28242	25398	11813	15469	35552	28389	37148	35011	29330
NAV2	ENSG00000166833	39	44	6	45	78	60	34	63	25	38	72	59	78	50	60
LEMD3	ENSG00000174106	4290	5287	1157	6696	6107	7956	5726	7302	2807	3693	7679	6066	7542	6495	6867
VAMP2	ENSG00000220205	11096	16619	3112	20331	19985	22997	15666	18760	9001	9969	30098	18226	18430	18457	24458
CATIP	ENSG00000158428	21	25	5	26	67	26	41	32	12	14	46	29	13	50	55
AL121820.3	ENSG00000287385	33	35	12	39	49	69	20	42	17	37	93	61	132	52	79
CSNK2B	ENSG00000204435	1947	2093	546	3561	3180	3123	2958	2392	1243	1452	4127	3504	2848	3067	3738
AL133375.1	ENSG00000245261	9	27	4	51	33	36	27	47	13	22	46	53	52	35	23
AL109766.1	ENSG00000259137	39	28	7	32	43	45	42	47	18	32	63	20	33	30	54
AC004453.1	ENSG00000279853	13	39	5	26	25	63	45	39	11	23	101	69	42	43	39
PIGP	ENSG00000185808	661	352	149	645	813	675	700	868	208	377	737	488	705	513	801
NA	ENSG00000268225	50	18	3	96	45	24	35	55	21	45	41	51	91	49	49
PLIN1	ENSG00000166819	44	17	4	50	41	32	22	27	16	16	46	37	36	43	43
ADORA2B	ENSG00000170425	111	91	23	116	111	62	90	83	37	37	199	79	26	36	115
HINT2	ENSG00000137133	135	53	15	140	166	139	89	125	42	72	146	137	210	126	188
QSOX1	ENSG00000116260	5297	10387	2076	10158	9021	6253	8055	5708	3020	3577	11354	9695	3234	7083	8866
IQGAP2	ENSG00000145703	19168	11970	4525	20012	27542	19216	17524	22960	8158	9427	18952	13628	13629	16017	17520
HSF2	ENSG00000025156	1857	3550	492	3197	2255	3779	2572	3575	1709	2026	4649	3261	3934	3235	3177
CST3	ENSG00000101439	24969	23369	5412	34466	35530	17007	36886	26414	6947	13527	53237	30327	8823	29574	41335
ZNF831	ENSG00000124203	2664	3909	571	6910	6225	8267	4813	5249	1883	2684	6481	3998	7556	5399	4206
SNX25	ENSG00000109762	799	915	189	1348	1747	1848	1109	1207	702	696	1261	980	1984	1331	1435
MUC16	ENSG00000181143	30	94	37	92	146	36	512	20	22	22	6	9	82	58	38
FAM200B	ENSG00000237765	2296	1439	565	2705	2905	2429	2288	2143	723	1354	2733	2138	1796	1519	2889
SIRT3	ENSG00000142082	1271	1180	250	2086	1837	1917	1609	1763	715	818	3067	1631	1845	1729	2304
NACA3P	ENSG00000121089	62	139	12	179	146	112	186	187	12	51	125	155	122	82	111
AMZ1	ENSG00000174945	16	49	5	43	78	39	27	41	17	15	80	40	48	55	64
LINC00598	ENSG00000215483	59	79	11	113	116	115	108	87	39	62	126	109	178	105	76
RASGRP2	ENSG00000068831	14072	20176	3406	37508	29582	24481	21516	21939	9152	14025	42544	35134	32117	27770	29318
LIG1	ENSG00000105486	2453	2772	487	5003	3826	4347	3029	4272	1373	2239	5668	4309	5963	3658	4596
DTX2P1-UPK3BP1-PMS2P11	ENSG00000265479	521	651	168	1123	1140	1049	825	867	341	491	1335	871	1084	1067	1052
FAM118A	ENSG00000100376	3397	7527	686	27029	4285	3713	14716	3432	2971	1850	5250	5048	3057	4759	5424
NUCB2	ENSG00000070081	3585	2923	640	3813	3409	3810	3000	5263	1606	2448	4014	3914	4732	3673	4654
AL512306.3	ENSG00000240710	150	195	51	350	365	243	261	271	115	176	263	306	372	377	231
C3orf20	ENSG00000131379	61	123	8	98	201	202	72	192	51	94	57	157	164	156	121
RANGRF	ENSG00000108961	1492	1451	351	2637	2314	2445	1658	1998	835	1155	3207	2317	2267	2113	2702
TRBV7-9	ENSG00000278030	507	406	67	799	932	617	535	815	387	446	979	462	930	538	590
TMEM120B	ENSG00000188735	682	1031	177	1934	1262	1524	1310	1110	521	663	1589	1722	1553	1551	1577
AL031009.1	ENSG00000278987	40	20	4	37	76	80	52	43	18	39	65	46	83	54	63
AC092111.1	ENSG00000275367	58	64	9	129	41	105	72	111	31	44	189	71	313	112	140
RUNX3-AS1	ENSG00000229162	41	71	5	150	34	85	75	51	30	39	101	79	92	54	65
ZNF706	ENSG00000120963	6846	9050	1682	11387	9188	10841	9916	9339	4726	5545	12721	10478	11070	10423	12063
CTAGE6	ENSG00000271321	59	102	12	94	142	293	136	104	50	103	128	107	182	89	143
OAF	ENSG00000184232	1867	2473	693	3521	2821	2135	2645	1936	922	1045	3324	2903	791	2086	2914
MRPL20-DT	ENSG00000272455	217	160	32	332	330	301	253	373	123	168	463	254	346	276	386
BSPRY	ENSG00000119411	110	61	4	109	56	135	94	92	22	34	233	96	93	104	155
MAGI2-AS3	ENSG00000234456	66	39	10	247	134	35	105	185	67	98	191	61	177	100	150
ZCCHC24	ENSG00000165424	929	763	290	1135	1032	471	768	768	283	428	822	1127	449	655	1178
FCHSD1	ENSG00000197948	4766	6647	1209	11104	12556	11196	9241	7772	3259	4097	13697	10570	11496	9168	11924
SPG7	ENSG00000197912	9755	11547	2278	21129	17608	17385	14486	11575	6070	7857	22480	19514	18080	16232	16697
AC024075.2	ENSG00000269044	1706	1557	314	2645	2285	2668	2336	1912	982	1109	3343	2392	2052	2346	3067
POT1-AS1	ENSG00000224897	38	27	6	56	74	43	46	72	18	24	45	56	67	39	64
CEP70	ENSG00000114107	276	320	53	504	576	690	405	611	216	293	506	404	732	410	558
INKA1	ENSG00000185614	31	40	7	56	56	22	68	35	9	11	66	44	22	43	55
RFX3	ENSG00000080298	1656	2387	518	3500	3138	3425	2552	3279	1303	1502	3522	2570	3137	2894	2933
TPT1-AS1	ENSG00000170919	2311	2773	458	4800	4209	4948	3777	3625	1411	2196	5990	4222	5016	3979	4820
AC016394.1	ENSG00000272599	51	52	15	68	59	93	53	56	32	39	106	86	69	78	77
AC018644.1	ENSG00000229677	65	50	13	231	233	398	251	219	63	164	113	228	373	166	196
CEBPA	ENSG00000245848	3989	1601	588	6033	4674	2546	3378	2156	726	1367	3544	3121	1109	2477	4654
AC090948.4	ENSG00000287377	72	65	16	158	171	149	121	111	46	87	124	140	187	124	98
IMPG2	ENSG00000081148	131	161	30	191	220	207	118	228	78	123	159	171	297	160	159
MLLT3	ENSG00000171843	1145	2632	295	2132	1875	3018	1734	2779	1212	1396	3464	1903	2923	2077	1991
IGHV3-53	ENSG00000211967	157	160	26	103	249	157	190	218	106	227	576	279	463	789	591
KIAA1671	ENSG00000197077	399	539	42	853	755	1167	1794	858	275	472	1365	591	1133	990	924
AC144548.1	ENSG00000258210	26	32	7	60	65	84	41	49	22	27	47	41	107	59	68
GNB5	ENSG00000069966	1766	2119	367	3309	3126	3659	2535	2521	1251	1616	3427	2529	4257	2786	2897
LAT	ENSG00000213658	696	806	93	1299	1330	1400	1288	1242	430	615	2053	1322	1574	1168	1186
AL121845.1	ENSG00000229299	134	176	17	339	151	221	181	244	70	143	393	418	334	211	277
MTERF2	ENSG00000120832	1181	1002	176	1680	2064	2058	1455	1636	715	848	2221	1034	2590	1595	1819
L3MBTL3	ENSG00000198945	4277	3672	753	4569	6355	4694	3963	4276	2503	4196	10740	3768	3636	8241	4567
AC099548.2	ENSG00000253882	674	1390	155	987	803	1944	1301	1858	721	705	2172	1054	2686	1242	1029
ZNF302	ENSG00000089335	3562	1663	504	3398	3686	3673	3440	4073	1165	1772	4341	3273	5667	3428	5197
TRIM61	ENSG00000183439	103	31	6	96	40	26	29	19	19	36	67	88	79	62	93
RTN1	ENSG00000139970	5341	2196	885	4977	4880	2629	5099	4298	1267	1283	5553	3779	1131	2804	4668
RHOH	ENSG00000168421	3113	5992	944	6097	3722	7183	3760	5600	2493	3703	8213	4476	6405	5625	4623
ARHGEF40	ENSG00000165801	5283	3677	2357	9594	8756	4909	5719	5577	2569	3470	7592	7381	2293	5013	10687
HNRNPA1P38	ENSG00000253605	20	23	3	17	8	23	19	27	7	10	63	18	20	17	44
LINC01619	ENSG00000257242	476	1118	122	1020	608	1283	985	855	446	454	1070	964	1371	1001	883
SYCE1L	ENSG00000205078	51	89	9	89	66	132	153	85	50	46	222	142	107	106	173
SYNE4	ENSG00000181392	81	54	18	141	121	152	112	120	43	65	246	163	153	148	139
FDXACB1	ENSG00000255561	166	231	29	165	247	339	254	307	110	120	471	231	208	326	308
OCIAD2	ENSG00000145247	969	2062	165	1598	1418	1867	1057	1716	709	790	2452	1333	2235	1452	1548
RHOU	ENSG00000116574	3815	5077	1072	5012	3199	3080	4703	5296	1606	1069	6893	5501	1867	3431	5052
WRN	ENSG00000165392	1486	2640	492	3132	2576	3328	2298	2684	1068	1489	2675	2968	2907	2708	2546
SCML4	ENSG00000146285	3935	4853	752	9804	8176	12175	6457	8131	2301	4850	7252	6197	14077	7645	5808
AC012313.5	ENSG00000268912	96	23	17	91	99	70	99	108	37	94	141	89	172	91	174
FAM66E	ENSG00000225725	53	31	6	97	76	60	44	41	27	32	74	72	126	50	41
AC092645.2	ENSG00000286545	176	155	22	310	373	402	178	203	112	173	283	152	517	195	186
SEPTIN1	ENSG00000180096	6896	7855	1146	12889	12966	15001	10106	10359	4121	5931	16376	10963	15884	12029	11392
PRKD2	ENSG00000105287	3580	5690	893	8030	7896	8313	5769	4813	2292	2937	10098	7833	7275	7164	8046
UGCG	ENSG00000148154	5191	3976	729	5047	3519	4684	4146	5007	2151	2718	5151	4483	5138	4905	5453
AC009831.3	ENSG00000274275	18	82	3	72	48	82	60	73	33	32	109	49	45	57	73
SH2D3A	ENSG00000125731	734	928	142	1931	1298	1501	1090	1159	481	777	2015	1451	1982	1240	1343
EML5	ENSG00000165521	441	493	106	1125	1089	1152	753	1051	386	503	695	715	1410	777	904
NUP160	ENSG00000030066	4960	4221	983	8008	6975	7623	5677	7139	2557	4001	6732	5856	8233	6486	6694
SEL1L3	ENSG00000091490	8087	6890	1548	9979	12616	11193	7461	8772	5039	6004	10256	7493	14150	10133	11368
AEBP1	ENSG00000106624	707	374	117	1043	554	456	531	832	242	553	2005	1170	1155	964	1442
TRIM66	ENSG00000166436	4143	1787	709	5522	8497	8423	3843	3238	1628	4111	4888	3716	7250	6142	5698
LINC00663	ENSG00000266904	236	109	17	253	253	275	172	233	75	172	299	223	382	238	237
LINC01284	ENSG00000230317	45	51	14	136	75	91	106	107	37	64	123	73	219	64	90
EML4-AS1	ENSG00000224875	68	35	4	21	100	31	27	55	22	29	54	41	97	53	68
PTBP2	ENSG00000117569	1786	2381	443	3111	3044	3207	2581	2856	1511	1667	4667	3110	3009	2770	3282
SLC30A4	ENSG00000104154	502	573	128	691	1091	1103	643	866	401	436	859	596	1286	676	1006
SRSF7	ENSG00000115875	16504	26897	5026	27348	28486	48051	25807	26916	13305	18849	41379	26187	34421	29067	33081
SERHL	ENSG00000172250	39	41	17	49	88	37	29	29	14	40	77	123	49	55	157
CDK5RAP3	ENSG00000108465	6219	6935	1521	12934	10986	10478	9198	8142	3346	4958	14098	13002	11285	9456	13601
SNX3	ENSG00000112335	10812	9609	2751	13477	14358	11079	12549	13616	4788	6109	16733	11562	8244	10051	15866
AC091814.1	ENSG00000255882	18	19	7	50	15	34	22	24	36	15	38	27	28	24	59
TRAV12-1	ENSG00000211785	313	218	19	237	248	493	115	313	96	165	404	184	502	153	243
RN7SL663P	ENSG00000275132	10	13	5	19	29	26	15	7	9	16	22	27	19	30	19
PIM2	ENSG00000102096	4883	3525	1532	10358	7229	12358	6274	7564	2778	5516	11670	6154	12497	6087	9508
ASNS	ENSG00000070669	100	109	23	284	264	214	163	173	70	91	353	201	279	311	164
AC004494.2	ENSG00000278942	31	45	7	39	60	64	22	33	25	21	76	57	64	91	45
SMIM24	ENSG00000095932	15	23	5	54	16	27	24	13	15	18	26	50	32	26	38
NPAT	ENSG00000149308	3464	2651	671	5511	5060	5053	3866	5802	1801	3247	4402	3461	6419	4561	4315
SEPTIN6	ENSG00000125354	22171	21407	3828	39460	31536	34257	27158	35179	12112	18602	38057	24459	40343	30559	31396
CCDC120	ENSG00000147144	309	492	70	628	658	668	430	482	203	304	951	584	677	543	559
ST6GALNAC2	ENSG00000070731	140	44	77	220	342	109	319	147	55	28	165	233	53	157	198
KIF1B	ENSG00000054523	2876	5214	1025	5336	5679	5138	5348	3353	2020	1754	4565	4155	2845	3548	3561
ZNF460-AS1	ENSG00000267871	69	37	13	153	94	105	129	79	25	46	134	124	147	120	114
IGHV4-34	ENSG00000211956	154	172	95	583	319	375	326	321	354	261	653	505	1415	725	1159
FMR1-IT1	ENSG00000236337	83	175	40	280	206	238	171	182	97	94	278	192	199	207	206
STAT4	ENSG00000138378	7138	10174	1474	13657	14000	20058	11836	13290	6046	7329	17136	8832	18494	12544	12424
GPR34	ENSG00000171659	751	58	50	339	592	159	545	285	61	150	263	345	189	172	367
TRBV5-4	ENSG00000230099	198	169	16	319	336	206	126	291	66	154	259	194	289	213	217
AL121985.1	ENSG00000228863	111	95	28	272	143	320	123	161	68	85	313	164	402	209	266
SIRPB2	ENSG00000196209	11579	3822	1986	13292	13566	5544	8135	6175	2518	3790	8038	3547	1599	7718	8807
HDAC2-AS2	ENSG00000228624	94	44	23	120	82	49	107	74	13	56	70	73	21	74	91
IDO2	ENSG00000188676	57	14	4	36	82	21	102	51	7	8	50	22	33	75	123
GPATCH4	ENSG00000160818	1545	1196	305	2002	1784	2477	1712	1767	700	1144	2463	1775	1932	1911	2587
EFCAB13	ENSG00000178852	616	456	164	870	874	696	658	921	319	512	865	1034	1068	882	984
RUSC2	ENSG00000198853	997	1135	524	1984	1840	954	1519	1101	482	616	1813	2256	459	1109	2295
RPL23P2	ENSG00000176054	75	66	18	141	125	117	102	140	50	76	172	115	167	67	146
METTL15P1	ENSG00000174912	40	74	14	66	95	66	64	68	26	54	91	45	87	78	88
P4HTM	ENSG00000178467	2132	2853	505	5645	4555	4581	3652	3237	1440	1979	5488	4573	4969	3658	4283
DDX11L2	ENSG00000236397	219	583	103	1404	1357	140	734	1233	105	360	824	336	139	600	189
TSHZ3	ENSG00000121297	1597	649	455	1278	2276	948	1131	1142	456	734	1046	1201	487	809	1730
IL12A	ENSG00000168811	72	232	32	217	209	471	206	198	135	144	363	223	357	264	247
PET100	ENSG00000229833	1057	2247	415	2565	2048	3253	2355	2182	1133	1297	4413	2723	2539	2429	3170
EPHB3	ENSG00000182580	190	37	29	197	189	43	101	61	15	34	178	149	37	39	113
AC104806.1	ENSG00000250030	29	19	6	38	37	34	30	35	5	19	24	19	31	27	40
AMN1	ENSG00000151743	700	342	137	1072	998	838	761	993	332	572	1041	761	1215	803	1137
GSTA4	ENSG00000170899	110	102	32	249	130	169	198	178	80	80	494	133	108	164	241
ICOS	ENSG00000163600	1135	3164	339	2616	1501	5482	1796	2169	1185	1541	4063	1827	4156	1999	1680
AC004877.2	ENSG00000280149	85	59	15	142	124	170	95	113	51	113	178	117	211	120	134
STMN1	ENSG00000117632	2198	1587	324	2243	1759	1961	2215	2423	841	1384	2933	1911	3301	2476	2540
SNORA54	ENSG00000207008	2	14	5	26	7	49	19	18	8	21	20	23	19	26	24
PTCD3	ENSG00000132300	10018	8575	2127	16323	14126	16573	12900	14251	5140	8101	15111	12293	17191	13271	15602
ZNF354C	ENSG00000177932	950	800	196	1627	1709	1575	1261	1481	501	921	1477	1153	2023	1305	1390
CCDC77	ENSG00000120647	786	541	173	1133	1152	1116	758	1054	417	592	1495	877	1029	971	1415
H2BS1	ENSG00000234289	14	35	9	44	32	20	55	40	7	23	50	38	22	19	30
CISD3	ENSG00000277972	662	833	207	1437	1432	1135	1160	1054	344	440	1531	1055	715	950	1177
TTC28-AS1	ENSG00000235954	1383	1348	294	2352	2260	2509	1754	1913	713	1100	3131	1862	2892	1963	2360
AC073264.3	ENSG00000283537	511	1166	124	726	523	1485	1110	1595	585	534	1704	866	2172	895	809
U6	ENSG00000278757	11	24	18	46	96	65	83	18	2	32	30	18	23	45	2
VDAC1P8	ENSG00000229036	135	137	35	309	257	292	234	342	104	121	229	205	366	246	241
AL353796.1	ENSG00000259994	172	68	20	219	256	170	176	155	47	73	164	120	185	137	174
LRP8	ENSG00000157193	1800	2520	479	3800	3036	3712	3286	2437	1374	1387	3436	3626	3627	3476	3327
LINC02413	ENSG00000257345	21	31	6	18	50	23	24	17	15	13	21	33	46	37	53
DCAF8	ENSG00000132716	9928	9225	2284	16880	16104	16912	14112	13163	5175	7503	17852	14681	18515	14937	18453
WDFY3	ENSG00000163625	5475	5121	2085	8888	9877	5787	7134	6746	2547	4073	5449	6598	2291	5846	6625
AC091181.1	ENSG00000279555	17	56	18	66	62	91	47	60	33	32	82	105	89	69	59
ARHGEF4	ENSG00000136002	62	72	14	155	54	68	40	83	49	70	135	148	162	113	167
KDM2B-DT	ENSG00000256742	87	51	26	119	228	113	132	110	57	66	121	144	188	99	96
MYBPC2	ENSG00000086967	18	61	16	67	48	42	34	40	40	34	84	96	79	96	96
PSMB4	ENSG00000159377	12906	15567	3361	21955	18107	22371	17245	17320	7922	9678	31775	20612	16350	17594	24069
PKIG	ENSG00000168734	276	246	132	495	594	345	297	415	170	215	909	630	817	504	757
AC078883.1	ENSG00000225205	182	148	33	301	196	235	188	218	90	137	340	213	428	239	237
KIF5A	ENSG00000155980	53	59	14	135	175	221	104	75	49	51	101	78	203	96	80
AC025034.1	ENSG00000258302	76	74	8	110	60	108	66	64	34	55	117	56	114	46	111
AL359921.2	ENSG00000273058	104	176	23	223	206	255	156	172	85	104	307	156	243	222	207
ITPKB	ENSG00000143772	8937	12005	1799	18644	14634	13340	10955	15603	4623	7934	18554	14426	16229	13470	13354
AC011498.2	ENSG00000267030	26	26	7	83	39	36	26	33	12	26	49	42	27	38	31
TSG101	ENSG00000074319	3449	3568	715	4025	4591	3352	4011	3640	1447	1990	6231	3219	2322	3303	4982
PKP2	ENSG00000057294	231	69	79	364	378	140	146	202	76	58	153	236	119	120	91
GOLIM4	ENSG00000173905	1781	1001	345	1422	2004	980	1430	1582	528	659	1629	1245	739	1315	1781
ABCA5	ENSG00000154265	2717	3464	646	5023	5639	7016	4160	4593	2067	2368	6583	3621	6213	4624	5058
SNHG14	ENSG00000224078	5102	6763	1247	12803	11099	13803	8177	11542	3715	6035	9147	7999	17665	10346	7856
OXCT1	ENSG00000083720	2381	2041	470	3565	3370	3755	2860	3557	1361	1904	4162	2541	4360	3124	3203
ZNF587B	ENSG00000269343	2556	3741	739	5500	3514	6203	3852	4631	1923	2427	4111	4507	5334	4292	4263
SNORA53	ENSG00000212443	44	92	11	82	124	158	59	120	37	94	139	125	107	114	171
TRPM2	ENSG00000142185	1611	1269	717	2989	4510	935	1758	1420	499	1019	1609	2796	569	2015	1980
CD28	ENSG00000178562	4416	6350	971	13922	5580	13350	6215	10071	2926	6153	10021	7222	14420	8579	6596
LMAN1	ENSG00000074695	4979	4338	920	6705	7248	7462	6026	6388	2639	3398	6772	6251	6980	6459	7902
ADPRM	ENSG00000170222	1007	1301	229	2290	1302	1393	980	1862	547	1040	1530	1321	3105	935	1606
FAM228A	ENSG00000186453	7	5	4	17	43	7	21	8	3	10	27	22	13	19	22
APBB2	ENSG00000163697	45	120	27	50	53	291	67	81	79	67	210	55	203	282	337
AC006518.2	ENSG00000256682	12	21	8	5	21	28	32	18	11	13	14	23	24	41	29
AL360270.1	ENSG00000232811	53	355	33	177	144	278	220	222	258	105	733	366	167	290	326
MTARC1	ENSG00000186205	2288	825	510	2545	2495	1664	1522	1767	651	1245	1074	2098	856	1406	2810
HOMER3-AS1	ENSG00000269019	39	81	22	86	74	39	62	50	21	37	77	73	12	51	58
C20orf27	ENSG00000101220	1646	2659	338	3256	3537	1226	2084	2344	538	933	2760	4959	780	2042	2114
NT5E	ENSG00000135318	964	287	147	831	551	720	580	891	476	581	1093	744	1604	387	831
ITGAX	ENSG00000140678	36698	37008	8826	55669	55401	28417	55794	35968	11898	19070	53051	41808	16936	44525	54130
SLC9B2	ENSG00000164038	566	624	106	967	1007	1109	702	787	398	473	1009	540	1219	885	812
OVGP1	ENSG00000085465	720	994	154	1173	1015	1797	784	1085	430	648	2000	1245	1601	999	1061
EDNRB-AS1	ENSG00000225579	52	59	6	56	116	145	72	70	41	50	109	67	137	74	98
MSANTD1	ENSG00000188981	21	40	2	42	68	50	47	30	19	30	36	77	35	51	35
SGPP2	ENSG00000163082	207	383	34	484	386	517	207	264	150	165	819	268	645	401	238
H3P6	ENSG00000235655	26510	30356	7983	39923	37867	32815	37321	35031	13272	17663	52009	33799	16396	29803	40237
SPAG17	ENSG00000155761	67	37	11	89	92	25	41	57	5	39	90	84	14	108	39
SYT17	ENSG00000103528	150	382	64	341	400	351	608	327	130	147	947	349	253	471	504
MRPL9	ENSG00000143436	2999	5478	690	5645	4711	6727	4158	5280	2360	2463	8405	5013	5719	5237	5930
SECISBP2	ENSG00000187742	8417	10267	2302	17515	16615	16618	13499	14440	5437	7725	17036	13423	16454	15345	14889
PGAM1	ENSG00000171314	18571	15768	4621	26546	24244	21795	22309	18036	7472	11106	26476	21820	11146	16258	21912
UBAP1L	ENSG00000246922	1335	1206	311	2615	2703	2928	1872	1775	1102	1056	2272	2196	2816	2129	2170
RADX	ENSG00000147231	458	475	119	1012	1249	1280	736	863	382	455	1098	564	1659	732	860
HLA-DPB1	ENSG00000223865	47830	43176	9144	57450	55635	43335	73768	63664	15030	26017	84795	57647	31302	52968	60164
AL359921.1	ENSG00000230325	24	47	10	96	66	80	49	56	19	45	126	46	82	77	62
PCAT1	ENSG00000253438	80	182	19	249	212	306	154	164	95	108	255	174	272	146	206
ITPRIPL2	ENSG00000205730	2491	1110	362	3385	3192	1443	2398	1575	485	806	1628	1735	1147	1763	2629
ZNF75A	ENSG00000162086	3124	2081	484	4442	4335	3525	3461	4128	1371	2178	4563	2964	4611	3641	4563
RINT1	ENSG00000135249	2042	2766	501	3163	2893	4000	2534	2868	1407	1657	4280	2847	3198	3138	3197
BCAS4	ENSG00000124243	900	729	220	1522	1531	1658	904	1568	459	1005	1490	1337	2119	1373	1603
FIRRE	ENSG00000213468	199	176	24	289	216	196	320	272	64	188	358	371	362	263	360
RPL7AP60	ENSG00000213152	17	20	4	39	18	41	21	26	9	18	17	37	34	34	29
FAM241B	ENSG00000171224	86	170	13	172	111	177	87	191	58	73	274	138	166	118	160
SEC24D	ENSG00000150961	4640	2521	866	4541	4867	3574	4281	4372	1444	2151	3853	3564	2346	3611	4396
TAF10	ENSG00000166337	1306	2197	375	2142	2005	3012	2290	2158	837	953	3177	2410	3008	2493	2776
GAS2L3	ENSG00000139354	183	357	59	277	369	257	284	248	152	113	351	271	99	219	273
TBC1D4	ENSG00000136111	8123	7937	914	10410	9881	12466	8214	13388	4074	9014	14542	9671	17928	9728	9959
CNOT6L	ENSG00000138767	10367	13570	1934	16332	18739	18021	13324	20443	7036	8923	19787	12644	19822	16305	16004
FLT4	ENSG00000037280	417	303	68	988	455	505	404	264	178	402	1011	1080	338	477	577
RRAGB	ENSG00000083750	1397	1241	359	2303	2249	2099	2012	2024	733	1181	2543	1761	2306	1908	2487
AC112128.1	ENSG00000285943	100	126	21	238	156	184	114	168	64	74	201	137	213	170	220
MS4A4E	ENSG00000214787	1647	1287	459	2515	3348	1235	2592	1412	574	934	1703	1813	758	1608	2121
DOCK8-AS1	ENSG00000183784	82	109	18	97	122	68	112	56	23	59	150	71	56	88	109
MTX3	ENSG00000177034	3993	5208	851	9518	6784	9545	4475	7194	2929	3904	6562	5323	10188	6290	5490
MAN1C1	ENSG00000117643	1580	1695	334	2006	1630	2027	1459	2309	715	1458	2693	2503	2779	1758	2217
NR2C1	ENSG00000120798	4078	4675	827	6608	5996	7251	5621	6209	2535	3225	7391	6017	7429	5575	6516
TSGA10IP	ENSG00000175513	19	12	5	28	37	6	31	22	5	9	13	24	4	37	29
WHRN	ENSG00000095397	197	327	77	672	541	694	370	323	188	224	813	438	438	1055	597
SH3PXD2B	ENSG00000174705	302	216	63	502	228	221	422	354	196	104	208	372	86	252	407
RAB31	ENSG00000168461	20681	11608	4136	18578	18569	12959	17094	18344	6115	9271	19700	16612	6395	12016	19905
AL359715.1	ENSG00000233967	174	151	32	322	344	259	266	257	103	154	280	192	340	227	235
KAT2B	ENSG00000114166	8081	10684	2464	14888	16071	19301	13052	14856	7723	8271	14505	10424	18586	12580	11991
TMEM30B	ENSG00000182107	118	375	35	359	181	421	208	321	151	186	426	255	458	219	255
CCL2	ENSG00000108691	8	81	31	87	79	48	32	17	3	27	80	6	9	53	35
GLS2	ENSG00000135423	131	105	20	250	218	242	167	197	57	106	213	153	339	149	237
DDX39B	ENSG00000198563	34008	37969	9028	60847	53680	63543	49233	48787	20901	29803	60321	52186	64916	56547	60121
PRLR	ENSG00000113494	535	635	281	1241	810	510	736	469	288	263	341	713	281	414	651
AC106782.3	ENSG00000261444	42	26	12	37	108	53	61	40	14	18	49	12	45	33	21
TRBV20-1	ENSG00000211747	666	784	107	1132	655	1101	567	1130	265	561	1257	777	1326	823	880
HOXB3	ENSG00000120093	399	380	76	763	579	495	709	486	171	375	818	447	806	691	513
STRC	ENSG00000242866	35	151	26	265	196	172	74	93	63	88	221	309	223	108	108
IGSF22	ENSG00000179057	18	22	6	61	53	80	38	33	22	27	76	47	60	28	53
AL133477.1	ENSG00000286835	76	200	26	185	190	259	170	201	96	108	294	198	287	231	224
LINC01094	ENSG00000251442	261	138	71	317	408	159	234	266	65	123	340	112	89	204	354
TMEM14C	ENSG00000111843	2512	1805	633	3158	2801	2203	2454	2902	851	1335	3576	2237	1592	2333	3648
CCDC138	ENSG00000163006	299	258	56	325	457	456	377	444	162	223	396	361	609	350	491
KIAA1614	ENSG00000135835	13	8	2	13	27	11	7	5	3	8	2	18	5	16	15
DICER1-AS1	ENSG00000235706	387	353	76	700	625	528	512	492	215	226	917	494	677	537	683
AC092803.1	ENSG00000260805	64	51	14	122	63	90	100	100	11	30	163	70	54	79	159
MTMR9LP	ENSG00000220785	35	31	22	102	73	41	50	98	25	65	113	73	263	87	98
LINC01800	ENSG00000234572	91	24	16	62	107	68	81	66	15	96	154	68	267	111	202
ARHGEF2	ENSG00000116584	11696	8361	2480	14101	18717	11255	13450	11324	3807	6833	13258	12844	10122	11668	15883
ZNF385A	ENSG00000161642	8638	9772	3122	15885	17185	6885	10944	8395	3794	5449	16847	13624	3557	10069	14740
ANKRD36	ENSG00000135976	3678	5356	1268	10184	11396	11620	7506	8235	3525	3952	8289	5443	11530	8916	5957
LMLN	ENSG00000185621	1069	845	211	1545	1586	1708	1216	1409	567	794	1416	1445	1951	1386	1266
RCC1	ENSG00000180198	1925	1732	365	2798	2160	1555	1659	1830	624	976	2498	1458	1422	1532	1995
LINC01503	ENSG00000233901	398	445	150	749	769	461	692	401	164	283	812	766	179	515	638
VEZF1	ENSG00000136451	6865	6475	1187	9002	8893	8298	6863	7755	3056	3408	7227	6908	6468	6483	7928
AC092329.4	ENSG00000284428	210	173	44	383	386	456	380	343	102	196	323	275	497	353	388
DENND11	ENSG00000257093	9824	10821	1792	22133	14026	18208	12596	15240	5110	8490	14087	11608	25560	14961	13680
CHURC1	ENSG00000258289	5037	4531	649	9465	10168	4932	7037	5950	2757	5937	8592	6087	7949	6786	5671
MMRN1	ENSG00000138722	284	143	16	370	304	370	299	190	242	144	372	250	127	241	194
PLA2G4C	ENSG00000105499	229	160	251	318	274	315	1296	389	37	146	118	1495	493	79	101
ADGRF3	ENSG00000173567	69	46	12	115	83	92	69	88	33	52	134	109	132	101	116
MYG1-AS1	ENSG00000257605	30	30	12	34	32	21	30	32	11	19	49	17	8	29	26
SF3B4	ENSG00000143368	3517	3596	794	6210	5880	4293	4067	3940	1611	2152	6417	4906	3119	4011	5254
SLC27A1	ENSG00000130304	1452	1195	372	2862	2874	1211	2018	1439	492	753	2416	2342	755	1740	2785
AC007326.5	ENSG00000284294	17	24	5	29	33	29	30	29	10	14	43	26	49	31	35
Y_RNA	ENSG00000207525	43	98	25	154	80	188	106	128	78	52	253	146	181	131	88
PARP12	ENSG00000059378	7559	8547	1716	16120	12731	11995	12781	10985	4124	5890	16734	12231	13496	12345	14366
ZNF582-AS1	ENSG00000267454	134	67	23	144	180	154	92	218	55	98	170	100	256	198	255
LINC01786	ENSG00000230415	38	76	6	133	134	39	24	81	22	37	146	124	93	88	122
STRCP1	ENSG00000166763	59	239	37	299	269	226	106	83	112	95	340	521	271	149	149
ANKRD50	ENSG00000151458	3083	1090	667	3178	3705	1619	2205	2217	607	1487	1789	1739	975	1746	2655
TMEM205	ENSG00000105518	1966	1478	516	3312	2848	1774	2197	2055	680	1165	3125	2540	1261	1919	3235
EVI2B	ENSG00000185862	26923	21211	7827	37065	39440	24550	27651	30333	11108	18015	35155	24843	17423	21220	38188
MPO	ENSG00000005381	490	177	112	770	587	297	631	317	169	229	461	687	169	392	742
LINC01888	ENSG00000237576	53	75	7	97	75	100	98	70	24	48	104	74	58	136	110
PPT2	ENSG00000221988	331	248	65	412	445	487	374	392	130	234	482	441	558	463	426
SPTLC3	ENSG00000172296	72	26	7	173	90	32	44	138	20	49	111	88	63	160	95
TDRKH-AS1	ENSG00000203288	40	83	8	105	104	93	58	83	36	32	156	70	93	111	90
HEMK1	ENSG00000114735	4212	3284	944	8909	7841	7545	6179	6749	2248	3862	7629	6381	9248	7095	6917
STON2	ENSG00000140022	409	367	148	674	726	343	654	600	78	176	452	396	199	638	466
EIF1B-AS1	ENSG00000280739	176	127	58	398	349	324	227	341	85	190	408	219	371	244	269
HNRNPH1	ENSG00000169045	101888	145757	29475	190590	156936	207230	149224	148431	68473	91984	202915	176356	210832	163310	176013
NGDN	ENSG00000129460	3344	7224	1064	6350	4837	8856	5316	6024	3436	3292	10406	6976	6408	6491	6642
CES4A	ENSG00000172824	1247	1225	274	1841	1648	1940	1911	1450	594	1051	2509	2031	1761	1738	2006
CDNF	ENSG00000185267	102	97	22	203	124	128	85	177	45	69	220	102	205	128	133
NDUFV2-AS1	ENSG00000266053	158	313	44	390	300	436	239	286	157	148	508	308	375	291	304
LINC01547	ENSG00000183250	18	18	6	60	34	18	29	37	9	21	29	41	32	47	68
MTAP	ENSG00000099810	1960	1818	444	2913	2366	3276	2723	2302	1036	1724	3109	2536	3116	2403	2770
ACYP1	ENSG00000119640	584	508	133	976	1110	1096	793	887	306	434	1144	767	1270	816	1067
Y_RNA	ENSG00000207034	16	43	17	114	119	94	41	61	25	45	60	51	86	59	58
PMS2P1	ENSG00000078319	789	804	184	1672	1301	1159	1079	1221	434	564	1625	1086	1421	1164	1217
DMAP1	ENSG00000178028	5539	5576	1159	9994	9710	10484	7995	7674	3031	4251	11607	8243	10479	8671	10022
COMMD4P1	ENSG00000214646	23	41	12	51	79	50	52	33	11	23	40	36	56	54	37
TRGJP	ENSG00000211691	17	4	5	24	18	20	15	26	36	39	39	25	11	74	45
AC131009.3	ENSG00000273568	120	58	27	90	176	139	90	112	55	56	95	151	191	116	116
DRICH1	ENSG00000189269	75	25	4	131	146	121	137	120	87	100	125	122	381	235	233
SNRPN	ENSG00000128739	1156	1658	288	2150	1814	2127	1388	1938	687	921	2618	1591	2088	1590	1854
SLC25A14	ENSG00000102078	932	913	223	1387	1483	1518	1206	1273	520	744	1859	1245	1593	1281	1675
SSC4D	ENSG00000146700	18	8	7	38	56	34	9	40	13	4	35	15	13	21	49
LINC02701	ENSG00000250508	44	17	5	53	105	44	55	62	11	18	47	15	8	13	21
RN7SKP70	ENSG00000252464	71	60	9	130	62	84	51	37	31	28	64	54	87	55	49
LINC01422	ENSG00000223704	442	403	98	1181	1048	1628	761	716	359	507	921	718	1384	1058	592
NIPAL3	ENSG00000001461	2756	2755	525	5877	4922	5211	3491	5154	1571	2761	3961	3543	6738	4352	4116
CD34	ENSG00000174059	64	120	2	247	77	96	203	57	75	48	132	162	164	190	152
NAGS	ENSG00000161653	41	46	6	116	88	42	49	26	16	16	63	46	30	46	65
FAM225B	ENSG00000225684	264	389	112	810	285	468	736	491	125	170	581	413	174	355	473
AC019205.1	ENSG00000229852	115	124	12	101	216	198	223	194	78	94	214	163	237	199	148
NCBP2	ENSG00000114503	5809	5291	1169	7906	7539	8309	6236	6737	2885	3879	8965	6280	8440	6846	7687
PPDPF	ENSG00000125534	1027	1450	229	2924	2302	1311	2050	1598	513	753	1959	2344	680	1653	1609
SEMA4F	ENSG00000135622	527	531	104	1150	1289	1368	764	798	321	485	1069	827	1417	865	830
NAIP	ENSG00000249437	24449	9717	6680	31794	34074	19762	21591	25630	7057	12099	22909	12739	15854	21285	27425
DPH1	ENSG00000108963	1179	2320	316	3496	2337	2518	1944	2093	997	1178	3596	2969	2788	2640	2252
AP005018.2	ENSG00000254851	1635	1682	350	2939	3097	3124	2128	2057	899	1179	3697	2453	2936	2771	2773
CENATAC	ENSG00000186166	4098	5121	1032	6893	6708	9494	6799	5792	2855	3358	12887	6538	7002	6741	7584
PRKACA	ENSG00000072062	12028	11798	3610	17138	17059	12837	16213	12845	5607	7351	18899	16409	6288	13244	17218
AL121772.1	ENSG00000274414	15	45	6	30	39	29	46	43	14	11	55	36	6	24	18
RN7SL600P	ENSG00000274963	6	69	11	83	83	98	161	117	31	34	101	214	60	122	171
PHF10	ENSG00000130024	6596	13577	1882	11518	11465	17144	10604	12298	7079	7059	16252	12270	16645	13325	12037
AC068587.4	ENSG00000283674	823	516	191	1202	1245	1669	984	630	364	641	1390	1623	1522	1582	1056
ENOSF1	ENSG00000132199	2535	2632	686	6072	4910	7945	3721	3746	1084	3733	7818	4494	8781	5635	4034
AC244034.1	ENSG00000234981	19	60	12	66	39	67	49	42	27	31	112	104	46	38	77
STK33	ENSG00000130413	34	54	9	71	61	42	13	78	50	46	67	76	92	40	167
ZNF471	ENSG00000196263	198	98	23	257	199	79	171	268	75	194	128	107	545	237	282
SETBP1	ENSG00000152217	1425	1950	409	2444	4006	2305	2716	2501	1018	1250	2941	2161	2224	2868	2393
POU5F1B	ENSG00000212993	32	73	8	82	58	108	31	61	24	32	99	65	102	64	51
CPA3	ENSG00000163751	17	33	3	79	41	56	38	9	26	18	46	89	54	78	41
AC073111.3	ENSG00000284691	936	864	189	2331	1808	2213	1187	1609	521	1080	2361	1462	2146	1500	1778
CYP2D6	ENSG00000100197	160	227	37	404	242	188	170	137	102	90	532	511	453	291	332
SETP9	ENSG00000235101	18	6	4	15	28	46	22	12	9	19	37	22	55	36	19
GABPB2	ENSG00000143458	3650	4509	1071	7069	6833	7704	6256	6439	2342	3380	7407	5249	7424	6216	6444
PLCB1	ENSG00000182621	1923	1993	862	2894	3180	1983	2369	2003	766	1223	1765	1658	962	2015	2655
GLI3	ENSG00000106571	22	30	5	19	126	70	56	28	17	14	65	54	41	41	33
AC009226.1	ENSG00000223725	79	103	27	157	125	183	71	88	60	72	124	182	186	154	140
ATP6AP2	ENSG00000182220	21587	20267	6029	25167	23289	22431	25981	26063	10185	12919	33857	22042	13487	20219	27046
RCBTB2	ENSG00000136161	8943	3890	1707	9606	12048	6286	8330	7541	2244	4419	7990	6204	4323	5152	10456
LAS1L	ENSG00000001497	3387	3383	743	5226	5095	4595	3798	4320	1648	2422	6131	4689	4587	4387	5271
AC009951.6	ENSG00000287115	65	50	28	128	94	109	120	65	17	39	133	98	33	82	131
FHL3	ENSG00000183386	1778	1253	415	2186	2105	891	2042	1997	930	878	2023	1825	727	1668	2458
BARD1	ENSG00000138376	540	682	118	734	691	1238	954	794	374	509	978	771	1315	933	752
ABHD17B	ENSG00000107362	1533	1556	175	1796	1385	1687	1762	2530	994	839	3018	2029	1647	2527	2290
C7orf25	ENSG00000136197	29	20	7	57	89	59	39	25	13	19	14	32	34	33	25
POMGNT1	ENSG00000085998	2297	2213	466	3973	4207	4381	3364	3006	1187	1703	4886	3363	3710	3713	3880
PMEPA1	ENSG00000124225	211	220	37	197	231	144	205	172	82	142	367	228	306	232	487
LACTB	ENSG00000103642	4550	4103	1067	5099	4803	3205	4928	4433	2071	2115	6053	4509	2047	3644	5927
PID1	ENSG00000153823	4037	3689	633	3423	3363	1562	3849	3542	1207	1858	4491	1918	407	3773	6307
ZNF550	ENSG00000251369	2305	1550	253	2864	2220	2483	2375	2742	1024	1591	2347	2208	3716	2524	3033
MEI1	ENSG00000167077	1196	1975	237	2244	3186	2414	1899	1997	793	1168	4112	2305	2381	2705	2563
CD300E	ENSG00000186407	31850	37366	10156	53666	54535	35748	79619	40539	19657	17732	77625	40748	13367	31107	85406
NENFP1	ENSG00000233647	12	52	5	85	39	70	70	36	19	14	49	54	63	76	50
CALHM6	ENSG00000188820	22	20	3	95	57	56	95	52	9	41	123	108	52	75	98
MFGE8	ENSG00000140545	1542	2154	234	3018	1371	2343	1501	2614	941	1158	3000	2552	3349	2768	2796
POLR2J4	ENSG00000214783	176	631	79	692	412	878	684	543	307	284	953	756	755	624	701
AC004067.1	ENSG00000273447	62	40	3	106	63	111	85	130	26	54	155	66	89	83	96
GOLGA2P10	ENSG00000255769	399	697	99	1332	867	981	468	572	318	624	1379	960	782	986	1148
LRCH1	ENSG00000136141	2214	3947	793	4552	3217	4385	3641	4286	1991	1927	5903	4084	3622	4032	4427
AC004967.1	ENSG00000243554	26	24	5	56	69	52	49	39	18	32	76	47	71	34	61
CLUAP1	ENSG00000103351	578	385	126	893	664	818	569	657	214	533	899	591	911	778	813
AL590064.1	ENSG00000287837	246	500	123	866	795	955	730	603	247	494	829	763	935	691	391
AC007216.3	ENSG00000261560	28	316	22	176	118	268	141	214	105	87	273	236	139	206	142
RASGRP4	ENSG00000171777	5528	4453	1781	10510	10536	4262	7837	5179	2038	3146	8470	8648	2218	6259	9590
TIMP2	ENSG00000035862	11275	6650	2486	13683	12903	7107	12315	11050	3345	6261	15353	10448	3666	8139	14899
AP001372.4	ENSG00000254974	21	60	8	72	17	51	22	74	27	20	36	44	71	61	27
DDX31	ENSG00000125485	962	749	142	1470	1256	961	1030	1340	374	633	1634	1002	1328	1025	1339
ZNF544	ENSG00000198131	973	564	162	1528	1650	1608	1141	1404	433	826	1472	1110	1742	1397	1356
AC083855.2	ENSG00000285906	200	47	35	103	265	77	87	95	23	91	76	88	26	90	122
AP000238.1	ENSG00000273464	28	18	10	55	62	82	62	21	13	38	100	41	47	65	66
CASP4LP	ENSG00000235505	889	949	140	2117	1907	2660	1905	1027	611	914	2601	1189	2102	1061	1459
CEP95	ENSG00000258890	5700	9506	1439	10685	8855	11836	7669	9289	4742	4688	13714	9045	10710	9118	9851
IFITM1	ENSG00000185885	4069	7891	922	12103	8846	7897	5805	7918	2703	3432	12913	7027	8517	7216	7837
LINC01118	ENSG00000222005	18	4	4	43	24	16	15	6	8	11	32	16	21	14	29
PDCL	ENSG00000136940	1216	1395	206	1459	1504	2056	1620	1603	760	698	1986	1461	1520	1549	1705
IGLV2-5	ENSG00000253234	23	17	9	50	23	21	24	31	13	29	76	39	40	77	73
AC084824.5	ENSG00000276148	124	103	19	193	149	214	135	127	47	76	256	148	196	167	186
CDC42EP3	ENSG00000163171	18369	7859	8487	30644	25809	22856	20694	13752	4986	13666	13088	11286	10876	11563	23297
AC010809.2	ENSG00000259408	95	176	45	216	193	286	222	223	111	131	287	217	255	261	171
CSF2RA	ENSG00000198223	5716	2426	1280	5373	7733	3376	5536	4711	1346	3221	6222	4751	1576	3405	7700
CSF2RA	ENSG00000198223	5716	2426	1280	5373	7733	3376	5536	4711	1346	3221	6222	4751	1576	3405	7700
SLC31A1	ENSG00000136868	3976	1983	1264	5857	5608	4019	4141	4724	1205	2541	3695	3160	2116	3495	4228
DCAF5	ENSG00000139990	10848	11308	2585	16751	17097	15911	14638	15686	6155	7931	18644	14305	15135	14611	17553
ZFP28	ENSG00000196867	704	405	92	941	825	566	601	942	319	448	618	535	1157	632	1231
ZBTB24	ENSG00000112365	2517	3004	661	3996	3934	3972	3008	3987	1511	1990	4171	3101	4085	3344	4172
MRPL46	ENSG00000259494	136	143	16	231	200	339	226	203	76	104	320	201	299	228	247
RNU6-1223P	ENSG00000252933	6	13	8	40	36	28	17	16	14	13	19	18	41	42	18
SRP54-AS1	ENSG00000258704	106	129	23	328	280	317	170	185	78	81	255	176	329	239	202
OTUD5	ENSG00000068308	5849	7120	1253	10035	10267	9214	8055	8090	3434	4405	14300	9076	9153	8455	10607
AC026367.3	ENSG00000275759	38	63	4	154	77	141	65	48	45	37	103	58	122	65	105
AL162231.2	ENSG00000230074	119	93	36	164	194	150	122	122	48	57	172	114	118	98	229
ZNF880	ENSG00000221923	811	687	125	1132	1086	1025	700	966	343	532	1217	799	1106	1098	1206
SOS2	ENSG00000100485	8290	8642	2314	11366	14628	10038	10174	11958	4089	6087	9792	8358	7962	9438	10652
AC093627.4	ENSG00000240859	586	218	144	921	1532	402	655	525	109	368	522	510	166	369	775
AC002128.1	ENSG00000268947	27	90	11	138	48	147	87	116	59	28	102	157	123	91	106
SLC25A26	ENSG00000144741	993	1500	296	2122	1899	2025	1418	1959	688	886	2713	1394	1722	1841	1903
AC246787.2	ENSG00000244620	24	31	5	46	119	36	48	33	21	19	94	86	116	92	37
NLE1	ENSG00000073536	621	588	101	1188	987	806	904	794	257	605	877	805	1164	1048	1084
CPVL	ENSG00000106066	37566	30462	10154	38868	50020	30266	39301	45533	11742	24075	45783	39912	11171	29988	47785
ZNF10	ENSG00000256223	688	783	77	974	1024	1064	681	817	455	530	1407	613	1328	848	872
HNRNPA1P70	ENSG00000236946	88	50	6	129	83	100	69	69	21	62	90	43	195	87	66
TRMT2B	ENSG00000188917	2921	2696	660	4196	4453	4089	4065	4478	1546	2213	4615	3203	4325	3825	4260
DOCK9	ENSG00000088387	3316	4883	603	7921	5873	8342	4103	6639	2221	3423	5606	4474	9014	5065	4414
FOXJ3	ENSG00000198815	7549	10561	2280	14367	13062	14540	10966	13373	5242	6344	14641	11212	13409	12318	12960
PLGLA	ENSG00000240935	52	57	8	132	83	114	72	108	45	57	70	40	155	88	119
FAM102A	ENSG00000167106	4884	13822	1034	14870	6933	10272	6780	9909	3652	6120	17426	12426	12481	10053	9129
ZNF564	ENSG00000249709	15	28	6	74	45	33	43	49	19	13	41	35	48	28	48
LMNB1	ENSG00000113368	5433	2836	1030	4942	5130	2966	3806	3467	1549	2386	5233	2863	2329	3081	4541
PCGF2	ENSG00000277258	31	22	18	42	83	29	40	21	11	20	41	34	15	34	38
HSD3B7	ENSG00000099377	71	76	20	108	136	72	109	58	30	30	168	44	49	47	106
ZNF639	ENSG00000121864	3536	6205	965	6297	4860	6856	4941	7017	3056	2942	7630	5481	6725	5681	6076
PFN1	ENSG00000108518	55169	55205	12750	82726	83258	76779	72512	63229	23872	32467	115943	68694	49716	60285	81319
HNRNPA3	ENSG00000170144	38158	33597	9259	57738	51497	54478	51265	51391	20517	28981	68520	46765	52697	48156	57818
ZNF815P	ENSG00000235944	812	1263	166	1501	1204	1146	849	1414	556	790	1583	1233	1707	926	1566
ZNF224	ENSG00000267680	5479	4062	1051	8457	9312	8779	7381	6989	2792	4320	8700	6494	10288	7705	8456
AL132656.1	ENSG00000224886	27	39	19	147	43	81	90	65	28	30	49	95	54	111	77
TMEM91	ENSG00000142046	1161	1176	275	2097	1761	1194	1531	1283	565	652	1703	1659	974	1189	2199
ASMT	ENSG00000196433	15	31	4	164	34	25	25	26	9	13	45	22	12	29	20
ASMT	ENSG00000196433	15	31	4	164	34	25	25	26	9	13	45	22	12	29	20
CIT	ENSG00000122966	118	138	25	183	233	239	147	127	65	88	191	131	295	222	139
UPB1	ENSG00000100024	41	118	10	134	107	210	27	46	17	40	80	194	209	163	110
AC012085.1	ENSG00000186076	5593	5289	1586	9176	8207	6667	6955	5792	2273	3635	7910	7190	3360	5454	6618
UPF3B	ENSG00000125351	1716	1156	282	1919	2448	2052	1732	1887	711	1231	2317	1774	2031	1920	2454
BEND5	ENSG00000162373	120	96	19	125	148	105	108	150	49	87	183	164	269	134	263
RAB32	ENSG00000118508	5141	2428	1114	4419	5371	3076	4586	3915	1446	2219	6318	4023	1465	3399	6348
TIAM2	ENSG00000146426	387	612	84	652	550	584	650	471	186	247	1026	651	506	797	479
RPL36A	ENSG00000241343	1565	1367	368	3641	1922	2495	1884	2256	894	1373	2504	2084	2908	2180	2271
ADAMTS17	ENSG00000140470	71	271	25	294	213	352	229	255	103	154	599	290	350	277	165
RTN4RL2	ENSG00000186907	23	24	3	23	22	20	21	28	15	13	21	24	7	25	26
SPATC1	ENSG00000186583	14	20	4	48	48	9	32	29	9	9	12	40	19	36	29
IGHV3-66	ENSG00000211972	73	23	17	74	116	35	63	234	57	99	166	145	148	388	167
MISP3	ENSG00000141854	80	100	24	135	138	116	131	79	48	34	175	72	80	120	73
RILP	ENSG00000167705	549	614	156	764	659	345	672	595	204	268	1051	838	185	517	877
COX7CP1	ENSG00000235957	122	124	24	166	167	105	167	184	31	57	193	144	119	91	218
ZNF444	ENSG00000167685	830	782	175	1365	1520	1192	1358	1164	453	777	1802	1497	1404	1308	1718
ACAP1	ENSG00000072818	12075	15253	2547	28673	24440	24746	18604	17128	7481	11057	31414	23823	27235	20431	22858
AF201337.1	ENSG00000254332	250	313	71	237	267	266	287	289	103	110	392	261	164	202	243
MPHOSPH6	ENSG00000135698	1342	799	324	1466	1456	2145	1706	1634	862	851	2595	1737	1727	2069	2407
AP4B1	ENSG00000134262	5440	4484	1095	8859	8375	9615	7635	6973	2842	4153	9524	6361	8410	8019	8515
EVA1B	ENSG00000142694	36	85	10	169	105	45	96	73	18	19	196	122	48	57	71
CD68	ENSG00000129226	43	91	30	174	140	67	113	55	21	50	294	101	27	72	111
SARAF	ENSG00000133872	42697	67505	10607	64291	47387	61222	51930	81333	29121	36022	107027	60733	60187	58477	74114
FAM169A	ENSG00000198780	1005	1844	211	1949	1970	2029	1391	2149	805	837	2157	1268	1922	1457	1389
AL109809.1	ENSG00000232528	47	30	11	69	138	46	35	53	13	35	27	113	16	27	54
VEGFB	ENSG00000173511	941	1293	189	1540	1198	1361	960	1292	599	664	1934	1436	1398	1401	1612
LONP2	ENSG00000102910	10598	10112	2004	18174	13752	17487	14395	15447	6486	9894	18201	16385	13811	11665	17121
SNX16	ENSG00000104497	918	731	279	1337	1395	1147	1271	963	392	535	1366	995	885	842	1183
LINC01814	ENSG00000236008	66	64	23	170	176	76	86	92	19	46	74	83	86	43	105
SLC22A15	ENSG00000163393	3315	1456	936	3953	4727	2050	3337	3441	809	1854	2442	2559	1743	3110	4421
CCDC88A	ENSG00000115355	13606	10359	3649	17237	20184	12137	15501	13401	4894	7635	13215	13127	6931	13123	17640
LINC02356	ENSG00000257595	38	38	10	37	71	8	38	13	10	12	39	40	19	18	32
PAG1	ENSG00000076641	11515	18021	3098	28804	20460	30873	20647	24609	9008	11906	22259	22316	28485	24356	18513
TCF4	ENSG00000196628	4356	2780	1017	4504	5323	2935	4478	4489	2013	2754	3910	4501	5316	6363	6025
FBF1	ENSG00000188878	423	489	97	858	889	1064	620	635	242	406	1052	775	926	681	696
NOD2	ENSG00000167207	5814	9038	1716	9169	8582	5331	7253	5785	3033	3398	12259	10290	2262	6631	9905
RGS1	ENSG00000090104	399	14105	1001	2185	907	11137	5445	6013	3287	2982	38718	4467	3556	7299	6758
MS4A3	ENSG00000149516	11	9	7	40	12	13	11	8	8	9	39	26	6	16	28
SF3B1	ENSG00000115524	96224	107059	20074	159103	130715	151424	112341	142852	52834	69471	155794	115983	149975	125715	138632
APLF	ENSG00000169621	296	271	63	441	439	373	333	356	185	230	591	310	391	317	475
AC007785.3	ENSG00000268401	16	17	2	22	20	48	30	16	13	17	32	25	49	22	23
ZNF347	ENSG00000197937	782	287	106	1031	662	519	668	925	203	483	769	579	1195	733	1030
U6	ENSG00000277613	10	16	12	39	94	49	69	11	6	23	12	14	9	30	3
ATF7IP	ENSG00000171681	12627	12893	3809	24531	23933	25013	18715	24024	9138	11888	18910	17802	26617	21284	18198
SIRPG	ENSG00000089012	1361	1455	213	2960	1561	2174	1623	2309	554	1315	2298	1979	3048	1863	1851
PSME2P2	ENSG00000225131	298	155	50	297	233	357	428	375	127	187	645	374	228	322	436
ZNF826P	ENSG00000231205	141	73	22	192	216	163	149	126	36	79	213	192	557	273	155
HECTD2	ENSG00000165338	160	236	41	316	510	521	260	579	245	202	337	215	745	343	300
GP6	ENSG00000088053	115	189	14	52	114	167	234	107	105	53	365	226	101	122	71
TRDV2	ENSG00000211821	416	206	160	308	100	146	44	346	1358	914	1454	778	108	910	739
OGA	ENSG00000198408	31360	36501	7657	57751	59646	64144	46933	47885	22064	26393	61298	40854	57855	53012	50858
RNASEH2B-AS1	ENSG00000233672	6	19	5	23	85	89	82	70	34	49	19	104	175	42	96
UNC79	ENSG00000133958	18	13	4	10	20	12	22	9	5	9	17	6	10	23	12
CHCHD7	ENSG00000170791	3453	2602	521	4752	4575	4859	3860	4749	1624	2513	5422	3776	5500	3683	5306
ZNF529-AS1	ENSG00000233527	323	176	47	524	527	457	372	354	149	208	464	337	672	351	524
ARCN1	ENSG00000095139	10349	5763	1422	8638	11822	6927	7336	9246	2513	4732	8294	5594	6056	6493	9446
ELL2P1	ENSG00000227295	95	70	13	35	60	19	41	56	14	14	79	54	21	45	30
AL390879.1	ENSG00000234062	117	91	23	227	171	160	142	137	65	87	231	157	105	144	202
MAP1S	ENSG00000130479	454	1546	150	1438	1107	528	630	422	244	269	1328	1154	399	631	595
DCBLD1	ENSG00000164465	786	386	79	1119	1177	896	1158	1052	135	418	1001	382	881	627	747
AC015799.1	ENSG00000279432	43	223	45	235	186	380	331	180	168	103	430	311	154	305	193
AC104452.1	ENSG00000283189	70	104	19	293	192	162	147	129	54	72	223	274	273	184	243
AC091060.1	ENSG00000278986	91	239	38	305	184	369	241	258	145	106	227	247	289	310	214
METTL1	ENSG00000037897	327	277	60	439	245	500	321	341	142	219	646	462	368	387	509
NOL4L	ENSG00000197183	7017	12647	1361	14421	11065	16758	12287	12667	5210	5987	17073	13377	15939	11940	11583
CLDND1	ENSG00000080822	7076	11066	1987	19083	11149	17129	12297	13246	7192	6341	19006	12932	18695	15018	14448
CU639417.1	ENSG00000274559	14	36	9	44	32	20	58	40	8	24	50	43	22	19	32
FAM214B	ENSG00000005238	4121	4633	1084	6659	7282	4625	7175	3741	1760	2141	8505	6418	2460	5229	6958
PPP4R1	ENSG00000154845	6645	6869	1650	8482	9727	7981	8098	7361	3506	3959	9294	7157	5969	6470	8874
HSBP1	ENSG00000230989	6220	4483	1627	7608	6994	7145	7021	7379	2109	3555	9961	6747	3668	6065	8000
NSUN5P1	ENSG00000223705	7543	6114	1490	19657	13901	17027	12305	13353	4153	7371	17387	11936	20070	16073	14963
ZNF263	ENSG00000006194	3174	2895	595	5449	4732	4174	3662	4333	1537	2387	6439	4096	3863	3839	5308
INPP5B	ENSG00000204084	3100	2587	625	3955	3988	6051	3431	5860	2053	2029	7501	5765	3319	3933	9369
LMBR1L	ENSG00000139636	5238	9399	1567	11842	9424	11111	10260	8622	4247	4575	15883	12909	9246	10815	11241
UPF3A	ENSG00000169062	6067	5638	1266	8504	8896	8755	7002	7331	2820	4268	11690	6673	8924	7124	9032
ZNF521	ENSG00000198795	34	45	5	85	57	49	36	63	24	18	97	70	47	75	42
AC002091.2	ENSG00000266389	111	101	19	122	170	121	158	185	40	50	97	109	93	111	159
TSPAN4	ENSG00000214063	520	348	163	870	815	459	540	368	145	186	1074	1127	170	697	575
TBK1	ENSG00000183735	4255	3952	869	4745	6318	4567	4651	4715	1913	2377	5698	3694	3490	4107	5018
SENCR	ENSG00000254703	101	72	21	172	153	84	118	79	28	45	149	89	31	76	171
SH3BGRL	ENSG00000131171	23289	19687	6071	27939	27315	24844	25910	27367	9883	13323	35239	25747	13414	20935	35054
RAC1	ENSG00000136238	14207	17184	3799	18990	18145	16798	18069	16782	6819	8272	26744	17500	10568	15174	21753
MMP14	ENSG00000157227	724	485	141	854	863	447	561	618	232	240	923	731	288	358	837
MIR9-1HG	ENSG00000125462	19	83	18	73	144	320	130	55	60	57	168	116	90	117	46
FXYD6	ENSG00000137726	918	874	400	1394	1603	678	1007	1075	278	527	1618	1130	311	705	1534
AL359762.3	ENSG00000285851	58	73	35	178	148	192	208	144	55	59	169	183	161	183	186
TMEM33	ENSG00000109133	4114	4244	1135	6208	6154	5803	6002	5000	2123	2800	6274	5244	3705	5092	6404
MOV10	ENSG00000155363	4122	5333	830	9321	6916	7316	7740	5591	2244	3162	12336	7779	6719	7229	8373
ACTG1	ENSG00000184009	83537	78819	21174	136056	128719	72787	90509	76182	30243	47723	142521	108620	51122	80684	116226
BRD9	ENSG00000028310	4293	5284	1129	9157	8290	7268	6446	5741	2426	3484	10195	7928	7953	7034	7675
AC007292.1	ENSG00000267980	29	53	6	55	86	41	59	43	16	38	240	68	53	71	98
RAB11FIP1	ENSG00000156675	13888	9312	4205	18165	21034	17969	14376	12420	6241	8714	16740	12062	8653	14007	17719
MLLT6	ENSG00000275023	30284	40570	6140	61457	63766	59382	42050	48380	18247	25521	58870	45844	60859	46145	47145
PLCG2	ENSG00000197943	11177	10884	2959	14334	16713	12450	15051	13595	6551	6976	15915	15373	13052	15924	17761
CYP2B7P	ENSG00000256612	17	13	5	26	125	4	23	106	25	14	94	133	46	21	94
MT-TC	ENSG00000210140	29	21	14	53	27	83	21	22	15	36	65	26	29	34	70
AL356966.1	ENSG00000224356	17	105	18	192	59	154	85	91	47	32	146	85	76	116	68
ZRANB3	ENSG00000121988	244	251	55	356	295	342	234	314	155	162	390	246	367	295	356
IGHA2	ENSG00000211890	700	790	103	2105	1796	400	1041	828	515	191	613	234	1163	1696	1004
AC102953.2	ENSG00000273230	59	89	3	133	140	105	99	73	39	50	123	130	161	104	107
LGMN	ENSG00000100600	826	600	93	678	572	451	675	710	268	372	1086	814	673	1102	1009
GOLGA7B	ENSG00000155265	728	1264	124	2171	1647	2918	1191	1221	704	924	2015	1252	2358	1466	1152
RRAS2P1	ENSG00000236360	50	61	8	64	43	90	70	70	21	41	104	44	76	77	118
CERS2	ENSG00000143418	10826	9549	2866	14254	16190	13117	13517	12986	4851	6485	17128	12472	8297	10543	17006
ZNF630	ENSG00000221994	301	219	61	371	579	414	329	320	182	205	488	340	423	408	518
C17orf113	ENSG00000267221	121	23	10	109	102	39	63	37	16	34	64	49	44	49	91
AC068722.2	ENSG00000273972	37	99	25	176	36	259	148	112	89	57	330	203	98	150	187
ZNF789	ENSG00000198556	1771	1084	320	2201	2189	2437	2218	2120	750	1376	2396	1795	2793	2281	2421
AC022382.1	ENSG00000269886	22	20	4	19	30	28	25	33	15	16	52	20	23	29	26
NUP50-DT	ENSG00000226328	1230	1014	323	2556	979	1398	1761	1766	361	427	2256	1050	816	1572	2565
LRRC70	ENSG00000186105	76	119	39	122	88	105	101	129	86	81	274	156	107	127	206
SCN8A	ENSG00000196876	40	98	9	130	426	303	203	100	72	46	92	130	240	158	66
ST6GAL1	ENSG00000073849	15839	9551	2426	17962	19846	17858	16277	17102	6322	9726	20641	14112	19437	17172	19902
LINC00671	ENSG00000213373	123	110	39	214	120	188	173	135	36	65	168	212	49	106	219
AC105052.1	ENSG00000205236	363	345	82	1103	706	1222	608	494	285	538	506	518	709	826	832
LINC01521	ENSG00000213888	35	16	4	89	48	44	27	49	14	21	60	31	60	36	69
DISP1	ENSG00000154309	337	250	81	620	568	498	518	481	167	247	599	397	633	477	575
SPATA1	ENSG00000122432	46	30	16	64	126	49	80	82	22	28	46	51	52	79	86
MCF2L2	ENSG00000053524	98	234	26	290	353	285	192	106	174	137	279	250	409	149	149
N4BP3	ENSG00000145911	132	1079	40	294	223	151	186	225	264	144	998	701	332	489	469
TRBV10-3	ENSG00000275791	216	171	23	260	262	302	112	386	84	161	556	245	327	197	156
GAS7	ENSG00000007237	21982	18001	5196	32054	26838	18157	18520	20584	8174	11492	23045	25573	9239	18045	22782
DIAPH2	ENSG00000147202	3259	2931	989	3185	4038	2697	3509	3494	1461	2026	4229	3281	1754	2742	3892
EPHX1	ENSG00000143819	869	576	285	906	1122	371	567	751	233	398	1084	886	342	856	1049
RBM26	ENSG00000139746	11590	12718	2868	19255	19311	20212	15662	18114	6958	9393	21389	15771	22248	16872	19722
ITGA4	ENSG00000115232	52379	42489	10185	68891	79005	62753	70152	66030	21997	31498	69276	55518	64224	67180	76838
CCDC66	ENSG00000180376	3366	2502	567	5760	4723	4396	3063	4844	1477	2797	4849	3857	4864	3690	4882
CCSER2	ENSG00000107771	4968	5898	1659	10718	11638	13680	7338	12549	4294	5223	9912	7990	10139	10254	8860
AMMECR1	ENSG00000101935	1483	1784	449	3873	2807	4721	2611	2951	1112	1526	3254	2285	4335	2460	2966
HERC3	ENSG00000138641	181	599	117	458	364	589	585	416	239	303	807	613	403	499	542
AC004801.6	ENSG00000276814	82	92	23	185	132	197	130	194	44	82	197	130	168	142	135
OR52K3P	ENSG00000225101	808	1162	328	1297	1339	1027	1436	935	507	317	1408	2089	435	782	1284
AC133552.4	ENSG00000263326	16	20	9	44	25	41	31	45	17	23	45	31	63	32	43
SPINK2	ENSG00000128040	32	57	3	141	37	27	87	50	38	23	118	61	67	80	84
ZFYVE9	ENSG00000157077	164	321	39	410	313	437	238	357	111	209	288	241	460	287	271
CFAP58-DT	ENSG00000231233	14	26	3	39	105	74	121	8	22	25	21	15	19	4	25
UHRF2	ENSG00000147854	10444	13630	2555	18316	17766	20011	15404	16739	6975	8720	19960	14267	20351	16252	17752
AUP1	ENSG00000115307	11788	14550	3144	21132	19075	18739	16244	15338	7013	8958	28228	19593	15758	16854	22852
VAMP3	ENSG00000049245	9735	13396	3047	13067	11574	12954	14467	12296	5578	5741	19202	12311	5916	10931	13925
HSPE1P3	ENSG00000259746	28	38	13	66	35	71	53	51	15	43	89	61	68	75	72
LUC7L3	ENSG00000108848	33638	22654	5842	52478	44760	46092	39568	38056	16727	22976	46719	36895	55730	37786	49725
BRD3	ENSG00000169925	3331	2579	476	3721	4351	2537	3120	3292	1042	1649	3635	3181	2573	2869	4234
AC146507.2	ENSG00000240729	14	55	26	63	54	120	73	67	33	27	97	104	39	73	55
GRAPL	ENSG00000189152	832	735	182	1738	1765	1043	590	1100	408	787	1247	1103	1926	1996	1049
NSUN6	ENSG00000241058	1462	2418	394	3423	2628	3836	2653	3290	920	1243	4059	2388	4014	2832	3272
CR383656.1	ENSG00000257175	27	19	3	40	22	14	14	14	10	16	31	34	21	24	17
ARHGEF9	ENSG00000131089	2423	2033	461	3731	4173	3619	3183	3405	1172	1622	4162	2778	3801	3291	3463
FRAT1	ENSG00000165879	1642	1243	273	2209	2420	1851	2052	2037	554	1020	2960	1636	1022	1592	2886
AP001120.2	ENSG00000267143	90	79	21	172	155	119	83	97	44	48	180	116	107	145	159
SNX30	ENSG00000148158	10232	8510	2813	14376	14875	10970	12255	9885	3875	5829	11177	9145	7160	11167	12422
ZNF285	ENSG00000267508	183	27	10	140	246	71	63	155	46	159	104	98	291	160	222
SEC31B	ENSG00000075826	5483	6362	1375	13049	9073	13572	9439	8841	3311	5324	12830	12159	12623	10738	9790
ABL2	ENSG00000143322	2347	2766	666	5181	4047	4505	3744	3590	1594	1990	3699	3203	4641	4185	3595
POTEE	ENSG00000188219	28	41	12	50	58	56	124	52	9	38	85	77	43	25	46
FMNL3	ENSG00000161791	6137	5042	1065	8926	8754	9780	7441	8814	2574	4422	8377	7331	10047	7428	7945
VCAN	ENSG00000038427	219516	112197	77174	270842	362055	159598	186462	215322	76478	130293	171327	171296	64270	143071	215729
MORF4L2-AS1	ENSG00000231154	166	98	20	293	307	237	217	250	62	147	250	262	505	234	256
DMTF1	ENSG00000135164	13741	13054	3318	23632	24671	26309	19298	21291	7943	11134	22338	17302	24528	20103	23280
SDR39U1	ENSG00000100445	3493	3540	820	6585	5387	6361	5433	4947	1886	2833	9062	6377	6421	5476	8146
PDE4A	ENSG00000065989	2054	3367	401	2608	3587	1752	2960	2591	933	849	5062	2469	1430	2872	3490
DYNLT2B	ENSG00000213123	81	74	11	95	136	96	108	98	32	60	199	125	196	76	138
FAM210B	ENSG00000124098	2989	3333	762	4850	4729	3857	3647	4342	1679	2072	5030	3298	2965	2955	4486
RAD54L2	ENSG00000164080	4807	6037	1236	10366	8347	10677	7556	7536	3362	3865	8597	7902	9325	8829	7357
AL662907.1	ENSG00000278997	102	284	24	266	219	313	294	190	122	104	264	252	250	265	210
PIP4P1	ENSG00000165782	4410	7912	1466	9187	7662	8978	8085	7556	3797	3959	13966	10183	8671	8707	11283
SEC22A	ENSG00000121542	855	615	172	1018	1092	1135	1014	1076	428	519	1787	953	1063	1060	1374
FBXO10	ENSG00000147912	147	137	35	273	308	306	255	229	128	110	332	198	366	335	317
TKT	ENSG00000163931	33360	38462	13088	75151	66675	28488	45607	40414	17191	21620	66650	58590	17564	40734	61556
SLC35E2B	ENSG00000189339	11094	11921	2245	20927	23102	16924	14653	16883	5993	9107	20802	15389	20241	22965	24519
HLA-DQB2	ENSG00000232629	1445	1526	354	4027	5408	430	6205	2460	1013	2578	260	917	2228	2088	3337
STK17B	ENSG00000081320	32528	57229	11594	56867	49036	53388	65115	75605	32149	40639	79973	68752	38255	62251	69683
RNF217	ENSG00000146373	1460	1309	489	2167	2747	1189	2527	2051	661	912	2031	1716	789	1326	2094
FAM174B	ENSG00000185442	85	55	17	116	121	73	129	102	46	58	105	37	98	102	117
IPO5P1	ENSG00000269837	504	358	69	745	620	808	657	650	192	302	1035	566	787	604	800
AC004918.1	ENSG00000244701	530	459	75	1261	745	1029	675	802	225	421	1220	631	1498	764	1015
BRK1	ENSG00000254999	10740	9699	2460	13756	13259	11696	12091	12097	3941	6165	18564	11189	7434	10114	16095
ZNF793	ENSG00000188227	537	279	63	869	1191	813	626	566	283	510	516	448	1264	674	830
CYB561D2	ENSG00000271858	102	137	16	278	259	175	155	181	56	88	326	242	298	213	225
GSTO2	ENSG00000065621	59	39	6	79	58	96	50	73	24	37	83	74	88	82	90
HID1	ENSG00000167861	115	239	18	417	240	246	159	224	80	132	351	325	338	281	255
RBP5	ENSG00000139194	20	12	2	65	46	50	45	15	13	18	36	23	32	36	32
TARBP1	ENSG00000059588	7733	6826	1772	11242	9254	9359	7703	10411	3414	5927	11184	9006	12287	11337	10098
GSPT2	ENSG00000189369	610	553	62	981	647	618	530	754	343	389	803	546	929	608	941
ZNF346-IT1	ENSG00000251666	49	32	9	91	91	103	68	68	27	53	51	65	140	92	85
AL122035.2	ENSG00000272909	251	251	35	510	422	377	209	385	139	229	369	324	494	374	401
ERVK3-1	ENSG00000142396	3683	8610	1582	8059	7809	12218	8619	9269	4454	4665	9516	9935	8823	10213	8920
TRBV9	ENSG00000211716	198	243	36	534	348	473	151	379	101	213	553	262	440	229	310
ZNF56	ENSG00000267419	225	153	26	327	411	338	319	388	100	199	289	257	481	399	304
MTMR14	ENSG00000163719	9783	9724	2161	13027	13612	9289	11091	10033	4063	5660	15746	11353	6768	10786	13427
MICAL3	ENSG00000243156	977	817	265	2117	1870	1791	1242	1222	655	912	1305	1564	2676	1690	1560
GAS2L1	ENSG00000185340	460	513	140	684	1056	447	889	359	180	242	1186	836	202	444	703
SDCBPP3	ENSG00000232801	19	19	6	21	24	21	32	21	9	17	24	19	10	18	28
CCR6	ENSG00000112486	88	156	51	176	200	151	71	146	57	118	161	134	197	117	274
FITM2	ENSG00000197296	825	694	157	1280	1061	1544	934	1213	349	735	1257	1046	1631	996	1142
AC133555.5	ENSG00000279228	121	140	32	203	130	97	312	149	62	39	358	138	61	87	231
AC087203.3	ENSG00000270074	90	39	11	176	115	78	82	52	27	31	188	83	201	107	175
SIDT1	ENSG00000072858	2880	3209	690	5880	6273	7095	4744	5670	2003	2968	5990	3980	6963	5430	4587
PNRC2P1	ENSG00000228217	404	319	73	558	446	425	412	473	248	283	423	414	514	405	326
MSI2	ENSG00000153944	4344	6113	1038	8781	7774	9519	6708	7393	3156	4198	8288	7034	9911	7358	7255
MTG1	ENSG00000148824	668	571	136	1146	1421	976	848	769	262	483	1832	1344	1476	1176	1199
OSGEPL1-AS1	ENSG00000253559	18	27	11	36	62	56	39	28	30	24	39	45	61	50	45
AL021707.2	ENSG00000228274	32	30	6	47	13	74	49	61	16	23	76	31	79	48	38
AL928654.4	ENSG00000279495	73	83	25	218	160	165	93	113	50	68	121	144	138	116	132
PKD1L1	ENSG00000158683	50	64	25	77	116	117	100	122	43	80	139	76	146	79	166
FZD5	ENSG00000163251	107	95	35	117	225	146	204	126	47	73	136	156	46	101	159
TCN2	ENSG00000185339	997	966	312	2146	2495	1228	1777	1365	520	1003	1932	1369	421	1219	1830
AL591845.1	ENSG00000286379	15	31	7	63	41	41	29	33	11	18	52	29	74	49	29
TTC32	ENSG00000183891	2122	2117	387	3072	2478	2967	2692	2663	1025	1562	3808	2487	3105	2518	3166
MIEN1	ENSG00000141741	1230	1567	386	2309	2593	2622	2361	1758	707	946	3247	2005	1486	1752	2464
IZUMO4	ENSG00000099840	179	169	47	455	383	289	356	265	127	182	625	625	416	359	477
AC093726.2	ENSG00000273183	75	26	7	116	133	97	79	64	32	65	138	98	138	99	96
RCOR1	ENSG00000089902	7362	8362	1955	9931	8413	7353	9275	8224	3772	4500	9745	7879	5306	7421	9461
NAIPP2	ENSG00000179978	15689	6319	3961	18589	20570	12746	12054	15866	4378	7675	13593	7836	10493	13413	16453
AC116353.6	ENSG00000283602	300	172	72	518	437	165	285	200	81	136	225	203	180	207	568
FRY	ENSG00000073910	4197	4956	1845	8819	10420	4778	6198	6602	2014	3461	5759	5577	3779	6166	5454
RNF138P1	ENSG00000250853	30	46	5	42	31	54	33	64	17	22	57	41	40	39	37
NR3C2	ENSG00000151623	1234	1596	299	2602	1843	2256	1599	2213	803	1266	1760	1604	2337	1422	1744
LINGO2	ENSG00000174482	43	59	14	84	135	165	47	130	45	14	250	63	126	79	240
AC093673.1	ENSG00000232533	528	518	184	818	934	695	588	532	232	357	1027	736	372	506	787
STX1B	ENSG00000099365	84	113	11	169	119	154	131	159	39	80	185	236	163	107	153
AC004585.1	ENSG00000266088	187	223	24	224	357	396	286	157	111	109	499	195	383	272	229
DPH5	ENSG00000117543	1940	1854	392	2564	2527	2358	1758	2808	867	1364	2929	1805	2993	2023	2874
NBPF12	ENSG00000268043	23936	30313	5126	42953	43391	42054	39434	31172	12394	18680	39345	39242	40072	36635	41548
TKTL1	ENSG00000007350	329	784	121	408	1044	500	228	631	382	243	1134	471	678	947	538
SLC17A5	ENSG00000119899	1130	897	267	1285	1492	1337	1333	1255	467	647	1376	1031	1142	887	1322
ABCD4	ENSG00000119688	3764	3321	777	6811	6562	5722	5176	4617	1955	2928	7504	5666	5937	5525	6076
ZMIZ1	ENSG00000108175	8302	16872	2715	15638	13771	8226	13174	12213	4247	5232	16801	17249	4831	13472	11710
AP002358.2	ENSG00000254704	1072	613	395	1500	1996	798	1143	1187	319	876	908	1087	385	929	1042
FAHD2B	ENSG00000144199	454	527	72	833	907	661	655	742	281	372	1065	734	815	649	847
TEX30	ENSG00000151287	308	428	65	416	495	543	444	479	283	234	718	432	446	508	552
AC021752.1	ENSG00000273674	22	26	2	75	24	16	21	39	11	18	38	26	47	30	46
RERE	ENSG00000142599	6978	9599	1953	15198	10854	12435	11854	10397	4536	6213	16202	13186	12931	12744	12967
KDELR2	ENSG00000136240	4522	3197	997	4998	5583	4727	5064	5240	1747	2619	6051	4167	3375	4286	6256
CLEC4A	ENSG00000111729	743	379	186	669	800	473	725	674	178	380	811	534	234	509	985
TINCR	ENSG00000223573	41	85	12	131	95	74	116	112	47	36	216	100	83	124	111
MYLK3	ENSG00000140795	31	9	8	60	79	29	42	42	13	16	19	28	12	16	39
BRI3	ENSG00000164713	6578	7430	2482	12469	9857	6586	9870	7972	3315	4398	13607	10589	3903	8383	12279
AC002347.1	ENSG00000261433	6	12	4	16	8	14	17	10	6	9	33	20	8	31	20
TNRC6A	ENSG00000090905	7768	7923	1974	14032	13211	13539	10936	11487	4437	6412	13904	10888	13088	11146	11972
CARD11	ENSG00000198286	5242	8390	1271	11525	11945	10393	7656	8569	3516	4079	13759	9594	10823	10020	10066
DOCK4	ENSG00000128512	294	349	108	474	511	335	474	417	132	184	397	341	121	435	587
NA	ENSG00000272644	78	50	10	129	106	83	92	69	27	42	83	58	71	53	99
BTLA	ENSG00000186265	1289	617	258	1346	2432	1847	1030	2011	652	1337	1277	1311	3877	1443	1962
ZMYM2	ENSG00000121741	9140	14193	2944	16502	14807	17251	14415	14918	6973	7660	20532	15048	14529	14669	17007
HPS4	ENSG00000100099	3709	4460	883	7112	6278	6465	5341	5287	2168	3042	7575	5530	6345	5948	6181
SNRPA1	ENSG00000131876	5746	12340	1979	12578	8277	13737	10386	10534	5454	5054	16070	12382	12343	11845	12257
PROX2	ENSG00000119608	100	91	9	86	100	124	73	224	27	24	147	94	139	94	132
DMAC1	ENSG00000137038	1288	903	199	1502	1894	1320	1632	1395	502	947	1811	1373	1626	1417	1967
ARL8B	ENSG00000134108	7003	7027	1744	9402	8882	8455	8160	8110	3636	4456	9834	7136	6061	7172	9718
AK9	ENSG00000155085	745	631	192	1279	1293	1329	834	1137	330	585	1158	762	1630	1163	1238
TPM2	ENSG00000198467	1573	1131	251	2472	1858	2573	1943	1733	747	1075	3629	1354	2835	2316	3134
NME4	ENSG00000103202	758	1317	233	1655	1416	777	1577	1391	202	671	1054	1546	1134	1127	1616
TSPAN33	ENSG00000158457	2463	2811	289	1720	1597	1266	2946	2269	2188	1740	7057	2526	2339	1752	4803
CREB5	ENSG00000146592	6059	3777	2951	10029	12720	6859	10718	7956	3357	4523	7145	8886	3490	5286	9039
TESPA1	ENSG00000135426	6238	6158	889	13630	8727	12915	6562	11773	3138	6748	12149	8314	14352	7858	9118
UPK3BL2	ENSG00000284981	564	560	130	2093	996	1885	1023	732	424	810	822	918	1220	1305	1314
ITGB7	ENSG00000139626	9587	10242	1601	17239	18781	17175	13346	13023	4635	6540	24858	12789	22478	14346	14317
ST3GAL6	ENSG00000064225	2267	1253	569	2643	3552	1663	3084	1668	739	1620	2965	2085	793	1388	3581
FNDC7	ENSG00000143107	17	55	2	31	12	53	32	16	23	6	38	30	65	34	44
ADA	ENSG00000196839	2174	3325	439	3700	3250	5129	4228	2895	1169	1427	5970	3865	3800	4410	3824
ARMC9	ENSG00000135931	18	25	4	36	37	29	42	32	22	18	43	34	41	56	26
AC099811.1	ENSG00000236194	58	115	36	386	217	368	240	160	85	124	143	209	276	266	174
TRBV7-3	ENSG00000211714	130	291	19	190	218	176	117	184	75	100	189	194	182	129	164
SNHG20	ENSG00000234912	765	597	174	1714	978	1168	1219	1104	420	651	1545	1124	1355	1104	1152
VMP1	ENSG00000062716	15671	6767	5075	20939	24760	11817	19063	13464	4498	8958	19451	10294	8435	10108	22792
AL390957.1	ENSG00000285280	25	33	6	80	80	78	45	56	12	23	44	32	55	35	42
DGKD	ENSG00000077044	11615	15059	3190	23716	23959	18928	16372	17100	8006	9546	27330	24345	21325	21711	22607
GRASLND	ENSG00000228203	15	16	3	66	51	95	51	30	14	36	20	43	113	52	27
LRRC25	ENSG00000175489	7671	5753	2174	14033	11754	6438	10202	6438	2150	5161	10831	8781	3049	7805	9372
PIGL	ENSG00000108474	2539	2552	550	4510	4561	5104	2976	3410	1384	2180	4212	4000	5500	3888	3504
CAMK4	ENSG00000152495	5033	7866	892	11843	6460	9332	4852	11783	2685	5784	8072	5791	14017	7287	7253
H3P14	ENSG00000250966	519	712	210	1142	1038	1106	1544	1088	287	604	1764	790	735	655	1110
C3orf62	ENSG00000188315	1833	2086	468	3112	2676	2740	2294	2119	941	1336	2980	2078	2169	2035	2745
EZH1	ENSG00000108799	12029	10587	2442	20265	17227	18373	15741	14979	6181	8332	20907	16034	17917	16145	18741
Z83745.1	ENSG00000286977	119	104	18	185	192	187	152	102	69	64	351	154	257	181	250
HSPA1A	ENSG00000204389	4558	430	334	4368	5960	1851	2297	427	245	1469	1399	1305	978	874	2705
G3BP2	ENSG00000138757	10188	14079	3193	17913	12849	19147	14527	16421	8409	8577	21790	15464	13616	15625	16118
MAP7D1	ENSG00000116871	7101	11285	2247	13479	13000	10553	10698	7880	3917	4750	16465	12427	7468	9671	13151
CSTF2T	ENSG00000177613	2852	2856	582	5047	4152	4692	3976	4863	1751	2006	4910	3508	4779	4264	4066
SDHB	ENSG00000117118	4699	4226	1237	5771	5924	4971	5470	5577	2161	2697	8044	5102	3051	4774	6803
PPP1R13L	ENSG00000104881	130	124	28	163	222	228	186	131	68	96	238	256	228	154	201
MYH15	ENSG00000144821	13	17	5	28	18	27	31	29	16	14	34	19	50	33	34
ATP6V1B2	ENSG00000147416	28948	13631	6462	33498	29875	21960	21045	18932	6956	16978	22686	17776	12055	17374	26290
CCDC7	ENSG00000216937	530	444	106	793	1115	1145	784	707	329	425	851	635	1176	657	719
MAP4K2	ENSG00000168067	4694	6107	1047	10855	8382	7456	6802	5831	2683	3922	10063	8612	9786	7873	8383
RNASET2	ENSG00000026297	11478	8734	3073	17990	15672	14269	16211	12823	6143	8603	19741	21560	16913	16466	17246
HMGN2P41	ENSG00000261620	41	40	9	38	42	56	58	65	19	37	86	49	55	54	56
SLC38A11	ENSG00000169507	113	110	73	224	1180	452	95	530	374	653	395	215	385	201	496
SNORA65	ENSG00000201302	15	22	5	39	39	61	13	43	13	25	43	37	44	39	36
SPEG	ENSG00000072195	235	344	45	812	155	457	334	565	176	263	725	929	600	371	561
MIR3690	ENSG00000265658	14	35	2	14	49	24	31	20	2	8	61	53	5	12	25
MIR3690	ENSG00000265658	14	35	2	14	49	24	31	20	2	8	61	53	5	12	25
TSEN54	ENSG00000182173	2590	4634	531	4703	5595	6523	4445	4637	2150	2049	8833	3943	5491	6383	4751
BAHCC1	ENSG00000266074	514	426	168	1049	908	438	539	423	141	293	738	947	225	604	958
HK2P1	ENSG00000228612	28	19	8	31	49	21	30	37	11	24	27	31	10	24	44
FUOM	ENSG00000148803	233	365	59	535	505	279	485	325	104	124	672	557	197	331	446
CDKN2B	ENSG00000147883	298	98	64	225	359	182	244	198	62	121	271	179	157	213	274
PATJ	ENSG00000132849	1631	2174	433	3646	2588	3675	1787	3166	1243	1676	3048	2073	4609	2131	2761
TMEM50B	ENSG00000142188	4823	5474	1137	9075	8320	10230	5967	8521	3119	4316	10595	7925	9841	7316	10760
PPP3CC	ENSG00000120910	4327	5864	992	6819	7341	9587	6302	7556	3160	3583	9794	5396	8114	6121	7207
TEX10	ENSG00000136891	1895	1592	402	2536	2752	2891	2093	2520	927	1481	2795	2195	2946	2465	2656
PLBD1	ENSG00000121316	31770	22282	10258	30366	36027	28310	26182	31467	13284	21331	31113	32201	10016	22078	36138
HACE1	ENSG00000085382	1056	1207	299	1651	2100	1740	1402	1691	732	816	1711	1267	1741	1704	1833
TNFRSF10D	ENSG00000173530	2132	1671	324	2171	2294	1600	1533	1760	593	1066	1865	1652	1496	1409	1793
COLGALT2	ENSG00000198756	96	519	75	495	845	789	642	743	213	121	846	196	1130	686	938
ZNF580	ENSG00000213015	926	1288	286	2407	1764	1695	1926	1600	559	1106	3167	2085	1941	1741	2405
TTF2	ENSG00000116830	1838	1873	449	3056	2923	2577	2589	2205	1105	1447	2686	2295	2798	2558	2570
EPM2A	ENSG00000112425	726	615	164	1103	845	954	858	918	321	549	1357	812	951	804	1086
AC095057.3	ENSG00000260296	247	109	16	409	328	363	235	260	104	169	402	278	446	304	348
ZNF827	ENSG00000151612	1112	1850	225	2686	2218	2966	1861	2204	929	1135	2654	2008	2907	2195	1993
AC104564.5	ENSG00000265625	138	203	65	491	423	379	445	334	99	195	364	412	381	371	411
RORA-AS1	ENSG00000245534	63	37	13	99	89	59	64	112	34	28	66	72	159	66	126
LPIN3	ENSG00000132793	38	20	6	54	51	29	31	16	7	13	57	58	76	26	42
TMED6	ENSG00000157315	32	11	13	82	87	128	36	45	26	45	179	56	65	72	50
STK3	ENSG00000104375	1058	557	267	935	1552	694	1120	1148	332	634	1167	947	452	755	1429
SGMS2	ENSG00000164023	2547	868	812	3292	2590	1895	1827	2365	685	1404	1272	1587	1200	1353	2189
VPS4A	ENSG00000132612	3560	5066	871	6426	5742	6244	5269	4758	2238	2595	8687	6273	5692	5671	6826
AL355304.1	ENSG00000232618	107	101	38	379	172	286	233	224	55	131	238	254	349	237	317
NLRP12	ENSG00000142405	3913	1144	1005	5149	5762	1665	3290	3285	759	1703	2702	3358	1065	3025	4834
ANKRD49	ENSG00000168876	4106	5055	930	7021	5886	7647	4548	6578	2959	3065	6659	4885	8734	5438	5961
POU2F1	ENSG00000143190	1968	3728	751	5314	4661	4850	4246	3857	2014	2048	5791	4308	4501	5027	4542
INTS4	ENSG00000149262	3422	3460	842	4920	5288	5268	4886	4859	2130	2588	6354	4949	4735	5318	5544
TSPAN15	ENSG00000099282	130	141	46	365	229	286	89	157	188	146	269	184	163	209	212
AUXG01000058.1	ENSG00000286214	68	58	23	300	117	204	91	172	49	94	161	267	255	341	140
GOLGA1	ENSG00000136935	3238	3281	740	6103	5869	5496	4461	4298	1768	2370	6623	4387	4831	4918	5603
KCNMB1	ENSG00000145936	1195	898	254	1706	1218	793	1329	908	329	577	1779	1447	417	1148	1524
LIN7A	ENSG00000111052	2022	1305	666	3432	3303	1556	1750	2215	809	965	1958	1229	359	1478	2268
SPON1	ENSG00000262655	188	197	78	219	131	207	135	226	88	125	300	174	152	261	217
CACHD1	ENSG00000158966	213	288	36	210	36	43	153	676	102	314	237	382	210	318	396
CTAGE15	ENSG00000271079	68	98	16	104	210	310	135	115	51	115	156	122	180	92	147
KEAP1	ENSG00000079999	1534	844	219	1618	2282	958	1152	975	369	571	1886	1153	764	1073	1574
AC037487.3	ENSG00000272006	5	21	2	19	31	16	41	17	5	2	17	18	22	18	7
TK2	ENSG00000166548	3166	2146	778	4403	4819	2174	3372	2620	1006	1601	4401	2950	1532	2510	3938
PATZ1	ENSG00000100105	2552	4765	511	5390	3523	3537	3262	4115	1561	1910	5945	4379	4070	4053	4468
SMARCD3	ENSG00000082014	3721	4425	1459	8064	6397	3396	5397	4612	2086	2794	6809	6933	1980	4844	7335
CLCA4-AS1	ENSG00000261737	58	53	14	112	115	98	82	68	38	36	129	79	88	76	61
HSPE1	ENSG00000115541	1211	1301	199	2233	1297	2098	1421	1800	687	948	2580	1493	1857	1654	1916
AL158163.2	ENSG00000278601	84	153	22	128	180	183	205	204	65	76	302	179	172	175	187
ZNF257	ENSG00000197134	115	60	14	197	183	154	144	173	56	105	316	83	160	110	209
GPAT2P1	ENSG00000237510	89	29	15	153	75	87	103	102	45	38	114	102	75	147	75
IL1R2	ENSG00000115590	335	321	42	245	297	115	299	322	54	68	807	150	67	234	479
RIPOR2	ENSG00000111913	44693	33692	8841	74105	61101	68936	56333	65774	20778	37552	65977	53987	67406	58249	63379
AC105052.3	ENSG00000267645	84	39	8	242	59	68	67	24	15	76	32	149	48	163	85
TLK1	ENSG00000198586	5837	6407	1455	8439	7734	7950	6512	9317	3696	4187	9857	6641	7226	7207	8533
CBFA2T2	ENSG00000078699	4077	4036	928	7447	7124	7124	5888	5721	2182	3294	7181	5886	6854	6638	6269
LSM8	ENSG00000128534	7012	6791	1414	9180	10482	10628	8629	9172	3732	4706	10428	8121	9179	8324	10965
PHF1	ENSG00000112511	5631	15187	2226	16097	11349	16453	10831	10857	6142	7185	22392	16038	14878	13733	14968
ANKRD10	ENSG00000088448	10408	10616	2308	15116	15094	16281	14192	13345	5689	6875	19812	12478	14782	14858	16537
HIP1	ENSG00000127946	4996	2479	784	4401	4530	3878	2888	2830	1473	1696	4351	3821	2537	3205	3304
NOL9	ENSG00000162408	3011	4608	675	5229	4478	6064	3924	4655	2027	2457	6032	5019	4863	4990	5364
SEC14L2	ENSG00000100003	102	678	37	344	175	593	310	532	179	287	852	513	343	676	385
AC005332.5	ENSG00000277476	705	1180	169	1638	1536	1167	1017	936	398	565	2074	1614	1268	1472	1201
FAM120C	ENSG00000184083	833	1028	155	1260	1002	1265	987	1235	450	513	1366	1086	1261	1120	1128
NETO2	ENSG00000171208	955	598	312	908	1004	651	913	1279	336	552	1054	874	464	944	1224
AL139041.1	ENSG00000271631	74	48	16	127	53	90	82	60	16	16	92	48	75	96	122
NRCAM	ENSG00000091129	279	72	32	228	63	24	77	485	56	104	194	236	228	332	539
OTOA	ENSG00000155719	36	22	10	76	27	47	35	53	6	16	57	40	21	34	43
DPY19L1P2	ENSG00000231952	101	32	27	203	118	152	116	98	36	59	101	104	60	71	101
ZNF254	ENSG00000213096	1153	1030	191	1397	1384	1484	1164	1626	540	671	2078	1134	1640	1205	1877
KBTBD4	ENSG00000123444	1471	1983	311	2929	2418	3338	1716	2564	1091	1079	2662	1893	3099	2235	2409
KCNJ2	ENSG00000123700	417	48	51	283	439	149	157	139	25	143	107	165	56	91	164
AP000254.1	ENSG00000238390	57	141	13	186	148	220	122	150	76	81	148	139	298	197	101
AC008760.1	ENSG00000269680	132	138	19	151	201	283	207	235	57	131	274	180	481	162	189
RPL17	ENSG00000265681	3646	3881	1044	5461	5148	4894	3353	4794	2055	3204	5820	4663	5636	4212	5267
TMEM11	ENSG00000178307	1039	984	215	1288	1186	996	1044	853	412	467	1505	1184	634	947	1323
THADA	ENSG00000115970	3574	4238	975	6310	5031	5809	4724	5163	2047	2831	6576	4649	5462	5124	5773
PEAK3	ENSG00000188305	86	15	9	105	246	24	81	36	6	33	30	67	32	58	114
KDM4C	ENSG00000107077	7071	6926	1853	9807	11176	10169	9030	10228	3881	5216	11826	7997	10410	9052	10651
ATP5MC3	ENSG00000154518	6275	4570	1378	7853	8205	7181	7637	7628	2561	3323	10055	6468	4844	5648	8156
MIR4432HG	ENSG00000228590	463	160	69	598	390	242	370	393	161	257	226	364	490	482	420
MIR17HG	ENSG00000215417	55	115	13	145	62	269	231	147	73	165	215	159	220	165	175
VDR	ENSG00000111424	1417	2431	328	1615	1653	1472	2210	1482	647	765	2983	2204	544	2019	1997
ANAPC5	ENSG00000089053	13575	14441	3259	23496	23787	25036	18988	18766	7008	10947	24585	18634	22920	20245	22025
ANAPC1	ENSG00000153107	6196	7064	1362	9900	9849	9981	8234	9430	3540	4511	10298	7240	9335	8593	9054
PNPLA1	ENSG00000180316	173	140	41	245	243	129	102	164	60	112	140	182	76	120	198
SNX18	ENSG00000178996	9781	10925	1744	8223	9504	5953	12143	10021	3635	2852	13079	10818	3967	10569	8829
ARHGEF17	ENSG00000110237	78	232	31	150	66	58	154	67	27	62	88	181	32	63	127
DDHD2	ENSG00000085788	5288	5608	1062	8567	8463	10564	6469	7989	3146	3819	7989	5890	10912	7102	7610
RNGTT	ENSG00000111880	1959	1811	411	2287	2487	2596	2122	2601	1143	1506	3356	1948	2971	2426	2806
AL161756.3	ENSG00000284664	45	30	8	79	111	50	52	56	29	30	85	46	85	92	63
RASA1	ENSG00000145715	4114	4353	1290	8531	6738	7695	6657	7215	2546	3485	7985	6026	6984	7301	7319
NA	ENSG00000274307	323	416	72	429	451	539	406	476	205	282	748	383	652	441	650
RNF40	ENSG00000103549	5562	6496	1469	9528	10233	6141	6862	5618	2462	3751	9824	8385	4722	6938	8910
MARCHF9	ENSG00000139266	1961	1658	325	3258	2976	3074	2041	2204	1058	1476	3235	2507	3413	2284	3237
ANKRD44	ENSG00000065413	20628	20796	4458	35191	33642	37067	30806	32082	10915	17537	32243	27927	35367	31168	31235
C4BPB	ENSG00000123843	18	57	4	71	47	87	63	41	29	27	61	73	181	90	41
WARS2-AS1	ENSG00000231365	975	479	171	1703	1175	1247	957	1227	383	739	1433	811	1798	1246	1334
MCOLN1	ENSG00000090674	1201	1719	470	2393	2502	1370	2170	1513	547	777	3319	2902	721	2012	2269
OSBPL7	ENSG00000006025	1969	2361	400	4144	4571	3651	2938	2652	1244	1397	4284	3651	4402	3818	3676
GPN2	ENSG00000142751	2807	3387	555	4850	3961	4639	3299	3468	1690	1822	4749	3767	4235	3728	4528
IRAK3	ENSG00000090376	19448	12023	4800	28355	24928	13853	20481	22017	6800	11545	17809	19033	7577	18138	21961
DNHD1	ENSG00000179532	3619	4806	1041	10017	10970	9056	6038	5540	2658	3469	8185	9131	9569	8363	7133
C5orf63	ENSG00000164241	691	522	130	1517	1266	1315	711	885	289	532	904	678	2021	937	881
TMEM138	ENSG00000149483	3364	3274	932	5962	4853	6213	5179	4636	2101	2482	6871	4989	5531	5298	6150
LRRC75A	ENSG00000181350	218	362	83	487	736	508	502	408	157	306	740	505	447	623	401
POMT1	ENSG00000130714	2115	2992	414	4362	4264	4606	3224	2602	1366	1955	5219	4206	4377	3245	3757
AL136419.3	ENSG00000286931	60	52	15	128	152	105	132	77	19	65	13	91	85	50	60
LINC01801	ENSG00000267767	128	131	24	251	269	229	180	222	79	54	156	157	362	245	181
AC254562.3	ENSG00000281538	55	34	25	269	119	76	87	39	48	72	243	105	183	141	115
UFD1	ENSG00000070010	5576	8558	1635	9537	8317	10667	8089	8046	4494	4539	12428	8686	8839	8303	9113
REM2	ENSG00000139890	216	533	63	649	508	780	349	376	247	231	881	570	722	475	517
SRSF10	ENSG00000188529	17575	32933	5619	34391	25279	41047	27190	33146	16280	17156	36374	30461	36152	32626	30505
RYK	ENSG00000163785	3238	3769	730	4552	4438	4791	3716	4173	1992	2423	5482	3578	4884	3958	4901
RPP25L	ENSG00000164967	440	185	69	574	676	253	371	344	99	201	537	352	235	306	582
NAP1L1P3	ENSG00000213371	13	27	3	32	18	28	39	44	15	22	54	36	32	21	42
AL161909.1	ENSG00000232176	86	102	21	88	84	150	118	92	31	48	193	96	266	88	191
XKR6	ENSG00000171044	166	161	33	376	425	326	278	272	76	155	305	245	524	281	320
MIR7851	ENSG00000278520	6	21	2	3	12	18	7	18	14	12	8	11	18	25	10
TRMT112P6	ENSG00000268412	79	81	17	137	143	158	171	138	31	74	248	108	126	111	131
RAB40B	ENSG00000141542	225	241	57	298	400	399	307	284	142	169	568	311	389	302	411
TRIM59	ENSG00000213186	731	897	129	1052	974	1755	843	1069	581	485	1251	818	1784	1113	982
AC002456.1	ENSG00000223969	26	60	12	68	81	66	123	39	28	40	132	66	96	111	123
NDUFA10	ENSG00000130414	8428	6809	1926	11912	11564	11620	8987	8942	4651	5756	12625	9697	10100	9835	12778
FAM122B	ENSG00000156504	6645	6178	1392	10782	10328	11462	9424	9608	3674	5012	12500	8188	11114	8882	10535
AC131392.1	ENSG00000251158	2512	1106	1818	8832	9182	1178	4716	1395	1215	1613	4373	2635	1430	769	3158
TMEM198B	ENSG00000182796	2876	2946	629	5846	5065	4629	4067	3979	1696	2047	6368	5371	5264	5037	5460
AC012065.3	ENSG00000270100	107	106	18	258	172	249	150	189	69	118	370	149	194	230	203
B3GNT8	ENSG00000177191	72	37	40	267	254	88	157	69	12	76	138	95	41	105	142
CORO1C	ENSG00000110880	13945	6585	2924	14121	16467	9796	12713	10919	4023	6939	14438	10434	5155	9254	15319
[truncated: 16,397 more rows]
