# Supplementary material for: Deep phenotyping of post-infectious myalgic encephalomyelitis/chronic fatigue syndrome
Source: Nat Commun. 2024 Feb 21;15:907. doi: 10.1038/s41467-024-45107-3 (PMC10881493; doi:10.1038/s41467-024-45107-3)
Supplement: Supplementary file 6 — Source Data [file 41467_2024_45107_MOESM6_ESM.zip › Figures Source Data Files 12.30.23/Figure S15B.txt]

SID	GRP	Gender	Age	3580-25_5	5934-1_3	2700-56_2	4991-12_1	2797-56_2	5487-7_3	13094-75_3	5834-18_3	11089-7_3	2697-7_2	2943-5_2	2973-15_2	3413-50_2	5019-16_2	3181-50_2	14132-21_3	5383-14_3	2865-77_2	4995-16_1	3143-3_1	3192-3_2	2605-49_2	3341-33_4	3823-9_1	3348-49_2	3322-52_2	3284-75_1	2635-61_2	2987-37_3	3212-30_3	2500-2_3	7640-29_3	5084-154_3	5475-10_3	3191-50_2	3873-51_2	3060-43_2	2514-65_3	3074-6_2	3326-58_2	5106-52_3	2645-54_1	3390-72_2	2654-19_1	3061-61_2	4449-67_3
Fatigue-101	Control	M	44	716.5	3215.8	4569.9	1261.3	7639.1	43444.3	1724.1	703.2	2686.1	236566.3	1369.8	12192.9	3051.3	1194	1200.4	13168.3	1518	2359.2	8065.9	743.7	1725.4	3101.9	439.4	1035.7	2286.7	8295.7	9261.5	2671.4	3447.3	1602.7	715.6	39395.4	466.2	8067.8	975.1	1846.5	70824.7	2006.6	62618	4779.6	1005.9	2422.7	920.9	1271.4	2433.2	1218.8
Fatigue-104	Control	M	58	868.4	7261.6	4555.3	973.8	6473.8	29966.1	1804.7	472.1	3237.7	229576.1	1697.7	8404.3	2726.7	1366.7	833.2	10823.8	1754.5	3071.9	7604.5	886.6	1920.1	4978.1	470.2	1099.2	1506.2	6176.4	10364.1	3391.8	19708.4	1461.5	845.4	43434.5	782.5	14466.7	685.6	2055	79427.4	3049.5	63501.4	3266.9	829.8	4724.8	975.7	1414.6	1617.8	1455
Fatigue-108	Patient	M	50	684.6	16598	4938.7	1871.5	12879	35386.7	1607.4	968.9	2111.2	219386.4	2075.9	11243.7	2881.4	1315	1509.9	12564.2	1967.7	2102.3	8269.7	620.1	1557	2411.2	400.4	977.8	3181.7	8250.3	9896.8	2443.5	1449.4	2624.4	641.8	52725.8	584.5	8099	1026.2	1683.2	35108.8	1728.4	56875.7	4760.4	1024.4	1751.9	947.6	1158.8	3164.6	867.2
Fatigue-112	Control	M	26	731.1	3755.8	4135.3	1026.4	5627.2	36054.9	2036	624.3	2438.6	254797.1	1296.6	8814.7	2710	1198.6	1011.2	11666.4	1680.2	2480.9	7877.4	746.4	1854.7	3473	434.1	1047.2	1986.8	7661.1	10308.8	2664.1	5346.3	2343.6	675.1	34162.5	623.6	8971.1	768.4	1906.3	49290	2126	63199.9	5081.1	957.9	2682.7	969.7	1132.4	2428	1028.5
Fatigue-118	Patient	M	47	601.3	18745.8	5559.1	1666	8329.1	20664.9	1936.3	977.4	2587.5	218429.2	1811.5	10913.7	2803.8	1377.4	1395.8	11994.1	1614.9	2235.2	7501.6	694	1676.6	2713.3	442.7	1067.2	3204.7	7707.8	10004.9	2293.1	5402.7	3706.2	698.1	50238.5	524.7	7636.4	678.2	1693.9	71364.6	1802.4	60634.9	4721.3	1023.7	2055.7	941.7	1373	2247.5	972.5
Fatigue-121	Control	M	23	985.9	4155.7	4286.1	1261	3694	30076.8	1939.5	556.7	2992.6	217990.2	1132.1	8087.8	2496.8	1280.1	908.6	11506	1774.2	2267.9	7424.2	701.4	1637.3	3127	464.2	981.5	1988.3	6825.6	9383.9	2426.5	8383.1	3745.7	684.7	23696.3	675.4	9654.1	842	1764.2	59248.5	1851.3	57061.5	3266.1	849.8	2639.9	944.5	1150.4	2025.8	1086.4
Fatigue-122	Control	M	58	837.2	4428.1	3835	1189.8	8800.3	62015	1990.1	625.5	4490.2	243422.8	1536.2	11657.6	2579.5	1154.1	1225.1	11406.6	1601.6	2449.4	7417.1	713.2	1793.1	3147.9	448.4	1082.7	1992.2	7014	10973.9	2907.4	7715.3	1861.2	772.2	43637.9	666.5	8723.3	771.8	1787	62781.4	2060.1	51202.8	3715.6	895.1	2771.8	943.6	1446.8	2188.8	1056.1
Fatigue-124	Control	M	37	852.2	5913	4975.4	970.6	5270	48474.5	1871.2	871.5	5226.5	216906.5	1149.8	6165.8	2762.6	1204.4	997	12176.5	1547.2	2260.6	7611.1	682.1	1681.3	3735.7	406.6	1053.9	1781.7	7134.9	10699.5	2601.5	6681.2	2276.2	643.8	27683.7	621.1	8297.5	811.6	1696.3	77327.5	1981.4	71374	4316.6	945.9	2520.7	893	1263.5	1816.6	925.6
Fatigue-129	Patient	M	60	678.5	16080	4815.8	1652.6	11541.2	22360.3	1632	1347.6	3008.1	196002	1588.7	13867.8	3085.8	1712.3	1255.8	12979.7	1758	1855.8	8169.9	632.9	1485.5	2405.4	354.8	888.5	2127.3	7653.2	12025.2	2280.5	1439.9	3884	632.8	45230.4	507.8	6185.9	1155.2	1678.9	52805.6	1599.2	56725	5093.6	2564.8	1821.8	1092.6	1051.6	2741.3	860.5
Fatigue-132	Control	M	47	890.2	5589.9	4306.6	1055.7	4143.8	56214	1942.5	807.9	3331.2	226328.3	1096.2	9936.7	2542	1275.9	1251.9	11213.6	1694	2220.2	7641.6	670	1685.4	3086.6	547	1030.8	2180.6	6493.3	9769.6	2457.1	4629.8	2238.3	670.2	22282.1	657.7	12531.1	679.5	1704	91418	1915.4	67498.2	3876.6	1145.2	2297.3	987.8	1392.7	2488	927.5
Fatigue-139	Patient	M	37	682.3	3939.7	4765.4	1297.1	10976.5	25042.7	1764.9	959.1	2234.4	204236.1	1905.4	15243.8	3099.8	1742.8	1253.9	13711.8	1965	2142.1	8228.2	658.7	1679.4	3206.6	394.9	921.8	1919.1	8539.7	14227.9	2604.4	5676.9	2857.3	598.2	43237.1	498.6	4425	1275.4	1707.6	48955.2	1893.4	45815.4	4467.1	3951.6	2552.2	1034	981.5	2093.5	955.7
Fatigue-142	Patient	M	43	678.8	11894.8	5956.7	1346.9	6719.7	32366.7	1620.3	641.3	1656.2	212600.5	1346.9	16476.9	3011.7	1263.4	1166.4	13743.5	1842	2173.3	8730.7	640	1687.5	2987.4	398.3	979.8	2665.9	8734.5	13746.8	2361.8	3707.9	3441.6	649.6	33780.3	562.9	8614.9	967.7	1744	52712.1	1829	50312.2	5091.1	975	2402.6	997.9	1094.8	2855.2	943.2
Fatigue-143	Control	M	40	751.3	2773.3	4291.3	1495.9	5723.9	54650.7	1980.1	679.3	4959.7	217363	1429	11608.5	2838.9	1327.2	1138	12471	1580.6	2371.5	7803.9	696.4	1763.8	3130.5	419.9	1007.4	2199.1	8043.6	9928	2755.7	5716.4	3149.2	853.2	33886.5	598.3	7109	853.7	1829.8	61130.3	1992.7	59964.3	4411.7	1025	2392.2	915.3	1261	2077	999
[truncated: 1,254 more columns]
