# Supplementary material for: Deep phenotyping of post-infectious myalgic encephalomyelitis/chronic fatigue syndrome
Source: Nat Commun. 2024 Feb 21;15:907. doi: 10.1038/s41467-024-45107-3 (PMC10881493; doi:10.1038/s41467-024-45107-3)
Supplement: Supplementary file 6 — Source Data [file 41467_2024_45107_MOESM6_ESM.zip › Figures Source Data Files 12.30.23/Figure S15C.txt]

Row.names	SeqId	SomaId	TargetFullName	Target	UniProt	EntrezGeneID	EntrezGeneSymbol	Organism	Units	Type	VIP
4134-4_2	4134-4_2	SL000138	Heparin-binding EGF-like growth factor	HB-EGF	Q99075	1839	HBEGF	Human	RFU	Protein	16.8860554171478
5066-134_3	5066-134_3	SL014270	CMRF35-like molecule 6	CLM6	Q08708	10871	CD300C	Human	RFU	Protein	15.0979084518431
4278-14_3	4278-14_3	SL004901	Protein disulfide-isomerase	Protein disulfide-isomerase	P07237	5034	P4HB	Human	RFU	Protein	12.2859034757226
5250-53_3	5250-53_3	SL010928	Inosine-5'-monophosphate dehydrogenase 2	IMDH2	P12268	3615	IMPDH2	Human	RFU	Protein	12.0854137557505
5353-89_2	5353-89_2	SL001990	Interleukin-1 receptor antagonist protein	IL-1Ra	P18510	3557	IL1RN	Human	RFU	Protein	11.9979841797382
3624-3_4	3624-3_4	SL011069	Serine protease 27	Marapsin	Q9BQR3	83886	PRSS27	Human	RFU	Protein	10.7256833604438
7655-11_3	7655-11_3	SL002785	N-terminal pro-BNP	N-terminal pro-BNP	P16860	4879	NPPB	Human	RFU	Protein	9.84776318146531
3431-54_2	3431-54_2	SL004137	Ephrin type-A receptor 1	EphA1	P21709	2041	EPHA1	Human	RFU	Protein	3.88133981551766
3480-7_1	3480-7_1	SL008122	Dual specificity protein phosphatase 3	DUS3	P51452	1845	DUSP3	Human	RFU	Protein	2.26238224306716
5260-80_3	5260-80_3	SL007181	Non-receptor tyrosine-protein kinase TYK2	TYK2	P29597	7297	TYK2	Human	RFU	Protein	2.21002411707503
9204-33_3	9204-33_3	SL009210	Pro-opiomelanocortin	Corticotropin-lipotropin	P01189	5443	POMC	Human	RFU	Protein	0.968694417142095
10346-5_3	10346-5_3	SL007221	Signal transducer and activator of transcription 3	STAT3	P40763	6774	STAT3	Human	RFU	Protein	0.815642973250698
13090-17_3	13090-17_3	SL004827	Protein S100-A6	S100A6	P06703	6277	S100A6	Human	RFU	Protein	0.801303659931128
4124-24_2	4124-24_2	SL000451	Heat shock 70 kDa protein 1A	HSP 70	P0DMV8	3303	HSPA1A	Human	RFU	Protein	0.79975758792745
4128-27_2	4128-27_2	SL003104	C-C motif chemokine 24	Eotaxin-2	O00175	6369	CCL24	Human	RFU	Protein	0.768664970183938
4910-21_1	4910-21_1	SL004064	Phospholipase A2	GIB	P04054	5319	PLA2G1B	Human	RFU	Protein	0.756262797350866
5903-91_2	5903-91_2	SL004899	Heat shock cognate 71 kDa protein	HSP70 protein 8	P11142	3312	HSPA8	Human	RFU	Protein	0.743540159524965
4430-44_3	4430-44_3	SL006713	Collectin-11	Collectin Kidney 1	Q9BWP8	78989	COLEC11	Human	RFU	Protein	0.733938034493822
3606-2_1	3606-2_1	SL004120	Discoidin domain-containing receptor 2	Discoidin domain receptor 2	Q16832	4921	DDR2	Human	RFU	Protein	0.723058340719008
4240-31_2	4240-31_2	SL002650	Pyruvate kinase PKM	M2-PK	P14618	5315	PKM2	Human	RFU	Protein	0.712993051177299
5345-51_3	5345-51_3	SL006675	Cytoskeleton-associated protein 2	CKAP2	Q8WWK9	26586	CKAP2	Human	RFU	Protein	0.701292044892997
5900-11_2	5900-11_2	SL009431	Histidine triad nucleotide-binding protein 1	HINT1	P49773	3094	HINT1	Human	RFU	Protein	0.698012363753314
2788-55_1	2788-55_1	SL000524	Stromelysin-1	MMP-3	P08254	4314	MMP3	Human	RFU	Protein	0.695744994218172
5464-52_3	5464-52_3	SL003792	Growth factor receptor-bound protein 2	GRB2 adapter protein	P62993	2885	GRB2	Human	RFU	Protein	0.69183876589698
3122-6_2	3122-6_2	SL003733	Diablo homolog, mitochondrial	SMAC	Q9NR28	56616	DIABLO	Human	RFU	Protein	0.687458752467064
3796-79_2	3796-79_2	SL007642	Angiopoietin-related protein 4	ANGL4	Q9BY76	51129	ANGPTL4	Human	RFU	Protein	0.682224002761583
3902-21_2	3902-21_2	SL008808	S-phase kinase-associated protein 1	SKP1	P63208	6500	SKP1	Human	RFU	Protein	0.662259325148252
4237-70_3	4237-70_3	SL011770	Leucine carboxyl methyltransferase 1	LCMT1	Q9UIC8	51451	LCMT1	Human	RFU	Protein	0.657113504025659
3520-58_1	3520-58_1	SL000089	Transforming growth factor beta-3	TGF-b3	P10600	7043	TGFB3	Human	RFU	Protein	0.645764308092356
5020-50_1	5020-50_1	SL003653	Phosphoglycerate kinase 1	phosphoglycerate kinase 1	P00558	5230	PGK1	Human	RFU	Protein	0.644190286252172
2855-49_2	2855-49_2	SL000409	Mitogen-activated protein kinase 3	ERK-1	P27361	5595	MAPK3	Human	RFU	Protein	0.643893001534118
2762-30_2	2762-30_2	SL004337	Fibroblast growth factor 19	FGF-19	O95750	9965	FGF19	Human	RFU	Protein	0.642700613278302
4960-72_1	4960-72_1	SL004208	Annexin A1	annexin I	P04083	301	ANXA1	Human	RFU	Protein	0.640351312002019
4271-75_2	4271-75_2	SL006705	Prefoldin subunit 5	PFD5	Q99471	5204	PFDN5	Human	RFU	Protein	0.638760291114408
2585-2_5	2585-2_5	SL000546	Prolactin	PRL	P01236	5617	PRL	Human	RFU	Protein	0.635345400565006
3220-40_2	3220-40_2	SL010378	Proto-oncogene tyrosine-protein kinase receptor Ret	RET	P07949	5979	RET	Human	RFU	Protein	0.633934762332382
7628-40_3	7628-40_3	SL012774	Cysteine-rich with EGF-like domain protein 1	CREL1	Q96HD1	78987	CRELD1	Human	RFU	Protein	0.624699164931836
3010-53_2	3010-53_2	SL004687	Thymic stromal lymphopoietin	TSLP	Q969D9	85480	TSLP	Human	RFU	Protein	0.624047990837036
13107-9_3	13107-9_3	SL008402	Ly6/PLAUR domain-containing protein 3	LYPD3	O95274	27076	LYPD3	Human	RFU	Protein	0.622481819439294
4993-16_1	4993-16_1	SL000670	Glutathione S-transferase A3	GSTA3	Q16772	2940	GSTA3	Human	RFU	Protein	0.618716078958197
4924-32_1	4924-32_1	SL000521	Interstitial collagenase	MMP-1	P03956	4312	MMP1	Human	RFU	Protein	0.617637754412179
3470-1_2	3470-1_2	SL001945	E-selectin	sE-Selectin	P16581	6401	SELE	Human	RFU	Protein	0.613255799714615
5230-99_3	5230-99_3	SL016557	3-hydroxy-3-methylglutaryl-coenzyme A reductase	HMGR	P04035	3156	HMGCR	Human	RFU	Protein	0.610827977039441
5936-53_3	5936-53_3	SL002517	Tumor necrosis factor	TNF-a	P01375	7124	TNF	Human	RFU	Protein	0.609730451057304
4493-92_1	4493-92_1	SL000470	Interleukin-11	IL-11	P20809	3589	IL11	Human	RFU	Protein	0.609720463008139
2952-75_2	2952-75_2	SL000047	Insulin-like growth factor I	IGF-I	P05019	3479	IGF1	Human	RFU	Protein	0.608792663538469
3477-63_2	3477-63_2	SL005225	High affinity nerve growth factor receptor	TrkA	P04629	4914	NTRK1	Human	RFU	Protein	0.605624838517637
13103-125_3	13103-125_3	SL009328	Chorionic somatomammotropin hormone	CSH	P0DML2 P0DML3	1442 1443	CSH1 CSH2	Human	RFU	Protein	0.603017919007162
5481-16_3	5481-16_3	SL013754	Ras GTPase-activating protein 1	RASA1	P20936	5921	RASA1	Human	RFU	Protein	0.596006987225021
11104-13_3	11104-13_3	SL003340	Chitinase-3-like protein 1	YKL-40	P36222	1116	CHI3L1	Human	RFU	Protein	0.587526503745501
3329-14_2	3329-14_2	SL004515	Peptidoglycan recognition protein 1	PGRP-S	O75594	8993	PGLYRP1	Human	RFU	Protein	0.585727261167699
4771-10_3	4771-10_3	SL012754	Acid sphingomyelinase-like phosphodiesterase 3a	ASM3A	Q92484	10924	SMPDL3A	Human	RFU	Protein	0.581558869907099
5272-55_2	5272-55_2	SL014469	SHC-transforming protein 1	SHC1	P29353	6464	SHC1	Human	RFU	Protein	0.581121138643596
3373-5_2	3373-5_2	SL004654	Granzyme H	Granzyme H	P20718	2999	GZMH	Human	RFU	Protein	0.576716349739295
4397-26_2	4397-26_2	SL004349	Interferon lambda-2	IFN-lambda 2	Q8IZJ0	282616	IFNL2	Human	RFU	Protein	0.576153359812126
8479-4_3	8479-4_3	SL000645	Stromelysin-2	MMP-10	P09238	4319	MMP10	Human	RFU	Protein	0.570595867003805
2763-66_2	2763-66_2	SL004338	Fibroblast growth factor 20	FGF-20	Q9NP95	26281	FGF20	Human	RFU	Protein	0.56968568841138
3486-58_2	3486-58_2	SL000299	Fibroblast growth factor 1	b-ECGF	P05230	2246	FGF1	Human	RFU	Protein	0.567328111436953
4995-16_1	4995-16_1	SL003930	15-hydroxyprostaglandin dehydrogenase [NAD(+)]	HPG-	P15428	3248	HPGD	Human	RFU	Protein	0.561082988406996
14116-129_3	14116-129_3	SL004821	Protein S100-A4	S100A4	P26447	6275	S100A4	Human	RFU	Protein	0.560579887988035
5089-11_3	5089-11_3	SL005189	Interleukin-7 receptor subunit alpha	IL-7 Ra	P16871	3575	IL7R	Human	RFU	Protein	0.56026388342179
2875-15_2	2875-15_2	SL006923	TATA-box-binding protein	TBP	P20226	6908	TBP	Human	RFU	Protein	0.557322801724578
10372-18_3	10372-18_3	SL007229	Signal transducer and activator of transcription 6	STAT6	P42226	6778	STAT6	Human	RFU	Protein	0.555745708481174
4913-78_1	4913-78_1	SL003300	C-C motif chemokine 16	HCC-4	O15467	6360	CCL16	Human	RFU	Protein	0.553703576935993
4561-65_2	4561-65_2	SL004299	Baculoviral IAP repeat-containing protein 7 Isoform beta	Livin B	Q96CA5	79444	BIRC7	Human	RFU	Protein	0.549469597602722
3413-50_2	3413-50_2	SL003703	Bcl-2-related protein A1	BFL1	Q16548	597	BCL2A1	Human	RFU	Protein	0.548946491617294
5006-71_1	5006-71_1	SL006993	Mitogen-activated protein kinase 13	MK13	O15264	5603	MAPK13	Human	RFU	Protein	0.548778646052038
4807-13_3	4807-13_3	SL008072	Collagen alpha-1(VIII) chain	CO8A1	P27658	1295	COL8A1	Human	RFU	Protein	0.547589714799628
4249-64_2	4249-64_2	SL004921	Nucleoside diphosphate kinase B	NDP kinase B	P22392	4831	NME2	Human	RFU	Protein	0.546239191810107
2977-7_2	2977-7_2	SL004872	Tumor necrosis factor receptor superfamily member EDAR	EDAR	Q9UNE0	10913	EDAR	Human	RFU	Protein	0.54564548136085
3364-76_2	3364-76_2	SL006910	Cathepsin L2	Cathepsin V	O60911	1515	CTSV	Human	RFU	Protein	0.544042295954521
2913-1_2	2913-1_2	SL003302	C-C motif chemokine 23	MPIF-1	P55773	6368	CCL23	Human	RFU	Protein	0.541938433825155
3343-1_4	3343-1_4	SL005574	Aminoacylase-1	Aminoacylase-1	Q03154	95	ACY1	Human	RFU	Protein	0.540006114458173
5813-58_3	5813-58_3	SL000408	Erythropoietin	Epo	P01588	2056	EPO	Human	RFU	Protein	0.53921574500069
5204-13_3	5204-13_3	SL005308	Proteasome activator complex subunit 3	PSME3	P61289	10197	PSME3	Human	RFU	Protein	0.538383196941328
4559-64_2	4559-64_2	SL013969	Kynureninase	KYNU	Q16719	8942	KYNU	Human	RFU	Protein	0.538231980706577
2468-62_3	2468-62_3	SL000133	C-C motif chemokine 20	MIP-3a	P78556	6364	CCL20	Human	RFU	Protein	0.53771884199098
4551-72_3	4551-72_3	SL014094	Adhesion G-protein coupled receptor G5	GP114	Q8IZF4	221188	ADGRG5	Human	RFU	Protein	0.537391584659999
3387-1_2	3387-1_2	SL010508	Serine/threonine-protein kinase PAK 3	PAK3	O75914	5063	PAK3	Human	RFU	Protein	0.536091911318555
3280-49_2	3280-49_2	SL004661	Aggrecan core protein	Aggrecan	P16112	176	ACAN	Human	RFU	Protein	0.535443165607311
5885-55_3	5885-55_3	SL004924	Eukaryotic translation initiation factor 4H	eIF-4H	Q15056	7458	EIF4H	Human	RFU	Protein	0.534461288426482
8446-4_3	8446-4_3	SL011508	Pituitary adenylate cyclase-activating polypeptide 27	PACAP-27	P18509	116	ADCYAP1	Human	RFU	Protein	0.534137865519738
9173-21_3	9173-21_3	SL008094	Phosphoglucomutase-1	PGM1	P36871	5236	PGM1	Human	RFU	Protein	0.531751980048985
2696-87_2	2696-87_2	SL004685	Persephin	Persephin	O60542	5623	PSPN	Human	RFU	Protein	0.530225334247596
14158-17_3	14158-17_3	SL003848	Annexin A5	Annexin V	P08758	308	ANXA5	Human	RFU	Protein	0.5294927808944
2579-17_5	2579-17_5	SL000527	Matrix metalloproteinase-9	MMP-9	P14780	4318	MMP9	Human	RFU	Protein	0.528594361625389
8463-2_3	8463-2_3	SL003672	Extracellular superoxide dismutase [Cu-Zn]	SOD3	P08294	6649	SOD3	Human	RFU	Protein	0.522876264063279
4718-5_2	4718-5_2	SL007869	Peptidyl-prolyl cis-trans isomerase B	PPIB	P23284	5479	PPIB	Human	RFU	Protein	0.520570245064242
3044-3_2	3044-3_2	SL003323	C-C motif chemokine 18	PARC	P55774	6362	CCL18	Human	RFU	Protein	0.519216757111533
5508-62_3	5508-62_3	SL000344	Cathepsin D	Cathepsin D	P07339	1509	CTSD	Human	RFU	Protein	0.519025938405801
5843-60_3	5843-60_3	SL003542	Histone-lysine N-methyltransferase EHMT2	NG36	Q96KQ7	10919	EHMT2	Human	RFU	Protein	0.518982864553324
9202-309_3	9202-309_3	SL008113	ATP synthase subunit O, mitochondrial	ATPO	P48047	539	ATP5O	Human	RFU	Protein	0.518157299923041
3022-4_2	3022-4_2	SL000384	Cytotoxic T-lymphocyte protein 4	CTLA-4	P16410	1493	CTLA4	Human	RFU	Protein	0.517480692189944
8480-29_3	8480-29_3	SL006527	EGF-containing fibulin-like extracellular matrix protein 1	FBLN3	Q12805	2202	EFEMP1	Human	RFU	Protein	0.516890122864437
4126-22_1	4126-22_1	SL004511	Bactericidal permeability-increasing protein	BPI	P17213	671	BPI	Human	RFU	Protein	0.516068798479754
3887-90_2	3887-90_2	SL010927	Importin subunit beta-1	IMB1	Q14974	3837	KPNB1	Human	RFU	Protein	0.513548191301912
5854-60_3	5854-60_3	SL004230	Microtubule-associated protein tau	tau	P10636	4137	MAPT	Human	RFU	Protein	0.51067095039999
8462-18_3	8462-18_3	SL000442	Somatotropin	HGH	P01241	2688	GH1	Human	RFU	Protein	0.50997534758556
3320-49_2	3320-49_2	SL005087	Insulin-like growth factor-binding protein 7	IGFBP-7	Q16270	3490	IGFBP7	Human	RFU	Protein	0.509144202582634
5918-5_3	5918-5_3	SL008176	Proteasome activator complex subunit 1	PSME1	Q06323	5720	PSME1	Human	RFU	Protein	0.507711262841745
4961-17_1	4961-17_1	SL004209	Annexin A2	annexin II	P07355	302	ANXA2	Human	RFU	Protein	0.507085367851855
3284-75_1	3284-75_1	SL007804	Biglycan	BGN	P21810	633	BGN	Human	RFU	Protein	0.506779472859497
5132-71_3	5132-71_3	SL005223	Interleukin-27 receptor subunit alpha	TCCR	Q6UWB1	9466	IL27RA	Human	RFU	Protein	0.506246789602626
4459-68_2	4459-68_2	SL014069	Proprotein convertase subtilisin/kexin type 7	PCSK7	Q16549	9159	PCSK7	Human	RFU	Protein	0.504625206001945
2937-10_2	2937-10_2	SL004668	Apolipoprotein E (isoform E3)	Apo E3	P02649	348	APOE	Human	RFU	Protein	0.503910743714467
4496-60_2	4496-60_2	SL000522	Macrophage metalloelastase	MMP-12	P39900	4321	MMP12	Human	RFU	Protein	0.503887844069291
2834-54_1	2834-54_1	SL003915	Kallikrein-8	kallikrein 8	O60259	11202	KLK8	Human	RFU	Protein	0.502091689645232
3181-50_2	3181-50_2	SL004673	Cathepsin S	Cathepsin S	P25774	1520	CTSS	Human	RFU	Protein	0.501391300081142
2598-9_3	2598-9_3	SL004126	Tumor necrosis factor receptor superfamily member 9	4-1BB	Q07011	3604	TNFRSF9	Human	RFU	Protein	0.501351472310181
10990-21_3	10990-21_3	SL017128	Leucine-rich repeat serine/threonine-protein kinase 2	LRRK2	Q5S007		LRRK2	Human	RFU	Protein	0.501191675743372
11096-57_3	11096-57_3	SL018921	HemK methyltransferase family member 2	HEMK2	Q9Y5N5	29104	N6AMT1	Human	RFU	Protein	0.500832867425413
3723-1_2	3723-1_2	SL000306	Brain natriuretic peptide 32	BNP-32	P16860	4879	NPPB	Human	RFU	Protein	0.5002923846778
3866-7_2	3866-7_2	SL011529	Ribosome maturation protein SBDS	SBDS	Q9Y3A5	51119	SBDS	Human	RFU	Protein	0.499576564921352
3495-15_2	3495-15_2	SL003172	C-X-C motif chemokine 6	GCP-2	P80162	6372	CXCL6	Human	RFU	Protein	0.498641215473801
5080-131_3	5080-131_3	SL007429	Transmembrane glycoprotein NMB	GPNMB	Q14956	10457	GPNMB	Human	RFU	Protein	0.497887598002538
13089-6_3	13089-6_3	SL003349	Hypoxia-inducible factor 1-alpha	HIF-1a	Q16665	3091	HIF1A	Human	RFU	Protein	0.496282554221001
3504-58_2	3504-58_2	SL004536	Hepcidin	LEAP-1	P81172	57817	HAMP	Human	RFU	Protein	0.495633174063569
3855-56_1	3855-56_1	SL004919	Peroxiredoxin-1	Peroxiredoxin-1	Q06830	5052	PRDX1	Human	RFU	Protein	0.494068257419432
4245-80_2	4245-80_2	SL001999	E3 ubiquitin-protein ligase Mdm2	MDM2	Q00987	4193	MDM2	Human	RFU	Protein	0.492761800875914
3503-4_2	3503-4_2	SL003179	Integrin alpha-I: beta-1 complex	Integrin a1b1	P56199, P05556	3672 3688	ITGA1 ITGB1	Human	RFU	Protein	0.49209186196265
3423-59_2	3423-59_2	SL005250	Chymase	Chymase	P23946	1215	CMA1	Human	RFU	Protein	0.489769239829149
3640-14_3	3640-14_3	SL005263	alpha-2-macroglobulin receptor-associated protein	RAP	P30533	4043	LRPAP1	Human	RFU	Protein	0.489223080808686
5104-57_3	5104-57_3	SL005207	Natural cytotoxicity triggering receptor 1	NKp46	O76036	9437	NCR1	Human	RFU	Protein	0.488425882256857
4450-26_2	4450-26_2	SL009791	Heterogeneous nuclear ribonucleoprotein A/B	hnRNP A/B	Q99729	3182	HNRNPAB	Human	RFU	Protein	0.485414214147352
3516-60_2	3516-60_2	SL004712	Stromal cell-derived factor 1	SDF-1	P48061	6387	CXCL12	Human	RFU	Protein	0.483303430249808
5138-50_3	5138-50_3	SL004366	Tumor necrosis factor receptor superfamily member 12A	TWEAKR	Q9NP84	51330	TNFRSF12A	Human	RFU	Protein	0.482751007428639
3078-1_2	3078-1_2	SL002640	Placenta growth factor	PlGF	P49763	5228	PGF	Human	RFU	Protein	0.480219269927564
5897-58_3	5897-58_3	SL002071	Gastrin-releasing peptide	Gastrin-releasing peptide	P07492	2922	GRP	Human	RFU	Protein	0.479504403779418
4979-34_2	4979-34_2	SL008178	Dermatopontin	DERM	Q07507	1805	DPT	Human	RFU	Protein	0.478093891941635
3305-6_1	3305-6_1	SL010457	Delta-like protein 4	DLL4	Q9NR61	54567	DLL4	Human	RFU	Protein	0.476049168276842
3055-54_2	3055-54_2	SL003308	Interleukin-4 receptor subunit alpha	IL-4 sR	P24394	3566	IL4R	Human	RFU	Protein	0.475225003961475
3894-15_2	3894-15_2	SL005629	N-acetyl-D-glucosamine kinase	NAGK	Q9UJ70	55577	NAGK	Human	RFU	Protein	0.475121082785976
3622-33_4	3622-33_4	SL008909	Legumain	LGMN	Q99538	5641	LGMN	Human	RFU	Protein	0.473155223674838
2599-51_2	2599-51_2	SL003735	Tumor necrosis factor ligand superfamily member 9	4-1BB ligand	P41273	8744	TNFSF9	Human	RFU	Protein	0.471278980367403
3143-3_1	3143-3_1	SL002524	T-cell surface glycoprotein CD4	sCD4	P01730	920	CD4	Human	RFU	Protein	0.471144782471163
3365-7_2	3365-7_2	SL010612	Dickkopf-related protein 4	Dkk-4	Q9UBT3	27121	DKK4	Human	RFU	Protein	0.470856263708461
4234-8_2	4234-8_2	SL004146	Interleukin-1 receptor-like 1	IL-1 R4	Q01638	9173	IL1RL1	Human	RFU	Protein	0.470717927740789
13097-11_3	13097-11_3	SL003774	Bcl-2-like protein 2	Apoptosis regulator Bcl-W	Q92843	599	BCL2L2	Human	RFU	Protein	0.469414176411828
4435-66_2	4435-66_2	SL009045	Ectonucleotide pyrophosphatase/phosphodiesterase family member 7	ENPP7	Q6UWV6	339221	ENPP7	Human	RFU	Protein	0.468244574571694
5060-62_3	5060-62_3	SL004852	Programmed cell death 1 ligand 1	B7-H1	Q9NZQ7	29126	CD274	Human	RFU	Protein	0.467832559612122
5410-53_3	5410-53_3	SL007295	Cadherin-15	CAD15	P55291	1013	CDH15	Human	RFU	Protein	0.467727040770607
2938-55_2	2938-55_2	SL004669	Apolipoprotein E (isoform E4)	Apo E4	P02649	348	APOE	Human	RFU	Protein	0.467156244380003
2449-1_4	2449-1_4	SL004182	Calcium-dependent phospholipase A2	GV	P39877	5322	PLA2G5	Human	RFU	Protein	0.466915671133829
9211-19_3	9211-19_3	SL003066	Pigment epithelium-derived factor	PEDF	P36955	5176	SERPINF1	Human	RFU	Protein	0.466619077833177
5888-29_3	5888-29_3	SL005687	Eukaryotic translation initiation factor 5A-1	eIF-5A-1	P63241	1984	EIF5A	Human	RFU	Protein	0.466598246154382
8469-41_3	8469-41_3	SL000466	Insulin-like growth factor-binding protein 2	IGFBP-2	P18065	3485	IGFBP2	Human	RFU	Protein	0.46543140415137
2917-3_2	2917-3_2	SL002541	Tumor necrosis factor ligand superfamily member 11	sRANKL	O14788	8600	TNFSF11	Human	RFU	Protein	0.463297975943581
4146-58_2	4146-58_2	SL004360	Neurotrophin-4	Neurotrophin-5	P34130	4909	NTF4	Human	RFU	Protein	0.462986550420764
3310-62_1	3310-62_1	SL010460	Low affinity immunoglobulin gamma Fc region receptor II-b	FCG2B	P31994	2213	FCGR2B	Human	RFU	Protein	0.462628933136907
6647-55_3	6647-55_3	SL017290	PolyUbiquitin K63-linked	PolyUbiquitin K63	P0CG48	7316	UBC	Human	RFU	Protein	0.462118009922549
3056-11_1	3056-11_1	SL005204	NKG2-D type II integral membrane protein	NKG2D	P26718	22914	KLRK1	Human	RFU	Protein	0.461857079159518
4553-65_3	4553-65_3	SL014009	Hepatoma-derived growth factor-related protein 2	HDGR2	Q7Z4V5	84717	HDGFRP2	Human	RFU	Protein	0.460370847729965
5312-49_3	5312-49_3	SL000277	Apolipoprotein E (isoform E2)	Apo E2	P02649	348	APOE	Human	RFU	Protein	0.456214917277706
9172-69_3	9172-69_3	SL000526	Neutrophil collagenase	MMP-8	P22894	4317	MMP8	Human	RFU	Protein	0.456143620495783
4212-5_3	4212-5_3	SL012188	Epidermal growth factor receptor substrate 15-like 1	EP15R	Q9UBC2	58513	EPS15L1	Human	RFU	Protein	0.453030992642979
5236-2_3	5236-2_3	SL007145	Nuclear receptor subfamily 1 group D member 1	NR1D1	P20393	9572	NR1D1	Human	RFU	Protein	0.452389339073311
3897-61_1	3897-61_1	SL011709	Pyridoxal phosphate phosphatase	PLPP	Q96GD0	57026	PDXP	Human	RFU	Protein	0.44969299418715
5201-50_4	5201-50_4	SL016554	High affinity cGMP-specific 3',5'-cyclic phosphodiesterase 9A	PDE9A	O76083	5152	PDE9A	Human	RFU	Protein	0.44965786889663
3235-50_2	3235-50_2	SL010391	WAP, Kazal, immunoglobulin, Kunitz and NTR domain-containing protein 2	WFKN2	Q8TEU8	124857	WFIKKN2	Human	RFU	Protein	0.449078349344023
3171-57_2	3171-57_2	SL004469	Amyloid beta A4 protein	amyloid precursor protein	P05067	351	APP	Human	RFU	Protein	0.448110829192876
13098-93_3	13098-93_3	SL003320	Vascular endothelial growth factor D	VEGF-D	O43915	2277	FIGF	Human	RFU	Protein	0.446082025187985
5021-13_1	5021-13_1	SL004914	Inorganic pyrophosphatase	PPase	Q15181	5464	PPA1	Human	RFU	Protein	0.445902886789813
5798-3_3	5798-3_3	SL003704	BH3-interacting domain death agonist	BID	P55957	637	BID	Human	RFU	Protein	0.445128135668597
5018-68_1	5018-68_1	SL005694	Peroxiredoxin-6	Peroxiredoxin-6	P30041	9588	PRDX6	Human	RFU	Protein	0.444441159807072
2778-10_2	2778-10_2	SL004347	Interleukin-22	IL-22	Q9GZX6	50616	IL22	Human	RFU	Protein	0.444196381936516
7624-19_3	7624-19_3	SL014896	Ankyrin-2	ANK2	Q01484	287	ANK2	Human	RFU	Protein	0.443945314307529
3302-58_1	3302-58_1	SL007049	Cystatin-F	CYTF	O76096	8530	CST7	Human	RFU	Protein	0.4431579371983
5801-72_3	5801-72_3	SL000305	beta-nerve growth factor	b-NGF	P01138	4803	NGF	Human	RFU	Protein	0.442972572655112
2797-56_2	2797-56_2	SL000020	Apolipoprotein B	Apo B	P04114	338	APOB	Human	RFU	Protein	0.442155599752987
11071-1_3	11071-1_3	SL000481	Interleukin-5	IL-5	P05113	3567	IL5	Human	RFU	Protein	0.440726167778825
5065-8_2	5065-8_2	SL014229	CD83 antigen	CD83	Q01151	9308	CD83	Human	RFU	Protein	0.440590676654761
4984-83_1	4984-83_1	SL006378	S-formylglutathione hydrolase	Esterase D	P10768	2098	ESD	Human	RFU	Protein	0.438689931831136
5456-59_2	5456-59_2	SL006694	Beta-Ala-His dipeptidase	CNDP1	Q96KN2	84735	CNDP1	Human	RFU	Protein	0.437976499147993
3485-28_2	3485-28_2	SL000283	Beta-2-microglobulin	b2-Microglobulin	P61769	567	B2M	Human	RFU	Protein	0.437823429596136
3611-70_4	3611-70_4	SL004060	Endothelin-converting enzyme 1	Endothelin-converting enzyme 1	P42892	1889	ECE1	Human	RFU	Protein	0.437553059527604
4192-10_2	4192-10_2	SL008039	Alcohol dehydrogenase [NADP(+)]	AK1A1	P14550	10327	AKR1A1	Human	RFU	Protein	0.436695161083531
5870-23_2	5870-23_2	SL003700	Bcl2-associated agonist of cell death	BAD	Q92934	572	BAD	Human	RFU	Protein	0.436136837368494
3204-2_2	3204-2_2	SL007100	Leukotriene A-4 hydrolase	LKHA4	P09960	4048	LTA4H	Human	RFU	Protein	0.436013480514499
5007-1_1	5007-1_1	SL006920	Mitogen-activated protein kinase 14	MAPK14	Q16539	1432	MAPK14	Human	RFU	Protein	0.434835522548295
2860-19_2	2860-19_2	SL004718	Importin subunit alpha-1	Karyopherin-a2	P52292	3838	KPNA2	Human	RFU	Protein	0.434796405626637
9170-24_3	9170-24_3	SL001713	Interleukin-17A	IL-17	Q16552	3605	IL17A	Human	RFU	Protein	0.434639688712372
4471-50_2	4471-50_2	SL008945	Protein-glutamine gamma-glutamyltransferase E	TGM3	Q08188	7053	TGM3	Human	RFU	Protein	0.434470298059074
5248-68_2	5248-68_2	SL005793	Peptidyl-prolyl cis-trans isomerase F, mitochondrial	Cyclophilin F	P30405	10105	PPIF	Human	RFU	Protein	0.434390953533708
2809-25_2	2809-25_2	SL004625	A disintegrin and metalloproteinase with thrombospondin motifs 4	ADAMTS-4	O75173	9507	ADAMTS4	Human	RFU	Protein	0.43392672976162
3868-8_1	3868-8_1	SL011533	Small glutamine-rich tetratricopeptide repeat-containing protein alpha	SGTA	O43765	6449	SGTA	Human	RFU	Protein	0.433529302822682
2751-16_2	2751-16_2	SL004589	Azurocidin	Azurocidin	P20160	566	AZU1	Human	RFU	Protein	0.43119183057222
4981-6_1	4981-6_1	SL008709	Desmocollin-3	DSC3	Q14574	1825	DSC3	Human	RFU	Protein	0.430796746441622
2879-9_2	2879-9_2	SL000248	Alpha-1-antichymotrypsin	a1-Antichymotrypsin	P01011	12	SERPINA3	Human	RFU	Protein	0.429520781055234
3066-12_1	3066-12_1	SL003744	Galectin-3	Galectin-3	P17931	3958	LGALS3	Human	RFU	Protein	0.429237524593268
5343-74_3	5343-74_3	SL008703	Carboxypeptidase E	CBPE	P16870	1363	CPE	Human	RFU	Protein	0.427673959506144
2839-2_1	2839-2_1	SL004649	Tumor necrosis factor ligand superfamily member 4	OX40 Ligand	P23510	7292	TNFSF4	Human	RFU	Protein	0.42675209827852
2633-52_2	2633-52_2	SL004149	Interleukin-13 receptor subunit alpha-1	IL-13 Ra1	P78552	3597	IL13RA1	Human	RFU	Protein	0.425961869272972
3357-67_2	3357-67_2	SL010495	Cyclin-dependent kinase 2:Cyclin-A2 complex	CDK2/cyclin A	P24941 P20248	1017 890	CDK2 CCNA2	Human	RFU	Protein	0.425299430416082
4188-1_2	4188-1_2	SL003658	Aflatoxin B1 aldehyde reductase member 2	Aflatoxin B1 aldehyde reductase	O43488	8574	AKR7A2	Human	RFU	Protein	0.424405702706036
5014-49_1	5014-49_1	SL006091	Cytoplasmic protein NCK1	NCK1	P16333	4690	NCK1	Human	RFU	Protein	0.422505412493468
4420-7_2	4420-7_2	SL009988	Disintegrin and metalloproteinase domain-containing protein 12	ADAM12	O43184	8038	ADAM12	Human	RFU	Protein	0.422164464318785
14147-50_3	14147-50_3	SL001802	Interferon gamma	IFN-g	P01579	3458	IFNG	Human	RFU	Protein	0.42178419664329
5252-33_3	5252-33_3	SL016555	Dual 3',5'-cyclic-AMP and -GMP phosphodiesterase 11A	PDE11	Q9HCR9	50940	PDE11A	Human	RFU	Protein	0.421403669580794
13105-7_3	13105-7_3	SL007311	Synaptosomal-associated protein 25	SNP25	P60880	6616	SNAP25	Human	RFU	Protein	0.420759268060642
4563-61_2	4563-61_2	SL012108	1-phosphatidylinositol 4,5-bisphosphate phosphodiesterase gamma-1	PLCG1	P19174	5335	PLCG1	Human	RFU	Protein	0.420561750460104
10362-35_3	10362-35_3	SL002565	Myc proto-oncogene protein	c-Myc	P01106	4609	MYC	Human	RFU	Protein	0.418727379365381
2870-29_2	2870-29_2	SL004009	Ras-related C3 botulinum toxin substrate 1	RAC1	P63000	5879	RAC1	Human	RFU	Protein	0.41758266974062
13116-25_3	13116-25_3	SL008931	CD177 antigen	CD177	Q8N6Q3	57126	CD177	Human	RFU	Protein	0.417148409353692
4187-49_2	4187-49_2	SL000247	6-phosphogluconate dehydrogenase, decarboxylating	6-Phosphogluconate dehydrogenase	P52209	5226	PGD	Human	RFU	Protein	0.415360659268398
5012-67_1	5012-67_1	SL004296	Adenylate kinase isoenzyme 1	Myokinase, human	P00568	203	AK1	Human	RFU	Protein	0.415292634013786
3422-4_2	3422-4_2	SL010494	Cyclin-dependent kinase 1:G2/mitotic-specific cyclin-B1 complex	CDK1/cyclin B	P06493 P14635	983 891	CDC2 CCNB1	Human	RFU	Protein	0.414794048527848
3212-30_3	3212-30_3	SL010375	Neutral ceramidase	ASAH2	Q9NR71	56624	ASAH2	Human	RFU	Protein	0.413375324351274
2982-82_2	2982-82_2	SL005165	Galectin-4	Galectin-4	P56470	3960	LGALS4	Human	RFU	Protein	0.412387476844401
2686-67_2	2686-67_2	SL005172	Insulin-like growth factor-binding protein 6	IGFBP-6	P24592	3489	IGFBP6	Human	RFU	Protein	0.412344391147551
5879-51_3	5879-51_3	SL009207	Dynactin subunit 2	Dynactin subunit 2	Q13561	10540	DCTN2	Human	RFU	Protein	0.411809968951439
3079-62_2	3079-62_2	SL005152	Retinoic acid receptor responder protein 2	TIG2	Q99969	5919	RARRES2	Human	RFU	Protein	0.410825951416498
3007-7_2	3007-7_2	SL005219	Sialic acid-binding Ig-like lectin 9	Siglec-9	Q9Y336	27180	SIGLEC9	Human	RFU	Protein	0.409671312131251
2768-56_2	2768-56_2	SL000440	Hemopexin	Hemopexin	P02790	3263	HPX	Human	RFU	Protein	0.409546584603129
2833-20_1	2833-20_1	SL003800	Kallikrein-4	Kallikrein 4	Q9Y5K2	9622	KLK4	Human	RFU	Protein	0.40950627849083
4801-13_3	4801-13_3	SL007153	Lactoperoxidase	PERL	P22079	4025	LPO	Human	RFU	Protein	0.40912248632747
4318-12_3	4318-12_3	SL004940	Tyrosine-protein phosphatase non-receptor type 6	PTP-1C	P29350	5777	PTPN6	Human	RFU	Protein	0.409064324322866
3379-29_1	3379-29_1	SL007228	Protein kinase C iota type	KPCI	P41743	5584	PRKCI	Human	RFU	Protein	0.408331901028116
4209-60_2	4209-60_2	SL004757	Vacuolar protein sorting-associated protein VTA1 homolog	DRG-1	Q9NP79	51534	VTA1	Human	RFU	Protein	0.405663197121546
14135-3_3	14135-3_3	SL020172	Relaxin receptor 1	RXFP1	Q9HBX9		RXFP1	Human	RFU	Protein	0.405028404396797
4490-65_2	4490-65_2	SL005187	Interleukin-3 receptor subunit alpha	IL-3 Ra	P26951	3563	IL3RA	Human	RFU	Protein	0.404856564053264
3418-12_2	3418-12_2	SL010490	Calcium/calmodulin-dependent protein kinase type 1D	CAMK1D	Q8IU85	57118	CAMK1D	Human	RFU	Protein	0.40229785537852
3216-2_2	3216-2_2	SL005797	Polymeric immunoglobulin receptor	PIGR	P01833	5284	PIGR	Human	RFU	Protein	0.402223263776225
2640-3_2	2640-3_2	SL004637	Macrophage-stimulating protein receptor	MSP R	Q04912	4486	MST1R	Human	RFU	Protein	0.402037455281848
2761-49_2	2761-49_2	SL004336	Fibroblast growth factor 18	FGF-18	O76093	8817	FGF18	Human	RFU	Protein	0.401771204848234
4414-69_2	4414-69_2	SL004484	Pulmonary surfactant-associated protein D	SP-D	P35247	6441	SFTPD	Human	RFU	Protein	0.401620669144413
5352-11_3	5352-11_3	SL004145	Tumor necrosis factor receptor superfamily member 14	HVEM	Q92956	8764	TNFRSF14	Human	RFU	Protein	0.400796583485607
3184-25_2	3184-25_2	SL000358	Coagulation factor VII	Coagulation Factor VII	P08709	2155	F7	Human	RFU	Protein	0.400515241472698
10342-55_3	10342-55_3	SL019096	E3 SUMO-protein ligase PIAS4	PIAS4	Q8N2W9	51588	PIAS4	Human	RFU	Protein	0.400468522290286
3332-57_1	3332-57_1	SL010469	Hemojuvelin	RGM-C	Q6ZVN8	148738	HFE2	Human	RFU	Protein	0.399075866868794
4258-15_2	4258-15_2	SL008331	Proliferation-associated protein 2G4	PA2G4	Q9UQ80	5036	PA2G4	Human	RFU	Protein	0.398582739100837
5024-67_1	5024-67_1	SL002522	Retinoblastoma-associated protein	Rb	P06400	5925	RB1	Human	RFU	Protein	0.397655582423969
13102-1_3	13102-1_3	SL012769	Protein FAM3D	FAM3D	Q96BQ1	131177	FAM3D	Human	RFU	Protein	0.396589707496898
2666-53_2	2666-53_2	SL004081	Decorin	Bone proteoglycan II	P07585	1634	DCN	Human	RFU	Protein	0.396257831919099
2609-59_2	2609-59_2	SL001777	Cystatin-C	Cystatin C	P01034	1471	CST3	Human	RFU	Protein	0.396057931081164
2632-5_2	2632-5_2	SL004148	Interleukin-12 receptor subunit beta-1	IL-12 Rb1	P42701	3594	IL12RB1	Human	RFU	Protein	0.395953809152217
5351-52_3	5351-52_3	SL004891	Heterogeneous nuclear ribonucleoproteins A2/B1	hnRNP A2/B1	P22626	3181	HNRNPA2B1	Human	RFU	Protein	0.395399035720324
4162-54_2	4162-54_2	SL000601	Serotransferrin	Transferrin	P02787	7018	TF	Human	RFU	Protein	0.395396249521296
3657-74_3	3657-74_3	SL004720	Calcineurin subunit B type 1	Calcineurin B a	P63098	5534	PPP3R1	Human	RFU	Protein	0.39468649021587
14157-21_3	14157-21_3	SL004984	14-3-3 protein epsilon	14-3-3E	P62258	7531	YWHAE	Human	RFU	Protein	0.393758993823042
5005-4_1	5005-4_1	SL007281	Mitogen-activated protein kinase 12	MK12	P53778	6300	MAPK12	Human	RFU	Protein	0.39086856863006
2618-10_2	2618-10_2	SL003803	Receptor tyrosine-protein kinase erbB-4	ERBB4	Q15303	2066	ERBB4	Human	RFU	Protein	0.38980350438798
3839-60_2	3839-60_2	SL011629	AH receptor-interacting protein	AIP	O00170	9049	AIP	Human	RFU	Protein	0.388132614156668
5337-64_3	5337-64_3	SL004131	T-lymphocyte activation antigen CD86	B7-2	P42081	942	CD86	Human	RFU	Protein	0.38714185546204
5354-11_3	5354-11_3	SL000655	Keratin, type I cytoskeletal 18	Keratin 18	P05783	3875	KRT18	Human	RFU	Protein	0.387072163139158
3484-60_2	3484-60_2	SL000271	Angiotensinogen	Angiotensinogen	P01019	183	AGT	Human	RFU	Protein	0.386969768993168
14128-121_3	14128-121_3	SL017106	Interferon alpha-10	IFN10	P01566	3446	IFNA10	Human	RFU	Protein	0.386330311221159
3800-71_2	3800-71_2	SL000377	Creatine kinase B-type	CK-BB	P12277	1152	CKB	Human	RFU	Protein	0.386053519380826
4472-5_2	4472-5_2	SL004908	Tropomyosin beta chain	Tropomyosin 2	P07951	7169	TPM2	Human	RFU	Protein	0.385504623503138
4423-77_2	4423-77_2	SL003674	Bcl-2-like protein 1	BCL2-like 1 protein	Q07817	598	BCL2L1	Human	RFU	Protein	0.38471672509949
3363-31_4	3363-31_4	SL004781	Tyrosine-protein kinase CSK	CSK	P41240	1445	CSK	Human	RFU	Protein	0.383838169206668
4706-17_2	4706-17_2	SL010830	Protein 4.1	41	P11171	2035	EPB41	Human	RFU	Protein	0.383109745492261
14149-9_3	14149-9_3	SL005179	Interleukin-36 beta	IL-1F8	Q9NZH7	27177	IL36B	Human	RFU	Protein	0.382446221372794
14122-132_3	14122-132_3	SL018971	E3 ubiquitin-protein ligase ZNRF3	ZNRF3	Q9ULT6	84133	ZNRF3	Human	RFU	Protein	0.382298271636454
3519-3_2	3519-3_2	SL003196	C-C motif chemokine 17	TARC	Q92583	6361	CCL17	Human	RFU	Protein	0.381438670159703
10356-21_3	10356-21_3	SL000455	Transcription factor AP-1	c-Jun	P05412	3725	JUN	Human	RFU	Protein	0.381059502562152
4184-43_3	4184-43_3	SL008378	Eukaryotic translation initiation factor 4E-binding protein 2	4EBP2	Q13542	1979	EIF4EBP2	Human	RFU	Protein	0.380760005866063
3822-54_2	3822-54_2	SL004765	MAP kinase-activated protein kinase 3	MAPKAPK3	Q16644	7867	MAPKAPK3	Human	RFU	Protein	0.380199913978377
4138-25_2	4138-25_2	SL004346	Interleukin-20	IL-20	Q9NYY1	50604	IL20	Human	RFU	Protein	0.379889310313308
2705-5_2	2705-5_2	SL003197	C-C motif chemokine 25	TECK	O15444	6370	CCL25	Human	RFU	Protein	0.379841658292758
4230-1_2	4230-1_2	SL011211	Eukaryotic translation initiation factor 4 gamma 2	IF4G2	P78344	1982	EIF4G2	Human	RFU	Protein	0.378429358914504
3823-9_1	3823-9_1	SL010505	Megakaryocyte-associated tyrosine-protein kinase	MATK	P42679	4145	MATK	Human	RFU	Protein	0.377657919664359
3642-4_1	3642-4_1	SL008588	SLAM family member 5	SLAF5	Q9UIB8	8832	CD84	Human	RFU	Protein	0.376427514145746
4886-3_1	4886-3_1	SL000516	C-C motif chemokine 7	MCP-3	P80098	6354	CCL7	Human	RFU	Protein	0.375914797993418
3446-7_2	3446-7_2	SL004152	Interleukin-18 receptor 1	IL-18 Ra	Q13478	8809	IL18R1	Human	RFU	Protein	0.375673716453772
4246-40_2	4246-40_2	SL004154	Neural cell adhesion molecule L1	NCAM-L1	P32004	3897	L1CAM	Human	RFU	Protein	0.375533305782268
2278-61_4	2278-61_4	SL000592	Metalloproteinase inhibitor 2	TIMP-2	P16035	7077	TIMP2	Human	RFU	Protein	0.375239061329302
3348-49_2	3348-49_2	SL003994	Bone morphogenetic protein 1	BMP-1	P13497	649	BMP1	Human	RFU	Protein	0.375027243973994
3506-49_1	3506-49_1	SL000508	Lymphotoxin alpha2:beta1	Lymphotoxin a2/b1	P01374, Q06643	4049 4050	LTA LTB	Human	RFU	Protein	0.374969101246559
3420-21_2	3420-21_2	SL004869	Carbonic anhydrase 13	Carbonic anhydrase XIII	Q8N1Q1	377677	CA13	Human	RFU	Protein	0.374711480816123
4336-2_1	4336-2_1	SL000572	Serum amyloid A-1 protein	SAA	P0DJI8	6288	SAA1	Human	RFU	Protein	0.374580500128187
4925-54_2	4925-54_2	SL000523	Collagenase 3	MMP-13	P45452	4322	MMP13	Human	RFU	Protein	0.374570760883741
5231-79_3	5231-79_3	SL012707	Proprotein convertase subtilisin/kexin type 9	PCSK9	Q8NBP7	255738	PCSK9	Human	RFU	Protein	0.374014642845141
3179-51_2	3179-51_2	SL009213	Lysosomal protective protein	Cathepsin A	P10619	5476	CTSA	Human	RFU	Protein	0.373280450476372
2831-29_1	2831-29_1	SL002763	Kallikrein-11	Kallikrein 11	Q9UBX7	11012	KLK11	Human	RFU	Protein	0.372778368017224
2972-57_2	2972-57_2	SL004078	Bone morphogenetic protein 7	BMP-7	P18075	655	BMP7	Human	RFU	Protein	0.372589182976824
5256-86_3	5256-86_3	SL011405	cGMP-specific 3',5'-cyclic phosphodiesterase	PDE5A	O76074	8654	PDE5A	Human	RFU	Protein	0.372587452999967
5316-54_3	5316-54_3	SL000558	Prothrombin	Prothrombin	P00734	2147	F2	Human	RFU	Protein	0.371585032546238
4990-87_1	4990-87_1	SL006460	Platelet glycoprotein Ib alpha chain	GP1BA	P07359	2811	GP1BA	Human	RFU	Protein	0.371447618423277
7660-21_3	7660-21_3	SL003646	Tropomyosin alpha-4 chain	Tropomyosin 4	P67936	7171	TPM4	Human	RFU	Protein	0.370661035376267
12060-28_3	12060-28_3	SL004345	Growth/differentiation factor 11	GDF-11	O95390	10220	GDF11	Human	RFU	Protein	0.370487621094178
3607-71_1	3607-71_1	SL009412	Dickkopf-related protein 3	DKK3	Q9UBP4	27122	DKK3	Human	RFU	Protein	0.369882156161036
3312-64_1	3312-64_1	SL010461	High affinity immunoglobulin gamma Fc receptor I	FCGR1	P12314	2209	FCGR1A	Human	RFU	Protein	0.369595125068387
4272-46_2	4272-46_2	SL000539	Glucose-6-phosphate isomerase	PHI	P06744	2821	GPI	Human	RFU	Protein	0.369035990103911
4254-6_2	4254-6_2	SL011768	NudC domain-containing protein 3	NUDC3	Q8IVD9	23386	NUDCD3	Human	RFU	Protein	0.368930853035285
8468-19_3	8468-19_3	SL000062	Prostate-specific antigen	PSA	P07288	354	KLK3	Human	RFU	Protein	0.368306900299117
2944-66_2	2944-66_2	SL005156	Neuroblastoma suppressor of tumorigenicity 1	DAN	P41271	4681	NBL1	Human	RFU	Protein	0.368099397329249
2771-35_2	2771-35_2	SL000462	Insulin-like growth factor-binding protein 1	IGFBP-1	P08833	3484	IGFBP1	Human	RFU	Protein	0.368080964263154
3037-62_1	3037-62_1	SL001795	Interleukin-1 beta	IL-1b	P01584	3553	IL1B	Human	RFU	Protein	0.367691354574268
3392-68_2	3392-68_2	SL017614	RAC-alpha/beta/gamma serine/threonine-protein kinase	PKB a/b/g	P31749 P31751 Q9Y243	207 208 10000	AKT1 AKT2 AKT3	Human	RFU	Protein	0.367369115359978
2829-19_2	2829-19_2	SL006915	Interleukin-27	IL-27	Q8NEV9 Q14213	246778 10148	IL27 EBI3	Human	RFU	Protein	0.366359561390826
2939-10_2	2939-10_2	SL004670	Artemin	Artemin	Q5T4W7	9048	ARTN	Human	RFU	Protein	0.366180138819042
3605-77_4	3605-77_4	SL011049	Mannan-binding lectin serine protease 1	MASP3	P48740	5648	MASP1	Human	RFU	Protein	0.366138886532263
3473-78_2	3473-78_2	SL005224	Thrombopoietin Receptor	Thrombopoietin Receptor	P40238	4352	MPL	Human	RFU	Protein	0.365645373046586
5822-22_3	5822-22_3	SL004248	Glial cell line-derived neurotrophic factor	GDNF	P39905	2668	GDNF	Human	RFU	Protein	0.365536039588161
3864-5_2	3864-5_2	SL011528	40S ribosomal protein S7	RS7	P62081	6201	RPS7	Human	RFU	Protein	0.363435780946686
4292-5_3	4292-5_3	SL011202	Alpha-soluble NSF attachment protein	SNAA	P54920	8775	NAPA	Human	RFU	Protein	0.362434667270646
4123-60_2	4123-60_2	SL003171	Fibroblast growth factor 4	FGF-4	P08620	2249	FGF4	Human	RFU	Protein	0.362431105403994
3521-16_2	3521-16_2	SL000589	Thyroid Stimulating Hormone	TSH	P01215 P01222	1081 12372	CGA TSHB	Human	RFU	Protein	0.362048052296537
4132-27_2	4132-27_2	SL000674	Follistatin	FST	P19883	10468	FST	Human	RFU	Protein	0.360149196075216
5947-90_3	5947-90_3	SL000598	Thrombopoietin	Tpo	P40225	7066	THPO	Human	RFU	Protein	0.359562089494022
3070-1_2	3070-1_2	SL000478	Interleukin-2	IL-2	P60568	3558	IL2	Human	RFU	Protein	0.358742462253965
2946-52_2	2946-52_2	SL003327	Complement factor D	Factor D	P00746	1675	CFD	Human	RFU	Protein	0.35867803160027
11513-92_3	11513-92_3	SL002722	ADP-ribosyl cyclase/cyclic ADP-ribose hydrolase 1	CD38	P28907	952	CD38	Human	RFU	Protein	0.357842527420447
4905-63_1	4905-63_1	SL004814	Coactosin-like protein	Coactosin-like protein	Q14019	23406	COTL1	Human	RFU	Protein	0.356530695210937
5128-53_3	5128-53_3	SL014228	SLAM family member 6	SLAF6	Q96DU3	114836	SLAMF6	Human	RFU	Protein	0.356191898457949
2644-11_2	2644-11_2	SL000551	Protein kinase C alpha type	PKC-A	P17252	5578	PRKCA	Human	RFU	Protein	0.355696823454811
2911-27_2	2911-27_2	SL002621	Midkine	Midkine	P21741	4192	MDK	Human	RFU	Protein	0.354947098716086
9207-60_3	9207-60_3	SL018887	Quinone oxidoreductase-like protein 1	QORL1	O95825	9946	CRYZL1	Human	RFU	Protein	0.354230835069425
3303-23_2	3303-23_2	SL004438	Cystatin-M	Cystatin M	Q15828	1474	CST6	Human	RFU	Protein	0.353944416548191
5002-76_1	5002-76_1	SL002646	Matrix metalloproteinase-14	MMP-14	P50281	4323	MMP14	Human	RFU	Protein	0.353642866414781
4987-17_1	4987-17_1	SL010373	Immunoglobulin alpha Fc receptor	FCAR	P24071	2204	FCAR	Human	RFU	Protein	0.353508993014374
5227-60_3	5227-60_3	SL006921	[Pyruvate dehydrogenase (acetyl-transferring)] kinase isozyme 1, mitochondrial	PDK1	Q15118	5163	PDK1	Human	RFU	Protein	0.352451027550789
4867-15_2	4867-15_2	SL003310	Vascular endothelial growth factor A, isoform 121	VEGF121	P15692	7422	VEGFA	Human	RFU	Protein	0.352397107948748
7625-27_3	7625-27_3	SL008071	14-3-3 protein theta	14-3-3 protein theta	P27348	10971	YWHAQ	Human	RFU	Protein	0.351449389306111
5915-58_3	5915-58_3	SL012148	Peroxisomal targeting signal 1 receptor	PEX5	P50542	5830	PEX5	Human	RFU	Protein	0.350271693525071
4314-12_2	4314-12_2	SL011809	dCTP pyrophosphatase 1	XTP3A	Q9H773	79077	DCTPP1	Human	RFU	Protein	0.349735245191572
9201-13_3	9201-13_3	SL004811	Transgelin-2	Transgelin-2	P37802	8407	TAGLN2	Human	RFU	Protein	0.349578434782938
4931-59_1	4931-59_1	SL000024	Tissue Factor	TF	P13726	2152	F3	Human	RFU	Protein	0.34879212858734
3040-59_1	3040-59_1	SL000519	C-C motif chemokine 3	MIP-1a	P10147	6348	CCL3	Human	RFU	Protein	0.348127235847383
3656-9_1	3656-9_1	SL004864	Cadherin-12	Cadherin-12	P55289	1010	CDH12	Human	RFU	Protein	0.346327634013089
13112-179_3	13112-179_3	SL009349	Follistatin-related protein 1	FSTL1	Q12841	11167	FSTL1	Human	RFU	Protein	0.344698376052906
2730-58_2	2730-58_2	SL005199	MHC class I polypeptide-related sequence A	MICA	Q29983	4276	MICA	Human	RFU	Protein	0.344443479598748
3367-8_3	3367-8_3	SL006777	Fetuin-B	FETUB	Q9UGM5	26998	FETUB	Human	RFU	Protein	0.343961029513221
9178-30_3	9178-30_3	SL004297	Neuregulin-1	NEUREGULIN-1	Q02297	3084	NRG1	Human	RFU	Protein	0.343849384391919
14151-4_3	14151-4_3	SL015510	Ubiquitin-like protein ISG15	UCRP	P05161	9636	ISG15	Human	RFU	Protein	0.343786199268505
5090-49_2	5090-49_2	SL005190	Leukocyte immunoglobulin-like receptor subfamily B member 1	ILT-2	Q8NHL6	10859	LILRB1	Human	RFU	Protein	0.343708418978591
8447-11_3	8447-11_3	SL004269	Appetite-regulating hormone	ghrelin	Q9UBU3	51738	GHRL	Human	RFU	Protein	0.343665835218228
3191-50_2	3191-50_2	SL012783	WAP, kazal, immunoglobulin, kunitz and NTR domain-containing protein 1	WFKN1	Q96NZ8	117166	WFIKKN1	Human	RFU	Protein	0.342744235398701
5098-79_3	5098-79_3	SL014209	Killer cell lectin-like receptor subfamily F member 1	KLRF1	Q9NZS2	51348	KLRF1	Human	RFU	Protein	0.34168267640644
2876-74_2	2876-74_2	SL004305	DNA topoisomerase 1	Topoisomerase I	P11387	7150	TOP1	Human	RFU	Protein	0.341635779706145
5129-12_3	5129-12_3	SL005221	Scavenger receptor class F member 1	SREC-I	Q14162	8578	SCARF1	Human	RFU	Protein	0.34137651350023
4908-6_1	4908-6_1	SL004482	Endoglin	Endoglin	P17813	2022	ENG	Human	RFU	Protein	0.34052863702607
2741-22_2	2741-22_2	SL005217	Sialic acid-binding Ig-like lectin 6	Siglec-6	O43699	946	SIGLEC6	Human	RFU	Protein	0.340190886479922
3344-60_4	3344-60_4	SL000272	Antithrombin-III	Antithrombin III	P01008	462	SERPINC1	Human	RFU	Protein	0.339556996887454
2841-13_2	2841-13_2	SL004650	Secreted frizzled-related protein 3	sFRP-3	Q92765	2487	FRZB	Human	RFU	Protein	0.339059923337726
4978-54_2	4978-54_2	SL011628	Drebrin-like protein	DBNL	Q9UJU6	28988	DBNL	Human	RFU	Protein	0.338949337843241
3592-4_3	3592-4_3	SL010489	Calcium/calmodulin-dependent protein kinase type 1	CAMK1	Q14012	8536	CAMK1	Human	RFU	Protein	0.338604859527787
5493-17_3	5493-17_3	SL010524	Serine/threonine-protein kinase WNK3	WNK3	Q9BYP7	65267	WNK3	Human	RFU	Protein	0.338524874575652
2697-7_2	2697-7_2	SL003041	Platelet factor 4	PF-4	P02776	5196	PF4	Human	RFU	Protein	0.338257593804563
3828-54_2	3828-54_2	SL011071	Platelet-derived growth factor C	PDGF-CC	Q9NRA1	56034	PDGFC	Human	RFU	Protein	0.336394062916364
2524-56_3	2524-56_3	SL003280	High mobility group protein B1	HMG-1	P09429	3146	HMGB1	Human	RFU	Protein	0.336264926557804
5882-34_2	5882-34_2	SL005685	Elongation factor 1-beta	EF-1-beta	P24534	1933	EEF1B2	Human	RFU	Protein	0.335671225553345
4557-61_2	4557-61_2	SL014111	Kin of IRRE-like protein 3	KIRR3	Q8IZU9	84623	KIRREL3	Human	RFU	Protein	0.335636431606695
3034-1_2	3034-1_2	SL004271	Glial fibrillary acidic protein	GFAP	P14136	2670	GFAP	Human	RFU	Protein	0.334952941824868
9212-22_3	9212-22_3	SL008381	Cathepsin F	CATF	Q9UBX1	8722	CTSF	Human	RFU	Protein	0.334885985398559
2953-31_2	2953-31_2	SL000506	Luteinizing hormone	Luteinizing hormone	P01215, P01229	1081 3972	CGA LHB	Human	RFU	Protein	0.334834418401066
3052-8_2	3052-8_2	SL000633	Tumor necrosis factor ligand superfamily member 6, soluble form	Fas ligand, soluble	P48023	356	FASLG	Human	RFU	Protein	0.334636161792686
3487-32_2	3487-32_2	SL003167	C-X-C motif chemokine 13	BLC	O43927	10563	CXCL13	Human	RFU	Protein	0.334375977240657
2827-23_2	2827-23_2	SL000427	Fractalkine	Fractalkine/CX3CL-1	P78423	6376	CX3CL1	Human	RFU	Protein	0.33395369648928
4992-49_1	4992-49_1	SL007173	Granulins	GRN	P28799	2896	GRN	Human	RFU	Protein	0.333282089896681
4155-3_2	4155-3_2	SL003198	Tenascin	Tenascin	P24821	3371	TNC	Human	RFU	Protein	0.331895674624166
5030-52_1	5030-52_1	SL006629	NAD-dependent protein deacetylase sirtuin-2	SIRT2	Q8IXJ6	22933	SIRT2	Human	RFU	Protein	0.33120904372315
3358-51_2	3358-51_2	SL010496	Cyclin-dependent kinase 5:Cyclin-dependent kinase 5 activator 1 complex	CDK5/p35	Q00535 Q15078	1020 8851	CDK5 CDK5R1	Human	RFU	Protein	0.33039426312285
3438-10_2	3438-10_2	SL009324	Follistatin-related protein 3	FSTL3	O95633	10272	FSTL3	Human	RFU	Protein	0.329456786399407
3684-78_3	3684-78_3	SL004580	Macrophage scavenger receptor types I and II	Macrophage scavenger receptor	P21757	4481	MSR1	Human	RFU	Protein	0.329234022230922
3852-19_2	3852-19_2	SL000449	DnaJ homolog subfamily B member 1	HSP 40	P25685	3337	DNAJB1	Human	RFU	Protein	0.32918396965441
3535-84_1	3535-84_1	SL004367	Dickkopf-related protein 1	DKK1	O94907	22943	DKK1	Human	RFU	Protein	0.329074483244386
2974-61_2	2974-61_2	SL004855	Contactin-1	contactin-1	Q12860	1272	CNTN1	Human	RFU	Protein	0.328624483469617
3030-3_2	3030-3_2	SL005158	C-type lectin domain family 4 member M	DC-SIGNR	Q9H2X3	10332	CLEC4M	Human	RFU	Protein	0.328615935941599
2985-35_1	2985-35_1	SL003173	Growth-regulated alpha protein	Gro-a	P09341	2919	CXCL1	Human	RFU	Protein	0.328224908078048
4467-49_2	4467-49_2	SL005488	SPARC-like protein 1	SPARCL1	Q14515	8404	SPARCL1	Human	RFU	Protein	0.327938597396452
4280-47_2	4280-47_2	SL008865	Proteasome subunit alpha type-2	PSA2	P25787	5683	PSMA2	Human	RFU	Protein	0.327475174225495
2992-59_2	2992-59_2	SL004850	Interleukin-17 receptor A	IL-17 sR	Q96F46	23765	IL17RA	Human	RFU	Protein	0.326081394166441
5092-51_3	5092-51_3	SL007328	Protein jagged-1	JAG1	P78504	182	JAG1	Human	RFU	Protein	0.325603419758262
2828-82_2	2828-82_2	SL004645	Kunitz-type protease inhibitor 1	HAI-1	O43278	6692	SPINT1	Human	RFU	Protein	0.325344782605805
4144-13_1	4144-13_1	SL000517	C-C motif chemokine 13	MCP-4	Q99616	6357	CCL13	Human	RFU	Protein	0.324986941353327
4159-130_1	4159-130_1	SL000415	Complement factor H	Factor H	P08603	3075	CFH	Human	RFU	Protein	0.324631558671715
2796-62_2	2796-62_2	SL000424	Fibrinogen	Fibrinogen	P02671 P02675 P02679	2243 2244 2266	FGA FGB FGG	Human	RFU	Protein	0.324448684168346
4907-56_1	4907-56_1	SL000022	D-dimer	D-dimer	P02671 P02675 P02679	2243 2244 2266	FGA FGB FGG	Human	RFU	Protein	0.324330762231927
3298-52_2	3298-52_2	SL010454	Contactin-4	Contactin-4	Q8IWV2	152330	CNTN4	Human	RFU	Protein	0.323858426946225
5093-47_3	5093-47_3	SL007774	Protein jagged-2	JAG2	Q9Y219	3714	JAG2	Human	RFU	Protein	0.323509960122126
2685-21_2	2685-21_2	SL004676	Insulin-like growth factor-binding protein 5	IGFBP-5	P24593	3488	IGFBP5	Human	RFU	Protein	0.323266608418196
3479-71_2	3479-71_2	SL006480	Trypsin-3	TRY3	P35030	5646	PRSS3	Human	RFU	Protein	0.32254684187193
4436-1_2	4436-1_2	SL014093	Ectonucleoside triphosphate diphosphohydrolase 3	ENTP3	O75355	956	ENTPD3	Human	RFU	Protein	0.322179309071533
8458-111_3	8458-111_3	SL005266	Alpha-synuclein	a-Synuclein	P37840	6622	SNCA	Human	RFU	Protein	0.321908446370179
3612-6_4	3612-6_4	SL004845	Ephrin type-B receptor 4	EphB4	P54760	2050	EPHB4	Human	RFU	Protein	0.32148210816292
4217-49_3	4217-49_3	SL004795	3-hydroxyacyl-CoA dehydrogenase type-2	ERAB	Q99714	3028	HSD17B10	Human	RFU	Protein	0.32082512933086
3389-7_2	3389-7_2	SL000550	Plasma serine protease inhibitor	PCI	P05154	5104	SERPINA5	Human	RFU	Protein	0.32043714185905
4165-2_1	4165-2_1	SL000587	Thyroglobulin	Thyroglobulin	P01266	7038	TG	Human	RFU	Protein	0.32013092040432
3399-31_2	3399-31_2	SL007560	Stabilin-2	STAB2	Q8WWQ8	55576	STAB2	Human	RFU	Protein	0.319868609126648
3634-5_4	3634-5_4	SL005491	Opioid-binding protein/cell adhesion molecule	OBCAM	Q14982	4978	OPCML	Human	RFU	Protein	0.319608439106353
9196-8_3	9196-8_3	SL005166	Galectin-7	Galectin-7	P47929	3963	LGALS7	Human	RFU	Protein	0.319087438505259
3326-58_2	3326-58_2	SL004805	Cell adhesion molecule 1	Nectin-like protein 2	Q9BY67	23705	CADM1	Human	RFU	Protein	0.319051711723447
3210-1_2	3210-1_2	SL010374	Methionine aminopeptidase 1	METAP1	P53582	23173	METAP1	Human	RFU	Protein	0.318895969987777
2925-9_1	2925-9_1	SL000006	Plasminogen activator inhibitor 1	PAI-1	P05121	5054	SERPINE1	Human	RFU	Protein	0.318653455055211
2475-1_3	2475-1_3	SL004010	Mast/stem cell growth factor receptor Kit	SCF sR	P10721	3815	KIT	Human	RFU	Protein	0.318148263723523
3835-11_2	3835-11_2	SL004492	Toll-like receptor 2	TLR2	O60603	7097	TLR2	Human	RFU	Protein	0.317787233265471
2211-9_6	2211-9_6	SL000591	Metalloproteinase inhibitor 1	TIMP-1	P01033	7076	TIMP1	Human	RFU	Protein	0.317415095507619
5954-62_3	5954-62_3	SL003970	Parathyroid hormone	PTH	P01270	5741	PTH	Human	RFU	Protein	0.316526323791926
3194-36_2	3194-36_2	SL008759	Platelet glycoprotein VI	GPVI	Q9HCN6	51206	GP6	Human	RFU	Protein	0.316167487108685
3488-64_2	3488-64_2	SL000342	Catalase	Catalase	P04040	847	CAT	Human	RFU	Protein	0.315536846857898
3115-64_2	3115-64_2	SL006918	Mitogen-activated protein kinase 1	MK01	P28482	5594	MAPK1	Human	RFU	Protein	0.315264277006241
2806-49_2	2806-49_2	SL004128	Activin receptor type-1B	Activin RIB	P36896	91	ACVR1B	Human	RFU	Protein	0.314254425451325
3587-53_2	3587-53_2	SL007056	Bone morphogenetic protein 10	BMP10	O95393	27302	BMP10	Human	RFU	Protein	0.314107364751648
3317-33_1	3317-33_1	SL004860	Serine protease HTRA2, mitochondrial	HTRA2	O43464	27429	HTRA2	Human	RFU	Protein	0.314086375094223
4474-19_2	4474-19_2	SL004070	Ubiquitin	Ubiquitin	P62979	6233	RPS27A	Human	RFU	Protein	0.313981259401454
13122-19_3	13122-19_3	SL008360	Leucine-rich repeat transmembrane protein FLRT2	FLRT2	O43155	23768	FLRT2	Human	RFU	Protein	0.313595028422882
4967-1_1	4967-1_1	SL008177	Complement component 1 Q subcomponent-binding protein, mitochondrial	C1QBP	Q07021	708	C1QBP	Human	RFU	Protein	0.31330395324751
3315-15_1	3315-15_1	SL010463	Glypican-2	GPC2	Q8N158	221914	GPC2	Human	RFU	Protein	0.313095542810971
2607-54_2	2607-54_2	SL004692	Cytokine receptor-like factor 1:Cardiotrophin-like cytokine factor 1 Complex	CLF-1/CLC Complex	O75462 Q9UBD9	9244 23529	CRLF1 CLCF1	Human	RFU	Protein	0.312592082126433
4903-72_1	4903-72_1	SL003657	Calcineurin	Calcineurin	Q08209 P63098	5530 5534	PPP3CA PPP3R1	Human	RFU	Protein	0.312546654088502
3053-49_2	3053-49_2	SL004343	Fms-related tyrosine kinase 3 ligand	Flt3 ligand	P49771	2323	FLT3LG	Human	RFU	Protein	0.312240783486494
2708-54_2	2708-54_2	SL004326	Tumor necrosis factor ligand superfamily member 18	TNFSF18	Q9UNG2	8995	TNFSF18	Human	RFU	Protein	0.312218045648403
4282-3_2	4282-3_2	SL005034	GTP-binding nuclear protein Ran	RAN	P62826	5901	RAN	Human	RFU	Protein	0.312065347101154
2668-70_2	2668-70_2	SL000337	Calpain I	Calpain I	P07384 P04632	823 826	CAPN1 CAPNS1	Human	RFU	Protein	0.311347490784254
2635-61_2	2635-61_2	SL004646	Layilin	Layilin	Q6UX15	143903	LAYN	Human	RFU	Protein	0.311290229460256
8470-213_3	8470-213_3	SL017528	Ribonuclease H1	RNase H1	O60930	246243	RNASEH1	Human	RFU	Protein	0.311011107741551
2247-20_11	2247-20_11	SL004332	Prokineticin-1	EG-VEGF	P58294	84432	PROK1	Human	RFU	Protein	0.310952575992743
2693-20_3	2693-20_3	SL000530	Oncostatin-M	OSM	P13725	5008	OSM	Human	RFU	Protein	0.310682121991171
3832-51_1	3832-51_1	SL010514	Protein-tyrosine kinase 6	PTK6	Q13882	5753	PTK6	Human	RFU	Protein	0.310631974434466
14583-49_3	14583-49_3	SL004357	Growth/differentiation factor 8	Myostatin	O14793	2660	MSTN	Human	RFU	Protein	0.310284446977525
3043-49_2	3043-49_2	SL000532	SPARC	ON	P09486	6678	SPARC	Human	RFU	Protein	0.309953482359963
3583-54_4	3583-54_4	SL005392	Arylsulfatase A	Arylsulfatase A	P15289	410	ARSA	Human	RFU	Protein	0.309882577837073
5036-50_1	5036-50_1	SL004782	Tumor necrosis factor-inducible gene 6 protein	TSG-6	P98066	7130	TNFAIP6	Human	RFU	Protein	0.309873671029303
2859-69_2	2859-69_2	SL004723	Histone deacetylase 8	HDAC8	Q9BY41	55869	HDAC8	Human	RFU	Protein	0.309609886679219
5927-4_3	5927-4_3	SL004690	WNT1-inducible-signaling pathway protein 3	WISP-3	O95389	8838	WISP3	Human	RFU	Protein	0.309347979148349
5810-25_3	5810-25_3	SL005155	Teratocarcinoma-derived growth factor 1	Cripto	P13385	6997	TDGF1	Human	RFU	Protein	0.30880899982192
4149-8_2	4149-8_2	SL000537	Platelet-derived growth factor subunit B	PDGF-BB	P01127	5155	PDGFB	Human	RFU	Protein	0.308350588986553
3381-24_2	3381-24_2	SL010500	Tyrosine-protein kinase Lyn, isoform B	LYNB	P07948	4067	LYN	Human	RFU	Protein	0.30830452687722
13088-397_3	13088-397_3	SL000137	Betacellulin	BTC	P35070	685	BTC	Human	RFU	Protein	0.307920929621928
5534-49_2	5534-49_2	SL004157	Tumor necrosis factor receptor superfamily member 10B	TRAIL R2	O14763	8795	TNFRSF10B	Human	RFU	Protein	0.307413139375179
14129-1_3	14129-1_3	SL019978	Interferon alpha-7	IFNA7	P01567		IFNA7	Human	RFU	Protein	0.306408220352057
4374-45_2	4374-45_2	SL003869	Growth/differentiation factor 15	MIC-1	Q99988	9518	GDF15	Human	RFU	Protein	0.306382563398367
3177-49_2	3177-49_2	SL010369	Carbonic anhydrase 4	Carbonic Anhydrase IV	P22748	762	CA4	Human	RFU	Protein	0.305595546156057
9197-4_3	9197-4_3	SL008486	Galectin-9	LEG9	O00182	3965	LGALS9	Human	RFU	Protein	0.305300991694615
2692-74_2	2692-74_2	SL002528	Phospholipase A2, membrane associated	NPS-PLA2	P14555	5320	PLA2G2A	Human	RFU	Protein	0.304295954227023
4156-74_1	4156-74_1	SL000088	Transforming growth factor beta-2	TGF-b2	P61812	7042	TGFB2	Human	RFU	Protein	0.30410903628579
2950-57_2	2950-57_2	SL005171	Insulin-like growth factor-binding protein 4	IGFBP-4	P22692	3487	IGFBP4	Human	RFU	Protein	0.30323476956176
4407-10_1	4407-10_1	SL005202	Hepatocyte growth factor-like protein	MSP	P26927	4485	MST1	Human	RFU	Protein	0.302824983010655
5029-3_1	5029-3_1	SL006528	Prolyl endopeptidase FAP	SEPR	Q12884	2191	FAP	Human	RFU	Protein	0.302283106103007
2611-72_2	2611-72_2	SL004136	Tyrosine-protein kinase receptor TYRO3	Dtk	Q06418	7301	TYRO3	Human	RFU	Protein	0.300188317186884
2431-17_3	2431-17_3	SL000345	Cathepsin G	Cathepsin G	P08311	1511	CTSG	Human	RFU	Protein	0.298967835609111
3419-49_2	3419-49_2	SL010493	Calcium/calmodulin-dependent protein kinase type II subunit delta	CAMK2D	Q13557	817	CAMK2D	Human	RFU	Protein	0.298359481174402
5223-59_3	5223-59_3	SL015728	Glucokinase regulatory protein	GCKR	Q14397	2646	GCKR	Human	RFU	Protein	0.297895549635671
4261-55_2	4261-55_2	SL005493	Serum paraoxonase/arylesterase 1	paraoxonase 1	P27169	5444	PON1	Human	RFU	Protein	0.297734620706107
2805-6_2	2805-6_2	SL004415	Angiotensin-converting enzyme 2	ACE2	Q9BYF1	59272	ACE2	Human	RFU	Protein	0.297632173729473
5383-14_3	5383-14_3	SL004671	Tumor necrosis factor receptor superfamily member 13C	BAFF Receptor	Q96RJ3	115650	TNFRSF13C	Human	RFU	Protein	0.297087286542981
4566-24_3	4566-24_3	SL013989	R-spondin-2	RSPO2	Q6UXX9	340419	RSPO2	Human	RFU	Protein	0.296980294874685
4301-58_2	4301-58_2	SL000057	Thymidine kinase, cytosolic	Thymidine kinase	P04183	7083	TK1	Human	RFU	Protein	0.296628253954355
3169-70_2	3169-70_2	SL010368	Alpha-L-iduronidase	IDUA	P35475	3425	IDUA	Human	RFU	Protein	0.296587148436529
8467-9_3	8467-9_3	SL004837	Inhibin beta A chain:Inhibin beta B chain heterodimer	Activin AB	P08476 P09529	3624 3625	INHBA INHBB	Human	RFU	Protein	0.295517257869619
2625-53_4	2625-53_4	SL017612	Heat shock protein HSP 90-alpha/beta	HSP 90a/b	P07900 P08238		HSP90AA1 HSP90AB1	Human	RFU	Protein	0.295248626581957
3808-76_2	3808-76_2	SL003990	Fibroblast growth factor receptor 2	FGFR-2	P21802	2263	FGFR2	Human	RFU	Protein	0.295244826160483
4840-73_1	4840-73_1	SL001729	Granulocyte colony-stimulating factor	G-CSF	P09919	1440	CSF3	Human	RFU	Protein	0.295001785085275
4542-24_2	4542-24_2	SL001896	Clusterin	Clusterin	P10909	1191	CLU	Human	RFU	Protein	0.294330662736083
3633-70_5	3633-70_5	SL008193	Nidogen-2	NID2	Q14112	22795	NID2	Human	RFU	Protein	0.294216276154115
3807-1_2	3807-1_2	SL007651	Fibroblast growth factor 23	FGF23	Q9GZV9	8074	FGF23	Human	RFU	Protein	0.29404341768911
3889-64_2	3889-64_2	SL006132	Lamin-B1	Lamin-B1	P20700	4001	LMNB1	Human	RFU	Protein	0.29397489486378
4540-11_2	4540-11_2	SL009768	Chromobox protein homolog 5	CBX5	P45973	23468	CBX5	Human	RFU	Protein	0.293067797862173
3038-9_2	3038-9_2	SL003326	C-X-C motif chemokine 11	I-TAC	O14625	6373	CXCL11	Human	RFU	Protein	0.292750761981113
3903-49_2	3903-49_2	SL005372	Sorting nexin-4	Sorting nexin 4	O95219	8723	SNX4	Human	RFU	Protein	0.292673044221741
3685-53_1	3685-53_1	SL010466	Membrane frizzled-related protein	MFRP	Q9BY79	83552	MFRP	Human	RFU	Protein	0.290830835569191
4179-57_3	4179-57_3	SL017611	14-3-3 protein family	14-3-3	P31946, P62258, P61981, Q04917, P27348, P63104, P31947	7529, 7531, 7532, 7533, 10971, 7534, 2810	YWHAB,YWHAE,YWHAG,YWHAH,YWHAQ,YWHAZ,SFN	Human	RFU	Protein	0.290536745159643
4250-23_3	4250-23_3	SL006268	NSFL1 cofactor p47	NSF1C	Q9UNZ2	55968	NSFL1C	Human	RFU	Protein	0.290469099957243
4394-71_2	4394-71_2	SL014308	Fibroblast growth factor 8 isoform A	FGF-8A	P55075	2253	FGF8	Human	RFU	Protein	0.290244915337117
2747-3_2	2747-3_2	SL005229	NKG2D ligand 3	ULBP-3	Q9BZM4	79465	ULBP3	Human	RFU	Protein	0.289952379025539
2418-55_9	2418-55_9	SL000276	Apolipoprotein E	Apo E	P02649	348	APOE	Human	RFU	Protein	0.289397132510531
4556-10_2	4556-10_2	SL013548	Interleukin-34	IL-34	Q6ZMJ4	146433	IL34	Human	RFU	Protein	0.289211826963949
4437-56_3	4437-56_3	SL014028	Ectonucleoside triphosphate diphosphohydrolase 5	ENTP5	O75356	957	ENTPD5	Human	RFU	Protein	0.288957883591563
8484-24_3	8484-24_3	SL000498	Leptin	Leptin	P41159	3952	LEP	Human	RFU	Protein	0.287898782351808
4929-55_1	4929-55_1	SL005102	Sex hormone-binding globulin	SHBG	P04278	6462	SHBG	Human	RFU	Protein	0.287892656547984
5068-54_3	5068-54_3	SL014208	Cytotoxic and regulatory T-cell molecule	CRTAM	O95727	56253	CRTAM	Human	RFU	Protein	0.287699261669808
3617-80_4	3617-80_4	SL006512	Hepatocyte growth factor activator	HGFA	Q04756	3083	HGFAC	Human	RFU	Protein	0.28724786562752
3178-5_2	3178-5_2	SL007280	Dipeptidyl peptidase 1	CATC	P53634	1075	CTSC	Human	RFU	Protein	0.286912810761612
5265-12_3	5265-12_3	SL005725	GRB2-related adapter protein 2	GRB2-related adapter protein 2	O75791	9402	GRAP2	Human	RFU	Protein	0.28577012565057
4543-65_2	4543-65_2	SL014048	Collagen alpha-1(XXIII) chain	CONA1	Q86Y22	91522	COL23A1	Human	RFU	Protein	0.285331881441324
3681-87_3	3681-87_3	SL003919	Kallikrein-14	kallikrein 14	Q9P0G3	43847	KLK14	Human	RFU	Protein	0.285127021853935
5934-1_3	5934-1_3	SL000420	Ferritin	Ferritin	P02794 P02792	2495 2512	FTH1 FTL	Human	RFU	Protein	0.284865133920629
4396-54_1	4396-54_1	SL004348	Interferon lambda-1	IFN-lambda 1	Q8IU54	282618	IFNL1	Human	RFU	Protein	0.284480550530268
4994-178_1	4994-178_1	SL002756	Heterogeneous nuclear ribonucleoprotein K	hnRNP K	P61978	3190	HNRNPK	Human	RFU	Protein	0.284300672465787
10365-132_3	10365-132_3	SL005184	Interleukin-23	IL-23	P29460, Q9NPF7	3593 51561	IL12B IL23A	Human	RFU	Protein	0.283198614272839
2447-7_4	2447-7_4	SL004066	Group IIE secretory phospholipase A2	GIIE	Q9NZK7	30814	PLA2G2E	Human	RFU	Protein	0.282540567910719
2773-50_2	2773-50_2	SL001717	Interleukin-10	IL-10	P22301	3586	IL10	Human	RFU	Protein	0.280854463789234
6151-18_3	6151-18_3	SL007242	Dual specificity mitogen-activated protein kinase kinase 3	MP2K3	P46734	5606	MAP2K3	Human	RFU	Protein	0.278689966168577
3289-19_2	3289-19_2	SL010449	Carbonic anhydrase-related protein 10	Carbonic Anhydrase X	Q9NS85	56934	CA10	Human	RFU	Protein	0.278169428137217
2605-49_2	2605-49_2	SL004180	Tumor necrosis factor receptor superfamily member 8	CD30	P28908	943	TNFRSF8	Human	RFU	Protein	0.27727709767428
5085-18_3	5085-18_3	SL005181	Interleukin-20 receptor subunit alpha	IL-20 Ra	Q9UHF4	53832	IL20RA	Human	RFU	Protein	0.276519410754586
5035-7_1	5035-7_1	SL000142	Thymidylate synthase	TS	P04818	7298	TYMS	Human	RFU	Protein	0.276397885054222
3773-15_4	3773-15_4	SL003200	Angiopoietin-1 receptor, soluble	sTie-2	Q02763	7010	TEK	Human	RFU	Protein	0.276174662778809
3432-21_2	3432-21_2	SL010498	Ephrin type-A receptor 3	EPHA3	P29320	2042	EPHA3	Human	RFU	Protein	0.274624057577773
4129-72_1	4129-72_1	SL000414	Complement factor B	Factor B	P00751	629	CFB	Human	RFU	Protein	0.274243913497447
3481-87_1	3481-87_1	SL011073	Xaa-Pro aminopeptidase 1	XPNPEP1	Q9NQW7	7511	XPNPEP1	Human	RFU	Protein	0.274156169769802
3166-92_1	3166-92_1	SL005215	Myeloid cell surface antigen CD33	Siglec-3	P20138	945	CD33	Human	RFU	Protein	0.27309609063146
5364-7_3	5364-7_3	SL007336	Protein SET	SET	Q01105	6418	SET	Human	RFU	Protein	0.272852549657567
2869-68_3	2869-68_3	SL000554	Protein kinase C delta type	PKC-D	Q05655	5580	PRKCD	Human	RFU	Protein	0.272274737665565
3197-70_2	3197-70_2	SL007122	Insulin-degrading enzyme	IDE	P14735	3416	IDE	Human	RFU	Protein	0.272249769660976
14146-92_3	14146-92_3	SL008158	Histone H3.1	H31	P68431	8350	HIST1H3A	Human	RFU	Protein	0.272217327716407
5110-84_3	5110-84_3	SL009054	Neurexin-1-beta	NRX1B	P58400	9378	NRXN1	Human	RFU	Protein	0.271843017581843
3522-57_1	3522-57_1	SL000615	Vasoactive Intestinal Peptide	Vasoactive Intestinal Peptide	P01282	7432	VIP	Human	RFU	Protein	0.271767828507072
4989-7_1	4989-7_1	SL003341	Fibrinogen gamma chain	Fibrinogen g-chain dimer	P02679	2266	FGG	Human	RFU	Protein	0.270556279302156
4991-12_1	4991-12_1	SL012469	Glypican-5	GPC5	P78333	2262	GPC5	Human	RFU	Protein	0.269914539810694
3603-60_5	3603-60_5	SL007640	C-type lectin domain family 7 member A	CLC7A	Q9BXN2	64581	CLEC7A	Human	RFU	Protein	0.269744038168505
5358-3_3	5358-3_3	SL008574	Osteomodulin	OMD	Q99983	4958	OMD	Human	RFU	Protein	0.26941719151796
2742-68_2	2742-68_2	SL005218	Sialic acid-binding Ig-like lectin 7	Siglec-7	Q9Y286	27036	SIGLEC7	Human	RFU	Protein	0.268951090939017
3000-66_1	3000-66_1	SL004516	Mannose-binding protein C	MBL	P11226	4153	MBL2	Human	RFU	Protein	0.268561061802526
2514-65_3	2514-65_3	SL004142	Ephrin-B3	Ephrin-B3	Q15768	1949	EFNB3	Human	RFU	Protein	0.267972700158393
2631-50_2	2631-50_2	SL004147	Interleukin-10 receptor subunit beta	IL-10 Rb	Q08334	3588	IL10RB	Human	RFU	Protein	0.267510738762742
4534-10_2	4534-10_2	SL012822	Brain-specific serine protease 4	BSSP4	Q9GZN4	64063	PRSS22	Human	RFU	Protein	0.266580071877044
4973-18_1	4973-18_1	SL003728	Baculoviral IAP repeat-containing protein 3	cIAP-2	Q13489	330	BIRC3	Human	RFU	Protein	0.266301815197212
4904-7_1	4904-7_1	SL003710	Caspase-2	Caspase-2	P42575	835	CASP2	Human	RFU	Protein	0.265908423141582
4203-50_2	4203-50_2	SL004920	Cofilin-1	Cofilin-1	P23528	1072	CFL1	Human	RFU	Protein	0.265656541197385
5117-14_3	5117-14_3	SL014148	Roundabout homolog 3	ROBO3	Q96MS0	64221	ROBO3	Human	RFU	Protein	0.265459461877578
3461-58_1	3461-58_1	SL009089	Brevican core protein	PGCB	Q96GW7	63827	BCAN	Human	RFU	Protein	0.264897256970686
3620-67_2	3620-67_2	SL007806	Interleukin-22 receptor subunit alpha-1	IL22RA1	Q8N6P7	58985	IL22RA1	Human	RFU	Protein	0.264727856376139
11102-22_3	11102-22_3	SL012561	Regenerating islet-derived protein 4	REG4	Q9BYZ8	83998	REG4	Human	RFU	Protein	0.264441110979025
5357-60_3	5357-60_3	SL014113	Neuroligin-4, X-linked	NLGNX	Q8N0W4	57502	NLGN4X	Human	RFU	Protein	0.263051180552135
3032-11_2	3032-11_2	SL000428	Follicle stimulating hormone	FSH	P01215, P01225	1081 2488	CGA FSHB	Human	RFU	Protein	0.262998585269765
3881-49_2	3881-49_2	SL003753	Dynein light chain 1, cytoplasmic	DLC8	P63167	8655	DYNLL1	Human	RFU	Protein	0.262908068455195
4883-56_2	4883-56_2	SL000021	Insulin	Insulin	P01308	3630	INS	Human	RFU	Protein	0.262885306842303
5858-6_5	5858-6_5	SL005688	14-3-3 protein zeta/delta	14-3-3 protein zeta/delta	P63104	7534	YWHAZ	Human	RFU	Protein	0.26282657606674
2558-51_3	2558-51_3	SL000300	Beta-endorphin	b-Endorphin	P01189	5443	POMC	Human	RFU	Protein	0.26270682859541
3041-55_2	3041-55_2	SL008416	C-type mannose receptor 2	MRC2	Q9UBG0	9902	MRC2	Human	RFU	Protein	0.262472033789458
2835-1_4	2835-1_4	SL004301	X-ray repair cross-complementing protein 6	Ku70	P12956	2547	XRCC6	Human	RFU	Protein	0.262329432192501
9176-3_3	9176-3_3	SL000001	Mucin-1	MUC1	P15941	4582	MUC1	Human	RFU	Protein	0.262247081596268
3799-11_2	3799-11_2	SL004867	Carbonic anhydrase 3	Carbonic anhydrase III	P07451	761	CA3	Human	RFU	Protein	0.262221659018451
14131-37_3	14131-37_3	SL007274	Ephrin-B2	EFNB2	P52799	1948	EFNB2	Human	RFU	Protein	0.261316757801123
2997-8_1	2997-8_1	SL005193	Junctional adhesion molecule B	JAM-B	P57087	58494	JAM2	Human	RFU	Protein	0.261111029341224
2857-70_2	2857-70_2	SL006914	Glucocorticoid receptor	Glucocorticoid receptor	P04150	2908	NR3C1	Human	RFU	Protein	0.260979564411408
3151-6_1	3151-6_1	SL003305	Interleukin-2 receptor subunit alpha	IL-2 sRa	P01589	3559	IL2RA	Human	RFU	Protein	0.260480613278009
5001-6_2	5001-6_2	SL001973	Mammaglobin-B	Mammaglobin 2	O75556	4246	SCGB2A1	Human	RFU	Protein	0.26004297618882
5462-62_3	5462-62_3	SL002086	Ficolin-3	Ficolin-3	O75636	8547	FCN3	Human	RFU	Protein	0.260022736146758
4703-87_2	4703-87_2	SL000597	Lymphotoxin-alpha	TNF-b	P01374	4049	LTA	Human	RFU	Protein	0.259457646355485
4874-3_1	4874-3_1	SL000003	Angiogenin	Angiogenin	P03950	283	ANG	Human	RFU	Protein	0.259211779898357
2623-54_4	2623-54_4	SL004697	Protein E7_HPV16	HPV E7 Type 16	P03129	1489079	Human-virus	Human papillomavirus type 16	RFU	Protein	0.258580541658894
5130-67_3	5130-67_3	SL005222	Scavenger receptor class F member 2	SREC-II	Q96GP6	91179	SCARF2	Human	RFU	Protein	0.258421592275697
3494-71_3	3494-71_3	SL004335	Fibroblast growth factor 17	FGF-17	O60258	8822	FGF17	Human	RFU	Protein	0.257872538437915
4455-89_2	4455-89_2	SL006523	Lactadherin	MFGM	Q08431	4240	MFGE8	Human	RFU	Protein	0.257619975346069
5094-62_3	5094-62_3	SL009202	Junctional adhesion molecule-like	JAML1	Q86YT9	120425	AMICA1	Human	RFU	Protein	0.25747131377997
3209-69_1	3209-69_1	SL005437	Matrix extracellular phosphoglycoprotein	MEPE	Q9NQ76	56955	MEPE	Human	RFU	Protein	0.25746434335109
5792-8_2	5792-8_2	SL000011	alpha-Fetoprotein	AFP	P02771	174	AFP	Human	RFU	Protein	0.257127839018027
5457-5_2	5457-5_2	SL007471	Collectin-12	COLEC12	Q5KU26	81035	COLEC12	Human	RFU	Protein	0.256300547918568
4469-78_2	4469-78_2	SL007502	Carbohydrate sulfotransferase 15	ST4S6	Q7LFX5	51363	CHST15	Human	RFU	Protein	0.255543460227089
3339-33_1	3339-33_1	SL007206	Thrombospondin-2	TSP2	P35442	7058	THBS2	Human	RFU	Protein	0.255507146112613
8488-33_3	8488-33_3	SL000542	Integrin alpha-IIb: beta-3 complex	gpIIbIIIa	P08514 P05106	3674 3690	ITGA2B ITGB3	Human	RFU	Protein	0.254890340038696
4862-63_1	4862-63_1	SL004133	Bone morphogenetic protein receptor type-2	BMP RII	Q13873	659	BMPR2	Human	RFU	Protein	0.254202966980995
2783-18_2	2783-18_2	SL004355	C-C motif chemokine 3-like 1	LD78-beta	P16619	414062	CCL3L1	Human	RFU	Protein	0.254056128961062
2622-18_1	2622-18_1	SL004751	Heme oxygenase 2	HO-2	P30519	3163	HMOX2	Human	RFU	Protein	0.253796530930447
5017-19_1	5017-19_1	SL004932	Peroxiredoxin-5, mitochondrial	Peroxiredoxin-5	P30044	25824	PRDX5	Human	RFU	Protein	0.253598886448586
3600-2_3	3600-2_3	SL006029	Chitotriosidase-1	Chitotriosidase-1	Q13231	1118	CHIT1	Human	RFU	Protein	0.253499336740524
5489-18_3	5489-18_3	SL010250	Stress-induced-phosphoprotein 1	Stress-induced-phosphoprotein 1	P31948	10963	STIP1	Human	RFU	Protein	0.25320794187895
2987-37_3	2987-37_3	SL005256	Histone H1.2	Histone H1.2	P16403	3006	HIST1H1C	Human	RFU	Protein	0.25268483312863
14120-2_3	14120-2_3	SL018629	E3 ubiquitin-protein ligase RNF43	RNF43	Q68DV7	54894	RNF43	Human	RFU	Protein	0.252152882538391
5193-51_3	5193-51_3	SL002542	GTPase KRas	K-ras	P01116	3845	KRAS	Human	RFU	Protein	0.25212123496126
2421-7_3	2421-7_3	SL003951	Brain-derived neurotrophic factor	BDNF	P23560	627	BDNF	Human	RFU	Protein	0.251703445811939
3630-27_4	3630-27_4	SL004804	Cell adhesion molecule 3	Nectin-like protein 1	Q8N126	57863	CADM3	Human	RFU	Protein	0.251530823992489
2752-62_2	2752-62_2	SL004329	Growth/differentiation factor 5	BMP-14	P43026	8200	GDF5	Human	RFU	Protein	0.250987694525863
4880-21_1	4880-21_1	SL007756	Growth/differentiation factor 2	GDF2	Q9UK05	2658	GDF2	Human	RFU	Protein	0.250851140116703
4150-75_2	4150-75_2	SL000540	Plasmin	Plasmin	P00747	5340	PLG	Human	RFU	Protein	0.250785465281839
3844-2_1	3844-2_1	SL004823	Peptidyl-prolyl cis-trans isomerase A	Cyclophilin A	P62937	5478	PPIA	Human	RFU	Protein	0.249817253219419
2770-51_2	2770-51_2	SL003176	C-C motif chemokine 1	I-309	P22362	6346	CCL1	Human	RFU	Protein	0.249737704556285
5254-69_3	5254-69_3	SL016553	cGMP-inhibited 3',5'-cyclic phosphodiesterase A	PDE3A	Q14432	5139	PDE3A	Human	RFU	Protein	0.249677762260793
2715-25_2	2715-25_2	SL005159	Erythropoietin receptor	EPO-R	P19235	2057	EPOR	Human	RFU	Protein	0.249277464666976
2993-1_2	2993-1_2	SL004861	Interleukin-18 receptor accessory protein	IL-18 Rb	O95256	8807	IL18RAP	Human	RFU	Protein	0.248731093043919
2719-3_4	2719-3_4	SL004591	Granulocyte colony-stimulating factor receptor	G-CSF-R	Q99062	1441	CSF3R	Human	RFU	Protein	0.248427546039557
5114-65_3	5114-65_3	SL005212	Prolactin receptor	Prolactin Receptor	P16471	5618	PRLR	Human	RFU	Protein	0.248016925138055
5095-21_3	5095-21_3	SL012698	Killer cell immunoglobulin-like receptor 2DL4	KI2L4	Q99706	3805	KIR2DL4	Human	RFU	Protein	0.247370408569214
3466-8_2	3466-8_2	SL010513	cAMP-dependent protein kinase catalytic subunit alpha	PRKACA	P17612	5566	PRKACA	Human	RFU	Protein	0.247176788534991
5244-12_3	5244-12_3	SL004716	Mitogen-activated protein kinase 9	JNK2	P45984	5601	MAPK9	Human	RFU	Protein	0.247160331008021
4562-1_2	4562-1_2	SL012457	Neurexophilin-1	NXPH1	P58417	30010	NXPH1	Human	RFU	Protein	0.246731144238223
2649-77_2	2649-77_2	SL003178	Intercellular adhesion molecule 3	sICAM-3	P32942	3385	ICAM3	Human	RFU	Protein	0.246718783148329
3403-1_2	3403-1_2	SL010617	Tryptase beta-2	TPSB2	P20231	64499	TPSB2	Human	RFU	Protein	0.246524194462907
9213-24_3	9213-24_3	SL018900	Formimidoyltransferase-cyclodeaminase	FTCD	O95954	10841	FTCD	Human	RFU	Protein	0.246169563589782
8474-6_3	8474-6_3	SL006114	Tyrosine-protein kinase transmembrane receptor ROR1	ROR1	Q01973	4919	ROR1	Human	RFU	Protein	0.245908522026561
7638-30_3	7638-30_3	SL005403	Vesicular integral-membrane protein VIP36	Lectin, mannose-binding 2	Q12907	10960	LMAN2	Human	RFU	Protein	0.245591861454497
9188-119_3	9188-119_3	SL003188	C-X-C motif chemokine 9	MIG	Q07325	4283	CXCL9	Human	RFU	Protein	0.245551420267289
2877-3_1	2877-3_1	SL004306	SUMO-conjugating enzyme UBC9	UBC9	P63279	7329	UBE2I	Human	RFU	Protein	0.245447655531022
5301-7_3	5301-7_3	SL000406	Eotaxin	Eotaxin	P51671	6356	CCL11	Human	RFU	Protein	0.244900004201786
3293-2_4	3293-2_4	SL006108	CD5 antigen-like	CD5L	O43866	922	CD5L	Human	RFU	Protein	0.244839803119646
3860-7_2	3860-7_2	SL005630	Proteasome subunit alpha type-6	PSA6	P60900	5687	PSMA6	Human	RFU	Protein	0.244769243870709
14132-21_3	14132-21_3	SL020171	HERV-H LTR-associating protein 2	HHLA2	Q9UM44		HHLA2	Human	RFU	Protein	0.244419183830554
3797-1_1	3797-1_1	SL000638	Cadherin-2	Cadherin-2	P19022	1000	CDH2	Human	RFU	Protein	0.244015489639311
5264-65_3	5264-65_3	SL003520	Calreticulin	calreticulin	P27797	811	CALR	Human	RFU	Protein	0.243988089810381
3825-18_2	3825-18_2	SL010502	Mitogen-activated protein kinase 8	MK08	P45983	5599	MAPK8	Human	RFU	Protein	0.2438260754027
5183-53_3	5183-53_3	SL016548	AMP Kinase (alpha1beta1gamma1)	AMPK a1b1g1	Q13131 Q9Y478 P54619	5562 5564 5571	PRKAA1 PRKAB1 PRKAG1	Human	RFU	Protein	0.2434900848969
4982-54_1	4982-54_1	SL004458	Elafin	Elafin	P19957	5266	PI3	Human	RFU	Protein	0.243181554051486
3445-53_2	3445-53_2	SL004151	Interleukin-15 receptor subunit alpha	IL-15 Ra	Q13261	3601	IL15RA	Human	RFU	Protein	0.242884842330083
5275-28_2	5275-28_2	SL014488	Proto-oncogene vav	VAV	P15498	7409	VAV1	Human	RFU	Protein	0.242612679256333
4890-10_1	4890-10_1	SL003461	Corticotropin	ACTH	P01189	5443	POMC	Human	RFU	Protein	0.242487559358461
5480-49_3	5480-49_3	SL000563	C-C motif chemokine 5	RANTES	P13501	6352	CCL5	Human	RFU	Protein	0.242403162699983
2683-1_2	2683-1_2	SL000456	Complement C3b, inactivated	iC3b	P01024	718	C3	Human	RFU	Protein	0.242058104962068
13124-20_3	13124-20_3	SL018587	Immunoglobulin superfamily containing leucine-rich repeat protein 2	ISLR2	Q6UXK2	57611	ISLR2	Human	RFU	Protein	0.240804492711304
4429-51_2	4429-51_2	SL014130	Carbohydrate sulfotransferase 6	CHST6	Q9GZX3	4166	CHST6	Human	RFU	Protein	0.240525148547483
4297-62_3	4297-62_3	SL005115	Spondin-1	Spondin-1	Q9HCB6	10418	SPON1	Human	RFU	Protein	0.240507693323744
14144-3_3	14144-3_3	SL019979	Histone H2A type 3	H2A3	Q7L7L0		HIST3H2A	Human	RFU	Protein	0.240275822513379
2838-53_1	2838-53_1	SL003332	Matrix metalloproteinase-17	MMP-17	Q9ULZ9	4326	MMP17	Human	RFU	Protein	0.239730329015942
8465-52_3	8465-52_3	SL000346	Cathepsin H	Cathepsin H	P09668	1512	CTSH	Human	RFU	Protein	0.239321056168775
3201-49_2	3201-49_2	SL003863	Kallikrein-5	kallikrein 5	Q9Y337	25818	KLK5	Human	RFU	Protein	0.238848512320782
2765-4_3	2765-4_3	SL021043	Growth/differentiation factor 11/8	GDF-11/8	O95390 O14793		GDF11 MSTN	Human	RFU	Protein	0.237628426901169
4568-17_2	4568-17_2	SL014070	SLIT and NTRK-like protein 5	SLIK5	O94991	26050	SLITRK5	Human	RFU	Protein	0.236557410507589
3232-28_2	3232-28_2	SL004118	Tartrate-resistant acid phosphatase type 5	TrATPase	P13686	54	ACP5	Human	RFU	Protein	0.236499003887939
5339-49_3	5339-49_3	SL004477	Protein S100-A9	calgranulin B	P06702	6280	S100A9	Human	RFU	Protein	0.236327598494861
4909-68_1	4909-68_1	SL005167	Galectin-8	Galectin-8	O00214	3964	LGALS8	Human	RFU	Protein	0.236081655930067
3728-52_2	3728-52_2	SL000570	Secretin	Secretin	P09683	6343	SCT	Human	RFU	Protein	0.236064726921811
2681-23_2	2681-23_2	SL000441	Hepatocyte growth factor	HGF	P14210	3082	HGF	Human	RFU	Protein	0.234078128643362
10370-21_3	10370-21_3	SL004396	Signal transducer and activator of transcription 1-alpha/beta	STAT1	P42224	6772	STAT1	Human	RFU	Protein	0.233869707326157
4535-50_2	4535-50_2	SL008644	ADP-ribosyl cyclase/cyclic ADP-ribose hydrolase 2	BST1	Q10588	683	BST1	Human	RFU	Protein	0.233832909369918
8459-10_3	8459-10_3	SL003993	Bone morphogenetic protein 6	BMP-6	P22004	654	BMP6	Human	RFU	Protein	0.233151253578376
3325-2_2	3325-2_2	SL010465	Matrilin-2	MATN2	O00339	4147	MATN2	Human	RFU	Protein	0.231186497217922
3471-49_1	3471-49_1	SL010517	Serine/threonine-protein kinase 16	STK16	O75716	8576	STK16	Human	RFU	Protein	0.231120895435311
5467-15_3	5467-15_3	SL000454	Heat shock protein HSP 90-beta	HSP 90b	P08238	3326	HSP90AB1	Human	RFU	Protein	0.23093719820776
2212-69_1	2212-69_1	SL000053	Tissue-type plasminogen activator	tPA	P00750	5327	PLAT	Human	RFU	Protein	0.230780161563797
3091-70_2	3091-70_2	SL004771	Aurora kinase A	Aurora kinase A	O14965	6790	AURKA	Human	RFU	Protein	0.230356223293651
4145-58_2	4145-58_2	SL004359	Neurotrophin-3	Neurotrophin-3	P20783	4908	NTF3	Human	RFU	Protein	0.229612096608396
2789-26_2	2789-26_2	SL000525	Matrilysin	MMP-7	P09237	4316	MMP7	Human	RFU	Protein	0.229530749565542
14143-8_3	14143-8_3	SL014983	Histone H2B type 2-E	H2B2E	Q16778	8349	HIST2H2BE	Human	RFU	Protein	0.229357043562244
8476-11_3	8476-11_3	SL002762	Chromogranin-A	CgA	P10645	1113	CHGA	Human	RFU	Protein	0.229268759767608
3192-3_2	3192-3_2	SL002695	Cytosolic non-specific dipeptidase	Glutamate carboxypeptidase	Q96KP4	55748	CNDP2	Human	RFU	Protein	0.2284927126337
3766-51_4	3766-51_4	SL004304	Syntaxin-1A	STX1a	Q16623	6804	STX1A	Human	RFU	Protein	0.228282039783838
3853-56_1	3853-56_1	SL008102	Malate dehydrogenase, cytoplasmic	MDHC	P40925	4190	MDH1	Human	RFU	Protein	0.228280542093875
5526-53_3	5526-53_3	SL004859	Tumor necrosis factor receptor superfamily member 18	GITR	Q9Y5U5	8784	TNFRSF18	Human	RFU	Protein	0.228032287483666
4140-3_2	4140-3_2	SL000483	Interleukin-7	IL-7	P13232	3574	IL7	Human	RFU	Protein	0.227535400426053
4774-62_3	4774-62_3	SL016129	Protein FAM107B	FAM107B	Q9H098	83641	FAM107B	Human	RFU	Protein	0.227478865171842
9215-117_3	9215-117_3	SL018947	Ubiquitin carboxyl-terminal hydrolase 25	UBP25	Q9UHP3	29761	USP25	Human	RFU	Protein	0.227263836179755
5019-16_2	5019-16_2	SL002803	Ubiquitin carboxyl-terminal hydrolase isozyme L1	PGP9.5	P09936	7345	UCHL1	Human	RFU	Protein	0.227132570269677
2700-56_2	2700-56_2	SL000049	Vitamin K-dependent protein S	Protein S	P07225	5627	PROS1	Human	RFU	Protein	0.227058060346208
3647-49_4	3647-49_4	SL018625	Toll-like receptor 4:Lymphocyte antigen 96 complex	TLR4:MD-2 complex	O00206 Q9Y6Y9	7099 23643	TLR4 LY96	Human	RFU	Protein	0.22670729529815
4985-11_1	4985-11_1	SL005352	Fatty acid-binding protein, epidermal	FABPE	Q01469	2171	FABP5	Human	RFU	Protein	0.226345058654288
3322-52_2	3322-52_2	SL010464	Leucine-rich repeats and immunoglobulin-like domains protein 3	LRIG3	Q6UXM1	121227	LRIG3	Human	RFU	Protein	0.226093192742441
5016-61_2	5016-61_2	SL008933	Protein deglycase DJ-1	PARK7	Q99497	11315	PARK7	Human	RFU	Protein	0.226055119331577
3299-29_2	3299-29_2	SL010455	Contactin-5	Contactin-5	O94779	53942	CNTN5	Human	RFU	Protein	0.225159910320918
5000-52_1	5000-52_1	SL006522	Galectin-3-binding protein	LG3BP	Q08380	3959	LGALS3BP	Human	RFU	Protein	0.22490422073878
2973-15_2	2973-15_2	SL000668	Platelet glycoprotein 4	CD36 ANTIGEN	P16671	948	CD36	Human	RFU	Protein	0.224564358400844
3292-75_1	3292-75_1	SL010450	CD48 antigen	CD48	P09326	962	CD48	Human	RFU	Protein	0.224497265548324
13123-3_3	13123-3_3	SL008372	Leucine-rich repeat transmembrane protein FLRT3	FLRT3	Q9NZU0	23767	FLRT3	Human	RFU	Protein	0.224125612720252
5268-49_3	5268-49_3	SL003331	Matrix metalloproteinase-16	MMP-16	P51512	4325	MMP16	Human	RFU	Protein	0.223513505474184
4194-26_3	4194-26_3	SL011769	Acidic leucine-rich nuclear phosphoprotein 32 family member B	AN32B	Q92688	10541	ANP32B	Human	RFU	Protein	0.223319242432975
7640-29_3	7640-29_3	SL013872	Low-density lipoprotein receptor-related protein 1B	LRP1B	Q9NZR2	53353	LRP1B	Human	RFU	Protein	0.222240543438685
3361-26_2	3361-26_2	SL010610	C-type lectin domain family 4 member K	CLC4K	Q9UJ71	50489	CD207	Human	RFU	Protein	0.221953281265589
5355-69_3	5355-69_3	SL004648	Tumor necrosis factor ligand superfamily member 14	LIGHT	O43557	8740	TNFSF14	Human	RFU	Protein	0.221644545339021
3378-49_2	3378-49_2	SL000064	Kallikrein-7	Kallikrein 7	P49862	5650	KLK7	Human	RFU	Protein	0.221085729276141
4491-4_2	4491-4_2	SL005188	Interleukin-5 receptor subunit alpha	IL-5 Ra	Q01344	3568	IL5RA	Human	RFU	Protein	0.220988416089373
3644-5_4	3644-5_4	SL010381	Dickkopf-like protein 1	Soggy-1	Q9UK85	27120	DKKL1	Human	RFU	Protein	0.220945196503045
3414-40_2	3414-40_2	SL006374	Cytoplasmic tyrosine-protein kinase BMX	BMX	P51813	660	BMX	Human	RFU	Protein	0.219698348012947
9180-6_3	9180-6_3	SL007217	Interferon gamma receptor 2	INGR2	P38484	3460	IFNGR2	Human	RFU	Protein	0.219198356867892
4541-49_2	4541-49_2	SL014092	Cell adhesion molecule-related/down-regulated by oncogenes	CDON	Q4KMG0	50937	CDON	Human	RFU	Protein	0.218725744014953
4708-3_2	4708-3_2	SL004253	Estradiol 17-beta-dehydrogenase 1	17-beta-HSD 1	P14061	3292	HSD17B1	Human	RFU	Protein	0.218626795203116
4829-43_6	4829-43_6	SL001737	14-3-3 protein sigma	STRATIFIN	P31947	2810	SFN	Human	RFU	Protein	0.217542114520427
5487-7_3	5487-7_3	SL016928	SLAM family member 7	SLAF7	Q9NQ25	57823	SLAMF7	Human	RFU	Protein	0.216914469807889
4983-6_1	4983-6_1	SL003522	Endoplasmic reticulum resident protein 29	ERP29	P30040	10961	ERP29	Human	RFU	Protein	0.216907356956238
5335-73_3	5335-73_3	SL003647	Annexin A6	annexin VI	P08133	309	ANXA6	Human	RFU	Protein	0.216836017931256
2620-4_2	2620-4_2	SL003872	Interleukin-6 receptor subunit beta	gp130, soluble	P40189	3572	IL6ST	Human	RFU	Protein	0.216690702465723
3623-84_4	3623-84_4	SL007059	Lymphocyte antigen 86	LY86	O95711	9450	LY86	Human	RFU	Protein	0.216570182552164
3061-61_2	3061-61_2	SL000343	Cathepsin B	Cathepsin B	P07858	1508	CTSB	Human	RFU	Protein	0.216332289045017
5852-6_3	5852-6_3	SL004783	Protein S100-A12	S100A12	P80511	6283	S100A12	Human	RFU	Protein	0.215829387681548
2943-5_2	2943-5_2	SL000398	Cytochrome P450 3A4	Cytochrome P450 3A4	P08684	1576	CYP3A4	Human	RFU	Protein	0.215406813071238
5076-53_2	5076-53_2	SL014294	Ephrin type-A receptor 10	EPHAA	Q5JZY3	284656	EPHA10	Human	RFU	Protein	0.215284124300302
13094-75_3	13094-75_3	SL018509	R-spondin-3	RSPO3	Q9BXY4	84870	RSPO3	Human	RFU	Protein	0.214681957848403
11105-171_3	11105-171_3	SL003650	Alpha-enolase	Alpha enolase	P06733	2023	ENO1	Human	RFU	Protein	0.214124011369765
4224-7_2	4224-7_2	SL007022	Heterogeneous nuclear ribonucleoprotein Q	HNRPQ	O60506	10492	SYNCRIP	Human	RFU	Protein	0.212401209970255
3391-10_2	3391-10_2	SL007250	Phosphatidylinositol 4,5-bisphosphate 3-kinase catalytic subunit gamma isoform	PK3CG	P48736	5294	PIK3CG	Human	RFU	Protein	0.211789836355906
2781-63_2	2781-63_2	SL004356	C-C motif chemokine 4-like	LAG-1	Q8NHW4	388372	CCL4L1	Human	RFU	Protein	0.210959737515382
3060-43_2	3060-43_2	SL000325	Complement component C9	C9	P02748	735	C9	Human	RFU	Protein	0.210658691053453
4786-58_3	4786-58_3	SL007871	UMP-CMP kinase	Cytidylate kinase	P30085	51727	CMPK1	Human	RFU	Protein	0.210497700551979
3635-76_4	3635-76_4	SL010530	OCIA domain-containing protein 1	OCAD1	Q9NX40	54940	OCIAD1	Human	RFU	Protein	0.210000510171477
4337-49_2	4337-49_2	SL000051	C-reactive protein	CRP	P02741	1401	CRP	Human	RFU	Protein	0.209986678814779
3404-51_2	3404-51_2	SL010619	Tryptase gamma	TPSG1	Q9NRR2	25823	TPSG1	Human	RFU	Protein	0.208943449558664
3202-28_2	3202-28_2	SL010393	Kremen protein 2	KREM2	Q8NCW0	79412	KREMEN2	Human	RFU	Protein	0.208768528967741
2962-50_2	2962-50_2	SL002561	Parathyroid hormone-related protein	PTHrP	P12272	5744	PTHLH	Human	RFU	Protein	0.208456142965102
5392-73_2	5392-73_2	SL002731	Tumor necrosis factor receptor superfamily member 6	Fas, soluble	P25445	355	FAS	Human	RFU	Protein	0.208038297996257
2813-11_2	2813-11_2	SL006924	Agouti-related protein	ART	O00253	181	AGRP	Human	RFU	Protein	0.20771586550382
2744-57_2	2744-57_2	SL000467	Immunoglobulin G	IgG	P01857	3500 3501 3502 3503 50802 3535	IGHG1 IGHG2 IGHG3 IGHG4 IGK@ IGL@	Human	RFU	Protein	0.207283509096026
8485-7_3	8485-7_3	SL017529	Kelch-like ECH-associated protein 1	KEAP1	Q14145	9817	KEAP1	Human	RFU	Protein	0.207254966752728
4309-59_3	4309-59_3	SL004812	Triosephosphate isomerase	Triosephosphate isomerase	P60174	7167	TPI1	Human	RFU	Protein	0.20702529650974
2630-12_2	2630-12_2	SL004588	Interleukin-1 Receptor accessory protein	IL-1 R AcP	Q9NPH3	3556	IL1RAP	Human	RFU	Protein	0.207024419521183
14156-33_3	14156-33_3	SL004815	14-3-3 protein beta/alpha	14-3-3 protein beta/alpha	P31946	7529	YWHAB	Human	RFU	Protein	0.206988748862412
14133-93_3	14133-93_3	SL000145	Interleukin-1 receptor type 2	IL-1 sRII	P27930	7850	IL1R2	Human	RFU	Protein	0.206493805702456
3847-56_2	3847-56_2	SL011532	Persulfide dioxygenase ETHE1, mitochondrial	ETHE1	O95571	23474	ETHE1	Human	RFU	Protein	0.206453759538669
4480-59_2	4480-59_2	SL000314	Complement C3b	C3b	P01024	718	C3	Human	RFU	Protein	0.206102337194886
2837-3_2	2837-3_2	SL000134	Hepatocyte growth factor receptor	Met	P08581	4233	MET	Human	RFU	Protein	0.205729513791101
2970-60_2	2970-60_2	SL000136	Amphiregulin	AREG	P15514	374	AREG	Human	RFU	Protein	0.205014742742968
5834-18_3	5834-18_3	SL000485	Interleukin-9	IL-9	P15248	3578	IL9	Human	RFU	Protein	0.204955174944938
2988-57_2	2988-57_2	SL005170	Inducible T-cell costimulator	ICOS	Q9Y6W8	29851	ICOS	Human	RFU	Protein	0.20449343801245
5084-154_3	5084-154_3	SL005174	Interleukin-17 receptor B	IL-17B R	Q9NRM6	55540	IL17RB	Human	RFU	Protein	0.203779823052011
3025-50_1	3025-50_1	SL000004	Fibroblast growth factor 2	bFGF	P09038	2247	FGF2	Human	RFU	Protein	0.203626930200317
3003-29_2	3003-29_2	SL005205	Natural cytotoxicity triggering receptor 3	NKp30	O14931	259197	NCR3	Human	RFU	Protein	0.20264413938615
4969-2_1	4969-2_1	SL004866	Carbonic anhydrase 1	Carbonic anhydrase I	P00915	759	CA1	Human	RFU	Protein	0.202540399317266
3469-74_1	3469-74_1	SL010515	Ribosomal protein S6 kinase alpha-3	RPS6KA3	P51812	6197	RPS6KA3	Human	RFU	Protein	0.202311799597558
4547-59_2	4547-59_2	SL014071	Leucine-rich repeat transmembrane protein FLRT1	FLRT1	Q9NZU1	23769	FLRT1	Human	RFU	Protein	0.20162240867089
5069-9_3	5069-9_3	SL004556	Complement decay-accelerating factor	DAF	P08174	1604	CD55	Human	RFU	Protein	0.201379871347949
2603-61_2	2603-61_2	SL003738	T-lymphocyte activation antigen CD80	B7	P33681	941	CD80	Human	RFU	Protein	0.201348032677656
2567-5_6	2567-5_6	SL003328	Complement factor I	Factor I	P05156	3426	CFI	Human	RFU	Protein	0.20056785086904
4125-52_2	4125-52_2	SL003680	Advanced glycosylation end product-specific receptor, soluble	sRAGE	Q15109	177	AGER	Human	RFU	Protein	0.200499258703741
2836-68_2	2836-68_2	SL000695	Neutrophil gelatinase-associated lipocalin	Lipocalin 2	P80188	3934	LCN2	Human	RFU	Protein	0.200317704783478
3187-52_2	3187-52_2	SL007284	Cysteine-rich secretory protein 3	CRIS3	P54108	10321	CRISP3	Human	RFU	Protein	0.19973590588398
3341-33_4	3341-33_4	SL006892	Tyrosine-protein kinase ABL1	ABL1	P00519	25	ABL1	Human	RFU	Protein	0.198741772848536
2201-17_6	2201-17_6	SL000403	Endostatin	Endostatin	P39060	80781	COL18A1	Human	RFU	Protein	0.19840456752212
3730-81_2	3730-81_2	SL011448	Tumor necrosis factor receptor superfamily member 4	TNR4	P43489	7293	TNFRSF4	Human	RFU	Protein	0.198174978199456
3440-7_2	3440-7_2	SL004298	Granzyme A	granzyme A	P12544	3001	GZMA	Human	RFU	Protein	0.197912970263172
2755-8_2	2755-8_2	SL003220	C3a anaphylatoxin des Arginine	C3adesArg	P01024	718	C3	Human	RFU	Protein	0.197623640984429
2774-10_3	2774-10_3	SL000474	Interleukin-16	IL-16	Q14005	3603	IL16	Human	RFU	Protein	0.197488747427914
4481-34_2	4481-34_2	SL000316	Complement C4	C4	P0C0L4, P0C0L5	720 721	C4A C4B	Human	RFU	Protein	0.197012907916388
13101-60_3	13101-60_3	SL007631	Sclerostin	SOST	Q9BQB4	50964	SOST	Human	RFU	Protein	0.196629640942693
3388-58_2	3388-58_2	SL010510	Serine/threonine-protein kinase PAK 7	PAK7	Q9P286	57144	PAK7	Human	RFU	Protein	0.196495675511528
2858-29_2	2858-29_2	SL004725	Histone acetyltransferase type B catalytic subunit	Hat1	O14929	8520	HAT1	Human	RFU	Protein	0.195844654515906
3290-50_2	3290-50_2	SL008773	CD109 antigen	CD109	Q6YHK3	135228	CD109	Human	RFU	Protein	0.195707251454812
5103-30_3	5103-30_3	SL014288	Cell surface glycoprotein CD200 receptor 1	MO2R1	Q8TD46	131450	CD200R1	Human	RFU	Protein	0.195453071913363
5112-73_3	5112-73_3	SL014268	OX-2 membrane glycoprotein	OX2G	P41217	4345	CD200	Human	RFU	Protein	0.195332061197595
4143-74_2	4143-74_2	SL003186	Lymphotactin	Lymphotactin	P47992	6375	XCL1	Human	RFU	Protein	0.1952573767999
11098-1_3	11098-1_3	SL007953	Pyridoxal kinase	PDXK	O00764	8566	PDXK	Human	RFU	Protein	0.195119585491737
3356-50_1	3356-50_1	SL004868	Carbonic anhydrase 7	Carbonic anhydrase VII	P43166	766	CA7	Human	RFU	Protein	0.194921868578378
2976-58_2	2976-58_2	SL004856	Desmoglein-1	Desmoglein-1	Q02413	1828	DSG1	Human	RFU	Protein	0.194177519551762
2979-8_2	2979-8_2	SL003169	C-X-C motif chemokine 5	ENA-78	P42830	6374	CXCL5	Human	RFU	Protein	0.192712773293772
5509-7_3	5509-7_3	SL000084	Epidermal growth factor	EGF	P01133	1950	EGF	Human	RFU	Protein	0.192534622527494
3200-49_2	3200-49_2	SL003918	Kallikrein-13	kallikrein 13	Q9UKR3	26085	KLK13	Human	RFU	Protein	0.192477098810185
3508-78_3	3508-78_3	SL003187	C-C motif chemokine 22	MDC	O00626	6367	CCL22	Human	RFU	Protein	0.192363103188418
3004-67_2	3004-67_2	SL004862	Programmed cell death 1 ligand 2	PD-L2	Q9BQ51	80380	PDCD1LG2	Human	RFU	Protein	0.192311507987695
4332-6_2	4332-6_2	SL013488	C-type lectin domain family 1 member B	CLC1B	Q9P126	51266	CLEC1B	Human	RFU	Protein	0.192038716257928
4564-2_2	4564-2_2	SL006406	Plexin-C1	PLXC1	O60486	10154	PLXNC1	Human	RFU	Protein	0.191796418502729
3401-8_2	3401-8_2	SL005261	Tyrosine-protein phosphatase non-receptor type 2	TCPTP	P17706	5771	PTPN2	Human	RFU	Protein	0.191131966265042
3443-61_2	3443-61_2	SL010523	Homeodomain-interacting protein kinase 3	HIPK3	Q9H422	10114	HIPK3	Human	RFU	Protein	0.190447435004704
4911-49_2	4911-49_2	SL003643	Glutathione S-transferase P	Glutathione S-transferase Pi	P09211	2950	GSTP1	Human	RFU	Protein	0.18980228110865
2760-2_2	2760-2_2	SL004752	Protein FAM107A	DRR1	O95990	11170	FAM107A	Human	RFU	Protein	0.189750038471726
5315-22_3	5315-22_3	SL000052	Troponin T, cardiac muscle	Troponin T	P45379	7139	TNNT2	Human	RFU	Protein	0.189585680020672
3457-57_1	3457-57_1	SL005084	Periostin	Periostin	Q15063	10631	POSTN	Human	RFU	Protein	0.189151393325557
4906-35_1	4906-35_1	SL000622	Coagulation Factor V	Coagulation Factor V	P12259	2153	F5	Human	RFU	Protein	0.188921955569085
5328-33_37	5328-33_37	SL016828	Epidermal growth factor receptor variant III	EGFRvIII	P00533		EGFR	Human	RFU	Protein	0.188894922963149
4294-16_2	4294-16_2	SL006088	Sphingosine kinase 1	Sphingosine kinase 1	Q9NYA1	8877	SPHK1	Human	RFU	Protein	0.188839580234408
5202-4_3	5202-4_3	SL007373	Peptidyl-prolyl cis-trans isomerase D	PPID	Q08752	5481	PPID	Human	RFU	Protein	0.188795905726385
3351-1_1	3351-1_1	SL010492	Calcium/calmodulin-dependent protein kinase type II subunit beta	CAMK2B	Q13554	816	CAMK2B	Human	RFU	Protein	0.188461859152523
3806-55_1	3806-55_1	SL004844	Ephrin type-A receptor 5	EphA5	P54756	2044	EPHA5	Human	RFU	Protein	0.188453037697221
3865-53_1	3865-53_1	SL006919	Ribosomal protein S6 kinase alpha-5	RSK-like protein kinase	O75582	9252	RPS6KA5	Human	RFU	Protein	0.188331465521601
3222-11_2	3222-11_2	SL010379	Semaphorin-3A	Semaphorin 3A	Q14563	10371	SEMA3A	Human	RFU	Protein	0.187721575380975
3421-54_2	3421-54_2	SL004635	Tumor necrosis factor ligand superfamily member 8	CD30 Ligand	P32971	944	TNFSF8	Human	RFU	Protein	0.187365872582062
4322-28_3	4322-28_3	SL013489	Protein amnionless	AMNLS	Q9BXJ7	81693	AMN	Human	RFU	Protein	0.187330025552798
2754-50_2	2754-50_2	SL000312	Complement C3	C3	P01024	718	C3	Human	RFU	Protein	0.187069386347149
3867-49_1	3867-49_1	SL011630	Seizure 6-like protein 2	SE6L2	Q6UXD5	26470	SEZ6L2	Human	RFU	Protein	0.187061532334242
9185-15_3	9185-15_3	SL008591	Trefoil factor 1	TFF1	P04155	7031	TFF1	Human	RFU	Protein	0.186958368183826
5246-64_3	5246-64_3	SL005730	cGMP-dependent 3',5'-cyclic phosphodiesterase	cGMP-stimulated PDE	O00408	5138	PDE2A	Human	RFU	Protein	0.185953967195106
4220-39_2	4220-39_2	SL005588	Tyrosine-protein kinase Fer	FER	P16591	2241	FER	Human	RFU	Protein	0.185561973684299
5023-23_1	5023-23_1	SL009792	Adenylosuccinate lyase	PUR8	P30566	158	ADSL	Human	RFU	Protein	0.185560562967307
2849-49_1	2849-49_1	SL004768	Allograft inflammatory factor 1	AIF1	P55008	199	AIF1	Human	RFU	Protein	0.184969949750998
2748-3_2	2748-3_2	SL001938	Inhibin beta A chain	Activin A	P08476	3624	INHBA	Human	RFU	Protein	0.184838487815148
4158-54_2	4158-54_2	SL000613	Urokinase-type plasminogen activator	uPA	P00749	5328	PLAU	Human	RFU	Protein	0.184648197248597
3802-50_1	3802-50_1	SL007888	Cystatin-S	Cystatin-S	P01036	1472	CST4	Human	RFU	Protein	0.184642926574634
4673-13_2	4673-13_2	SL000087	Interleukin-6	IL-6	P05231	3569	IL6	Human	RFU	Protein	0.183544205537738
4139-71_2	4139-71_2	SL001943	Interleukin-6 receptor subunit alpha	IL-6 sRa	P08887	3570	IL6R	Human	RFU	Protein	0.183520920082852
3331-8_1	3331-8_1	SL010468	RGM domain family member B	RGMB	Q6NW40	285704	RGMB	Human	RFU	Protein	0.182610009517059
4693-72_2	4693-72_2	SL008085	3-hydroxyisobutyrate dehydrogenase, mitochondrial	3HIDH	P31937	11112	HIBADH	Human	RFU	Protein	0.182572106106157
5121-3_2	5121-3_2	SL014248	Semaphorin-6B	SEM6B	Q9H3T3	10501	SEMA6B	Human	RFU	Protein	0.182395556272375
4769-10_3	4769-10_3	SL008590	Olfactomedin-4	Olfactomedin-4	Q6UX06	10562	OLFM4	Human	RFU	Protein	0.182171363510621
2616-23_18	2616-23_18	SL000009	Receptor tyrosine-protein kinase erbB-2	ERBB2	P04626	2064	ERBB2	Human	RFU	Protein	0.181961400745858
2711-6_2	2711-6_2	SL005153	Ciliary neurotrophic factor receptor subunit alpha	CNTFR alpha	P26992	1271	CNTFR	Human	RFU	Protein	0.181894454169595
3676-15_3	3676-15_3	SL003679	Cation-independent mannose-6-phosphate receptor	IGF-II receptor	P11717	3482	IGF2R	Human	RFU	Protein	0.181736293324772
4440-15_2	4440-15_2	SL014088	Fc receptor-like protein 3	FCRL3	Q96P31	115352	FCRL3	Human	RFU	Protein	0.181275994659377
5259-2_3	5259-2_3	SL016567	Mitogen-activated protein kinase kinase kinase 7:TGF-beta-activated kinase 1 and MAP3K7-binding protein 1 fusion	TAK1-TAB1	O43318 Q15750	6885 10454	MAP3K7 TAB1	Human	RFU	Protein	0.180584219350771
2731-29_2	2731-29_2	SL000528	NADPH--cytochrome P450 reductase	NADPH-P450 Oxidoreductase	P16435	5447	POR	Human	RFU	Protein	0.179771700258175
10337-83_3	10337-83_3	SL007136	CCAAT/enhancer-binding protein beta	CEBPB	P17676	1051	CEBPB	Human	RFU	Protein	0.17952721484043
4957-1_2	4957-1_2	SL004605	40S ribosomal protein SA	40S ribosomal protein SA	P08865	3921	RPSA	Human	RFU	Protein	0.178966379297518
2642-4_1	2642-4_1	SL004760	Platelet-activating factor acetylhydrolase IB subunit beta	PAFAH beta subunit	P68402	5049	PAFAH1B2	Human	RFU	Protein	0.178543177074208
3352-80_3	3352-80_3	SL010288	Carbonic anhydrase 6	Carbonic anhydrase 6	P23280	765	CA6	Human	RFU	Protein	0.178427123895379
4721-54_2	4721-54_2	SL006119	Trefoil factor 3	TFF3	Q07654	7033	TFF3	Human	RFU	Protein	0.17808951071207
2846-24_2	2846-24_2	SL000605	Ubiquitin+1, truncated mutation for UbB	Ubiquitin+1	P62979	6233	RPS27A	Human	RFU	Protein	0.177040368267636
3879-50_1	3879-50_1	SL011232	Hsp90 co-chaperone Cdc37	CDC37	Q16543	11140	CDC37	Human	RFU	Protein	0.175562139707353
11067-13_3	11067-13_3	SL001791	Osteocalcin	Osteocalcin	P02818	632	BGLAP	Human	RFU	Protein	0.175185290424276
4965-27_1	4965-27_1	SL005675	ATP synthase subunit beta, mitochondrial	ATP synthase beta chain	P06576	506	ATP5B	Human	RFU	Protein	0.173950546272899
2994-71_2	2994-71_2	SL004875	Interleukin-1 receptor-like 2	IL-1Rrp2	Q9HB29	8808	IL1RL2	Human	RFU	Protein	0.173707767478897
3168-8_2	3168-8_2	SL004626	A disintegrin and metalloproteinase with thrombospondin motifs 5	ADAMTS-5	Q9UNA0	11096	ADAMTS5	Human	RFU	Protein	0.173586579900696
9171-11_3	9171-11_3	SL016969	Cysteine and glycine-rich protein 3	CSRP3	P50461	8048	CSRP3	Human	RFU	Protein	0.172684071040439
4900-8_1	4900-8_1	SL000313	C3a anaphylatoxin	C3a	P01024	718	C3	Human	RFU	Protein	0.172317256487763
5225-50_3	5225-50_3	SL016550	Casein kinase II 2-alpha:2-beta heterotetramer	CK2-A1:B	P68400 P67870	1457 1460	CSNK2A1 CSNK2B	Human	RFU	Protein	0.172298110719758
3427-63_2	3427-63_2	SL007324	Casein kinase II subunit alpha	CSK21	P68400	1457	CSNK2A1	Human	RFU	Protein	0.171569808482985
5013-2_1	5013-2_1	SL004915	Chloride intracellular channel protein 1	NCC27	O00299	1192	CLIC1	Human	RFU	Protein	0.171335237654712
2516-57_3	2516-57_3	SL003193	C-C motif chemokine 21	6Ckine	O00585	6366	CCL21	Human	RFU	Protein	0.170661277983506
2723-9_2	2723-9_2	SL005178	Interleukin-37	IL-1F7	Q9NZH6	27178	IL37	Human	RFU	Protein	0.170288911595526
2942-50_2	2942-50_2	SL000396	Cytochrome c	Cytochrome c	P99999	54205	CYCS	Human	RFU	Protein	0.169360168082261
5262-57_3	5262-57_3	SL014470	Breast cancer anti-estrogen resistance protein 3	BCAR3	O75815	8412	BCAR3	Human	RFU	Protein	0.169224416497165
3324-51_1	3324-51_1	SL007674	T-lymphocyte surface antigen Ly-9	LY9	Q9HBG7	4063	LY9	Human	RFU	Protein	0.169108953136861
3509-1_1	3509-1_1	SL003190	C-C motif chemokine 15	MIP-5	Q16663	6359	CCL15	Human	RFU	Protein	0.168793941427479
2975-19_2	2975-19_2	SL002655	Connective tissue growth factor	CTGF	P29279	1490	CTGF	Human	RFU	Protein	0.168627051007381
3081-70_2	3081-70_2	SL005227	NKG2D ligand 1	ULBP-1	Q9BZM6	80329	ULBP1	Human	RFU	Protein	0.168625134357406
3390-72_2	3390-72_2	SL010512	PIK3CA/PIK3R1	PIK3CA/PIK3R1	P42336 P27986	5290 5295	PIK3CA PIK3R1	Human	RFU	Protein	0.168487291941265
2636-10_2	2636-10_2	SL000509	Tumor necrosis factor receptor superfamily member 3	Lymphotoxin b R	P36941	4055	LTBR	Human	RFU	Protein	0.168334619666209
5131-15_3	5131-15_3	SL004863	Tumor necrosis factor receptor superfamily member 19	TAJ	Q9NS68	55504	TNFRSF19	Human	RFU	Protein	0.168295061751414
3397-7_4	3397-7_4	SL010616	Tyrosine-protein phosphatase non-receptor type 11	SHP-2	Q06124	5781	PTPN11	Human	RFU	Protein	0.167910591773511
5490-53_3	5490-53_3	SL010384	Testican-1	Testican-1	Q08629	6695	SPOCK1	Human	RFU	Protein	0.16764088370857
5475-10_3	5475-10_3	SL000553	Protein kinase C beta type (splice variant beta-II)	PKC-B-II	P05771	5579	PRKCB	Human	RFU	Protein	0.167436532295113
4304-18_2	4304-18_2	SL006698	Ligand-dependent nuclear receptor corepressor-like protein	transcription factor MLR1, isoform CRA_b	Q8N3X6	254251	LCORL	Human	RFU	Protein	0.167219548217144
13095-51_3	13095-51_3	SL005357	Lithostathine-1-alpha	PSP	P05451	5967	REG1A	Human	RFU	Protein	0.166985818658765
9177-6_3	9177-6_3	SL007306	Protein FAM3B	FAM3B	P58499	54097	FAM3B	Human	RFU	Protein	0.166835330552169
4988-49_2	4988-49_2	SL002036	Fibroblast growth factor receptor 4	FGFR4	P22455	2264	FGFR4	Human	RFU	Protein	0.166240837793801
5062-60_3	5062-60_3	SL011100	CD226 antigen	CD226	Q15762	10666	CD226	Human	RFU	Protein	0.165816766843496
3714-49_2	3714-49_2	SL000382	Creatine kinase M-type:Creatine kinase B-type heterodimer	CK-MB	P12277 P06732	1152 1158	CKB CKM	Human	RFU	Protein	0.165366946732801
3437-80_3	3437-80_3	SL004636	Receptor-type tyrosine-protein kinase FLT3	Flt-3	P36888	2322	FLT3	Human	RFU	Protein	0.165159822561994
4976-57_1	4976-57_1	SL013240	Adapter molecule crk	CRK	P46108	1398	CRK	Human	RFU	Protein	0.165157538434867
5939-42_3	5939-42_3	SL004365	Tumor necrosis factor ligand superfamily member 12	TWEAK	O43508	8742	TNFSF12	Human	RFU	Protein	0.164921883679444
10367-62_3	10367-62_3	SL001716	Interleukin-12	IL-12	P29459, P29460	3592 3593	IL12A IL12B	Human	RFU	Protein	0.16475849788635
3005-5_2	3005-5_2	SL004939	Tyrosine-protein phosphatase non-receptor type 1	PTP-1B	P18031	5770	PTPN1	Human	RFU	Protein	0.164718438070492
5140-56_3	5140-56_3	SL005231	Netrin receptor UNC5D	UNC5H4	Q6UXZ4	137970	UNC5D	Human	RFU	Protein	0.164201152819912
5097-14_3	5097-14_3	SL014289	Killer cell immunoglobulin-like receptor 3DS1	KI3S1	Q14943	3813	KIR3DS1	Human	RFU	Protein	0.163752672015701
3046-31_1	3046-31_1	SL004260	Resistin	resistin	Q9HD89	56729	RETN	Human	RFU	Protein	0.163720882221465
2949-6_2	2949-6_2	SL004067	Group 10 secretory phospholipase A2	GX	O15496	8399	PLA2G10	Human	RFU	Protein	0.163608465087768
2734-49_4	2734-49_4	SL005206	Natural cytotoxicity triggering receptor 2	NKp44	O95944	9436	NCR2	Human	RFU	Protein	0.161665382453496
3346-72_2	3346-72_2	SL010520	Aurora kinase B	AURKB	Q96GD4	9212	AURKB	Human	RFU	Protein	0.161095711653962
4588-1_2	4588-1_2	SL011499	Pancreatic hormone	PH	P01298	5539	PPY	Human	RFU	Protein	0.16097197367642
5033-27_1	5033-27_1	SL004737	Tropomyosin alpha-1 chain	Tropomyosin 1 alpha chain	P09493	7168	TPM1	Human	RFU	Protein	0.160459880699255
4970-55_1	4970-55_1	SL000339	Carbonic anhydrase 2	carbonic anhydrase II	P00918	760	CA2	Human	RFU	Protein	0.158516154235148
14124-6_3	14124-6_3	SL004843	Ephrin-A2	Ephrin-A2	O43921	1943	EFNA2	Human	RFU	Protein	0.158258472921979
4500-50_2	4500-50_2	SL004363	Stem cell growth factor-alpha	SCGF-alpha	Q9Y240	6320	CLEC11A	Human	RFU	Protein	0.158091100240102
14150-7_3	14150-7_3	SL005177	Interleukin-36 alpha	IL-1F6	Q9UHA7	27179	IL36A	Human	RFU	Protein	0.157736993902623
3291-30_2	3291-30_2	SL002706	Low affinity immunoglobulin epsilon Fc receptor	CD23	P06734	2208	FCER2	Human	RFU	Protein	0.157639266199674
5360-9_2	5360-9_2	SL003722	RAC-beta serine/threonine-protein kinase	PKB beta	P31751	208	AKT2	Human	RFU	Protein	0.157290020446508
4548-4_2	4548-4_2	SL005575	Galactoside 3(4)-L-fucosyltransferase	Fucosyltransferase 3	P21217	2525	FUT3	Human	RFU	Protein	0.156961180150364
5100-53_3	5100-53_3	SL005197	Lysosome membrane protein 2	LIMP II	Q14108	950	SCARB2	Human	RFU	Protein	0.156568093293629
3316-58_1	3316-58_1	SL004466	Heparin cofactor 2	Heparin cofactor II	P05546	3053	SERPIND1	Human	RFU	Protein	0.156396046390769
3206-4_2	3206-4_2	SL008904	Lymphatic vessel endothelial hyaluronic acid receptor 1	LYVE1	Q9Y5Y7	10894	LYVE1	Human	RFU	Protein	0.156264230520128
2647-66_2	2647-66_2	SL003648	Rab GDP dissociation inhibitor beta	Rab GDP dissociation inhibitor beta	P50395	2665	GDI2	Human	RFU	Protein	0.156223037734707
4889-82_1	4889-82_1	SL009951	Protein Wnt-7a	WNT7A	O00755	7476	WNT7A	Human	RFU	Protein	0.156128593465212
3453-87_2	3453-87_2	SL006917	Tyrosine-protein kinase Lyn	LYN	P07948	4067	LYN	Human	RFU	Protein	0.155498366372731
3795-6_2	3795-6_2	SL004642	Disintegrin and metalloproteinase domain-containing protein 9	ADAM 9	Q13443	8754	ADAM9	Human	RFU	Protein	0.154901046500433
3450-4_2	3450-4_2	SL001797	Kallikrein-6	Kallikrein 6	Q92876	5653	KLK6	Human	RFU	Protein	0.154743004662414
5482-61_3	5482-61_3	SL000566	Retinol-binding protein 4	RBP	P02753	5950	RBP4	Human	RFU	Protein	0.153891248526954
2615-60_2	2615-60_2	SL004141	Ephrin-A5	Ephrin-A5	P52803	1946	EFNA5	Human	RFU	Protein	0.153829014038347
2500-2_3	2500-2_3	SL004643	Angiopoietin-4	Angiopoietin-4	Q9Y264	51378	ANGPT4	Human	RFU	Protein	0.153779688221921
2775-54_2	2775-54_2	SL004352	Interleukin-17F	IL-17F	Q96PD4	112744	IL17F	Human	RFU	Protein	0.153678216944933
14127-240_3	14127-240_3	SL001880	Interferon beta	IFN-b	P01574	3456	IFNB1	Human	RFU	Protein	0.15296068479036
4284-18_3	4284-18_3	SL011535	RNA-binding protein 39	RBM39	Q14498	9584	RBM39	Human	RFU	Protein	0.152821516302143
5451-1_3	5451-1_3	SL003166	CD166 antigen	ALCAM	Q13740	214	ALCAM	Human	RFU	Protein	0.152729618429759
2844-53_2	2844-53_2	SL003199	Tyrosine-protein kinase receptor Tie-1, soluble	sTie-1	P35590	7075	TIE1	Human	RFU	Protein	0.152654416089175
5105-2_3	5105-2_3	SL005208	Reticulon-4 receptor	Nogo Receptor	Q9BZR6	65078	RTN4R	Human	RFU	Protein	0.15240987533488
5228-25_2	5228-25_2	SL006189	Kinesin-like protein KIF23	KIF23	Q02241	9493	KIF23	Human	RFU	Protein	0.152399081277101
2961-1_2	2961-1_2	SL000048	Vitamin K-dependent protein C	Protein C	P04070	5624	PROC	Human	RFU	Protein	0.152322774016123
5115-31_3	5115-31_3	SL005213	Tumor necrosis factor receptor superfamily member 19L	RELT	Q969Z4	84957	RELT	Human	RFU	Protein	0.151473106828672
2645-54_1	2645-54_1	SL000557	Protein kinase C zeta type	PKC-Z	Q05513	5590	PRKCZ	Human	RFU	Protein	0.151006564133151
5468-67_3	5468-67_3	SL011068	Interleukin-17 receptor C	IL-17 RC	Q8NAC3	84818	IL17RC	Human	RFU	Protein	0.15096613777684
13133-73_3	13133-73_3	SL007033	Latent-transforming growth factor beta-binding protein 4	LTBP4	Q8N2S1	8425	LTBP4	Human	RFU	Protein	0.150878665177135
2890-59_2	2890-59_2	SL003303	C-C motif chemokine 28	CCL28	Q9NRJ3	56477	CCL28	Human	RFU	Protein	0.149808772561181
3362-61_2	3362-61_2	SL009400	Chordin-like protein 1	CRDL1	Q9BU40	91851	CHRDL1	Human	RFU	Protein	0.149618214700038
10344-334_3	10344-334_3	SL005173	Interleukin-10 receptor subunit alpha	IL-10 Ra	Q13651	3587	IL10RA	Human	RFU	Protein	0.149528523270855
3234-23_2	3234-23_2	SL010390	Coiled-coil domain-containing protein 80	URB	Q76M96	151887	CCDC80	Human	RFU	Protein	0.149147339969369
5484-63_3	5484-63_3	SL011588	40S ribosomal protein S3a	RS3A	P61247	6189	RPS3A	Human	RFU	Protein	0.149141947253324
5078-82_3	5078-82_3	SL008414	Ephrin type-B receptor 6	EphB6	O15197	2051	EPHB6	Human	RFU	Protein	0.148800162854139
3069-52_3	3069-52_3	SL000468	Immunoglobulin M	IgM	P01871	3507 3512 50802 3535	IGHM IGJ IGK@ IGL@	Human	RFU	Protein	0.148529007765173
2182-54_1	2182-54_1	SL000318	Complement C4b	C4b	P0C0L4 P0C0L5	720 721	C4A C4B	Human	RFU	Protein	0.147722712654862
2753-2_2	2753-2_2	SL000309	Complement C1q subcomponent	C1q	P02745 P02746 P02747	712 713 714	C1QA C1QB C1QC	Human	RFU	Protein	0.147582607927729
3347-9_2	3347-9_2	SL002792	beta-adrenergic receptor kinase 1	BARK1	P25098	156	ADRBK1	Human	RFU	Protein	0.146319373545341
2501-51_3	2501-51_3	SL000055	Cadherin-1	Cadherin E	P12830	999	CDH1	Human	RFU	Protein	0.146162778895226
4986-59_1	4986-59_1	SL012248	Focal adhesion kinase 1	FAK1	Q05397	5747	PTK2	Human	RFU	Protein	0.145495543162177
5483-1_3	5483-1_3	SL010467	Repulsive guidance molecule A	RGMA	Q96B86	56963	RGMA	Human	RFU	Protein	0.145193464612153
5125-6_3	5125-6_3	SL014292	Sialic acid-binding Ig-like lectin 14	SIG14	Q08ET2	100049587	SIGLEC14	Human	RFU	Protein	0.145091631329469
4763-31_3	4763-31_3	SL004742	Afamin	Afamin	P43652	173	AFM	Human	RFU	Protein	0.143948133077032
3294-55_2	3294-55_2	SL010451	Cryptic protein	CFC1	P0CG37	55997	CFC1	Human	RFU	Protein	0.143608733259302
2682-68_1	2682-68_1	SL000450	60 kDa heat shock protein, mitochondrial	HSP 60	P10809	3329	HSPD1	Human	RFU	Protein	0.143546334565157
2811-27_1	2811-27_1	SL001995	Angiopoietin-1	Angiopoietin-1	Q15389	284	ANGPT1	Human	RFU	Protein	0.143098642686216
2706-69_2	2706-69_2	SL000590	Thyroxine-binding globulin	Thyroxine-Binding Globulin	P05543	6906	SERPINA7	Human	RFU	Protein	0.142626633924367
5909-51_3	5909-51_3	SL003687	Nucleoside diphosphate kinase A	Nucleoside diphosphate kinase A	P15531	4830	NME1	Human	RFU	Protein	0.142362001110556
4866-59_2	4866-59_2	SL004160	BDNF/NT-3 growth factors receptor	TrkB	Q16620	4915	NTRK2	Human	RFU	Protein	0.142178166638947
4152-58_2	4152-58_2	SL000545	Plasma kallikrein	Prekallikrein	P03952	3818	KLKB1	Human	RFU	Protein	0.142157505740486
5488-74_3	5488-74_3	SL010516	Proto-oncogene tyrosine-protein kinase Src	SRCN1	P12931	6714	SRC	Human	RFU	Protein	0.141989831124737
3616-3_5	3616-3_5	SL008504	N-acetylglucosamine-6-sulfatase	GNS	P15586	2799	GNS	Human	RFU	Protein	0.14154020764163
4154-57_2	4154-57_2	SL000560	P-selectin	P-Selectin	P16109	6403	SELP	Human	RFU	Protein	0.141073575835148
3809-1_2	3809-1_2	SL004063	Fibroblast growth factor receptor 3	FGFR-3	P22607	2261	FGFR3	Human	RFU	Protein	0.140941172882827
3189-61_2	3189-61_2	SL010372	Enteropeptidase	Enterokinase	P98073	5651	TMPRSS15	Human	RFU	Protein	0.140919961101227
5102-55_3	5102-55_3	SL005200	MHC class I polypeptide-related sequence B	MICB	Q29980	4277	MICB	Human	RFU	Protein	0.140887062863208
2960-66_2	2960-66_2	SL003192	Properdin	Properdin	P27918	5199	CFP	Human	RFU	Protein	0.140704998537145
2637-77_2	2637-77_2	SL004579	Macrophage mannose receptor 1	Macrophage mannose receptor	P22897	4360	MRC1	Human	RFU	Protein	0.140252476295266
2967-8_1	2967-8_1	SL001720	Vascular cell adhesion protein 1	VCAM-1	P19320	7412	VCAM1	Human	RFU	Protein	0.139981148102096
3412-7_1	3412-7_1	SL000104	Apoptosis regulator Bcl-2	Bcl-2	P10415	596	BCL2	Human	RFU	Protein	0.139738283518038
3448-13_2	3448-13_2	SL004125	Insulin receptor	IR	P06213	3643	INSR	Human	RFU	Protein	0.13931752417065
5070-76_3	5070-76_3	SL003739	Tumor necrosis factor receptor superfamily member 6B	DcR3	O95407	8771	TNFRSF6B	Human	RFU	Protein	0.139127941929343
3585-54_4	3585-54_4	SL009341	Basigin	BASI	P35613	682	BSG	Human	RFU	Protein	0.138981983032281
3447-64_2	3447-64_2	SL000039	Interleukin-8	IL-8	P10145	3576	CXCL8	Human	RFU	Protein	0.138585754254628
6152-111_3	6152-111_3	SL000074	Cellular tumor antigen p53	p53	P04637	7157	TP53	Human	RFU	Protein	0.13842291610497
4148-49_2	4148-49_2	SL002755	Pappalysin-1	PAPP-A	Q13219	5069	PAPPA	Human	RFU	Protein	0.137786421303957
4135-84_2	4135-84_2	SL000461	Immunoglobulin E	IgE	P01854	3497 50802 3535	IGHE IGK@ IGL@	Human	RFU	Protein	0.137708730201924
4549-78_2	4549-78_2	SL014008	Alpha-(1,3)-fucosyltransferase 5	FUT5	Q11128	2527	FUT5	Human	RFU	Protein	0.137090096937302
3817-18_1	3817-18_1	SL007358	Protein kinase C theta type	KPCT	Q04759	5588	PRKCQ	Human	RFU	Protein	0.136989011723966
4834-61_2	4834-61_2	SL002654	Ephrin type-A receptor 2	Epithelial cell kinase	P29317	1969	EPHA2	Human	RFU	Protein	0.136775764768206
2764-20_2	2764-20_2	SL003849	Fibroblast growth factor 9	FGF9	P31371	2254	FGF9	Human	RFU	Protein	0.136610321081035
2515-14_3	2515-14_3	SL004143	GDNF family receptor alpha-2	GFRa-2	O00451	2675	GFRA2	Human	RFU	Protein	0.136336355659842
3459-49_2	3459-49_2	SL004155	Platelet-derived growth factor receptor beta	PDGF Rb	P09619	5159	PDGFRB	Human	RFU	Protein	0.13594203725677
3497-13_2	3497-13_2	SL002075	Interferon alpha-2	IFN-aA	P01563	3440	IFNA2	Human	RFU	Protein	0.135321774323864
2871-73_2	2871-73_2	SL006922	DNA repair protein RAD51 homolog 1	RAD51	Q06609	5888	RAD51	Human	RFU	Protein	0.135051143223426
13111-79_3	13111-79_3	SL007223	B-cell lymphoma 6 protein	BCL6	P41182	604	BCL6	Human	RFU	Protein	0.135011942905808
5404-53_3	5404-53_3	SL004871	Tumor necrosis factor receptor superfamily member 21	DR6	O75509	27242	TNFRSF21	Human	RFU	Protein	0.134914649787079
11516-7_3	11516-7_3	SL006131	Fatty acid-binding protein, liver	FABPL	P07148	2168	FABP1	Human	RFU	Protein	0.134808665777058
3082-9_2	3082-9_2	SL005228	NKG2D ligand 2	ULBP-2	Q9BZM5	80328	ULBP2	Human	RFU	Protein	0.134282342346168
3074-6_2	3074-6_2	SL003309	Lipopolysaccharide-binding protein	LBP	P18428	3929	LBP	Human	RFU	Protein	0.133844272863914
3360-50_4	3360-50_4	SL003726	Serine/threonine-protein kinase Chk2	Chk2	O96017	11200	CHEK2	Human	RFU	Protein	0.133672439150328
3805-16_2	3805-16_2	SL010458	Endothelial cell-specific molecule 1	Endocan	Q9NQ30	11082	ESM1	Human	RFU	Protein	0.133516615795131
2843-13_2	2843-13_2	SL001897	Kunitz-type protease inhibitor 2	SPINT2	O43291	10653	SPINT2	Human	RFU	Protein	0.133261137404127
5004-69_1	5004-69_1	SL007453	Mitogen-activated protein kinase 11	MK11	Q15759	5600	MAPK11	Human	RFU	Protein	0.133154949273082
5532-53_3	5532-53_3	SL003060	Fibroblast growth factor receptor 1	bFGF-R	P11362	2260	FGFR1	Human	RFU	Protein	0.132892734777151
3186-2_2	3186-2_2	SL002525	Complement C2	C2	P06681	717	C2	Human	RFU	Protein	0.132630722826362
5245-40_5	5245-40_5	SL016549	AMP Kinase (alpha2beta2gamma1)	AMPK a2b2g1	P54646 O43741 P54619	5563 5565 5571	PRKAA2 PRKAB2 PRKAG1	Human	RFU	Protein	0.132288254923634
5465-32_3	5465-32_3	SL014129	Heparan-sulfate 6-O-sulfotransferase 1	H6ST1	O60243	9394	HS6ST1	Human	RFU	Protein	0.131642764539215
3651-50_5	3651-50_5	SL003201	Vascular endothelial growth factor receptor 2	VEGF sR2	P35968	3791	KDR	Human	RFU	Protein	0.13074784520584
9175-48_3	9175-48_3	SL018891	Down syndrome cell adhesion molecule	DSCAM	O60469	1826	DSCAM	Human	RFU	Protein	0.129997709226492
2991-9_2	2991-9_2	SL001997	Interleukin-1 receptor type 1	IL-1 sRI	P14778	3554	IL1R1	Human	RFU	Protein	0.129801806745713
3281-19_1	3281-19_1	SL006803	Angiopoietin-related protein 3	ANGL3	Q9Y5C1	27329	ANGPTL3	Human	RFU	Protein	0.129688655691275
13117-232_3	13117-232_3	SL018256	Choline/ethanolamine kinase	CHKB	Q9Y259	1120	CHKB	Human	RFU	Protein	0.128835559545908
3761-4_2	3761-4_2	SL000027	Prostaglandin G/H synthase 2	COX-2	P35354	5743	PTGS2	Human	RFU	Protein	0.128475685608307
3593-72_3	3593-72_3	SL003711	Caspase-3	Caspase-3	P42574	836	CASP3	Human	RFU	Protein	0.128427461533431
5349-69_3	5349-69_3	SL006970	Delta-like protein 1	DLL1	O00548	28514	DLL1	Human	RFU	Protein	0.127728517811778
2948-58_2	2948-58_2	SL005168	Growth hormone receptor	Growth hormone receptor	P10912	2690	GHR	Human	RFU	Protein	0.12679964276979
4453-83_3	4453-83_3	SL014108	Leucine-rich repeat transmembrane neuronal protein 3	LRRT3	Q86VH5	347731	LRRTM3	Human	RFU	Protein	0.126486945513963
3173-49_2	3173-49_2	SL008611	N-acylethanolamine-hydrolyzing acid amidase	ASAHL	Q02083	27163	NAAA	Human	RFU	Protein	0.126289898123754
5063-12_2	5063-12_2	SL014188	Natural killer cell receptor 2B4	CD244	Q9BZW8	51744	CD244	Human	RFU	Protein	0.126108700037988
14121-24_3	14121-24_3	SL004159	Tumor necrosis factor receptor superfamily member 10D	TRAIL R4	Q9UBN6	8793	TNFRSF10D	Human	RFU	Protein	0.1260243467517
3708-62_1	3708-62_1	SL000252	Alpha-2-macroglobulin	a2-Macroglobulin	P01023	2	A2M	Human	RFU	Protein	0.125587755182755
4355-13_1	4355-13_1	SL007752	Death-associated protein kinase 2	DAPK2	Q9UIK4	23604	DAPK2	Human	RFU	Protein	0.124213748525309
4785-30_3	4785-30_3	SL000347	Corticosteroid-binding globulin	CBG	P08185	866	SERPINA6	Human	RFU	Protein	0.124164611057068
5280-68_5	5280-68_5	SL016563	Mitochondrial glutamate carrier 2	GHC2	Q9H1K4	83733	SLC25A18	Human	RFU	Protein	0.122788495164917
2906-55_3	2906-55_3	SL000480	Interleukin-4	IL-4	P05112	3565	IL4	Human	RFU	Protein	0.121878505974281
3554-24_1	3554-24_1	SL004258	Adiponectin	Adiponectin	Q15848	9370	ADIPOQ	Human	RFU	Protein	0.121709257140994
2704-74_1	2704-74_1	SL004364	Tumor necrosis factor receptor superfamily member 13B	TACI	O14836	23495	TNFRSF13B	Human	RFU	Protein	0.121699535177986
2826-53_2	2826-53_2	SL004644	Ectodysplasin-A, secreted form	EDA	Q92838	1896	EDA	Human	RFU	Protein	0.12134052153518
4920-10_1	4920-10_1	SL000510	Lysozyme C	Lysozyme	P61626	4069	LYZ	Human	RFU	Protein	0.121035239225316
5412-53_3	5412-53_3	SL004134	CD27 antigen	CD27	P26842	939	CD27	Human	RFU	Protein	0.120970738690919
2888-49_2	2888-49_2	SL000323	Complement component C7	C7	P10643	730	C7	Human	RFU	Protein	0.120622685083983
2737-22_2	2737-22_2	SL005236	Protein NOV homolog	NovH	P48745	4856	NOV	Human	RFU	Protein	0.120278974251183
3026-5_2	3026-5_2	SL000338	Calpastatin	Calpastatin	P20810	831	CAST	Human	RFU	Protein	0.120187098977657
14153-8_3	14153-8_3	SL004139	Ephrin-A3	Ephrin-A3	P52797	1944	EFNA3	Human	RFU	Protein	0.119761084072362
5347-59_3	5347-59_3	SL000130	G2/mitotic-specific cyclin-B1	Cyclin B1	P14635	891	CCNB1	Human	RFU	Protein	0.119596054795195
2358-19_2	2358-19_2	SL003322	Vascular endothelial growth factor receptor 3	VEGF sR3	P35916	2324	FLT4	Human	RFU	Protein	0.11931270158476
3827-22_1	3827-22_1	SL010509	Serine/threonine-protein kinase PAK 6	PAK6	Q9NQU5	56924	PAK6	Human	RFU	Protein	0.119295922501777
2785-15_2	2785-15_2	SL000515	C-C motif chemokine 8	MCP-2	P80075	6355	CCL8	Human	RFU	Protein	0.119148178305966
3898-5_2	3898-5_2	SL007266	26S proteasome non-ATPase regulatory subunit 7	PSD7	P51665	5713	PSMD7	Human	RFU	Protein	0.118722424819714
9190-7_3	9190-7_3	SL008837	CD63 antigen	CD63	P08962	967	CD63	Human	RFU	Protein	0.118169022083561
10361-25_3	10361-25_3	SL014684	2'-5'-oligoadenylate synthase 1	OAS1	P00973	4938	OAS1	Human	RFU	Protein	0.118155168199085
5124-69_3	5124-69_3	SL005169	Intercellular adhesion molecule 5	sICAM-5	Q9UMF0	7087	ICAM5	Human	RFU	Protein	0.117771251776694
3057-55_1	3057-55_1	SL004689	WNT1-inducible-signaling pathway protein 1	WISP-1	O95388	8840	WISP1	Human	RFU	Protein	0.117737992048368
5253-1_2	5253-1_2	SL011400	Calcium/calmodulin-dependent 3',5'-cyclic nucleotide phosphodiesterase 1A	PDE1A	P54750	5136	PDE1A	Human	RFU	Protein	0.117167528526674
3719-2_2	3719-2_2	SL000076	Cyclin-dependent kinase inhibitor 1B	p27Kip1	P46527	1027	CDKN1B	Human	RFU	Protein	0.11699190151612
5476-66_3	5476-66_3	SL000556	Protein kinase C gamma type	PKC-G	P05129	5582	PRKCG	Human	RFU	Protein	0.116664522448956
10358-33_3	10358-33_3	SL003755	Induced myeloid leukemia cell differentiation protein Mcl-1	Mcl-1	Q07820	4170	MCL1	Human	RFU	Protein	0.116598649469401
4137-57_2	4137-57_2	SL004351	Interleukin-25	IL-17E	Q9H293	64806	IL25	Human	RFU	Protein	0.116313461453675
5087-5_3	5087-5_3	SL005183	Interleukin-22 receptor subunit alpha-2	IL-22BP	Q969J5	116379	IL22RA2	Human	RFU	Protein	0.115819806995059
2790-54_2	2790-54_2	SL003191	Neutrophil-activating peptide 2	NAP-2	P02775	5473	PPBP	Human	RFU	Protein	0.115356185482844
2658-27_1	2658-27_1	SL004639	NT-3 growth factor receptor	TrkC	Q16288	4916	NTRK3	Human	RFU	Protein	0.115153117622237
3489-9_2	3489-9_2	SL004331	Ciliary neurotrophic factor	CNTF	P26441	1270	CNTF	Human	RFU	Protein	0.114665603308171
3213-65_2	3213-65_2	SL000640	Nidogen-1	Nidogen	P14543	4811	NID1	Human	RFU	Protein	0.113870450556295
13130-150_3	13130-150_3	SL007272	Hexokinase-2	HXK2	P52789	3099	HK2	Human	RFU	Protein	0.113863803305008
5261-13_3	5261-13_3	SL010488	Abelson tyrosine-protein kinase 2	ABL2	P42684	27	ABL2	Human	RFU	Protein	0.113438743108407
3627-71_4	3627-71_4	SL010376	Membrane metallo-endopeptidase-like 1	MMEL2	Q495T6	79258	MMEL1	Human	RFU	Protein	0.113040560321452
2816-50_2	2816-50_2	SL001902	Basal Cell Adhesion Molecule	BCAM	P50895	4059	BCAM	Human	RFU	Protein	0.112962437325011
2619-72_2	2619-72_2	SL001890	Tumor-associated calcium signal transducer 2	GA733-1 protein	P09758	4070	TACSTD2	Human	RFU	Protein	0.112673134839728
3350-53_2	3350-53_2	SL010491	Calcium/calmodulin-dependent protein kinase type II subunit alpha	CAMK2A	Q9UQM7	815	CAMK2A	Human	RFU	Protein	0.112628094727922
2695-25_1	2695-25_1	SL001721	Platelet endothelial cell adhesion molecule	PECAM-1	P16284	5175	PECAM1	Human	RFU	Protein	0.112405451952565
4133-54_2	4133-54_2	SL004068	Granzyme B	Granzyme B	P10144	3002	GZMB	Human	RFU	Protein	0.111635305861046
3309-2_2	3309-2_2	SL010459	Low affinity immunoglobulin gamma Fc region receptor II-a	FCG2A	P12318	2212	FCGR2A	Human	RFU	Protein	0.111142614283786
13132-14_3	13132-14_3	SL008522	Semaphorin-5A	SEM5A	Q13591	9037	SEMA5A	Human	RFU	Protein	0.111072954564245
3059-50_2	3059-50_2	SL004327	Tumor necrosis factor ligand superfamily member 13B	BAFF	Q9Y275	10673	TNFSF13B	Human	RFU	Protein	0.11046080975441
3758-68_3	3758-68_3	SL003974	Activated Protein C	Activated Protein C	P04070	5624	PROC	Human	RFU	Protein	0.110317606840192
3050-7_2	3050-7_2	SL000017	von Willebrand factor	vWF	P04275	7450	VWF	Human	RFU	Protein	0.110003131001108
13131-5_3	13131-5_3	SL011180	Hexokinase-1	HXK1	P19367	3098	HK1	Human	RFU	Protein	0.109733287711306
9169-14_3	9169-14_3	SL018938	Small ubiquitin-related modifier 3	SUMO3	P55854	6613	SUMO3	Human	RFU	Protein	0.108450127086645
3608-12_1	3608-12_1	SL008916	Dipeptidyl peptidase 2	DPP2	Q9UHL4	29952	DPP7	Human	RFU	Protein	0.108423669096113
3646-7_4	3646-7_4	SL010518	Tyrosine-protein kinase Tec	TEC	P42680	7006	TEC	Human	RFU	Protein	0.108400630025102
3042-7_2	3042-7_2	SL000164	Myoglobin	Myoglobin	P02144	4151	MB	Human	RFU	Protein	0.108298862128109
5122-92_2	5122-92_2	SL005214	Semaphorin-6A	Semaphorin-6A	Q9H2E6	57556	SEMA6A	Human	RFU	Protein	0.108043420880759
3891-56_1	3891-56_1	SL009629	Methyl-CpG-binding domain protein 4	MBD4	O95243	8930	MBD4	Human	RFU	Protein	0.10764629498206
5384-67_3	5384-67_3	SL016130	Transcription factor IIIB 90 kDa subunit	BRF-1	Q92994	2972	BRF1	Human	RFU	Protein	0.107528841286937
4971-1_1	4971-1_1	SL008380	Cathepsin Z	CATZ	Q9UBR2	1522	CTSZ	Human	RFU	Protein	0.107245076421305
2526-53_3	2526-53_3	SL002539	Tumor necrosis factor receptor superfamily member 11B	OPG	O00300	4982	TNFRSF11B	Human	RFU	Protein	0.106814880329393
4151-6_2	4151-6_2	SL000541	Plasminogen	Plasminogen	P00747	5340	PLG	Human	RFU	Protein	0.10652018166446
3172-28_2	3172-28_2	SL008956	Arylsulfatase B	ARSB	P15848	411	ARSB	Human	RFU	Protein	0.106453112290695
2665-26_2	2665-26_2	SL004672	Tumor necrosis factor receptor superfamily member 17	BCMA	Q02223	608	TNFRSF17	Human	RFU	Protein	0.106359422759045
3340-53_1	3340-53_1	SL007207	Thrombospondin-4	TSP4	P35443	7060	THBS4	Human	RFU	Protein	0.105866226472134
2634-2_2	2634-2_2	SL003307	Cytokine receptor common subunit gamma	IL-2 sRg	P31785	3561	IL2RG	Human	RFU	Protein	0.104840958167657
13113-7_3	13113-7_3	SL002688	Osteopontin	Osteopontin	P10451	6696	SPP1	Human	RFU	Protein	0.104325463415096
3359-11_2	3359-11_2	SL010522	Cyclin-dependent kinase 8:Cyclin-C complex	CDK8/cyclin C	P49336 P24863	1024 892	CDK8 CCNC	Human	RFU	Protein	0.103614605015405
2677-1_1	2677-1_1	SL002644	Epidermal growth factor receptor	ERBB1	P00533	1956	EGFR	Human	RFU	Protein	0.103499299218438
6653-58_3	6653-58_3	SL004838	Leukocyte surface antigen CD47	CD47	Q08722	961	CD47	Human	RFU	Protein	0.102889248041228
4996-66_1	4996-66_1	SL006448	Histidine-rich glycoprotein	HRG	P04196	3273	HRG	Human	RFU	Protein	0.102372601631526
4141-79_1	4141-79_1	SL003183	C-X-C motif chemokine 10	IP-10	P02778	3627	CXCL10	Human	RFU	Protein	0.102192376827926
2602-2_2	2602-2_2	SL001996	Angiopoietin-2	Angiopoietin-2	O15123	285	ANGPT2	Human	RFU	Protein	0.102128637528018
2891-1_3	2891-1_3	SL004330	B-cell receptor CD22	CD22	P20273	933	CD22	Human	RFU	Protein	0.10193554911676
2474-54_5	2474-54_5	SL000573	Serum amyloid P-component	SAP	P02743	325	APCS	Human	RFU	Protein	0.101226952292831
5015-15_1	5015-15_1	SL003440	Platelet-activating factor acetylhydrolase	PAFAH	Q13093	7941	PLA2G7	Human	RFU	Protein	0.101184291709596
4232-19_2	4232-19_2	SL003304	Insulin-like growth factor 1 receptor	IGF-I sR	P08069	3480	IGF1R	Human	RFU	Protein	0.101169035735729
9187-2_3	9187-2_3	SL013165	Non-histone chromosomal protein HMG-14	HMGN1	P05114	3150	HMGN1	Human	RFU	Protein	0.100145433108278
2851-63_3	2851-63_3	SL000320	C5a anaphylatoxin	C5a	P01031	727	C5	Human	RFU	Protein	0.0999815264822082
5111-15_3	5111-15_3	SL008728	Neurexin-3-beta	NRX3B	Q9HDB5	9369	NRXN3	Human	RFU	Protein	0.0983496100686471
5271-5_2	5271-5_2	SL007310	Ras-related C3 botulinum toxin substrate 3	RAC3	P60763	5881	RAC3	Human	RFU	Protein	0.0975704198985689
14114-18_3	14114-18_3	SL019019	PILR alpha-associated neural protein	PIANP	Q8IYJ0	196500	PIANP	Human	RFU	Protein	0.0971136722638835
5359-65_3	5359-65_3	SL002702	Serine/threonine-protein kinase pim-1	PIM1	P11309	5292	PIM1	Human	RFU	Protein	0.0969854635900962
3170-6_1	3170-6_1	SL007261	Methionine aminopeptidase 2	AMPM2	P50579	10988	METAP2	Human	RFU	Protein	0.0967471306209894
5452-71_3	5452-71_3	SL008835	Asialoglycoprotein receptor 1	ASGR1	P07306	432	ASGR1	Human	RFU	Protein	0.0967449971561883
3472-40_2	3472-40_2	SL000582	Baculoviral IAP repeat-containing protein 5	Survivin	O15392	332	BIRC5	Human	RFU	Protein	0.0966153732463342
5424-55_3	5424-55_3	SL003690	Tumor necrosis factor receptor superfamily member 11A	RANK	Q9Y6Q6	8792	TNFRSF11A	Human	RFU	Protein	0.0966092797229069
4460-8_2	4460-8_2	SL006998	3-phosphoinositide-dependent protein kinase 1	PDPK1	O15530	5170	PDPK1	Human	RFU	Protein	0.0964389660606863
14139-16_3	14139-16_3	SL007828	Neuregulin-4	NRG4	Q8WWG1	145957	NRG4	Human	RFU	Protein	0.0956530475557733
2966-65_2	2966-65_2	SL004362	Stem Cell Growth Factor-beta	SCGF-beta	Q9Y240	6320	CLEC11A	Human	RFU	Protein	0.0951371195596739
3405-6_2	3405-6_2	SL010529	Ubiquitin-fold modifier-conjugating enzyme 1	UFC1	Q9Y3C8	51506	UFC1	Human	RFU	Protein	0.0951353777360478
2822-56_2	2822-56_2	SL004726	CD97 antigen	CD97	P48960	976	CD97	Human	RFU	Protein	0.0942859819273883
2580-83_2	2580-83_2	SL001796	Myeloperoxidase	Myeloperoxidase	P05164	4353	MPO	Human	RFU	Protein	0.0942223203385225
3035-80_2	3035-80_2	SL004354	Interleukin-19	IL-19	Q9UHD0	29949	IL19	Human	RFU	Protein	0.0938308479510088
3854-24_1	3854-24_1	SL011631	Nascent polypeptide-associated complex subunit alpha	NACA	Q13765	4666	NACA	Human	RFU	Protein	0.0934814634963965
2780-35_2	2780-35_2	SL000496	Lactotransferrin	Lactoferrin	P02788	4057	LTF	Human	RFU	Protein	0.09328261848737
5470-69_2	5470-69_2	SL010328	Mediator of RNA polymerase II transcription subunit 1	MED-1	Q15648	5469	MED1	Human	RFU	Protein	0.0927238542887239
4546-27_3	4546-27_3	SL008822	Adhesion G protein-coupled receptor E2	EMR2	Q9UHX3	30817	ADGRE2	Human	RFU	Protein	0.0926070134357258
3196-6_2	3196-6_2	SL008023	Hyaluronan and proteoglycan link protein 1	HPLN1	P10915	1404	HAPLN1	Human	RFU	Protein	0.0921689577632736
5486-73_3	5486-73_3	SL003177	Intercellular adhesion molecule 2	sICAM-2	P13598	3384	ICAM2	Human	RFU	Protein	0.0921092191397966
3065-65_1	3065-65_1	SL004339	Fibroblast growth factor 5	FGF-5	P12034	2250	FGF5	Human	RFU	Protein	0.0917119231894647
4267-81_3	4267-81_3	SL011772	Pescadillo homolog	PESC	O00541	23481	PES1	Human	RFU	Protein	0.0912772729047474
4130-71_1	4130-71_1	SL004340	Fibroblast growth factor 6	FGF-6	P10767	2251	FGF6	Human	RFU	Protein	0.0903254512805255
4306-4_2	4306-4_2	SL003655	Transketolase	Transketolase	P29401	7086	TKT	Human	RFU	Protein	0.0900646042322182
13125-45_3	13125-45_3	SL000616	Vitronectin	Vitronectin	P04004	7448	VTN	Human	RFU	Protein	0.0898849395586101
5864-10_3	5864-10_3	SL004910	Fructose-bisphosphate aldolase A	aldolase A	P04075	226	ALDOA	Human	RFU	Protein	0.0894965069128993
11101-18_3	11101-18_3	SL004489	Toll-like receptor 4	TLR4	O00206	7099	TLR4	Human	RFU	Protein	0.0887373978178069
4238-4_2	4238-4_2	SL012168	Protein lin-7 homolog B	LIN7B	Q9HAP6	64130	LIN7B	Human	RFU	Protein	0.0885899172016616
5957-30_3	5957-30_3	SL011510	Somatostatin-28	Somatostatin-28	P61278	6750	SST	Human	RFU	Protein	0.0885149651564101
3848-14_2	3848-14_2	SL003785	Glyceraldehyde-3-phosphate dehydrogenase	GAPDH, liver	P04406	2597	GAPDH	Human	RFU	Protein	0.0883011616613833
2746-56_1	2746-56_1	SL005226	Cytokine receptor-like factor 2	TSLP R	Q9HC73	64109	CRLF2	Human	RFU	Protein	0.0882358938508207
3029-52_2	3029-52_2	SL005157	CD209 antigen	DC-SIGN	Q9NNX6	30835	CD209	Human	RFU	Protein	0.0881451049992314
5026-66_1	5026-66_1	SL008059	40S ribosomal protein S3	RS3	P23396	6188	RPS3	Human	RFU	Protein	0.0879314298923803
3073-51_2	3073-51_2	SL002508	Interleukin-18-binding protein	IL-18 BPa	O95998	10068	IL18BP	Human	RFU	Protein	0.0869551543708845
2436-49_4	2436-49_4	SL004016	C-X-C motif chemokine 16	CXCL16, soluble	Q9H2A7	58191	CXCL16	Human	RFU	Protein	0.0858561276742063
2670-67_4	2670-67_4	SL000383	Creatine kinase M-type	CK-MM	P06732	1158	CKM	Human	RFU	Protein	0.0857471697102596
4136-40_2	4136-40_2	SL004353	Interleukin-17D	IL-17D	Q8TAD2	53342	IL17D	Human	RFU	Protein	0.0857420399896346
2443-10_4	2443-10_4	SL004342	Fibroblast growth factor 8 isoform B	FGF-8B	P55075	2253	FGF8	Human	RFU	Protein	0.0854987767097168
3415-61_2	3415-61_2	SL004660	Bone sialoprotein 2	BSP	P21815	3381	IBSP	Human	RFU	Protein	0.0853454501392826
13126-52_3	13126-52_3	SL008631	Desmocollin-2	DSC2	Q02487	1824	DSC2	Human	RFU	Protein	0.085147696772422
4912-17_1	4912-17_1	SL000280	Aspartate aminotransferase, cytoplasmic	GOT1	P17174	2805	GOT1	Human	RFU	Protein	0.0850361840071261
3643-90_2	3643-90_2	SL008760	SLIT and NTRK-like protein 1	SLIK1	Q96PX8	114798	SLITRK1	Human	RFU	Protein	0.0842609016188308
14134-49_3	14134-49_3	SL015046	Amphoterin-induced protein 2	AMGO2	Q86SJ2	347902	AMIGO2	Human	RFU	Protein	0.0841368292418746
2968-61_1	2968-61_1	SL004686	Tumor necrosis factor ligand superfamily member 15	TNFSF15	O95150	9966	TNFSF15	Human	RFU	Protein	0.0839876002915322
4917-62_1	4917-62_1	SL003182	Integrin alpha-V: beta-5 complex	Integrin aVb5	P06756, P18084	3685 3693	ITGAV ITGB5	Human	RFU	Protein	0.0836820761253994
11094-104_3	11094-104_3	SL007361	Galectin-10	LPPL	Q05315	1178	CLC	Human	RFU	Protein	0.0834708503883897
3416-2_2	3416-2_2	SL010521	Tyrosine-protein kinase BTK	BTK	Q06187	695	BTK	Human	RFU	Protein	0.0831642772576504
6649-51_3	6649-51_3	SL012395	Netrin-1	NET1	O95631	9423	NTN1	Human	RFU	Protein	0.0831529041391708
3905-62_1	3905-62_1	SL008143	Ubiquitin-conjugating enzyme E2 N	UBE2N	P61088	7334	UBE2N	Human	RFU	Protein	0.0828639624460155
5116-62_2	5116-62_2	SL007680	Roundabout homolog 2	ROBO2	Q9HCK4	6092	ROBO2	Human	RFU	Protein	0.0822152398277806
2441-2_4	2441-2_4	SL004333	Fibroblast growth factor 10	FGF-10	O15520	2255	FGF10	Human	RFU	Protein	0.0821217536230006
4815-25_3	4815-25_3	SL016128	Thioredoxin domain-containing protein 12	TXD12	O95881	51060	TXNDC12	Human	RFU	Protein	0.0804401408277414
2743-5_2	2743-5_2	SL005220	Sonic hedgehog protein	Sonic Hedgehog	Q15465	6469	SHH	Human	RFU	Protein	0.0804354328094675
4712-28_2	4712-28_2	SL005361	Apolipoprotein D	Apo D	P05090	347	APOD	Human	RFU	Protein	0.0804063198939419
5921-58_3	5921-58_3	SL004829	Protein S100-A7	S100A7	P31151	6278	S100A7	Human	RFU	Protein	0.0801464852178689
4859-6_1	4859-6_1	SL004080	Bone morphogenetic protein receptor type-1A	BMPR1A	P36894	657	BMPR1A	Human	RFU	Protein	0.0800429525792998
3327-27_1	3327-27_1	SL007673	Netrin-4	NET4	Q9HB63	59277	NTN4	Human	RFU	Protein	0.0797117013276865
3727-35_1	3727-35_1	SL011509	Peptide YY	PYY	P10082	5697	PYY	Human	RFU	Protein	0.0797097497640031
3581-53_3	3581-53_3	SL000251	Alpha-2-HS-glycoprotein	a2-HS-Glycoprotein	P02765	197	AHSG	Human	RFU	Protein	0.0796469600394158
4544-4_3	4544-4_3	SL004708	Connective tissue-activating peptide III	CTAP-III	P02775	5473	PPBP	Human	RFU	Protein	0.0792144716206851
2823-7_1	2823-7_1	SL004704	COMM domain-containing protein 7	COMMD7	Q86VX2	149951	COMMD7	Human	RFU	Protein	0.0787435032855052
2981-9_3	2981-9_3	SL005160	Endothelial cell-selective adhesion molecule	ESAM	Q96AP7	90952	ESAM	Human	RFU	Protein	0.0782687051223099
3813-3_2	3813-3_2	SL006913	Tyrosine-protein kinase Fyn	FYN	P06241	2534	FYN	Human	RFU	Protein	0.0777259142530703
5028-59_1	5028-59_1	SL005764	Scavenger receptor cysteine-rich type 1 protein M130	sCD163	Q86VB7	9332	CD163	Human	RFU	Protein	0.0773179974069924
4916-2_1	4916-2_1	SL000460	Immunoglobulin D	IgD	P01880	3495 50802 3535	IGHD IGK@ IGL@	Human	RFU	Protein	0.0772760801955449
4831-4_2	4831-4_2	SL002823	L-Selectin	sL-Selectin	P14151	6402	SELL	Human	RFU	Protein	0.0768467647456599
3505-6_2	3505-6_2	SL000507	Lymphotoxin alpha1:beta2	Lymphotoxin a1/b2	P01374, Q06643	4049 4050	LTA LTB	Human	RFU	Protein	0.0765182286127642
8450-36_3	8450-36_3	SL011498	Pituitary adenylate cyclase-activating polypeptide 38	PACAP-38	P18509	116	ADCYAP1	Human	RFU	Protein	0.0753531715289975
5099-14_3	5099-14_3	SL005195	Lymphocyte activation gene 3 protein	LAG-3	P18627	3902	LAG3	Human	RFU	Protein	0.0751536737803996
3474-19_2	3474-19_2	SL002705	Thrombospondin-1	Thrombospondin-1	P07996	7057	THBS1	Human	RFU	Protein	0.0747073347390798
14125-5_3	14125-5_3	SL004747	Apolipoprotein M	ApoM	O95445	55937	APOM	Human	RFU	Protein	0.0746730952004941
3710-49_2	3710-49_2	SL000268	Angiostatin	Angiostatin	P00747	5340	PLG	Human	RFU	Protein	0.0745276681601533
4160-49_1	4160-49_1	SL000124	72 kDa type IV collagenase	MMP-2	P08253	4313	MMP2	Human	RFU	Protein	0.0744718399389983
4876-32_1	4876-32_1	SL000357	Coagulation factor IX	Coagulation Factor IX	P00740	2158	F9	Human	RFU	Protein	0.0739675949588487
9216-100_3	9216-100_3	SL009948	Plexin-B2	PLXB2	O15031	23654	PLXNB2	Human	RFU	Protein	0.0735266641128569
5031-10_1	5031-10_1	SL008190	Spectrin alpha chain, non-erythrocytic 1	SPTA2	Q13813	6709	SPTAN1	Human	RFU	Protein	0.0733685270442051
4697-59_2	4697-59_2	SL001726	Granulocyte-macrophage colony-stimulating factor	GM-CSF	P04141	1437	CSF2	Human	RFU	Protein	0.0733448451554135
4891-50_1	4891-50_1	SL000433	Glucagon	Glucagon	P01275	2641	GCG	Human	RFU	Protein	0.073200290926784
4487-1_1	4487-1_1	SL001691	Fibroblast growth factor 7	FGF7	P21781	2252	FGF7	Human	RFU	Protein	0.0727278673296475
13093-6_3	13093-6_3	SL005430	Secreted and transmembrane protein 1	SECTM1	Q8WVN6	6398	SECTM1	Human	RFU	Protein	0.0721173994422288
5867-60_3	5867-60_3	SL008008	Arginase-1	ARGI1	P05089	383	ARG1	Human	RFU	Protein	0.0718570752072763
3221-54_1	3221-54_1	SL003770	Secreted frizzled-related protein 1	SARP-2	Q8N474	6422	SFRP1	Human	RFU	Protein	0.0716343477086352
4775-34_3	4775-34_3	SL005572	Gelsolin	Gelsolin	P06396	2934	GSN	Human	RFU	Protein	0.0716044540629997
2714-78_2	2714-78_2	SL003334	Endothelial monocyte-activating polypeptide 2	EMAP-2	Q12904	9255	AIMP1	Human	RFU	Protein	0.0712167282135781
13114-50_3	13114-50_3	SL006230	Lumican	Lumican	P51884	4060	LUM	Human	RFU	Protein	0.0710309983904182
5400-52_3	5400-52_3	SL003184	Leptin receptor	sLeptin R	P48357	3953	LEPR	Human	RFU	Protein	0.0708507020200278
4962-52_1	4962-52_1	SL012538	Cerebral dopamine neurotrophic factor	ARMEL	Q49AH0	441549	CDNF	Human	RFU	Protein	0.0686641418276182
5255-22_3	5255-22_3	SL011404	cAMP-specific 3',5'-cyclic phosphodiesterase 4D	PDE4D	Q08499	5144	PDE4D	Human	RFU	Protein	0.0685087036494534
3313-21_2	3313-21_2	SL006542	Ficolin-2	FCN2	Q15485	2220	FCN2	Human	RFU	Protein	0.0682555896521704
5196-7_3	5196-7_3	SL006476	Glycylpeptide N-tetradecanoyltransferase 1	NMT1	P30419	4836	NMT1	Human	RFU	Protein	0.0674490391990306
3893-64_1	3893-64_1	SL001905	Mesothelin	Mesothelin	Q13421	10232	MSLN	Human	RFU	Protein	0.0673974256663219
5061-27_3	5061-27_3	SL004853	ICOS ligand	B7-H2	O75144	23308	ICOSLG	Human	RFU	Protein	0.067276450484538
5229-90_3	5229-90_3	SL014735	Inosine-5'-monophosphate dehydrogenase 1	IMDH1	P20839	3614	IMPDH1	Human	RFU	Protein	0.0672049455377044
2614-28_2	2614-28_2	SL004140	Ephrin-A4	Ephrin-A4	P52798	1945	EFNA4	Human	RFU	Protein	0.0669979377290673
5307-12_3	5307-12_3	SL004400	Coagulation factor IXab	Coagulation Factor IXab	P00740	2158	F9	Human	RFU	Protein	0.06688085296153
5861-78_3	5861-78_3	SL008466	3-hydroxyanthranilate 3,4-dioxygenase	3HAO	P46952	23498	HAAO	Human	RFU	Protein	0.0668380530372374
3024-18_2	3024-18_2	SL000250	Alpha-2-antiplasmin	a2-Antiplasmin	P08697	5345	SERPINF2	Human	RFU	Protein	0.0665372374934122
13104-32_3	13104-32_3	SL008614	Ephrin-B1	EFNB1	P98172	1947	EFNB1	Human	RFU	Protein	0.0663778941746375
3709-4_2	3709-4_2	SL000617	Alanine aminotransferase 1	ALT	P24298	2875	GPT	Human	RFU	Protein	0.0660265779744832
4567-82_2	4567-82_2	SL014468	SH2 domain-containing protein 1A	SH21A	O60880	4068	SH2D1A	Human	RFU	Protein	0.0655502101986341
3859-50_2	3859-50_2	SL010973	Proteasome subunit alpha type-1	PSA1	P25786	5682	PSMA1	Human	RFU	Protein	0.0654613782641158
5088-175_3	5088-175_3	SL005185	Interleukin-23 receptor	IL-23 R	Q5VWK5	149233	IL23R	Human	RFU	Protein	0.0649833203908239
14115-34_3	14115-34_3	SL002782	Adrenomedullin	Adrenomedullin	P35318	133	ADM	Human	RFU	Protein	0.0648083926284993
2643-57_2	2643-57_2	SL004183	Cadherin-3	P-Cadherin	P22223	1001	CDH3	Human	RFU	Protein	0.0644209970867474
4811-33_3	4811-33_3	SL004739	Inter-alpha-trypsin inhibitor heavy chain H4	ITI heavy chain H4	Q14624	3700	ITIH4	Human	RFU	Protein	0.0644066465260329
11514-196_3	11514-196_3	SL004557	CD59 glycoprotein	CD59	P13987	966	CD59	Human	RFU	Protein	0.063343138011299
3877-67_2	3877-67_2	SL004938	Calcium/calmodulin-dependent protein kinase kinase 1	CaMKK alpha	Q8N5S9	84254	CAMKK1	Human	RFU	Protein	0.0633109494973092
13129-40_3	13129-40_3	SL007070	Low-density lipoprotein receptor	LDLR	P01130	3949	LDLR	Human	RFU	Protein	0.0629525285531663
6641-60_3	6641-60_3	SL017289	PolyUbiquitin K48-linked	PolyUbiquitin K48	P0CG47	7314	UBB	Human	RFU	Protein	0.0626210069492055
2999-6_2	2999-6_2	SL005196	Limbic system-associated membrane protein	LSAMP	Q13449	4045	LSAMP	Human	RFU	Protein	0.0625859040561905
4428-1_2	4428-1_2	SL013988	Carbohydrate sulfotransferase 2	CHST2	Q9Y4C5	9435	CHST2	Human	RFU	Protein	0.0624173087596914
5807-77_3	5807-77_3	SL007195	CD70 antigen	CD70	P32970	970	CD70	Human	RFU	Protein	0.0623061325199503
5350-14_2	5350-14_2	SL012881	Glypican-6	GPC6	Q9Y625	10082	GPC6	Human	RFU	Protein	0.0622901223682687
3175-51_5	3175-51_5	SL006610	A disintegrin and metalloproteinase with thrombospondin motifs 13	ATS13	Q76LX8	11093	ADAMTS13	Human	RFU	Protein	0.0619868559657445
4997-19_1	4997-19_1	SL011616	Eukaryotic initiation factor 4A-III	IF4A3	P38919	9775	EIF4A3	Human	RFU	Protein	0.061773220425774
3311-27_1	3311-27_1	SL008609	Low affinity immunoglobulin gamma Fc region receptor III-B	FCG3B	O75015	2215	FCGR3B	Human	RFU	Protein	0.061762412162033
3452-17_2	3452-17_2	SL006916	Tyrosine-protein kinase Lck	LCK	P06239	3932	LCK	Human	RFU	Protein	0.0611869604900466
4328-2_2	4328-2_2	SL013490	Brother of CDO	BOC	Q9BWV1	91653	BOC	Human	RFU	Protein	0.0609013056823354
4452-9_2	4452-9_2	SL014096	Leucine-rich repeat transmembrane neuronal protein 1	LRRT1	Q86UE6	347730	LRRTM1	Human	RFU	Protein	0.0607933509926094
3077-66_2	3077-66_2	SL003324	Coagulation factor Xa	Coagulation Factor Xa	P00742	2159	F10	Human	RFU	Protein	0.0607552511632997
5082-51_3	5082-51_3	SL004849	X-linked interleukin-1 receptor accessory protein-like 2	IL-1 sR9	Q9NP60	26280	IL1RAPL2	Human	RFU	Protein	0.0601972458020108
4495-33_2	4495-33_2	SL017189	Kininogen-1	Kininogen, HMW	P01042	3827	KNG1	Human	RFU	Protein	0.060128001796613
10363-13_3	10363-13_3	SL004097	Mothers against decapentaplegic homolog 3	SMAD3	P84022	4088	SMAD3	Human	RFU	Protein	0.0597727919924072
4498-62_2	4498-62_2	SL003764	Neural cell adhesion molecule 1, 120 kDa isoform	NCAM-120	P13591	4684	NCAM1	Human	RFU	Protein	0.0595265470098213
5139-32_3	5139-32_3	SL005230	Netrin receptor UNC5C	UNC5H3	O95185	8633	UNC5C	Human	RFU	Protein	0.0593996532326518
4959-2_1	4959-2_1	SL004925	Anterior gradient protein 2 homolog	AGR2	O95994	10551	AGR2	Human	RFU	Protein	0.0590047506406658
5340-24_3	5340-24_3	SL003717	Caspase-10	Caspase-10	Q92851	843	CASP10	Human	RFU	Protein	0.0582529569344655
2865-77_2	2865-77_2	SL004724	Histone acetyltransferase KAT6A	MOZ	Q92794	7994	KAT6A	Human	RFU	Protein	0.0580366264749524
2750-3_2	2750-3_2	SL000019	Apolipoprotein A-I	Apo A-I	P02647	335	APOA1	Human	RFU	Protein	0.057579705306497
3591-51_3	3591-51_3	SL004865	Cadherin-6	Cadherin-6	P55285	1004	CDH6	Human	RFU	Protein	0.0574539209486927
5242-37_3	5242-37_3	SL007237	Dual specificity mitogen-activated protein kinase kinase 4	MP2K4	P45985	6416	MAP2K4	Human	RFU	Protein	0.057146392935431
2624-31_2	2624-31_2	SL004698	Protein E7_HPV18	HPV E7 Type18	P06788	1489089	Human-virus	Human papillomavirus type 18	RFU	Protein	0.0571417607625559
4342-10_3	4342-10_3	SL002922	Intercellular adhesion molecule 1	sICAM-1	P05362	3383	ICAM1	Human	RFU	Protein	0.0569628986307695
4476-22_2	4476-22_2	SL010519	Tyrosine-protein kinase ZAP-70	ZAP70	P43403	7535	ZAP70	Human	RFU	Protein	0.0568354548950189
5109-24_3	5109-24_3	SL005210	Neuronal cell adhesion molecule	Nr-CAM	Q92823	4897	NRCAM	Human	RFU	Protein	0.0564232031687837
9191-8_3	9191-8_3	SL002602	Trefoil factor 2	Trefoil factor 2	Q03403	7032	TFF2	Human	RFU	Protein	0.0562060911413185
13119-26_3	13119-26_3	SL004467	Protein Z-dependent protease inhibitor	protein Z inhibitor	Q9UK55	51156	SERPINA10	Human	RFU	Protein	0.0557974133182412
3613-62_1	3613-62_1	SL010462	Ficolin-1	FCN1	O00602	2219	FCN1	Human	RFU	Protein	0.055305671875522
2654-19_1	2654-19_1	SL001992	Tumor necrosis factor receptor superfamily member 1A	TNF sR-I	P19438	7132	TNFRSF1A	Human	RFU	Protein	0.0551624032599375
2848-2_2	2848-2_2	SL004652	Wnt inhibitory factor 1	WIF-1	Q9Y5W5	11197	WIF1	Human	RFU	Protein	0.0549893747541623
3810-50_2	3810-50_2	SL006912	Tyrosine-protein kinase Fgr	FGR	P09769	2268	FGR	Human	RFU	Protein	0.0548305865686619
2578-67_2	2578-67_2	SL000038	C-C motif chemokine 2	MCP-1	P13500	6347	CCL2	Human	RFU	Protein	0.0546374870643582
4964-67_1	4964-67_1	SL007729	Endoplasmic reticulum aminopeptidase 1	ARTS1	Q9NZ08	51752	ERAP1	Human	RFU	Protein	0.0546278929629338
3296-92_2	3296-92_2	SL008623	Contactin-2	CNTN2	Q02246	6900	CNTN2	Human	RFU	Protein	0.0544983548356273
5249-31_3	5249-31_3	SL016566	Serine/threonine-protein kinase 17B	DRAK2	O94768	9262	STK17B	Human	RFU	Protein	0.0539652507055827
2889-37_2	2889-37_2	SL002783	Cardiotrophin-1	Cardiotrophin-1	Q16619	1489	CTF1	Human	RFU	Protein	0.0535714112748746
3441-64_2	3441-64_2	SL017188	Glycogen synthase kinase-3 alpha/beta	GSK-3 alpha/beta	P49840 P49841	2931 2932	GSK3A GSK3B	Human	RFU	Protein	0.0531166053051201
3896-5_2	3896-5_2	SL004820	Phosphoglycerate mutase 1	Phosphoglycerate mutase 1	P18669	5223	PGAM1	Human	RFU	Protein	0.0529719196889115
3514-49_2	3514-49_2	SL004008	Myeloblastin	Proteinase-3	P24158	5657	PRTN3	Human	RFU	Protein	0.0520519408509732
4276-10_2	4276-10_2	SL005358	Phosphatidylethanolamine-binding protein 1	prostatic binding protein	P30086	5037	PEBP1	Human	RFU	Protein	0.0520374707005396
3890-8_2	3890-8_2	SL000493	L-lactate dehydrogenase B chain	LDH-H 1	P07195	3945	LDHB	Human	RFU	Protein	0.051887563155514
5096-51_3	5096-51_3	SL014269	Killer cell immunoglobulin-like receptor 3DL2	KI3L2	P43630	3812	KIR3DL2	Human	RFU	Protein	0.0517395181440692
2728-62_2	2728-62_2	SL000497	Laminin	Laminin	P25391, P07942, P11047	284217 3912 3915	LAMA1 LAMB1 LAMC1	Human	RFU	Protein	0.0517131783900125
2381-52_4	2381-52_4	SL000319	Complement C5	C5	P01031	727	C5	Human	RFU	Protein	0.0516392904116081
4545-53_3	4545-53_3	SL006197	Mitochondrial import inner membrane translocase subunit TIM14	DnaJ homolog	Q96DA6	131118	DNAJC19	Human	RFU	Protein	0.0516243534881722
4482-66_2	4482-66_2	SL000321	Complement C5b-C6 complex	C5b, 6 Complex	P01031,P13671	727 729	C5 C6	Human	RFU	Protein	0.0512619119976079
5226-36_3	5226-36_3	SL016551	Casein kinase II 2-alpha':2-beta heterotetramer	CK2-A2:B	P19784 P67870	1459 1460	CSNK2A2 CSNK2B	Human	RFU	Protein	0.0512131389327682
3394-81_2	3394-81_2	SL005258	Serine/threonine-protein kinase PLK1	PLK-1	P53350	5347	PLK1	Human	RFU	Protein	0.0511792932721296
5091-28_3	5091-28_3	SL005191	Leukocyte immunoglobulin-like receptor subfamily B member 2	ILT-4	Q8N423	10288	LILRB2	Human	RFU	Protein	0.0509065547895451
5542-22_2	5542-22_2	SL006397	Neuropilin-1	NRP1	O14786	8829	NRP1	Human	RFU	Protein	0.0504518266392305
3217-74_2	3217-74_2	SL004457	Glia-derived nexin	Protease nexin I	P07093	5270	SERPINE2	Human	RFU	Protein	0.0497160663208618
4389-2_1	4389-2_1	SL007003	Desert hedgehog protein N-product	DHH	O43323	50846	DHH	Human	RFU	Protein	0.0495324216986707
3666-17_4	3666-17_4	SL006830	Complement factor H-related protein 5	complement factor H-related 5	Q9BXR6	81494	CFHR5	Human	RFU	Protein	0.0494912347769123
3321-2_2	3321-2_2	SL007385	Interleukin-24	IL24	Q13007	11009	IL24	Human	RFU	Protein	0.0492791583471097
10364-6_3	10364-6_3	SL004101	Mothers against decapentaplegic homolog 2	SMAD2	Q15796	4087	SMAD2	Human	RFU	Protein	0.0491841523687035
2794-60_2	2794-60_2	SL000581	Superoxide dismutase [Cu-Zn]	SOD	P00441	6647	SOD1	Human	RFU	Protein	0.0488601557933899
4914-10_1	4914-10_1	SL001766	Human Chorionic Gonadotropin	HCG	P01215,P01233	1081 1082	CGA CGB	Human	RFU	Protein	0.0485402065953181
3435-53_2	3435-53_2	SL010348	Fibronectin Fragment 4	FN1.4	P02751	2335	FN1	Human	RFU	Protein	0.0483036810475705
5846-24_3	5846-24_3	SL004683	Noggin	Noggin	Q13253	9241	NOG	Human	RFU	Protein	0.0482770894720424
2998-53_2	2998-53_2	SL005194	Junctional adhesion molecule C	JAM-C	Q9BX67	83700	JAM3	Human	RFU	Protein	0.0479272678668711
4717-55_2	4717-55_2	SL000479	Interleukin-3	IL-3	P08700	3562	IL3	Human	RFU	Protein	0.047280283038148
9199-6_3	9199-6_3	SL018946	Ubiquitin-conjugating enzyme E2 G2	UB2G2	P60604	7327	UBE2G2	Human	RFU	Protein	0.0471521712695283
2597-8_3	2597-8_3	SL000002	Vascular endothelial growth factor A	VEGF	P15692	7422	VEGFA	Human	RFU	Protein	0.0470164489221997
5008-51_1	5008-51_1	SL001815	Superoxide dismutase [Mn], mitochondrial	Mn SOD	P04179	6648	SOD2	Human	RFU	Protein	0.0465138378473095
4998-50_2	4998-50_2	SL007025	Tyrosine-protein kinase JAK2	JAK2	O60674	3717	JAK2	Human	RFU	Protein	0.0457569772990599
5011-11_1	5011-11_1	SL003685	Nicotinamide phosphoribosyltransferase	PBEF	P43490	10135	NAMPT	Human	RFU	Protein	0.0440948197822041
10339-48_3	10339-48_3	SL001731	Gamma-enolase	NSE	P09104	2026	ENO2	Human	RFU	Protein	0.0440876668170143
3538-26_1	3538-26_1	SL009216	Aromatic-L-amino-acid decarboxylase	dopa decarboxylase	P20711	1644	DDC	Human	RFU	Protein	0.0438053054363173
4956-2_1	4956-2_1	SL000139	Epiregulin	EPI	O14944	2069	EREG	Human	RFU	Protein	0.043607542458107
4157-2_1	4157-2_1	SL000586	Thrombin	Thrombin	P00734	2147	F2	Human	RFU	Protein	0.0434307739845517
2819-23_2	2819-23_2	SL002081	Cadherin-5	Cadherin-5	P33151	1003	CDH5	Human	RFU	Protein	0.0432597188031531
3636-37_4	3636-37_4	SL007327	Oxidized low-density lipoprotein receptor 1	OLR1	P78380	4973	OLR1	Human	RFU	Protein	0.0430002371893802
3821-28_1	3821-28_1	SL010504	MAP kinase-activated protein kinase 5	MAPK5	Q8IW41	8550	MAPKAPK5	Human	RFU	Protein	0.0428153042439333
4468-21_2	4468-21_2	SL014029	Sphingosine kinase 2	SPHK2	Q9NRA0	56848	SPHK2	Human	RFU	Protein	0.0425902691547552
4923-79_1	4923-79_1	SL005201	Muellerian-inhibiting factor	MIS	P03971	268	AMH	Human	RFU	Protein	0.0422834222204365
3009-3_2	3009-3_2	SL005059	Transforming growth factor beta receptor type 3	TGF-b R III	Q03167	7049	TGFBR3	Human	RFU	Protein	0.0410439069281829
3033-57_1	3033-57_1	SL005164	Galectin-2	Galectin-2	P05162	3957	LGALS2	Human	RFU	Protein	0.0409550137018252
10351-51_3	10351-51_3	SL007108	Interferon regulatory factor 1	IRF1	P10914	3659	IRF1	Human	RFU	Protein	0.0408275363753247
3738-54_1	3738-54_1	SL002684	Macrophage colony-stimulating factor 1	CSF-1	P09603	1435	CSF1	Human	RFU	Protein	0.040390833601579
5494-52_3	5494-52_3	SL009790	Small nuclear ribonucleoprotein F	RUXF	P62306	6636	SNRPF	Human	RFU	Protein	0.0402643318382656
5134-52_2	5134-52_2	SL007547	Hepatitis A virus cellular receptor 2	TIMD3	Q8TDQ0	84868	HAVCR2	Human	RFU	Protein	0.040158921629258
3872-2_1	3872-2_1	SL005679	Translationally-controlled tumor protein	TCTP	P13693	7178	TPT1	Human	RFU	Protein	0.0397419886756636
3028-36_2	3028-36_2	SL003301	Ck-beta-8-1	Ck-b-8-1	P55773	6368	CCL23	Human	RFU	Protein	0.0393869998585595
11089-7_3	11089-7_3	SL000459	Immunoglobulin A	IgA	P01876 P01877	3493 3494	IGHA1 IGHA2	Human	RFU	Protein	0.0391040431438226
4963-19_1	4963-19_1	SL011708	cAMP-regulated phosphoprotein 19	ARP19	P56211	10776	ARPP19	Human	RFU	Protein	0.0384842154652592
9168-31_3	9168-31_3	SL003170	C-C motif chemokine 26	Eotaxin-3	Q9Y258	10344	CCL26	Human	RFU	Protein	0.0378979991327584
2853-68_2	2853-68_2	SL006911	Serine/threonine-protein kinase Chk1	CHK1	O14757	1111	CHEK1	Human	RFU	Protein	0.0369393391585392
5460-60_3	5460-60_3	SL004750	ATP-dependent RNA helicase DDX19B	DEAD-box protein 19B	Q9UMR2	11269	DDX19B	Human	RFU	Protein	0.0367651773887014
3366-51_2	3366-51_2	SL006550	Extracellular matrix protein 1	ECM1	Q16610	1893	ECM1	Human	RFU	Protein	0.0363340246573655
3067-67_1	3067-67_1	SL005234	Growth/differentiation factor 9	GDF-9	O60383	2661	GDF9	Human	RFU	Protein	0.0361683090668665
5356-2_3	5356-2_3	SL003080	Macrophage migration inhibitory factor	MIF	P14174	4282	MIF	Human	RFU	Protein	0.0351579780909404
4163-5_2	4163-5_2	SL002093	Histone H2A.z	Histone H2A.z	P0C0S5	3015	H2AFZ	Human	RFU	Protein	0.0348867475937388
2612-5_2	2612-5_2	SL004759	Eukaryotic translation initiation factor 5	eIF-5	P55010	1983	EIF5	Human	RFU	Protein	0.0346282662544639
11510-31_3	11510-31_3	SL005699	Apolipoprotein L1	Apo L1	O14791	8542	APOL1	Human	RFU	Protein	0.0345963225170283
4393-3_1	4393-3_1	SL004334	Fibroblast growth factor 16	FGF-16	O43320	8823	FGF16	Human	RFU	Protein	0.0343049691320758
2878-66_2	2878-66_2	SL006372	Tyrosine-protein kinase Yes	YES	P07947	7525	YES1	Human	RFU	Protein	0.0341751901029786
5463-22_3	5463-22_3	SL000658	Growth arrest-specific protein 1	GAS1	P54826	2619	GAS1	Human	RFU	Protein	0.0341208914020255
5108-72_3	5108-72_3	SL005209	Neurogenic locus notch homolog protein 3	Notch-3	Q9UM47	4854	NOTCH3	Human	RFU	Protein	0.0333718457923664
5430-66_3	5430-66_3	SL008967	Tyrosine-protein phosphatase non-receptor type substrate 1	SHPS1	P78324	140885	SIRPA	Human	RFU	Protein	0.0330195271704683
4878-3_1	4878-3_1	SL000360	Coagulation Factor X	Coagulation Factor X	P00742	2159	F10	Human	RFU	Protein	0.0328209601569687
4930-21_1	4930-21_1	SL005789	Stanniocalcin-1	Stanniocalcin-1	P52823	6781	STC1	Human	RFU	Protein	0.0326731464713013
4324-33_2	4324-33_2	SL008516	Cystatin-SA	CYTT	P09228	1470	CST2	Human	RFU	Protein	0.0323196032042489
13109-82_3	13109-82_3	SL008810	Neuronal growth regulator 1	NEGR1	Q7Z3B1	257194	NEGR1	Human	RFU	Protein	0.0317365899084024
5238-26_3	5238-26_3	SL013928	Peptidyl-prolyl cis-trans isomerase E	PPIE	Q9UNP9	10450	PPIE	Human	RFU	Protein	0.03162293168479
2652-15_1	2652-15_1	SL002506	Urokinase plasminogen activator surface receptor	suPAR	Q03405	5329	PLAUR	Human	RFU	Protein	0.0315360029599796
2732-58_3	2732-58_3	SL005235	Homeobox protein NANOG	NANOG	Q9H9S0	79923	NANOG	Human	RFU	Protein	0.0312027519154147
3083-71_1	3083-71_1	SL005233	Tumor necrosis factor receptor superfamily member 27	XEDAR	Q9HAV5	60401	EDA2R	Human	RFU	Protein	0.031011923392991
5346-24_3	5346-24_3	SL011808	Copine-1	CPNE1	Q99829	8904	CPNE1	Human	RFU	Protein	0.03099240608306
3400-49_2	3400-49_2	SL007747	Serine/threonine-protein kinase TBK1	TBK1	Q9UHD2	29110	TBK1	Human	RFU	Protein	0.0309139080278767
3873-51_2	3873-51_2	SL000588	Thyroid peroxidase	TMA	P07202	7173	TPO	Human	RFU	Protein	0.0307792321193272
3049-61_2	3049-61_2	SL000603	Trypsin-1	Trypsin	P07477	5644	PRSS1	Human	RFU	Protein	0.0292855821180974
2900-53_3	2900-53_3	SL003329	C-C motif chemokine 14	HCC-1	Q16627	6358	CCL14	Human	RFU	Protein	0.0292523915152734
3580-25_8	3580-25_8	SL000249	Alpha-1-antitrypsin	a1-Antitrypsin	P01009	5265	SERPINA1	Human	RFU	Protein	0.0288718897895107
3376-49_2	3376-49_2	SL010613	Interleukin-17 receptor D	IL-17 RD	Q8NFM7	54756	IL17RD	Human	RFU	Protein	0.0287952903480344
3803-10_2	3803-10_2	SL008382	Cystatin-D	CYTD	P28325	1473	CST5	Human	RFU	Protein	0.0285253811037184
2638-12_2	2638-12_2	SL004153	Macrophage colony-stimulating factor 1 receptor	M-CSF R	P07333	1436	CSF1R	Human	RFU	Protein	0.0284994313626407
4499-21_1	4499-21_1	SL000535	Platelet-derived growth factor subunit A	PDGF-AA	P04085	5154	PDGFA	Human	RFU	Protein	0.0279600037608549
4533-76_2	4533-76_2	SL012740	A disintegrin and metalloproteinase with thrombospondin motifs 15	ATS15	Q8TE58	170689	ADAMTS15	Human	RFU	Protein	0.0279212734892009
2915-6_2	2915-6_2	SL000131	Proliferating cell nuclear antigen	PCNA	P12004	5111	PCNA	Human	RFU	Protein	0.027254348873104
2617-56_35	2617-56_35	SL002519	Receptor tyrosine-protein kinase erbB-3	ERBB3	P21860	2065	ERBB3	Human	RFU	Protein	0.027134725734382
3208-2_4	3208-2_4	SL006992	Matrilin-3	MATN3	O15232	4148	MATN3	Human	RFU	Protein	0.0270295684331449
5803-24_3	5803-24_3	SL003362	Complement C3d fragment	C3d	P01024	718	C3	Human	RFU	Protein	0.0270188751681229
4127-75_1	4127-75_1	SL000322	Complement component C6	C6	P13671	729	C6	Human	RFU	Protein	0.0260636011627849
3845-51_2	3845-51_2	SL011530	Dynein light chain roadblock-type 1	DLRB1	Q9NP97	83658	DYNLRB1	Human	RFU	Protein	0.0258509534319267
4569-52_2	4569-52_2	SL014091	VPS10 domain-containing receptor SorCS2	SORC2	Q96PQ0	57537	SORCS2	Human	RFU	Protein	0.0257838919299021
3336-50_1	3336-50_1	SL001998	Tissue factor pathway inhibitor	TFPI	P10646	7035	TFPI	Human	RFU	Protein	0.0257225438822034
5825-49_3	5825-49_3	SL000458	Interferon gamma receptor 1	IFN-g R1	P15260	3459	IFNGR1	Human	RFU	Protein	0.0255023975843394
3831-21_1	3831-21_1	SL003761	Phosphatidylinositol 3,4,5-trisphosphate 3-phosphatase and dual-specificity protein phosphatase PTEN	pTEN	P60484	5728	PTEN	Human	RFU	Protein	0.0255021891833221
3815-14_1	3815-14_1	SL007620	Interleukin-12 receptor subunit beta-2	IL-12 RB2	Q99665	3595	IL12RB2	Human	RFU	Protein	0.0250748360940708
3198-4_1	3198-4_1	SL008639	Iduronate 2-sulfatase	IDS	P22304	3423	IDS	Human	RFU	Protein	0.0250162747431239
3534-14_2	3534-14_2	SL003862	CD40 ligand	CD40 ligand, soluble	P29965	959	CD40LG	Human	RFU	Protein	0.0249350041106203
3594-6_5	3594-6_5	SL007121	Cathepsin E	CATE	P14091	1510	CTSE	Human	RFU	Protein	0.0247111655090237
3285-23_2	3285-23_2	SL000310	Complement C1r subcomponent	C1r	P00736	715	C1R	Human	RFU	Protein	0.0246310289347771
5106-52_3	5106-52_3	SL007356	Neurogenic locus notch homolog protein 2	NOTC2	Q04721	4853	NOTCH2	Human	RFU	Protein	0.0245225932434469
4449-67_3	4449-67_3	SL007024	Gremlin-1	GREM1	O60565	26585	GREM1	Human	RFU	Protein	0.024473431506501
14123-34_3	14123-34_3	SL017424	Platelet receptor Gi24	GI24	Q9H7M9		C10orf54	Human	RFU	Protein	0.02432913173868
4842-62_2	4842-62_2	SL000070	Glypican-3	Glypican 3	P51654	2719	GPC3	Human	RFU	Protein	0.0242790744032839
4479-14_2	4479-14_2	SL000308	Plasma protease C1 inhibitor	C1-Esterase Inhibitor	P05155	710	SERPING1	Human	RFU	Protein	0.0241846948962483
5837-49_3	5837-49_3	SL004714	Leukemia inhibitory factor receptor	LIF sR	P42702	3977	LIFR	Human	RFU	Protein	0.0238810130556517
4464-10_2	4464-10_2	SL001753	Sialoadhesin	Sialoadhesin	Q9BZZ2	6614	SIGLEC1	Human	RFU	Protein	0.0238404258601796
3152-57_1	3152-57_1	SL001800	Tumor necrosis factor receptor superfamily member 1B	TNF sR-II	P20333	7133	TNFRSF1B	Human	RFU	Protein	0.0235502345856061
2687-2_1	2687-2_1	SL001947	Melanoma-derived growth regulatory protein	MIA	Q16674	8190	MIA	Human	RFU	Protein	0.021660604327926
4719-58_2	4719-58_2	SL003524	Protein disulfide-isomerase A3	Protein disulfide isomerase A3	P30101	2923	PDIA3	Human	RFU	Protein	0.02129967405363
3888-8_1	3888-8_1	SL009628	Inhibitor of growth protein 1	ING1	Q9UK53	3621	ING1	Human	RFU	Protein	0.0211300785859014
3314-74_2	3314-74_2	SL004858	GDNF family receptor alpha-1	GFRa-1	P56159	2674	GFRA1	Human	RFU	Protein	0.0211011837548071
4915-64_2	4915-64_2	SL000836	Hemoglobin	Hemoglobin	P69905, P68871	3039 3043	HBA1 HBB	Human	RFU	Protein	0.0210320156866541
5363-51_3	5363-51_3	SL010470	Semaphorin-3E	Semaphorin 3E	O15041	9723	SEMA3E	Human	RFU	Protein	0.0209494470837363
3072-4_2	3072-4_2	SL001718	Interleukin-13	IL-13	P35225	3596	IL13	Human	RFU	Protein	0.02053749973634
3195-50_2	3195-50_2	SL000678	Granulysin	Granulysin	P22749	10578	GNLY	Human	RFU	Protein	0.0198302626965798
3707-12_2	3707-12_2	SL000254	Serum albumin	Albumin	P02768	213	ALB	Human	RFU	Protein	0.0196692280179596
4413-3_2	4413-3_2	SL001888	Antileukoproteinase	SLPI	P03973	6590	SLPI	Human	RFU	Protein	0.0195615377806668
4359-87_1	4359-87_1	SL013570	Dual specificity tyrosine-phosphorylation-regulated kinase 3	DYRK3	O43781	8444	DYRK3	Human	RFU	Protein	0.0194284790585284
5107-7_2	5107-7_2	SL005703	Neurogenic locus notch homolog protein 1	Notch 1	P46531	4851	NOTCH1	Human	RFU	Protein	0.0185186061413789
2571-12_3	2571-12_3	SL000045	Insulin-like growth factor-binding protein 3	IGFBP-3	P17936	3486	IGFBP3	Human	RFU	Protein	0.0183908511119802
5009-11_1	5009-11_1	SL005846	Moesin	Moesin	P26038	4478	MSN	Human	RFU	Protein	0.0182574656078012
2429-27_4	2429-27_4	SL000324	Complement component C8	C8	P07357,P07358,P07360	731 732 733	C8A C8B C8G	Human	RFU	Protein	0.017811609702567
5133-17_3	5133-17_3	SL002078	TGF-beta receptor type-2	TGF-b R II	P37173	7048	TGFBR2	Human	RFU	Protein	0.0177898164303009
5032-64_1	5032-64_1	SL009868	FACT complex subunit SSRP1	SSRP1	Q08945	6749	SSRP1	Human	RFU	Protein	0.0174959325469529
2864-2_3	2864-2_3	SL003793	Dual specificity mitogen-activated protein kinase kinase 1	MEK1	Q02750	5604	MAP2K1	Human	RFU	Protein	0.0169038222461174
3054-3_2	3054-3_2	SL000437	Haptoglobin	Haptoglobin, Mixed Type	P00738	3240	HP	Human	RFU	Protein	0.0168729618639742
3629-60_4	3629-60_4	SL006805	Serine/threonine-protein kinase MRCK beta	MRCKB	Q9Y5S2	9578	CDC42BPB	Human	RFU	Protein	0.0167573270616308
3601-54_3	3601-54_3	SL008936	Neural cell adhesion molecule L1-like protein	CHL1	O00533	10752	CHL1	Human	RFU	Protein	0.0164676724692813
2945-25_1	2945-25_1	SL000007	Estrogen receptor	ER	P03372	2099	ESR1	Human	RFU	Protein	0.0163333579798047
3628-3_4	3628-3_4	SL010501	Dual specificity mitogen-activated protein kinase kinase 2	MP2K2	P36507	5605	MAP2K2	Human	RFU	Protein	0.0161021219129404
3875-62_1	3875-62_1	SL011549	AT-rich interactive domain-containing protein 3A	ARI3A	Q99856	1820	ARID3A	Human	RFU	Protein	0.0160105970674125
3132-1_1	3132-1_1	SL004486	Vascular endothelial growth factor C	VEGF-C	P49767	7424	VEGFC	Human	RFU	Protein	0.0153274852508098
7648-9_3	7648-9_3	SL017328	Myosin-binding protein C, slow-type	MYPC1	Q00872	4604	MYBPC1	Human	RFU	Protein	0.015300971620281
3182-38_2	3182-38_2	SL010371	Ectonucleoside triphosphate diphosphohydrolase 1	CD39	P49961	953	ENTPD1	Human	RFU	Protein	0.0147786211385175
2986-49_2	2986-49_2	SL017610	Gro-beta/gamma	Gro-b/g	P19876 P19875		CXCL3 CXCL2	Human	RFU	Protein	0.0147748686825157
11081-1_3	11081-1_3	SL007151	Glycerol-3-phosphate dehydrogenase [NAD(+)], cytoplasmic	GPDA	P21695	2819	GPD1	Human	RFU	Protein	0.0132052049674266
3396-54_2	3396-54_2	SL000565	Renin	Renin	P00797	5972	REN	Human	RFU	Protein	0.0131884808596025
4922-13_1	4922-13_1	SL003189	C-C motif chemokine 19	MIP-3b	Q99731	6363	CCL19	Human	RFU	Protein	0.0125880905555693
3836-51_2	3836-51_2	SL010528	Ubiquitin-fold modifier 1	UFM1	P61960	51569	UFM1	Human	RFU	Protein	0.0119609703205437
2969-11_1	2969-11_1	SL004851	Serine/threonine-protein kinase receptor R3	ALK-1	P37023	94	ACVRL1	Human	RFU	Protein	0.0117255977531866
4392-54_2	4392-54_2	SL005161	Fibroblast growth factor 12	FGF-12	P61328	2257	FGF12	Human	RFU	Protein	0.0116360998942748
5478-50_2	5478-50_2	SL000158	Glutamate carboxypeptidase 2	PSMA	Q04609	2346	FOLH1	Human	RFU	Protein	0.011123227527271
3323-37_1	3323-37_1	SL004610	Low-density lipoprotein receptor-related protein 8	LRP8	Q14114	7804	LRP8	Human	RFU	Protein	0.0106055631805308
4968-50_1	4968-50_1	SL008099	Macrophage-capping protein	CAPG	P40121	822	CAPG	Human	RFU	Protein	0.0105944866212278
4153-11_2	4153-11_2	SL018548	Alpha-1-antichymotrypsin complex	alpha-1-antichymotrypsin complex	P01011		SERPINA3	Human	RFU	Protein	0.0103720176993001
2192-63_10	2192-63_10	SL003168	C-C motif chemokine 27	CTACK	Q9Y4X3	10850	CCL27	Human	RFU	Protein	0.0099444131777874
4832-75_2	4832-75_2	SL004156	Tumor necrosis factor receptor superfamily member 10A	TRAIL R1	O00220	8797	TNFRSF10A	Human	RFU	Protein	0.00960427792131313
3798-71_1	3798-71_1	SL005508	Carbonic anhydrase 9	Carbonic anhydrase 9	Q16790	768	CA9	Human	RFU	Protein	0.00960171172845307
4851-25_1	4851-25_1	SL000125	Interleukin-1 alpha	IL-1a	P01583	3552	IL1A	Human	RFU	Protein	0.00890617220756211
2190-55_1	2190-55_1	SL002662	Coagulation Factor XI	Coagulation Factor XI	P03951	2160	F11	Human	RFU	Protein	0.00886855910717871
5034-79_1	5034-79_1	SL010388	Trypsin-2	Trypsin 2	P07478	5645	PRSS2	Human	RFU	Protein	0.00865606376345631
14136-234_3	14136-234_3	SL007696	Complement component C1q receptor	C1QR1	Q9NPY3	22918	CD93	Human	RFU	Protein	0.00822812588050538
3820-68_2	3820-68_2	SL010503	MAP kinase-activated protein kinase 2	MAPK2	P49137	9261	MAPKAPK2	Human	RFU	Protein	0.00787109766630838
3199-54_2	3199-54_2	SL003916	Kallikrein-12	kallikrein 12	Q9UKR0	43849	KLK12	Human	RFU	Protein	0.00784302237064157
3499-77_2	3499-77_2	SL004350	Interleukin-17B	IL-17B	Q9UHF5	27190	IL17B	Human	RFU	Protein	0.00741564324645236
3045-72_2	3045-72_2	SL002704	Pleiotrophin	PTN	P21246	5764	PTN	Human	RFU	Protein	0.00690299688637439
5308-89_2	5308-89_2	SL000401	Neutrophil elastase	Elastase	P08246	1991	ELANE	Human	RFU	Protein	0.006828065671874
3174-2_1	3174-2_1	SL008421	A disintegrin and metalloproteinase with thrombospondin motifs 1	ATS1	Q9UHI8	9510	ADAMTS1	Human	RFU	Protein	0.0067053797473697
3434-34_1	3434-34_1	SL010349	Fibronectin Fragment 3	FN1.3	P02751	2335	FN1	Human	RFU	Protein	0.00623480327096644
2505-49_3	2505-49_3	SL004144	GDNF family receptor alpha-3	GFRa-3	O60609	2676	GFRA3	Human	RFU	Protein	0.00619261565249488
3874-8_1	3874-8_1	SL008157	Ubiquitin-conjugating enzyme E2 L3	UB2L3	P68036	7332	UBE2L3	Human	RFU	Protein	0.00561148632552409
4131-72_2	4131-72_2	SL000426	Fibronectin	Fibronectin	P02751	2335	FN1	Human	RFU	Protein	0.00550970179357534
3283-21_1	3283-21_1	SL006544	Transforming growth factor-beta-induced protein ig-h3	BGH3	Q15582	7045	TGFBI	Human	RFU	Protein	0.00455186647462115
2333-72_1	2333-72_1	SL000584	Transforming growth factor beta-1	TGF-b1	P01137	7040	TGFB1	Human	RFU	Protein	0.00447288950156933
10366-11_3	10366-11_3	SL001728	Platelet-derived growth factor receptor alpha	PDGFRA	P16234	5156	PDGFRA	Human	RFU	Protein	0.00445178822035963
5077-28_3	5077-28_3	SL007179	Ephrin type-B receptor 2	EPHB2	P29323	2048	EPHB2	Human	RFU	Protein	0.00435900777490753
11103-24_3	11103-24_3	SL000448	Heat shock protein beta-1	HSP 27	P04792	3315	HSPB1	Human	RFU	Protein	0.00407338360722135
3449-58_2	3449-58_2	SL004876	Kallistatin	Kallistatin	P29622	5267	SERPINA4	Human	RFU	Protein	0.00406340482899992
3654-27_5	3654-27_5	SL007531	BMP-binding endothelial regulator protein	BMPER	Q8N8U9	168667	BMPER	Human	RFU	Protein	0.00398347819257251
5459-33_3	5459-33_3	SL010456	Cystatin-SN	CYTN	P01037	1469	CST1	Human	RFU	Protein	0.0039520938763855
5178-5_3	5178-5_3	SL011406	High affinity cAMP-specific 3',5'-cyclic phosphodiesterase 7A	PDE7A	Q13946	5150	PDE7A	Human	RFU	Protein	0.00348997836886493
2480-58_3	2480-58_3	SL003043	Metalloproteinase inhibitor 3	TIMP-3	P35625	7078	TIMP3	Human	RFU	Protein	0.0032888008663659
4122-12_2	4122-12_2	SL004119	Epithelial discoidin domain-containing receptor 1	discoidin domain receptor 1	Q08345	780	DDR1	Human	RFU	Protein	0.00273021770408277
9183-7_3	9183-7_3	SL004475	Interferon alpha/beta receptor 1	IFN-a/b R1	P17181	3454	IFNAR1	Human	RFU	Protein	0.00272250413296701
3858-5_1	3858-5_1	SL008063	Low molecular weight phosphotyrosine protein phosphatase	PPAC	P24666	52	ACP1	Human	RFU	Protein	0.00223917230381477
9182-3_3	9182-3_3	SL004733	Low-density lipoprotein receptor-related protein 1, soluble	sLRP1	Q07954	4035	LRP1	Human	RFU	Protein	0.00211789419230222
8464-31_3	8464-31_3	SL012517	R-spondin-4	RSPO4	Q2I0M5	343637	RSPO4	Human	RFU	Protein	0.00180510125209114
13118-5_3	13118-5_3	SL011888	SPARC-related modular calcium-binding protein 1	SMOC1	Q9H4F8	64093	SMOC1	Human	RFU	Protein	0.0013685768211571
5491-12_3	5491-12_3	SL010471	Testican-2	Testican-2	Q92563	9806	SPOCK2	Human	RFU	Protein	0.00096301998470837
3518-54_2	3518-54_2	SL004015	Carboxypeptidase B2	TAFI	Q96IY4	1361	CPB2	Human	RFU	Protein	0.000592497149304632
3374-49_2	3374-49_2	SL010499	Tyrosine-protein kinase HCK	HCK	P08631	3055	HCK	Human	RFU	Protein	0.000437041525926511
