# Supplementary material for: Deep phenotyping of post-infectious myalgic encephalomyelitis/chronic fatigue syndrome
Source: Nat Commun. 2024 Feb 21;15:907. doi: 10.1038/s41467-024-45107-3 (PMC10881493; doi:10.1038/s41467-024-45107-3)
Supplement: Supplementary file 6 — Source Data [file 41467_2024_45107_MOESM6_ESM.zip › Figures Source Data Files 12.30.23/Figure S15D.txt]

SID	GRP	Gender	4134-4_2	5066-134_3	4278-14_3	5250-53_3	5353-89_2	3624-3_4	7655-11_3	3431-54_2	3480-7_1	5260-80_3	9204-33_3	10346-5_3	13090-17_3	4124-24_2	4128-27_2	4910-21_1	5903-91_2	4430-44_3	3606-2_1	4240-31_2	5345-51_3	5900-11_2	2788-55_1	5464-52_3	3122-6_2	3796-79_2	3902-21_2	4237-70_3	3520-58_1	5020-50_1	2855-49_2	2762-30_2	4960-72_1	4271-75_2	2585-2_5	3220-40_2	7628-40_3	3010-53_2	13107-9_3	4993-16_1	4924-32_1	3470-1_2	5230-99_3	5936-53_3	4493-92_1	2952-75_2	3477-63_2
Fatigue-101	Control	M	18.4	4918.2	20.1	384.5	200.3	311.3	620	115.1	23	167	1505.4	155.8	2974.3	148.9	27.8	30.1	1046.7	525.9	125.1	652.4	747.5	72.6	6159	2575.5	4185.4	159.6	279.7	74.6	46.3	181.7	207.4	717.5	584.4	61.8	1595.7	2613.2	3115.4	26.5	41	18.7	114	593.3	23.1	36.6	25.1	18246	312.9
Fatigue-104	Control	M	18.9	6721.5	19.2	408.4	166.8	331.8	618.7	112.6	26.3	184.2	1114	207.1	4397.1	190.5	33.4	20.5	1338.4	540	105	819.9	682.3	88.7	7515.9	1958.6	4521.8	173.5	320.5	72.9	32.3	159.6	183.6	549.1	614.6	60.6	2068.6	1701.5	2598.5	30.7	44.5	15.5	91.3	832.1	20.3	25.9	33.2	21714.8	372.2
Fatigue-108	Patient	M	22.1	3719.3	21	305.5	137.6	255.6	463.9	136.9	29.8	134.1	1033.9	225.6	4900.2	161.4	25.8	32.7	1066.5	556.4	121.2	946.8	789.5	96.7	7595.6	1506.7	3921.7	171.4	279.4	78.4	38.6	162.1	268.7	385.7	633.3	81.7	2147.7	1926.6	2912.8	34.2	44.7	18.7	59.6	721	30.1	29.9	36.5	19788.6	312.1
Fatigue-112	Control	M	14.7	5372.7	17.1	502.5	183.9	328.2	651.1	93.8	14.6	165.9	1370.2	255.2	7405.4	170.8	18.8	16.1	1335.6	1087.7	132.8	1753.5	1015.2	139.2	9725	2718	5320.6	226.8	358.6	79.7	27.2	279.2	543.8	269	1008.4	76.9	2472.5	1530.7	1638.4	14.1	16.1	13.1	91.7	358.7	13.5	15.1	51	28677.3	395.3
Fatigue-118	Patient	M	24.8	4051.6	19.9	387.9	175.8	278.6	533	134.9	30.7	132.1	939.9	296.5	6412.3	256.3	20.4	28.4	1510.6	1657	138.6	1313.2	1012.3	112.8	8850.5	1933.8	5587.3	204.4	358	83.8	29.7	203.9	324.2	366.7	806	87.9	2893.5	1572	2327.5	17.9	31.7	11.1	60.9	513.1	13.2	19.3	40.3	23736.9	377
Fatigue-121	Control	M	19.2	5877.6	19	435.8	189.5	264.3	601.1	97.7	27.2	158.1	1264.9	160.7	2191.8	139.4	34.4	31.6	1011.2	540.1	115.6	777.9	655.8	94.8	4869.5	2741.4	3522.9	198.5	239.6	76	45.6	171.9	229.1	290.3	567.6	62	1106.1	2936.5	3518.9	33.8	66.3	21.2	398.2	592.1	34.7	33.1	31.1	15297.1	297.1
Fatigue-122	Control	M	19.1	7101	19.6	471.4	172.5	314.4	869.8	85.2	19.3	171.3	1162.5	223.4	6917	185.2	18.3	19.4	1628.2	1424.5	122.8	1129.4	965.7	114.5	6220	2464	5569.1	168.1	292.3	71.2	24.5	212.1	294.1	496.4	860.4	65	1614.6	2875.5	3635.7	19.4	19	18.9	52.9	466.2	21.3	19.3	27.2	23556	302.4
Fatigue-124	Control	M	18	7735.6	17.7	452.5	217.9	324.7	745.2	84.2	24.7	240.9	967.3	338.3	12399.1	251.4	22.3	25.7	1586.8	2072.5	141.4	2129.8	950	149.2	6643.9	1936.6	5154.1	191.6	396.6	89.4	31.7	273.6	539.6	239	878.8	121	2289.7	1591.3	2520.9	19.2	25.4	13.8	76.5	472.9	16.6	24.9	36.4	23321.6	375.5
Fatigue-129	Patient	M	22.6	4613.4	22	382.3	148.9	260.4	543.1	109.1	39.2	167.1	954.7	220.7	5051.9	219.5	24.5	32.1	1767.5	896.6	129.4	822.2	787.9	106.6	7896	2198.7	4385.1	229.4	268.3	80.6	34.9	188.6	228.6	213.4	590.9	84.3	1579.4	2140	2500.3	29.4	38.7	17.1	70.3	230.2	26.9	28.8	31.3	19338.1	328.1
Fatigue-132	Control	M	16.2	5421.4	17.1	440.2	184.7	313.7	769.5	79.1	29.7	175.5	1266.3	207.6	4601.2	171	27.2	28.5	1082.2	517.1	138.5	1119	821.5	101	6922.9	1972	4931.3	199.4	305.3	76.1	34	174.8	298.8	246.9	675.3	81.6	1661.1	1672	2548.7	28.4	43.8	22.2	54.9	428.1	28.3	34.8	29.3	18863.7	328.1
Fatigue-139	Patient	M	21.8	4075.5	25.8	313.6	154	255.9	450.8	101.3	31	132.7	990.2	302	5529.8	179.7	28.2	36.9	1378.7	732.5	120.8	900.8	679.7	94.4	6272.7	1722.4	4356.2	180.1	295.9	74.7	42.2	177.9	292.4	310	800.9	74.6	1610	1811.1	2700.9	35.8	34.7	22.1	105.6	806.4	29.4	30.8	33.6	18481.2	310.6
Fatigue-142	Patient	M	23.6	4388.1	24.3	349.4	144.8	262.9	537.9	126.7	31.8	146.5	958.3	245.7	5957	240.5	23.4	39.5	1512.3	1804.7	119.8	1158.6	804.2	100.8	6860.7	1737.5	5488.8	180.8	339.9	77.7	36.2	193.7	301.8	370.1	825.6	83.1	2251.3	2049.4	2567.4	24.5	31.2	13.3	82.5	659.9	21.5	28.4	34	29256.8	345.2
Fatigue-143	Control	M	19.4	7948.5	17.2	409.1	211.5	279.5	1024.1	80.3	22.5	163.2	1886.5	262.3	4706.4	212.8	20.8	22.3	1632.1	1791.2	147.6	896	1241.9	81.7	9873.4	2978.1	6043.8	207.6	342.8	73.6	26.4	204.2	231.6	304.9	749.8	53.4	1743.3	1928.3	2997.5	19.1	26.4	15.8	98.1	550.2	16.7	21.8	39.6	24925.8	357.6
[truncated: 1,252 more columns]
