# Supplementary material for: Deep phenotyping of post-infectious myalgic encephalomyelitis/chronic fatigue syndrome
Source: Nat Commun. 2024 Feb 21;15:907. doi: 10.1038/s41467-024-45107-3 (PMC10881493; doi:10.1038/s41467-024-45107-3)
Supplement: Supplementary file 6 — Source Data [file 41467_2024_45107_MOESM6_ESM.zip › Figures Source Data Files 12.30.23/Figure S16B.txt]

SID	GRP	Gender	Age	10336-3_3	10337-83_3	10339-48_3	10342-55_3	10344-334_3	10346-5_3	10351-51_3	10356-21_3	10358-33_3	10361-25_3	10362-35_3	10363-13_3	10364-6_3	10365-132_3	10366-11_3	10367-62_3	10370-21_3	10372-18_3	10990-21_3	11067-13_3	11071-1_3	11081-1_3	11089-7_3	11094-104_3	11096-57_3	11098-1_3	11101-18_3	11102-22_3	11103-24_3	11104-13_3	11105-171_3	11510-31_3	11513-92_3	11514-196_3	11516-7_3	12060-28_3	13088-397_3	13089-6_3	13090-17_3	13093-6_3	13094-75_3	13095-51_3	13097-11_3	13098-93_3	13101-60_3	13102-1_3
Fatigue-103	Control	F	37	736.1	1346.3	685	790.9	1818.7	516.3	782.2	3038	887.1	730.2	1484.5	3275.1	3903.4	2622.9	3909.8	701.2	843.2	488	11812.3	1434.6	376	1478.3	3358.8	1852.8	13231.5	2299.9	502.1	1573.3	2151.7	12274.3	6020.2	30251.7	836.1	1702.7	4588.3	1633	769.8	299.3	4184.4	1783.9	1923.4	450.1	662.6	694.3	3753.3	482.2
Fatigue-106	Control	F	56	1189.4	1612.9	646.6	923.6	1585.6	469.7	803.1	2530.2	1041.6	678.8	1361.2	3568.9	3731.8	3597.2	4527.8	558.5	970.2	496.4	7943	1358	390.7	2521.6	3366.1	1511.7	11620.9	2452.6	644.2	1775.9	1778.1	3603.2	6234	21615.6	892.9	1847	4987.8	1503.4	705.9	284.1	3647.3	2146.1	2110.1	532.1	724.7	626.5	6682.2	498.2
Fatigue-107	Patient	F	24	722.3	1509.8	643.2	923.5	1752.5	610.3	752	2319.8	905.5	774.3	1294.9	4001.9	3914.2	1838.3	3452.3	575.8	976	559	11746.5	3094.8	354	1435.4	3120.4	2149.7	9127.7	2352.3	728.2	1292.9	1513.3	3248.4	6850.9	22740	777.3	1373.8	8589.9	1500.5	832.6	303.7	3563.4	1809.9	3354.1	503.5	706.2	496.4	2512.1	701
Fatigue-110	Control	F	55	1300.5	1779.2	594.5	1086.7	1703.1	483.2	815	2972.1	997.3	718.6	1314.6	4573.2	3688.3	1857	3222.2	574.2	866.5	494.5	14243.8	1981.2	949.4	1861	2862.2	1804.2	13325.8	2454.2	526.9	1576.2	1782.6	4223.6	4971.8	36922.4	921	1725.5	6666.7	1639.7	746.6	304.6	2936	2009.1	1844.3	372.4	765.1	400	3696.2	481.3
Fatigue-113	Control	F	22	828.6	1769.9	624.6	976.2	1568.5	963.4	757.1	2587.9	1033.1	741.6	1377.5	5383.1	8268.5	2256.8	3593.3	604.3	1315.4	619.1	8339.9	1652.7	382.4	1432.1	1835.6	1687.2	9106.6	3199.9	467.2	943.7	1564.4	19071	10479.1	30687	815.1	1533.7	2648.4	1493.6	766.6	337.3	4325.5	2010.3	1932.7	416.2	672.4	409.5	2991.1	401.1
Fatigue-114	Patient	F	38	609.5	1388.3	662.7	910	1774.1	482.9	758.7	2526.7	1030.9	748.1	1386.8	3761.9	2678.3	1598.4	2901.5	661.1	852	498.4	12006.1	1585.4	436.9	1974.1	3089.4	1704.6	12871.1	2269.9	513.3	1546.7	1323.2	8311.1	5262.4	35561.6	842	1623.3	5131.2	1562.1	831.1	308.7	2878.7	1982	1589.3	448.3	757.5	413.4	3393.1	415.8
Fatigue-116	Control	F	56	852.7	1313	661.5	720.4	1806.2	468.7	727.4	2516.1	1019.5	689.1	1404.1	2577.4	2429.5	2226.8	4979.4	622.5	1933.2	507.6	10518.8	1454.5	370.7	2364.3	2905.5	1646.9	15051	2684.9	474.1	3109.7	982	27332.6	6414.3	23429.4	833.9	1893.2	19785.7	1426.8	667.9	248.5	3349.6	2157.3	1929.5	745.5	708.1	603.5	4012	607.1
Fatigue-120	Patient	F	23	773	3024.4	591.8	1278.2	1610.7	876.9	808.9	3087.8	1215.7	743.2	1130.8	4948.8	5531.7	3005.1	3264.8	483.4	1660.5	647.9	13497.1	1998.5	383.1	1886.4	1328.7	1875	9586.4	2947.9	484.9	1012.8	1760.6	22982.1	9112.1	38222.3	919.3	1257.4	5371.4	1646.4	722.2	337.6	5522.2	2103.3	1870.9	389.9	694	386.8	2440.3	562.2
Fatigue-123	Patient	F	54	697.9	1702.4	629.7	974.8	1711.5	509.2	737.4	3199.2	4325	774.8	1363.4	4903.3	3529.8	3586	3333.7	678.5	1319.9	567.2	8921	3828.9	587.6	2420.6	3045.5	1655.5	9863.6	3038.1	506	1285.4	1225.1	20950.7	6554.9	41627.1	907.4	1888.8	6205.5	1653.8	677	316.5	2388.8	2304.1	1869.2	409.4	745.1	485.7	5347	460.7
Fatigue-126	Patient	F	61	858.9	3104.6	617	670.6	1632.9	698.4	692.9	2403.1	1535.5	708.9	1291.9	3827.4	5689.6	3288.8	4285.5	638.7	5650.5	536.9	7364.1	2127.5	365.5	12232.5	2833.9	1422.8	9236.3	5379.6	514.1	1802	1397.4	22751.7	16582.5	27852.7	771.7	1877.3	41056.7	1510.7	807	263	2614.6	1886.3	1793.3	694.5	699.5	521.1	6087.5	445.6
Fatigue-127	Control	F	49	709.7	1482.4	626.6	868.2	1577.9	581.4	728.6	2578.3	1108.5	746.7	1328.4	3350.3	3297.7	2820.6	3601.6	675.5	1280.1	539.6	12480.1	2001	379.9	1471.2	3496.5	2257.1	12253.9	3053.3	622.6	1984	1608.1	20922.7	7798.4	28785.3	830.9	2097.8	10135.1	1554.8	746.5	276.7	3227	1912.9	1927.3	569.1	841.1	509.9	6651.5	486
Fatigue-128	Control	F	57	649.6	1724.4	624.5	1025.8	1721.8	505	763.9	2858.1	995.7	882.6	1414.7	4291.1	2838.7	1594.3	3153.7	607.1	926	523.1	8489.4	1657.9	395.7	1867.3	2689.8	1569.4	13915.9	2668.5	549	1785.5	1038.2	30019.3	5655.9	33683.7	894	1825	6933.3	1539.1	842.8	300.8	2347.1	2361	2153.5	519.5	771.2	539.7	7523.3	748.1
Fatigue-131	Patient	F	25	596.8	1277.7	622.1	689.1	1825.1	415.8	791.3	2539.1	1286.4	694.6	1435	3241.8	2433.2	3342.3	4513.7	648.3	784.1	507.9	15797	1371.8	368.5	1377.5	2230.5	1698.9	8720.7	1870.1	735.2	1575.1	1264.6	18242	4653.4	24394	847.4	1554.2	4400.8	1580.4	735.9	297.7	2507.3	2069.6	1723	532.1	658.1	527.4	3681.3	501.4
Fatigue-134	Patient	F	44	969.6	1874.2	742.3	1463.5	2034.3	355	879.7	3275.4	962.2	662.4	1399	4636.2	3615.9	2240.7	3806.9	586.3	786.2	526.2	20351.8	9570.3	457.2	1835.9	3036.9	1817.5	10367.2	1713.5	718.5	1283.2	1263.4	19874.1	3891.9	27516.7	978.7	1527.6	4522.3	2061.6	824.4	319.3	2876.6	2250.5	2050.7	789.9	776.2	523.6	7158.2	671.8
Fatigue-135	Control	F	56	616.5	1465.9	681.5	979.7	1731.1	519.4	717.2	2656.5	1062.6	785.8	1360.6	4096	3880.3	4269.4	2897.4	555.9	1108.6	558.2	14717.5	1631.7	382.9	2518.9	3686.1	1951.8	8445.6	2651.8	547.1	1028.6	1442.5	21187.9	7185.2	36188.8	931.5	1519.9	5499.6	1812.4	727.4	313.2	2267.2	2101.7	1948.3	407.6	759.6	575.7	5266.8	458.3
Fatigue-136	Control	F	54	714.3	1585.6	613.4	790.9	1744	531.9	725.3	2556.4	944.9	690.5	1280.6	5429.9	7691	2839	3463	572.2	1145	533.2	12499.7	1846.3	365	1745.2	2618.9	1579.7	7453.9	2390.2	611.9	1406.2	1609.6	21649.4	5805.8	24970.8	1016.2	1633.9	3300.1	1560.7	758.2	321.8	3553.3	1956.7	1649.6	493.6	800.2	467.1	3657.6	416.6
Fatigue-138	Patient	F	20	837.7	1834.8	624.6	1117.5	1621.6	636.9	777.7	3005.5	952.9	755.2	1276.7	6615.8	7497.3	3156	2886.4	560.8	1169.7	629.2	14671.5	1960.1	460.5	1705.6	2206.5	1721.9	6066.5	2675.7	533.8	1165.1	1116.4	17416.1	7547.6	33654.1	1762.3	1600.5	3892.8	1672.6	847	376.1	11215.7	2399	1703.2	588.6	756.4	419.4	3038.2	818.5
Fatigue-140	Patient	F	26	786.2	1809.6	554.9	1036.8	1659.6	569.9	840.3	2841.1	1026.4	732.3	1327.2	4853	5850.9	2887.5	4075.5	541.6	1254.7	573.1	8529.6	1445.9	387.5	2185.5	3836.8	1591.8	8559.3	1928.2	646	1714.5	1795.9	4208.5	6898.1	28236.8	872	1433.4	3970.3	1638.8	760.3	309.7	4104.3	2111.9	2015.2	407.1	749.5	445.8	3772.7	488
Fatigue-141	Control	F	25	700.8	1472.5	577	786.1	1721.4	565.4	856.9	2410.6	947.4	718.8	1300.2	3773.6	4755.8	3839.3	3317.3	646.5	1022.6	515.6	12106.6	1596.5	370.6	1410.7	2601	1572.1	9471.1	2720.3	457.6	1345	1879.3	17970.4	6157.5	24749.5	841.5	1586.2	6667.7	1418.7	725.6	295.5	7092.1	2211.8	1931.7	598	639.2	604.7	2620	788.7
Fatigue-144	Patient	F	61	1162.2	53296	601.8	994.2	1474.2	538.4	717.4	2502.5	1207	736	1271.1	2328.9	3122.7	4055	6101.8	552.3	1085.6	494.2	9895.9	1334.3	692.1	2930.9	4575.9	1516	13132.7	2792.5	550.7	1756.8	1051.4	11499.7	7341.4	21198	831.6	2361.9	10623.4	1575.6	963.2	219.7	2751.5	1651.7	2625.4	491.3	816.8	611.4	6934.5	524.7
[truncated: 1,254 more columns]
