# Supplementary material for: Deep phenotyping of post-infectious myalgic encephalomyelitis/chronic fatigue syndrome
Source: Nat Commun. 2024 Feb 21;15:907. doi: 10.1038/s41467-024-45107-3 (PMC10881493; doi:10.1038/s41467-024-45107-3)
Supplement: Supplementary file 6 — Source Data [file 41467_2024_45107_MOESM6_ESM.zip › Figures Source Data Files 12.30.23/Figure S16D.txt]

SID	GRP	Gender	2841-13_2	3045-72_2	8469-41_3	2685-21_2	2516-57_3	13117-232_3	5532-53_3	2278-61_4	5111-15_3	4562-1_2	13112-179_3	4131-72_2	2449-1_4	3339-33_1	4159-130_1	13130-150_3	3079-62_2	3434-34_1	5250-53_3	2638-12_2	4481-34_2	3303-23_2	5109-24_3	4831-4_2	3003-29_2	5456-59_2	3607-71_1	3606-2_1	4995-16_1	3890-8_2	3592-4_3	3351-1_1	5108-72_3	11094-104_3	5459-33_3	2950-57_2	5358-3_3	3435-53_2	2764-20_2	4194-26_3	3388-58_2	2443-10_4	3613-62_1	3056-11_1	4449-67_3	4468-21_2	2943-5_2
Fatigue-103	Control	F	8452.8	198598.2	153305	115031.8	1358.6	81.7	109782.4	188626.4	74196.4	1463.4	100701.8	101680.2	75.3	15813.9	241722.9	43.1	224219.6	43110.6	302.3	49113.9	277927.5	2835.7	96844.7	46866.8	47.2	307007.6	228126.3	102.7	222.8	143546.6	380.4	86.6	27949	46.2	788.7	174951.1	124014.4	33746.8	48.7	1330.6	45.2	50.9	51.5	31	52.4	32.6	1156.3
Fatigue-106	Control	F	17442.9	315327.2	217174.6	147731.2	2097.1	97.9	190035.1	250281.4	126411.1	1604.8	127710.5	146418.2	57	19753.7	288722.7	36.1	289692.3	73949.4	434.3	134104.8	300372.4	5704.4	167863.2	54217.7	60	353863.1	319619.3	125.4	318.5	252543.5	623.7	66	48753	32	430.7	227540.1	213557.2	57677.7	36.4	1335.6	21.5	29.4	18	14.5	40.9	15	1898.6
Fatigue-107	Patient	F	16624.9	263253.3	234701.9	119593.3	1815.7	123.7	156320.5	237177.4	124459.4	1660.5	108031.1	126036	71.2	18267.5	262346.8	27.1	284830.6	60113.5	592.2	102371.4	316678.7	5982.2	138749.3	51333.2	33.9	370478.1	296303.5	140.5	303.7	218457.2	782.5	64.3	42443.8	54.4	1095.5	192506.4	148996.1	47503.6	76.8	514.9	55.7	84.2	78.2	50.2	69	32.1	1490.7
Fatigue-110	Control	F	12138	222257.6	192213.7	129966.6	1659.5	95.7	150531.8	225121.3	101368.5	1481.3	110686.7	126695.4	64.2	16654.6	250393.4	28	263103	58247	347.5	97866.6	253941.1	4633.7	121971.5	50267.2	43.1	305709.7	248504.3	126.5	254.9	161491.4	448.7	61.2	36720.1	47.2	187	200706.2	156042.5	45072.7	55.2	878.7	51.8	55.2	50.9	40.8	51.6	35.8	1234.8
Fatigue-113	Control	F	12499.3	243150.5	184499.8	133286.7	1977.4	101.8	133853.3	208893.7	101297.5	1972.9	109414.3	137209.8	85	17738.3	263143.5	32.5	273068	66999	451.1	97598	279565.6	3484.7	146614.2	58740.5	45.8	321686	271555.4	118.6	253.4	218940.9	473.6	146.4	40303.6	50.6	906.5	217290.9	164105.5	56316.2	42.7	1774.6	46.4	53.1	63.9	37.3	45.3	27	1304.7
Fatigue-114	Patient	F	16017.8	272034.4	220010.7	153420	1899.5	99.4	174391.5	242667.2	115038.6	1769.8	127719.3	147493.3	79.2	19509.7	269946	29.1	279307	66772.3	382.6	125494.3	294014.1	3668.6	154982.2	51080.2	40	352087.1	279654.3	132.8	278.8	187082	462.8	59.5	44114.4	52.2	5137.3	198907.5	148544.1	50371.2	57.6	729.1	123.8	58.9	71.2	42.8	57.5	34.4	1307.1
Fatigue-116	Control	F	12134.4	243538.6	168309.5	105321	1430.9	84.3	163026.6	200234.2	130349.5	1478.4	99664.9	125501.6	87.2	11942.5	216671.8	26.3	227983.7	55120.9	301.3	107736.8	265631.5	4292.1	134165.7	48720.3	44.1	329476	280535	134	236.8	204000.2	415.5	71.2	42102	44.7	3890.4	185870.4	152362.7	45456	45.7	1062.8	46.4	46.9	44	35.1	45.9	32.6	1341.6
Fatigue-120	Patient	F	19899.3	410532.7	347789.9	223318.5	2342.1	123.8	243382.4	380663.6	179441.5	2793.6	177688	204997.1	67.2	27291.1	456608.5	15.5	459672.9	77402.6	423.1	150891.4	496274.9	7002.8	187833.6	83777.4	39.5	571134.8	441727.2	140.2	348.6	249231.5	606.5	48.4	55878.6	60.2	1361.4	288652.3	262496.7	59451.9	34.1	993.7	37.2	50.6	32.1	23.3	37.2	16.4	1779.3
Fatigue-123	Patient	F	21283.2	358580.2	237774.9	202653.8	1746.1	91.9	251724.5	289852.6	166892.6	2487.3	144109.6	234105.4	59.6	17800.9	323049.5	15.4	358354.5	119002	396	197279.6	354828.2	8153.2	243568.6	76423.8	32.1	418323.1	359327.9	118.5	269.9	333227.1	501	66.5	69773.2	51.2	1511.2	297654	251108.8	91726.4	35.4	1593.9	25	42.6	35.8	29.1	37.7	21.3	1886.2
Fatigue-126	Patient	F	17452.7	313530.7	207696.7	145595.7	2321.4	108.7	189210.2	248458.8	155372.7	2321.2	117359.1	160663.2	78.6	16706.6	288048.7	17.8	324730.7	80193.4	390.6	142153.7	293759	9429.3	159772.3	59795.2	35.2	356440.9	306088.9	132.8	268.6	258189.2	602	61.5	56170.9	47.5	2839.1	253491.6	200065	68957.2	47.4	960.8	50.4	34.7	42.1	30.3	45.9	32	1721.7
Fatigue-127	Control	F	14182.6	248923.3	220296	137173.4	1821.9	106.8	165616.9	254373	119491.2	2351.9	122701.7	127818.4	95.7	18055.7	271517.5	29.5	329031.8	56798.2	350.5	92755.1	294815.3	7804.7	120805.8	66431.1	43.2	379218.8	300298	113.2	278	181522.2	459.5	59.1	41419.6	47.6	391.8	219733.5	185532.5	44664.5	43.1	1114.1	36.9	52.9	51.8	37.1	52.9	30.6	1336.9
Fatigue-128	Control	F	14192.2	215835.4	181894.6	117039.8	1164.8	97.1	139046.2	189369.2	108231.1	2172.2	95023.7	135708.8	72.2	19489.5	224868.1	28.2	248309	67902.1	328.2	94094.9	224649.5	5208.9	112956.3	57981.7	45.2	286468	235697.6	116.6	245.6	168736.5	451.3	71.4	35994.3	46.5	219.4	205294.2	162915.9	57363.4	45.8	640.5	50.4	50.1	51.8	36.8	43.9	33.3	1286.4
Fatigue-131	Patient	F	13817.1	283091.3	211370.1	151692.6	1909.3	137.9	179630.3	240167.7	125500.4	1959	127812	139944.6	51.2	18738.9	265135	28.8	271766.1	67052.8	509.9	129210.3	299631	4547.7	168345.5	55564.3	34.6	374147.3	299647.2	138.2	347.8	229364	635.1	48.5	43542.4	54.9	1055.6	222429.2	161494.4	53926.3	44.4	753.3	49.3	67.3	61.8	37.1	47.6	32.3	1640.1
Fatigue-134	Patient	F	19004.4	423023.3	295480	176065.4	1711	98.4	187529.5	333998.1	121469.4	2382.7	128528.1	179333.1	64	26536	366816.7	36.2	410685.8	73003.1	459	100572	545223.3	4472.6	132307.9	48465.1	46.7	498795.4	379816.4	122.7	283.2	228770.2	565.7	54.3	39638.4	50.9	935.1	233447.2	257135.3	63839.4	59.7	499.7	52.6	47.1	78.8	47.3	54.1	37.3	1581
Fatigue-135	Control	F	13641	244725.3	188164.1	129575.8	1228	105.3	154011.2	221069.8	103898.3	1998.2	108664.6	143487.4	71	17666	254918.3	33.7	268613.2	69303	329.5	116915.2	247691	4444.7	134401.2	52806.3	41.5	307452.9	253940.4	107.2	270.1	190791	429.5	64.7	41917.1	49.4	2543.9	207550.4	169088.8	56234.2	41.6	1204.7	40.3	48.3	42.7	45	41.2	37.5	1421.9
Fatigue-136	Control	F	17099.9	307453.6	224548.1	168062	1581.2	109.9	218619.1	258039.7	162809.3	2181.1	128310.3	182612.7	69.6	21520.1	302005.1	21	332493.6	76645.9	505.5	157728.6	288132.5	5371.3	183086.3	47975.1	32.6	367836.7	322209.8	116.1	358	282324.7	932.6	78.6	63759.4	44.9	167.5	263712.9	194412.8	65485.4	17.5	1728.3	27.9	30.4	34.6	18.2	29.1	15.2	2030.5
Fatigue-138	Patient	F	19224.8	298338.3	274760.2	171781	2471.1	112.6	206505.7	274856	151375.3	2246.3	147573.3	168938.9	46.9	25481.1	312657.1	18.9	322800	82587.7	381.9	155366.2	332845.6	8426.1	165790.3	80251.6	38.7	402091.5	320219.4	114.8	308.2	222078.7	502.5	57	53385	54.6	723.9	264387.5	224162.3	64401.7	37.8	809.5	34.4	52.7	42.6	30.9	42.7	21.9	1592.4
Fatigue-140	Patient	F	18863	303202.6	249126.8	165828.6	1902.9	119.9	210367.8	271375.5	146572.6	2376.3	143888.1	151442.2	58.8	20770.1	281268.1	25.2	319393.6	66401.1	447.2	151864.7	313965.1	7197	172811.2	60327.2	48.6	378168.4	319514.5	133	349.4	256205.9	875	72.9	50568	42.2	673.9	224048.6	207725.9	53040.6	42.6	1283.3	44.5	53.8	47.3	40.5	42.7	33.8	1686.8
Fatigue-141	Control	F	12351.7	270578.3	207669.1	131508.7	1203.7	92	130799.8	246120	73520.2	1173.5	122470.7	131022.8	91.6	14170.1	244768.9	34.3	275812.4	56375.6	284.3	125646.1	334620.7	2829	146026.4	39298.9	48.5	418126.6	318682.2	110.1	250.3	189665.3	367.3	60.9	32853.2	50.1	539.7	178788.9	161622.1	43241.1	48.7	746.2	44.7	57.2	45.6	40.9	53.7	34.9	1108.3
Fatigue-144	Patient	F	22380.6	258185.9	180814.9	138571.8	1578.1	118.2	158616.4	218586.2	113658.3	2386.9	105734.5	149812.2	55.1	20791.5	244056	26.8	258934.6	69897	365.3	133835.7	237829.6	5796.8	133678.4	65234.4	39.4	291126.9	247203.2	106.9	284.1	199581.7	688.8	67.9	42954.1	46.3	1331	213944.3	186043	57659.8	41	520.9	40.4	55.4	46	37.7	44.7	33.8	1513
[truncated: 1,252 more columns]
