# Supplementary material for: Deep phenotyping of post-infectious myalgic encephalomyelitis/chronic fatigue syndrome
Source: Nat Commun. 2024 Feb 21;15:907. doi: 10.1038/s41467-024-45107-3 (PMC10881493; doi:10.1038/s41467-024-45107-3)
Supplement: Supplementary file 6 — Source Data [file 41467_2024_45107_MOESM6_ESM.zip › Figures Source Data Files 12.30.23/Figure S17A.csv]

ensembl_gene_id	ensembl_gene_id_version	external_gene_name	SRR8961823	SRR8961824	SRR8961826	SRR8961827	SRR8961828	SRR8961829	SRR8961830	SRR8961831	SRR8961832	SRR8961833	SRR8961834	SRR8961835	SRR8961836	SRR8961837	SRR8961838	SRR8961839	SRR8961840	SRR8961841	SRR8961842
Birth Sex			0	1	1	1	0	1	0	0	1	1	0	1	0	1	0	1	1	1	0
ENSG00000279744	ENSG00000279744.1		24	15	21	18	29	25	18	27	16	4	12	6	9	6	4	3	10	10	15
ENSG00000234665	ENSG00000234665.9	LERFS	3	8	13	14	4	15	5	9	7	16	13	11	29	15	25	11	24	8	17
ENSG00000279573	ENSG00000279573.1		7	14	11	12	9	20	14	10	12	4	14	3	6	6	3	3	5	2	6
ENSG00000224578	ENSG00000224578.5	HNRNPA1P48	1100	908	671	895	1114	1050	965	1162	686	203	833	236	513	705	317	416	576	292	1549
ENSG00000135486	ENSG00000135486.19	HNRNPA1	4964	4058	3287	4247	4519	4467	3944	5255	3577	1159	3464	1253	2405	3384	1717	2005	3025	1491	6582
ENSG00000157227	ENSG00000157227.14	MMP14	65	66	50	39	61	90	84	58	55	47	95	35	93	118	42	82	70	31	192
ENSG00000155287	ENSG00000155287.11	SLC25A28	201	180	179	272	213	282	291	220	139	123	293	136	228	296	163	158	245	123	553
ENSG00000214223	ENSG00000214223.4	HNRNPA1P10	1068	1036	783	837	1144	1097	949	1046	639	240	760	257	482	692	338	429	597	327	1729
ENSG00000226674	ENSG00000226674.11	TEX41	5	7	13	16	6	10	5	13	7	18	9	12	20	27	6	16	11	9	25
ENSG00000142621	ENSG00000142621.20	FHAD1	10	3	19	13	12	9	5	6	6	18	22	13	14	17	19	13	9	5	21
ENSG00000156603	ENSG00000156603.19	MED19	51	72	73	74	79	107	87	72	52	46	91	43	73	124	54	77	72	43	158
ENSG00000105193	ENSG00000105193.9	RPS16	772	1635	579	1738	843	1850	730	552	679	202	511	147	432	574	241	457	389	214	1842
ENSG00000139675	ENSG00000139675.13	HNRNPA1L2	871	513	667	576	935	711	625	936	562	231	593	228	328	452	273	264	534	288	770
ENSG00000131203	ENSG00000131203.13	IDO1	23	21	16	17	37	39	11	22	19	13	29	17	27	43	19	29	59	12	85
ENSG00000280402	ENSG00000280402.1		13	16	11	11	24	30	18	25	16	4	21	6	6	4	8	6	4	3	17
ENSG00000251992	ENSG00000251992.1	SCARNA17	464	718	302	1116	717	688	613	597	476	189	623	186	313	374	283	183	301	237	803
ENSG00000106328	ENSG00000106328.10	FSCN3	158	221	188	242	180	348	180	119	158	94	327	128	252	338	116	152	218	115	579
ENSG00000242550	ENSG00000242550.6	SERPINB10	27	33	57	40	92	48	23	113	46	48	145	80	101	135	96	53	25	39	156
ENSG00000286288	ENSG00000286288.1		10	15	13	12	17	18	24	14	12	16	21	17	23	22	15	16	9	13	39
ENSG00000135249	ENSG00000135249.8	RINT1	200	250	177	274	258	294	197	262	239	105	179	67	167	154	99	136	120	140	301
ENSG00000116675	ENSG00000116675.16	DNAJC6	17	14	16	26	13	23	34	17	21	29	28	17	26	25	14	18	34	12	44
ENSG00000103365	ENSG00000103365.15	GGA2	788	888	631	1068	1020	1303	977	905	890	388	971	359	509	704	384	502	562	481	1481
ENSG00000165029	ENSG00000165029.17	ABCA1	577	245	683	519	779	886	393	485	358	392	843	244	859	840	236	1015	803	414	2037
ENSG00000169855	ENSG00000169855.20	ROBO1	3	19	5	14	4	5	7	8	19	19	24	8	5	33	9	15	28	14	14
ENSG00000224858	ENSG00000224858.5	RPL29P11	797	924	455	863	1224	1060	1014	954	829	484	853	295	525	738	326	381	431	183	1113
ENSG00000272410	ENSG00000272410.5		305	437	259	421	388	486	355	385	354	157	331	106	247	281	182	153	265	196	543
ENSG00000141837	ENSG00000141837.22	CACNA1A	3	9	8	13	5	14	8	9	10	27	16	8	18	12	5	16	9	10	16
ENSG00000225695	ENSG00000225695.1	HNRNPA1P35	188	182	218	143	236	178	163	275	146	69	153	70	84	126	75	52	100	62	264
ENSG00000120217	ENSG00000120217.14	CD274	52	58	42	70	73	70	78	66	35	61	83	29	70	72	41	46	75	59	103
ENSG00000235092	ENSG00000235092.6	ID2-AS1	11	5	16	13	6	9	2	12	8	35	12	13	10	25	10	12	13	13	15
ENSG00000246705	ENSG00000246705.4	H2AJ	182	134	198	245	206	269	212	206	139	115	250	122	202	238	126	154	210	109	415
ENSG00000267322	ENSG00000267322.2	SNHG22	521	933	327	1188	818	738	675	634	514	203	688	196	341	396	304	202	355	288	995
ENSG00000167216	ENSG00000167216.18	KATNAL2	7	8	13	4	7	8	10	3	7	8	12	9	10	15	8	4	8	8	18
ENSG00000102174	ENSG00000102174.10	PHEX	53	70	58	82	81	128	33	58	75	20	54	12	11	61	20	48	29	17	74
ENSG00000281344	ENSG00000281344.1	HELLPAR	14	34	52	64	40	40	38	48	53	112	75	38	65	103	39	85	68	51	43
ENSG00000154330	ENSG00000154330.13	PGM5	21	9	34	21	27	30	24	12	20	45	24	35	75	33	12	36	18	13	196
ENSG00000087077	ENSG00000087077.14	TRIP6	45	43	27	55	45	78	45	43	35	27	85	26	40	86	32	43	34	28	115
ENSG00000166444	ENSG00000166444.19	DENND2B	1	3	3	14	8	4	2	11	3	5	7	3	12	15	4	8	5	3	14
ENSG00000205629	ENSG00000205629.12	LCMT1	108	106	80	143	143	184	142	153	105	45	109	43	96	99	75	55	76	52	171
ENSG00000157168	ENSG00000157168.20	NRG1	92	75	115	113	267	108	171	40	174	105	102	165	199	188	92	171	296	177	275
ENSG00000168772	ENSG00000168772.11	CXXC4	5	6	8	9	11	4	12	3	10	13	14	8	15	17	8	5	13	2	21
ENSG00000090863	ENSG00000090863.12	GLG1	1414	2250	1373	2232	1801	2501	1883	1818	1480	809	1637	633	1201	1442	868	962	1473	882	2777
ENSG00000163399	ENSG00000163399.16	ATP1A1	995	1534	938	1926	1184	2091	1200	1205	1047	433	925	401	647	1163	669	666	905	560	2219
ENSG00000267246	ENSG00000267246.1		26	45	15	39	25	52	34	23	30	6	34	12	14	12	7	16	15	8	43
ENSG00000175334	ENSG00000175334.8	BANF1	78	91	75	111	97	124	73	85	64	32	69	23	57	53	43	50	53	34	144
ENSG00000242086	ENSG00000242086.8	MUC20-OT1	594	1007	883	905	1368	1929	747	1304	742	390	797	371	604	730	352	373	517	580	1352
ENSG00000100823	ENSG00000100823.12	APEX1	411	620	398	640	506	803	513	431	360	211	451	134	353	417	200	306	216	142	885
ENSG00000260948	ENSG00000260948.1		25	35	31	39	39	44	45	51	40	21	34	14	22	23	13	13	15	25	32
ENSG00000278273	ENSG00000278273.1		7	23	23	13	6	14	10	9	20	11	18	8	18	19	12	14	31	24	28
ENSG00000179010	ENSG00000179010.15	MRFAP1	564	628	476	818	667	882	448	518	419	212	499	223	382	469	222	260	399	233	1044
ENSG00000252139	ENSG00000252139.1		210	365	91	372	296	226	210	249	186	55	203	55	103	110	89	45	139	112	355
ENSG00000157014	ENSG00000157014.11	TATDN2	414	643	333	610	544	675	506	521	459	189	476	150	337	392	237	203	375	278	814
ENSG00000260261	ENSG00000260261.2		37	62	40	61	71	96	44	85	29	43	44	18	35	26	20	19	23	15	61
ENSG00000105877	ENSG00000105877.18	DNAH11	2	3	6	3	2	8	4	7	3	9	10	8	8	10	5	11	3	5	4
ENSG00000102974	ENSG00000102974.16	CTCF	534	637	539	742	756	786	714	739	539	276	600	274	378	489	319	368	555	344	901
ENSG00000101361	ENSG00000101361.17	NOP56	1422	3243	1114	1833	4006	1943	2068	2296	1594	914	1999	494	1088	1002	604	824	1196	1039	2498
ENSG00000112139	ENSG00000112139.17	MDGA1	23	7	19	18	60	90	88	56	57	59	166	43	42	78	28	59	49	27	97
ENSG00000168517	ENSG00000168517.11	HEXIM2	21	21	15	23	29	42	21	8	18	15	39	10	31	33	15	14	32	11	76
ENSG00000232931	ENSG00000232931.6	LINC00342	167	265	152	243	287	241	313	404	302	136	214	68	69	155	130	102	153	161	184
ENSG00000280441	ENSG00000280441.3		67	67	178	255	112	211	176	321	135	357	314	247	209	249	146	309	208	187	161
ENSG00000278948	ENSG00000278948.1		34	33	28	53	39	60	37	38	35	16	38	14	15	23	26	23	24	14	35
ENSG00000182107	ENSG00000182107.7	TMEM30B	17	27	9	29	18	31	44	24	28	13	16	6	7	26	6	8	13	7	19
ENSG00000212464	ENSG00000212464.1	SNORA12	2318	1358	922	1581	3800	1538	1275	1671	1540	577	1438	536	735	971	737	423	1149	877	1254
ENSG00000226210	ENSG00000226210.3	WASH8P	628	463	741	959	1414	1419	1034	1095	626	695	1602	603	1118	943	700	658	847	507	1650
ENSG00000283453	ENSG00000283453.2		4	16	11	10	23	26	14	11	17	13	17	7	21	18	15	21	19	13	27
ENSG00000111215	ENSG00000111215.12	PRR4	3	7	5	4	10	7	7	12	8	5	11	6	7	13	4	7	14	8	11
ENSG00000214944	ENSG00000214944.10	ARHGEF28	9	26	13	22	22	12	11	13	12	11	31	9	29	31	18	11	15	13	22
ENSG00000106537	ENSG00000106537.8	TSPAN13	71	111	45	76	73	132	82	83	96	22	71	28	29	67	23	46	58	27	130
ENSG00000238795	ENSG00000238795.1	SCARNA12	759	1150	368	1132	1215	1215	981	830	800	323	975	252	498	819	313	360	500	308	1480
ENSG00000087338	ENSG00000087338.5	GMCL1	350	511	336	511	543	567	406	496	419	212	288	163	292	380	252	212	326	238	657
ENSG00000198959	ENSG00000198959.12	TGM2	6	10	5	17	10	19	10	9	7	6	9	4	18	16	6	18	23	8	29
ENSG00000258704	ENSG00000258704.6	SRP54-AS1	40	49	23	50	55	55	72	47	50	29	42	17	23	36	18	30	24	14	38
ENSG00000140943	ENSG00000140943.17	MBTPS1	1072	1219	1154	1545	1604	1864	1447	1312	1141	625	1271	576	946	1324	648	829	905	638	2031
ENSG00000265787	ENSG00000265787.2	CYP4F35P	1	3	4	5	6	7	13	4	7	12	24	10	9	30	3	2	4	8	9
ENSG00000135373	ENSG00000135373.13	EHF	11	8	14	21	11	23	10	3	9	9	20	10	10	19	12	14	19	4	47
ENSG00000168702	ENSG00000168702.18	LRP1B	9	4	13	15	4	11	11	9	11	17	27	6	18	26	9	16	6	8	12
ENSG00000148606	ENSG00000148606.13	POLR3A	176	263	176	328	298	363	273	270	212	116	227	83	194	154	110	143	162	129	419
ENSG00000221116	ENSG00000221116.1	SNORD110	237	536	94	197	822	185	232	284	207	105	230	31	67	65	64	87	145	119	272
ENSG00000174428	ENSG00000174428.18	GTF2IRD2B	526	526	426	635	668	794	615	681	582	351	636	236	394	484	301	286	345	305	646
ENSG00000127804	ENSG00000127804.13	METTL16	273	382	237	410	357	460	397	380	305	215	333	135	208	214	154	161	224	218	431
ENSG00000272168	ENSG00000272168.8	CASC15	5	13	17	19	11	16	4	17	19	26	19	20	18	26	13	24	9	15	19
ENSG00000273079	ENSG00000273079.7	GRIN2B	0	1	11	20	0	5	7	6	4	27	15	3	9	15	4	9	7	9	5
ENSG00000171603	ENSG00000171603.18	CLSTN1	355	491	313	527	473	498	592	417	324	162	339	179	232	248	198	202	292	243	778
ENSG00000233006	ENSG00000233006.8	MIR3936HG	14	53	13	20	25	24	30	22	22	13	25	3	6	11	7	12	8	10	23
ENSG00000286155	ENSG00000286155.1		12	4	57	43	37	51	19	148	36	49	84	75	51	71	43	80	28	44	64
ENSG00000234975	ENSG00000234975.6	FTH1P2	284	152	249	467	244	377	297	311	283	46	146	144	122	306	207	151	212	33	182
ENSG00000274544	ENSG00000274544.1	SNORD28	47	87	23	74	100	58	50	54	48	15	54	7	31	40	24	19	34	25	66
ENSG00000070404	ENSG00000070404.10	FSTL3	60	45	99	103	41	108	85	82	50	37	125	66	80	96	57	51	65	46	233
ENSG00000286091	ENSG00000286091.1		2	1	15	11	4	7	5	9	5	28	29	10	22	18	7	15	10	6	3
ENSG00000266497	ENSG00000266497.1	RDM1P2	10	29	21	29	25	14	25	37	42	2	23	6	9	7	11	6	13	18	14
ENSG00000286267	ENSG00000286267.1		12	4	54	45	37	48	20	146	36	48	85	76	50	72	42	75	28	43	61
ENSG00000203872	ENSG00000203872.7	C6orf163	26	36	26	34	40	55	38	72	51	22	30	7	22	13	16	15	14	34	42
ENSG00000284448	ENSG00000284448.1	MIR6501	17	39	19	56	35	25	25	18	41	13	35	14	29	57	21	27	57	32	94
ENSG00000202198	ENSG00000202198.1	7SK	340127	591520	380406	528889	401633	565197	462016	266541	298141	305359	561785	254230	471184	542792	307848	225132	478676	300373	770492
ENSG00000283293	ENSG00000283293.1	RN7SK	340127	591520	380406	528889	401633	565197	462016	266541	298141	305359	561785	254230	471184	542792	307848	225132	478676	300373	770492
ENSG00000228434	ENSG00000228434.1		21	65	25	30	33	39	43	27	28	18	27	9	15	19	11	15	21	20	19
ENSG00000280135	ENSG00000280135.1		52	71	27	111	77	95	120	72	46	32	59	15	22	52	22	34	39	57	43
ENSG00000231682	ENSG00000231682.1	LINC01891	15	25	17	26	15	53	41	36	11	14	15	7	14	19	4	6	3	21	11
ENSG00000012822	ENSG00000012822.16	CALCOCO1	942	886	1054	1632	1387	1897	1357	1270	1022	836	1619	745	1367	1664	695	1073	1068	683	1835
ENSG00000166451	ENSG00000166451.14	CENPN	50	57	65	61	100	84	53	55	38	34	71	35	71	79	41	48	85	50	113
ENSG00000286149	ENSG00000286149.1		12	4	54	46	38	51	22	149	35	49	85	76	51	74	42	79	28	43	62
ENSG00000249485	ENSG00000249485.1	RBBP4P1	50	71	31	55	57	62	49	59	53	15	46	25	39	40	26	17	21	10	82
ENSG00000286032	ENSG00000286032.1		18	5	70	34	23	43	11	82	51	132	62	88	43	62	52	41	59	65	31
ENSG00000109775	ENSG00000109775.11	UFSP2	259	255	260	309	399	368	331	352	221	199	294	95	172	187	176	170	147	129	379
ENSG00000207067	ENSG00000207067.1	SNORA72	257	772	186	301	1138	274	343	544	378	154	438	65	116	185	119	88	225	186	405
ENSG00000153291	ENSG00000153291.16	SLC25A27	15	1	12	8	8	16	16	10	7	7	13	8	9	31	6	10	15	15	27
ENSG00000100307	ENSG00000100307.13	CBX7	157	298	107	345	222	348	351	168	169	79	248	45	119	139	87	122	106	122	292
ENSG00000204344	ENSG00000204344.15	STK19	133	115	153	191	182	252	152	204	127	109	225	80	168	217	103	127	133	97	321
ENSG00000236801	ENSG00000236801.1	RPL24P8	370	250	99	306	526	343	272	319	262	92	388	76	193	249	67	103	100	44	328
ENSG00000157483	ENSG00000157483.9	MYO1E	281	336	287	312	339	505	301	371	335	179	336	158	187	330	151	138	158	122	478
ENSG00000154328	ENSG00000154328.16	NEIL2	60	54	40	77	48	88	92	69	39	25	76	14	30	58	18	29	27	30	64
ENSG00000278996	ENSG00000278996.1		47	52	94	139	77	121	125	200	89	196	175	126	119	137	80	170	130	103	106
ENSG00000276756	ENSG00000276756.4		6	22	26	13	6	13	10	10	20	12	15	8	17	17	11	13	30	24	28
ENSG00000187391	ENSG00000187391.22	MAGI2	9	6	8	20	12	15	15	13	10	18	16	10	19	20	7	15	13	11	14
ENSG00000073464	ENSG00000073464.13	CLCN4	50	55	27	46	16	90	114	59	43	30	109	28	68	59	39	53	60	40	158
ENSG00000084731	ENSG00000084731.15	KIF3C	27	16	17	35	22	27	26	19	22	15	32	12	24	47	18	18	21	15	45
ENSG00000258559	ENSG00000258559.2		37	37	24	37	34	61	43	31	29	7	33	9	33	35	14	11	20	11	53
ENSG00000215156	ENSG00000215156.5		4	11	5	3	14	12	12	8	3	33	16	4	9	72	11	39	16	6	6
ENSG00000100526	ENSG00000100526.20	CDKN3	7	8	12	12	28	12	11	9	10	6	20	9	16	11	7	8	41	16	31
ENSG00000235257	ENSG00000235257.9	ITGA9-AS1	10	9	6	8	10	18	6	5	12	14	7	7	9	15	8	20	12	9	18
ENSG00000285492	ENSG00000285492.1		17	29	24	16	31	28	21	31	16	17	26	17	22	22	21	32	27	18	57
ENSG00000101898	ENSG00000101898.6	MCTS2P	29	39	33	30	29	45	30	48	40	17	31	5	14	15	17	17	25	21	37
ENSG00000286054	ENSG00000286054.1		1	1	14	12	4	8	5	9	4	25	24	8	20	15	6	13	11	5	3
ENSG00000212743	ENSG00000212743.2	LINC02656	5	6	7	7	14	9	8	10	12	5	13	6	10	11	13	7	11	4	20
ENSG00000165185	ENSG00000165185.15	KIAA1958	54	77	78	63	53	74	52	84	85	38	71	41	85	74	60	68	94	59	138
ENSG00000284154	ENSG00000284154.1	MIR3605	10	23	10	25	18	29	15	8	12	11	24	12	25	32	12	13	16	7	32
ENSG00000169203	ENSG00000169203.16	NPIPB12	208	636	213	326	292	399	371	422	424	123	269	92	189	229	206	149	214	230	265
ENSG00000278050	ENSG00000278050.1		103	101	93	79	65	100	113	61	31	23	17	36	23	34	49	16	68	42	94
ENSG00000148300	ENSG00000148300.12	REXO4	172	224	179	264	270	363	264	280	192	120	262	91	155	182	110	122	163	128	341
ENSG00000252010	ENSG00000252010.1	SCARNA5	8389	12906	2961	17339	13514	14884	14777	13601	10490	4675	12411	2882	6700	11178	3179	5674	4913	2749	9229
ENSG00000182484	ENSG00000182484.15	WASH6P	824	590	935	1211	1396	1566	1226	1195	859	857	1658	656	1193	1086	744	696	1003	600	1813
ENSG00000116005	ENSG00000116005.12	PCYOX1	308	387	350	409	493	489	486	451	343	232	341	144	280	301	195	202	302	218	598
ENSG00000286146	ENSG00000286146.1		20	4	47	31	19	38	9	62	46	86	46	51	35	47	42	44	42	54	26
ENSG00000107798	ENSG00000107798.18	LIPA	3290	2135	2450	1907	4517	3413	2431	2744	2518	1135	1770	1293	1663	2538	1035	1612	1204	558	4041
ENSG00000163344	ENSG00000163344.6	PMVK	26	42	30	32	58	58	24	35	15	8	16	12	10	9	8	18	27	14	67
ENSG00000227811	ENSG00000227811.3	INKA2-AS1	7	10	8	8	9	14	6	7	9	2	11	6	26	18	9	11	14	3	36
ENSG00000104872	ENSG00000104872.11	PIH1D1	322	375	345	589	566	756	510	424	363	291	607	232	459	561	256	291	464	271	797
ENSG00000269028	ENSG00000269028.3	MTRNR2L12	12	490	36	72	41	81	597	15	20	12	18	9	11	20	11	18	25	12	12
ENSG00000227632	ENSG00000227632.2		10	18	9	11	10	17	7	15	11	16	18	7	18	14	19	6	13	8	24
ENSG00000181991	ENSG00000181991.16	MRPS11	131	199	159	207	211	278	196	185	173	123	227	118	187	209	118	152	177	95	350
ENSG00000215492	ENSG00000215492.6	HNRNPA1P7	769	832	406	743	790	948	839	732	440	111	686	127	448	603	235	391	415	214	1400
ENSG00000073910	ENSG00000073910.23	FRY	649	755	854	1060	896	1576	831	952	1048	495	917	576	867	1277	687	849	1120	513	1870
ENSG00000270533	ENSG00000270533.2		1	5	8	8	13	8	5	7	11	8	11	7	11	11	5	12	13	3	11
ENSG00000131462	ENSG00000131462.9	TUBG1	32	32	26	57	30	90	50	40	45	31	66	21	58	79	30	36	47	18	83
ENSG00000275097	ENSG00000275097.1		85	106	61	137	127	155	110	109	101	62	108	37	68	85	54	62	62	41	137
ENSG00000206228	ENSG00000206228.4	HNRNPA1P4	221	223	132	167	211	191	198	158	121	40	129	45	100	118	56	68	138	75	368
ENSG00000185561	ENSG00000185561.10	TLCD2	8	7	5	8	7	7	11	5	8	8	11	6	7	8	4	6	18	11	12
ENSG00000198064	ENSG00000198064.13	NPIPB13	230	644	230	317	357	388	358	503	492	122	296	94	210	215	227	155	240	245	307
ENSG00000131037	ENSG00000131037.15	EPS8L1	13	14	12	25	15	28	15	15	10	7	20	10	17	28	7	15	24	10	46
ENSG00000164828	ENSG00000164828.18	SUN1	859	784	816	1099	1016	1304	1056	984	897	456	890	372	680	845	485	557	629	500	1594
ENSG00000227939	ENSG00000227939.1	RPL3P2	170	192	74	210	273	205	290	295	224	79	263	60	133	165	71	80	96	44	210
ENSG00000277125	ENSG00000277125.1		90	150	65	169	126	177	131	117	114	63	113	34	83	85	54	46	99	61	158
ENSG00000155980	ENSG00000155980.13	KIF5A	1	2	8	7	2	6	7	6	7	8	11	3	8	8	7	6	5	8	5
ENSG00000255760	ENSG00000255760.2	LINC02422	14	21	28	25	14	38	38	19	46	21	37	8	33	30	29	32	50	17	58
ENSG00000124783	ENSG00000124783.14	SSR1	2041	2075	2013	2639	1777	2624	2278	2105	1818	723	1863	710	1757	1771	1027	971	1859	759	3666
ENSG00000109929	ENSG00000109929.10	SC5D	277	234	211	259	316	325	294	281	325	175	287	99	153	163	115	128	186	151	340
ENSG00000276672	ENSG00000276672.1		14	19	8	33	24	20	16	18	16	20	27	12	20	18	13	22	20	13	30
ENSG00000280033	ENSG00000280033.1		4	10	3	10	13	13	6	7	8	8	12	3	10	16	4	7	7	8	18
ENSG00000275854	ENSG00000275854.1		19	9	12	14	20	16	8	17	12	8	11	3	4	7	3	3	8	9	17
ENSG00000116791	ENSG00000116791.14	CRYZ	272	378	200	385	217	172	113	216	282	109	64	44	85	150	73	63	228	191	193
ENSG00000119685	ENSG00000119685.20	TTLL5	163	211	232	229	238	304	188	244	209	135	225	118	185	286	170	194	216	155	412
ENSG00000155158	ENSG00000155158.20	TTC39B	651	698	489	792	871	941	675	855	489	272	546	236	388	479	430	342	418	592	693
ENSG00000167522	ENSG00000167522.16	ANKRD11	583	810	562	827	697	961	727	790	623	269	591	273	449	486	426	367	574	451	998
ENSG00000135272	ENSG00000135272.12	MDFIC	1284	1532	1101	1877	1651	1812	1694	1396	1385	840	1498	636	1022	1361	663	799	998	814	1926
ENSG00000272936	ENSG00000272936.1		12	7	10	29	28	13	10	22	12	18	29	6	12	13	13	18	27	9	55
ENSG00000251791	ENSG00000251791.1	SCARNA6	1901	1556	809	1742	2847	1323	1435	1703	1552	1001	1357	543	682	1004	657	330	1211	809	1166
ENSG00000263465	ENSG00000263465.5	SRSF8	495	688	322	664	583	712	643	550	425	306	564	213	307	442	255	286	397	260	723
ENSG00000225094	ENSG00000225094.3	SETP20	103	35	51	115	163	115	96	215	145	55	80	60	80	72	29	42	31	7	45
ENSG00000252316	ENSG00000252316.1	RNY4	2536	9634	1550	3682	10176	3387	3687	3809	3087	915	4681	640	1891	2812	960	1438	2140	1135	7597
ENSG00000240481	ENSG00000240481.3	RN7SL38P	34	44	48	17	118	23	33	56	53	17	26	12	9	6	12	12	32	27	24
ENSG00000211803	ENSG00000211803.2	TRAV23DV6	18	22	16	38	27	33	58	27	24	29	24	7	13	9	7	9	36	5	11
ENSG00000249685	ENSG00000249685.1		16	12	9	16	19	22	10	26	13	6	18	2	5	5	4	5	20	6	15
ENSG00000138794	ENSG00000138794.10	CASP6	102	119	81	102	139	140	121	127	99	49	98	47	74	93	56	54	75	67	140
ENSG00000250021	ENSG00000250021.7	ARPIN-AP3S2	313	326	417	520	525	539	321	437	274	213	529	297	550	535	220	277	336	234	791
ENSG00000182310	ENSG00000182310.15	SPACA6	14	4	11	21	8	27	11	8	8	14	22	7	25	23	4	14	12	9	20
ENSG00000172687	ENSG00000172687.14	ZNF738	73	69	60	146	99	121	88	106	82	70	160	42	115	117	64	74	79	60	136
ENSG00000227733	ENSG00000227733.10		2	3	7	4	1	4	8	6	8	12	9	3	7	12	3	11	6	2	6
ENSG00000136003	ENSG00000136003.16	ISCU	1023	1099	1162	1752	1306	1956	1509	1475	1232	1043	1584	800	1159	1969	793	1129	1180	830	1969
ENSG00000204438	ENSG00000204438.11	GPANK1	145	145	163	240	186	264	190	166	115	118	245	110	183	175	96	135	193	114	283
ENSG00000188282	ENSG00000188282.12	RUFY4	49	30	59	48	62	91	38	106	61	32	82	50	96	83	40	74	62	44	85
ENSG00000235720	ENSG00000235720.1	GABPAP	138	132	131	165	173	188	148	170	129	76	141	62	83	117	64	80	100	99	204
ENSG00000144746	ENSG00000144746.7	ARL6IP5	3410	3909	3518	3654	3909	4293	3283	3370	2945	1619	2738	1652	2088	2992	1810	1836	2872	1649	5355
ENSG00000277370	ENSG00000277370.1	SNORD49A	137	407	117	178	587	151	225	231	182	59	269	49	88	131	54	104	106	76	235
ENSG00000172638	ENSG00000172638.13	EFEMP2	33	34	45	67	32	86	72	57	37	42	71	22	60	99	34	39	53	24	91
ENSG00000227337	ENSG00000227337.1	RPL23AP43	66	18	26	72	111	59	65	48	42	22	46	22	19	51	20	18	29	11	14
ENSG00000287255	ENSG00000287255.1		14	7	25	16	19	19	6	8	14	10	15	11	14	24	11	7	30	9	44
ENSG00000237214	ENSG00000237214.3		410	304	308	569	624	785	715	486	440	238	517	188	317	613	142	249	296	144	486
ENSG00000204842	ENSG00000204842.18	ATXN2	242	325	235	278	423	335	313	340	301	151	288	117	212	238	164	156	188	160	382
ENSG00000162599	ENSG00000162599.17	NFIA	181	184	154	198	261	194	190	222	244	103	194	127	183	225	190	187	212	158	461
ENSG00000014257	ENSG00000014257.16	ACP3	437	298	498	419	453	516	347	407	390	202	421	279	491	684	296	322	482	227	778
ENSG00000204267	ENSG00000204267.16	TAP2	939	1303	1119	1942	1326	2397	1498	1492	1281	775	1643	676	1408	1621	892	1169	1571	766	3216
ENSG00000124104	ENSG00000124104.19	SNX21	58	72	77	107	87	181	76	63	45	34	134	47	129	162	45	66	66	41	231
ENSG00000244270	ENSG00000244270.1	RPL32P29	120	216	125	184	176	155	172	130	143	119	279	88	188	215	74	126	156	88	235
ENSG00000179029	ENSG00000179029.15	TMEM107	2660	8108	1783	3337	6981	3714	4073	2981	2731	936	6560	704	2413	2514	704	1823	1149	1213	5350
ENSG00000185591	ENSG00000185591.10	SP1	2086	2231	2286	2965	2357	3794	2587	2260	2182	1323	2722	1234	2556	2939	1355	2163	2602	1469	4440
ENSG00000226572	ENSG00000226572.1	SNORD57	247	677	213	255	1109	209	331	534	313	175	350	63	136	130	100	125	201	204	368
ENSG00000100379	ENSG00000100379.17	KCTD17	73	90	84	141	95	187	97	84	69	53	157	55	114	128	66	65	77	53	249
ENSG00000226976	ENSG00000226976.3	COX6A1P2	206	255	271	391	290	448	348	244	224	149	403	158	300	392	181	215	324	157	453
ENSG00000268205	ENSG00000268205.1		209	253	171	280	365	378	303	281	264	137	322	83	178	226	142	112	151	163	318
ENSG00000286057	ENSG00000286057.1		2	1	15	16	4	13	6	9	5	28	30	10	23	19	7	17	11	6	3
ENSG00000163624	ENSG00000163624.6	CDS1	4	6	7	5	10	9	12	5	4	8	10	5	5	13	6	5	9	8	9
ENSG00000139679	ENSG00000139679.16	LPAR6	1816	1563	2462	2403	2787	2413	2256	2276	1816	1957	2467	1280	2116	1787	1241	1853	2476	1863	4008
ENSG00000282639	ENSG00000282639.1	IGHV3-64D	19	40	17	55	33	47	189	24	25	10	33	11	20	30	9	19	10	16	19
ENSG00000168806	ENSG00000168806.8	LCMT2	89	163	107	160	163	247	157	135	76	58	144	30	94	91	43	77	70	73	226
ENSG00000206760	ENSG00000206760.1	SNORA6	195	673	145	371	662	348	451	301	302	113	376	74	175	221	84	154	184	170	492
ENSG00000279901	ENSG00000279901.1		53	71	40	51	46	52	35	50	72	11	26	13	29	52	38	20	20	9	85
ENSG00000115211	ENSG00000115211.16	EIF2B4	184	178	179	274	248	356	208	230	210	91	250	86	172	170	87	150	135	103	327
ENSG00000285702	ENSG00000285702.1		140	182	106	254	186	252	176	161	172	100	171	59	126	119	84	61	156	87	203
ENSG00000185973	ENSG00000185973.12	TMLHE	223	262	248	274	270	344	275	306	246	155	316	127	250	337	165	176	285	163	475
ENSG00000177302	ENSG00000177302.15	TOP3A	517	567	457	596	618	903	509	501	415	182	566	238	458	422	230	336	328	250	886
ENSG00000139055	ENSG00000139055.7	ERP27	65	91	55	96	93	127	96	81	99	33	115	35	52	53	42	41	53	43	111
ENSG00000200084	ENSG00000200084.1	SNORD68	222	1130	97	352	1221	351	451	378	255	105	562	32	123	144	62	122	152	144	539
ENSG00000090470	ENSG00000090470.15	PDCD7	244	324	245	381	544	454	336	308	238	198	335	103	236	218	150	176	235	133	471
ENSG00000271601	ENSG00000271601.4	LIX1L	312	498	238	518	419	584	470	341	272	164	363	103	289	389	168	183	239	212	576
ENSG00000229251	ENSG00000229251.3	HNRNPA1P8	241	241	158	178	245	204	206	221	151	54	177	47	93	146	84	76	173	100	371
ENSG00000273507	ENSG00000273507.5		4	3	7	9	9	11	3	11	11	6	14	4	14	11	5	14	6	5	11
ENSG00000082397	ENSG00000082397.18	EPB41L3	1260	772	1167	1095	1338	1392	1177	978	1058	661	1303	586	1471	1314	535	1306	1414	567	3467
ENSG00000200463	ENSG00000200463.1	SNORD118	2441	7901	1463	3102	6800	3477	3908	2734	2577	833	6375	603	2209	2339	625	1726	998	1097	4867
ENSG00000276610	ENSG00000276610.1	SNORD64	17	26	9	15	34	29	15	31	22	14	18	7	4	7	6	2	13	22	15
ENSG00000287091	ENSG00000287091.1		23	15	35	34	29	41	33	23	27	23	38	19	44	41	33	26	23	11	53
ENSG00000259291	ENSG00000259291.2	ZNF710-AS1	23	35	15	42	44	50	34	37	30	13	28	8	21	8	10	11	20	18	67
ENSG00000185485	ENSG00000185485.14	SDHAP1	379	507	523	621	702	971	446	708	425	248	514	182	431	493	229	249	367	317	866
ENSG00000112294	ENSG00000112294.14	ALDH5A1	78	176	47	182	143	223	220	151	109	76	109	22	79	84	39	90	91	79	124
ENSG00000225138	ENSG00000225138.8	SLC9A3-AS1	35	41	26	78	29	70	82	48	101	91	251	9	201	171	8	141	59	28	268
ENSG00000136273	ENSG00000136273.13	HUS1	269	313	258	390	310	444	278	324	265	125	308	132	225	273	160	193	189	143	480
ENSG00000161956	ENSG00000161956.13	SENP3	433	399	446	594	504	831	555	478	480	263	683	266	507	629	322	393	410	276	1050
ENSG00000271964	ENSG00000271964.1		23	40	11	21	25	42	37	32	42	8	26	11	4	33	8	10	21	14	19
ENSG00000235530	ENSG00000235530.7		14	26	12	10	19	19	21	16	9	7	22	3	12	3	4	3	6	8	19
ENSG00000234231	ENSG00000234231.4	ANAPC1P4	405	410	300	542	502	621	511	427	381	262	497	210	428	555	275	336	418	244	771
ENSG00000108587	ENSG00000108587.16	GOSR1	392	425	352	470	503	578	461	458	425	214	411	210	312	316	223	274	296	257	619
ENSG00000196275	ENSG00000196275.15	GTF2IRD2	480	446	380	522	589	692	594	622	607	310	627	218	349	471	246	263	286	268	611
ENSG00000284195	ENSG00000284195.1	MIR6852	98	86	49	133	105	150	98	96	77	25	77	27	70	101	50	45	47	15	168
ENSG00000186687	ENSG00000186687.16	LYRM7	406	418	265	417	560	443	418	506	393	265	366	126	268	320	180	201	282	260	486
ENSG00000143252	ENSG00000143252.16	SDHC	45	84	52	90	107	68	42	58	32	15	26	16	31	33	30	18	58	27	111
ENSG00000242060	ENSG00000242060.1	RPS3AP49	382	346	144	486	619	474	641	346	357	174	502	109	268	458	127	139	193	119	325
ENSG00000143776	ENSG00000143776.19	CDC42BPA	59	40	59	59	26	62	37	34	58	57	42	27	52	53	48	41	89	20	150
ENSG00000229186	ENSG00000229186.4	ADAM1A	47	88	57	79	77	114	89	100	60	49	85	28	46	43	27	33	41	37	111
ENSG00000286252	ENSG00000286252.1		19	4	44	27	18	34	6	64	36	77	38	49	27	39	40	31	41	47	21
ENSG00000196778	ENSG00000196778.4	OR52K1	2	9	24	11	34	21	9	28	10	12	14	11	16	24	18	24	14	19	34
ENSG00000174744	ENSG00000174744.14	BRMS1	400	445	412	592	523	709	466	405	373	250	684	231	506	764	234	398	399	239	856
ENSG00000104447	ENSG00000104447.13	TRPS1	1373	1071	1605	1708	1424	1897	1390	1527	1219	813	1496	1029	1607	1404	1107	1274	1270	873	2946
ENSG00000204272	ENSG00000204272.13	NBDY	61	122	46	150	82	136	121	67	64	45	71	37	44	59	27	59	42	32	135
ENSG00000181090	ENSG00000181090.21	EHMT1	597	772	583	956	841	1124	783	785	670	366	718	312	570	755	383	430	510	377	1318
ENSG00000215386	ENSG00000215386.13	MIR99AHG	3	4	5	14	5	12	6	17	15	31	18	9	10	24	3	21	14	8	7
ENSG00000142207	ENSG00000142207.7	URB1	251	466	185	399	416	537	499	399	304	174	445	105	248	305	157	186	205	181	453
ENSG00000112394	ENSG00000112394.17	SLC16A10	49	122	25	95	69	168	113	115	89	64	79	19	22	52	15	39	55	75	36
ENSG00000146556	ENSG00000146556.14	WASH2P	803	533	819	1243	1204	1509	1184	940	757	713	1525	571	996	1080	606	630	895	522	1676
ENSG00000067606	ENSG00000067606.17	PRKCZ	57	100	31	110	91	102	109	69	60	40	83	29	40	74	25	31	29	30	96
ENSG00000175344	ENSG00000175344.19	CHRNA7	38	19	29	34	45	33	66	22	31	20	54	29	34	75	25	21	31	25	63
ENSG00000228463	ENSG00000228463.10		25	73	57	50	87	130	77	93	84	39	141	45	129	104	56	80	64	30	132
ENSG00000146592	ENSG00000146592.17	CREB5	386	363	385	464	363	447	325	373	601	140	295	330	466	867	410	379	576	305	1123
ENSG00000257017	ENSG00000257017.9	HP	104	15	183	87	151	155	116	303	184	109	129	109	169	370	75	80	253	129	378
ENSG00000123191	ENSG00000123191.16	ATP7B	9	13	3	18	17	15	24	11	12	17	15	13	18	10	9	13	20	13	24
ENSG00000198089	ENSG00000198089.16	SFI1	526	838	461	1165	831	1321	996	844	733	448	890	271	521	693	316	464	439	475	926
ENSG00000164002	ENSG00000164002.12	EXO5	103	97	79	86	137	133	89	114	81	41	115	33	67	54	46	58	56	49	142
ENSG00000147439	ENSG00000147439.13	BIN3	158	235	169	369	252	405	231	224	164	128	296	130	201	338	146	174	220	138	484
ENSG00000276788	ENSG00000276788.1	SNORD26	251	295	132	122	764	136	137	253	166	92	129	50	62	98	70	44	160	128	186
ENSG00000163684	ENSG00000163684.12	RPP14	291	355	357	308	577	520	393	426	344	207	437	140	223	277	169	170	228	228	529
ENSG00000171858	ENSG00000171858.18	RPS21	1538	2245	857	2019	2107	2124	1984	1119	1139	634	1607	479	902	1381	626	589	1163	770	2873
ENSG00000278144	ENSG00000278144.1		67	161	60	129	66	181	130	78	55	19	55	17	44	56	35	59	67	29	219
ENSG00000100350	ENSG00000100350.15	FOXRED2	7	25	7	14	7	26	8	10	6	8	25	5	29	38	9	16	6	9	17
ENSG00000212452	ENSG00000212452.1	SNORD69	54	191	33	74	403	74	102	98	74	34	133	8	22	39	26	18	42	49	117
ENSG00000108423	ENSG00000108423.15	TUBD1	107	132	112	139	200	217	172	155	139	82	158	65	76	94	67	81	81	96	187
ENSG00000141646	ENSG00000141646.14	SMAD4	1079	1422	985	1311	1600	1946	1312	1468	1246	758	1302	467	943	940	625	760	892	706	2247
ENSG00000130340	ENSG00000130340.17	SNX9	415	611	357	526	486	805	502	499	548	296	483	174	287	425	198	306	412	280	670
ENSG00000177076	ENSG00000177076.6	ACER2	35	29	25	37	23	65	35	23	35	10	27	10	20	31	9	24	21	9	41
ENSG00000272356	ENSG00000272356.1		13	22	16	14	35	24	26	38	35	8	20	8	12	13	4	9	14	14	27
ENSG00000210082	ENSG00000210082.2	MT-RNR2	595	17455	1603	2931	1007	3768	24038	824	776	846	1044	649	680	892	431	852	1535	487	398
ENSG00000269940	ENSG00000269940.1		38	72	35	50	55	61	45	59	38	10	39	15	25	28	12	26	38	27	99
ENSG00000272815	ENSG00000272815.1		40	6	21	88	101	69	112	28	15	65	51	55	39	209	66	130	108	22	51
ENSG00000202252	ENSG00000202252.1	SNORD14C	327	1551	176	407	1347	336	501	419	366	239	493	74	113	162	110	100	297	254	646
ENSG00000134769	ENSG00000134769.23	DTNA	8	13	18	16	12	21	28	5	14	14	27	7	14	29	11	14	13	6	33
ENSG00000265185	ENSG00000265185.6	SNORD3B-1	153394	49169	35962	64082	274895	43875	42270	68877	89402	15366	79590	27555	33353	51955	40359	8711	49178	11252	52702
ENSG00000248503	ENSG00000248503.2		27	32	14	30	31	57	36	34	21	24	45	14	30	50	19	18	28	21	62
ENSG00000166896	ENSG00000166896.9	ATP23	79	108	58	75	157	103	49	110	45	60	111	43	81	96	61	69	115	45	191
ENSG00000207001	ENSG00000207001.1	SNORD116-2	56	196	13	42	240	41	52	78	44	24	62	9	10	29	6	10	40	32	54
ENSG00000100365	ENSG00000100365.16	NCF4	478	426	583	834	628	778	616	512	507	224	745	393	644	1160	340	636	574	267	1381
ENSG00000264940	ENSG00000264940.5	SNORD3C	210451	87967	55596	81561	387815	58973	61492	97903	110626	26071	112590	33816	41996	64882	52871	17758	75809	28018	80487
ENSG00000249087	ENSG00000249087.7	ZNF436-AS1	17	16	21	19	43	46	34	30	20	21	52	10	51	26	12	22	34	20	54
ENSG00000262074	ENSG00000262074.7	SNORD3B-2	154467	48959	36960	66637	274632	44361	42559	69069	90048	15541	81259	27946	33640	53410	40473	8767	49605	11180	55283
ENSG00000214174	ENSG00000214174.8	AMZ2P1	145	81	106	99	202	197	96	84	112	50	89	54	62	84	55	41	84	43	172
ENSG00000163171	ENSG00000163171.8	CDC42EP3	1273	1135	1224	1643	1415	2009	1544	1683	1519	630	1656	990	1801	1408	892	1483	1426	1225	2839
ENSG00000277599	ENSG00000277599.1		81	175	113	131	88	182	190	115	77	22	63	59	74	65	54	61	90	51	215
ENSG00000258216	ENSG00000258216.7		11	14	13	11	5	10	9	16	14	11	13	6	14	22	7	8	15	9	21
ENSG00000166295	ENSG00000166295.9	ANAPC16	1204	1316	836	1513	1491	1639	1479	1275	925	528	1517	464	990	1363	496	556	934	561	1797
ENSG00000240143	ENSG00000240143.1		161	162	202	366	213	367	251	222	184	123	414	113	249	326	146	184	249	130	326
ENSG00000263934	ENSG00000263934.5	SNORD3A	220150	105240	61281	83585	410543	64104	66838	103791	115062	29024	119779	36650	44806	67259	56174	20342	82355	32405	91475
ENSG00000122642	ENSG00000122642.11	FKBP9	43	35	37	61	57	39	33	68	43	35	51	22	48	62	29	35	59	20	133
ENSG00000171914	ENSG00000171914.16	TLN2	9	12	8	19	17	20	13	14	11	10	19	8	25	22	6	10	10	11	24
ENSG00000133805	ENSG00000133805.15	AMPD3	267	399	361	517	347	551	377	387	330	122	334	138	350	336	140	232	261	169	624
ENSG00000133063	ENSG00000133063.16	CHIT1	8	17	9	21	9	15	17	44	8	9	15	10	10	24	18	16	16	22	46
ENSG00000115307	ENSG00000115307.17	AUP1	853	688	766	1434	1024	1635	1110	830	765	524	1320	503	994	1313	614	866	863	478	1764
ENSG00000284879	ENSG00000284879.1		581	567	436	794	833	901	730	595	594	350	749	301	604	781	393	480	657	407	1184
ENSG00000139613	ENSG00000139613.12	SMARCC2	521	737	514	891	622	977	773	684	654	323	702	253	484	508	352	452	551	354	883
ENSG00000115866	ENSG00000115866.11	DARS1	802	894	665	882	1163	1125	912	883	742	533	860	365	616	727	425	431	654	465	1109
ENSG00000272106	ENSG00000272106.1		62	51	61	89	53	109	43	68	51	38	78	48	86	100	37	55	63	35	102
ENSG00000241852	ENSG00000241852.10	C8orf58	27	53	20	87	44	76	66	49	27	26	62	28	44	71	32	46	56	22	117
ENSG00000200913	ENSG00000200913.1	SNORD46	939	1992	706	632	5820	522	784	1958	1108	689	980	230	265	325	334	243	765	623	1223
ENSG00000205277	ENSG00000205277.10	MUC12	2	18	43	3	47	29	7	17	10	46	32	55	10	27	19	13	21	60	19
ENSG00000200156	ENSG00000200156.1	RNU5B-1	10157	45105	4751	13965	49272	13747	16708	12995	9549	3141	23810	1761	7825	9610	2846	5812	5825	3871	36921
ENSG00000111886	ENSG00000111886.11	GABRR2	29	16	24	19	17	40	26	20	21	15	27	14	27	44	11	26	36	12	40
ENSG00000152464	ENSG00000152464.15	RPP38	103	93	98	113	148	161	121	114	74	57	135	36	82	72	30	69	57	59	148
ENSG00000140264	ENSG00000140264.21	SERF2	2462	2454	2643	3856	3145	4064	2763	2609	2488	1690	3554	1882	2987	3934	1809	1888	2713	1340	4954
ENSG00000188933	ENSG00000188933.16	USP32P1	155	46	92	212	315	229	292	128	60	190	142	145	112	623	191	353	374	66	218
ENSG00000148655	ENSG00000148655.15	LRMDA	67	62	45	62	63	74	67	46	62	29	88	47	55	102	51	56	75	18	133
ENSG00000279166	ENSG00000279166.1		288	285	291	257	509	347	247	484	614	154	301	185	377	455	421	391	639	285	987
ENSG00000284284	ENSG00000284284.1	MIR4712	32	50	21	20	25	63	17	92	55	23	66	3	4	13	20	18	6	17	19
ENSG00000276216	ENSG00000276216.1		403	597	469	413	362	568	277	821	158	116	373	113	333	296	101	167	160	98	776
ENSG00000171714	ENSG00000171714.13	ANO5	75	124	67	92	36	74	130	80	74	33	85	54	125	118	85	92	62	84	188
ENSG00000234390	ENSG00000234390.4	USP27X-DT	9	13	12	11	11	28	22	8	7	8	27	7	19	10	7	14	13	8	37
ENSG00000168564	ENSG00000168564.6	CDKN2AIP	460	557	469	539	668	650	575	561	406	339	488	196	335	326	230	233	452	322	739
ENSG00000196756	ENSG00000196756.13	SNHG17	169	358	136	233	251	259	225	171	230	57	231	60	110	168	105	113	153	85	366
ENSG00000224993	ENSG00000224993.3	RPL29P12	81	185	54	160	159	225	219	176	139	53	167	34	87	126	32	106	55	13	223
ENSG00000207501	ENSG00000207501.1	RNVU1-14	309	453	405	331	299	404	229	694	117	101	287	94	251	232	83	137	138	77	544
ENSG00000169330	ENSG00000169330.9	MINAR1	6	9	7	18	12	14	21	18	7	8	18	4	13	17	7	9	14	10	30
ENSG00000082515	ENSG00000082515.18	MRPL22	84	100	101	127	143	158	128	124	110	34	102	59	74	94	54	49	115	52	171
ENSG00000224356	ENSG00000224356.5		17	19	17	23	25	27	16	21	12	6	16	7	10	14	8	5	16	13	25
ENSG00000175756	ENSG00000175756.13	AURKAIP1	175	241	228	303	243	349	239	147	162	104	295	109	218	379	135	183	197	141	478
ENSG00000163389	ENSG00000163389.12	POGLUT1	553	432	389	487	658	812	696	548	467	256	624	193	378	406	274	268	384	266	800
ENSG00000124713	ENSG00000124713.6	GNMT	18	8	8	21	18	22	9	14	9	8	13	12	18	20	14	14	19	4	41
ENSG00000164300	ENSG00000164300.17	SERINC5	624	1035	546	758	961	950	868	1123	825	503	786	361	503	542	386	275	517	527	963
ENSG00000197948	ENSG00000197948.11	FCHSD1	434	441	436	904	691	1025	809	587	568	376	1001	323	574	907	360	512	517	368	1043
ENSG00000255717	ENSG00000255717.7	SNHG1	3406	5993	2217	3056	12492	2935	3187	5418	3667	2199	4030	983	1532	2173	1382	1066	2763	2549	4316
ENSG00000201772	ENSG00000201772.1	SNORA5C	150	375	134	146	453	149	159	202	194	111	187	55	65	94	66	50	159	93	235
ENSG00000125863	ENSG00000125863.20	MKKS	262	275	312	293	427	466	372	340	248	146	321	120	211	183	174	148	239	150	573
ENSG00000099364	ENSG00000099364.18	FBXL19	169	227	191	293	190	324	212	199	147	110	304	115	212	262	146	135	154	139	453
ENSG00000144559	ENSG00000144559.10	TAMM41	56	78	36	80	95	83	70	79	80	30	54	22	57	34	31	44	56	43	72
ENSG00000260269	ENSG00000260269.5		70	110	93	93	101	162	109	107	98	24	110	55	62	108	39	62	56	29	140
ENSG00000239437	ENSG00000239437.3	RN7SL752P	3754	11701	4641	6575	14281	6819	7405	7996	6207	3253	8908	1866	3304	3964	2273	4705	4184	3813	7488
ENSG00000278829	ENSG00000278829.1		14	30	14	26	18	14	12	25	22	5	15	5	8	6	4	8	14	17	21
ENSG00000154165	ENSG00000154165.5	GPR15	60	93	87	112	156	126	350	63	105	64	139	43	90	341	31	309	211	462	447
ENSG00000169246	ENSG00000169246.16	NPIPB3	616	1327	496	807	938	974	844	1033	1142	324	701	302	462	589	547	327	669	581	892
ENSG00000278864	ENSG00000278864.1		15	31	6	20	23	28	25	26	29	15	23	7	6	5	10	7	4	11	26
ENSG00000255455	ENSG00000255455.2		51	79	59	96	74	116	97	83	107	66	89	32	80	93	50	78	95	71	162
ENSG00000206621	ENSG00000206621.1	SNORD116-14	127	456	50	167	508	178	212	279	167	87	254	35	43	92	47	59	144	109	180
ENSG00000258610	ENSG00000258610.1		44	14	15	26	24	40	14	41	39	20	60	9	28	56	31	22	26	14	57
ENSG00000085872	ENSG00000085872.15	CHERP	42	70	31	85	40	105	97	40	34	11	56	15	42	45	20	28	36	18	70
ENSG00000214776	ENSG00000214776.12		54	68	78	63	32	225	63	139	139	45	76	28	10	123	35	69	14	24	5
ENSG00000109339	ENSG00000109339.24	MAPK10	11	4	9	18	4	11	5	3	5	16	12	3	10	28	4	15	12	7	6
ENSG00000226419	ENSG00000226419.8	SLC16A1-AS1	63	81	63	60	78	89	108	121	71	44	116	35	53	41	34	39	26	33	61
ENSG00000226284	ENSG00000226284.1	ARPC3P1	94	260	227	134	97	231	141	88	74	100	153	101	113	125	94	215	180	106	482
ENSG00000255154	ENSG00000255154.9	HTD2	219	263	250	230	427	369	277	299	255	141	317	97	175	195	126	118	184	163	405
ENSG00000108433	ENSG00000108433.17	GOSR2	371	538	352	528	506	719	602	498	396	178	494	139	354	365	242	271	410	225	868
ENSG00000010165	ENSG00000010165.20	EEF1AKNMT	200	305	239	276	340	417	329	235	208	128	238	77	203	137	120	130	216	117	556
ENSG00000164244	ENSG00000164244.21	PRRC1	552	679	589	812	704	889	715	731	639	458	749	323	621	747	422	505	735	399	1137
ENSG00000240253	ENSG00000240253.6	FAR2P3	7	2	4	12	26	3	4	12	3	8	19	4	8	8	20	9	3	6	16
ENSG00000100938	ENSG00000100938.18	GMPR2	609	477	657	719	829	956	743	610	496	403	958	338	656	899	324	486	571	352	1309
ENSG00000237298	ENSG00000237298.10	TTN-AS1	536	719	641	653	579	944	609	596	652	359	708	331	584	817	368	528	578	458	1275
ENSG00000157869	ENSG00000157869.16	RAB28	204	232	234	307	322	324	247	238	241	182	260	143	245	292	158	157	286	164	464
ENSG00000166793	ENSG00000166793.13	YPEL4	7	3	4	17	10	14	11	3	6	6	13	10	13	8	5	6	8	2	53
ENSG00000163482	ENSG00000163482.12	STK36	82	84	85	168	115	278	151	102	79	68	179	66	153	177	67	113	96	58	255
ENSG00000234456	ENSG00000234456.9	MAGI2-AS3	25	11	36	14	8	16	14	17	33	7	34	15	17	24	33	44	18	8	48
ENSG00000207442	ENSG00000207442.1	SNORD116-6	52	227	13	45	221	46	54	81	46	25	72	5	12	29	7	11	45	36	63
ENSG00000201823	ENSG00000201823.1	SNORD48	78	193	55	74	405	72	75	128	88	41	111	29	30	36	31	24	72	74	88
ENSG00000202363	ENSG00000202363.1	SNORA62	636	2497	728	1033	2309	1118	1452	1293	1092	652	1504	292	453	699	357	736	718	678	1175
ENSG00000188976	ENSG00000188976.11	NOC2L	538	588	564	514	683	916	686	496	442	355	797	315	567	697	388	401	500	337	1006
ENSG00000213033	ENSG00000213033.4	AURKAP1	14	23	19	20	11	30	15	20	27	12	25	10	15	30	17	19	34	20	29
ENSG00000115042	ENSG00000115042.10	FAHD2A	110	119	94	170	126	194	158	114	125	96	190	68	166	150	87	88	114	83	195
ENSG00000115661	ENSG00000115661.14	STK16	182	219	163	248	262	320	232	203	152	119	295	104	225	272	116	136	188	114	429
ENSG00000277947	ENSG00000277947.1	SNORD3D	5514	6906	4560	6548	10091	3816	3081	3795	4051	1456	5382	2072	2345	3789	1759	1188	3050	1755	11593
ENSG00000281000	ENSG00000281000.1	SNORD3D	5510	6901	4555	6540	10089	3812	3079	3792	4047	1455	5381	2070	2340	3787	1758	1187	3050	1754	11580
ENSG00000285410	ENSG00000285410.1	GABPB1-IT1	446	524	465	659	436	619	518	476	440	334	588	244	435	737	318	358	426	292	869
ENSG00000115274	ENSG00000115274.15	INO80B	150	154	160	163	248	230	199	197	145	150	280	103	196	186	139	120	132	92	328
ENSG00000158825	ENSG00000158825.6	CDA	60	136	62	82	66	197	85	77	55	9	73	20	65	55	31	39	29	20	217
ENSG00000210112	ENSG00000210112.1	MT-TM	445	1219	356	296	1471	348	499	609	431	280	325	131	134	185	225	125	550	311	640
ENSG00000144152	ENSG00000144152.13	FBLN7	8	20	12	21	13	23	21	8	5	7	22	3	4	6	4	4	6	8	10
ENSG00000121289	ENSG00000121289.18	CEP89	101	113	99	149	147	166	146	130	90	66	132	54	93	102	56	73	97	54	139
ENSG00000173726	ENSG00000173726.11	TOMM20	1573	1579	1154	1670	1575	1887	1400	1306	1208	684	1363	566	1046	1571	721	755	1099	567	2421
ENSG00000279432	ENSG00000279432.1		39	35	34	29	68	59	49	58	44	19	48	19	24	22	29	22	19	23	43
ENSG00000167555	ENSG00000167555.14	ZNF528	173	172	121	199	272	214	267	253	176	78	179	68	151	182	81	99	59	135	265
ENSG00000264229	ENSG00000264229.1	RNU4ATAC	920	2284	897	937	2724	1067	1200	854	863	381	1660	312	668	831	384	578	816	449	1373
ENSG00000104915	ENSG00000104915.15	STX10	647	582	698	932	753	1207	854	640	573	358	932	432	800	1067	444	586	626	377	1416
ENSG00000198131	ENSG00000198131.14	ZNF544	125	245	116	289	281	306	270	229	186	132	242	54	178	152	81	90	110	108	314
ENSG00000121101	ENSG00000121101.16	TEX14	8	7	12	9	4	9	8	8	6	6	13	6	11	19	6	9	3	5	17
ENSG00000145741	ENSG00000145741.16	BTF3	3411	3835	3077	3893	3880	4893	4025	3901	3262	2181	3824	1640	2798	3518	1916	2122	2748	1531	4442
ENSG00000267751	ENSG00000267751.5	BSG-AS1	3	10	4	7	8	8	4	10	6	5	8	5	10	22	6	3	4	8	12
ENSG00000166926	ENSG00000166926.9	MS4A6E	22	28	9	14	32	50	21	15	14	12	42	8	24	17	11	38	24	16	108
ENSG00000261701	ENSG00000261701.8	HPR	29	8	81	23	55	37	33	94	59	57	37	41	43	95	31	16	99	42	115
ENSG00000105443	ENSG00000105443.15	CYTH2	327	273	299	374	360	478	369	334	264	201	456	198	288	402	216	227	258	227	556
ENSG00000182134	ENSG00000182134.16	TDRKH	63	83	44	94	70	86	81	68	71	40	86	21	48	49	34	23	54	45	62
ENSG00000206656	ENSG00000206656.1	SNORD116-17	170	732	72	240	714	201	247	293	192	106	330	40	58	118	51	73	154	151	280
ENSG00000211884	ENSG00000211884.1	TRAJ5	6	23	7	12	25	16	29	18	19	12	28	2	2	7	3	8	4	8	14
ENSG00000225411	ENSG00000225411.3		33	52	79	100	76	108	144	88	80	31	77	47	117	127	48	102	76	76	210
ENSG00000125462	ENSG00000125462.19	MIR9-1HG	5	15	3	17	13	9	5	8	7	9	9	9	6	8	8	10	11	7	21
ENSG00000273015	ENSG00000273015.2		406	374	289	546	531	609	413	512	455	251	433	186	319	441	215	217	351	189	568
ENSG00000258892	ENSG00000258892.1		26	34	34	40	34	57	63	42	24	19	33	9	33	26	18	15	30	9	52
ENSG00000240233	ENSG00000240233.3	RN7SL587P	29	117	29	32	124	58	54	41	34	11	47	8	34	27	11	26	23	19	83
ENSG00000110711	ENSG00000110711.11	AIP	402	469	408	627	651	750	620	434	388	341	589	246	414	587	266	387	480	352	1002
ENSG00000274091	ENSG00000274091.1	SNORD1C	19	23	8	30	36	20	17	26	25	13	16	4	9	15	7	8	17	8	29
ENSG00000072110	ENSG00000072110.16	ACTN1	766	912	612	943	559	1395	914	782	670	308	629	289	550	920	348	486	579	340	1228
ENSG00000169564	ENSG00000169564.7	PCBP1	193	472	201	315	243	413	311	195	195	62	175	84	146	205	105	124	250	111	528
ENSG00000244510	ENSG00000244510.2		10	14	13	20	25	14	8	10	6	18	17	7	15	19	10	16	11	7	20
ENSG00000279570	ENSG00000279570.1		44	62	37	45	45	43	45	73	67	23	23	19	21	25	30	17	53	33	42
ENSG00000227232	ENSG00000227232.5	WASH7P	875	575	817	1266	1230	1617	1147	950	831	716	1518	580	889	1131	654	607	942	549	1751
ENSG00000073605	ENSG00000073605.19	GSDMB	179	146	151	178	307	276	277	387	175	127	216	73	104	107	109	93	149	192	146
ENSG00000277108	ENSG00000277108.1	SNORD49B	99	338	80	165	252	120	201	103	116	20	280	38	71	122	31	61	72	36	186
ENSG00000183628	ENSG00000183628.14	DGCR6	53	121	48	100	50	129	62	40	42	32	112	29	74	164	35	63	55	36	214
ENSG00000284618	ENSG00000284618.1		165	116	93	124	134	193	148	141	112	58	112	71	77	119	68	65	79	43	215
ENSG00000236876	ENSG00000236876.3	TMSB4XP1	848	1458	484	753	1421	1060	820	1292	913	324	605	398	424	601	378	530	394	123	3072
ENSG00000198134	ENSG00000198134.3	PTMAP9	52	95	39	107	60	63	42	32	32	35	82	32	68	93	36	32	51	26	148
ENSG00000282320	ENSG00000282320.1	TRBJ1-1	39	58	34	127	55	53	86	58	29	37	61	15	17	12	14	17	64	39	42
ENSG00000169093	ENSG00000169093.16	ASMTL	83	111	84	202	120	216	137	75	79	43	116	36	90	102	56	51	58	37	181
ENSG00000171444	ENSG00000171444.18	MCC	40	84	27	60	50	72	56	39	44	34	52	14	26	48	14	31	15	32	38
ENSG00000143390	ENSG00000143390.18	RFX5	1222	1066	1345	1792	1450	2102	1387	1293	1179	780	1778	715	1329	1543	795	1065	1300	756	2472
ENSG00000177383	ENSG00000177383.5	MAGEF1	94	134	112	141	192	206	151	148	95	88	126	55	88	114	64	43	83	82	185
ENSG00000113916	ENSG00000113916.18	BCL6	471	501	511	879	437	1052	653	660	423	225	645	439	633	768	462	606	776	332	1078
ENSG00000101294	ENSG00000101294.18	HM13	379	576	321	473	442	624	572	468	326	159	490	210	288	362	191	209	339	188	813
ENSG00000172819	ENSG00000172819.17	RARG	71	92	50	164	107	167	106	65	88	33	115	29	72	67	32	50	52	46	134
ENSG00000140988	ENSG00000140988.16	RPS2	6132	8473	3858	9160	8008	9219	7754	6821	5566	3103	8598	3071	4851	6528	2828	3419	5273	2558	9803
ENSG00000214193	ENSG00000214193.11	SH3D21	19	24	15	27	24	41	18	20	19	17	20	3	8	24	11	13	17	6	18
ENSG00000168298	ENSG00000168298.7	H1-4	2487	4794	2336	6527	2731	4629	4170	2779	2417	1217	2358	1515	2140	3540	1628	1893	2919	1282	3369
ENSG00000103550	ENSG00000103550.14	KNOP1	192	156	171	199	244	273	167	298	146	163	205	63	117	110	81	99	142	113	191
ENSG00000123427	ENSG00000123427.17	EEF1AKMT3	23	39	27	66	28	39	57	27	21	15	27	15	22	22	16	16	14	9	54
ENSG00000133962	ENSG00000133962.8	CATSPERB	74	83	38	178	130	114	98	122	66	91	83	33	39	51	24	22	67	67	87
ENSG00000231259	ENSG00000231259.5	ANAPC1P2	459	450	370	648	532	741	571	492	448	305	605	249	495	631	296	400	449	259	858
ENSG00000101365	ENSG00000101365.21	IDH3B	725	643	713	967	971	1162	834	746	619	487	1017	449	773	1073	444	590	673	369	1490
ENSG00000064995	ENSG00000064995.18	TAF11	394	312	438	535	621	633	428	539	456	289	656	246	452	663	320	353	428	259	701
ENSG00000279267	ENSG00000279267.1		17	33	31	46	46	75	35	47	46	38	51	25	22	52	36	40	61	31	68
ENSG00000173715	ENSG00000173715.18	C11orf80	52	102	30	91	100	114	119	81	74	28	115	19	41	75	31	34	28	44	95
ENSG00000178607	ENSG00000178607.17	ERN1	858	1247	609	1411	1186	1422	893	779	927	381	965	416	676	1162	455	550	570	364	1566
ENSG00000268895	ENSG00000268895.6	A1BG-AS1	67	97	56	108	68	177	90	56	50	36	107	21	61	41	31	45	24	28	121
ENSG00000175676	ENSG00000175676.15	GOLGA8DP	12	3	10	16	7	16	18	21	6	29	9	11	17	15	13	10	21	11	14
ENSG00000185864	ENSG00000185864.17	NPIPB4	671	1499	545	885	1092	1057	915	1181	1360	348	780	343	506	660	645	416	711	633	991
ENSG00000215837	ENSG00000215837.7	SDHAP2	253	413	383	445	523	775	326	525	275	172	351	145	292	333	190	175	262	230	697
ENSG00000158887	ENSG00000158887.19	MPZ	25	36	41	41	38	84	43	42	30	23	67	32	68	60	20	44	31	20	68
ENSG00000284594	ENSG00000284594.1	MIR7847	380	482	469	687	486	910	529	329	328	254	911	254	751	821	286	510	459	356	525
ENSG00000283294	ENSG00000283294.1		8	11	4	9	23	11	22	26	12	21	25	12	14	24	12	8	15	11	14
ENSG00000226029	ENSG00000226029.1	LINC01772	61	81	51	58	89	103	55	133	90	46	68	32	29	52	39	25	38	44	95
ENSG00000275996	ENSG00000275996.1	SNORD27	226	534	84	191	835	172	191	271	205	86	323	34	93	161	55	43	124	92	341
ENSG00000011523	ENSG00000011523.14	CEP68	167	293	174	344	265	367	442	266	243	197	278	78	125	191	94	141	178	184	338
ENSG00000285053	ENSG00000285053.1	TBCE	404	434	388	451	553	512	433	451	384	277	383	208	307	296	188	228	326	228	650
ENSG00000207174	ENSG00000207174.1	SNORD116-15	198	738	65	278	821	258	326	421	249	126	407	54	66	152	63	95	222	151	283
ENSG00000225964	ENSG00000225964.6	NRIR	11	3	25	39	13	27	29	29	6	18	41	17	10	13	14	125	16	22	61
ENSG00000135093	ENSG00000135093.13	USP30	87	132	79	178	115	205	127	105	107	62	157	51	135	169	85	120	115	71	204
ENSG00000127527	ENSG00000127527.14	EPS15L1	99	139	66	126	144	167	133	128	87	36	122	48	66	103	45	59	89	63	184
ENSG00000198863	ENSG00000198863.7	RUNDC1	192	272	238	280	329	417	281	261	253	151	282	108	204	183	123	123	183	151	447
ENSG00000283809	ENSG00000283809.1		33	65	37	55	36	84	40	30	30	17	73	16	51	115	31	39	45	18	121
ENSG00000272296	ENSG00000272296.1	SNORD96A	89	167	60	80	204	111	107	104	100	35	117	27	61	102	48	41	61	41	148
ENSG00000088280	ENSG00000088280.19	ASAP3	6	11	11	13	18	18	12	7	9	6	20	6	8	19	9	16	18	6	17
ENSG00000171469	ENSG00000171469.11	ZNF561	305	351	315	356	424	431	394	360	365	227	379	124	235	222	199	159	279	180	534
ENSG00000273544	ENSG00000273544.1	SNORA44	541	2945	380	1208	3068	1081	1498	1327	882	383	2123	196	483	568	259	623	483	522	1383
ENSG00000166928	ENSG00000166928.11	MS4A14	335	342	480	396	553	754	386	363	362	212	530	294	423	462	269	396	710	194	794
ENSG00000255284	ENSG00000255284.2		42	21	40	34	51	80	42	63	35	21	53	10	44	22	12	22	15	20	43
ENSG00000184481	ENSG00000184481.17	FOXO4	282	259	336	320	375	390	286	346	225	185	364	221	289	368	184	206	315	201	480
ENSG00000280614	ENSG00000280614.1		968	1223984	1283	148284	2006	147387	939878	808	1413	2046	8174	755	3848	5245	834	2140	1620	1464	1311
ENSG00000156869	ENSG00000156869.14	FRRS1	101	106	123	128	120	170	132	107	91	69	130	69	119	123	62	113	130	57	245
ENSG00000281181	ENSG00000281181.1		966	1224468	1283	148335	2009	147442	940024	808	1414	2046	8185	755	3849	5250	837	2143	1620	1464	1313
ENSG00000280800	ENSG00000280800.1		967	1223711	1283	148287	2007	147390	939877	807	1414	2047	8185	755	3848	5250	835	2144	1620	1465	1311
ENSG00000189423	ENSG00000189423.13	USP32P3	348	113	259	254	485	560	315	322	168	246	305	207	254	580	228	415	357	135	484
ENSG00000116120	ENSG00000116120.11	FARSB	281	283	198	273	303	314	310	329	239	158	301	105	199	206	100	150	196	157	357
ENSG00000205133	ENSG00000205133.12	TRIQK	372	390	465	463	509	605	448	394	349	240	500	272	443	530	276	356	423	185	817
ENSG00000151012	ENSG00000151012.13	SLC7A11	42	53	32	44	61	111	41	39	62	33	52	13	20	42	23	23	31	11	78
ENSG00000090615	ENSG00000090615.15	GOLGA3	918	1174	867	1566	1252	1705	1395	1122	909	567	1231	457	842	1128	541	743	842	574	1868
ENSG00000122870	ENSG00000122870.12	BICC1	9	6	22	3	16	39	24	3	13	19	30	5	23	23	13	10	12	6	25
ENSG00000128590	ENSG00000128590.5	DNAJB9	372	422	352	454	513	465	428	382	357	161	361	201	245	390	236	191	334	172	657
ENSG00000182389	ENSG00000182389.20	CACNB4	49	25	68	62	38	52	37	64	50	46	52	48	65	75	26	38	34	40	89
ENSG00000285793	ENSG00000285793.1	ANAPC1P2	554	650	472	940	687	1125	766	604	575	366	837	334	702	859	369	624	592	342	1369
ENSG00000138698	ENSG00000138698.15	RAP1GDS1	616	794	587	775	910	914	889	764	707	382	665	311	539	754	414	413	609	381	1054
ENSG00000228589	ENSG00000228589.3	SPCS2P4	93	87	75	63	112	89	69	99	67	19	52	44	36	43	37	27	77	48	139
ENSG00000004059	ENSG00000004059.11	ARF5	605	806	725	1129	753	1438	871	546	562	351	1200	413	946	1396	463	623	696	364	1911
ENSG00000214253	ENSG00000214253.9	FIS1	399	404	454	502	459	566	427	409	303	282	540	262	428	536	283	245	366	224	763
ENSG00000281383	ENSG00000281383.1		716	980536	984	127746	1641	126852	826109	680	1191	1527	7258	580	3382	4586	637	1901	1200	1080	1099
ENSG00000196876	ENSG00000196876.18	SCN8A	3	3	3	22	3	6	7	11	9	7	14	4	6	5	8	8	10	6	10
ENSG00000255008	ENSG00000255008.3	LINC02739	13	63	13	47	35	11	19	22	60	7	15	11	9	25	9	3	17	6	24
ENSG00000198722	ENSG00000198722.14	UNC13B	27	28	24	38	53	52	51	16	13	28	42	16	40	41	18	25	43	13	76
ENSG00000241627	ENSG00000241627.3	UBQLN4P1	14	28	11	41	19	32	33	19	16	14	33	9	28	36	13	30	26	12	38
ENSG00000177646	ENSG00000177646.20	ACAD9	307	394	288	434	470	611	396	421	336	189	433	171	348	300	159	219	254	205	605
ENSG00000100345	ENSG00000100345.22	MYH9	9962	12452	9120	14214	12050	16520	12687	11482	8728	4910	10722	5623	7761	11373	6110	6529	8577	5412	18589
ENSG00000185261	ENSG00000185261.15	KIAA0825	71	84	117	85	71	95	82	70	83	65	65	50	62	166	76	54	102	51	207
ENSG00000204241	ENSG00000204241.8	LINC02731	9	19	4	29	12	26	15	19	6	17	11	4	8	2	3	2	6	8	11
ENSG00000076650	ENSG00000076650.7	GPATCH1	174	164	160	177	221	245	218	218	166	129	175	95	106	129	83	102	135	88	277
ENSG00000230330	ENSG00000230330.1	HMGN2P3	290	234	334	426	376	422	346	445	293	181	291	200	259	315	174	183	254	109	306
ENSG00000079462	ENSG00000079462.8	PAFAH1B3	27	59	28	65	26	76	51	34	24	22	55	20	35	58	24	39	41	26	114
ENSG00000119686	ENSG00000119686.10	FLVCR2	215	241	273	338	336	490	249	314	243	122	304	214	251	534	145	331	389	129	706
ENSG00000161800	ENSG00000161800.13	RACGAP1	107	111	118	155	190	153	143	154	117	73	126	70	141	158	108	89	160	134	260
ENSG00000213343	ENSG00000213343.5	RPL21P18	146	58	64	185	198	185	198	138	160	77	225	44	152	185	35	49	32	16	39
ENSG00000206990	ENSG00000206990.1	Y_RNA	124	130	70	128	119	129	138	83	63	41	107	35	81	88	46	58	54	36	168
ENSG00000211807	ENSG00000211807.3	TRAV26-1	12	22	7	20	17	20	29	20	11	5	21	6	10	4	5	7	8	17	12
ENSG00000062716	ENSG00000062716.13	VMP1	5072	3527	5982	4447	6909	7115	5925	6468	4419	3365	6677	5062	6950	5047	2727	4636	5060	3481	9999
ENSG00000169894	ENSG00000169894.18	MUC3A	5	2	19	5	5	5	3	11	4	53	13	18	5	7	10	6	13	20	3
ENSG00000185480	ENSG00000185480.12	PARPBP	41	32	54	59	79	66	43	70	33	34	64	33	37	57	34	46	76	32	100
ENSG00000164815	ENSG00000164815.11	ORC5	136	184	114	178	249	235	220	209	139	104	200	58	137	118	56	90	128	86	273
ENSG00000142864	ENSG00000142864.15	SERBP1	2913	2853	2635	2897	3399	3360	2654	3389	2629	1461	2322	1389	1748	2190	1553	1525	2421	1563	4169
ENSG00000135372	ENSG00000135372.9	NAT10	216	244	160	304	265	387	292	250	249	141	292	87	171	182	105	160	179	125	397
ENSG00000115459	ENSG00000115459.18	ELMOD3	202	178	219	248	283	370	244	276	239	141	347	126	230	297	164	194	187	136	427
ENSG00000179163	ENSG00000179163.12	FUCA1	503	499	620	472	690	579	446	573	552	351	705	340	535	558	289	623	502	299	1001
ENSG00000149273	ENSG00000149273.15	RPS3	6740	10494	4635	8895	9138	10049	9089	6178	6505	4433	7980	2079	4488	7270	3179	3871	5640	4177	10924
ENSG00000206140	ENSG00000206140.12	TMEM191C	31	25	20	46	33	88	34	56	48	34	31	9	31	19	15	24	21	17	29
ENSG00000277701	ENSG00000277701.5		126	198	94	187	247	207	241	331	265	125	146	54	110	126	87	109	152	150	132
ENSG00000137547	ENSG00000137547.9	MRPL15	135	153	127	124	191	203	158	118	103	61	142	59	109	114	50	58	106	49	249
ENSG00000224934	ENSG00000224934.5		9	20	7	14	19	23	32	15	7	18	26	11	15	16	8	14	13	21	25
ENSG00000172432	ENSG00000172432.19	GTPBP2	578	490	642	934	748	1250	803	741	613	395	948	424	756	859	370	636	609	422	1314
ENSG00000197238	ENSG00000197238.5	H4C11	608	1445	631	1451	1029	1330	1052	750	497	543	1062	498	1046	1194	606	515	1051	572	2321
ENSG00000086475	ENSG00000086475.15	SEPHS1	249	313	215	312	363	396	375	280	223	148	314	97	230	248	124	148	207	148	497
ENSG00000186298	ENSG00000186298.12	PPP1CC	2320	2236	2034	2517	2703	2856	2550	2272	1835	1108	2065	969	1456	2244	1186	1328	2024	1184	3590
ENSG00000223803	ENSG00000223803.1	RPS20P14	632	175	67	307	332	340	364	188	165	97	341	55	188	233	50	121	91	43	194
ENSG00000154511	ENSG00000154511.12	DIPK1A	53	119	39	108	164	168	136	95	75	59	75	23	61	53	27	48	73	59	138
ENSG00000173890	ENSG00000173890.17	GPR160	231	281	286	256	202	375	319	291	265	157	403	209	344	367	182	271	166	115	585
ENSG00000107951	ENSG00000107951.15	MTPAP	357	395	304	423	491	594	494	407	324	199	487	141	303	403	221	225	302	148	590
ENSG00000261799	ENSG00000261799.1		74	112	36	119	101	146	142	107	69	23	80	14	89	65	35	55	64	43	150
ENSG00000213085	ENSG00000213085.10	CFAP45	10	16	9	9	11	12	14	19	9	15	17	12	8	32	14	9	14	8	13
ENSG00000100836	ENSG00000100836.11	PABPN1	1453	1028	1318	1874	1483	1897	1374	1353	1026	712	1783	809	1245	1865	925	898	1237	846	2455
ENSG00000180855	ENSG00000180855.16	ZNF443	103	131	114	134	203	152	114	160	133	86	162	36	96	75	54	66	102	72	147
ENSG00000169689	ENSG00000169689.15	CENPX	76	113	63	152	116	157	108	74	63	48	165	37	115	166	52	76	88	50	233
ENSG00000166889	ENSG00000166889.14	PATL1	237	275	308	444	279	558	362	355	262	187	386	195	285	427	244	303	325	208	476
ENSG00000141551	ENSG00000141551.14	CSNK1D	251	413	251	445	284	497	288	298	248	86	244	135	211	276	150	172	240	130	613
ENSG00000198624	ENSG00000198624.13	CCDC69	1488	1537	1627	2216	1987	2652	1524	1739	1633	876	2100	1012	1940	2113	1133	1283	1622	897	3372
ENSG00000181404	ENSG00000181404.17	WASHC1	770	497	641	1165	991	1499	923	699	694	605	1242	511	696	1025	515	569	724	448	1519
ENSG00000105708	ENSG00000105708.9	ZNF14	153	208	85	204	275	211	245	226	155	162	231	60	107	89	79	56	95	119	198
ENSG00000266709	ENSG00000266709.1		26	61	29	52	46	53	41	36	58	21	38	10	19	40	24	22	19	21	63
ENSG00000163507	ENSG00000163507.14	CIP2A	95	86	108	116	174	182	100	132	109	106	122	64	113	96	157	69	263	109	241
ENSG00000270505	ENSG00000270505.1	IGHV1OR15-1	34	45	20	53	37	65	116	28	63	56	103	26	52	77	23	36	45	72	62
ENSG00000146842	ENSG00000146842.17	TMEM209	246	326	189	411	275	468	353	314	262	176	321	110	196	264	124	200	231	126	433
ENSG00000122966	ENSG00000122966.17	CIT	11	19	32	34	16	28	28	26	19	31	28	12	25	30	21	26	40	32	22
ENSG00000108509	ENSG00000108509.21	CAMTA2	87	152	76	169	109	238	147	100	71	38	144	44	97	104	46	60	52	49	170
ENSG00000157456	ENSG00000157456.8	CCNB2	5	9	12	17	15	9	37	19	6	8	23	8	13	10	7	13	49	32	24
ENSG00000249684	ENSG00000249684.6		11	22	6	24	14	14	20	19	34	6	24	4	4	10	6	9	4	10	16
ENSG00000272533	ENSG00000272533.1	SNORA28	326	896	305	392	1070	369	362	469	347	193	474	118	197	278	152	186	296	201	740
ENSG00000258973	ENSG00000258973.1		53	53	54	88	74	124	78	51	45	33	100	45	76	76	35	65	56	30	151
ENSG00000237513	ENSG00000237513.2		31	70	71	77	25	89	67	49	42	17	48	18	35	40	26	36	22	17	65
ENSG00000277194	ENSG00000277194.1	SNORD22	1098	2747	586	935	4242	726	945	1471	1192	641	1230	279	367	479	419	244	907	806	1843
ENSG00000213523	ENSG00000213523.12	SRA1	315	307	384	472	395	514	372	371	287	160	420	246	400	461	270	243	385	202	687
ENSG00000214894	ENSG00000214894.6	LINC00243	23	37	29	33	72	71	79	73	35	35	34	12	24	33	18	23	12	38	41
ENSG00000154127	ENSG00000154127.10	UBASH3B	610	661	540	773	783	885	673	647	508	387	537	250	422	488	339	405	566	384	924
ENSG00000249240	ENSG00000249240.2		237	284	428	407	380	533	333	325	271	163	378	184	343	491	249	250	324	199	678
ENSG00000135476	ENSG00000135476.12	ESPL1	6	7	4	30	10	21	17	22	5	8	23	8	16	18	3	15	14	15	24
ENSG00000167528	ENSG00000167528.13	ZNF641	708	783	794	987	1097	1358	998	983	735	527	1208	397	810	1098	579	604	908	512	1484
ENSG00000120053	ENSG00000120053.12	GOT1	51	62	32	64	87	91	58	65	47	26	70	24	36	44	19	24	46	25	96
ENSG00000198019	ENSG00000198019.13	FCGR1B	335	295	567	281	319	410	448	509	321	138	283	398	422	582	221	424	525	323	965
ENSG00000163803	ENSG00000163803.13	PLB1	129	145	172	278	146	314	183	125	118	78	216	100	253	269	94	158	167	71	367
ENSG00000196227	ENSG00000196227.11	FAM217B	324	421	345	447	568	510	447	448	368	225	326	148	303	272	234	253	323	257	629
ENSG00000163702	ENSG00000163702.20	IL17RC	42	33	43	75	26	102	38	34	29	15	84	19	60	67	24	40	34	27	238
ENSG00000174243	ENSG00000174243.10	DDX23	1117	1075	1479	1470	1870	1966	1667	1627	1275	1045	1894	817	1437	1572	846	999	1271	908	2353
ENSG00000198734	ENSG00000198734.12	F5	85	182	218	200	132	236	148	211	263	60	136	121	255	267	189	143	218	175	490
ENSG00000259158	ENSG00000259158.4	ADAM20P1	6	4	7	5	8	9	13	2	6	8	15	3	7	9	6	5	6	4	9
ENSG00000100055	ENSG00000100055.21	CYTH4	1872	2067	2094	3217	2921	4457	2990	2384	1730	1185	3358	1200	2708	3782	1328	1989	2221	1377	6040
ENSG00000066379	ENSG00000066379.15	POLR1H	121	121	104	186	171	188	175	124	94	87	233	55	146	143	80	100	124	85	265
ENSG00000101940	ENSG00000101940.18	WDR13	380	365	567	689	557	888	517	442	390	290	769	307	529	780	267	394	435	248	921
ENSG00000255529	ENSG00000255529.9	POLR2M	872	986	783	1103	1061	1283	1035	1000	796	544	905	414	690	955	455	622	854	414	1284
ENSG00000171988	ENSG00000171988.19	JMJD1C	3509	3428	4342	4470	4367	5591	4325	4734	4143	2712	4248	2508	3494	6052	3141	3325	4255	2598	5890
ENSG00000199568	ENSG00000199568.1	RNU5A-1	12108	57255	5336	17321	52168	16303	18723	15313	10907	2871	29113	2179	9813	11373	3249	7276	10018	4254	49243
ENSG00000242861	ENSG00000242861.1		54	68	39	78	101	114	92	126	98	62	66	30	40	59	23	48	40	54	88
ENSG00000264294	ENSG00000264294.1	SNORD55	264	399	173	146	1448	155	161	539	188	207	139	71	56	95	112	77	222	97	285
ENSG00000164961	ENSG00000164961.16	WASHC5	655	690	628	823	811	981	746	724	652	324	657	304	568	627	362	480	579	319	1296
ENSG00000177600	ENSG00000177600.9	RPLP2	3479	5299	4045	7398	5989	8869	8491	4135	3781	5051	9884	2784	5256	7355	2719	5144	5302	3096	6480
ENSG00000179222	ENSG00000179222.18	MAGED1	56	100	40	113	76	139	109	57	48	33	73	16	43	64	37	43	43	27	129
ENSG00000107669	ENSG00000107669.18	ATE1	487	521	325	558	655	582	525	441	359	198	436	200	350	394	238	259	424	220	761
ENSG00000091536	ENSG00000091536.19	MYO15A	12	14	9	14	10	12	6	14	4	18	22	14	20	10	8	12	6	6	13
ENSG00000262202	ENSG00000262202.4		6043	7769	5941	6900	10396	4466	3371	4367	4494	1683	5884	2562	3027	4242	2005	1655	3414	2000	13364
ENSG00000160219	ENSG00000160219.12	GAB3	694	585	661	917	1000	1017	788	744	674	402	907	380	810	866	578	567	822	375	1294
ENSG00000160856	ENSG00000160856.21	FCRL3	451	427	206	689	467	792	811	408	365	267	659	124	311	367	200	322	200	215	356
ENSG00000079257	ENSG00000079257.8	LXN	36	53	72	75	93	88	82	53	69	35	62	33	49	38	21	37	50	28	79
ENSG00000152518	ENSG00000152518.8	ZFP36L2	1081	2165	817	1987	1178	2177	1759	1076	1033	490	1394	511	905	1692	660	703	870	537	1786
ENSG00000099804	ENSG00000099804.9	CDC34	168	237	166	312	243	309	233	193	141	128	316	106	204	421	121	143	199	91	429
ENSG00000231663	ENSG00000231663.1	COA6-AS1	36	33	57	43	36	63	27	33	30	30	55	27	40	41	26	32	31	33	63
ENSG00000189420	ENSG00000189420.9	ZFP92	32	27	29	41	45	39	26	35	32	16	32	22	46	59	24	23	28	27	63
ENSG00000267481	ENSG00000267481.1		42	73	30	55	69	93	81	68	69	31	72	13	26	60	28	26	26	45	72
ENSG00000113494	ENSG00000113494.17	PRLR	48	32	81	68	52	103	62	87	65	31	70	54	103	62	49	59	80	50	108
ENSG00000238578	ENSG00000238578.1	SNORD4A	33	59	16	29	86	32	32	39	17	9	38	11	8	38	9	14	20	15	36
ENSG00000127249	ENSG00000127249.15	ATP13A4	35	23	23	34	42	49	40	48	17	17	55	10	35	39	40	40	38	27	55
ENSG00000198467	ENSG00000198467.16	TPM2	131	138	110	213	183	285	214	155	153	81	198	85	68	121	82	122	117	88	179
ENSG00000104671	ENSG00000104671.8	DCTN6	239	235	224	332	298	317	268	285	235	130	228	138	208	233	126	150	207	128	365
ENSG00000256660	ENSG00000256660.7	CLEC12B	293	74	168	175	311	299	212	259	137	124	244	163	209	369	112	152	238	123	371
ENSG00000122390	ENSG00000122390.19	NAA60	127	196	105	191	186	230	180	144	131	55	194	69	106	141	51	91	112	64	272
ENSG00000124225	ENSG00000124225.16	PMEPA1	28	43	20	48	30	100	61	20	30	23	57	9	6	24	14	28	10	14	41
ENSG00000162191	ENSG00000162191.14	UBXN1	841	734	853	900	1033	1029	811	850	730	566	1046	482	714	920	491	650	813	467	1452
ENSG00000258643	ENSG00000258643.6	BCL2L2-PABPN1	1231	867	1095	1507	1212	1485	1114	1109	806	582	1384	680	989	1448	730	761	1052	709	1999
ENSG00000284353	ENSG00000284353.1	MIR142	40	32	47	79	46	39	32	41	22	10	15	14	24	18	12	13	56	17	75
ENSG00000196684	ENSG00000196684.12	HSH2D	559	628	649	709	875	1047	540	728	582	263	1171	388	835	1031	379	709	534	412	1153
ENSG00000283496	ENSG00000283496.1	ZNF511-PRAP1	98	125	123	172	119	206	137	128	89	72	192	69	161	180	76	104	110	47	264
ENSG00000196954	ENSG00000196954.14	CASP4	2505	1894	3064	2458	3375	3210	2751	3129	2467	1722	2978	1678	2749	2907	1900	2196	3090	1434	4247
ENSG00000244171	ENSG00000244171.4	PBX2P1	62	46	59	68	65	117	71	74	56	33	82	28	40	67	29	37	30	20	87
ENSG00000234506	ENSG00000234506.5	LINC01506	35	14	52	44	33	61	24	31	38	23	38	23	56	66	22	36	29	21	64
ENSG00000202503	ENSG00000202503.1	SNORD34	50	126	26	74	128	75	66	66	40	18	71	12	48	72	18	23	24	31	96
ENSG00000119004	ENSG00000119004.16	CYP20A1	928	836	808	963	1321	1214	1017	1081	809	578	1060	384	677	808	512	496	752	488	1205
ENSG00000287277	ENSG00000287277.1		6	6	10	7	17	4	12	12	11	8	12	3	20	11	8	22	12	8	11
ENSG00000251349	ENSG00000251349.3	MSANTD3-TMEFF1	35	13	31	34	28	25	22	21	22	20	21	15	30	44	27	16	35	11	55
ENSG00000143321	ENSG00000143321.19	HDGF	1275	1427	1568	1732	1582	2017	1375	1466	1168	838	1685	876	1387	1912	909	1133	1451	714	2472
ENSG00000279089	ENSG00000279089.1		115	90	72	92	121	127	105	151	94	41	98	54	61	60	60	41	63	55	165
ENSG00000115594	ENSG00000115594.12	IL1R1	36	39	67	48	35	77	49	37	24	32	47	20	35	79	35	37	41	23	115
ENSG00000178162	ENSG00000178162.8	FAR2P2	7	4	3	11	32	3	5	15	6	10	20	3	11	9	27	8	4	6	18
ENSG00000174384	ENSG00000174384.9	PMS2P6	93	153	62	153	127	162	138	95	109	62	98	34	97	93	52	41	96	62	158
ENSG00000110274	ENSG00000110274.16	CEP164	482	491	688	746	768	1043	628	673	598	488	891	356	614	690	408	499	580	355	1056
ENSG00000151881	ENSG00000151881.15	TMEM267	128	160	80	155	120	163	147	121	110	71	120	42	89	104	59	54	66	65	227
ENSG00000163016	ENSG00000163016.10	ALMS1P1	4	3	6	10	13	9	5	14	9	19	13	6	8	7	7	4	15	5	12
ENSG00000188647	ENSG00000188647.13	PTAR1	2532	1879	2353	3073	3191	3647	2716	2995	2504	2067	3046	1416	2400	2949	1625	1757	2531	1800	4456
ENSG00000163444	ENSG00000163444.12	TMEM183A	1113	1152	1065	1490	1129	1569	1138	1078	954	656	1310	608	1067	1886	777	772	1098	570	2133
ENSG00000188352	ENSG00000188352.12	FOCAD	263	439	287	444	434	479	429	365	320	196	392	116	283	339	181	194	290	202	548
ENSG00000164091	ENSG00000164091.12	WDR82	1801	2517	1865	2380	2642	3210	2308	2078	1663	1233	2135	853	1632	1658	915	1223	1749	1229	3672
ENSG00000196159	ENSG00000196159.14	FAT4	15	71	24	36	45	49	36	58	34	31	27	27	77	57	25	25	61	48	69
ENSG00000038274	ENSG00000038274.17	MAT2B	1478	1545	1289	1553	2124	1999	1822	1540	1182	826	1475	602	1075	1036	693	715	1465	841	2725
ENSG00000129480	ENSG00000129480.13	DTD2	152	218	130	200	200	239	205	165	144	98	234	69	118	135	83	101	106	97	229
ENSG00000211695	ENSG00000211695.2	TRGV9	51	69	63	94	151	83	49	44	45	29	82	22	51	50	37	12	48	13	73
ENSG00000244879	ENSG00000244879.8	GABPB1-AS1	970	1229	722	690	1013	1663	627	2679	1170	588	1806	200	296	380	544	695	280	719	895
ENSG00000272447	ENSG00000272447.1		52	64	58	74	49	99	47	73	48	35	78	36	63	75	27	42	57	36	173
ENSG00000160075	ENSG00000160075.12	SSU72	650	764	652	950	749	1222	885	757	558	358	799	299	588	802	448	425	536	354	1113
ENSG00000237763	ENSG00000237763.10	AMY1A	62	54	47	75	72	125	59	87	81	72	107	33	62	109	53	51	69	33	116
ENSG00000247708	ENSG00000247708.8	STX18-AS1	33	64	30	59	50	58	56	52	63	38	63	8	27	30	18	23	32	36	42
ENSG00000168303	ENSG00000168303.9	MPLKIP	103	141	112	114	146	207	139	139	128	66	122	36	74	109	53	104	102	53	223
ENSG00000171806	ENSG00000171806.12	METTL18	99	118	101	148	278	200	187	179	96	130	159	44	105	43	30	61	66	117	185
ENSG00000258429	ENSG00000258429.2	PDF	133	232	117	201	173	245	190	143	130	94	155	67	103	142	90	95	114	73	253
ENSG00000009830	ENSG00000009830.13	POMT2	25	54	44	78	43	71	43	41	39	25	57	32	46	74	40	39	36	22	101
ENSG00000196455	ENSG00000196455.8	PIK3R4	477	689	497	729	754	865	708	619	456	349	637	238	490	359	251	391	463	311	1025
ENSG00000273542	ENSG00000273542.2	H4C12	636	1446	631	1446	1078	1327	1071	761	506	547	1066	492	1041	1200	609	514	1060	591	2321
ENSG00000103404	ENSG00000103404.15	USP31	67	87	81	136	128	124	110	94	80	42	116	43	86	119	71	80	106	53	266
ENSG00000279722	ENSG00000279722.1		20	35	9	45	44	39	48	34	19	24	41	11	14	21	3	15	14	15	15
ENSG00000281179	ENSG00000281179.1		34	45	20	54	38	65	116	28	66	56	105	26	51	78	23	36	45	70	62
ENSG00000233057	ENSG00000233057.1	EEF1A1P14	59	270	71	98	256	165	196	111	80	56	161	21	60	97	32	60	67	44	192
ENSG00000178404	ENSG00000178404.10	CEP295NL	116	76	133	112	95	165	99	110	82	34	90	52	65	96	69	55	88	38	113
ENSG00000134755	ENSG00000134755.18	DSC2	406	200	459	198	381	526	307	144	414	144	338	317	596	959	110	304	556	165	623
ENSG00000277864	ENSG00000277864.1	SCARNA15	33	56	48	21	163	21	37	92	46	24	25	8	17	20	22	8	34	30	38
ENSG00000254779	ENSG00000254779.4	EGLN1P1	31	26	20	38	42	69	48	44	36	18	31	17	17	23	13	29	20	25	45
ENSG00000124256	ENSG00000124256.15	ZBP1	222	204	219	349	387	384	396	355	228	128	435	164	308	337	195	293	247	197	486
ENSG00000187792	ENSG00000187792.5	ZNF70	49	79	28	82	70	92	66	64	49	37	72	13	39	54	36	31	23	27	72
ENSG00000164199	ENSG00000164199.18	ADGRV1	13	6	20	38	20	24	18	18	17	30	21	24	15	28	17	30	8	13	41
ENSG00000196935	ENSG00000196935.9	SRGAP1	9	14	13	13	3	7	4	11	10	14	13	5	8	11	12	9	6	7	18
ENSG00000185291	ENSG00000185291.12	IL3RA	342	232	136	238	176	246	227	179	281	42	153	93	70	299	149	162	120	20	286
ENSG00000143457	ENSG00000143457.11	GOLPH3L	82	129	119	128	140	187	156	165	128	84	123	43	96	102	51	84	87	70	189
ENSG00000173372	ENSG00000173372.17	C1QA	131	25	75	155	55	108	33	101	55	30	46	48	74	123	35	130	470	56	433
ENSG00000259032	ENSG00000259032.2	ENSAP2	58	28	78	41	68	68	47	49	40	44	77	38	46	54	40	31	79	57	70
ENSG00000264364	ENSG00000264364.3	DYNLL2	571	735	614	1095	835	986	668	697	626	360	753	276	529	745	364	342	620	371	1061
ENSG00000179915	ENSG00000179915.24	NRXN1	1	1	7	10	4	13	3	9	4	19	11	9	7	13	5	14	6	4	2
ENSG00000244086	ENSG00000244086.1		55	113	37	51	143	66	98	94	66	36	112	13	30	48	16	43	37	38	88
ENSG00000151150	ENSG00000151150.22	ANK3	102	310	85	186	221	200	307	229	229	132	155	64	77	130	54	102	116	180	155
ENSG00000285417	ENSG00000285417.1		42	85	41	54	58	137	62	54	66	22	60	20	25	57	32	45	25	29	93
ENSG00000261796	ENSG00000261796.1	ISY1-RAB43	832	1017	881	1106	1214	1563	1164	1023	861	604	1246	585	907	1222	574	673	917	769	1663
ENSG00000108679	ENSG00000108679.13	LGALS3BP	80	144	83	134	46	151	124	103	75	33	160	78	105	99	42	204	156	75	240
ENSG00000105401	ENSG00000105401.9	CDC37	1357	1105	1487	2085	1708	2290	1779	1542	1309	839	2161	901	1747	2208	971	1229	1330	766	2503
ENSG00000276603	ENSG00000276603.1		21	25	15	30	11	25	16	20	17	7	15	6	9	20	8	11	10	7	28
ENSG00000284268	ENSG00000284268.1	MIR1181	49	59	37	108	35	124	99	35	41	28	157	22	112	140	33	61	47	29	121
ENSG00000133116	ENSG00000133116.8	KL	24	27	27	20	31	64	24	27	26	19	36	19	53	40	11	22	29	14	68
ENSG00000173531	ENSG00000173531.15	MST1	24	30	16	59	34	70	46	35	35	23	82	16	52	50	16	28	21	39	93
ENSG00000196083	ENSG00000196083.10	IL1RAP	281	406	353	386	418	488	366	312	327	179	358	208	282	754	279	312	364	176	753
ENSG00000119878	ENSG00000119878.6	CRIPT	317	305	259	301	352	395	322	354	319	163	345	111	247	310	190	133	229	150	400
ENSG00000273897	ENSG00000273897.1	PMS2P8	80	123	56	159	111	147	109	93	98	57	104	31	69	81	52	40	90	57	129
ENSG00000060749	ENSG00000060749.16	QSER1	504	512	519	522	604	765	536	629	647	258	559	263	567	644	417	520	744	407	1066
ENSG00000187733	ENSG00000187733.7	AMY1C	54	55	45	68	75	125	63	89	83	67	99	32	71	105	47	52	65	31	123
ENSG00000168827	ENSG00000168827.15	GFM1	849	910	841	983	1115	1020	801	981	831	485	869	380	610	779	513	441	768	423	1334
ENSG00000165886	ENSG00000165886.5	UBTD1	17	49	13	44	20	60	42	23	13	10	46	17	37	43	19	22	23	18	108
ENSG00000206630	ENSG00000206630.1	SNORD60	169	761	67	292	956	276	325	292	201	72	492	30	101	123	51	99	127	132	500
ENSG00000281010	ENSG00000281010.1		169	761	67	292	956	276	325	292	201	72	492	30	101	123	51	99	127	132	500
ENSG00000219201	ENSG00000219201.4		104	140	130	108	123	134	130	152	102	63	67	55	61	67	74	51	111	69	186
ENSG00000162300	ENSG00000162300.13	ZFPL1	145	156	153	347	187	334	201	174	162	104	274	110	184	327	117	181	163	110	329
ENSG00000164587	ENSG00000164587.13	RPS14	8024	11653	4381	10262	9858	11361	9896	5744	6010	3448	12687	2591	4131	7986	3630	3356	5186	2893	13168
ENSG00000183718	ENSG00000183718.5	TRIM52	508	462	465	644	681	760	697	695	564	356	581	226	401	486	312	343	470	341	639
ENSG00000162733	ENSG00000162733.19	DDR2	7	7	5	14	17	12	6	13	4	14	11	4	23	10	7	13	8	4	14
ENSG00000251733	ENSG00000251733.1	SCARNA8	178	586	235	270	741	302	326	362	327	197	471	55	170	215	68	141	245	156	405
ENSG00000206195	ENSG00000206195.11	DUXAP8	8	2	33	30	20	12	15	12	11	34	46	6	32	31	2	11	19	27	21
ENSG00000282420	ENSG00000282420.1	TRBJ1-2	10	33	15	47	25	40	22	36	29	19	54	5	7	3	5	5	16	22	33
ENSG00000248489	ENSG00000248489.2	LINC02062	19	33	25	36	16	53	17	26	15	15	51	19	41	45	10	24	21	13	42
ENSG00000164251	ENSG00000164251.5	F2RL1	145	97	88	98	154	155	185	83	52	42	133	88	148	147	94	142	111	52	229
ENSG00000152904	ENSG00000152904.11	GGPS1	349	411	332	365	487	471	418	444	347	226	396	156	312	286	153	225	277	198	642
ENSG00000100410	ENSG00000100410.8	PHF5A	239	337	270	340	323	422	323	300	247	183	344	171	290	423	172	205	259	150	560
ENSG00000214077	ENSG00000214077.4	GNAQP1	23	55	30	37	31	60	40	50	39	21	54	33	50	59	41	33	26	14	91
ENSG00000123643	ENSG00000123643.13	SLC36A1	148	229	139	275	195	423	234	141	178	73	331	117	219	372	118	165	160	116	563
ENSG00000010072	ENSG00000010072.16	SPRTN	189	224	214	230	305	334	240	277	212	151	307	136	218	297	212	140	210	134	409
ENSG00000137818	ENSG00000137818.12	RPLP1	2641	3283	927	3482	1663	4440	3081	1568	1406	596	2725	504	1855	2291	661	1292	973	662	3934
ENSG00000173530	ENSG00000173530.6	TNFRSF10D	210	240	229	246	231	374	274	215	229	99	218	118	151	259	127	145	137	121	375
ENSG00000247134	ENSG00000247134.7		44	42	43	28	56	46	27	37	33	35	39	22	50	30	38	42	42	32	68
ENSG00000162408	ENSG00000162408.11	NOL9	361	569	355	633	536	802	617	530	446	279	595	172	351	441	251	260	397	319	684
ENSG00000205559	ENSG00000205559.5	CHKB-DT	20	26	24	25	23	59	21	33	24	20	24	9	13	15	9	17	13	19	27
ENSG00000230606	ENSG00000230606.11		204	355	168	323	422	386	452	599	460	246	239	99	200	196	172	204	247	270	247
ENSG00000235652	ENSG00000235652.9	FBXO30-DT	52	43	50	55	44	58	60	59	41	41	36	21	31	45	23	28	35	24	32
ENSG00000144028	ENSG00000144028.15	SNRNP200	937	1438	757	1890	1127	1813	1283	1027	1241	438	1017	421	850	1146	680	677	987	553	2051
ENSG00000285625	ENSG00000285625.1		2001	2846	2099	3072	2565	3884	2920	2003	1918	1500	3752	1177	2428	3429	1277	2025	2098	1299	4490
ENSG00000170837	ENSG00000170837.3	GPR27	72	96	31	54	112	124	108	31	34	45	149	118	57	186	23	46	39	41	247
ENSG00000172977	ENSG00000172977.13	KAT5	346	335	411	543	501	606	460	397	357	281	591	238	419	432	245	325	370	228	697
ENSG00000214544	ENSG00000214544.7	GTF2IRD2P1	213	177	183	250	297	322	276	308	273	152	305	91	164	184	116	127	145	146	283
ENSG00000176209	ENSG00000176209.12	SMIM19	176	213	144	200	198	278	199	243	163	128	197	80	133	162	70	96	150	114	266
ENSG00000144120	ENSG00000144120.13	TMEM177	17	27	14	31	31	49	31	23	15	14	36	9	17	12	6	14	8	15	27
ENSG00000178732	ENSG00000178732.5	GP5	35	33	15	31	24	75	44	39	26	16	29	4	8	24	20	23	34	14	29
ENSG00000140839	ENSG00000140839.12	CLEC18B	6	21	6	26	3	23	18	23	14	13	33	5	26	27	4	10	18	13	30
ENSG00000144736	ENSG00000144736.14	SHQ1	218	277	233	278	379	320	267	307	244	151	269	102	188	185	155	142	237	132	389
ENSG00000089505	ENSG00000089505.18	CMTM1	19	45	14	51	32	84	51	21	17	24	66	11	38	42	28	28	24	21	102
ENSG00000157551	ENSG00000157551.19	KCNJ15	41	62	116	75	86	94	86	101	60	46	87	72	48	266	66	44	71	51	186
ENSG00000134109	ENSG00000134109.11	EDEM1	672	818	506	1100	839	1127	965	758	873	304	706	271	511	778	442	399	717	489	1354
ENSG00000259706	ENSG00000259706.1	HSP90B2P	24	28	27	29	38	34	42	45	41	12	44	11	18	16	16	12	24	24	35
ENSG00000140950	ENSG00000140950.16	MEAK7	64	77	90	149	110	194	111	90	70	50	112	21	72	88	33	67	42	59	138
ENSG00000284964	ENSG00000284964.1		50	48	43	87	71	65	67	81	46	30	62	38	33	40	38	14	47	31	47
ENSG00000213928	ENSG00000213928.9	IRF9	969	890	1252	1545	1203	2149	1153	1153	945	515	1714	642	1290	1444	604	1517	1111	690	2566
ENSG00000163558	ENSG00000163558.13	PRKCI	536	527	490	554	649	687	604	627	484	287	518	277	396	460	265	301	407	351	796
ENSG00000256632	ENSG00000256632.3		24	60	27	61	29	53	43	24	19	17	49	17	38	66	18	34	30	19	111
ENSG00000232300	ENSG00000232300.1	FAM215B	10	41	8	16	35	23	30	25	14	10	20	8	15	11	9	8	12	7	11
ENSG00000135297	ENSG00000135297.17	MTO1	556	670	615	583	852	988	809	829	610	417	699	271	524	540	328	344	468	472	844
ENSG00000157423	ENSG00000157423.18	HYDIN	0	2	10	21	10	14	5	9	12	15	13	4	17	23	4	13	13	7	6
ENSG00000136206	ENSG00000136206.4	SPDYE1	7	3	5	8	5	8	7	9	7	13	6	3	11	12	6	3	4	7	14
ENSG00000134243	ENSG00000134243.12	SORT1	741	796	891	741	761	860	737	761	670	251	380	319	460	582	383	366	867	338	1384
ENSG00000104361	ENSG00000104361.10	NIPAL2	144	219	222	263	278	354	255	296	219	82	244	106	258	146	68	150	161	111	377
ENSG00000125846	ENSG00000125846.16	ZNF133	87	86	94	120	144	190	130	127	103	82	170	53	134	109	62	77	102	75	241
ENSG00000096060	ENSG00000096060.15	FKBP5	1244	1576	683	706	962	975	777	1644	1496	342	694	450	501	1096	560	421	545	509	1636
ENSG00000103275	ENSG00000103275.21	UBE2I	699	873	510	917	759	1058	777	796	580	269	781	335	568	637	418	422	530	363	1225
ENSG00000158773	ENSG00000158773.14	USF1	1230	734	1625	1484	1516	2172	1191	1314	1169	867	1642	863	1268	1649	776	1054	1277	748	2231
ENSG00000138442	ENSG00000138442.10	WDR12	273	269	268	259	323	329	280	384	278	170	317	104	206	246	149	129	179	151	385
ENSG00000281938	ENSG00000281938.2		53	97	37	128	111	128	137	79	63	74	76	32	35	64	16	26	72	68	81
ENSG00000169189	ENSG00000169189.17	NSMCE1	228	255	209	332	286	385	311	271	180	139	282	114	179	258	126	118	201	151	360
ENSG00000130826	ENSG00000130826.18	DKC1	590	1218	514	797	1037	864	927	797	679	390	1046	264	453	584	325	518	521	433	937
ENSG00000157077	ENSG00000157077.16	ZFYVE9	30	62	27	52	60	62	82	74	53	50	51	22	19	24	10	18	40	55	36
ENSG00000197912	ENSG00000197912.16	SPG7	1264	1105	1103	1685	1898	2261	1444	1585	1322	627	1859	558	1188	1424	740	751	853	775	1976
ENSG00000207034	ENSG00000207034.1	Y_RNA	8	15	8	19	4	20	21	11	9	2	6	6	8	6	4	4	4	4	24
ENSG00000116871	ENSG00000116871.16	MAP7D1	891	833	985	1534	1073	1835	1067	923	838	516	1347	582	1028	1877	663	843	1023	569	1630
ENSG00000176700	ENSG00000176700.20	SCAND2P	257	283	208	350	459	511	413	401	325	207	411	132	220	303	123	201	187	218	364
ENSG00000103047	ENSG00000103047.8	TANGO6	355	392	286	429	438	525	489	423	326	213	452	169	289	345	181	209	326	156	620
ENSG00000231028	ENSG00000231028.9	LINC00271	5	9	11	13	4	6	4	5	6	6	12	7	11	7	5	2	8	8	12
ENSG00000229686	ENSG00000229686.1	SNORD56	244	962	74	272	980	220	330	309	255	103	420	43	121	128	77	78	155	113	554
ENSG00000248966	ENSG00000248966.1	BCLAF1P1	146	180	204	235	181	297	185	206	173	118	254	86	157	291	139	263	198	103	291
ENSG00000165175	ENSG00000165175.16	MID1IP1	566	627	769	896	615	1174	734	500	418	311	896	364	799	1490	409	549	565	321	1296
ENSG00000151876	ENSG00000151876.13	FBXO4	111	139	113	170	258	225	176	142	130	100	153	59	117	141	71	78	96	61	231
ENSG00000228393	ENSG00000228393.4	LINC01004	38	56	53	43	42	54	31	56	45	13	35	22	25	27	15	21	36	27	74
ENSG00000206611	ENSG00000206611.1	SNORD24	62	151	47	84	339	53	63	104	77	38	87	19	28	40	35	31	74	46	88
ENSG00000214212	ENSG00000214212.9	C19orf38	629	771	691	815	661	1301	769	486	498	316	931	464	915	1150	360	574	655	306	1622
ENSG00000162415	ENSG00000162415.7	ZSWIM5	20	35	9	53	30	37	56	17	15	17	30	6	23	16	6	4	15	15	23
ENSG00000125458	ENSG00000125458.7	NT5C	211	215	198	374	300	464	276	207	236	166	512	120	387	338	136	224	197	109	528
ENSG00000269937	ENSG00000269937.1		9	34	14	19	14	53	24	22	19	2	16	3	16	24	15	13	6	8	22
ENSG00000248712	ENSG00000248712.7	CCDC153	15	11	29	18	22	33	19	16	17	10	26	13	25	21	11	14	19	14	40
ENSG00000172409	ENSG00000172409.7	CLP1	193	143	150	191	211	203	156	211	173	87	224	105	159	316	135	121	154	80	358
ENSG00000156639	ENSG00000156639.12	ZFAND3	185	310	176	277	223	353	237	169	165	50	163	75	146	196	93	126	141	90	532
ENSG00000146112	ENSG00000146112.12	PPP1R18	932	1031	1262	1859	1237	2269	1682	1074	774	629	1765	823	1191	1878	708	1112	1269	803	1810
ENSG00000165632	ENSG00000165632.8	TAF3	123	110	112	151	147	133	143	182	113	65	101	63	50	83	82	58	115	105	138
ENSG00000169925	ENSG00000169925.17	BRD3	145	234	141	215	200	247	167	170	166	66	111	60	136	133	78	88	141	97	403
ENSG00000285646	ENSG00000285646.2		1567	5278	1804	2437	4931	1720	3372	2107	1276	684	3569	592	1434	1440	642	964	1538	950	5138
ENSG00000284024	ENSG00000284024.4		288	383	408	415	453	499	431	358	373	281	463	161	377	452	254	279	390	217	659
ENSG00000156398	ENSG00000156398.13	SFXN2	51	78	37	83	100	133	107	87	65	77	145	12	51	43	10	30	46	48	56
ENSG00000230789	ENSG00000230789.1	ARHGAP26-IT1	6	7	2	4	14	6	5	9	13	2	9	4	5	9	8	8	12	8	15
ENSG00000187630	ENSG00000187630.17	DHRS4L2	294	308	298	484	268	576	347	205	205	167	362	171	392	419	191	293	240	153	871
ENSG00000114902	ENSG00000114902.14	SPCS1	373	384	363	533	504	612	462	482	369	244	421	212	306	408	240	207	377	239	555
ENSG00000105612	ENSG00000105612.9	DNASE2	279	266	235	301	287	356	303	268	207	125	241	129	289	368	160	253	277	166	605
ENSG00000259959	ENSG00000259959.1		23	33	17	29	55	36	17	27	40	13	25	11	29	34	46	21	41	26	146
ENSG00000197020	ENSG00000197020.11	ZNF100	576	344	479	473	398	722	533	647	508	203	364	157	295	302	462	338	489	180	471
ENSG00000199753	ENSG00000199753.1	SNORD104	312	737	138	235	1079	292	334	446	307	241	353	75	138	183	118	97	235	274	361
ENSG00000198178	ENSG00000198178.11	CLEC4C	211	290	196	191	269	446	101	214	279	127	228	91	83	209	68	130	102	45	381
ENSG00000133111	ENSG00000133111.4	RFXAP	30	32	43	38	63	58	36	64	46	25	23	16	20	18	17	18	54	25	64
ENSG00000115687	ENSG00000115687.14	PASK	229	418	148	343	262	483	441	304	217	236	343	96	127	195	90	161	189	224	274
ENSG00000272841	ENSG00000272841.1	MAP3K4-AS1	10	28	18	26	19	22	14	14	8	4	9	16	10	12	5	4	16	2	25
ENSG00000151353	ENSG00000151353.15	TMEM18	238	257	264	364	392	461	408	334	251	268	455	151	291	305	199	255	303	217	462
ENSG00000145391	ENSG00000145391.14	SETD7	721	763	821	1058	845	1395	919	777	727	397	910	460	940	1162	645	639	790	442	1648
ENSG00000149115	ENSG00000149115.14	TNKS1BP1	39	44	29	59	43	74	66	46	34	17	38	16	24	43	21	20	30	34	75
ENSG00000143167	ENSG00000143167.12	GPA33	24	87	22	123	50	162	71	57	28	35	41	13	36	49	4	23	27	39	67
ENSG00000266302	ENSG00000266302.6		823	148	569	473	1230	825	849	795	293	786	563	629	411	1412	600	871	1178	273	654
ENSG00000108528	ENSG00000108528.14	SLC25A11	249	284	242	433	357	537	323	191	196	125	430	146	309	383	167	209	297	173	711
ENSG00000201592	ENSG00000201592.1		15	16	17	24	16	19	6	27	30	9	8	2	6	15	11	5	24	8	10
ENSG00000137106	ENSG00000137106.18	GRHPR	253	338	216	447	283	632	438	231	235	172	487	184	401	553	177	232	349	133	544
ENSG00000212283	ENSG00000212283.1	SNORD89	1853	6039	2198	2898	11795	1998	3079	4179	3009	2037	3915	805	825	1264	1139	927	3497	2270	2919
ENSG00000134070	ENSG00000134070.5	IRAK2	89	105	53	111	93	138	78	88	73	36	78	20	72	103	39	43	55	45	135
ENSG00000130956	ENSG00000130956.14	HABP4	95	130	96	154	136	144	165	135	110	93	142	35	70	110	43	57	83	114	96
ENSG00000261069	ENSG00000261069.3		315	1146	224	635	1281	510	578	660	385	300	752	114	168	326	132	143	423	448	635
ENSG00000133639	ENSG00000133639.6	BTG1	3863	5764	3013	5606	3761	6177	4179	4154	4085	1892	4073	1527	2810	5204	2155	2652	3127	1919	6926
ENSG00000148680	ENSG00000148680.16	HTR7	32	32	22	66	42	61	33	25	29	33	32	13	44	72	20	36	33	16	115
ENSG00000243926	ENSG00000243926.2	TIPARP-AS1	40	24	38	35	29	46	32	34	20	22	42	17	54	40	16	26	46	18	48
ENSG00000089123	ENSG00000089123.16	TASP1	110	127	88	138	173	140	131	146	116	77	126	42	69	109	70	67	95	58	183
ENSG00000234518	ENSG00000234518.2	PTGES3P1	79	48	58	40	69	70	61	89	67	27	37	29	24	36	32	31	61	29	85
ENSG00000234663	ENSG00000234663.7	LINC01934	65	109	49	127	130	83	108	125	102	61	111	23	61	58	35	40	41	93	84
ENSG00000167220	ENSG00000167220.12	HDHD2	290	271	248	364	383	357	300	398	295	152	277	126	222	279	160	187	222	162	515
ENSG00000210140	ENSG00000210140.1	MT-TC	235	397	191	135	720	158	178	295	228	184	135	79	56	99	128	51	280	200	166
ENSG00000141510	ENSG00000141510.18	TP53	237	409	199	447	299	575	412	286	228	127	338	93	256	250	108	233	238	129	535
ENSG00000198546	ENSG00000198546.15	ZNF511	192	212	193	327	188	363	227	213	182	116	329	120	297	349	131	182	186	89	410
ENSG00000239827	ENSG00000239827.8	SUGT1P3	61	66	29	58	66	52	53	78	74	31	67	22	29	35	38	19	29	24	71
ENSG00000011275	ENSG00000011275.19	RNF216	1028	1111	909	1359	1336	1865	1340	1203	1084	714	1334	464	912	1152	593	674	872	648	1686
ENSG00000207241	ENSG00000207241.1	SNORD45A	179	557	70	157	459	155	147	142	140	43	182	61	66	105	83	26	115	75	319
ENSG00000287458	ENSG00000287458.1		30	112	49	38	114	59	52	85	62	40	79	16	30	39	13	30	39	30	47
ENSG00000212607	ENSG00000212607.1	SNORA3B	232	1057	168	420	1173	430	445	378	319	135	725	66	191	270	105	215	196	140	674
ENSG00000110987	ENSG00000110987.9	BCL7A	43	83	24	86	40	159	119	43	64	23	100	6	26	46	15	39	28	29	92
ENSG00000164008	ENSG00000164008.16	C1orf50	133	134	124	183	202	196	140	157	163	80	151	60	99	144	80	70	133	75	228
ENSG00000159176	ENSG00000159176.14	CSRP1	433	530	476	786	662	958	598	413	474	316	774	278	731	728	348	451	470	249	1060
ENSG00000126262	ENSG00000126262.5	FFAR2	41	32	116	135	74	115	48	149	54	27	57	61	99	326	53	103	113	35	210
ENSG00000138867	ENSG00000138867.17	GUCD1	748	1145	866	1399	973	1671	1259	831	860	543	1363	571	1002	1494	575	848	886	505	2011
ENSG00000095637	ENSG00000095637.23	SORBS1	7	11	10	12	18	16	10	18	12	12	16	13	14	15	13	19	11	6	14
ENSG00000257086	ENSG00000257086.1		7	5	5	9	8	10	5	2	3	3	20	6	9	12	2	5	2	3	19
ENSG00000246526	ENSG00000246526.2	LINC02481	24	28	19	90	88	57	83	49	22	26	91	22	97	45	32	53	32	20	144
ENSG00000253341	ENSG00000253341.1	PCBP2P2	23	59	19	54	26	72	63	36	36	22	65	17	77	52	23	38	41	14	115
ENSG00000142534	ENSG00000142534.7	RPS11	7317	11160	7608	10165	9294	12761	12295	7089	6243	6043	12915	4535	8381	10932	4902	6311	8056	5391	14323
ENSG00000155324	ENSG00000155324.10	GRAMD2B	31	74	48	78	73	81	49	66	54	38	49	11	46	48	16	43	52	21	72
ENSG00000171163	ENSG00000171163.16	ZNF692	129	98	142	256	195	298	228	166	129	120	333	76	193	244	90	140	130	112	285
ENSG00000116962	ENSG00000116962.15	NID1	206	204	152	157	108	320	175	225	162	82	139	65	141	157	84	77	113	67	295
ENSG00000255967	ENSG00000255967.1	HADHAP2	28	13	22	5	29	6	8	14	13	22	14	16	9	12	18	12	31	12	27
ENSG00000137274	ENSG00000137274.13	BPHL	60	57	54	80	83	88	57	70	52	53	81	26	53	37	20	24	38	33	79
ENSG00000204262	ENSG00000204262.14	COL5A2	10	12	8	12	10	18	26	10	9	18	13	4	9	26	10	7	8	12	309
ENSG00000268713	ENSG00000268713.1		23	27	18	40	44	59	44	37	41	30	42	15	37	43	19	42	37	24	59
ENSG00000113088	ENSG00000113088.6	GZMK	299	386	97	880	587	341	603	176	343	157	259	148	227	189	120	110	284	142	373
ENSG00000235555	ENSG00000235555.1	SUMO1P4	46	32	58	57	69	46	44	55	33	30	55	25	47	72	40	55	68	50	52
ENSG00000116198	ENSG00000116198.14	CEP104	283	277	230	341	337	457	389	347	299	155	333	125	204	245	154	162	264	202	504
ENSG00000189350	ENSG00000189350.13	TOGARAM2	40	71	25	76	79	75	52	45	36	28	75	15	130	49	43	51	55	23	188
ENSG00000087269	ENSG00000087269.16	NOP14	421	434	415	460	636	564	496	579	443	307	526	233	314	326	247	244	344	261	577
ENSG00000266368	ENSG00000266368.1		20	20	18	23	36	23	26	25	26	16	28	7	10	13	11	12	13	8	37
ENSG00000166012	ENSG00000166012.17	TAF1D	2509	7070	1721	3276	5787	3805	4199	2991	2545	1457	4825	892	1787	2183	1259	1590	2368	1806	5448
ENSG00000266053	ENSG00000266053.2	NDUFV2-AS1	29	55	23	46	24	60	46	47	38	14	43	14	20	51	15	23	14	17	42
ENSG00000197976	ENSG00000197976.12	AKAP17A	1162	766	1042	1672	1339	2073	1404	1161	960	701	1700	603	1245	1743	732	986	918	681	2256
ENSG00000167601	ENSG00000167601.12	AXL	21	14	9	19	5	29	10	15	6	5	17	8	26	19	10	22	6	9	50
ENSG00000119812	ENSG00000119812.19	FAM98A	90	105	120	96	158	144	143	129	106	51	86	39	74	71	62	58	112	71	188
ENSG00000207392	ENSG00000207392.1	SNORA20	537	2716	297	1179	1983	1030	1560	949	869	512	1417	198	493	718	172	544	481	465	1377
ENSG00000259414	ENSG00000259414.1		9	11	19	19	17	16	22	18	19	7	17	8	6	20	4	18	6	4	8
ENSG00000139508	ENSG00000139508.15	SLC46A3	419	410	315	538	524	703	548	444	397	284	568	229	412	450	258	355	411	262	905
ENSG00000213965	ENSG00000213965.4	NUDT19	161	162	129	259	189	328	174	173	142	55	180	82	159	184	79	108	127	53	285
ENSG00000170160	ENSG00000170160.17	CCDC144A	949	152	714	445	1297	962	870	987	358	877	699	692	509	1468	625	923	1194	311	687
ENSG00000269893	ENSG00000269893.8	SNHG8	584	661	374	637	549	601	693	580	439	244	493	183	459	454	234	282	382	400	799
ENSG00000130749	ENSG00000130749.10	ZC3H4	292	418	218	649	394	697	496	371	307	163	438	117	286	380	181	259	251	171	622
ENSG00000113448	ENSG00000113448.19	PDE4D	883	999	484	1165	1238	872	888	878	796	651	969	525	766	1126	646	522	1047	498	1467
ENSG00000144040	ENSG00000144040.13	SFXN5	227	277	287	372	319	515	298	251	242	158	414	192	369	419	206	209	193	125	690
ENSG00000240785	ENSG00000240785.2	RPL36AP21	23	49	43	10	38	17	19	19	8	28	21	22	20	13	25	18	53	25	61
ENSG00000224505	ENSG00000224505.2		57	60	49	62	99	83	72	88	102	45	85	27	50	33	30	34	33	43	90
ENSG00000242756	ENSG00000242756.2	RHOT1P3	15	21	39	24	29	37	40	24	12	13	27	25	23	31	19	39	29	22	39
ENSG00000100983	ENSG00000100983.12	GSS	217	229	200	395	283	464	289	227	197	115	367	158	305	368	144	191	218	145	529
ENSG00000104825	ENSG00000104825.17	NFKBIB	136	138	166	217	167	198	142	157	139	78	167	93	146	314	130	96	155	85	294
ENSG00000166888	ENSG00000166888.12	STAT6	1982	2008	2505	3575	2787	4822	2956	2288	1926	1284	3792	1375	2745	3456	1402	2217	2310	1317	5334
ENSG00000258427	ENSG00000258427.3	RBM8B	53	94	57	75	97	72	64	71	57	28	55	19	39	60	29	35	35	42	141
ENSG00000228223	ENSG00000228223.3	HCG11	401	344	236	337	493	517	321	377	404	170	306	157	281	267	166	186	246	141	748
ENSG00000198556	ENSG00000198556.14	ZNF789	124	107	114	154	187	203	130	181	138	94	182	54	114	104	77	61	91	58	173
ENSG00000150337	ENSG00000150337.14	FCGR1A	411	365	605	361	367	540	501	545	373	139	337	366	473	764	221	528	670	360	1184
ENSG00000267554	ENSG00000267554.1		59	79	28	83	119	69	56	105	68	39	53	20	34	49	41	28	45	41	85
ENSG00000135763	ENSG00000135763.10	URB2	161	231	125	230	198	252	210	174	158	113	230	47	145	139	82	100	128	75	301
ENSG00000272777	ENSG00000272777.1		23	27	10	15	31	21	34	42	26	18	23	11	17	10	12	13	9	7	14
ENSG00000104529	ENSG00000104529.18	EEF1D	3052	4085	3230	4646	4276	5737	4810	3154	3082	2619	5621	1889	3637	5249	1980	2841	3297	2168	5806
ENSG00000018699	ENSG00000018699.13	TTC27	221	325	203	281	319	335	303	283	219	164	294	91	175	220	160	151	225	119	343
ENSG00000140543	ENSG00000140543.15	DET1	66	56	66	76	100	144	107	89	74	44	86	25	48	64	26	61	62	52	99
ENSG00000241556	ENSG00000241556.1		799	300	528	490	1228	501	594	849	720	493	489	284	308	404	367	146	526	257	289
ENSG00000119285	ENSG00000119285.11	HEATR1	680	853	599	877	919	1120	957	982	805	459	874	262	580	622	453	477	699	492	1254
ENSG00000163251	ENSG00000163251.4	FZD5	25	33	22	35	25	50	39	24	31	12	36	23	38	38	17	24	31	20	63
ENSG00000011600	ENSG00000011600.12	TYROBP	1429	1417	2358	1993	1549	2805	1843	1456	1268	897	1962	1186	2019	2620	1038	1839	1789	697	3044
ENSG00000148090	ENSG00000148090.12	AUH	141	233	158	249	231	264	161	216	201	128	237	95	188	218	145	155	176	111	363
ENSG00000230438	ENSG00000230438.7	SERPINB9P1	81	92	70	95	60	113	132	75	71	56	83	53	24	36	29	49	42	33	157
ENSG00000172986	ENSG00000172986.13	GXYLT2	90	103	103	91	96	110	77	98	67	67	102	67	100	75	50	72	76	70	203
ENSG00000230530	ENSG00000230530.2	LIMD1-AS1	18	28	17	22	38	46	38	28	18	13	35	8	15	20	4	21	12	18	25
ENSG00000211855	ENSG00000211855.1	TRAJ34	9	12	3	36	15	15	11	10	18	9	11	4	4	3	2	3	7	4	28
ENSG00000221500	ENSG00000221500.1	SNORD100	56	129	28	71	267	53	51	72	56	25	86	13	32	44	19	35	39	20	102
ENSG00000110171	ENSG00000110171.20	TRIM3	102	70	96	161	114	184	127	133	82	61	158	71	103	182	63	101	79	79	206
ENSG00000168393	ENSG00000168393.13	DTYMK	54	84	44	94	56	68	58	42	44	29	78	23	56	63	44	49	61	34	143
ENSG00000259992	ENSG00000259992.1		33	47	14	35	24	62	32	22	29	10	33	9	28	24	7	17	22	10	39
ENSG00000213015	ENSG00000213015.9	ZNF580	75	89	91	112	79	112	81	92	68	57	88	30	47	81	45	43	53	56	93
ENSG00000197594	ENSG00000197594.14	ENPP1	15	13	4	12	9	12	11	12	7	9	20	11	5	15	8	10	6	8	22
ENSG00000272501	ENSG00000272501.1		87	106	70	155	111	181	89	134	91	57	116	40	86	124	39	71	48	59	104
ENSG00000198520	ENSG00000198520.12	ARMH1	161	122	177	237	135	327	293	199	165	101	291	101	228	297	87	166	132	108	482
ENSG00000287825	ENSG00000287825.1		13	5	10	15	15	18	10	14	11	12	15	9	10	10	10	8	12	12	24
ENSG00000285815	ENSG00000285815.1	GET1-SH3BGR	44	54	39	61	72	112	58	44	49	26	39	19	51	52	25	30	36	26	89
ENSG00000156928	ENSG00000156928.5	MALSU1	135	175	96	191	144	197	167	144	130	73	126	58	109	130	68	88	132	75	213
ENSG00000255725	ENSG00000255725.2	TDGP1	36	25	41	44	58	40	50	63	49	18	33	20	24	46	25	25	24	17	43
ENSG00000154930	ENSG00000154930.15	ACSS1	259	453	314	550	473	677	448	277	327	142	376	124	284	321	185	203	263	181	860
ENSG00000171617	ENSG00000171617.15	ENC1	366	315	829	564	485	551	357	391	350	184	639	251	655	883	410	301	561	140	1072
ENSG00000153944	ENSG00000153944.12	MSI2	548	718	466	920	785	777	810	762	648	432	591	262	375	581	353	388	529	499	765
ENSG00000257379	ENSG00000257379.1		680	1044	740	1174	783	1207	998	771	843	412	1006	445	821	1155	553	608	1063	605	1518
ENSG00000147459	ENSG00000147459.18	DOCK5	869	968	1105	1212	1348	1821	871	1177	1225	515	963	660	1093	1439	811	837	1711	723	2561
ENSG00000109771	ENSG00000109771.16	LRP2BP	36	56	36	55	31	79	31	52	33	26	36	13	17	49	13	29	29	14	61
ENSG00000213588	ENSG00000213588.6	ZBTB9	25	42	34	69	73	98	99	44	27	19	59	10	35	30	20	36	34	23	64
ENSG00000104518	ENSG00000104518.11	GSDMD	647	677	623	1128	975	1356	988	606	553	343	1378	386	898	913	364	816	780	402	2266
ENSG00000025293	ENSG00000025293.17	PHF20	881	1003	820	1030	1106	1286	865	1048	822	523	859	458	672	783	510	536	830	458	1459
ENSG00000133393	ENSG00000133393.13	CEP20	637	526	555	690	759	792	676	695	587	351	572	332	474	557	338	344	548	264	901
ENSG00000185238	ENSG00000185238.13	PRMT3	237	271	243	217	370	331	256	285	266	160	227	91	151	217	142	117	221	161	398
ENSG00000272446	ENSG00000272446.5		4	14	3	11	22	19	25	16	14	17	14	4	24	21	7	13	11	9	31
ENSG00000112293	ENSG00000112293.15	GPLD1	10	14	6	26	24	20	33	16	17	9	17	4	9	14	11	10	5	8	12
ENSG00000170088	ENSG00000170088.14	TMEM192	304	297	291	391	435	460	354	389	320	208	372	168	246	273	192	214	235	136	537
ENSG00000142166	ENSG00000142166.13	IFNAR1	922	943	985	1016	1249	1391	1033	1189	1031	436	970	378	661	738	570	588	1049	560	1924
ENSG00000206680	ENSG00000206680.1	SNORD21	682	889	527	327	2533	332	360	1336	890	743	516	187	122	196	249	202	582	545	364
ENSG00000176160	ENSG00000176160.11	HSF5	9	18	7	14	17	34	20	18	21	7	7	10	6	9	2	13	19	9	15
ENSG00000207166	ENSG00000207166.1	SNORA68	213	1174	156	367	822	376	414	305	302	140	558	52	173	232	90	139	217	151	682
ENSG00000090273	ENSG00000090273.14	NUDC	267	268	255	363	319	426	303	279	230	109	307	137	190	285	149	188	201	127	501
ENSG00000228063	ENSG00000228063.2	LYPLAL1-DT	36	13	21	14	13	14	9	21	28	12	22	14	13	31	15	20	25	6	39
ENSG00000143458	ENSG00000143458.12	GABPB2	505	441	466	617	678	686	571	673	557	362	577	236	368	462	277	307	446	325	584
ENSG00000049192	ENSG00000049192.15	ADAMTS6	30	51	18	30	40	54	40	27	30	45	65	15	22	44	20	43	49	25	43
ENSG00000242539	ENSG00000242539.2		19	28	13	22	31	40	26	36	32	11	37	6	14	8	8	19	19	15	32
ENSG00000010295	ENSG00000010295.20	IFFO1	500	390	424	812	591	1141	672	500	412	309	854	310	707	797	283	524	380	283	1336
ENSG00000151006	ENSG00000151006.7	PRSS53	38	53	32	81	46	107	68	36	46	14	90	20	27	54	18	30	26	10	74
ENSG00000214063	ENSG00000214063.11	TSPAN4	142	124	110	191	135	309	120	103	99	64	258	54	208	187	62	175	109	55	482
ENSG00000215305	ENSG00000215305.10	VPS16	609	586	493	920	814	1157	761	652	486	335	936	406	738	1025	414	489	546	322	1295
ENSG00000279811	ENSG00000279811.1		18	31	18	18	28	21	27	24	12	6	20	12	19	7	9	10	11	11	26
ENSG00000152465	ENSG00000152465.18	NMT2	200	384	160	390	362	335	320	317	261	229	329	99	145	217	104	202	180	195	224
ENSG00000116991	ENSG00000116991.11	SIPA1L2	112	137	173	229	201	248	118	201	155	128	117	117	123	286	113	187	176	80	562
ENSG00000146707	ENSG00000146707.15	POMZP3	28	74	52	90	71	81	52	60	33	7	77	9	59	59	35	43	19	14	57
ENSG00000177084	ENSG00000177084.18	POLE	283	348	267	390	519	483	428	382	222	121	379	99	266	298	176	239	245	201	547
ENSG00000269335	ENSG00000269335.6	IKBKG	231	314	237	557	382	575	398	295	266	176	577	174	418	450	175	227	253	187	784
ENSG00000230572	ENSG00000230572.5		10	21	27	19	17	23	12	16	30	13	15	7	21	26	16	17	37	23	31
ENSG00000101412	ENSG00000101412.13	E2F1	21	28	24	31	23	39	13	35	17	17	26	15	21	33	23	17	35	12	50
ENSG00000137812	ENSG00000137812.20	KNL1	136	120	157	124	170	149	147	180	152	107	157	95	116	143	138	108	237	127	208
ENSG00000277130	ENSG00000277130.1		41	48	28	55	35	59	30	39	40	6	39	8	24	45	18	34	13	20	67
ENSG00000223519	ENSG00000223519.8	KIF28P	36	23	16	29	26	27	22	32	22	22	17	20	22	57	14	31	25	11	70
ENSG00000103569	ENSG00000103569.10	AQP9	527	524	890	733	531	952	485	653	818	185	681	720	589	1859	390	742	783	429	1444
ENSG00000146070	ENSG00000146070.17	PLA2G7	490	241	540	375	502	431	261	562	369	106	389	163	159	302	170	207	403	123	631
ENSG00000168495	ENSG00000168495.13	POLR3D	235	257	226	326	314	382	259	288	273	133	316	99	192	303	151	147	228	117	380
ENSG00000168214	ENSG00000168214.21	RBPJ	1733	1587	1801	2301	1970	2706	1759	1935	1711	1069	1956	1099	1796	2357	1092	1330	1782	966	3772
ENSG00000210077	ENSG00000210077.1	MT-TV	1251	5952	696	789	4948	1083	1711	1456	1076	519	1402	301	540	626	506	455	1170	787	3608
ENSG00000225746	ENSG00000225746.13	MEG8	5	13	38	22	34	12	4	13	18	28	28	12	35	21	34	16	20	3	18
ENSG00000281394	ENSG00000281394.1	SCARNA4	296	576	283	270	1424	232	252	691	361	181	457	92	132	177	163	142	279	240	421
ENSG00000249859	ENSG00000249859.12	PVT1	100	214	129	184	159	202	214	196	212	82	196	60	95	133	93	88	116	117	191
ENSG00000172840	ENSG00000172840.7	PDP2	36	56	18	63	63	56	64	60	45	32	52	15	21	30	31	17	33	21	62
ENSG00000131389	ENSG00000131389.18	SLC6A6	1176	1123	1176	1705	1332	2376	1140	1160	1113	584	1541	716	1260	2105	799	1071	1205	659	2657
ENSG00000143570	ENSG00000143570.19	SLC39A1	272	411	417	435	462	616	376	341	281	193	564	165	387	475	191	291	340	217	983
ENSG00000111231	ENSG00000111231.9	GPN3	163	119	112	139	232	167	189	153	124	81	97	74	132	104	69	61	112	89	196
ENSG00000172215	ENSG00000172215.6	CXCR6	32	69	22	198	169	74	107	27	44	31	59	18	41	17	8	14	23	50	125
ENSG00000234571	ENSG00000234571.2	H2BP2	156	223	125	491	196	466	531	262	168	96	293	81	215	370	79	166	121	73	165
ENSG00000280466	ENSG00000280466.1	SCARNA4	296	576	283	270	1424	232	251	691	361	181	457	92	132	177	163	142	279	240	421
ENSG00000201785	ENSG00000201785.1	SNORD117	53	246	35	82	198	82	105	74	75	26	132	13	31	47	30	49	43	41	147
ENSG00000183291	ENSG00000183291.17	SELENOF	1827	1669	1618	1999	2345	2264	1798	1682	1586	802	1720	791	1385	1792	870	1031	1441	767	3431
ENSG00000128512	ENSG00000128512.23	DOCK4	68	90	96	99	108	154	106	110	92	54	73	53	86	149	52	105	164	54	287
ENSG00000285713	ENSG00000285713.1		119	102	93	119	131	131	123	130	123	76	123	67	109	129	88	100	100	70	199
ENSG00000106484	ENSG00000106484.16	MEST	40	40	15	51	31	70	32	68	35	41	58	24	61	46	26	38	29	15	85
ENSG00000204822	ENSG00000204822.7	MRPL53	81	202	80	187	122	256	186	78	85	61	223	57	195	241	58	124	97	59	406
ENSG00000130035	ENSG00000130035.9	GALNT8	3	11	5	6	5	11	4	5	4	6	8	4	12	6	2	4	6	4	10
ENSG00000133313	ENSG00000133313.15	CNDP2	903	985	664	1142	962	1476	731	965	909	366	888	290	786	697	363	667	767	393	1813
ENSG00000187240	ENSG00000187240.17	DYNC2H1	104	144	102	195	217	142	187	168	139	112	152	92	119	153	104	93	178	114	321
ENSG00000044574	ENSG00000044574.9	HSPA5	1040	1552	1399	1426	1169	1192	822	1573	1511	453	685	541	603	1114	999	560	1152	533	1584
ENSG00000224650	ENSG00000224650.2	IGHV3-74	14	36	15	74	45	47	306	16	21	8	40	19	13	9	20	7	24	32	18
ENSG00000156795	ENSG00000156795.8	NTAQ1	75	58	41	66	94	81	66	76	50	32	63	38	48	44	33	34	47	24	80
ENSG00000267041	ENSG00000267041.6	ZNF850	92	72	60	114	104	109	107	113	88	57	120	29	59	64	45	56	65	42	109
ENSG00000134153	ENSG00000134153.10	EMC7	223	215	221	210	252	260	186	222	227	92	166	73	139	188	144	137	177	88	356
ENSG00000137414	ENSG00000137414.6	FAM8A1	729	660	685	1020	870	939	845	927	743	437	761	454	705	1069	651	552	909	480	1275
ENSG00000203999	ENSG00000203999.9	LINC01270	9	2	16	17	8	38	4	5	9	4	10	5	22	34	6	9	9	8	24
ENSG00000156711	ENSG00000156711.17	MAPK13	121	188	84	150	136	170	172	174	127	52	114	34	80	145	63	55	110	115	225
ENSG00000168939	ENSG00000168939.12	SPRY3	35	37	25	35	45	66	27	51	50	22	32	23	41	48	29	34	67	25	84
ENSG00000221909	ENSG00000221909.3	FAM200A	47	80	73	83	135	141	140	87	68	65	112	25	57	49	28	57	41	49	119
ENSG00000281348	ENSG00000281348.1		244	356	352	440	317	549	372	297	251	182	461	199	351	396	177	307	303	178	566
ENSG00000284770	ENSG00000284770.2	TBCE	217	211	177	233	267	245	184	204	178	126	163	130	128	158	113	102	158	100	276
ENSG00000126214	ENSG00000126214.21	KLC1	1108	1308	1021	1294	1619	1905	1316	1629	1251	636	1336	598	927	1144	708	809	984	782	1972
ENSG00000273033	ENSG00000273033.2	LINC02035	145	110	119	160	152	279	171	141	183	60	185	83	161	199	109	140	152	95	304
ENSG00000122378	ENSG00000122378.14	PRXL2A	60	107	76	49	88	82	49	62	81	47	87	25	33	58	25	27	24	41	79
ENSG00000265942	ENSG00000265942.2	RN7SL577P	9	14	7	13	11	16	8	20	18	2	8	4	14	12	3	14	7	2	10
ENSG00000165689	ENSG00000165689.17	ENTR1	341	261	181	430	309	480	311	334	249	176	448	157	323	367	171	243	247	161	579
ENSG00000272578	ENSG00000272578.5		328	383	261	566	413	584	359	394	364	211	407	138	300	393	199	233	238	170	613
ENSG00000111052	ENSG00000111052.8	LIN7A	492	359	735	532	531	805	623	429	625	302	595	459	658	824	389	513	570	210	948
ENSG00000155876	ENSG00000155876.6	RRAGA	154	241	101	222	179	252	210	125	85	49	152	76	96	105	76	86	124	55	319
ENSG00000197989	ENSG00000197989.14	SNHG12	1114	5781	690	2376	5344	2274	2984	2121	1636	747	4305	403	1080	1307	500	1217	1008	996	3216
ENSG00000111249	ENSG00000111249.14	CUX2	12	62	15	34	28	88	18	32	32	25	19	5	11	33	8	19	16	7	40
ENSG00000198168	ENSG00000198168.9	SVIP	422	564	272	586	637	608	638	532	457	408	458	187	211	402	226	262	404	353	452
ENSG00000257489	ENSG00000257489.6		15	23	14	29	20	32	34	25	29	19	24	4	5	30	12	5	14	23	14
ENSG00000101194	ENSG00000101194.18	SLC17A9	80	73	56	147	85	223	116	83	86	51	165	40	135	168	58	88	68	36	301
ENSG00000167291	ENSG00000167291.16	TBC1D16	25	20	17	65	34	63	39	24	16	37	62	15	55	35	15	18	23	15	76
ENSG00000172965	ENSG00000172965.17	MIR4435-2HG	358	383	294	405	604	449	399	496	410	187	422	196	495	557	271	342	411	189	968
ENSG00000100479	ENSG00000100479.13	POLE2	26	19	40	43	50	51	29	38	42	27	36	37	39	40	17	32	50	32	56
ENSG00000113838	ENSG00000113838.13	TBCCD1	165	175	149	249	292	335	249	240	181	120	268	90	152	198	121	115	137	103	272
ENSG00000156011	ENSG00000156011.17	PSD3	58	25	47	40	30	60	35	43	43	26	41	15	37	60	44	47	69	12	124
ENSG00000230202	ENSG00000230202.1		1378	1266	1050	1387	1985	1600	1435	1363	1293	969	1350	551	869	1184	735	476	1126	744	1515
ENSG00000094916	ENSG00000094916.16	CBX5	436	585	311	479	537	560	661	528	516	167	452	147	270	299	242	285	502	380	743
ENSG00000212719	ENSG00000212719.13	LINC02693	34	56	46	73	82	84	95	117	36	56	85	37	123	69	34	37	80	47	107
ENSG00000228205	ENSG00000228205.1		125	142	62	82	178	101	78	86	89	86	77	27	47	57	41	16	85	51	151
ENSG00000178764	ENSG00000178764.8	ZHX2	84	178	41	172	120	112	131	87	103	31	78	28	38	99	65	63	86	55	144
ENSG00000123685	ENSG00000123685.9	BATF3	53	38	41	55	68	67	29	20	35	25	53	15	55	66	41	27	74	13	135
ENSG00000161016	ENSG00000161016.18	RPL8	3196	4485	3766	4489	3740	5560	3577	2666	3016	1865	3596	1521	2555	3441	1938	1921	2812	1831	5657
ENSG00000113532	ENSG00000113532.13	ST8SIA4	1527	1521	1911	1929	2434	2615	2014	1878	1338	1016	2025	1116	1569	1813	1079	1543	1784	1072	3742
ENSG00000110063	ENSG00000110063.10	DCPS	173	239	164	286	230	397	290	199	194	94	281	69	178	228	115	150	122	114	336
ENSG00000266076	ENSG00000266076.1		26	66	19	35	25	46	85	38	28	43	25	12	21	18	13	21	15	28	21
ENSG00000144199	ENSG00000144199.12	FAHD2B	36	45	28	69	54	64	56	45	31	33	58	24	46	47	30	33	44	37	72
ENSG00000272054	ENSG00000272054.1		10	20	15	21	25	27	26	34	31	12	20	9	16	14	7	6	14	19	18
ENSG00000139567	ENSG00000139567.13	ACVRL1	34	32	28	66	42	74	18	10	25	26	53	9	56	48	19	50	37	9	117
ENSG00000144749	ENSG00000144749.14	LRIG1	158	348	148	543	286	488	592	284	233	228	301	80	134	222	87	169	205	205	387
ENSG00000251313	ENSG00000251313.1		66	13	22	29	79	20	26	129	90	68	20	35	10	18	19	3	27	9	11
ENSG00000111452	ENSG00000111452.13	ADGRD1	99	113	108	114	104	185	126	104	102	50	81	45	113	127	33	50	53	59	205
ENSG00000141295	ENSG00000141295.14	SCRN2	108	110	96	215	141	276	179	124	96	84	234	64	149	173	64	107	99	94	355
ENSG00000135960	ENSG00000135960.10	EDAR	20	56	16	55	17	48	55	42	37	49	33	8	13	18	9	20	18	36	5
ENSG00000164509	ENSG00000164509.16	IL31RA	45	15	50	40	38	57	8	31	27	23	27	10	43	55	22	25	80	23	75
ENSG00000162645	ENSG00000162645.13	GBP2	4049	2459	4385	3305	4141	4803	2897	4075	3027	2448	3348	2533	3254	3484	1968	2572	7094	2505	6824
ENSG00000168028	ENSG00000168028.14	RPSA	5395	12172	4673	10448	10760	11447	11322	6993	7178	4802	8867	2766	5889	8212	2872	4940	5648	4300	10545
ENSG00000175548	ENSG00000175548.9	ALG10B	260	191	188	274	297	324	222	333	247	184	255	83	155	165	101	125	237	146	301
ENSG00000226067	ENSG00000226067.7	LINC00623	111	145	85	226	175	151	141	215	94	60	179	71	82	83	83	41	120	56	185
ENSG00000158023	ENSG00000158023.10	CFAP251	11	17	20	23	12	22	9	22	15	16	12	5	9	21	6	6	3	6	14
ENSG00000176623	ENSG00000176623.12	RMDN1	583	563	483	675	918	929	669	743	546	425	917	322	608	643	426	492	571	414	970
ENSG00000094880	ENSG00000094880.11	CDC23	340	396	377	479	524	588	488	405	349	246	417	200	317	320	193	249	327	235	663
ENSG00000200320	ENSG00000200320.1	SNORA63	1067	3044	701	1234	3742	1200	1320	1264	1134	490	1781	332	614	823	457	532	1069	657	3185
ENSG00000279133	ENSG00000279133.1		60	106	52	84	70	108	92	89	85	32	60	44	41	66	46	47	50	42	123
ENSG00000186834	ENSG00000186834.4	HEXIM1	314	305	344	230	285	281	195	322	244	70	130	106	131	171	192	110	264	143	513
ENSG00000186318	ENSG00000186318.18	BACE1	53	59	76	86	74	144	70	57	75	31	82	51	67	86	64	67	71	44	150
ENSG00000277967	ENSG00000277967.1		556	563	511	564	790	747	810	517	506	497	767	375	706	776	304	411	492	294	953
ENSG00000133985	ENSG00000133985.3	TTC9	72	190	110	159	112	246	193	121	118	87	84	60	65	208	42	121	59	89	82
ENSG00000198466	ENSG00000198466.12	ZNF587	499	684	444	698	712	987	861	757	570	369	722	241	533	585	355	406	402	385	756
ENSG00000140157	ENSG00000140157.16	NIPA2	902	1029	740	1037	1056	1321	918	887	709	426	1005	424	681	848	521	549	714	375	1479
ENSG00000152778	ENSG00000152778.10	IFIT5	408	652	886	616	774	1004	467	933	520	316	788	389	481	630	487	750	787	527	1435
ENSG00000011638	ENSG00000011638.11	TMEM159	107	123	81	150	115	181	137	80	87	49	113	37	84	100	38	74	73	33	220
ENSG00000223609	ENSG00000223609.11	HBD	9	82	6	31	9	74	77	21	14	12	13	17	23	1970	17	125	71	5	248
ENSG00000178460	ENSG00000178460.18	MCMDC2	7	3	8	5	10	6	7	12	8	7	4	2	12	11	5	16	10	4	18
ENSG00000258555	ENSG00000258555.6	SPECC1L-ADORA2A	422	651	465	635	704	830	638	618	460	339	674	227	412	414	287	314	438	339	855
ENSG00000224078	ENSG00000224078.15	SNHG14	2775	8183	1440	3787	8536	3805	4227	5177	3801	2449	5198	977	1291	2485	1195	1470	3213	2929	4348
ENSG00000114491	ENSG00000114491.14	UMPS	299	290	241	340	382	430	349	348	224	187	353	115	254	193	135	139	230	174	512
ENSG00000170074	ENSG00000170074.19	FAM153A	40	174	22	79	48	114	115	131	96	62	41	26	41	68	28	36	18	119	22
ENSG00000095380	ENSG00000095380.11	NANS	303	356	344	403	348	492	326	352	314	161	385	215	386	507	223	250	351	142	728
ENSG00000165434	ENSG00000165434.8	PGM2L1	133	237	143	228	268	225	212	229	166	117	187	78	99	148	100	66	149	182	234
ENSG00000088808	ENSG00000088808.18	PPP1R13B	46	87	25	112	70	93	78	48	46	41	69	12	46	43	22	35	30	32	77
ENSG00000136783	ENSG00000136783.10	NIPSNAP3A	487	362	450	618	608	822	466	507	476	338	575	256	522	573	297	342	482	275	1008
ENSG00000148154	ENSG00000148154.10	UGCG	1248	1820	1179	1358	1459	2338	1024	1847	1575	948	1406	575	645	1490	723	785	1006	552	2395
ENSG00000013364	ENSG00000013364.19	MVP	1644	2139	2239	3071	2232	4185	2385	2122	1845	1117	2965	1173	2313	2949	1228	1801	2306	1183	5011
ENSG00000278558	ENSG00000278558.5	TMEM191B	21	19	24	34	21	76	28	56	41	25	28	5	23	30	13	26	14	10	22
ENSG00000134248	ENSG00000134248.14	LAMTOR5	376	347	313	435	411	439	239	465	377	108	258	160	246	497	194	192	291	108	525
ENSG00000207279	ENSG00000207279.1	SNORD116-24	82	392	43	118	431	103	130	205	138	79	214	20	23	57	38	44	136	82	162
ENSG00000110955	ENSG00000110955.9	ATP5F1B	2678	2747	2085	2962	3107	3524	2509	2471	2065	1058	2605	1011	2072	2911	1332	1366	1935	904	5193
ENSG00000231365	ENSG00000231365.6	WARS2-AS1	107	120	75	122	108	147	135	159	120	76	112	35	75	90	53	52	88	95	133
ENSG00000254206	ENSG00000254206.5	NPIPB11	121	296	119	144	142	177	168	207	202	76	134	36	97	123	109	83	117	161	128
ENSG00000080546	ENSG00000080546.13	SESN1	396	863	388	623	696	756	664	710	480	348	553	240	396	766	252	262	342	304	743
ENSG00000126464	ENSG00000126464.14	PRR12	41	198	24	129	52	137	131	66	49	25	76	16	57	62	29	37	23	40	92
ENSG00000244682	ENSG00000244682.7	FCGR2C	952	1766	3880	2768	2418	5119	2548	1285	1898	1547	2046	1029	2351	2219	1465	3895	4679	1027	8717
ENSG00000168005	ENSG00000168005.9	SPINDOC	23	50	22	46	48	68	42	28	30	16	65	15	34	42	29	30	32	35	85
ENSG00000198934	ENSG00000198934.5	MAGEE1	31	47	13	53	43	39	54	37	22	31	37	13	10	24	23	9	18	27	22
ENSG00000243802	ENSG00000243802.2		31	95	35	35	133	71	80	75	58	25	104	12	23	36	13	43	37	33	65
ENSG00000130844	ENSG00000130844.19	ZNF331	222	322	149	472	235	295	217	344	210	131	226	87	139	306	110	130	150	159	333
ENSG00000271798	ENSG00000271798.1	SNORA51	80	316	88	127	253	121	149	148	125	84	195	26	62	84	45	79	78	80	171
ENSG00000244045	ENSG00000244045.13	TMEM199	266	274	313	353	347	466	324	316	260	145	350	128	251	309	150	163	260	147	475
ENSG00000188042	ENSG00000188042.8	ARL4C	1735	2393	1074	3629	2702	2311	1877	1995	1131	777	1967	480	1396	2102	959	966	1267	737	3696
ENSG00000223668	ENSG00000223668.1	EEF1A1P24	453	255	130	676	707	801	864	565	514	193	712	127	441	808	145	295	140	31	280
ENSG00000227036	ENSG00000227036.8	LINC00511	1	9	10	19	9	10	17	3	7	16	16	6	14	10	4	12	11	15	6
ENSG00000280010	ENSG00000280010.1		5	1	3	2	13	2	2	12	11	5	6	3	3	7	4	5	3	9	11
ENSG00000196177	ENSG00000196177.13	ACADSB	281	300	213	337	402	346	366	339	311	174	298	106	199	279	167	177	219	204	440
ENSG00000186522	ENSG00000186522.15	SEPTIN10	99	93	112	111	80	123	112	102	109	46	79	46	80	92	40	72	82	51	110
ENSG00000246223	ENSG00000246223.9	LINC01550	33	107	33	116	66	126	139	92	83	56	86	17	27	45	12	49	64	97	52
ENSG00000160602	ENSG00000160602.14	NEK8	54	51	36	83	73	105	84	59	46	33	67	16	41	52	29	43	47	26	86
ENSG00000132970	ENSG00000132970.14	WASF3	29	4	13	17	9	37	10	12	10	12	6	9	21	30	27	17	37	3	45
ENSG00000258311	ENSG00000258311.5		334	417	328	493	455	697	452	425	388	203	517	265	423	534	205	370	393	192	962
ENSG00000140450	ENSG00000140450.9	ARRDC4	921	638	709	911	815	1024	720	935	473	388	840	673	725	1034	696	502	861	349	1333
ENSG00000260852	ENSG00000260852.1	FBXL19-AS1	12	20	12	18	12	28	16	20	16	2	17	9	10	11	6	10	19	5	18
ENSG00000287387	ENSG00000287387.1		19	31	12	21	17	36	20	20	13	22	17	13	6	11	5	9	9	4	35
ENSG00000259529	ENSG00000259529.2		1198	1480	1449	2217	1532	3195	1771	1474	1180	696	2428	817	1825	2055	750	1957	1452	896	3750
ENSG00000288622	ENSG00000288622.1	PDCD6-AHRR	141	214	137	291	202	349	365	128	143	124	302	85	222	307	118	164	147	110	495
ENSG00000166938	ENSG00000166938.13	DIS3L	530	528	390	624	760	758	696	593	483	248	601	236	466	534	345	336	459	251	820
ENSG00000107249	ENSG00000107249.24	GLIS3	2	12	4	15	4	11	3	7	9	13	17	2	5	22	2	7	7	5	11
ENSG00000279265	ENSG00000279265.1		17	13	10	10	21	13	6	32	25	8	19	7	12	18	14	12	30	16	30
ENSG00000223396	ENSG00000223396.4	RPS10P7	39	53	52	39	84	50	55	53	44	46	47	17	29	33	22	19	28	33	52
ENSG00000264994	ENSG00000264994.1	SNORD92	26	93	22	28	120	23	29	55	41	24	45	12	8	17	11	9	31	18	56
ENSG00000118495	ENSG00000118495.20	PLAGL1	102	102	109	135	175	288	154	140	123	52	183	76	174	146	116	114	133	67	352
ENSG00000275215	ENSG00000275215.1	RNA5-8SN3	68	2391	34	165	79	160	849	47	70	102	97	34	75	85	25	33	21	22	122
ENSG00000081913	ENSG00000081913.14	PHLPP1	52	113	50	148	64	151	87	67	63	43	97	52	74	118	49	67	70	46	215
ENSG00000106346	ENSG00000106346.11	USP42	125	193	146	200	178	223	189	192	143	86	147	82	93	128	107	103	145	74	280
ENSG00000231507	ENSG00000231507.2	LINC01353	15	15	44	18	13	25	6	23	12	16	15	16	26	17	15	16	12	17	40
ENSG00000173011	ENSG00000173011.12	TADA2B	351	424	299	481	437	577	419	375	313	169	391	178	249	432	210	216	282	177	710
ENSG00000278233	ENSG00000278233.1	RNA5-8SN2	68	2409	34	165	79	160	847	47	70	102	97	34	75	85	25	33	21	22	122
ENSG00000125901	ENSG00000125901.6	MRPS26	114	134	83	181	131	235	151	112	86	68	216	62	138	195	70	99	88	60	320
ENSG00000278189	ENSG00000278189.1	RNA5-8SN1	67	2362	32	162	78	155	835	45	70	101	95	30	75	84	24	33	20	20	122
ENSG00000165209	ENSG00000165209.19	STRBP	238	373	199	334	297	479	459	398	350	190	420	113	152	275	131	208	274	210	311
ENSG00000277739	ENSG00000277739.1	5_8S_rRNA	67	2369	32	162	78	155	831	45	70	101	95	30	75	84	24	33	20	20	122
ENSG00000231528	ENSG00000231528.3	FAM225A	64	39	59	65	45	69	24	64	26	24	78	58	36	78	13	60	43	34	135
ENSG00000037897	ENSG00000037897.17	METTL1	23	35	16	35	32	39	30	31	22	22	39	9	12	19	15	12	19	8	38
ENSG00000212135	ENSG00000212135.1	SNORD67	174	662	210	291	856	265	302	418	302	177	432	75	107	180	111	152	287	218	373
ENSG00000117643	ENSG00000117643.15	MAN1C1	113	273	139	209	134	329	231	166	152	119	201	51	107	167	64	111	117	143	121
ENSG00000132623	ENSG00000132623.16	ANKEF1	58	75	45	89	141	102	136	94	70	78	117	20	48	46	23	43	53	58	77
ENSG00000278195	ENSG00000278195.2	SSTR3	10	35	24	43	28	94	51	65	45	70	44	7	4	20	9	42	10	37	10
ENSG00000160294	ENSG00000160294.11	MCM3AP	1126	1171	1111	1549	1386	1703	1199	1536	1172	584	1090	595	897	1027	662	608	1170	776	2173
ENSG00000059378	ENSG00000059378.13	PARP12	689	666	792	1111	871	1369	912	955	665	453	973	474	805	907	376	936	895	589	1579
ENSG00000071539	ENSG00000071539.14	TRIP13	3	6	10	7	10	20	16	11	5	4	12	6	14	12	8	3	25	10	15
ENSG00000064490	ENSG00000064490.14	RFXANK	153	162	142	283	211	339	253	160	139	113	276	102	226	247	89	133	165	100	411
ENSG00000188026	ENSG00000188026.13	RILPL1	10	18	9	29	11	34	23	26	16	8	28	4	8	20	13	5	11	5	12
ENSG00000177989	ENSG00000177989.14	ODF3B	571	783	608	1273	440	1627	728	537	422	202	1179	516	1088	942	268	1280	817	329	2887
ENSG00000225684	ENSG00000225684.4	FAM225B	60	37	57	64	44	70	24	66	28	24	77	55	36	79	14	59	39	32	131
ENSG00000275882	ENSG00000275882.1	IKBKGP1	143	180	149	315	230	341	230	194	163	117	332	109	244	258	101	130	135	130	463
ENSG00000262879	ENSG00000262879.6		238	320	131	306	332	368	344	336	286	148	325	128	241	185	113	153	235	130	303
ENSG00000204370	ENSG00000204370.13	SDHD	1147	1234	852	1242	1452	1531	1134	1077	917	501	1114	519	883	1129	535	661	858	387	2192
ENSG00000049246	ENSG00000049246.15	PER3	68	48	15	47	49	86	103	74	50	25	61	43	66	81	36	52	37	38	178
ENSG00000237773	ENSG00000237773.7		27	37	39	30	43	30	21	24	35	23	34	19	26	48	31	28	24	18	54
ENSG00000092931	ENSG00000092931.11	MFSD11	263	277	183	380	348	457	326	315	237	130	312	111	253	292	120	151	231	143	498
ENSG00000100316	ENSG00000100316.16	RPL3	7157	10397	4818	7299	9642	8369	10708	7956	6229	4135	8110	3026	4153	5730	3586	3117	6472	4355	13246
ENSG00000147679	ENSG00000147679.12	UTP23	444	459	508	497	702	643	607	619	537	349	505	252	381	413	283	277	441	286	656
ENSG00000138463	ENSG00000138463.9	SLC49A4	278	252	279	296	298	447	251	249	241	114	288	175	303	392	167	252	220	154	639
ENSG00000148814	ENSG00000148814.18	LRRC27	95	72	80	96	122	149	90	102	83	56	97	35	81	41	36	52	83	32	162
ENSG00000130363	ENSG00000130363.13	RSPH3	115	97	137	125	152	208	134	136	107	80	149	63	134	131	75	103	111	79	283
ENSG00000135974	ENSG00000135974.10	C2orf49	479	394	449	616	617	657	502	541	522	309	616	286	464	648	358	380	454	333	711
ENSG00000152642	ENSG00000152642.11	GPD1L	342	382	240	422	446	529	484	361	316	204	413	150	298	377	172	163	259	174	626
ENSG00000254154	ENSG00000254154.8	CRYZL2P-SEC16B	52	24	55	47	41	41	34	24	22	20	50	19	63	50	18	29	28	20	81
ENSG00000124532	ENSG00000124532.15	MRS2	331	272	313	350	502	433	384	419	283	188	340	138	274	292	196	167	251	176	568
ENSG00000038002	ENSG00000038002.9	AGA	309	271	254	278	414	465	394	354	301	250	488	151	256	325	224	234	330	193	537
ENSG00000105371	ENSG00000105371.10	ICAM4	16	34	61	109	71	73	18	16	27	28	65	29	70	52	37	55	43	13	67
ENSG00000260314	ENSG00000260314.3	MRC1	23	28	26	80	37	107	24	49	67	41	53	25	71	63	18	37	43	12	257
ENSG00000100095	ENSG00000100095.19	SEZ6L	44	25	36	46	51	84	44	26	27	22	44	13	28	22	19	21	34	18	37
ENSG00000101161	ENSG00000101161.8	PRPF6	659	844	624	790	931	938	959	843	667	423	774	328	558	595	394	437	674	441	1208
ENSG00000212304	ENSG00000212304.1	SNORD12	155	612	130	244	523	254	285	276	199	98	399	54	131	181	58	158	154	137	355
ENSG00000204311	ENSG00000204311.15	PJVK	17	9	16	18	17	23	13	22	19	13	20	7	15	5	11	4	14	3	10
ENSG00000258465	ENSG00000258465.8		997	883	1078	1528	1373	1760	1268	1267	1110	730	1458	587	1189	1306	707	859	1049	750	1943
ENSG00000085514	ENSG00000085514.16	PILRA	728	893	995	1270	910	1869	1029	796	761	446	1434	500	1094	1253	494	851	929	473	2066
ENSG00000176542	ENSG00000176542.10	USF3	435	649	430	766	541	797	539	562	770	277	546	260	544	714	405	481	799	484	1147
ENSG00000236229	ENSG00000236229.1	VEZF1P1	14	17	22	33	20	32	25	30	19	6	19	14	16	12	8	16	13	10	37
ENSG00000105058	ENSG00000105058.12	FAM32A	1021	1036	1407	1215	1434	1541	1100	1340	1114	767	1291	793	1223	1417	766	812	1288	629	1962
ENSG00000197857	ENSG00000197857.15	ZNF44	317	318	299	411	524	475	380	459	396	296	434	140	250	322	203	174	268	227	382
ENSG00000143179	ENSG00000143179.16	UCK2	145	184	94	172	170	217	145	182	109	63	172	36	118	125	62	66	86	46	358
ENSG00000213399	ENSG00000213399.3	RPS2P17	126	400	87	221	235	179	191	210	149	47	213	47	160	193	62	43	70	13	481
ENSG00000267699	ENSG00000267699.2		283	323	324	364	438	504	333	388	329	247	330	144	268	232	171	211	253	190	533
ENSG00000272630	ENSG00000272630.1		16	23	11	13	23	31	11	16	27	8	24	4	11	11	13	11	10	6	11
ENSG00000163935	ENSG00000163935.14	SFMBT1	230	336	124	350	286	344	366	347	311	191	283	119	141	219	100	166	218	185	296
ENSG00000013275	ENSG00000013275.8	PSMC4	400	470	457	785	601	777	526	488	390	306	689	270	509	645	340	387	440	264	801
ENSG00000199436	ENSG00000199436.1	SNORD9	45	204	29	76	222	65	93	71	57	33	119	8	38	29	22	29	55	36	120
ENSG00000089597	ENSG00000089597.18	GANAB	886	1182	697	1365	1056	1564	1091	952	697	369	1068	324	703	962	472	610	844	427	1993
ENSG00000116771	ENSG00000116771.6	AGMAT	30	52	37	51	50	77	72	84	64	46	75	14	20	37	11	20	41	58	37
ENSG00000274927	ENSG00000274927.1		12	24	30	13	16	20	21	28	29	12	26	8	28	21	16	17	37	25	30
ENSG00000113552	ENSG00000113552.16	GNPDA1	238	301	221	321	289	421	294	252	245	162	320	88	207	270	129	154	182	115	478
ENSG00000167705	ENSG00000167705.12	RILP	120	89	130	135	83	189	84	86	73	47	133	75	128	153	57	93	117	41	210
ENSG00000164124	ENSG00000164124.11	TMEM144	183	65	222	153	166	255	139	264	140	79	127	135	265	215	111	171	179	119	351
ENSG00000284570	ENSG00000284570.1	MIR7705	24	34	40	24	38	18	11	22	32	13	21	27	15	20	36	13	100	66	88
ENSG00000238650	ENSG00000238650.1	SNORD54	43	158	14	36	76	33	43	33	22	4	47	6	21	6	8	11	17	14	204
ENSG00000176809	ENSG00000176809.11	LRRC37A3	357	423	327	630	555	410	564	512	479	150	482	273	372	415	222	283	335	205	347
ENSG00000175782	ENSG00000175782.11	SLC35E3	231	328	200	283	379	423	279	397	281	119	343	126	202	330	136	170	201	154	406
ENSG00000077514	ENSG00000077514.9	POLD3	501	446	711	487	596	755	511	572	465	379	595	402	510	590	315	435	571	309	846
ENSG00000055070	ENSG00000055070.17	SZRD1	407	553	307	658	479	673	444	406	317	155	389	158	308	480	226	292	362	157	830
ENSG00000231587	ENSG00000231587.1	SNORD62B	125	620	33	141	645	172	204	175	153	73	316	17	57	91	21	91	72	81	280
ENSG00000278784	ENSG00000278784.1		57	39	39	48	40	66	38	52	45	17	42	27	28	33	28	33	20	28	42
ENSG00000276418	ENSG00000276418.5		203	216	196	199	300	216	230	235	242	110	214	102	147	139	127	89	181	133	284
ENSG00000212124	ENSG00000212124.2	TAS2R19	29	35	19	24	48	35	25	43	39	17	35	8	16	26	10	10	27	19	39
ENSG00000189339	ENSG00000189339.12	SLC35E2B	676	786	523	1065	977	1455	1518	856	782	375	1072	312	740	706	412	472	581	450	1541
ENSG00000132305	ENSG00000132305.21	IMMT	645	804	639	778	725	1014	840	877	541	322	812	342	533	612	330	521	559	306	1254
ENSG00000199347	ENSG00000199347.1	RNU5E-1	1226	4980	1000	2301	4681	1447	3247	1639	1015	484	3323	353	1147	1251	496	786	1354	718	4717
ENSG00000105514	ENSG00000105514.8	RAB3D	798	838	953	716	863	1169	809	796	643	209	569	377	499	676	443	344	697	345	2055
ENSG00000204444	ENSG00000204444.11	APOM	21	15	10	24	7	25	16	10	9	11	15	9	13	19	12	11	16	13	23
ENSG00000228363	ENSG00000228363.2		12	7	11	6	9	14	4	3	7	9	4	7	8	13	5	15	11	5	13
ENSG00000100897	ENSG00000100897.18	DCAF11	754	758	750	1069	938	1239	874	857	722	440	1065	422	822	957	473	660	744	456	1589
ENSG00000213780	ENSG00000213780.11	GTF2H4	68	61	35	63	57	77	75	61	46	28	67	18	44	37	21	42	31	23	103
ENSG00000181817	ENSG00000181817.6	LSM10	38	90	51	110	59	128	64	36	51	21	71	21	31	57	19	41	34	17	132
ENSG00000276931	ENSG00000276931.1		10	6	5	6	8	9	13	17	14	3	7	2	5	5	4	4	3	6	15
ENSG00000163597	ENSG00000163597.15	SNHG16	1094	1228	712	1267	1021	1149	1038	741	811	459	1243	368	768	1067	417	504	661	443	1168
ENSG00000238649	ENSG00000238649.1	SNORD42A	13	12	14	17	14	13	9	15	18	8	13	9	11	5	8	2	8	6	11
ENSG00000136213	ENSG00000136213.10	CHST12	128	279	77	310	309	264	248	177	141	51	199	53	172	145	98	111	85	86	355
ENSG00000235284	ENSG00000235284.1	SNORD62A	125	624	33	143	646	173	200	175	156	73	314	17	58	90	22	92	72	82	282
ENSG00000143374	ENSG00000143374.17	TARS2	155	181	163	204	267	289	249	214	193	106	238	81	170	146	104	119	156	96	302
ENSG00000175203	ENSG00000175203.17	DCTN2	337	388	348	468	474	613	502	367	368	244	497	171	356	498	243	284	394	230	813
ENSG00000162851	ENSG00000162851.8	TFB2M	118	135	118	158	181	142	133	124	107	71	95	50	84	91	77	66	118	82	194
ENSG00000115163	ENSG00000115163.15	CENPA	12	40	15	39	14	51	39	17	17	8	38	15	36	56	11	31	17	12	78
ENSG00000248476	ENSG00000248476.1	BACH1-IT1	53	34	35	34	49	52	37	58	41	19	33	14	33	34	25	22	29	22	51
ENSG00000171148	ENSG00000171148.14	TADA3	235	373	282	485	386	628	386	321	261	157	473	194	356	436	192	292	323	164	842
ENSG00000176658	ENSG00000176658.17	MYO1D	52	85	56	71	87	66	118	47	69	28	43	22	58	62	28	21	48	61	85
ENSG00000157326	ENSG00000157326.19	DHRS4	336	398	335	615	331	744	444	253	256	196	500	196	483	537	229	382	277	172	1056
ENSG00000103254	ENSG00000103254.10	ANTKMT	72	84	34	142	71	182	92	36	41	27	162	35	99	126	30	63	79	29	332
ENSG00000256060	ENSG00000256060.3	TRAPPC2B	66	62	76	88	103	110	81	89	80	49	76	17	58	84	29	52	52	49	114
ENSG00000228784	ENSG00000228784.9	LINC00954	42	79	33	86	66	107	82	79	45	35	75	21	52	45	16	33	46	36	88
ENSG00000157837	ENSG00000157837.16	SPPL3	142	239	112	249	170	283	224	162	182	73	174	48	134	147	100	108	156	99	311
ENSG00000275307	ENSG00000275307.1		54	64	43	79	51	101	60	75	53	18	40	18	47	44	29	52	58	24	109
ENSG00000144567	ENSG00000144567.11	RETREG2	840	1020	736	1448	1139	1546	1047	816	780	545	1262	553	1015	1399	581	863	773	426	1969
ENSG00000225217	ENSG00000225217.1	HSPA7	114	326	710	541	515	1026	407	225	322	290	310	183	494	369	271	589	830	219	1783
ENSG00000196975	ENSG00000196975.16	ANXA4	393	402	505	573	578	642	386	428	432	197	411	224	345	458	271	229	343	185	793
ENSG00000157388	ENSG00000157388.20	CACNA1D	24	23	26	16	13	14	10	18	23	15	12	15	28	46	12	20	18	8	31
ENSG00000173166	ENSG00000173166.18	RAPH1	54	35	46	57	90	55	62	74	69	37	61	29	68	52	120	43	85	50	90
ENSG00000236008	ENSG00000236008.3	LINC01814	14	11	12	8	11	16	14	12	3	9	18	2	25	15	9	8	9	8	21
ENSG00000288678	ENSG00000288678.1		211	214	161	405	221	360	259	181	182	110	244	104	241	374	155	200	251	112	449
ENSG00000010361	ENSG00000010361.14	FUZ	50	66	52	86	57	129	73	77	52	54	97	26	59	134	34	49	69	26	161
ENSG00000010318	ENSG00000010318.21	PHF7	71	68	74	92	98	122	82	82	73	63	88	22	56	76	44	58	47	34	95
ENSG00000200623	ENSG00000200623.1	SNORD18A	28	29	10	18	30	13	15	23	19	11	7	5	14	16	11	6	11	9	25
ENSG00000151914	ENSG00000151914.21	DST	596	520	655	627	672	795	505	708	720	418	513	308	808	495	517	478	859	435	1411
ENSG00000164611	ENSG00000164611.13	PTTG1	30	36	18	60	44	27	54	37	30	14	45	17	27	45	31	23	68	42	71
ENSG00000263006	ENSG00000263006.6	ROCK1P1	277	274	340	282	360	337	283	368	337	274	240	215	249	335	278	220	394	217	573
ENSG00000117036	ENSG00000117036.12	ETV3	506	478	578	615	710	687	482	613	515	323	415	228	350	542	341	261	441	301	856
ENSG00000196378	ENSG00000196378.13	ZNF34	77	80	73	130	103	131	105	93	76	60	121	41	94	117	51	84	85	49	149
ENSG00000135506	ENSG00000135506.16	OS9	3419	2997	4716	4351	4580	5585	3708	4397	3468	2235	4438	2643	4054	4932	2214	3155	3636	2154	7045
ENSG00000261324	ENSG00000261324.2		64	84	57	68	91	118	101	120	101	55	100	36	44	58	35	64	44	56	80
ENSG00000164398	ENSG00000164398.15	ACSL6	144	254	105	379	319	353	389	272	187	292	254	77	85	169	60	68	208	226	210
ENSG00000132199	ENSG00000132199.20	ENOSF1	244	360	156	388	431	366	553	442	239	248	494	98	235	303	92	125	150	155	382
ENSG00000143545	ENSG00000143545.10	RAB13	24	12	40	15	24	16	12	43	15	23	25	22	16	19	22	17	17	17	41
ENSG00000201403	ENSG00000201403.1	SNORD14B	113	352	55	135	481	120	119	120	113	33	178	23	69	99	57	44	72	48	300
ENSG00000196323	ENSG00000196323.14	ZBTB44	1332	1530	1013	1701	1772	1723	1565	1613	1527	849	1622	667	1494	1555	1057	868	1641	1096	2694
ENSG00000285329	ENSG00000285329.1		28	51	31	47	60	71	51	34	29	17	47	20	34	20	9	19	36	27	61
ENSG00000173113	ENSG00000173113.7	TRMT112	288	602	351	552	392	706	546	309	258	217	595	206	430	631	193	294	364	266	959
ENSG00000163823	ENSG00000163823.4	CCR1	853	1076	1377	2605	964	2466	1269	1034	907	574	1455	816	1335	2116	1026	1383	1297	520	2569
ENSG00000235531	ENSG00000235531.11	MSC-AS1	3	11	10	39	11	13	17	5	11	7	30	4	11	8	12	8	19	11	28
ENSG00000187187	ENSG00000187187.14	ZNF546	108	146	104	147	212	236	224	157	120	135	193	58	106	91	71	84	93	89	130
ENSG00000285133	ENSG00000285133.1		58	43	31	69	33	53	53	51	40	27	51	30	60	97	40	38	48	15	76
ENSG00000150995	ENSG00000150995.21	ITPR1	1468	1827	1570	1989	1841	2512	2106	2159	1985	920	1941	742	1169	1620	1012	1261	1495	1002	3028
ENSG00000137804	ENSG00000137804.14	NUSAP1	127	124	165	157	189	152	160	187	105	69	190	84	149	175	85	104	235	123	211
ENSG00000252690	ENSG00000252690.3		87	89	96	66	256	103	106	157	108	70	96	35	68	68	54	43	66	58	128
ENSG00000246582	ENSG00000246582.3		41	32	27	41	33	39	46	32	32	25	42	2	21	37	5	32	12	14	51
ENSG00000199673	ENSG00000199673.1	SNORD16	278	1021	93	460	944	325	422	350	246	79	552	53	184	229	113	153	172	120	788
ENSG00000259953	ENSG00000259953.2		136	192	101	152	148	219	87	147	110	45	75	38	109	132	70	81	100	59	254
ENSG00000171720	ENSG00000171720.10	HDAC3	384	398	358	502	548	732	441	446	364	212	601	292	467	603	241	280	349	237	865
ENSG00000120685	ENSG00000120685.20	PROSER1	141	194	143	188	154	221	186	152	266	86	143	81	184	189	174	136	298	162	349
ENSG00000177733	ENSG00000177733.7	HNRNPA0	394	459	202	464	314	371	362	336	175	82	277	119	197	225	156	131	263	160	706
ENSG00000280498	ENSG00000280498.1	SNORA16A	313	1700	142	459	1627	412	613	404	385	150	826	80	185	248	115	160	260	251	950
ENSG00000274582	ENSG00000274582.1	SNORA16A	313	1700	142	459	1627	412	613	404	385	150	826	80	185	248	115	160	260	251	951
ENSG00000051128	ENSG00000051128.19	HOMER3	128	205	182	247	177	380	310	131	127	75	332	119	260	273	96	212	156	85	474
ENSG00000162620	ENSG00000162620.16	LRRIQ3	15	13	12	21	50	20	22	28	17	15	21	4	4	15	11	4	8	20	25
ENSG00000274114	ENSG00000274114.2	ALOX15P1	7	28	8	21	21	45	34	41	17	17	22	4	11	21	4	10	5	19	16
ENSG00000200879	ENSG00000200879.1	SNORD14E	81	158	26	79	290	76	81	88	51	27	87	13	19	70	25	29	44	32	214
ENSG00000284173	ENSG00000284173.1	MIR6513	9	34	11	44	11	61	21	18	17	13	38	7	48	50	8	25	13	9	101
ENSG00000244674	ENSG00000244674.1	RPS3AP15	197	12	57	83	274	63	74	225	187	106	66	68	52	67	53	6	64	17	9
ENSG00000274602	ENSG00000274602.5	PI4KAP1	172	228	298	423	212	801	328	486	440	161	277	82	241	319	128	322	139	134	415
ENSG00000253636	ENSG00000253636.1		8	14	9	14	8	19	17	20	13	7	11	2	9	15	6	6	11	4	11
ENSG00000261997	ENSG00000261997.1		71	46	57	63	74	79	41	84	85	37	50	40	57	88	52	57	88	31	163
ENSG00000260708	ENSG00000260708.1		50	25	36	49	22	53	48	44	41	24	45	19	56	102	30	29	37	19	61
ENSG00000213963	ENSG00000213963.6		55	56	49	43	79	95	58	69	53	31	61	24	50	43	30	34	42	23	76
ENSG00000118420	ENSG00000118420.17	UBE3D	47	82	39	59	69	68	74	77	53	49	74	15	36	35	33	21	36	38	78
ENSG00000135972	ENSG00000135972.9	MRPS9	233	235	273	260	398	372	241	354	236	220	349	116	281	294	188	205	259	174	458
ENSG00000196715	ENSG00000196715.7	VKORC1L1	183	178	129	195	226	236	230	203	194	78	183	70	146	156	84	96	184	92	331
ENSG00000228283	ENSG00000228283.3	KATNBL1P6	33	20	43	25	21	32	32	36	33	21	28	18	23	57	29	20	34	18	53
ENSG00000278535	ENSG00000278535.5	DHRS11	18	23	12	26	21	38	27	15	18	10	25	9	22	28	19	18	20	17	35
ENSG00000100567	ENSG00000100567.13	PSMA3	548	525	519	564	680	725	514	519	496	243	564	217	453	465	269	321	520	267	809
ENSG00000182196	ENSG00000182196.14	ARL6IP4	902	735	929	1130	1209	1207	1031	866	749	551	1287	449	951	1110	500	685	855	492	1698
ENSG00000237226	ENSG00000237226.1	RPS3AP39	163	9	48	62	227	51	55	206	166	93	57	61	37	47	46	5	49	13	6
ENSG00000116285	ENSG00000116285.13	ERRFI1	9	10	2	19	22	19	13	12	10	5	18	4	21	16	16	6	19	6	28
ENSG00000149646	ENSG00000149646.12	CNBD2	23	35	23	54	24	50	25	23	20	10	29	20	30	59	22	19	34	27	54
ENSG00000168675	ENSG00000168675.19	LDLRAD4	606	833	626	740	749	956	736	736	587	393	704	315	491	706	369	398	450	341	1245
ENSG00000176788	ENSG00000176788.9	BASP1	236	394	329	404	289	301	290	258	286	105	335	233	326	691	193	351	278	114	640
ENSG00000240036	ENSG00000240036.4		430	340	163	776	533	991	997	547	419	205	789	118	403	829	139	379	167	148	198
ENSG00000253719	ENSG00000253719.4	ATXN7L3B	951	1363	833	1427	1120	1480	1220	1159	992	541	1058	452	806	1240	598	592	956	558	1873
ENSG00000099999	ENSG00000099999.15	RNF215	51	39	47	87	80	123	86	73	53	37	128	48	88	69	36	49	49	30	157
ENSG00000112406	ENSG00000112406.5	HECA	2135	2745	1743	3392	2721	3385	2736	2603	2052	1247	2382	1001	1677	2474	1253	1258	2152	1522	4050
ENSG00000262664	ENSG00000262664.3	OVCA2	170	228	158	246	211	351	234	173	151	126	284	94	202	276	120	173	166	85	388
ENSG00000145979	ENSG00000145979.18	TBC1D7	73	278	79	103	94	124	89	141	76	25	71	26	59	125	76	50	71	45	147
ENSG00000189060	ENSG00000189060.6	H1-0	282	94	194	393	62	599	220	64	157	23	96	116	40	37	75	114	214	23	389
ENSG00000120253	ENSG00000120253.14	NUP43	469	519	438	639	854	822	684	708	565	327	678	221	446	565	257	327	463	384	855
ENSG00000132478	ENSG00000132478.10	UNK	176	253	119	288	223	423	239	219	192	100	297	82	161	220	101	138	143	95	279
ENSG00000170989	ENSG00000170989.10	S1PR1	637	1460	475	1481	1055	1644	1994	840	671	655	1203	315	454	645	283	550	589	697	1443
ENSG00000139190	ENSG00000139190.17	VAMP1	122	187	188	336	154	270	340	164	120	112	383	128	186	343	85	157	163	125	308
ENSG00000028277	ENSG00000028277.21	POU2F2	426	456	442	574	495	815	605	427	355	171	459	198	356	396	224	328	478	291	681
ENSG00000124659	ENSG00000124659.7	TBCC	523	497	694	712	719	850	624	636	562	505	774	436	534	811	379	366	611	382	865
ENSG00000196263	ENSG00000196263.8	ZNF471	14	10	4	27	14	19	12	19	13	38	18	3	6	16	9	15	24	28	33
ENSG00000110958	ENSG00000110958.16	PTGES3	967	946	906	902	1102	1024	872	1021	791	339	752	349	518	661	516	482	1078	555	1458
ENSG00000272606	ENSG00000272606.1	PPP4R3B-DT	59	82	52	70	46	84	75	86	67	39	74	30	49	56	19	35	41	39	70
ENSG00000229677	ENSG00000229677.1		23	48	29	29	36	38	46	49	51	13	44	14	14	13	17	41	23	32	23
ENSG00000175482	ENSG00000175482.9	POLD4	230	242	247	429	340	604	333	242	213	170	526	155	301	406	139	243	254	134	629
ENSG00000053501	ENSG00000053501.13	USE1	60	63	49	102	68	87	76	72	51	31	82	23	38	55	35	42	45	41	89
ENSG00000257851	ENSG00000257851.2	HNRNPA3P10	9	13	7	11	11	6	13	14	3	3	5	2	2	5	4	5	10	5	11
ENSG00000013810	ENSG00000013810.21	TACC3	341	376	315	508	394	605	442	454	404	193	414	219	310	396	188	253	264	191	690
ENSG00000183208	ENSG00000183208.13	GDPGP1	38	44	47	72	67	92	69	33	29	33	71	13	38	31	9	27	29	25	75
ENSG00000145743	ENSG00000145743.17	FBXL17	417	448	317	455	493	540	393	413	328	224	360	185	299	364	242	204	303	232	626
ENSG00000126870	ENSG00000126870.16	DYNC2I1	134	108	144	107	172	138	116	226	114	83	107	66	63	91	75	64	91	84	153
ENSG00000082014	ENSG00000082014.17	SMARCD3	281	255	266	349	249	547	352	231	232	113	394	195	382	413	122	259	248	152	705
ENSG00000135916	ENSG00000135916.16	ITM2C	164	411	151	350	290	587	596	200	247	113	419	77	140	292	60	199	129	109	539
ENSG00000198785	ENSG00000198785.7	GRIN3A	7	6	20	15	12	23	7	20	7	13	15	10	7	8	6	14	34	6	41
ENSG00000136485	ENSG00000136485.15	DCAF7	548	731	547	808	669	1087	798	653	584	257	710	231	648	584	319	453	523	277	1297
ENSG00000239213	ENSG00000239213.6	NCK1-DT	23	24	28	13	43	20	13	41	22	4	20	2	11	11	17	12	9	13	50
ENSG00000137757	ENSG00000137757.11	CASP5	71	36	111	88	113	85	71	96	72	53	77	41	84	98	59	75	144	48	118
ENSG00000154920	ENSG00000154920.15	EME1	6	3	9	12	15	10	16	10	8	7	14	3	17	10	9	7	15	4	16
ENSG00000151470	ENSG00000151470.13	C4orf33	394	185	533	285	389	348	271	483	326	269	335	230	287	400	204	290	323	229	824
ENSG00000102030	ENSG00000102030.16	NAA10	179	214	198	293	245	355	282	225	196	138	328	135	191	284	159	160	188	149	358
ENSG00000166866	ENSG00000166866.13	MYO1A	22	8	22	16	26	21	14	30	12	13	24	20	17	20	16	14	23	6	36
ENSG00000136930	ENSG00000136930.13	PSMB7	584	454	505	624	632	675	595	588	547	244	539	245	436	567	334	337	439	214	866
ENSG00000132423	ENSG00000132423.12	COQ3	26	26	31	38	67	40	28	44	24	32	37	11	20	5	13	12	30	15	45
ENSG00000130725	ENSG00000130725.8	UBE2M	207	251	198	365	217	321	319	218	151	104	325	125	237	417	144	140	231	124	493
ENSG00000211785	ENSG00000211785.1	TRAV12-1	27	23	7	25	47	36	27	25	25	36	12	9	10	7	5	11	25	29	12
ENSG00000132661	ENSG00000132661.4	NXT1	75	121	66	190	78	111	78	56	68	30	91	64	77	256	86	80	121	44	148
ENSG00000123154	ENSG00000123154.12	WDR83	54	50	55	66	55	90	59	59	47	32	86	33	51	53	34	49	45	35	126
ENSG00000222041	ENSG00000222041.11	CYTOR	261	283	179	331	445	356	315	305	288	112	334	121	422	428	216	235	305	127	746
ENSG00000270647	ENSG00000270647.6	TAF15	271	379	336	249	393	335	303	403	332	150	240	131	184	157	185	153	292	194	564
ENSG00000163159	ENSG00000163159.14	VPS72	218	316	274	401	332	439	376	281	241	159	437	150	324	343	170	296	255	168	506
ENSG00000260711	ENSG00000260711.2		43	99	25	83	78	107	83	115	71	36	81	15	34	39	18	29	47	101	81
ENSG00000276057	ENSG00000276057.1		40	45	40	49	40	39	28	66	42	26	32	14	16	17	19	12	40	21	83
ENSG00000137522	ENSG00000137522.18	RNF121	103	118	104	157	139	176	143	115	103	63	130	51	108	103	59	66	79	68	203
ENSG00000249825	ENSG00000249825.6	THBS4-AS1	24	15	13	27	28	26	26	34	36	20	33	7	8	14	8	11	15	15	24
ENSG00000137474	ENSG00000137474.22	MYO7A	84	103	60	97	92	162	109	66	70	42	206	51	103	97	82	102	61	43	142
ENSG00000229151	ENSG00000229151.2		27	48	21	43	28	69	44	47	42	37	44	20	10	34	4	21	23	26	32
ENSG00000250159	ENSG00000250159.7		45	40	28	44	57	55	43	93	38	10	55	20	9	32	25	20	46	25	68
ENSG00000231527	ENSG00000231527.7	FAM27C	2	20	21	28	41	20	20	21	22	27	11	10	32	83	10	20	20	18	37
ENSG00000153898	ENSG00000153898.13	MCOLN2	151	149	82	156	226	176	145	156	172	67	174	50	77	105	112	83	103	59	233
ENSG00000116809	ENSG00000116809.12	ZBTB17	222	194	202	368	275	443	359	240	190	122	405	133	289	422	140	189	205	123	565
ENSG00000134198	ENSG00000134198.10	TSPAN2	105	146	130	170	184	175	149	163	106	66	122	168	145	229	108	85	150	98	258
ENSG00000173264	ENSG00000173264.15	GPR137	39	56	32	77	37	103	43	31	27	24	73	29	45	99	23	33	27	28	117
ENSG00000080823	ENSG00000080823.23	MOK	13	11	8	16	13	28	19	8	11	11	37	7	16	28	7	6	19	3	29
ENSG00000164111	ENSG00000164111.15	ANXA5	4028	2491	4695	3919	3664	5385	3131	3820	2581	2015	4668	2538	3530	4310	2351	2697	4021	1499	7211
ENSG00000117322	ENSG00000117322.18	CR2	22	59	26	88	40	161	111	67	55	35	104	10	16	35	11	51	46	43	31
ENSG00000039523	ENSG00000039523.20	RIPOR1	107	159	82	172	120	224	153	126	123	65	163	61	145	197	88	129	114	61	263
ENSG00000105146	ENSG00000105146.13	AURKC	1	3	6	12	5	5	4	3	5	17	9	6	2	8	6	4	2	3	6
ENSG00000241489	ENSG00000241489.8		570	770	526	1114	706	1195	853	625	733	294	901	289	644	1254	578	538	932	463	1692
ENSG00000163378	ENSG00000163378.14	EOGT	218	197	201	233	274	274	225	191	176	112	201	96	162	187	110	139	173	82	328
ENSG00000159131	ENSG00000159131.17	GART	553	570	491	563	636	843	654	678	479	293	647	251	475	451	281	384	449	319	863
ENSG00000237772	ENSG00000237772.2	LINC02631	24	29	16	12	19	20	12	32	55	8	22	12	24	35	25	20	25	17	54
ENSG00000227057	ENSG00000227057.10	WDR46	305	324	300	460	469	538	436	357	342	222	568	190	384	432	211	283	301	172	687
ENSG00000271856	ENSG00000271856.1	LINC01215	100	147	99	200	143	242	267	218	181	153	171	39	62	151	46	101	140	134	124
ENSG00000247315	ENSG00000247315.4	ZCCHC3	252	333	228	425	338	471	340	259	208	149	328	121	190	297	145	185	202	139	524
ENSG00000103319	ENSG00000103319.12	EEF2K	262	332	230	355	362	457	423	277	263	145	350	148	236	304	190	184	230	156	394
ENSG00000241728	ENSG00000241728.5		31	36	30	56	22	100	37	38	24	19	84	20	36	56	17	35	24	23	115
ENSG00000268465	ENSG00000268465.1		56	73	45	66	58	88	68	57	59	32	85	38	54	82	33	29	54	45	149
ENSG00000168386	ENSG00000168386.19	FILIP1L	9	18	30	18	32	30	5	11	14	21	20	16	23	30	9	16	10	6	43
ENSG00000183011	ENSG00000183011.14	NAA38	176	284	219	296	252	431	296	175	178	87	331	122	292	444	147	208	219	104	547
ENSG00000180011	ENSG00000180011.7	ZADH2	578	559	490	735	637	741	683	490	560	373	674	202	422	395	299	368	446	285	923
ENSG00000137764	ENSG00000137764.20	MAP2K5	50	79	57	66	87	92	75	108	88	42	84	41	75	76	53	56	87	62	126
ENSG00000179918	ENSG00000179918.19	SEPHS2	80	150	81	74	105	86	95	116	107	19	53	37	45	45	63	34	87	42	250
ENSG00000129484	ENSG00000129484.14	PARP2	66	45	51	73	77	70	91	66	53	52	76	25	54	80	55	45	62	59	97
ENSG00000225067	ENSG00000225067.4	RPL23AP2	928	1275	916	1333	1218	1407	1464	780	686	813	1855	442	1026	1270	576	762	1107	941	1284
ENSG00000226328	ENSG00000226328.7	NUP50-DT	85	115	156	172	136	311	148	130	64	97	224	65	158	173	82	77	136	57	299
ENSG00000228331	ENSG00000228331.2	RPL17P43	362	260	288	290	557	336	330	579	405	308	375	188	250	309	164	248	145	77	275
ENSG00000286239	ENSG00000286239.1		460	546	491	741	594	882	603	589	477	295	697	324	564	745	309	399	627	256	1043
ENSG00000103174	ENSG00000103174.13	NAGPA	252	322	236	425	281	512	308	254	237	122	416	166	346	400	155	236	253	144	684
ENSG00000029639	ENSG00000029639.11	TFB1M	87	125	87	119	166	178	134	129	135	76	143	36	90	74	62	56	92	84	171
ENSG00000124508	ENSG00000124508.17	BTN2A2	311	225	362	399	443	589	449	414	299	231	534	182	355	341	264	268	417	215	595
ENSG00000255837	ENSG00000255837.2	TAS2R20	15	22	12	12	29	17	13	26	28	12	25	21	18	20	6	14	18	28	39
ENSG00000125814	ENSG00000125814.17	NAPB	376	269	290	347	427	464	345	457	336	226	436	205	334	366	202	209	356	279	625
ENSG00000204315	ENSG00000204315.4	FKBPL	6	17	20	19	27	35	22	16	19	9	26	15	27	22	9	17	16	19	33
ENSG00000170469	ENSG00000170469.11	SPATA24	8	12	15	11	17	24	7	11	11	15	22	5	9	13	12	5	15	16	22
ENSG00000173585	ENSG00000173585.17	CCR9	9	32	20	14	24	33	49	24	17	7	51	9	16	6	5	7	4	28	18
ENSG00000163596	ENSG00000163596.17	ICA1L	50	45	41	80	96	81	45	70	49	43	43	14	55	63	11	38	36	27	75
ENSG00000207349	ENSG00000207349.1	RNVU1-17	7	9	11	18	27	19	18	14	29	11	17	6	16	28	11	11	18	19	26
ENSG00000230423	ENSG00000230423.3		7	3	5	6	9	12	4	11	14	7	18	6	15	8	5	9	3	7	9
ENSG00000111653	ENSG00000111653.20	ING4	272	265	274	389	412	530	467	331	291	245	499	170	304	393	160	225	306	197	659
ENSG00000260917	ENSG00000260917.1		35	38	19	33	49	78	52	45	42	19	38	17	35	28	18	20	22	19	63
ENSG00000143013	ENSG00000143013.13	LMO4	520	546	557	569	680	868	556	592	433	333	616	339	537	557	377	416	591	288	1058
ENSG00000077549	ENSG00000077549.19	CAPZB	705	933	606	708	895	777	769	808	544	241	598	273	403	583	375	365	652	437	1530
ENSG00000224546	ENSG00000224546.2	EIF4BP3	908	964	1009	1292	1358	1299	1212	1039	916	866	1487	505	1153	1280	611	960	910	645	1278
ENSG00000120725	ENSG00000120725.13	SIL1	173	179	210	246	185	247	189	177	161	69	231	120	228	225	121	148	203	105	344
ENSG00000187474	ENSG00000187474.5	FPR3	63	61	100	181	152	204	71	69	76	74	126	59	84	211	58	171	95	15	722
ENSG00000204264	ENSG00000204264.12	PSMB8	1316	1434	1731	1804	1829	2230	1468	1618	1347	760	2067	864	1377	1629	970	1108	1902	948	2881
ENSG00000118200	ENSG00000118200.14	CAMSAP2	126	97	126	91	118	151	128	210	115	83	132	57	112	151	108	66	128	135	247
ENSG00000147533	ENSG00000147533.17	GOLGA7	763	830	704	1028	1013	1200	992	809	603	409	818	369	714	933	358	539	621	357	1443
ENSG00000197050	ENSG00000197050.11	ZNF420	143	198	148	189	290	220	250	228	146	163	236	66	118	113	78	80	113	134	259
ENSG00000082516	ENSG00000082516.9	GEMIN5	173	295	196	314	336	363	313	278	246	167	287	104	209	184	112	167	205	156	376
ENSG00000206727	ENSG00000206727.1	SNORD116-9	171	498	53	198	674	150	250	330	185	127	293	52	52	83	57	49	198	175	267
ENSG00000154447	ENSG00000154447.15	SH3RF1	97	72	88	127	113	144	103	100	86	33	76	27	115	43	45	59	107	47	164
ENSG00000196218	ENSG00000196218.13	RYR1	37	38	47	72	56	98	52	24	35	42	59	18	51	69	44	39	36	20	113
ENSG00000112742	ENSG00000112742.10	TTK	14	20	22	18	27	27	13	36	23	18	27	8	24	25	12	24	42	21	25
ENSG00000232347	ENSG00000232347.1		55	89	37	94	87	103	74	48	56	33	90	31	69	110	38	51	65	41	125
ENSG00000136807	ENSG00000136807.14	CDK9	484	551	400	895	694	903	616	523	468	265	755	289	590	1042	375	387	496	294	1172
ENSG00000156504	ENSG00000156504.17	PABIR2	127	180	113	157	151	154	175	162	234	118	118	60	161	149	122	118	285	158	343
ENSG00000104679	ENSG00000104679.12	R3HCC1	184	201	183	262	246	292	230	204	157	124	286	103	243	252	112	131	175	100	407
ENSG00000174791	ENSG00000174791.11	RIN1	93	109	150	220	137	167	108	100	76	62	121	69	98	184	72	163	115	66	283
ENSG00000174652	ENSG00000174652.20	ZNF266	1027	640	731	1067	1230	1265	1256	1003	754	621	841	274	813	628	467	509	684	556	1465
ENSG00000184992	ENSG00000184992.13	BRI3BP	494	607	474	661	781	925	570	613	492	225	657	301	460	626	274	278	461	277	1058
ENSG00000148339	ENSG00000148339.13	SLC25A25	204	270	177	317	322	424	270	311	228	141	318	125	225	388	166	160	275	168	488
ENSG00000226544	ENSG00000226544.4	RPL7P22	12	21	12	24	23	20	20	19	25	6	26	16	12	13	13	6	12	5	13
ENSG00000010404	ENSG00000010404.18	IDS	503	804	576	1194	728	1114	855	626	711	258	803	314	685	1559	611	569	996	458	1717
ENSG00000166913	ENSG00000166913.13	YWHAB	2780	3628	2787	4246	3346	3929	3112	2792	2876	1328	2432	1298	2119	3175	1746	1697	3520	1413	5165
ENSG00000087191	ENSG00000087191.13	PSMC5	162	173	156	174	201	185	135	195	157	54	112	54	78	97	105	60	211	78	363
ENSG00000259429	ENSG00000259429.5	UBE2Q2P2	24	45	18	23	30	41	29	43	28	15	29	17	13	24	7	13	22	34	15
ENSG00000198453	ENSG00000198453.13	ZNF568	144	178	149	165	313	201	252	254	193	151	208	64	112	121	75	98	134	133	260
ENSG00000105618	ENSG00000105618.14	PRPF31	407	386	377	675	468	697	512	442	371	253	673	223	463	572	247	356	383	251	751
ENSG00000133401	ENSG00000133401.16	PDZD2	0	9	8	12	4	13	13	10	8	14	8	5	7	10	10	10	7	5	12
ENSG00000135686	ENSG00000135686.13	KLHL36	633	942	519	1000	886	1392	1245	836	669	416	1146	294	722	728	303	454	492	489	1280
ENSG00000111669	ENSG00000111669.15	TPI1	2181	2611	2339	2857	2918	3784	2325	2166	1982	1344	2963	1344	2623	3363	1529	1842	2207	1020	5241
ENSG00000210176	ENSG00000210176.1	MT-TH	246	1312	218	336	1424	314	478	420	350	149	462	90	168	169	156	163	448	216	793
ENSG00000100335	ENSG00000100335.15	MIEF1	384	517	351	578	484	769	558	477	407	278	547	194	387	472	224	249	338	218	791
ENSG00000186660	ENSG00000186660.15	ZFP91	1745	1530	1825	1869	2011	2062	1745	2097	1637	1183	1812	1042	1565	1990	1172	1241	1758	1136	2840
ENSG00000186818	ENSG00000186818.12	LILRB4	276	315	388	396	272	773	311	351	269	106	499	170	530	714	150	363	305	182	963
ENSG00000197111	ENSG00000197111.16	PCBP2	882	1509	828	1386	935	1335	1230	958	1313	519	1132	477	985	1411	886	804	1571	787	2214
ENSG00000285219	ENSG00000285219.2	HULC	3	16	20	26	8	19	26	17	13	38	25	16	21	21	15	16	7	10	17
ENSG00000288635	ENSG00000288635.1		16	20	19	33	10	23	20	17	34	7	30	15	16	25	21	19	22	9	55
ENSG00000242477	ENSG00000242477.1		89	61	59	109	148	81	95	77	87	65	85	50	34	66	52	22	70	46	66
ENSG00000134690	ENSG00000134690.11	CDCA8	9	6	7	18	20	21	18	6	8	9	14	6	7	14	7	9	28	10	22
ENSG00000142634	ENSG00000142634.13	EFHD2	1505	2240	1741	3154	2242	3724	1760	1719	1341	785	2572	1061	2329	4012	1246	1786	1870	878	5237
ENSG00000273213	ENSG00000273213.4	H3-2	202	306	178	568	235	559	613	299	209	123	333	103	269	421	103	210	199	120	240
ENSG00000105373	ENSG00000105373.19	NOP53	938	1852	661	1957	1293	2123	1537	850	879	548	1275	395	915	1296	425	795	754	499	2051
ENSG00000130811	ENSG00000130811.12	EIF3G	1337	1691	1370	2284	1840	2962	2179	1638	1448	1057	2542	900	2166	2640	897	1636	1262	860	2818
ENSG00000196747	ENSG00000196747.4	H2AC13	110	323	114	225	199	146	269	130	157	89	171	97	164	205	128	89	403	212	357
ENSG00000126217	ENSG00000126217.21	MCF2L	31	44	26	110	51	153	70	55	59	54	87	17	25	57	10	24	31	26	56
ENSG00000104714	ENSG00000104714.14	ERICH1	562	553	693	627	713	662	522	650	533	260	472	351	453	455	314	298	491	303	890
ENSG00000090447	ENSG00000090447.12	TFAP4	108	118	57	135	100	204	152	102	83	69	140	45	70	65	41	76	54	50	168
ENSG00000167987	ENSG00000167987.11	VPS37C	76	159	115	166	128	259	136	106	80	65	213	53	147	178	76	103	95	57	311
ENSG00000168646	ENSG00000168646.13	AXIN2	49	127	38	101	52	142	190	93	71	92	74	20	38	60	20	45	47	87	58
ENSG00000181029	ENSG00000181029.9	TRAPPC5	298	538	371	636	409	801	562	289	305	211	622	261	474	780	200	428	377	166	1135
ENSG00000097096	ENSG00000097096.9	SYDE2	16	64	15	23	35	41	50	41	46	26	47	6	7	33	10	27	14	29	10
ENSG00000130560	ENSG00000130560.9	UBAC1	369	319	412	524	447	611	432	377	378	199	529	258	449	584	253	298	352	176	791
ENSG00000276317	ENSG00000276317.1		14	29	20	34	22	40	43	26	18	16	33	11	22	19	6	17	11	4	36
ENSG00000138071	ENSG00000138071.14	ACTR2	4603	4582	4353	2862	5351	3632	2737	4979	3552	1301	2038	1597	2007	2289	2323	1605	3965	1657	10193
ENSG00000270022	ENSG00000270022.3		2976	10670	5122	4218	9469	4997	4474	4782	3784	2198	6692	2115	2846	3562	1878	3279	3268	2043	7129
ENSG00000205758	ENSG00000205758.12	CRYZL1	356	248	280	260	432	400	329	408	310	161	346	100	216	243	153	188	249	203	461
ENSG00000121297	ENSG00000121297.8	TSHZ3	73	96	74	135	81	111	104	75	71	26	93	60	113	103	72	81	84	72	166
ENSG00000143256	ENSG00000143256.5	PFDN2	90	62	102	84	92	95	65	121	63	23	64	50	40	54	53	25	71	58	115
ENSG00000141378	ENSG00000141378.15	PTRH2	120	134	146	135	217	266	181	156	114	88	182	60	126	91	74	114	98	58	225
ENSG00000129187	ENSG00000129187.15	DCTD	350	365	261	557	392	640	458	318	290	164	462	152	280	343	168	219	287	174	641
ENSG00000026652	ENSG00000026652.15	AGPAT4	298	352	405	440	488	806	362	457	323	183	480	273	436	531	273	304	340	227	820
ENSG00000163931	ENSG00000163931.16	TKT	3423	3841	3859	4889	3902	7315	5444	3250	2861	1654	5570	2721	4957	7691	2243	3366	3208	1820	9923
ENSG00000231074	ENSG00000231074.9	HCG18	281	486	218	443	586	519	479	505	478	234	497	127	327	254	195	235	232	293	568
ENSG00000275127	ENSG00000275127.1	SNORD116-22	115	516	38	150	577	121	160	166	124	39	306	20	43	80	41	35	136	71	272
ENSG00000050438	ENSG00000050438.17	SLC4A8	139	74	158	165	203	246	170	159	135	90	186	56	187	151	119	117	192	81	323
ENSG00000265531	ENSG00000265531.3	FCGR1CP	234	195	442	181	196	242	273	293	218	88	147	245	252	376	140	239	366	258	591
ENSG00000283956	ENSG00000283956.1	MIR3610	24	16	24	21	26	20	16	21	23	12	12	7	11	23	14	4	13	15	20
ENSG00000186352	ENSG00000186352.9	ANKRD37	23	26	13	37	33	35	31	31	15	16	35	15	17	29	19	16	25	18	66
ENSG00000130921	ENSG00000130921.9	C12orf65	85	123	80	143	177	185	184	141	110	93	167	42	92	93	37	69	88	103	122
ENSG00000236345	ENSG00000236345.1	SCAT8	36	15	31	19	44	51	32	17	21	20	46	29	38	28	16	28	18	17	46
ENSG00000175970	ENSG00000175970.11	UNC119B	136	204	105	216	175	216	189	155	153	65	168	78	101	175	85	86	105	99	255
ENSG00000176834	ENSG00000176834.14	VSIG10	35	26	26	72	25	37	41	39	24	20	36	21	59	30	27	27	29	16	101
ENSG00000163412	ENSG00000163412.13	EIF4E3	713	853	560	509	891	881	566	709	496	407	793	429	420	671	376	490	666	577	1666
ENSG00000243672	ENSG00000243672.1	RPS3AP40	248	13	72	91	351	77	75	248	215	115	73	80	61	79	69	8	78	22	10
ENSG00000279865	ENSG00000279865.1		316	268	205	273	270	370	324	136	104	194	294	90	202	255	157	168	364	190	428
ENSG00000276027	ENSG00000276027.1	RNU12	2904	10553	4994	4174	9445	4869	4433	4692	3726	2175	6612	2065	2758	3495	1866	3231	3235	2011	6973
ENSG00000284057	ENSG00000284057.1		546	554	551	627	748	862	649	677	564	373	601	281	463	504	332	362	442	338	991
ENSG00000075975	ENSG00000075975.17	MKRN2	473	568	314	629	486	778	519	497	411	226	508	210	367	528	257	284	363	247	767
ENSG00000264659	ENSG00000264659.2		10	8	34	18	18	36	19	45	34	10	26	17	28	28	14	26	30	16	37
ENSG00000119321	ENSG00000119321.9	FKBP15	1784	1692	2311	2356	2191	3169	2096	2174	1824	1204	2170	1313	2186	2137	1128	1761	2102	1187	3614
ENSG00000164916	ENSG00000164916.11	FOXK1	355	713	207	855	499	890	657	466	340	187	621	173	341	442	219	270	240	271	738
ENSG00000164484	ENSG00000164484.12	TMEM200A	2	12	7	22	14	9	28	11	10	11	23	10	11	6	10	15	13	14	16
ENSG00000221676	ENSG00000221676.1	RNU6ATAC	1462	2630	1904	861	8423	926	1159	2703	2073	1257	1439	587	430	571	891	419	1952	1370	1662
ENSG00000090861	ENSG00000090861.17	AARS1	310	395	257	410	436	610	457	438	271	208	441	137	275	277	167	221	295	172	692
ENSG00000238835	ENSG00000238835.1	SCARNA18	163	305	238	133	610	180	176	349	236	158	243	77	122	118	89	126	153	107	255
ENSG00000273025	ENSG00000273025.1		76	75	76	168	102	191	148	109	79	76	154	54	94	120	57	129	96	60	182
ENSG00000177885	ENSG00000177885.15	GRB2	2603	2585	2575	3394	3004	4294	2665	2376	2107	1086	3170	1642	2576	3892	1631	2207	2774	1406	5822
ENSG00000274487	ENSG00000274487.2	NPEPPSP1	280	261	253	300	414	329	333	337	326	156	254	127	165	249	220	171	223	203	396
ENSG00000163491	ENSG00000163491.16	NEK10	5	7	8	14	14	11	16	7	12	14	27	2	9	11	8	11	11	6	15
ENSG00000250959	ENSG00000250959.2	GLUD1P3	20	23	19	31	33	34	26	22	32	19	21	10	18	16	15	12	24	12	25
ENSG00000286136	ENSG00000286136.2		14	3	7	6	17	21	11	26	23	9	35	8	18	9	13	11	9	10	23
ENSG00000128607	ENSG00000128607.14	KLHDC10	525	456	456	667	634	903	622	586	515	336	714	239	531	656	340	421	494	334	1006
ENSG00000168421	ENSG00000168421.13	RHOH	257	724	180	538	404	538	626	395	419	262	505	90	172	382	138	193	251	317	540
ENSG00000232888	ENSG00000232888.4	RPS11P5	20	27	10	28	37	38	56	21	19	6	50	7	20	21	3	22	9	9	32
ENSG00000130517	ENSG00000130517.14	PGPEP1	335	466	320	516	595	586	377	449	369	177	493	196	365	445	222	167	235	208	712
ENSG00000252155	ENSG00000252155.1	RNU6-941P	28	29	31	30	36	39	64	62	29	13	38	22	25	23	21	19	22	14	41
ENSG00000174206	ENSG00000174206.13	C12orf66	72	145	66	124	104	170	114	127	94	61	111	34	89	68	39	74	64	62	166
ENSG00000100426	ENSG00000100426.7	ZBED4	332	343	222	348	305	420	379	319	257	141	256	142	189	292	198	173	258	158	525
ENSG00000206190	ENSG00000206190.12	ATP10A	218	488	305	452	410	658	484	478	267	237	392	91	278	391	121	298	243	232	527
ENSG00000198342	ENSG00000198342.10	ZNF442	13	20	18	32	49	32	42	32	23	29	43	4	11	19	6	17	15	11	27
ENSG00000183629	ENSG00000183629.13	GOLGA8G	8	3	12	17	8	11	12	13	7	31	10	8	18	12	14	17	19	11	4
ENSG00000231672	ENSG00000231672.8	DIRC3	12	24	11	11	13	23	11	26	12	10	23	8	17	20	23	28	8	12	19
ENSG00000133460	ENSG00000133460.19	SLC2A11	103	52	68	110	132	183	139	153	93	83	159	22	70	90	40	61	46	56	104
ENSG00000172057	ENSG00000172057.10	ORMDL3	476	555	428	841	796	892	695	828	510	300	816	216	354	474	286	386	593	446	720
ENSG00000109534	ENSG00000109534.17	GAR1	55	47	50	31	71	50	31	65	40	20	25	22	20	36	42	17	34	20	63
ENSG00000119421	ENSG00000119421.7	NDUFA8	66	87	40	85	104	115	71	73	57	39	56	20	56	51	24	34	65	37	157
ENSG00000146674	ENSG00000146674.16	IGFBP3	39	125	76	123	65	53	102	53	32	79	79	23	31	32	14	20	60	24	67
ENSG00000157445	ENSG00000157445.15	CACNA2D3	214	177	210	195	235	318	200	178	176	118	292	121	342	198	147	203	121	88	440
ENSG00000074319	ENSG00000074319.13	TSG101	299	280	351	389	461	484	333	429	289	168	370	150	286	300	155	208	266	148	641
ENSG00000253276	ENSG00000253276.4	CCDC71L	291	294	211	426	304	523	368	285	265	173	389	139	299	514	198	252	267	120	743
ENSG00000250264	ENSG00000250264.1		582	952	670	1213	880	1499	1122	839	809	461	1084	426	843	978	464	694	996	505	2148
ENSG00000079691	ENSG00000079691.18	CARMIL1	113	135	71	147	93	205	222	135	187	128	103	45	94	157	50	59	47	67	168
ENSG00000168234	ENSG00000168234.13	TTC39C	481	751	445	839	786	864	844	946	560	424	676	271	442	590	301	321	619	459	843
ENSG00000008256	ENSG00000008256.16	CYTH3	85	164	98	189	196	202	191	123	115	69	114	55	114	126	80	78	92	76	236
ENSG00000166405	ENSG00000166405.15	RIC3	84	90	57	167	126	209	189	176	165	89	88	54	61	118	45	85	87	132	85
ENSG00000236753	ENSG00000236753.7	MKLN1-AS	13	17	13	19	15	23	13	13	7	10	17	6	4	10	4	5	7	7	26
ENSG00000188906	ENSG00000188906.17	LRRK2	7997	5714	10315	6550	7342	10377	5877	9129	7715	3972	6712	5413	7516	8461	5316	6031	9832	4347	17029
ENSG00000107643	ENSG00000107643.16	MAPK8	429	478	420	644	566	812	513	536	485	348	582	232	470	532	309	370	485	307	949
ENSG00000110013	ENSG00000110013.13	SIAE	73	54	79	97	59	124	63	79	57	27	59	50	78	91	43	63	103	52	180
ENSG00000188921	ENSG00000188921.14	HACD4	2346	1690	2019	2347	2196	3322	2203	2318	1792	1127	2297	1187	2195	2448	1400	2312	2059	993	4230
ENSG00000199691	ENSG00000199691.1	RN7SKP173	22	110	24	65	89	72	69	32	24	11	92	4	23	27	20	40	14	12	102
ENSG00000196724	ENSG00000196724.13	ZNF418	106	114	53	66	115	80	146	96	113	94	153	42	106	89	41	67	80	122	181
ENSG00000076984	ENSG00000076984.18	MAP2K7	162	220	132	334	167	393	218	139	97	85	271	100	218	305	97	175	175	83	441
ENSG00000146243	ENSG00000146243.14	IRAK1BP1	35	55	26	73	48	70	57	78	43	48	63	11	29	48	12	30	31	31	42
ENSG00000207523	ENSG00000207523.1	SNORA66	146	806	116	281	566	256	314	276	282	98	546	42	183	238	55	106	132	121	419
ENSG00000200259	ENSG00000200259.1	SNORD35A	105	536	42	189	464	177	188	119	80	45	251	19	75	119	32	66	81	52	292
ENSG00000160226	ENSG00000160226.16	CFAP410	109	144	105	232	109	405	137	132	110	65	293	78	174	211	67	120	96	95	439
ENSG00000271147	ENSG00000271147.8	ARMCX5-GPRASP2	81	99	92	120	118	131	107	107	98	66	122	68	88	104	68	67	86	68	185
ENSG00000260267	ENSG00000260267.1		77	104	56	134	84	160	109	79	68	44	115	35	89	97	28	55	45	12	135
ENSG00000115216	ENSG00000115216.14	NRBP1	796	822	844	934	912	1031	754	904	740	465	898	491	669	1089	578	537	781	512	1466
ENSG00000105669	ENSG00000105669.14	COPE	822	806	1048	1231	1187	1385	1061	890	874	554	1232	709	988	1244	728	632	869	447	1720
ENSG00000109685	ENSG00000109685.19	NSD2	415	564	351	501	487	574	521	465	396	200	452	188	345	379	234	227	409	272	780
ENSG00000275052	ENSG00000275052.5	PPP4R3B	2123	2231	2016	2291	2733	2691	2209	2668	2194	1182	1890	973	1548	1857	1340	1203	2042	1285	3651
ENSG00000272758	ENSG00000272758.6	WDR5B-DT	38	41	38	69	46	61	88	84	65	48	65	15	26	43	15	42	35	23	63
ENSG00000183773	ENSG00000183773.16	AIFM3	127	62	152	176	141	258	83	97	51	64	128	68	203	144	66	82	111	61	299
ENSG00000188856	ENSG00000188856.6	RPSAP47	249	362	119	210	70	421	434	155	68	151	614	88	396	602	165	167	184	51	254
ENSG00000141458	ENSG00000141458.13	NPC1	422	679	310	749	737	925	557	541	422	198	610	157	451	505	308	311	393	234	1044
ENSG00000167210	ENSG00000167210.17	LOXHD1	13	28	13	62	8	21	51	138	74	24	53	9	117	61	96	32	11	24	107
ENSG00000100083	ENSG00000100083.19	GGA1	547	544	578	950	686	1061	688	560	555	313	927	336	616	1104	378	500	523	370	1053
ENSG00000174903	ENSG00000174903.16	RAB1B	400	604	384	733	432	1007	537	385	330	228	690	219	628	895	225	464	427	244	1165
ENSG00000232531	ENSG00000232531.3	KMT5AP2	20	29	27	53	29	60	31	36	16	13	38	17	37	52	19	34	27	17	59
ENSG00000120675	ENSG00000120675.6	DNAJC15	494	491	496	585	472	642	639	674	569	390	611	228	354	303	259	291	346	321	826
ENSG00000256771	ENSG00000256771.4	ZNF253	155	196	156	273	328	358	298	334	240	232	356	93	165	178	76	121	128	167	194
ENSG00000198502	ENSG00000198502.6	HLA-DRB5	3759	3964	2423	8384	4581	3743	2952	5188	4890	3040	3766	1254	6983	3268	5619	2902	8199	2140	16503
ENSG00000041880	ENSG00000041880.15	PARP3	46	56	72	130	87	121	107	74	71	56	102	39	79	76	37	79	84	60	153
ENSG00000258782	ENSG00000258782.3		33	18	26	37	24	44	44	21	25	19	38	9	32	52	23	27	20	17	56
ENSG00000139146	ENSG00000139146.14	SINHCAF	733	935	661	1097	1041	1281	928	934	801	609	1015	348	659	869	460	526	697	427	1142
ENSG00000211690	ENSG00000211690.1	TRGJ1	46	51	19	141	186	55	48	46	35	13	82	21	30	12	27	29	23	11	130
ENSG00000168852	ENSG00000168852.13	TPTE2P5	52	63	34	74	82	71	75	74	64	50	58	22	46	46	39	46	30	24	71
ENSG00000083642	ENSG00000083642.19	PDS5B	642	754	677	740	864	679	633	779	827	335	631	406	617	701	581	555	1093	608	1411
ENSG00000111863	ENSG00000111863.13	ADTRP	58	87	108	181	71	287	232	327	155	219	151	28	35	87	30	78	101	191	38
ENSG00000167523	ENSG00000167523.15	SPATA33	21	14	34	26	33	44	32	34	25	16	34	9	14	25	16	15	20	11	22
ENSG00000124444	ENSG00000124444.16	ZNF576	44	46	66	66	68	79	55	34	42	21	73	16	37	39	21	26	37	29	78
ENSG00000183506	ENSG00000183506.17	PI4KAP2	228	271	313	482	298	875	353	475	430	171	387	104	319	355	107	343	175	163	545
ENSG00000131323	ENSG00000131323.16	TRAF3	496	560	485	720	691	814	653	651	563	287	637	288	419	551	296	341	504	360	966
ENSG00000189042	ENSG00000189042.14	ZNF567	143	176	159	171	281	225	201	296	181	203	200	87	111	106	90	84	144	116	191
ENSG00000185252	ENSG00000185252.19	ZNF74	69	134	61	146	150	196	134	85	72	48	160	25	97	95	41	45	52	45	175
ENSG00000159063	ENSG00000159063.14	ALG8	211	278	163	328	296	341	279	286	221	172	316	95	182	177	138	135	186	119	389
ENSG00000100101	ENSG00000100101.15		164	175	185	233	185	325	213	170	150	106	258	91	210	266	107	142	129	98	405
ENSG00000104972	ENSG00000104972.16	LILRB1	626	561	724	958	910	1496	676	625	546	307	1024	419	892	903	309	753	881	358	1730
ENSG00000114933	ENSG00000114933.16	INO80D	503	731	474	702	744	796	699	700	957	370	636	304	558	641	556	499	1012	640	1343
ENSG00000068001	ENSG00000068001.14	HYAL2	73	102	81	136	77	201	88	62	68	35	130	50	101	153	48	86	91	35	243
ENSG00000108370	ENSG00000108370.17	RGS9	18	20	11	64	61	34	33	42	25	34	72	14	35	42	51	23	28	7	59
ENSG00000200312	ENSG00000200312.1	RN7SKP255	13034	9850	16017	12828	13869	12204	13262	5780	6893	8914	13376	7610	10034	10238	14600	3398	37554	25687	11256
ENSG00000243107	ENSG00000243107.1		47	41	30	46	78	64	41	49	43	18	41	9	43	35	21	28	28	24	87
ENSG00000185164	ENSG00000185164.15	NOMO2	1912	1724	1600	2086	1408	2711	2753	1672	1585	722	2017	1203	1983	2228	1274	1334	2097	1076	4007
ENSG00000157823	ENSG00000157823.17	AP3S2	409	469	461	551	614	673	426	487	395	260	659	335	617	610	242	316	340	247	924
ENSG00000141696	ENSG00000141696.13	P3H4	11	23	12	37	30	33	23	22	12	10	20	9	18	26	8	9	11	8	19
ENSG00000207460	ENSG00000207460.1	SNORD116-19	126	540	53	176	582	146	183	202	130	74	299	32	52	97	48	44	150	113	264
ENSG00000100632	ENSG00000100632.11	ERH	526	507	465	661	723	719	539	555	432	254	582	240	450	554	259	287	473	282	835
ENSG00000208772	ENSG00000208772.1	SNORD94	107	578	37	281	435	232	225	144	97	31	339	14	106	110	42	59	68	71	433
ENSG00000122912	ENSG00000122912.15	SLC25A16	325	307	257	428	374	445	337	421	346	182	386	130	250	388	213	199	240	160	448
ENSG00000078589	ENSG00000078589.13	P2RY10	363	629	322	642	510	812	805	403	402	416	679	154	223	379	166	326	384	310	502
ENSG00000167081	ENSG00000167081.18	PBX3	257	225	218	322	269	393	289	284	225	172	290	144	206	302	161	208	271	160	431
ENSG00000106070	ENSG00000106070.20	GRB10	45	87	84	84	67	84	85	59	81	25	39	29	54	77	27	61	57	9	131
ENSG00000125952	ENSG00000125952.20	MAX	1434	1373	1069	1807	1405	2608	1621	1363	1242	716	1698	757	1454	1969	989	1107	1318	721	2729
ENSG00000131067	ENSG00000131067.17	GGT7	38	60	32	97	52	135	90	58	40	24	80	17	50	33	21	34	29	29	109
ENSG00000275994	ENSG00000275994.1	SNORA24	101	315	75	158	209	173	177	95	73	43	201	33	87	108	39	76	57	54	254
ENSG00000155330	ENSG00000155330.10	C16orf87	245	173	206	223	248	233	194	222	217	128	202	176	152	379	203	145	259	111	322
ENSG00000225871	ENSG00000225871.2		27	25	27	33	35	50	22	28	24	11	23	14	17	24	21	17	19	12	43
ENSG00000232573	ENSG00000232573.1	RPL3P4	1038	1103	612	774	1382	840	1211	961	811	546	897	355	473	641	453	309	944	562	1303
ENSG00000129422	ENSG00000129422.14	MTUS1	7	22	7	25	26	108	31	20	17	30	11	4	8	11	7	10	22	14	13
ENSG00000272104	ENSG00000272104.1		49	81	36	121	80	143	107	51	40	39	107	28	85	91	35	62	63	44	182
ENSG00000168672	ENSG00000168672.4	LRATD2	139	228	71	218	177	251	298	183	181	126	260	69	85	121	49	65	124	137	207
ENSG00000206622	ENSG00000206622.1	SNORA69	62	223	58	63	305	76	67	113	85	33	109	15	42	47	39	35	57	62	165
ENSG00000211794	ENSG00000211794.3	TRAV12-3	19	41	13	55	42	37	74	29	27	37	46	5	8	10	7	17	29	50	19
ENSG00000103264	ENSG00000103264.18	FBXO31	101	241	83	254	192	300	237	134	140	69	207	54	136	156	76	86	96	63	288
ENSG00000250510	ENSG00000250510.8	GPR162	114	86	75	189	108	215	116	94	67	34	146	80	117	141	59	117	102	54	325
ENSG00000204227	ENSG00000204227.5	RING1	164	115	146	203	233	220	196	181	128	92	216	91	121	178	119	92	207	121	376
ENSG00000076555	ENSG00000076555.15	ACACB	88	92	81	202	141	210	150	116	85	61	117	56	76	103	47	89	61	78	173
ENSG00000274333	ENSG00000274333.4		17	8	35	95	3	67	64	94	76	66	84	34	51	100	27	7	26	35	134
ENSG00000178028	ENSG00000178028.14	DMAP1	212	268	227	491	380	562	346	314	247	148	353	109	235	261	148	239	227	151	495
ENSG00000136828	ENSG00000136828.19	RALGPS1	45	71	32	80	65	90	63	52	70	35	79	30	39	85	29	58	57	37	144
ENSG00000225101	ENSG00000225101.6	OR52K3P	76	100	270	150	174	189	131	122	112	69	117	156	152	176	86	112	189	115	220
ENSG00000082269	ENSG00000082269.17	FAM135A	449	341	415	409	500	479	391	458	397	289	476	233	330	391	283	261	446	243	896
ENSG00000087263	ENSG00000087263.17	OGFOD1	224	284	216	308	351	380	339	294	179	179	300	89	217	194	132	176	225	142	365
ENSG00000207263	ENSG00000207263.1	SNORD116-16	366	1542	117	304	2041	272	433	572	399	202	683	68	96	161	128	117	386	286	726
ENSG00000185834	ENSG00000185834.10	RPL12P4	747	1492	907	1128	961	1355	1180	642	728	843	1180	431	775	1095	549	759	850	739	1746
ENSG00000166260	ENSG00000166260.13	COX11	340	385	242	432	465	464	454	401	272	261	390	137	259	291	191	160	275	189	594
ENSG00000276368	ENSG00000276368.2	H2AC14	52	156	59	182	120	113	219	102	79	34	149	40	132	173	48	89	244	133	225
ENSG00000238829	ENSG00000238829.1	RNU7-45P	22	13	24	16	52	17	20	35	41	19	25	15	7	13	16	3	10	16	17
ENSG00000160325	ENSG00000160325.15	CACFD1	20	43	20	47	28	52	30	30	29	21	51	17	44	42	10	31	21	16	83
ENSG00000196937	ENSG00000196937.11	FAM3C	317	352	254	311	444	363	389	414	331	151	269	135	233	273	211	188	282	232	489
ENSG00000124193	ENSG00000124193.16	SRSF6	2254	1983	2011	3057	2127	2980	2123	2428	2267	999	2132	878	1796	2425	1317	1365	1962	967	3614
ENSG00000179409	ENSG00000179409.11	GEMIN4	101	172	70	195	94	202	136	93	78	37	122	27	99	122	44	84	54	41	215
ENSG00000125375	ENSG00000125375.17	DMAC2L	154	164	99	154	191	177	154	152	162	71	89	55	115	149	77	83	114	75	275
ENSG00000007944	ENSG00000007944.15	MYLIP	517	757	613	827	837	1027	627	637	675	379	769	244	628	1293	479	498	791	385	1265
ENSG00000233822	ENSG00000233822.5	H2BC15	103	200	80	186	92	221	172	147	73	31	98	44	80	159	47	87	121	55	194
ENSG00000199266	ENSG00000199266.1	SNORA60	39	160	24	81	152	62	105	76	55	29	116	12	25	50	24	41	44	34	91
ENSG00000080561	ENSG00000080561.14	MID2	45	81	18	91	58	79	107	46	54	46	72	16	29	57	9	26	45	37	41
ENSG00000125430	ENSG00000125430.9	HS3ST3B1	143	384	124	312	446	488	488	250	195	165	401	91	162	176	108	112	105	171	464
ENSG00000274925	ENSG00000274925.1	ZKSCAN2-DT	55	65	44	21	79	53	54	74	36	41	50	31	28	17	19	16	33	27	43
ENSG00000172037	ENSG00000172037.14	LAMB2	62	64	29	115	59	184	73	91	61	18	92	37	140	117	70	100	44	39	278
ENSG00000158195	ENSG00000158195.11	WASF2	594	1014	531	994	678	1221	846	627	543	236	709	276	516	620	366	437	703	379	1292
ENSG00000179604	ENSG00000179604.10	CDC42EP4	81	91	67	134	82	203	69	89	49	38	89	49	90	136	57	67	103	51	207
ENSG00000175538	ENSG00000175538.11	KCNE3	1154	985	1365	1377	1625	2191	1466	1152	980	738	1734	743	1450	1583	615	1179	1176	548	2889
ENSG00000109103	ENSG00000109103.12	UNC119	570	654	681	1092	672	1466	688	611	605	335	928	396	744	1191	398	634	763	310	1512
ENSG00000257497	ENSG00000257497.2		9	9	8	9	17	15	14	11	9	16	12	6	9	11	8	14	9	10	15
ENSG00000065615	ENSG00000065615.14	CYB5R4	1374	1191	1420	1449	1597	1646	1077	1470	1380	655	1368	824	1288	1679	922	1114	1330	740	2670
ENSG00000144218	ENSG00000144218.21	AFF3	126	280	85	205	109	327	314	225	265	103	282	36	99	147	60	147	101	118	196
ENSG00000089775	ENSG00000089775.12	ZBTB25	392	500	286	608	542	692	651	592	519	311	616	157	276	419	230	309	359	408	488
ENSG00000109323	ENSG00000109323.11	MANBA	1903	1497	2216	1829	1769	2566	1874	2286	1910	1169	2051	1225	1889	2217	1216	1438	1930	944	3501
ENSG00000100417	ENSG00000100417.12	PMM1	35	55	39	55	56	85	58	45	38	17	46	11	32	53	29	31	31	24	90
ENSG00000197429	ENSG00000197429.11	IPP	60	92	43	87	148	113	92	98	71	46	74	26	49	80	48	34	69	55	105
ENSG00000135778	ENSG00000135778.12	NTPCR	150	157	109	161	305	241	213	176	158	92	323	83	184	214	85	136	162	121	281
ENSG00000090857	ENSG00000090857.14	PDPR	501	548	396	508	526	926	610	496	494	319	575	210	517	612	398	424	467	365	881
ENSG00000226479	ENSG00000226479.4	TMEM185B	219	291	187	353	275	466	367	250	208	136	300	99	210	259	120	151	187	142	486
ENSG00000284450	ENSG00000284450.1	MIR664B	127	750	141	316	490	346	467	330	281	159	598	60	171	204	72	227	139	160	328
ENSG00000143297	ENSG00000143297.19	FCRL5	42	281	73	163	63	393	719	239	272	37	742	19	41	57	59	91	78	69	156
ENSG00000131475	ENSG00000131475.7	VPS25	238	303	265	363	343	476	348	252	224	177	319	180	291	329	173	224	275	140	608
ENSG00000232533	ENSG00000232533.1		88	92	50	119	77	127	93	70	60	32	99	48	121	139	46	42	65	43	264
ENSG00000198964	ENSG00000198964.14	SGMS1	464	490	463	606	602	701	598	594	426	262	586	291	465	620	305	375	491	300	1038
ENSG00000232021	ENSG00000232021.7	LEF1-AS1	17	74	18	38	34	80	54	85	46	67	57	5	8	21	16	26	22	57	15
ENSG00000246090	ENSG00000246090.7		22	25	25	55	25	57	26	46	24	29	22	8	15	33	21	21	14	21	19
ENSG00000144395	ENSG00000144395.18	CCDC150	17	9	30	11	26	12	6	23	14	16	17	5	16	23	15	15	14	18	21
ENSG00000150048	ENSG00000150048.10	CLEC1A	51	11	75	24	56	37	30	57	40	34	46	31	53	49	23	39	25	22	82
ENSG00000166803	ENSG00000166803.14	PCLAF	6	19	11	10	27	17	20	30	23	8	17	5	22	18	16	11	58	25	30
ENSG00000240809	ENSG00000240809.1	CAP1P1	38	84	36	65	87	98	93	73	57	22	48	33	51	72	26	77	28	4	98
ENSG00000129691	ENSG00000129691.16	ASH2L	189	211	185	233	303	274	206	259	208	128	187	90	161	185	128	124	201	128	292
ENSG00000078369	ENSG00000078369.18	GNB1	991	1436	912	1860	1074	1911	1276	957	952	468	1025	503	774	1204	659	721	1037	502	2114
ENSG00000125257	ENSG00000125257.16	ABCC4	445	335	209	228	293	434	313	277	304	148	188	89	210	335	232	127	234	89	475
ENSG00000007047	ENSG00000007047.15	MARK4	59	105	67	150	103	167	119	94	71	50	99	29	85	97	36	66	56	46	148
ENSG00000286171	ENSG00000286171.1		176	951	83	369	980	391	388	225	135	50	529	25	143	194	58	137	123	80	921
ENSG00000124224	ENSG00000124224.17	PPP4R1L	222	207	183	284	255	334	205	255	196	101	252	144	205	287	139	214	205	133	403
ENSG00000111537	ENSG00000111537.5	IFNG	23	38	17	35	99	29	47	31	12	17	50	16	27	58	47	10	91	18	69
ENSG00000254986	ENSG00000254986.7	DPP3	205	260	229	393	346	413	301	241	194	151	374	116	299	362	157	189	225	131	542
ENSG00000288637	ENSG00000288637.1		18	44	34	40	41	60	67	19	36	32	42	14	40	52	22	24	35	35	75
ENSG00000206948	ENSG00000206948.1	SNORA36A	128	784	142	326	497	367	487	338	289	160	615	61	173	212	73	235	142	163	348
ENSG00000107551	ENSG00000107551.21	RASSF4	1934	1448	2051	2587	2624	3960	2076	2307	1720	1268	3161	1043	3464	2793	1245	1598	1539	1011	4818
ENSG00000106554	ENSG00000106554.13	CHCHD3	579	1413	749	949	775	1268	816	691	602	478	1121	343	636	951	444	614	790	958	1786
ENSG00000224152	ENSG00000224152.1		40	42	75	48	32	73	37	42	45	18	60	27	35	104	41	42	41	24	87
ENSG00000283204	ENSG00000283204.1	MIR4434	23	13	21	12	9	16	12	25	13	13	14	14	14	18	15	17	18	14	18
ENSG00000200354	ENSG00000200354.1	SNORA71D	51	134	30	50	121	64	85	58	69	21	107	14	37	32	16	31	45	26	137
ENSG00000257074	ENSG00000257074.3	RPL29P33	10	41	17	25	47	19	38	31	13	12	25	4	14	14	12	12	12	12	33
ENSG00000143228	ENSG00000143228.13	NUF2	19	20	31	28	50	36	40	41	26	20	33	16	30	26	23	21	78	52	47
ENSG00000273112	ENSG00000273112.1		567	693	1940	1248	1038	1913	1069	792	982	796	885	711	992	895	723	1263	1784	470	2504
ENSG00000091490	ENSG00000091490.11	SEL1L3	566	1130	543	1370	1132	1221	1932	979	1075	468	1382	387	573	874	384	669	577	666	998
ENSG00000101190	ENSG00000101190.13	TCFL5	132	158	141	196	208	238	208	135	151	97	190	70	111	162	95	104	95	71	253
ENSG00000214654	ENSG00000214654.8	B3GALT9	27	30	26	39	49	51	55	45	31	28	38	16	19	19	14	18	38	20	49
ENSG00000226660	ENSG00000226660.2	TRBV2	17	66	18	54	27	63	48	30	13	23	35	15	6	18	6	16	34	25	26
ENSG00000139624	ENSG00000139624.14	CERS5	168	206	140	270	270	295	236	214	183	67	202	88	142	173	131	116	159	109	412
ENSG00000238113	ENSG00000238113.7	LINC01410	116	144	286	310	270	350	372	291	304	94	232	130	333	354	154	315	241	195	593
ENSG00000213462	ENSG00000213462.5	ERV3-1	327	263	224	334	283	352	246	300	287	191	360	131	343	424	174	212	210	127	464
ENSG00000252906	ENSG00000252906.1	SCARNA3	48	323	35	85	233	85	110	69	70	30	118	13	56	49	23	33	51	35	198
ENSG00000117595	ENSG00000117595.12	IRF6	6	24	8	8	10	13	36	12	14	6	23	5	22	12	16	11	7	13	34
ENSG00000251867	ENSG00000251867.4		28	27	24	23	25	31	22	34	26	12	21	11	11	21	8	8	32	15	41
ENSG00000213842	ENSG00000213842.2	SUGT1P2	13	8	17	15	18	25	27	32	18	6	9	5	11	9	10	8	15	17	23
ENSG00000141905	ENSG00000141905.19	NFIC	28	105	23	73	48	78	69	37	31	19	56	16	32	42	18	22	36	19	66
ENSG00000285669	ENSG00000285669.1		25	28	37	25	52	45	43	35	36	29	36	15	27	20	10	21	17	24	29
ENSG00000154358	ENSG00000154358.23	OBSCN	271	749	128	759	300	799	576	527	330	272	480	96	190	363	127	266	224	331	397
ENSG00000153443	ENSG00000153443.13	UBALD1	53	82	37	91	44	87	69	41	40	26	90	30	63	92	30	39	38	35	140
ENSG00000189343	ENSG00000189343.7	RPS2P46	1035	2679	748	2581	1778	2375	1929	1108	803	463	1704	375	1351	1858	373	1122	610	340	3120
ENSG00000235408	ENSG00000235408.6	SNORA71B	45	253	25	111	193	133	135	66	55	23	174	8	50	63	18	54	42	23	186
ENSG00000163933	ENSG00000163933.10	RFT1	211	266	152	250	234	354	250	199	212	114	235	95	221	219	80	170	129	98	320
ENSG00000087365	ENSG00000087365.16	SF3B2	1461	1414	1549	1834	1775	2241	1593	1589	1307	905	1863	858	1420	1839	1052	1046	1423	931	2380
ENSG00000148450	ENSG00000148450.13	MSRB2	113	120	93	190	158	266	141	136	136	50	161	82	170	180	100	117	121	74	345
ENSG00000135643	ENSG00000135643.5	KCNMB4	30	27	17	38	28	72	77	30	17	16	55	9	23	20	6	11	20	25	35
ENSG00000211788	ENSG00000211788.2	TRAV13-1	17	47	21	83	43	33	62	37	40	50	52	5	13	13	6	11	35	56	27
ENSG00000097007	ENSG00000097007.19	ABL1	194	302	158	436	223	412	326	213	180	82	268	104	205	245	126	144	162	90	431
ENSG00000226816	ENSG00000226816.3		33	21	68	37	51	68	90	46	34	7	36	18	33	38	33	22	35	13	62
ENSG00000100522	ENSG00000100522.10	GNPNAT1	159	158	142	169	214	159	187	210	146	107	145	54	119	111	102	65	163	104	199
ENSG00000078687	ENSG00000078687.17	TNRC6C	226	467	166	497	383	449	547	414	373	199	416	96	201	267	167	200	266	285	446
ENSG00000277991	ENSG00000277991.4		15	8	32	89	3	56	60	91	72	59	78	33	51	95	25	5	26	36	122
ENSG00000283155	ENSG00000283155.1		82	58	98	131	123	168	120	89	80	46	148	78	124	123	34	116	68	71	219
ENSG00000168556	ENSG00000168556.7	ING2	89	69	128	92	87	78	54	117	88	72	83	56	58	168	86	52	117	60	123
ENSG00000285082	ENSG00000285082.2		308	318	367	516	354	512	426	295	268	173	531	192	374	535	206	455	279	119	784
ENSG00000230068	ENSG00000230068.2	CDC42-IT1	20	40	14	40	21	49	19	27	42	3	20	16	15	33	25	10	24	10	24
ENSG00000110696	ENSG00000110696.10	C11orf58	2052	1908	1860	2319	2934	2493	1640	2329	1740	1125	2005	1012	1304	1961	1115	999	1834	950	2867
ENSG00000131791	ENSG00000131791.8	PRKAB2	372	253	324	503	518	579	491	501	387	292	541	218	388	435	274	284	340	246	745
ENSG00000104472	ENSG00000104472.10	CHRAC1	148	184	136	246	160	310	126	128	131	68	156	70	128	159	72	107	111	72	248
ENSG00000128272	ENSG00000128272.17	ATF4	2775	1745	3037	4225	2557	3475	2324	3018	3062	1396	2960	1903	2724	4805	2395	2287	2991	1360	3880
ENSG00000235290	ENSG00000235290.1	HLA-W	185	129	26	64	57	50	93	182	42	46	632	25	86	387	7	431	66	10	648
ENSG00000258352	ENSG00000258352.1	IFITM3P6	14	29	6	39	19	44	45	17	20	18	25	6	8	15	3	14	8	14	33
ENSG00000106462	ENSG00000106462.12	EZH2	128	116	149	137	186	188	168	191	136	77	120	90	144	165	119	104	247	127	272
ENSG00000103707	ENSG00000103707.10	MTFMT	143	159	121	182	177	216	172	145	127	84	184	56	124	167	66	73	118	62	248
ENSG00000088387	ENSG00000088387.20	DOCK9	319	656	231	679	487	766	814	560	418	353	670	145	220	366	152	252	335	494	474
ENSG00000213390	ENSG00000213390.11	ARHGAP19	485	457	557	657	637	683	476	664	441	359	554	325	502	604	372	327	557	348	875
ENSG00000210825	ENSG00000210825.1	SNORA40	162	492	222	185	590	284	288	331	278	204	336	106	136	130	108	81	274	222	282
ENSG00000279845	ENSG00000279845.1		24	24	9	22	9	16	7	14	22	5	16	14	22	17	12	15	24	7	33
ENSG00000279789	ENSG00000279789.1		12	27	16	30	31	37	40	33	21	15	37	3	28	15	18	11	9	9	33
ENSG00000166033	ENSG00000166033.13	HTRA1	15	20	29	34	26	27	19	3	17	11	20	17	35	23	12	21	16	14	37
ENSG00000205930	ENSG00000205930.10	C21orf62-AS1	31	48	43	36	81	90	86	79	61	48	68	21	32	62	19	28	21	31	52
ENSG00000240219	ENSG00000240219.1		9	19	6	21	13	23	28	19	13	5	17	2	8	16	11	15	11	3	13
ENSG00000108306	ENSG00000108306.13	FBXL20	445	494	320	546	417	718	468	518	408	212	489	195	356	455	247	320	343	231	613
ENSG00000165752	ENSG00000165752.17	STK32C	118	153	162	227	170	162	143	88	118	45	136	67	163	136	59	62	62	72	201
ENSG00000188917	ENSG00000188917.15	TRMT2B	345	438	255	510	503	600	443	346	314	200	369	196	365	366	187	227	281	212	559
ENSG00000235613	ENSG00000235613.2	NSRP1P1	14	16	10	7	35	19	11	36	24	9	9	13	3	8	7	5	14	21	9
ENSG00000197258	ENSG00000197258.5	EIF4BP6	1784	2499	1656	2767	2575	2902	2608	1962	1746	1626	2977	1029	2317	2813	1145	1729	1737	1110	3240
ENSG00000164978	ENSG00000164978.18	NUDT2	64	155	103	156	94	120	99	74	122	115	162	40	113	174	41	58	84	82	205
ENSG00000141504	ENSG00000141504.12	SAT2	416	201	399	551	414	553	318	453	388	163	491	303	401	722	272	306	410	179	611
ENSG00000118513	ENSG00000118513.19	MYB	101	111	110	104	109	133	134	203	151	90	110	51	63	81	63	82	78	58	163
ENSG00000229089	ENSG00000229089.8	ANKRD20A8P	1	6	8	3	7	6	4	16	18	20	4	2	10	11	2	16	10	9	9
ENSG00000055917	ENSG00000055917.16	PUM2	1119	1662	888	974	1271	1234	1206	1353	1190	502	806	456	683	830	709	499	1258	676	2055
ENSG00000167702	ENSG00000167702.13	KIFC2	191	247	185	596	276	686	405	223	198	213	584	117	394	504	175	262	201	118	629
ENSG00000075239	ENSG00000075239.14	ACAT1	361	339	336	372	518	328	318	377	303	255	327	189	223	209	200	150	277	173	438
ENSG00000185596	ENSG00000185596.16	WASH3P	1057	802	956	1603	1541	2094	1458	1202	1062	874	2051	666	1081	1386	801	751	1095	604	2102
ENSG00000271394	ENSG00000271394.1	7SK	129	674	78	272	660	272	337	190	135	53	394	24	115	156	52	140	80	73	695
ENSG00000043143	ENSG00000043143.22	JADE2	599	1239	415	1251	841	1314	1127	782	560	489	1020	214	535	790	329	474	571	422	1121
ENSG00000259972	ENSG00000259972.3		121	130	91	118	155	203	156	186	135	59	145	54	113	110	76	80	105	88	161
ENSG00000164512	ENSG00000164512.18	ANKRD55	7	55	32	34	31	42	67	58	42	56	28	10	18	16	8	21	17	26	20
ENSG00000239219	ENSG00000239219.2		8	7	10	6	4	22	11	17	14	11	14	11	7	14	5	17	7	5	20
ENSG00000100461	ENSG00000100461.18	RBM23	1381	1343	1472	1525	1686	2096	1411	1552	1180	980	1759	889	1350	1452	871	959	1242	837	2525
ENSG00000198874	ENSG00000198874.13	TYW1	391	441	399	408	505	464	394	497	343	240	450	181	337	303	186	254	316	234	526
ENSG00000008018	ENSG00000008018.9	PSMB1	1140	1292	1348	1371	1415	1580	1197	1130	1029	669	1368	683	1062	1406	767	883	1289	705	2188
ENSG00000272072	ENSG00000272072.1		4	14	7	7	8	15	13	7	21	12	6	3	15	7	11	9	18	10	25
ENSG00000196172	ENSG00000196172.9	ZNF681	125	151	87	141	154	155	221	173	120	134	156	22	99	79	42	95	102	124	123
ENSG00000006695	ENSG00000006695.12	COX10	151	198	136	271	203	260	257	200	169	90	199	50	153	203	103	129	147	98	305
ENSG00000258608	ENSG00000258608.1	DNAJC19P9	34	24	28	39	54	35	36	42	27	24	35	15	21	12	17	14	38	15	37
ENSG00000125247	ENSG00000125247.16	TMTC4	147	150	171	327	205	271	195	224	159	143	327	92	217	250	130	154	123	90	346
ENSG00000112658	ENSG00000112658.8	SRF	265	271	204	618	273	515	331	263	216	137	380	130	292	688	188	290	296	124	678
ENSG00000106991	ENSG00000106991.14	ENG	18	41	22	46	30	56	48	21	23	11	47	7	36	55	21	25	36	19	114
ENSG00000155380	ENSG00000155380.13	SLC16A1	207	401	237	369	315	324	308	282	220	122	316	115	229	198	198	132	216	144	404
ENSG00000111445	ENSG00000111445.14	RFC5	145	143	144	156	194	216	181	164	123	92	187	66	117	117	74	95	120	90	206
ENSG00000267228	ENSG00000267228.7		375	280	325	436	497	461	378	478	367	175	368	192	265	375	231	214	292	189	544
ENSG00000085433	ENSG00000085433.16	WDR47	284	294	330	400	394	476	361	327	253	238	403	141	320	363	201	233	291	189	576
ENSG00000131508	ENSG00000131508.16	UBE2D2	852	1130	838	1201	1053	1423	1298	905	884	563	1126	437	741	1134	472	536	856	520	1490
ENSG00000163006	ENSG00000163006.12	CCDC138	81	85	92	85	129	110	89	94	125	63	78	47	51	72	56	49	74	65	94
ENSG00000123595	ENSG00000123595.8	RAB9A	327	409	370	427	491	560	433	418	312	258	461	224	411	474	206	334	311	201	710
ENSG00000101974	ENSG00000101974.15	ATP11C	697	753	713	1001	939	1114	889	1013	736	552	906	425	671	903	459	580	927	515	1482
ENSG00000140876	ENSG00000140876.11	NUDT7	40	73	26	43	40	59	53	24	38	17	30	19	28	14	20	19	37	35	51
ENSG00000164048	ENSG00000164048.14	ZNF589	295	270	282	371	463	610	416	549	352	213	471	207	535	364	256	346	339	256	527
ENSG00000118579	ENSG00000118579.13	MED28	949	929	704	1081	1203	1402	1128	1155	1032	478	1142	422	796	837	517	612	759	646	1579
ENSG00000182541	ENSG00000182541.18	LIMK2	190	264	231	292	283	440	311	276	204	124	332	174	245	477	104	162	241	218	493
ENSG00000144815	ENSG00000144815.16	NXPE3	481	750	660	721	633	961	728	801	596	265	622	294	329	630	363	404	621	426	1085
ENSG00000224861	ENSG00000224861.1	YBX1P1	767	1119	952	1166	931	1604	1248	827	631	558	1172	463	933	1111	530	865	950	509	1836
ENSG00000285581	ENSG00000285581.1		25	40	26	33	50	53	38	42	35	25	48	17	25	15	10	20	20	24	49
ENSG00000162747	ENSG00000162747.12	FCGR3B	579	699	943	924	1628	1069	463	835	596	483	643	321	638	1681	861	421	1533	387	3263
ENSG00000196793	ENSG00000196793.14	ZNF239	7	23	11	21	26	52	45	29	17	20	36	6	8	5	4	15	9	25	18
ENSG00000108469	ENSG00000108469.15	RECQL5	162	202	188	286	230	421	264	205	190	130	280	85	173	179	69	144	133	113	391
ENSG00000282804	ENSG00000282804.1		272	383	327	379	504	486	371	403	318	242	389	150	254	311	164	171	287	223	576
ENSG00000007968	ENSG00000007968.7	E2F2	78	110	94	168	151	210	122	102	99	54	128	39	104	165	79	81	198	131	232
ENSG00000276997	ENSG00000276997.4		30	39	24	38	53	46	38	27	36	14	36	11	35	30	14	21	23	21	45
ENSG00000230578	ENSG00000230578.3		23	31	24	16	19	32	21	31	19	12	35	12	28	32	15	11	22	21	40
ENSG00000257599	ENSG00000257599.3	OVCH1-AS1	1005	652	753	596	1000	890	702	914	772	513	515	415	404	636	569	280	645	348	1008
ENSG00000149503	ENSG00000149503.13	INCENP	115	130	111	177	146	192	179	152	101	59	224	68	151	176	83	112	101	72	270
ENSG00000126860	ENSG00000126860.12	EVI2A	4862	4106	5481	4894	5298	6112	5822	5376	3603	4066	4988	3497	4065	5199	2579	4077	5277	2538	8181
ENSG00000234028	ENSG00000234028.3	EIF2AK3-DT	38	58	59	56	51	84	38	80	68	45	61	23	48	32	17	29	45	29	47
ENSG00000076067	ENSG00000076067.13	RBMS2	50	90	78	93	71	160	109	71	71	31	126	61	94	96	60	61	73	44	161
ENSG00000100614	ENSG00000100614.18	PPM1A	1328	1207	1183	1563	1532	1941	1341	1403	1439	794	1239	694	1159	1826	1101	882	1623	849	2494
ENSG00000179869	ENSG00000179869.15	ABCA13	25	31	37	24	9	24	45	415	35	37	24	38	24	151	175	48	66	38	44
ENSG00000171049	ENSG00000171049.9	FPR2	397	556	835	603	677	680	405	775	489	305	600	474	532	1002	266	341	599	336	1537
ENSG00000256061	ENSG00000256061.7	DNAAF4	2	6	18	15	13	15	6	20	7	20	16	9	6	14	7	9	10	10	12
ENSG00000185624	ENSG00000185624.16	P4HB	1526	1980	1463	2536	1867	2842	1916	1493	1498	606	1950	805	1600	2261	886	1182	1031	617	3093
ENSG00000159267	ENSG00000159267.17	HLCS	147	190	123	233	347	244	206	223	135	115	189	68	159	190	81	58	156	81	318
ENSG00000286178	ENSG00000286178.1		6	2	13	16	8	14	12	19	13	26	40	17	9	22	12	24	24	14	2
ENSG00000256028	ENSG00000256028.2		1013	824	1008	1253	1334	1437	1199	965	827	597	1478	490	1092	1216	538	759	939	559	1987
ENSG00000048471	ENSG00000048471.14	SNX29	505	677	397	708	571	993	638	527	501	254	541	230	462	553	303	422	488	288	843
ENSG00000126091	ENSG00000126091.21	ST3GAL3	64	99	40	78	91	95	84	62	69	29	84	17	52	74	29	37	46	40	122
ENSG00000139132	ENSG00000139132.16	FGD4	1548	1024	2272	1196	1759	1937	1228	1827	1493	814	1575	1056	1457	1392	1174	1243	1823	970	2883
ENSG00000279800	ENSG00000279800.2	BCLAF1P2	1467	1024	1743	1637	1705	1537	1218	1815	1402	1144	1530	894	1035	1964	1287	1027	1596	1007	1851
ENSG00000215915	ENSG00000215915.10	ATAD3C	30	44	22	69	29	76	51	37	17	17	80	11	40	97	24	38	31	13	108
ENSG00000277072	ENSG00000277072.5	STAG3L2	357	428	293	503	368	581	434	488	442	202	564	203	341	363	196	255	258	206	475
ENSG00000106100	ENSG00000106100.11	NOD1	244	247	234	322	316	396	269	255	241	154	312	89	271	249	175	220	265	151	946
ENSG00000200243	ENSG00000200243.1	RN7SKP79	323	172	161	550	467	379	348	197	279	108	370	107	401	524	170	55	172	39	147
ENSG00000115548	ENSG00000115548.17	KDM3A	947	983	822	1428	1151	1438	1101	1255	1138	781	1133	517	820	1297	746	704	1154	839	1764
ENSG00000139324	ENSG00000139324.12	TMTC3	194	236	224	256	349	311	283	316	249	189	293	120	207	308	162	160	237	191	474
ENSG00000196118	ENSG00000196118.12	CCDC189	18	22	29	57	36	81	37	38	32	24	68	22	52	98	14	37	16	12	99
ENSG00000211791	ENSG00000211791.2	TRAV13-2	13	32	19	35	46	24	41	40	17	22	32	10	9	5	6	9	36	44	14
ENSG00000183691	ENSG00000183691.6	NOG	35	94	33	74	44	187	165	125	66	113	133	9	22	45	11	39	64	136	9
ENSG00000184985	ENSG00000184985.16	SORCS2	2	5	5	9	14	21	9	10	3	7	6	6	15	7	2	9	4	7	56
ENSG00000182362	ENSG00000182362.14	YBEY	69	58	79	45	96	88	47	84	35	50	106	49	56	45	45	64	81	32	105
ENSG00000259932	ENSG00000259932.1		75	543	24	190	223	177	203	94	134	17	164	7	89	190	25	40	73	38	350
ENSG00000222370	ENSG00000222370.1	SNORA36B	52	172	75	83	272	65	77	143	82	58	130	30	42	49	34	37	59	67	106
ENSG00000185115	ENSG00000185115.6	NSMCE3	378	470	338	637	432	709	492	452	356	235	490	156	355	534	234	260	354	213	594
ENSG00000124702	ENSG00000124702.18	KLHDC3	517	687	532	797	720	1079	695	486	471	384	839	305	650	867	326	391	549	325	1192
ENSG00000143248	ENSG00000143248.13	RGS5	22	12	12	34	23	26	24	22	20	13	36	9	24	28	22	11	25	17	24
ENSG00000071242	ENSG00000071242.12	RPS6KA2	45	55	56	94	79	140	70	73	61	53	44	35	64	52	27	31	42	45	101
ENSG00000286148	ENSG00000286148.1		6	2	13	16	8	14	12	19	13	26	40	17	9	22	12	23	24	14	2
ENSG00000196700	ENSG00000196700.9	ZNF512B	84	158	57	196	101	252	150	79	91	53	152	17	80	111	25	75	67	65	180
ENSG00000152683	ENSG00000152683.14	SLC30A6	392	514	400	564	542	681	601	475	373	267	504	181	372	421	271	303	344	270	791
ENSG00000170633	ENSG00000170633.16	RNF34	384	559	470	576	756	872	680	552	455	324	653	232	441	398	238	302	404	303	978
ENSG00000211454	ENSG00000211454.15	AKR7L	13	14	6	33	16	41	27	10	10	7	11	4	15	11	8	7	18	2	22
ENSG00000234444	ENSG00000234444.10	ZNF736	362	374	277	670	470	581	493	475	420	232	493	197	238	271	267	211	312	297	669
ENSG00000100372	ENSG00000100372.15	SLC25A17	87	118	91	116	166	146	136	145	83	72	124	38	89	92	61	65	88	56	163
ENSG00000286012	ENSG00000286012.1		6	2	13	16	8	14	12	19	13	26	40	16	9	22	12	24	24	14	2
ENSG00000221716	ENSG00000221716.1	SNORA11	96	745	115	331	482	293	429	303	229	162	518	37	125	183	53	182	129	193	299
ENSG00000274615	ENSG00000274615.1		200	217	195	233	306	242	244	262	250	119	188	92	141	189	166	124	178	152	315
ENSG00000161267	ENSG00000161267.12	BDH1	58	80	36	81	65	122	119	77	74	66	104	15	48	53	18	37	41	59	77
ENSG00000014914	ENSG00000014914.21	MTMR11	391	444	545	594	677	874	425	470	420	271	698	318	670	578	238	336	488	235	1115
ENSG00000267009	ENSG00000267009.6		1291	1096	2181	1545	1852	2104	1370	1468	1159	1028	1524	1075	1434	1644	807	1223	1550	872	2415
ENSG00000106638	ENSG00000106638.17	TBL2	225	224	220	374	328	406	268	248	177	123	292	87	256	191	120	154	223	107	417
ENSG00000142627	ENSG00000142627.13	EPHA2	24	66	17	56	20	86	16	16	33	12	41	4	9	31	11	31	6	2	75
ENSG00000124787	ENSG00000124787.14	RPP40	42	62	46	58	47	75	61	49	41	31	72	20	44	26	24	19	42	27	62
ENSG00000129535	ENSG00000129535.13	NRL	16	22	8	38	24	49	16	17	10	29	43	9	29	24	8	14	16	9	40
ENSG00000119820	ENSG00000119820.11	YIPF4	901	1032	890	840	1662	1527	1052	1527	1060	715	1178	450	796	751	523	524	685	617	1874
ENSG00000037474	ENSG00000037474.15	NSUN2	876	765	987	1124	1214	1449	1041	1086	948	545	1112	519	765	852	509	532	832	522	1429
ENSG00000278129	ENSG00000278129.2	ZNF8	148	181	97	237	180	309	229	188	145	101	210	47	136	182	78	118	91	96	265
ENSG00000154153	ENSG00000154153.15	RETREG1	134	297	133	204	265	391	309	285	200	190	231	42	182	135	56	114	169	181	335
ENSG00000271109	ENSG00000271109.2		14	24	9	48	15	38	37	20	17	28	19	2	13	18	2	20	14	15	13
ENSG00000261490	ENSG00000261490.1		208	153	151	237	280	241	278	329	273	129	205	68	149	171	128	117	171	167	288
ENSG00000020577	ENSG00000020577.14	SAMD4A	157	91	247	142	164	251	103	233	123	104	172	67	125	121	95	188	344	150	325
ENSG00000211734	ENSG00000211734.3	TRBV5-1	32	83	35	71	43	111	93	47	36	54	62	12	26	39	18	30	40	50	38
ENSG00000151882	ENSG00000151882.11	CCL28	39	88	24	99	85	121	126	84	49	39	87	15	35	83	22	43	57	33	67
ENSG00000282608	ENSG00000282608.2	ADORA3	11	39	21	18	32	26	36	18	14	8	51	15	31	22	14	16	29	6	73
ENSG00000164134	ENSG00000164134.13	NAA15	884	864	745	833	1076	882	769	1145	859	516	735	335	505	656	586	450	748	495	1130
ENSG00000167851	ENSG00000167851.15	CD300A	1154	1245	1085	1430	1917	1763	1138	1260	1007	677	1441	664	1120	1695	782	915	1320	593	2626
ENSG00000140743	ENSG00000140743.8	CDR2	293	410	272	464	420	544	460	378	326	246	370	182	216	315	181	222	254	299	490
ENSG00000225697	ENSG00000225697.13	SLC26A6	208	245	231	444	329	570	309	238	233	135	440	159	345	378	158	249	196	134	729
ENSG00000132522	ENSG00000132522.16	GPS2	492	371	798	860	741	1007	703	710	487	457	810	393	597	776	405	590	563	404	853
ENSG00000273284	ENSG00000273284.1		25	27	23	16	26	34	23	27	36	21	36	24	25	21	25	23	16	17	44
ENSG00000284116	ENSG00000284116.1		4	11	5	32	28	30	23	8	13	8	27	14	23	24	11	18	19	4	18
ENSG00000286330	ENSG00000286330.1		37	36	49	51	80	64	134	113	75	69	75	21	19	49	20	36	25	66	35
ENSG00000196586	ENSG00000196586.16	MYO6	27	37	22	65	72	17	43	31	35	16	79	22	37	31	57	11	54	22	103
ENSG00000171236	ENSG00000171236.10	LRG1	27	66	64	76	29	72	36	52	55	20	49	55	46	210	33	65	36	10	217
ENSG00000071626	ENSG00000071626.17	DAZAP1	722	740	817	1204	932	1188	927	860	692	509	998	474	778	975	489	569	797	546	1356
ENSG00000105717	ENSG00000105717.14	PBX4	29	42	17	50	40	62	45	42	39	17	50	21	30	34	14	12	22	29	34
ENSG00000165533	ENSG00000165533.19	TTC8	23	26	32	29	38	23	34	43	35	23	37	17	32	43	12	27	29	18	56
ENSG00000279407	ENSG00000279407.1		29	34	32	48	47	56	30	50	30	36	44	10	14	22	19	15	24	45	31
ENSG00000135077	ENSG00000135077.9	HAVCR2	449	610	682	687	1024	1010	505	634	446	365	779	332	727	774	394	438	634	274	1265
ENSG00000111707	ENSG00000111707.12	SUDS3	707	707	722	925	1058	1202	837	943	744	477	939	468	766	958	486	536	828	543	1276
ENSG00000253982	ENSG00000253982.2		103	83	45	117	64	136	68	70	68	56	120	55	82	114	56	61	76	31	112
ENSG00000258732	ENSG00000258732.1		50	14	46	22	97	45	27	20	52	65	19	29	46	38	46	23	78	49	55
ENSG00000116698	ENSG00000116698.21	SMG7	125	287	164	269	204	222	270	241	285	103	195	105	194	244	183	188	304	186	428
ENSG00000238241	ENSG00000238241.2	CCR12P	11	25	4	40	8	44	31	27	21	18	25	4	6	12	3	9	10	26	6
ENSG00000087152	ENSG00000087152.16	ATXN7L3	615	670	576	1075	748	1234	854	651	577	362	945	343	696	994	392	541	672	385	1525
ENSG00000126602	ENSG00000126602.11	TRAP1	151	288	201	344	309	567	403	274	311	158	418	93	223	257	94	108	191	190	411
ENSG00000130766	ENSG00000130766.5	SESN2	55	102	53	133	79	140	82	57	63	29	133	29	89	194	44	49	66	43	212
ENSG00000261150	ENSG00000261150.3	EPPK1	18	198	41	127	47	94	120	60	30	34	78	32	34	32	2	21	39	75	57
ENSG00000105948	ENSG00000105948.13	TTC26	21	24	10	18	25	25	26	24	18	13	23	9	13	14	6	9	14	11	26
ENSG00000182827	ENSG00000182827.9	ACBD3	886	816	979	984	1105	1157	934	980	775	485	924	451	719	758	459	614	825	424	1271
ENSG00000248578	ENSG00000248578.1	NPM1P21	68	42	41	107	93	114	132	123	77	55	98	39	72	118	35	27	49	22	36
ENSG00000272667	ENSG00000272667.1		45	60	40	57	45	86	65	60	44	36	68	28	58	62	20	38	52	28	129
ENSG00000058799	ENSG00000058799.15	YIPF1	226	290	299	338	308	498	329	285	213	148	323	170	310	358	146	223	267	163	601
ENSG00000117480	ENSG00000117480.16	FAAH	156	131	84	193	137	317	153	144	101	45	273	70	244	225	75	105	81	144	382
ENSG00000009335	ENSG00000009335.18	UBE3C	1148	1327	1078	1694	1574	1902	1401	1408	1157	669	1319	601	1085	1377	769	820	1070	637	2294
ENSG00000159377	ENSG00000159377.11	PSMB4	1004	1167	893	1532	1134	1687	1184	951	792	511	1296	567	1020	1524	702	731	1069	547	2204
ENSG00000207475	ENSG00000207475.1	SNORA80E	124	779	123	385	568	349	404	277	229	113	549	62	178	214	81	167	177	128	403
ENSG00000124507	ENSG00000124507.11	PACSIN1	35	69	39	63	44	138	29	45	50	19	77	14	18	65	13	46	12	23	71
ENSG00000188185	ENSG00000188185.13	LINC00265	31	55	32	53	66	73	57	40	34	20	41	12	36	30	30	27	27	30	80
ENSG00000100949	ENSG00000100949.15	RABGGTA	148	228	142	372	177	467	273	154	129	76	354	88	273	297	118	209	186	90	603
ENSG00000117222	ENSG00000117222.14	RBBP5	343	412	401	417	623	550	447	457	382	243	456	206	270	323	220	215	372	230	706
ENSG00000164162	ENSG00000164162.14	ANAPC10	152	140	140	151	192	176	169	180	169	106	187	88	143	155	107	124	148	93	264
ENSG00000115486	ENSG00000115486.12	GGCX	224	256	260	304	352	496	324	308	252	124	301	116	210	254	157	213	202	178	481
ENSG00000156127	ENSG00000156127.8	BATF	96	123	157	151	197	144	146	139	113	82	166	77	135	107	104	93	174	102	226
ENSG00000284461	ENSG00000284461.2		434	440	386	542	563	611	574	523	433	297	493	242	334	470	256	266	374	246	693
ENSG00000281696	ENSG00000281696.1	MIR664A	51	172	75	83	270	65	77	142	82	59	129	30	42	49	34	37	59	67	106
ENSG00000152291	ENSG00000152291.14	TGOLN2	2078	2418	1987	3381	2415	3781	2502	2444	2196	1179	2668	1248	2188	2938	1534	2301	2314	1343	4424
ENSG00000288606	ENSG00000288606.1		338	378	393	498	440	553	505	442	330	179	482	229	513	591	234	341	301	220	822
ENSG00000111596	ENSG00000111596.14	CNOT2	1381	1434	1464	1857	1802	2093	1657	1827	1471	1105	1711	779	1373	1571	1006	1114	1616	1089	2592
ENSG00000158470	ENSG00000158470.5	B4GALT5	506	466	390	523	548	850	309	636	403	201	513	392	466	803	359	258	566	268	1035
ENSG00000241429	ENSG00000241429.1	EEF1A1P25	137	522	126	251	541	319	414	215	146	92	441	43	128	154	62	143	153	132	470
ENSG00000034677	ENSG00000034677.13	RNF19A	1147	1177	1139	1690	1804	1720	1503	1412	1303	853	1556	703	1046	1614	1032	828	1384	955	2156
ENSG00000147687	ENSG00000147687.19	TATDN1	238	164	181	194	296	244	225	262	203	157	205	106	172	138	104	115	178	94	248
ENSG00000272589	ENSG00000272589.1	ZSWIM8-AS1	23	35	17	54	20	72	43	30	30	21	55	13	39	38	32	36	30	27	41
ENSG00000135269	ENSG00000135269.18	TES	1882	2695	1919	2885	2819	3037	2428	2244	1870	1180	2432	1052	1998	2349	1239	1333	1835	1079	3474
ENSG00000105771	ENSG00000105771.14	SMG9	74	146	93	173	132	245	174	111	83	70	219	59	154	177	53	112	97	78	235
ENSG00000252542	ENSG00000252542.1	SNORD36C	71	277	38	115	159	81	96	65	75	33	117	23	63	70	30	41	44	26	174
ENSG00000048052	ENSG00000048052.23	HDAC9	1278	1010	776	1183	933	1083	1493	1100	1269	599	797	624	663	1521	629	605	628	389	1019
ENSG00000160972	ENSG00000160972.10	PPP1R16A	48	72	30	113	68	132	80	26	48	32	120	30	69	88	21	60	68	37	127
ENSG00000140263	ENSG00000140263.15	SORD	119	98	69	135	112	142	102	112	100	44	111	43	79	95	59	70	58	50	175
ENSG00000178562	ENSG00000178562.18	CD28	560	888	489	864	975	1160	1290	952	732	904	1002	224	338	492	239	294	540	1024	643
ENSG00000187534	ENSG00000187534.6	PRR13P5	100	138	160	235	123	283	174	126	105	72	240	88	174	259	62	115	142	104	223
ENSG00000226781	ENSG00000226781.1	TBCAP1	111	58	135	107	147	104	86	135	124	99	65	69	64	100	60	39	80	40	73
ENSG00000167182	ENSG00000167182.15	SP2	23	51	18	28	20	36	37	30	20	10	19	10	23	17	14	13	21	19	37
ENSG00000225492	ENSG00000225492.6	GBP1P1	110	36	156	86	81	113	65	160	94	74	87	71	91	66	42	107	292	53	224
ENSG00000148143	ENSG00000148143.13	ZNF462	4	9	5	10	4	5	6	3	3	9	4	6	3	8	3	15	11	5	4
ENSG00000155660	ENSG00000155660.11	PDIA4	915	1291	927	1366	1331	1579	1620	1055	895	542	1275	512	1074	1064	572	725	750	516	1975
ENSG00000112902	ENSG00000112902.12	SEMA5A	16	30	7	13	27	34	15	13	14	9	26	8	15	20	9	20	12	27	38
ENSG00000139318	ENSG00000139318.8	DUSP6	4687	4562	10037	12086	7115	13964	6855	7079	4232	3487	7386	3486	7170	18466	7137	6509	6615	3366	12654
ENSG00000214435	ENSG00000214435.8	AS3MT	41	25	66	31	63	76	37	57	64	44	45	26	40	33	14	18	18	25	41
ENSG00000111424	ENSG00000111424.12	VDR	101	123	132	193	150	219	125	117	131	51	127	70	114	201	107	129	181	69	309
ENSG00000272760	ENSG00000272760.1		43	54	47	43	65	79	80	58	52	22	64	21	37	38	33	38	27	33	82
ENSG00000164307	ENSG00000164307.13	ERAP1	1680	2123	1612	3410	2167	2834	2508	1966	1753	978	2140	947	1229	1579	868	1505	1788	1053	4271
ENSG00000256525	ENSG00000256525.8	POLG2	257	177	227	322	334	371	297	368	284	169	322	123	213	202	149	156	162	185	324
ENSG00000224834	ENSG00000224834.1	BTF3P9	113	54	68	66	92	57	60	66	79	63	49	45	56	58	37	9	38	19	82
ENSG00000177694	ENSG00000177694.16	NAALADL2	11	5	21	8	8	8	7	16	3	13	23	5	9	6	9	6	8	5	14
ENSG00000143612	ENSG00000143612.21	C1orf43	624	744	507	792	718	1031	695	602	498	255	707	278	550	675	281	429	493	258	1266
ENSG00000187118	ENSG00000187118.14	CMC1	440	319	156	482	761	289	320	315	470	171	189	148	308	363	217	116	241	128	518
ENSG00000106245	ENSG00000106245.11	BUD31	405	424	503	574	555	603	393	492	428	231	533	259	412	708	319	413	467	209	785
ENSG00000184752	ENSG00000184752.14	NDUFA12	425	456	379	482	536	427	475	375	364	219	409	230	342	493	219	473	425	281	872
ENSG00000109667	ENSG00000109667.12	SLC2A9	129	113	100	161	127	226	140	98	100	39	174	53	186	180	82	141	85	56	399
ENSG00000132604	ENSG00000132604.11	TERF2	124	126	117	165	169	193	196	153	112	73	142	65	114	136	83	67	119	78	204
ENSG00000168060	ENSG00000168060.16	NAALADL1	40	66	40	92	75	109	110	58	51	39	103	28	101	92	37	57	47	28	142
ENSG00000162714	ENSG00000162714.13	ZNF496	109	160	91	201	125	265	135	135	114	88	188	62	153	197	62	154	114	63	274
ENSG00000215022	ENSG00000215022.7		12	31	15	16	23	35	19	31	18	3	14	5	11	27	19	14	11	13	23
ENSG00000178685	ENSG00000178685.14	PARP10	469	660	418	1125	567	1633	839	474	426	301	1269	271	693	827	278	866	586	330	1979
ENSG00000111667	ENSG00000111667.14	USP5	366	446	343	593	499	670	532	399	354	291	571	202	422	484	242	283	360	268	891
ENSG00000273447	ENSG00000273447.1		18	30	19	31	31	52	34	26	22	23	26	12	9	19	12	17	12	28	29
ENSG00000225465	ENSG00000225465.10	RFPL1S	16	14	24	40	35	30	23	16	17	9	20	15	12	20	7	15	19	7	25
ENSG00000118557	ENSG00000118557.16	PMFBP1	6	20	26	8	26	27	7	16	17	19	21	19	15	20	3	12	12	17	42
ENSG00000268750	ENSG00000268750.7		144	201	135	210	197	273	205	184	138	105	204	63	145	176	79	95	144	104	244
ENSG00000131876	ENSG00000131876.17	SNRPA1	330	283	260	378	356	412	272	399	344	130	258	151	165	259	227	183	310	200	480
ENSG00000150540	ENSG00000150540.14	HNMT	854	648	929	805	1085	1049	804	897	870	432	1155	583	986	918	573	601	785	368	1673
ENSG00000207468	ENSG00000207468.1	SNORA19	30	35	25	32	66	25	18	41	35	17	23	5	8	38	30	11	25	18	31
ENSG00000115677	ENSG00000115677.18	HDLBP	2171	2597	2304	3176	2514	3731	2814	2478	1885	1264	3065	1434	2304	3037	1453	1943	2304	1270	4396
ENSG00000249565	ENSG00000249565.2	SERBP1P5	195	229	217	202	271	239	206	280	187	132	176	134	134	137	92	134	160	115	354
ENSG00000134575	ENSG00000134575.13	ACP2	103	178	142	285	196	386	202	191	112	75	254	109	134	215	107	152	270	93	456
ENSG00000153560	ENSG00000153560.12	UBP1	645	700	720	921	911	1059	680	833	831	429	601	309	539	613	467	417	690	455	1348
ENSG00000155621	ENSG00000155621.15	C9orf85	136	139	131	138	190	203	136	153	141	103	128	66	107	120	90	74	119	74	185
ENSG00000006451	ENSG00000006451.8	RALA	135	187	158	184	168	229	173	164	155	96	132	56	138	129	104	79	163	95	240
ENSG00000223529	ENSG00000223529.1	EEF1A1P8	128	297	54	392	249	528	453	152	139	47	446	26	272	337	39	105	45	31	313
ENSG00000207313	ENSG00000207313.1	SNORA2B	42	230	19	103	126	99	108	55	52	5	152	11	44	60	21	29	42	19	171
ENSG00000023608	ENSG00000023608.5	SNAPC1	125	91	225	125	185	143	122	152	113	104	109	64	97	83	63	43	106	86	146
ENSG00000211817	ENSG00000211817.2	TRAV38-2DV8	10	31	12	158	30	30	34	36	10	23	26	3	3	10	9	10	21	23	42
ENSG00000287490	ENSG00000287490.1		53	25	49	44	86	136	68	52	39	36	88	29	58	89	23	74	34	30	133
ENSG00000083444	ENSG00000083444.17	PLOD1	257	349	263	374	355	481	366	239	201	107	361	150	331	390	229	246	273	137	940
ENSG00000186364	ENSG00000186364.12	NUDT17	49	39	42	43	45	74	59	76	44	45	52	17	28	42	13	36	25	27	64
ENSG00000247572	ENSG00000247572.8	CKMT2-AS1	39	31	23	59	54	76	64	63	35	31	37	13	40	25	15	35	42	33	40
ENSG00000202031	ENSG00000202031.1	SNORD38A	48	114	21	57	199	63	39	46	66	37	68	18	28	48	19	17	39	14	97
ENSG00000202357	ENSG00000202357.1	Y_RNA	136	842	62	216	481	272	324	159	123	30	332	47	135	143	35	110	101	61	576
ENSG00000261499	ENSG00000261499.2		176	194	177	187	275	230	215	242	230	109	171	81	124	169	154	110	148	135	286
ENSG00000188868	ENSG00000188868.14	ZNF563	31	56	28	42	75	116	71	75	55	70	70	9	32	31	13	25	30	53	53
ENSG00000135776	ENSG00000135776.5	ABCB10	521	506	386	540	616	698	505	550	416	228	457	201	408	490	276	239	404	255	999
ENSG00000177479	ENSG00000177479.20	ARIH2	982	1025	998	1559	1540	1534	1128	1362	1135	728	1512	609	1120	1470	768	809	1082	624	1838
ENSG00000148908	ENSG00000148908.15	RGS10	680	597	534	634	763	967	617	575	563	444	667	359	493	743	369	421	723	351	1091
ENSG00000115904	ENSG00000115904.14	SOS1	507	629	538	734	710	887	718	750	806	401	730	275	543	560	477	508	999	584	1306
ENSG00000068971	ENSG00000068971.14	PPP2R5B	147	160	113	265	190	410	208	139	139	65	235	86	204	297	116	154	164	81	455
ENSG00000155755	ENSG00000155755.19	TMEM237	35	32	30	66	59	54	44	42	42	44	52	25	28	49	30	29	57	35	62
ENSG00000285476	ENSG00000285476.1		18	103	9	43	40	82	63	72	59	31	24	9	33	36	28	20	14	65	16
ENSG00000115392	ENSG00000115392.12	FANCL	91	72	94	100	119	113	88	100	98	41	84	67	87	107	52	65	119	65	228
ENSG00000124374	ENSG00000124374.9	PAIP2B	91	137	70	155	118	178	135	147	128	103	152	62	56	108	44	71	67	72	139
ENSG00000127990	ENSG00000127990.19	SGCE	9	19	10	21	13	23	13	20	16	25	27	12	7	38	8	22	15	18	13
ENSG00000187164	ENSG00000187164.20	SHTN1	290	517	527	230	471	330	249	296	580	126	357	278	252	476	401	343	427	291	915
ENSG00000121406	ENSG00000121406.9	ZNF549	125	148	87	172	235	230	234	200	141	124	219	60	106	104	66	103	93	91	219
ENSG00000100014	ENSG00000100014.20	SPECC1L	485	682	533	683	798	894	721	697	517	397	714	264	483	462	317	370	509	362	988
ENSG00000107902	ENSG00000107902.14	LHPP	39	83	38	122	48	118	84	60	38	42	97	37	95	73	36	45	46	45	114
ENSG00000070061	ENSG00000070061.16	ELP1	1021	966	879	1161	1450	1290	1172	1228	1050	725	1045	497	679	987	670	552	785	600	1545
ENSG00000243480	ENSG00000243480.8	AMY2A	104	72	79	128	134	188	90	156	128	94	150	45	104	150	102	69	96	75	190
ENSG00000137216	ENSG00000137216.19	TMEM63B	75	94	94	169	128	274	154	118	74	66	173	62	143	172	44	104	103	66	272
ENSG00000167106	ENSG00000167106.12	FAM102A	101	432	49	278	149	349	351	202	146	112	265	32	69	150	34	109	110	185	191
ENSG00000156709	ENSG00000156709.15	AIFM1	200	161	156	159	260	216	199	212	151	87	181	70	110	92	88	99	173	115	317
ENSG00000124602	ENSG00000124602.10	UNC5CL	18	22	9	41	25	57	45	33	25	22	44	17	36	39	18	20	20	12	52
ENSG00000224829	ENSG00000224829.3	TOMM20P1	33	8	13	53	43	41	39	38	25	13	49	12	38	31	10	9	17	4	8
ENSG00000101146	ENSG00000101146.13	RAE1	204	291	216	331	318	415	334	243	214	161	302	105	270	344	183	179	255	160	491
ENSG00000116237	ENSG00000116237.16	ICMT	405	519	478	595	648	815	611	468	327	325	580	264	491	552	330	303	468	285	1082
ENSG00000143185	ENSG00000143185.4	XCL2	39	54	20	95	99	74	64	65	50	35	52	26	84	29	29	26	35	21	43
ENSG00000280798	ENSG00000280798.1	LINC00294	54	65	34	63	50	107	64	63	43	22	50	15	38	56	24	49	35	33	91
ENSG00000121858	ENSG00000121858.11	TNFSF10	2475	2387	4965	2643	3466	4535	3003	4359	2777	1721	3432	2517	3262	2466	1533	3765	4920	2200	6521
ENSG00000179583	ENSG00000179583.20	CIITA	1110	1651	850	1750	1160	3036	1594	1138	1271	441	1644	474	1044	1118	666	924	941	565	2911
ENSG00000196812	ENSG00000196812.5	ZSCAN16	125	98	168	124	183	172	134	139	126	91	178	69	145	141	93	112	135	95	182
ENSG00000232388	ENSG00000232388.5	SMIM26	240	302	169	323	307	400	319	212	212	106	312	109	220	261	139	127	213	116	383
ENSG00000116691	ENSG00000116691.11	MIIP	242	268	209	475	259	701	313	250	234	108	530	161	399	635	132	265	235	111	852
ENSG00000166436	ENSG00000166436.17	TRIM66	122	108	89	203	205	254	195	226	220	60	188	80	90	95	84	111	142	104	232
ENSG00000233558	ENSG00000233558.1		18	27	5	56	32	74	46	26	16	11	62	5	18	36	5	18	5	3	32
ENSG00000234004	ENSG00000234004.4		21	74	39	39	130	50	63	70	37	33	75	20	14	23	13	17	35	41	69
ENSG00000182463	ENSG00000182463.16	TSHZ2	37	85	42	81	58	86	200	163	99	85	73	19	31	91	28	27	35	97	49
ENSG00000163519	ENSG00000163519.14	TRAT1	469	858	541	821	732	919	1167	785	691	890	696	230	253	453	216	340	582	865	477
ENSG00000109065	ENSG00000109065.12	NAT9	258	162	170	339	274	366	255	234	161	144	388	119	233	313	122	137	197	122	426
ENSG00000101290	ENSG00000101290.14	CDS2	897	1009	669	1042	996	1198	941	987	874	365	821	386	675	938	455	544	759	465	1915
ENSG00000233791	ENSG00000233791.5	LINC01136	19	29	20	33	18	43	29	18	13	18	24	9	35	27	8	28	25	13	56
ENSG00000198853	ENSG00000198853.12	RUSC2	86	130	101	238	116	342	186	95	106	66	188	85	249	246	77	125	96	48	369
ENSG00000128654	ENSG00000128654.14	MTX2	76	112	63	109	130	135	113	120	101	66	103	46	86	76	55	43	72	44	159
ENSG00000118507	ENSG00000118507.18	AKAP7	153	155	194	209	310	227	199	225	149	123	179	79	114	143	88	93	204	103	280
ENSG00000111145	ENSG00000111145.8	ELK3	247	325	249	298	283	427	311	301	352	143	276	140	273	316	201	224	397	220	613
ENSG00000229237	ENSG00000229237.2	HMGN1P37	103	39	76	135	138	127	81	220	140	84	90	67	92	117	56	30	59	20	67
ENSG00000129355	ENSG00000129355.7	CDKN2D	337	173	217	386	262	337	175	208	180	108	222	174	212	458	205	159	367	108	421
ENSG00000116521	ENSG00000116521.11	SCAMP3	172	261	130	326	199	421	335	175	171	81	302	56	191	219	81	155	109	67	419
ENSG00000111674	ENSG00000111674.9	ENO2	49	67	38	83	68	120	124	66	64	32	110	18	27	59	36	33	40	51	98
ENSG00000204498	ENSG00000204498.11	NFKBIL1	57	88	69	84	86	128	102	60	58	29	111	43	87	148	38	76	67	30	165
ENSG00000200314	ENSG00000200314.1	Y_RNA	840	2876	534	1375	3821	560	1306	1119	935	331	1822	176	805	1087	343	483	788	376	2268
ENSG00000119408	ENSG00000119408.17	NEK6	152	249	179	334	192	351	238	120	184	64	128	65	172	204	97	144	134	84	432
ENSG00000162746	ENSG00000162746.14	FCRLB	6	28	6	30	16	29	16	5	11	8	24	3	26	22	8	13	19	11	24
ENSG00000099203	ENSG00000099203.7	TMED1	83	136	95	153	158	178	116	74	78	39	158	69	116	152	59	80	138	44	314
ENSG00000124789	ENSG00000124789.12	NUP153	766	1055	693	1279	1156	1438	1138	1048	848	469	1025	401	797	938	570	620	805	531	1575
ENSG00000121807	ENSG00000121807.7	CCR2	3161	4033	4897	3080	6345	6333	4359	4365	3628	2345	4685	2820	3893	3497	2658	3274	3827	3178	10293
ENSG00000109452	ENSG00000109452.12	INPP4B	781	1575	725	1512	1213	1537	2566	1478	1202	1248	1727	346	548	803	387	575	779	1174	1123
ENSG00000196204	ENSG00000196204.12	RNF216P1	136	216	132	229	229	307	234	196	199	99	223	73	147	217	112	114	146	116	232
ENSG00000131470	ENSG00000131470.15	PSMC3IP	5	9	19	23	21	34	16	20	29	18	27	8	15	33	15	12	31	6	28
ENSG00000081059	ENSG00000081059.20	TCF7	294	740	145	688	374	905	881	646	530	357	667	126	190	267	110	269	426	557	354
ENSG00000224470	ENSG00000224470.9	ATXN1L	536	504	383	829	512	718	485	530	469	261	581	234	398	843	404	392	623	310	878
ENSG00000236104	ENSG00000236104.3	ZBTB22	170	250	177	314	248	398	286	193	154	115	335	101	260	301	133	180	193	106	434
ENSG00000142303	ENSG00000142303.14	ADAMTS10	79	166	55	259	178	350	169	77	112	97	249	42	189	334	106	122	88	100	229
ENSG00000176171	ENSG00000176171.11	BNIP3	129	112	111	201	174	194	207	179	100	120	152	48	92	143	57	61	107	117	171
ENSG00000206941	ENSG00000206941.1	SNORD15A	187	543	123	288	491	284	266	202	172	99	365	46	154	143	90	120	171	198	376
ENSG00000113296	ENSG00000113296.14	THBS4	6	1	8	3	7	5	7	11	8	14	5	3	8	5	20	3	7	4	8
ENSG00000065328	ENSG00000065328.17	MCM10	15	11	25	14	24	6	14	29	7	14	11	4	14	16	15	12	38	18	29
ENSG00000128383	ENSG00000128383.13	APOBEC3A	679	623	1386	1400	889	1342	464	845	558	319	809	608	911	1154	425	1222	1405	419	1732
ENSG00000221963	ENSG00000221963.6	APOL6	3899	3595	3867	4177	5245	5104	3383	5523	3515	2341	4158	2423	3627	3874	2613	2924	5478	2336	8094
ENSG00000147894	ENSG00000147894.17	C9orf72	4706	2025	5028	4722	4712	6104	3454	4111	3995	2447	3926	2845	4846	3780	2263	3942	4867	2032	9772
ENSG00000180389	ENSG00000180389.7	ATP5F1EP2	86	23	26	67	137	65	48	86	62	25	77	32	70	64	31	14	41	5	24
ENSG00000104660	ENSG00000104660.19	LEPROTL1	826	1231	667	1248	992	1483	1114	1048	863	638	1177	411	624	939	346	628	821	600	1230
ENSG00000183955	ENSG00000183955.13	KMT5A	272	268	275	455	358	465	331	294	263	150	336	159	312	424	228	237	307	178	510
ENSG00000160633	ENSG00000160633.13	SAFB	566	604	541	523	738	654	574	821	508	252	489	262	326	469	367	289	527	401	949
ENSG00000156384	ENSG00000156384.15	SFR1	141	150	133	160	195	182	158	138	132	73	158	65	124	139	71	90	109	67	236
ENSG00000167985	ENSG00000167985.7	SDHAF2	244	365	183	332	337	401	337	259	219	129	327	112	231	280	121	179	216	118	451
ENSG00000189369	ENSG00000189369.9	GSPT2	68	96	55	88	105	121	103	111	80	51	73	38	65	41	43	58	86	38	142
ENSG00000279202	ENSG00000279202.1		28	28	12	10	36	39	9	28	29	7	14	15	8	10	23	7	15	9	21
ENSG00000129559	ENSG00000129559.13	NEDD8	635	531	795	691	909	619	627	727	562	363	861	398	655	797	461	366	656	393	1066
ENSG00000079482	ENSG00000079482.14	OPHN1	75	42	67	69	70	78	28	85	59	35	45	37	63	93	55	47	82	28	130
ENSG00000141542	ENSG00000141542.11	RAB40B	26	25	16	25	21	30	66	23	37	10	29	3	29	26	5	26	19	12	24
ENSG00000285042	ENSG00000285042.1		151	114	118	93	167	101	90	136	107	56	79	60	69	85	80	50	84	37	183
ENSG00000089063	ENSG00000089063.15	TMEM230	670	858	512	1039	868	1338	971	688	564	311	989	296	721	856	334	513	575	255	1170
ENSG00000128805	ENSG00000128805.15	ARHGAP22	24	28	40	37	45	64	56	40	33	24	58	28	73	52	14	41	38	15	60
ENSG00000284644	ENSG00000284644.1		19	32	19	95	36	56	107	40	34	48	63	29	26	81	19	39	36	61	61
ENSG00000242259	ENSG00000242259.9	C22orf39	548	589	454	681	705	814	595	654	549	254	627	280	499	612	346	346	429	285	982
ENSG00000228960	ENSG00000228960.6	OR2A9P	2	13	5	18	16	17	43	5	17	20	26	17	2	34	4	10	14	26	29
ENSG00000225022	ENSG00000225022.1	UBE2D3P1	7	20	19	13	18	8	14	16	11	13	15	5	10	13	6	8	16	25	43
ENSG00000085721	ENSG00000085721.13	RRN3	755	758	606	1001	1083	1022	840	913	687	553	885	304	600	664	474	447	661	395	1203
ENSG00000266173	ENSG00000266173.7	STRADA	278	257	185	272	316	426	296	309	281	137	323	117	200	248	142	163	201	154	433
ENSG00000207112	ENSG00000207112.1	SNORA25	228	425	119	133	659	200	189	264	223	99	300	47	117	121	124	99	141	95	392
ENSG00000196628	ENSG00000196628.20	TCF4	924	1311	1022	1364	1247	1930	1039	1315	1303	673	1293	435	705	1119	548	1108	841	481	2083
ENSG00000178199	ENSG00000178199.14	ZC3H12D	110	229	111	248	197	404	319	209	206	118	301	60	129	193	61	143	95	131	253
ENSG00000134574	ENSG00000134574.12	DDB2	188	218	171	313	314	481	276	302	147	160	352	123	223	225	166	196	247	148	456
ENSG00000246790	ENSG00000246790.2		8	23	13	24	22	36	41	31	12	23	23	5	8	11	4	15	17	18	12
ENSG00000084652	ENSG00000084652.16	TXLNA	731	850	700	1122	958	1256	1052	856	687	444	1144	438	843	1047	537	586	751	436	1566
ENSG00000074071	ENSG00000074071.15	MRPS34	244	229	293	262	291	378	294	278	230	161	321	158	253	271	175	173	230	159	479
ENSG00000142409	ENSG00000142409.6	ZNF787	146	291	140	360	175	459	248	126	146	81	349	104	253	448	128	187	157	89	468
ENSG00000281909	ENSG00000281909.1	HERC2P7	5	10	9	12	11	12	12	9	12	4	9	5	5	17	2	16	2	3	5
ENSG00000185869	ENSG00000185869.15	ZNF829	77	93	74	103	164	124	114	147	74	90	136	48	72	69	52	43	56	68	69
ENSG00000272477	ENSG00000272477.1		18	47	14	24	20	33	34	33	49	23	17	7	5	22	7	14	32	20	35
ENSG00000109083	ENSG00000109083.14	IFT20	388	235	356	425	404	452	342	367	320	166	429	209	321	634	268	228	331	172	574
ENSG00000225405	ENSG00000225405.3	RPS15AP17	19	63	20	21	72	17	22	32	22	13	46	5	10	12	7	8	21	13	49
ENSG00000066583	ENSG00000066583.12	ISOC1	132	156	121	183	150	174	134	124	99	60	140	56	90	126	66	54	128	62	247
ENSG00000198380	ENSG00000198380.13	GFPT1	438	491	406	414	551	500	464	614	513	230	381	203	289	401	280	220	424	333	643
ENSG00000226321	ENSG00000226321.5	CROCC2	6	5	23	29	25	29	6	14	16	42	27	12	20	6	16	7	30	8	29
ENSG00000181896	ENSG00000181896.12	ZNF101	677	798	546	940	1075	1270	1132	1097	897	812	1018	347	545	599	278	394	591	744	888
ENSG00000180787	ENSG00000180787.6	ZFP3	104	127	96	174	221	277	272	155	106	130	207	39	105	119	59	94	99	99	159
ENSG00000204390	ENSG00000204390.10	HSPA1L	83	95	84	101	108	135	124	124	94	78	93	55	84	86	50	51	52	57	126
ENSG00000109113	ENSG00000109113.20	RAB34	217	130	168	289	186	321	158	175	173	66	195	93	177	439	164	173	185	73	526
ENSG00000158716	ENSG00000158716.9	DUSP23	70	111	56	175	77	227	136	62	44	32	181	42	150	181	34	106	69	48	268
ENSG00000104880	ENSG00000104880.19	ARHGEF18	1377	2523	1243	2595	2085	3272	2787	1989	1320	1043	2612	679	1384	2069	765	1203	1152	1103	2856
ENSG00000085788	ENSG00000085788.14	DDHD2	623	596	404	765	854	778	776	810	696	420	762	263	457	645	313	316	439	435	910
ENSG00000154736	ENSG00000154736.6	ADAMTS5	27	31	23	39	50	30	73	16	54	27	37	14	119	34	60	32	15	17	112
ENSG00000166582	ENSG00000166582.10	CENPV	16	18	22	29	41	44	38	31	39	26	32	7	15	28	10	8	30	20	20
ENSG00000136238	ENSG00000136238.18	RAC1	579	760	534	847	682	1112	744	586	462	199	545	275	461	707	324	464	562	245	1402
ENSG00000168010	ENSG00000168010.11	ATG16L2	1325	1012	1329	2274	1494	3535	1780	1347	1206	581	2440	824	2116	2379	807	1745	1321	683	3749
ENSG00000278768	ENSG00000278768.2	BACE1-AS	22	36	28	34	36	62	49	46	41	19	30	9	33	23	9	23	35	27	56
ENSG00000111780	ENSG00000111780.8		289	700	353	648	439	853	634	338	322	175	676	203	508	803	249	430	429	231	1275
ENSG00000235919	ENSG00000235919.4	ASH1L-AS1	52	66	43	64	48	37	44	42	52	26	39	18	33	60	21	16	31	28	53
ENSG00000251215	ENSG00000251215.1	GOLGA5P1	6	21	17	12	34	26	22	26	24	11	18	3	14	9	3	9	15	15	27
ENSG00000181827	ENSG00000181827.16	RFX7	175	275	159	208	241	280	250	190	363	127	191	86	229	209	201	184	431	225	432
ENSG00000167554	ENSG00000167554.15	ZNF610	10	10	13	15	20	21	41	34	18	22	20	11	21	23	13	17	9	20	35
ENSG00000169230	ENSG00000169230.10	PRELID1	958	955	757	1267	997	1483	1231	951	545	379	1080	694	1005	1564	489	705	1147	475	1907
ENSG00000111181	ENSG00000111181.13	SLC6A12	39	60	49	70	57	136	59	53	45	28	67	29	75	77	22	57	82	22	172
ENSG00000101546	ENSG00000101546.13	RBFA	126	164	112	232	185	241	213	179	145	110	199	63	131	174	78	123	112	69	200
ENSG00000197226	ENSG00000197226.13	TBC1D9B	751	837	615	1335	830	1530	1055	734	600	353	1130	376	616	850	400	581	472	313	1513
ENSG00000084764	ENSG00000084764.12	MAPRE3	12	15	14	22	20	35	23	15	21	8	25	18	27	26	12	10	13	9	45
ENSG00000149930	ENSG00000149930.18	TAOK2	375	481	409	735	627	993	638	433	400	307	804	254	570	580	235	372	420	341	1125
ENSG00000130227	ENSG00000130227.17	XPO7	496	621	452	611	657	696	650	582	464	308	587	251	458	552	403	417	582	359	1116
ENSG00000165672	ENSG00000165672.7	PRDX3	1185	1064	1232	1220	1497	1579	1093	1079	914	543	1184	564	910	1086	586	587	907	433	2306
ENSG00000285160	ENSG00000285160.1	THSD1P1	29	17	31	30	37	33	16	33	26	24	31	6	14	19	12	12	16	22	19
ENSG00000121577	ENSG00000121577.14	POPDC2	13	13	12	18	22	32	20	13	15	16	24	9	17	26	8	16	11	5	43
ENSG00000142686	ENSG00000142686.8	C1orf216	128	115	108	169	147	168	128	142	93	66	158	55	137	149	63	98	118	71	262
ENSG00000175283	ENSG00000175283.8	DOLK	55	93	72	103	97	153	119	65	63	40	102	36	73	55	40	64	41	19	161
ENSG00000196878	ENSG00000196878.15	LAMB3	10	7	13	54	15	13	6	6	8	7	15	9	12	19	7	12	6	13	28
ENSG00000234911	ENSG00000234911.2	TEX21P	15	18	9	19	29	23	31	23	16	10	25	6	12	12	11	9	13	9	23
ENSG00000230267	ENSG00000230267.7	HERC2P4	30	23	24	16	44	16	30	26	18	35	51	18	17	29	16	18	19	44	24
ENSG00000288663	ENSG00000288663.1		4964	3698	6227	5147	6589	6181	5166	5128	4809	4100	6151	3494	4952	6137	3513	2730	5483	3063	6807
ENSG00000283128	ENSG00000283128.2		15	19	26	30	25	25	16	24	34	11	35	13	26	27	12	16	18	25	40
ENSG00000234857	ENSG00000234857.2	HNRNPUL2-BSCL2	411	496	427	491	483	567	490	633	386	201	426	250	303	349	270	257	468	250	725
ENSG00000279059	ENSG00000279059.1		24	20	13	37	34	42	59	50	12	21	38	8	19	20	3	13	21	17	28
ENSG00000187608	ENSG00000187608.10	ISG15	153	248	305	372	182	293	156	296	163	79	344	152	219	292	87	841	195	121	565
ENSG00000067955	ENSG00000067955.15	CBFB	1582	1434	1257	1652	1988	1763	1430	1661	1269	817	1364	732	1079	1377	862	783	1280	765	2245
ENSG00000211687	ENSG00000211687.1	TRGJ2	44	37	17	86	124	33	33	33	22	10	61	13	33	9	19	22	20	4	88
ENSG00000274210	ENSG00000274210.1	RNVU1-27	488	395	385	480	402	961	409	509	336	197	652	284	379	260	101	237	245	176	878
ENSG00000240038	ENSG00000240038.7	AMY2B	502	317	340	462	591	723	461	616	561	405	636	221	435	564	357	294	471	290	746
ENSG00000139971	ENSG00000139971.15	ARMH4	181	227	130	298	229	317	214	218	182	93	235	101	177	264	107	110	144	96	254
ENSG00000111859	ENSG00000111859.17	NEDD9	927	1006	1072	1384	1383	1730	1026	1098	878	740	1185	512	1197	1175	684	912	923	576	2042
ENSG00000161980	ENSG00000161980.6	POLR3K	25	23	25	17	26	42	35	31	17	16	21	12	10	12	15	11	18	21	33
ENSG00000166321	ENSG00000166321.14	NUDT13	39	32	51	37	76	66	35	69	52	43	78	22	52	50	39	29	45	34	71
ENSG00000280063	ENSG00000280063.1		12	17	13	14	19	19	12	38	26	6	22	4	14	6	8	5	8	14	30
ENSG00000261884	ENSG00000261884.2		788	1043	693	1352	1035	1671	942	896	839	462	1355	515	1051	1277	589	737	965	348	2374
ENSG00000122203	ENSG00000122203.15	KIAA1191	278	344	225	532	305	500	340	274	255	113	339	134	256	314	168	175	222	136	585
ENSG00000189050	ENSG00000189050.16	RNFT1	578	378	460	607	720	801	543	559	436	230	560	265	440	518	265	336	334	237	921
ENSG00000113368	ENSG00000113368.12	LMNB1	1158	934	2319	1152	1781	1695	982	1835	1220	781	1258	1257	1454	1233	923	922	1822	1047	2530
ENSG00000206651	ENSG00000206651.1	Y_RNA	70	271	40	94	191	118	101	84	51	24	187	21	76	99	20	56	42	25	126
ENSG00000081985	ENSG00000081985.13	IL12RB2	55	130	28	61	65	62	60	54	51	16	46	30	55	45	24	18	62	46	42
ENSG00000159713	ENSG00000159713.11	TPPP3	56	78	199	196	154	443	88	69	69	123	141	67	223	163	75	204	164	51	166
ENSG00000168056	ENSG00000168056.17	LTBP3	85	190	59	203	147	357	274	176	122	93	210	47	105	187	35	58	77	126	157
ENSG00000092098	ENSG00000092098.17	RNF31	398	688	380	887	505	1296	740	461	377	233	956	284	720	842	263	593	469	289	1436
ENSG00000099940	ENSG00000099940.12	SNAP29	385	423	359	574	441	605	454	414	321	167	407	172	406	444	189	287	380	144	662
ENSG00000168159	ENSG00000168159.14	RNF187	312	429	288	618	405	599	377	301	298	176	472	208	377	483	239	238	376	201	745
ENSG00000288075	ENSG00000288075.1		16	16	25	25	34	33	32	30	42	13	17	14	19	15	16	17	20	16	24
ENSG00000135775	ENSG00000135775.14	COG2	520	565	534	722	750	898	732	656	571	410	844	315	611	611	362	379	540	401	1139
ENSG00000280145	ENSG00000280145.3		10	6	14	27	1	28	16	22	24	31	47	9	23	24	7	17	2	8	44
ENSG00000134333	ENSG00000134333.14	LDHA	1427	1314	1614	1774	1762	1756	1319	1566	1191	569	1012	675	975	1615	811	789	1301	774	2695
ENSG00000144233	ENSG00000144233.11	AMMECR1L	259	242	321	366	401	453	384	341	253	183	400	145	279	387	226	200	312	212	518
ENSG00000100422	ENSG00000100422.14	CERK	1045	1515	913	2057	1567	2388	1582	1235	1065	617	1697	523	1103	1244	656	672	947	830	2455
ENSG00000236397	ENSG00000236397.3	DDX11L2	31	24	32	29	42	137	32	33	50	15	79	31	75	93	34	75	66	6	49
ENSG00000162694	ENSG00000162694.14	EXTL2	51	54	41	82	91	98	73	69	50	40	75	21	50	35	39	34	40	36	96
ENSG00000135926	ENSG00000135926.15	TMBIM1	1095	1478	1103	1579	1419	2243	1565	1163	1008	655	1793	675	1278	1866	750	1050	1159	596	2769
ENSG00000225224	ENSG00000225224.1	RPS27AP12	122	25	48	70	169	33	36	97	78	54	58	48	28	38	37	7	55	27	18
ENSG00000106266	ENSG00000106266.11	SNX8	60	100	72	136	80	160	102	63	79	41	113	22	75	75	31	53	59	36	154
ENSG00000117616	ENSG00000117616.18	RSRP1	5535	4321	7591	6377	7774	9065	6119	7031	6637	3985	7936	3749	6085	9171	4157	4569	5699	3671	8926
ENSG00000185272	ENSG00000185272.14	RBM11	25	32	18	21	21	39	48	57	33	27	35	5	14	48	4	21	8	32	15
ENSG00000150764	ENSG00000150764.14	DIXDC1	9	13	8	11	15	19	21	18	13	26	30	6	12	21	2	15	11	32	21
ENSG00000241973	ENSG00000241973.11	PI4KA	682	1094	540	1441	744	1814	1004	831	689	305	997	285	699	881	342	672	593	414	1652
ENSG00000207093	ENSG00000207093.1	SNORD116-8	156	453	41	171	612	128	215	323	160	115	261	43	52	76	51	44	183	151	260
ENSG00000161202	ENSG00000161202.20	DVL3	149	243	149	349	187	468	287	156	162	102	321	84	246	355	115	185	171	116	538
ENSG00000110107	ENSG00000110107.9	PRPF19	433	789	439	898	581	1093	840	483	465	281	723	213	472	648	262	388	429	237	1085
ENSG00000211964	ENSG00000211964.3	IGHV3-48	60	74	46	105	118	92	1271	73	107	26	125	66	51	41	63	41	54	82	56
ENSG00000143341	ENSG00000143341.12	HMCN1	6	6	5	8	4	7	7	7	7	13	13	3	13	16	4	9	7	8	2
ENSG00000012211	ENSG00000012211.13	PRICKLE3	32	40	42	69	56	108	58	51	32	14	50	21	37	36	11	31	42	23	107
ENSG00000184281	ENSG00000184281.15	TSSC4	137	272	122	334	212	330	209	134	143	89	288	106	237	329	92	138	158	78	523
ENSG00000135338	ENSG00000135338.14	LCA5	12	4	9	7	9	11	8	10	16	11	9	3	8	10	10	7	14	9	13
ENSG00000173214	ENSG00000173214.7	MFSD4B	367	502	439	394	717	671	533	579	564	265	578	232	385	464	269	196	285	303	750
ENSG00000211716	ENSG00000211716.2	TRBV9	23	31	6	57	20	40	57	21	14	11	20	6	5	7	7	16	21	20	55
ENSG00000011260	ENSG00000011260.14	UTP18	705	641	605	560	840	659	606	745	574	338	595	297	423	494	358	329	564	370	850
ENSG00000254965	ENSG00000254965.1	C1DP5	29	25	22	14	49	35	27	36	35	24	35	2	13	13	20	13	23	10	37
ENSG00000272677	ENSG00000272677.1	HNRNPD-DT	21	28	13	19	20	17	15	21	19	6	14	10	16	18	10	8	11	5	28
ENSG00000269821	ENSG00000269821.1	KCNQ1OT1	94	103	199	143	160	175	83	186	106	112	108	107	127	109	116	95	255	85	223
ENSG00000275004	ENSG00000275004.4	ZNF280B	7	14	4	16	18	15	27	13	14	9	24	5	20	13	10	8	19	8	19
ENSG00000199744	ENSG00000199744.1	SNORD36A	130	238	53	108	429	91	66	140	90	41	113	32	47	73	52	24	79	64	268
ENSG00000130695	ENSG00000130695.16	CEP85	285	281	347	391	367	543	391	407	258	187	484	170	351	417	202	200	315	208	596
ENSG00000126858	ENSG00000126858.19	RHOT1	1199	1143	1447	1341	1442	1719	1216	1349	1262	699	1489	986	1311	1543	888	794	1160	671	2308
ENSG00000180667	ENSG00000180667.11	YOD1	798	439	604	826	636	692	481	686	680	343	500	419	481	1152	604	426	858	318	1138
ENSG00000170356	ENSG00000170356.9	OR2A20P	5	15	11	24	17	18	45	6	19	20	28	17	4	35	5	16	18	23	29
ENSG00000243701	ENSG00000243701.7	DUBR	10	8	12	20	16	23	8	13	4	14	18	8	13	20	4	14	11	5	16
ENSG00000114204	ENSG00000114204.15	SERPINI2	15	13	34	10	32	56	16	23	18	16	17	20	24	15	16	15	46	20	48
ENSG00000068079	ENSG00000068079.8	IFI35	272	301	447	430	352	672	351	370	272	153	422	219	375	433	176	414	377	169	826
ENSG00000074370	ENSG00000074370.18	ATP2A3	355	983	208	1239	506	1358	996	442	495	176	696	125	387	642	204	394	298	255	1240
ENSG00000143753	ENSG00000143753.13	DEGS1	566	607	465	586	595	731	553	482	427	243	444	237	533	506	260	267	479	227	929
ENSG00000207088	ENSG00000207088.1	SNORA7B	32	162	20	69	74	75	93	34	37	14	92	10	25	44	15	35	26	15	117
ENSG00000181704	ENSG00000181704.12	YIPF6	256	299	319	328	434	464	350	407	334	228	380	183	265	366	197	244	326	219	619
ENSG00000227449	ENSG00000227449.8	FGF7P6	3	15	32	41	28	33	8	28	19	29	47	7	22	23	13	11	17	17	38
ENSG00000137193	ENSG00000137193.14	PIM1	1029	1523	1126	2191	1358	2138	1517	1264	1092	1120	1493	809	1089	2452	639	1026	1367	1021	1823
ENSG00000261644	ENSG00000261644.2	CYLD-AS1	63	31	51	31	36	54	21	32	32	27	63	16	27	39	33	21	45	42	57
ENSG00000124243	ENSG00000124243.19	BCAS4	69	219	55	133	129	259	180	148	201	65	212	41	50	116	56	106	77	97	122
ENSG00000148516	ENSG00000148516.23	ZEB1	257	447	181	483	337	393	433	413	389	281	379	151	144	343	104	216	266	278	249
ENSG00000267519	ENSG00000267519.6	MIR23AHG	4283	2200	6688	4467	1744	6092	1413	2583	1967	832	3265	2265	3142	15152	5194	3101	3034	1435	5697
[truncated: 14,246 more rows]
