# Supplementary material for: Deep phenotyping of post-infectious myalgic encephalomyelitis/chronic fatigue syndrome
Source: Nat Commun. 2024 Feb 21;15:907. doi: 10.1038/s41467-024-45107-3 (PMC10881493; doi:10.1038/s41467-024-45107-3)
Supplement: Supplementary file 6 — Source Data [file 41467_2024_45107_MOESM6_ESM.zip › Figures Source Data Files 12.30.23/Figure S17C.csv]

ensembl_gene_id	external_gene_name	ensembl_gene_id_version	SRR8961823	SRR8961825	SRR8961828	SRR8961830	SRR8961831	SRR8961834	SRR8961836	SRR8961838	SRR8961842
ENSG00000250155	AC008957.1	ENSG00000250155.2	102	149	125	118	97	42	52	18	87
ENSG00000283809	AC007326.4	ENSG00000283809.1	33	59	36	40	30	73	51	31	121
ENSG00000279744	AC132938.5	ENSG00000279744.1	24	53	29	18	27	12	9	4	15
ENSG00000176125	UFSP1	ENSG00000176125.7	2	5	7	11	2	18	12	8	26
ENSG00000171617	ENC1	ENSG00000171617.15	366	878	485	357	391	639	655	410	1072
ENSG00000253506	NACA2	ENSG00000253506.3	37	70	47	38	37	28	7	10	27
ENSG00000267385	AC011498.4	ENSG00000267385.1	5	9	5	9	6	15	15	6	45
ENSG00000172460	PRSS30P	ENSG00000172460.17	10	15	41	24	13	56	61	17	85
ENSG00000226328	NUP50-DT	ENSG00000226328.7	85	165	136	148	130	224	158	82	299
ENSG00000138080	EMILIN1	ENSG00000138080.14	12	18	18	13	13	37	19	12	92
ENSG00000261884	AC040162.1	ENSG00000261884.2	788	1536	1035	942	896	1355	1051	589	2374
ENSG00000196126	HLA-DRB1	ENSG00000196126.11	7603	12383	8562	9193	7670	11289	10177	5844	23243
ENSG00000160226	CFAP410	ENSG00000160226.16	109	189	109	137	132	293	174	67	439
ENSG00000100379	KCTD17	ENSG00000100379.17	73	173	95	97	84	157	114	66	249
ENSG00000105518	TMEM205	ENSG00000105518.14	201	375	241	307	180	394	295	153	678
ENSG00000074660	SCARF1	ENSG00000074660.16	171	309	146	165	112	274	277	115	464
ENSG00000272449	AL139246.5	ENSG00000272449.2	27	52	26	24	20	54	54	22	74
ENSG00000169026	SLC49A3	ENSG00000169026.13	84	160	103	117	76	177	132	58	321
ENSG00000239880	AC068760.1	ENSG00000239880.1	23	62	37	19	33	14	13	8	18
ENSG00000099364	FBXL19	ENSG00000099364.18	169	338	190	212	199	304	212	146	453
ENSG00000272144	AC025171.4	ENSG00000272144.1	6	19	11	13	21	7	4	1	5
ENSG00000232931	LINC00342	ENSG00000232931.6	167	584	287	313	404	214	69	130	184
ENSG00000227825	SLC9A7P1	ENSG00000227825.4	208	351	271	197	261	326	258	176	629
ENSG00000183628	DGCR6	ENSG00000183628.14	53	101	50	62	40	112	74	35	214
ENSG00000277701	AC159540.2	ENSG00000277701.5	126	329	247	241	331	146	110	87	132
ENSG00000235613	NSRP1P1	ENSG00000235613.2	14	42	35	11	36	9	3	7	9
ENSG00000236565	HNRNPA3P5	ENSG00000236565.3	30	58	25	20	38	7	4	14	19
ENSG00000197238	HIST1H4J	ENSG00000197238.5	608	1026	1029	1052	750	1062	1046	606	2321
ENSG00000171385	KCND3	ENSG00000171385.10	9	15	10	3	8	17	22	8	35
ENSG00000075240	GRAMD4	ENSG00000075240.17	554	1180	674	558	758	1023	883	390	1852
ENSG00000242550	SERPINB10	ENSG00000242550.6	27	58	92	23	113	145	101	96	156
ENSG00000197540	GZMM	ENSG00000197540.8	75	168	195	139	98	225	205	68	534
ENSG00000140090	SLC24A4	ENSG00000140090.18	715	1212	913	659	687	956	886	575	1789
ENSG00000101194	SLC17A9	ENSG00000101194.18	80	179	85	116	83	165	135	58	301
ENSG00000284547	MIR2861	ENSG00000284547.1	7	29	7	9	2	22	24	9	47
ENSG00000268230	AC012313.3	ENSG00000268230.5	22	58	34	37	23	51	46	27	84
ENSG00000227811	INKA2-AS1	ENSG00000227811.3	7	14	9	6	7	11	26	9	36
ENSG00000106328	FSCN3	ENSG00000106328.10	158	406	180	180	119	327	252	116	579
ENSG00000073605	GSDMB	ENSG00000073605.18	179	336	307	277	387	216	104	109	146
ENSG00000257851	HNRNPA3P10	ENSG00000257851.2	9	29	11	13	14	5	2	4	11
ENSG00000121410	A1BG	ENSG00000121410.12	23	56	28	33	27	55	39	25	74
ENSG00000171611	PTCRA	ENSG00000171611.10	35	39	31	25	14	49	41	21	163
ENSG00000265100	AC005332.1	ENSG00000265100.1	12	23	20	20	18	25	34	13	76
ENSG00000135373	EHF	ENSG00000135373.13	11	9	11	10	3	20	10	12	47
ENSG00000162946	DISC1	ENSG00000162946.23	579	1309	729	639	598	635	367	252	685
ENSG00000230606	AC092683.1	ENSG00000230606.11	204	603	422	452	599	239	200	172	247
ENSG00000165632	TAF3	ENSG00000165632.8	123	277	147	143	182	101	50	82	138
ENSG00000124104	SNX21	ENSG00000124104.19	58	159	87	76	63	134	129	45	231
ENSG00000205220	PSMB10	ENSG00000205220.12	846	1556	1178	1077	880	1496	1189	561	2827
ENSG00000168159	RNF187	ENSG00000168159.14	312	519	405	377	301	472	377	239	745
ENSG00000273542	HIST1H4K	ENSG00000273542.2	636	1055	1078	1071	761	1066	1041	609	2321
ENSG00000152672	CLEC4F	ENSG00000152672.8	73	46	247	39	166	9	19	8	17
ENSG00000134905	CARS2	ENSG00000134905.17	954	1751	1242	1164	1011	1596	1346	615	2844
ENSG00000178852	EFCAB13	ENSG00000178852.16	333	494	599	385	368	289	186	165	409
ENSG00000235531	MSC-AS1	ENSG00000235531.11	3	12	11	17	5	30	11	12	28
ENSG00000142621	FHAD1	ENSG00000142621.19	10	12	12	5	6	22	14	19	21
ENSG00000197860	SGTB	ENSG00000197860.10	1006	1563	1022	1053	1197	767	594	465	1366
ENSG00000260947	AL356489.2	ENSG00000260947.1	23	92	31	31	25	15	16	10	18
ENSG00000214063	TSPAN4	ENSG00000214063.11	142	221	135	120	103	258	208	62	482
ENSG00000143850	PLEKHA6	ENSG00000143850.16	9	7	5	7	5	13	17	11	16
ENSG00000267048	AC092143.3	ENSG00000267048.1	109	173	128	119	83	199	142	65	278
ENSG00000139567	ACVRL1	ENSG00000139567.13	34	42	42	18	10	53	56	19	117
ENSG00000158481	CD1C	ENSG00000158481.13	288	306	289	218	185	424	365	138	587
ENSG00000189350	TOGARAM2	ENSG00000189350.13	40	102	79	52	45	75	130	43	188
ENSG00000062282	DGAT2	ENSG00000062282.15	115	162	127	151	127	168	158	83	390
ENSG00000139675	HNRNPA1L2	ENSG00000139675.12	871	864	935	625	936	593	328	273	770
ENSG00000173153	ESRRA	ENSG00000173153.17	327	676	560	475	363	613	482	258	1160
ENSG00000111775	COX6A1	ENSG00000111775.3	387	866	599	664	440	746	570	336	1324
ENSG00000105963	ADAP1	ENSG00000105963.15	435	1000	507	577	374	690	724	329	1551
ENSG00000235084	CHCHD2P6	ENSG00000235084.3	46	65	55	54	33	83	78	26	140
ENSG00000126264	HCST	ENSG00000126264.10	171	338	225	331	126	420	278	130	618
ENSG00000177191	B3GNT8	ENSG00000177191.2	6	49	20	28	21	53	64	11	116
ENSG00000168237	GLYCTK	ENSG00000168237.18	105	259	172	179	141	281	205	77	409
ENSG00000133985	TTC9	ENSG00000133985.3	72	189	112	193	121	84	65	42	82
ENSG00000278212	AC134878.2	ENSG00000278212.2	14	18	45	33	28	73	35	42	63
ENSG00000064201	TSPAN32	ENSG00000064201.16	545	874	584	594	458	1098	744	298	1229
ENSG00000247572	CKMT2-AS1	ENSG00000247572.8	39	92	54	64	63	37	40	15	40
ENSG00000183734	ASCL2	ENSG00000183734.5	83	144	79	73	67	145	84	52	251
ENSG00000177374	HIC1	ENSG00000177374.13	46	164	73	27	41	78	125	69	310
ENSG00000167257	RNF214	ENSG00000167257.11	136	259	154	171	175	135	92	70	152
ENSG00000133317	LGALS12	ENSG00000133317.16	92	105	56	87	53	131	122	90	147
ENSG00000131116	ZNF428	ENSG00000131116.12	70	114	98	106	62	176	139	43	206
ENSG00000273398	AC017083.3	ENSG00000273398.6	272	503	339	250	331	203	184	145	318
ENSG00000075618	FSCN1	ENSG00000075618.18	19	45	30	46	20	60	34	20	98
ENSG00000237357	BX088651.4	ENSG00000237357.2	9	24	18	13	7	36	26	8	36
ENSG00000254415	SIGLEC14	ENSG00000254415.3	460	276	295	422	351	800	327	306	1223
ENSG00000135929	CYP27A1	ENSG00000135929.9	386	478	344	472	465	674	588	224	2248
ENSG00000173890	GPR160	ENSG00000173890.17	231	439	202	319	291	403	344	182	585
ENSG00000116691	MIIP	ENSG00000116691.11	242	509	259	313	250	530	399	132	852
ENSG00000166435	XRRA1	ENSG00000166435.15	22	68	60	67	141	151	85	84	165
ENSG00000270149	AL591806.3	ENSG00000270149.5	406	706	476	429	483	637	561	254	1006
ENSG00000250492	INTS6P1	ENSG00000250492.1	43	110	75	61	73	44	44	19	56
ENSG00000147119	CHST7	ENSG00000147119.4	76	129	113	148	72	143	152	59	345
ENSG00000109819	PPARGC1A	ENSG00000109819.9	28	14	16	10	5	35	49	11	40
ENSG00000142409	ZNF787	ENSG00000142409.6	146	402	175	248	126	349	253	128	468
ENSG00000168393	DTYMK	ENSG00000168393.13	54	75	56	58	42	78	56	44	143
ENSG00000198134	PTMAP9	ENSG00000198134.3	52	95	60	42	32	82	68	36	148
ENSG00000169660	HEXD	ENSG00000169660.17	211	352	210	294	172	457	292	110	664
ENSG00000103254	FAM173A	ENSG00000103254.10	72	77	71	92	36	162	99	30	332
ENSG00000171236	LRG1	ENSG00000171236.10	27	47	29	36	52	49	46	33	217
ENSG00000124587	PEX6	ENSG00000124587.14	146	231	191	252	134	357	198	123	364
ENSG00000135486	HNRNPA1	ENSG00000135486.19	4964	7485	4519	3944	5255	3464	2405	1717	6582
ENSG00000136010	ALDH1L2	ENSG00000136010.14	9	17	11	19	14	7	5	4	7
ENSG00000264278	ZNF236-DT	ENSG00000264278.1	4	14	13	26	5	25	23	8	43
ENSG00000102974	CTCF	ENSG00000102974.16	534	1095	756	714	739	600	378	319	901
ENSG00000168936	TMEM129	ENSG00000168936.11	175	343	234	340	193	430	326	113	688
ENSG00000103174	NAGPA	ENSG00000103174.13	252	482	281	308	254	416	346	155	684
ENSG00000076650	GPATCH1	ENSG00000076650.7	174	344	221	218	218	175	106	83	277
ENSG00000126432	PRDX5	ENSG00000126432.14	403	782	578	596	445	692	576	301	1080
ENSG00000125434	SLC25A35	ENSG00000125434.11	12	39	16	11	12	34	23	12	45
ENSG00000125901	MRPS26	ENSG00000125901.6	114	179	131	151	112	216	138	70	320
ENSG00000117480	FAAH	ENSG00000117480.16	156	242	137	153	144	273	244	75	382
ENSG00000274925	ZKSCAN2-DT	ENSG00000274925.1	55	71	79	54	74	50	28	19	43
ENSG00000205544	TMEM256	ENSG00000205544.4	87	159	101	108	59	185	134	60	203
ENSG00000107404	DVL1	ENSG00000107404.20	186	454	279	379	207	501	340	149	652
ENSG00000167792	NDUFV1	ENSG00000167792.13	704	1338	902	940	809	1251	877	576	1488
ENSG00000073350	LLGL2	ENSG00000073350.14	166	371	353	276	203	386	335	138	592
ENSG00000226007	BX005266.2	ENSG00000226007.3	9	24	14	15	8	41	22	8	33
ENSG00000198695	MT-ND6	ENSG00000198695.2	122	229	166	138	178	32	31	106	146
ENSG00000185909	KLHDC8B	ENSG00000185909.15	58	79	54	71	48	91	59	41	185
ENSG00000006015	REX1BD	ENSG00000006015.18	258	511	303	435	250	639	407	157	869
ENSG00000108846	ABCC3	ENSG00000108846.16	256	431	256	228	126	302	303	215	775
ENSG00000157445	CACNA2D3	ENSG00000157445.15	214	342	235	200	178	292	342	147	440
ENSG00000153944	MSI2	ENSG00000153944.12	548	948	785	810	762	591	375	353	765
ENSG00000184281	TSSC4	ENSG00000184281.15	137	307	212	209	134	288	237	92	523
ENSG00000182325	FBXL6	ENSG00000182325.11	46	143	66	117	30	156	120	42	238
ENSG00000154898	CCDC144CP	ENSG00000154898.15	556	1877	713	444	567	361	282	325	445
ENSG00000268500	AC018755.2	ENSG00000268500.5	445	883	406	380	593	813	439	382	1352
ENSG00000210112	MT-TM	ENSG00000210112.1	445	739	1471	499	609	325	134	225	640
ENSG00000136147	PHF11	ENSG00000136147.18	709	1361	1011	924	1184	859	553	405	1020
ENSG00000149418	ST14	ENSG00000149418.11	332	473	178	161	213	418	260	192	954
ENSG00000154874	CCDC144B	ENSG00000154874.15	1725	4946	1837	1159	1696	1266	901	694	1213
ENSG00000279570	AC099804.1	ENSG00000279570.1	44	105	45	45	73	23	21	30	42
ENSG00000259051	HNRNPUP1	ENSG00000259051.1	16	40	20	33	22	15	13	7	8
ENSG00000202198	RF00100	ENSG00000202198.1	340127	636716	401633	462016	266541	561785	471184	307848	770492
ENSG00000283293	RN7SK	ENSG00000283293.1	340127	636716	401633	462016	266541	561785	471184	307848	770492
ENSG00000172037	LAMB2	ENSG00000172037.14	62	163	59	73	91	92	140	70	278
ENSG00000129968	ABHD17A	ENSG00000129968.17	857	2741	1543	1808	1006	2528	2113	742	4036
ENSG00000110074	FOXRED1	ENSG00000110074.11	74	134	110	108	70	154	100	62	194
ENSG00000143502	SUSD4	ENSG00000143502.16	8	7	13	9	14	37	11	8	33
ENSG00000247081	BAALC-AS1	ENSG00000247081.8	3	11	8	6	3	10	14	5	17
ENSG00000231747	AC079922.1	ENSG00000231747.1	106	174	145	114	114	158	32	27	69
ENSG00000141837	CACNA1A	ENSG00000141837.22	3	10	5	8	9	16	18	5	16
ENSG00000167702	KIFC2	ENSG00000167702.13	191	558	276	405	223	584	394	175	629
ENSG00000230330	HMGN2P3	ENSG00000230330.1	290	691	376	346	445	291	259	174	306
ENSG00000167657	DAPK3	ENSG00000167657.14	111	268	215	215	139	251	210	106	391
ENSG00000075399	VPS9D1	ENSG00000075399.14	148	313	147	155	127	289	164	92	449
ENSG00000273734	AC005258.1	ENSG00000273734.1	944	2852	1195	1722	767	2415	1972	717	5199
ENSG00000175756	AURKAIP1	ENSG00000175756.13	175	322	243	239	147	295	218	135	478
ENSG00000234518	PTGES3P1	ENSG00000234518.2	79	113	69	61	89	37	24	32	85
ENSG00000159761	C16orf86	ENSG00000159761.15	19	41	33	22	20	67	34	11	97
ENSG00000111671	SPSB2	ENSG00000111671.10	30	56	57	49	50	76	53	25	168
ENSG00000164985	PSIP1	ENSG00000164985.15	1268	2057	1737	1552	2029	1309	726	800	1474
ENSG00000131584	ACAP3	ENSG00000131584.19	323	989	513	601	467	861	635	272	1243
ENSG00000166793	YPEL4	ENSG00000166793.13	7	7	10	11	3	13	13	5	53
ENSG00000250111	AC107982.1	ENSG00000250111.3	295	1109	351	248	285	218	148	159	184
ENSG00000127445	PIN1	ENSG00000127445.14	221	454	315	353	224	391	335	175	617
ENSG00000163751	CPA3	ENSG00000163751.4	298	866	297	262	315	109	214	157	247
ENSG00000107317	PTGDS	ENSG00000107317.13	81	220	196	121	147	249	153	93	292
ENSG00000178814	OPLAH	ENSG00000178814.17	37	68	30	33	26	74	43	19	125
ENSG00000277209	RPPH1	ENSG00000277209.1	70570	75039	98455	67985	57727	106548	75815	50522	289525
ENSG00000259001	AL355075.4	ENSG00000259001.3	70570	75039	98455	67985	57727	106548	75815	50522	289526
ENSG00000161643	SIGLEC16	ENSG00000161643.13	28	60	43	26	26	53	58	17	152
ENSG00000275413	AC002553.2	ENSG00000275413.1	13	12	13	14	17	4	5	5	7
ENSG00000197566	ZNF624	ENSG00000197566.10	174	344	272	246	281	183	148	98	292
ENSG00000103024	NME3	ENSG00000103024.7	126	208	176	208	128	294	198	72	456
ENSG00000206557	TRIM71	ENSG00000206557.6	3	12	9	9	2	10	16	9	20
ENSG00000234665	AL512625.3	ENSG00000234665.9	3	19	4	5	9	13	29	25	17
ENSG00000075340	ADD2	ENSG00000075340.23	28	102	51	65	42	38	23	19	27
ENSG00000048052	HDAC9	ENSG00000048052.23	1278	2559	933	1493	1100	797	663	629	1019
ENSG00000168995	SIGLEC7	ENSG00000168995.13	187	360	272	206	207	292	290	129	507
ENSG00000090013	BLVRB	ENSG00000090013.11	397	1036	486	579	387	681	660	317	1269
ENSG00000274049	INO80B-WBP1	ENSG00000274049.4	259	570	379	454	324	578	377	221	702
ENSG00000256092	AC137767.1	ENSG00000256092.2	20	26	12	15	7	37	26	11	37
ENSG00000114923	SLC4A3	ENSG00000114923.17	15	41	22	16	10	54	20	12	67
ENSG00000142330	CAPN10	ENSG00000142330.20	366	670	481	527	347	776	538	214	1037
ENSG00000245205	EEF1A1P4	ENSG00000245205.3	996	1256	1583	678	888	807	459	370	499
ENSG00000116260	QSOX1	ENSG00000116260.17	388	933	463	521	419	652	598	271	1363
ENSG00000100079	LGALS2	ENSG00000100079.7	601	1420	605	800	568	117	457	421	347
ENSG00000277590	MIR7845	ENSG00000277590.1	14	33	16	15	14	57	28	6	129
ENSG00000241728	AP001062.3	ENSG00000241728.5	31	45	22	37	38	84	36	17	115
ENSG00000168772	CXXC4	ENSG00000168772.11	5	10	11	12	3	14	15	8	21
ENSG00000126870	WDR60	ENSG00000126870.16	134	236	172	116	226	107	63	75	153
ENSG00000179091	CYC1	ENSG00000179091.5	375	672	374	513	261	581	521	235	1035
ENSG00000228434	AC004951.1	ENSG00000228434.1	21	92	33	43	27	27	15	11	19
ENSG00000234975	FTH1P2	ENSG00000234975.6	284	1204	244	297	311	146	122	207	182
ENSG00000171051	FPR1	ENSG00000171051.9	1590	3237	1359	2023	1789	2442	1931	1201	4523
ENSG00000168517	HEXIM2	ENSG00000168517.10	21	37	29	21	8	39	31	15	76
ENSG00000142173	COL6A2	ENSG00000142173.16	138	180	334	252	138	335	199	222	461
ENSG00000140284	SLC27A2	ENSG00000140284.11	23	75	23	23	29	17	11	11	20
ENSG00000169689	CENPX	ENSG00000169689.15	76	158	116	108	74	165	115	52	233
ENSG00000169679	BUB1	ENSG00000169679.15	54	110	82	109	68	52	38	34	71
ENSG00000148450	MSRB2	ENSG00000148450.13	113	225	158	141	136	161	170	100	345
ENSG00000130766	SESN2	ENSG00000130766.5	55	159	79	82	57	133	89	44	212
ENSG00000272777	AC019131.2	ENSG00000272777.1	23	44	31	34	42	23	17	12	14
ENSG00000214753	HNRNPUL2	ENSG00000214753.4	439	1275	546	451	562	347	237	283	623
ENSG00000283496	ZNF511-PRAP1	ENSG00000283496.1	98	224	119	137	128	192	161	76	264
ENSG00000105810	CDK6	ENSG00000105810.10	894	1548	1098	1003	1054	747	579	557	1194
ENSG00000182511	FES	ENSG00000182511.12	1071	2105	1238	1449	880	2038	1965	587	3849
ENSG00000165233	CARD19	ENSG00000165233.18	253	644	294	313	177	587	455	143	858
ENSG00000004059	ARF5	ENSG00000004059.11	605	1669	753	871	546	1200	946	463	1911
ENSG00000275791	TRBV10-3	ENSG00000275791.1	15	22	63	59	28	29	5	4	6
ENSG00000134489	HRH4	ENSG00000134489.7	144	228	107	121	139	58	59	69	138
ENSG00000152219	ARL14EP	ENSG00000152219.5	650	1077	965	916	670	624	538	342	847
ENSG00000285906	AC083855.2	ENSG00000285906.2	11	10	18	7	21	24	18	13	37
ENSG00000281128	PTENP1-AS	ENSG00000281128.2	14	85	26	32	14	12	12	6	13
ENSG00000141873	SLC39A3	ENSG00000141873.11	81	161	93	152	72	164	165	49	328
ENSG00000135968	GCC2	ENSG00000135968.21	1731	2455	2068	1953	2898	1769	968	785	2418
ENSG00000125817	CENPB	ENSG00000125817.8	584	1186	761	760	586	990	745	387	1541
ENSG00000071655	MBD3	ENSG00000071655.18	242	572	391	474	285	566	398	185	940
ENSG00000128524	ATP6V1F	ENSG00000128524.5	341	748	401	413	331	556	418	257	824
ENSG00000170004	CHD3	ENSG00000170004.17	2062	3628	2665	2681	3004	2414	1327	1193	2995
ENSG00000116791	CRYZ	ENSG00000116791.14	272	273	217	113	216	64	85	73	193
ENSG00000279447	AL118508.3	ENSG00000279447.1	3	17	14	5	7	14	13	8	26
ENSG00000259404	EFL1P1	ENSG00000259404.5	39	84	44	68	62	50	28	15	34
ENSG00000241170	AP001992.1	ENSG00000241170.3	47	86	49	47	53	37	20	27	41
ENSG00000109066	TMEM104	ENSG00000109066.14	135	340	182	177	135	299	235	85	422
ENSG00000272368	AC074032.1	ENSG00000272368.2	42	95	45	70	33	89	63	35	128
ENSG00000135905	DOCK10	ENSG00000135905.20	2178	5084	2535	3022	2881	2530	1769	1169	3329
ENSG00000091262	ABCC6	ENSG00000091262.16	68	96	54	83	79	100	139	37	218
ENSG00000213906	LTB4R2	ENSG00000213906.10	157	287	147	166	136	258	189	91	362
ENSG00000223745	CCDC18-AS1	ENSG00000223745.8	750	987	817	840	824	712	444	365	606
ENSG00000125458	NT5C	ENSG00000125458.7	211	476	300	276	207	512	387	136	528
ENSG00000094916	CBX5	ENSG00000094916.16	436	857	537	661	528	452	270	242	743
ENSG00000163558	PRKCI	ENSG00000163558.13	536	901	649	604	627	518	396	265	796
ENSG00000144642	RBMS3	ENSG00000144642.22	13	26	17	11	28	9	6	3	17
ENSG00000286053	ASDURF	ENSG00000286053.2	294	463	496	347	397	291	193	189	350
ENSG00000100949	RABGGTA	ENSG00000100949.15	148	463	177	273	154	354	273	118	603
ENSG00000114395	CYB561D2	ENSG00000114395.11	133	217	190	220	122	284	191	77	506
ENSG00000123933	MXD4	ENSG00000123933.17	600	1416	697	878	559	1100	784	443	1745
ENSG00000105501	SIGLEC5	ENSG00000105501.12	316	720	310	280	467	589	351	272	974
ENSG00000263843	AC022211.2	ENSG00000263843.1	15	20	16	19	19	32	23	10	44
ENSG00000185515	BRCC3	ENSG00000185515.15	323	464	362	261	401	209	164	160	387
ENSG00000111780	AL021546.1	ENSG00000111780.8	289	782	439	634	338	676	508	249	1275
ENSG00000284190	MIR21	ENSG00000284190.1	16	21	14	20	19	22	36	10	88
ENSG00000187796	CARD9	ENSG00000187796.15	614	1190	810	740	680	909	751	422	1733
ENSG00000238083	LRRC37A2	ENSG00000238083.8	1351	3169	1858	1699	1687	1425	1251	694	1035
ENSG00000266302	AC098850.3	ENSG00000266302.6	823	4079	1230	849	795	563	411	600	654
ENSG00000231752	EMBP1	ENSG00000231752.6	601	1134	941	719	846	657	581	315	789
ENSG00000260413	AC025279.2	ENSG00000260413.1	13	43	19	16	29	39	39	10	93
ENSG00000210174	MT-TR	ENSG00000210174.1	51	238	56	76	68	27	44	42	22
ENSG00000225484	NUTM2B-AS1	ENSG00000225484.7	433	1060	580	519	532	310	384	210	739
ENSG00000227939	RPL3P2	ENSG00000227939.1	170	322	273	290	295	263	133	71	210
ENSG00000197599	CCDC154	ENSG00000197599.12	12	48	24	42	32	53	34	24	72
ENSG00000255836	AC131206.1	ENSG00000255836.1	61	119	83	55	115	55	36	31	67
ENSG00000176978	DPP7	ENSG00000176978.14	386	954	428	691	393	1019	668	233	1787
ENSG00000104904	OAZ1	ENSG00000104904.12	5909	11731	7035	7653	4854	9447	8035	3815	17550
ENSG00000108528	SLC25A11	ENSG00000108528.14	249	458	357	323	191	430	309	167	711
ENSG00000164867	NOS3	ENSG00000164867.11	7	19	9	17	14	34	19	7	31
ENSG00000172322	CLEC12A	ENSG00000172322.14	2917	9256	5720	4615	3502	3044	2984	1721	4971
ENSG00000284948	AC107959.4	ENSG00000284948.1	12	58	19	45	27	60	48	15	94
ENSG00000011009	LYPLA2	ENSG00000011009.11	148	352	223	305	148	342	276	103	696
ENSG00000254635	WAC-AS1	ENSG00000254635.6	819	1487	1169	740	1146	788	648	419	862
ENSG00000104903	LYL1	ENSG00000104903.5	202	516	371	408	243	518	390	150	901
ENSG00000225697	SLC26A6	ENSG00000225697.13	208	581	329	309	238	440	345	158	729
ENSG00000201662	RNU6-60P	ENSG00000201662.1	8	29	11	6	15	5	4	3	8
ENSG00000174501	ANKRD36C	ENSG00000174501.14	1154	2410	2297	1398	2432	1293	703	867	1621
ENSG00000183684	ALYREF	ENSG00000183684.8	417	938	520	505	401	599	544	327	1183
ENSG00000148362	PAXX	ENSG00000148362.11	105	197	173	174	94	273	154	64	400
ENSG00000174564	IL20RB	ENSG00000174564.13	126	286	133	129	191	116	94	65	130
ENSG00000099284	H2AFY2	ENSG00000099284.15	40	59	73	57	57	48	22	18	37
ENSG00000278050	RF01956	ENSG00000278050.1	103	268	65	113	61	17	23	49	94
ENSG00000173950	XXYLT1	ENSG00000173950.16	122	358	166	167	138	215	249	107	410
ENSG00000273245	AC092653.1	ENSG00000273245.1	6	24	11	15	12	3	9	3	7
ENSG00000176681	LRRC37A	ENSG00000176681.14	1236	2836	1752	1621	1569	1320	1153	652	892
ENSG00000278299	TBC1D3C	ENSG00000278299.5	88	225	132	132	115	98	70	65	93
ENSG00000133597	ADCK2	ENSG00000133597.11	129	250	193	205	149	253	187	92	373
ENSG00000125247	TMTC4	ENSG00000125247.16	147	309	205	195	224	327	217	130	346
ENSG00000100983	GSS	ENSG00000100983.12	217	419	283	289	227	367	305	144	529
ENSG00000149541	B3GAT3	ENSG00000149541.10	89	184	115	206	89	266	164	56	367
ENSG00000100365	NCF4	ENSG00000100365.16	478	1063	628	616	512	745	644	340	1381
ENSG00000132881	CPLANE2	ENSG00000132881.12	9	16	17	23	16	36	22	16	29
ENSG00000164300	SERINC5	ENSG00000164300.17	624	1198	961	868	1123	786	503	386	963
ENSG00000258186	SLC7A5P2	ENSG00000258186.2	63	287	67	149	77	219	133	88	276
ENSG00000170160	CCDC144A	ENSG00000170160.17	949	4545	1297	870	987	699	509	625	687
ENSG00000115828	QPCT	ENSG00000115828.17	478	832	565	522	574	602	750	351	1185
ENSG00000132467	UTP3	ENSG00000132467.4	435	828	696	410	696	352	252	260	698
ENSG00000099795	NDUFB7	ENSG00000099795.7	175	440	253	319	176	374	295	147	519
ENSG00000167645	YIF1B	ENSG00000167645.17	132	239	162	213	109	232	241	72	526
ENSG00000167987	VPS37C	ENSG00000167987.11	76	282	128	136	106	213	147	76	311
ENSG00000196199	MPHOSPH8	ENSG00000196199.14	947	1485	1288	953	1433	788	618	561	1286
ENSG00000275765	AC091982.3	ENSG00000275765.5	13	23	26	20	18	25	34	11	64
ENSG00000161513	FDXR	ENSG00000161513.12	19	32	31	27	21	44	33	13	62
ENSG00000213362	FTH1P12	ENSG00000213362.3	61	154	49	40	48	20	10	53	28
ENSG00000213903	LTB4R	ENSG00000213903.9	577	952	594	531	571	773	761	331	1233
ENSG00000279274	AC012005.1	ENSG00000279274.2	319	343	421	283	280	398	311	215	954
ENSG00000135631	RAB11FIP5	ENSG00000135631.17	25	45	49	62	27	84	40	22	123
ENSG00000187589	TERF1P2	ENSG00000187589.8	7	12	16	10	9	4	2	6	4
ENSG00000174851	YIF1A	ENSG00000174851.16	90	186	121	190	101	189	133	73	354
ENSG00000284194	SCO2	ENSG00000284194.3	501	1123	439	657	514	1098	968	245	3266
ENSG00000224578	HNRNPA1P48	ENSG00000224578.5	1100	1299	1114	965	1162	833	513	317	1549
ENSG00000165886	UBTD1	ENSG00000165886.5	17	62	20	42	23	46	37	19	108
ENSG00000170619	COMMD5	ENSG00000170619.10	118	299	196	195	129	229	182	97	511
ENSG00000283743	Z84466.1	ENSG00000283743.2	1297	3428	1725	2067	1360	2929	2515	824	5789
ENSG00000279115	AC006386.2	ENSG00000279115.2	319	343	421	283	280	398	311	214	955
ENSG00000241015	TPM3P9	ENSG00000241015.2	98	183	157	125	138	240	109	76	323
ENSG00000197114	ZGPAT	ENSG00000197114.12	359	768	533	547	495	795	522	279	882
ENSG00000141002	TCF25	ENSG00000141002.20	944	2266	1344	1211	1124	1787	1344	702	2301
ENSG00000136842	TMOD1	ENSG00000136842.14	20	38	36	26	23	45	28	28	55
ENSG00000179344	HLA-DQB1	ENSG00000179344.16	4954	2057	771	4397	3657	5355	5159	4663	10910
ENSG00000141295	SCRN2	ENSG00000141295.14	108	168	141	179	124	234	149	64	355
ENSG00000095906	NUBP2	ENSG00000095906.17	162	321	218	299	193	380	230	106	583
ENSG00000173928	SWSAP1	ENSG00000173928.4	26	53	44	46	29	62	46	19	101
ENSG00000186891	TNFRSF18	ENSG00000186891.14	23	19	13	25	6	44	57	13	33
ENSG00000202363	SNORA62	ENSG00000202363.1	636	2943	2309	1452	1293	1504	453	357	1175
ENSG00000116670	MAD2L2	ENSG00000116670.15	101	204	134	136	76	153	159	69	344
ENSG00000204842	ATXN2	ENSG00000204842.18	242	648	423	313	340	288	212	164	382
ENSG00000214653	HNRNPA3P3	ENSG00000214653.4	14	39	19	14	15	6	6	5	23
ENSG00000170265	ZNF282	ENSG00000170265.12	104	260	178	202	132	240	190	85	362
ENSG00000161956	SENP3	ENSG00000161956.13	433	906	504	555	478	683	507	322	1050
ENSG00000177700	POLR2L	ENSG00000177700.6	106	260	130	158	100	192	148	81	356
ENSG00000109736	MFSD10	ENSG00000109736.15	178	401	232	360	106	434	360	105	850
ENSG00000184100	BRD7P2	ENSG00000184100.6	242	512	393	269	412	225	241	159	240
ENSG00000099999	RNF215	ENSG00000099999.15	51	84	80	86	73	128	88	36	157
ENSG00000277791	PSMB3	ENSG00000277791.5	524	900	585	687	376	812	575	333	1541
ENSG00000283172	MIR548D1	ENSG00000283172.1	10	15	13	11	14	6	5	6	4
ENSG00000163702	IL17RC	ENSG00000163702.20	42	121	26	38	34	84	60	24	238
ENSG00000170892	TSEN34	ENSG00000170892.13	214	397	225	252	186	350	323	105	644
ENSG00000225663	MCRIP1	ENSG00000225663.8	110	246	186	198	100	271	185	70	478
ENSG00000074695	LMAN1	ENSG00000074695.6	1142	1495	1540	1375	1220	1028	704	603	1459
ENSG00000172500	FIBP	ENSG00000172500.13	199	449	342	339	210	433	346	136	690
ENSG00000125089	SH3TC1	ENSG00000125089.17	849	1914	924	983	691	1347	1004	584	2305
ENSG00000176788	BASP1	ENSG00000176788.9	236	526	289	290	258	335	326	193	640
ENSG00000235734	HMGN1P36	ENSG00000235734.4	228	378	328	183	398	185	138	149	153
ENSG00000249565	SERBP1P5	ENSG00000249565.2	195	451	271	206	280	176	134	92	354
ENSG00000187116	LILRA5	ENSG00000187116.14	1446	2118	2158	954	1194	2199	2330	774	4114
ENSG00000229107	ABHD17AP4	ENSG00000229107.2	28	117	45	85	23	116	90	24	186
ENSG00000274611	TBC1D3	ENSG00000274611.3	84	225	129	128	118	98	66	67	89
ENSG00000162746	FCRLB	ENSG00000162746.14	6	16	16	16	5	24	26	8	24
ENSG00000267059	AC005943.1	ENSG00000267059.2	507	884	676	742	494	897	761	329	1182
ENSG00000117281	CD160	ENSG00000117281.16	403	483	385	243	415	173	286	134	257
ENSG00000275210	AC245884.11	ENSG00000275210.1	245	401	311	150	193	440	302	104	955
ENSG00000159128	IFNGR2	ENSG00000159128.15	1484	3119	1665	1866	1567	2393	1863	987	3646
ENSG00000113758	DBN1	ENSG00000113758.13	34	81	53	53	37	84	49	25	136
ENSG00000279759	AC118344.2	ENSG00000279759.1	20	106	43	47	38	28	20	17	25
ENSG00000167085	PHB	ENSG00000167085.13	388	773	559	620	429	704	564	286	986
ENSG00000250519	AP002784.1	ENSG00000250519.7	8	24	18	11	20	30	15	13	38
ENSG00000108479	GALK1	ENSG00000108479.12	70	179	118	129	76	138	121	59	341
ENSG00000254911	SCARNA9	ENSG00000254911.3	397	1264	712	334	713	304	192	358	463
ENSG00000224877	NDUFAF8	ENSG00000224877.4	70	169	93	117	68	146	111	49	249
ENSG00000119718	EIF2B2	ENSG00000119718.11	126	274	196	168	138	200	185	107	355
ENSG00000213683	AC002056.1	ENSG00000213683.4	19	50	22	14	20	9	7	8	23
ENSG00000185000	DGAT1	ENSG00000185000.12	142	507	192	351	162	445	334	109	809
ENSG00000144040	SFXN5	ENSG00000144040.13	227	684	319	298	251	414	369	206	690
ENSG00000260314	MRC1	ENSG00000260314.3	23	73	37	24	49	53	71	18	257
ENSG00000103260	METRN	ENSG00000103260.9	8	15	16	26	14	31	19	8	50
ENSG00000099899	TRMT2A	ENSG00000099899.15	300	539	363	516	316	589	400	198	840
ENSG00000282608	ADORA3	ENSG00000282608.2	11	40	32	36	18	51	31	14	73
ENSG00000242802	AP5Z1	ENSG00000242802.9	263	622	331	503	231	569	438	174	1040
ENSG00000256632	AC135586.2	ENSG00000256632.3	24	55	29	43	24	49	38	18	111
ENSG00000240356	RPL23AP7	ENSG00000240356.6	62	219	82	113	132	174	130	87	220
ENSG00000167925	GHDC	ENSG00000167925.16	159	310	179	205	127	316	222	78	506
ENSG00000121680	PEX16	ENSG00000121680.16	202	343	241	305	197	401	283	113	535
ENSG00000176170	SPHK1	ENSG00000176170.14	66	92	54	44	43	72	89	29	217
ENSG00000134955	SLC37A2	ENSG00000134955.12	392	1022	871	620	583	827	820	322	2034
ENSG00000284341	AL807752.7	ENSG00000284341.1	50	166	127	83	123	161	107	60	248
ENSG00000280145	CU638689.4	ENSG00000280145.3	10	14	1	16	22	47	23	7	44
ENSG00000103266	STUB1	ENSG00000103266.11	251	595	331	419	267	476	373	187	745
ENSG00000111186	WNT5B	ENSG00000111186.13	13	24	21	28	23	34	35	14	44
ENSG00000242660	AC015911.1	ENSG00000242660.1	50	91	127	43	78	61	20	28	33
ENSG00000184661	CDCA2	ENSG00000184661.14	12	19	21	14	21	7	9	6	12
ENSG00000172164	SNTB1	ENSG00000172164.15	986	1784	875	920	1005	665	632	481	1166
ENSG00000214447	FAM187A	ENSG00000214447.4	13	11	5	3	6	9	20	8	23
ENSG00000104870	FCGRT	ENSG00000104870.13	1928	3607	2279	2054	1588	2968	2531	1119	4559
ENSG00000106077	ABHD11	ENSG00000106077.18	53	92	91	83	63	144	57	45	195
ENSG00000240481	RN7SL38P	ENSG00000240481.3	34	32	118	33	56	26	9	12	24
ENSG00000130775	THEMIS2	ENSG00000130775.16	2788	7235	2907	3011	2645	5195	4087	1923	6480
ENSG00000109667	SLC2A9	ENSG00000109667.12	129	276	127	140	98	174	186	82	399
ENSG00000134490	TMEM241	ENSG00000134490.14	37	73	39	51	36	66	55	24	109
ENSG00000261455	LINC01003	ENSG00000261455.1	85	135	86	95	84	132	85	54	221
ENSG00000124383	MPHOSPH10	ENSG00000124383.9	532	852	842	451	764	483	298	319	602
ENSG00000096080	MRPS18A	ENSG00000096080.12	93	259	145	175	118	240	163	77	307
ENSG00000104218	CSPP1	ENSG00000104218.16	364	781	484	387	536	353	232	286	384
ENSG00000140859	KIFC3	ENSG00000140859.16	55	101	77	38	66	71	103	44	177
ENSG00000148832	PAOX	ENSG00000148832.16	38	72	46	51	21	83	42	28	114
ENSG00000253738	OTUD6B-AS1	ENSG00000253738.2	440	785	703	502	739	473	328	298	554
ENSG00000175701	MTLN	ENSG00000175701.11	20	65	48	79	40	97	69	19	166
ENSG00000171222	SCAND1	ENSG00000171222.11	151	427	176	279	154	362	316	94	617
ENSG00000100097	LGALS1	ENSG00000100097.12	682	2392	1067	1274	599	1660	1391	579	3091
ENSG00000178726	THBD	ENSG00000178726.7	102	168	112	122	106	144	121	74	239
ENSG00000106554	CHCHD3	ENSG00000106554.13	579	1305	775	816	691	1121	636	444	1786
ENSG00000070404	FSTL3	ENSG00000070404.10	60	164	41	85	82	125	80	57	233
ENSG00000160256	FAM207A	ENSG00000160256.13	47	66	67	58	54	95	70	32	110
ENSG00000225026	AC091492.1	ENSG00000225026.1	7	19	9	12	14	4	4	6	7
ENSG00000181409	AATK	ENSG00000181409.14	67	216	46	108	109	225	135	40	413
ENSG00000142864	SERBP1	ENSG00000142864.15	2913	5025	3399	2654	3389	2322	1748	1553	4169
ENSG00000110628	SLC22A18	ENSG00000110628.16	101	209	132	81	50	216	90	75	309
ENSG00000134954	ETS1	ENSG00000134954.14	3104	4930	5077	5209	4669	3921	2023	1991	4145
ENSG00000140326	CDAN1	ENSG00000140326.13	141	274	167	207	127	262	178	106	326
ENSG00000204802	AL590399.1	ENSG00000204802.3	27	45	46	44	31	75	43	28	66
ENSG00000107719	PALD1	ENSG00000107719.9	22	46	31	13	20	44	36	11	96
ENSG00000007264	MATK	ENSG00000007264.15	281	657	435	393	269	472	567	220	749
ENSG00000164082	GRM2	ENSG00000164082.15	3	18	8	7	8	12	14	12	18
ENSG00000205339	IPO7	ENSG00000205339.10	1640	3047	2246	1990	2164	1736	1159	1072	2371
ENSG00000180061	TMEM150B	ENSG00000180061.10	71	184	75	92	87	129	148	41	377
ENSG00000187954	CYHR1	ENSG00000187954.13	216	483	287	354	229	464	317	134	717
ENSG00000087077	TRIP6	ENSG00000087077.14	45	74	45	45	43	85	40	32	115
ENSG00000224442	AC017035.1	ENSG00000224442.1	8	28	10	7	21	2	2	8	7
ENSG00000126759	CFP	ENSG00000126759.14	1806	4321	2483	2594	1930	3860	3258	1078	6468
ENSG00000181104	F2R	ENSG00000181104.7	236	400	317	208	202	330	259	179	500
ENSG00000137801	THBS1	ENSG00000137801.11	1155	800	776	245	750	518	2571	985	4288
ENSG00000262514	AC020978.6	ENSG00000262514.1	21	53	30	20	22	16	11	14	16
ENSG00000271698	AC233992.2	ENSG00000271698.1	6	36	12	24	9	31	19	14	39
ENSG00000176809	LRRC37A3	ENSG00000176809.10	357	1038	555	564	512	482	372	222	347
ENSG00000211829	TRDC	ENSG00000211829.9	393	536	839	375	285	523	628	461	1024
ENSG00000123643	SLC36A1	ENSG00000123643.13	148	455	195	234	141	331	219	118	563
ENSG00000107798	LIPA	ENSG00000107798.18	3290	3322	4517	2431	2744	1770	1663	1035	4041
ENSG00000189319	FAM53B	ENSG00000189319.14	787	1995	1248	1386	749	1728	1266	590	2729
ENSG00000140400	MAN2C1	ENSG00000140400.17	986	1842	1104	1422	927	1650	1305	589	2931
ENSG00000136830	FAM129B	ENSG00000136830.12	439	1441	695	855	493	931	915	385	1865
ENSG00000237232	ZNF295-AS1	ENSG00000237232.9	8	12	9	13	6	21	23	7	17
ENSG00000160326	SLC2A6	ENSG00000160326.14	312	839	415	371	262	624	533	182	1109
ENSG00000162129	CLPB	ENSG00000162129.14	511	986	593	662	601	781	630	416	1062
ENSG00000167601	AXL	ENSG00000167601.12	21	17	5	10	15	17	26	10	50
ENSG00000125637	PSD4	ENSG00000125637.16	1612	3952	2162	2668	1679	3903	2479	1138	4508
ENSG00000274512	TBC1D3L	ENSG00000274512.5	90	261	161	152	136	124	71	73	131
ENSG00000169855	ROBO1	ENSG00000169855.20	3	9	4	7	8	24	5	9	14
ENSG00000284299	AL590132.1	ENSG00000284299.1	37	41	64	34	37	18	15	18	36
ENSG00000167291	TBC1D16	ENSG00000167291.16	25	52	34	39	24	62	55	15	76
ENSG00000260948	AL390195.2	ENSG00000260948.1	25	59	39	45	51	34	22	13	32
ENSG00000226572	SNORD57	ENSG00000226572.1	247	472	1109	331	534	350	136	100	368
ENSG00000169972	PUSL1	ENSG00000169972.12	36	97	42	53	38	74	54	26	153
ENSG00000066455	GOLGA5	ENSG00000066455.13	549	927	764	654	743	572	440	317	822
ENSG00000147813	NAPRT	ENSG00000147813.16	385	1162	454	533	326	963	792	214	1530
ENSG00000253276	CCDC71L	ENSG00000253276.4	291	449	304	368	285	389	299	198	743
ENSG00000189409	MMP23B	ENSG00000189409.14	27	85	59	38	26	68	68	20	135
ENSG00000284518	MIR4658	ENSG00000284518.1	5	28	20	18	6	38	17	8	44
ENSG00000139832	RAB20	ENSG00000139832.5	182	194	152	87	104	178	162	87	371
ENSG00000209082	MT-TL1	ENSG00000209082.1	90	211	97	75	38	31	26	57	48
ENSG00000196586	MYO6	ENSG00000196586.16	27	66	72	43	31	79	37	57	103
ENSG00000224668	IPO8P1	ENSG00000224668.1	21	36	50	30	32	16	11	9	39
ENSG00000270091	AC015726.1	ENSG00000270091.1	20	23	15	19	14	12	7	4	16
ENSG00000153774	CFDP1	ENSG00000153774.9	318	556	490	309	455	321	220	206	338
ENSG00000128626	MRPS12	ENSG00000128626.12	71	124	95	117	71	116	85	58	259
ENSG00000111669	TPI1	ENSG00000111669.15	2181	4180	2918	2325	2166	2963	2623	1529	5241
ENSG00000105205	CLC	ENSG00000105205.7	790	1343	804	506	702	294	333	416	839
ENSG00000214776	AC092821.1	ENSG00000214776.12	54	216	32	63	139	76	10	35	5
ENSG00000214223	HNRNPA1P10	ENSG00000214223.4	1068	1422	1144	949	1046	760	482	338	1729
ENSG00000102038	SMARCA1	ENSG00000102038.16	8	7	11	7	22	3	3	3	4
ENSG00000251301	LINC02384	ENSG00000251301.7	120	84	110	70	222	171	154	65	498
ENSG00000101082	SLA2	ENSG00000101082.14	165	278	220	225	169	340	187	126	354
ENSG00000132514	CLEC10A	ENSG00000132514.14	329	692	436	296	225	620	440	159	1674
ENSG00000241316	SUCLG2-AS1	ENSG00000241316.8	17	22	39	44	24	19	8	8	15
ENSG00000241839	PLEKHO2	ENSG00000241839.10	813	2132	1371	1178	944	1350	1150	745	2723
ENSG00000175602	CCDC85B	ENSG00000175602.4	101	188	88	142	76	166	134	54	326
ENSG00000172366	MCRIP2	ENSG00000172366.20	103	165	143	94	86	146	123	63	268
ENSG00000087269	NOP14	ENSG00000087269.16	421	777	636	496	579	526	314	247	577
ENSG00000159069	FBXW5	ENSG00000159069.14	637	1564	792	1161	514	1482	1080	400	2616
ENSG00000170458	CD14	ENSG00000170458.14	2255	4961	2554	3501	2068	4300	3822	1304	9633
ENSG00000230747	AC021188.1	ENSG00000230747.1	2	14	5	13	5	13	12	5	21
ENSG00000285669	AC026979.4	ENSG00000285669.1	25	72	52	43	35	36	27	10	29
ENSG00000228050	TOP3BP1	ENSG00000228050.1	31	35	28	60	19	79	45	14	105
ENSG00000223466	LINC01825	ENSG00000223466.2	18	22	20	38	13	11	10	2	17
ENSG00000137710	RDX	ENSG00000137710.17	517	982	672	570	620	475	396	329	716
ENSG00000101997	CCDC22	ENSG00000101997.13	158	313	279	259	167	352	235	103	528
ENSG00000167216	KATNAL2	ENSG00000167216.17	7	11	7	10	3	12	10	8	18
ENSG00000215105	TTC3P1	ENSG00000215105.4	136	267	212	172	181	143	100	94	194
ENSG00000163823	CCR1	ENSG00000163823.4	853	2823	964	1269	1034	1455	1335	1026	2569
ENSG00000135299	ANKRD6	ENSG00000135299.17	69	193	85	99	137	76	56	36	115
ENSG00000226415	TPI1P1	ENSG00000226415.1	184	602	295	312	200	396	339	147	1305
ENSG00000175634	RPS6KB2	ENSG00000175634.15	322	682	385	493	349	716	457	195	860
ENSG00000116062	MSH6	ENSG00000116062.17	591	989	917	665	794	629	415	341	926
ENSG00000104142	VPS18	ENSG00000104142.11	244	669	334	424	258	474	373	200	821
ENSG00000228331	RPL17P43	ENSG00000228331.2	362	482	557	330	579	375	250	164	275
ENSG00000103550	KNOP1	ENSG00000103550.14	192	290	244	167	298	205	117	81	191
ENSG00000105669	COPE	ENSG00000105669.14	822	1482	1187	1061	890	1232	988	728	1720
ENSG00000122547	EEPD1	ENSG00000122547.11	93	205	120	178	88	163	143	70	417
ENSG00000143458	GABPB2	ENSG00000143458.12	505	801	678	571	673	577	368	277	584
ENSG00000175482	POLD4	ENSG00000175482.9	230	437	340	333	242	526	301	139	629
ENSG00000223396	RPS10P7	ENSG00000223396.4	39	79	84	55	53	47	29	22	52
ENSG00000157637	SLC38A10	ENSG00000157637.13	910	2197	1123	1446	941	1772	1416	621	2587
ENSG00000259686	HNRNPA1P71	ENSG00000259686.1	26	11	23	12	25	5	8	7	3
ENSG00000267740	AC024592.3	ENSG00000267740.5	130	332	138	268	112	300	211	85	568
ENSG00000165029	ABCA1	ENSG00000165029.17	577	649	779	393	485	843	859	236	2037
ENSG00000255760	LINC02422	ENSG00000255760.2	14	53	14	38	19	37	33	29	58
ENSG00000100726	TELO2	ENSG00000100726.15	120	186	119	165	94	233	132	57	390
ENSG00000280135	AL096816.1	ENSG00000280135.1	52	59	77	120	72	59	22	22	43
ENSG00000160633	SAFB	ENSG00000160633.13	566	1573	738	574	821	489	326	367	949
ENSG00000163510	CWC22	ENSG00000163510.14	481	843	778	584	785	434	389	297	828
ENSG00000251000	AC008592.3	ENSG00000251000.1	11	15	9	10	12	6	6	3	8
ENSG00000272195	AL356512.1	ENSG00000272195.1	16	42	12	21	22	28	29	15	60
ENSG00000272356	AL080317.3	ENSG00000272356.1	13	38	35	26	38	20	12	4	27
ENSG00000103502	CDIPT	ENSG00000103502.14	311	576	346	504	277	589	467	166	996
ENSG00000125652	ALKBH7	ENSG00000125652.8	61	177	71	136	46	164	137	38	288
ENSG00000011426	ANLN	ENSG00000011426.11	33	66	35	39	54	16	28	20	33
ENSG00000068971	PPP2R5B	ENSG00000068971.14	147	355	190	208	139	235	204	116	455
ENSG00000273189	AC010619.2	ENSG00000273189.1	875	2459	1157	3634	932	4650	2548	769	4816
ENSG00000100263	RHBDD3	ENSG00000100263.14	33	69	72	53	66	96	67	27	132
ENSG00000130340	SNX9	ENSG00000130340.17	415	952	486	502	499	483	287	198	670
ENSG00000227097	RPS28P7	ENSG00000227097.5	729	750	575	197	395	1491	543	347	1106
ENSG00000131495	NDUFA2	ENSG00000131495.9	206	319	299	298	200	306	253	164	516
ENSG00000234492	RPL34-AS1	ENSG00000234492.4	7	11	13	13	19	10	3	2	8
ENSG00000146576	C7orf26	ENSG00000146576.13	139	318	206	200	122	285	191	90	444
ENSG00000168234	TTC39C	ENSG00000168234.13	481	1000	786	844	946	676	442	301	843
ENSG00000221102	SNORA11B	ENSG00000221102.1	12	64	69	38	28	24	10	6	32
ENSG00000219274	RPS20P2	ENSG00000219274.1	22	66	52	46	45	54	9	10	29
ENSG00000246859	STARD4-AS1	ENSG00000246859.3	10	23	16	10	17	13	7	3	7
ENSG00000121716	PILRB	ENSG00000121716.20	651	1213	956	1029	746	2029	825	573	1391
ENSG00000197586	ENTPD6	ENSG00000197586.13	406	1024	616	651	513	902	612	283	1293
ENSG00000253721	SUMO2P20	ENSG00000253721.1	90	123	124	58	123	50	59	50	9
ENSG00000178685	PARP10	ENSG00000178685.14	469	1117	567	839	474	1269	693	278	1979
ENSG00000060339	CCAR1	ENSG00000060339.14	1325	2710	1926	1327	2068	1371	982	867	1642
ENSG00000173264	GPR137	ENSG00000173264.15	39	82	37	43	31	73	45	23	117
ENSG00000275121	AC211486.4	ENSG00000275121.1	40	102	35	70	27	76	80	24	173
ENSG00000147439	BIN3	ENSG00000147439.13	158	379	252	231	224	296	201	146	484
ENSG00000183762	KREMEN1	ENSG00000183762.13	8	24	7	15	6	16	17	7	38
ENSG00000099725	PRKY	ENSG00000099725.14	490	952	579	685	692	539	387	319	668
ENSG00000167487	KLHL26	ENSG00000167487.12	26	40	31	55	23	63	33	19	93
ENSG00000142185	TRPM2	ENSG00000142185.16	204	402	241	258	279	272	311	152	688
ENSG00000284448	MIR6501	ENSG00000284448.1	17	55	35	25	18	35	29	21	94
ENSG00000263179	HNRNPCP4	ENSG00000263179.1	61	58	116	29	41	19	12	44	17
ENSG00000140543	DET1	ENSG00000140543.15	66	122	100	107	89	86	48	26	99
ENSG00000125633	CCDC93	ENSG00000125633.11	765	1392	1099	928	1048	881	605	464	1185
ENSG00000260911	AC135050.3	ENSG00000260911.2	15	19	15	12	21	11	6	2	16
ENSG00000259429	UBE2Q2P2	ENSG00000259429.5	24	30	30	29	43	29	13	7	15
ENSG00000115325	DOK1	ENSG00000115325.14	223	512	311	279	267	401	353	132	715
ENSG00000180549	FUT7	ENSG00000180549.8	112	158	150	150	75	203	138	53	403
ENSG00000116005	PCYOX1	ENSG00000116005.12	308	647	493	486	451	341	280	195	598
ENSG00000158473	CD1D	ENSG00000158473.8	2035	2399	2289	1259	2082	2748	2605	1052	4484
ENSG00000131931	THAP1	ENSG00000131931.8	225	412	321	297	270	252	171	137	326
ENSG00000141293	SKAP1	ENSG00000141293.16	145	226	247	181	251	155	110	97	140
ENSG00000261427	AC099518.3	ENSG00000261427.6	44	89	48	48	30	84	72	19	155
ENSG00000109929	SC5D	ENSG00000109929.10	277	392	316	294	281	287	153	115	340
ENSG00000185803	SLC52A2	ENSG00000185803.12	97	186	129	220	94	231	189	55	400
ENSG00000149499	EML3	ENSG00000149499.12	410	873	654	641	462	859	586	274	1178
ENSG00000174028	FAM3C2	ENSG00000174028.6	105	199	139	125	142	76	93	66	137
ENSG00000151503	NCAPD3	ENSG00000151503.13	258	531	410	366	283	292	186	150	439
ENSG00000258539	AC068896.1	ENSG00000258539.1	383	915	575	610	430	736	560	278	1110
ENSG00000110025	SNX15	ENSG00000110025.13	127	293	193	226	151	262	222	109	330
ENSG00000214253	FIS1	ENSG00000214253.9	399	607	459	427	409	540	428	283	763
ENSG00000187260	WDR86	ENSG00000187260.16	4	7	4	7	8	25	10	3	13
ENSG00000174886	NDUFA11	ENSG00000174886.14	178	441	200	308	154	365	248	119	644
ENSG00000176619	LMNB2	ENSG00000176619.13	202	419	294	349	208	408	292	138	585
ENSG00000187952	HS6ST1P1	ENSG00000187952.9	18	34	11	26	9	29	39	10	52
ENSG00000173531	MST1	ENSG00000173531.15	24	65	34	46	35	82	52	16	93
ENSG00000104728	ARHGEF10	ENSG00000104728.16	60	65	33	34	40	27	16	20	31
ENSG00000105447	GRWD1	ENSG00000105447.13	89	157	171	156	125	213	103	94	304
ENSG00000284173	MIR6513	ENSG00000284173.1	9	64	11	21	18	38	48	8	101
ENSG00000161671	EMC10	ENSG00000161671.17	498	978	674	733	433	928	621	309	1471
ENSG00000254748	HNRNPCP8	ENSG00000254748.1	42	83	60	61	79	43	39	23	3
ENSG00000246526	LINC002481	ENSG00000246526.2	24	72	88	83	49	91	97	32	144
ENSG00000233461	AL445524.1	ENSG00000233461.6	17	41	27	37	23	12	12	8	35
ENSG00000132635	PCED1A	ENSG00000132635.17	214	451	276	462	227	573	442	132	661
ENSG00000113389	NPR3	ENSG00000113389.16	68	49	25	24	64	17	13	16	23
ENSG00000119559	C19orf25	ENSG00000119559.17	94	221	189	206	127	293	177	66	396
ENSG00000261582	AL121753.1	ENSG00000261582.1	175	278	189	212	143	247	174	105	485
ENSG00000285794	AL031281.3	ENSG00000285794.1	21	32	38	37	18	34	40	21	70
ENSG00000267314	AC104532.1	ENSG00000267314.1	51	105	42	108	50	147	104	28	164
ENSG00000111652	COPS7A	ENSG00000111652.10	250	486	289	348	209	436	306	156	611
ENSG00000227854	AL590135.1	ENSG00000227854.1	18	41	73	18	41	31	7	10	12
ENSG00000100429	HDAC10	ENSG00000100429.18	175	408	193	326	131	449	250	105	607
ENSG00000151715	TMEM45B	ENSG00000151715.8	7	5	10	14	2	22	13	4	20
ENSG00000213131	YWHAZP4	ENSG00000213131.3	79	147	109	101	96	51	46	56	121
ENSG00000181029	TRAPPC5	ENSG00000181029.9	298	722	409	562	289	622	474	200	1135
ENSG00000138398	PPIG	ENSG00000138398.17	1469	2272	2213	1331	2211	1259	871	900	1922
ENSG00000170161	AL512625.1	ENSG00000170161.7	22	38	52	43	40	83	42	29	67
ENSG00000224837	GCSHP5	ENSG00000224837.1	13	26	15	12	20	10	4	9	11
ENSG00000213523	SRA1	ENSG00000213523.11	315	573	395	372	371	420	400	270	687
ENSG00000251992	SCARNA17	ENSG00000251992.1	464	1257	717	613	597	623	313	283	803
ENSG00000088298	EDEM2	ENSG00000088298.13	344	663	418	510	374	512	455	236	937
ENSG00000274487	AC244154.1	ENSG00000274487.2	280	542	414	333	337	254	165	220	396
ENSG00000243155	AL162431.2	ENSG00000243155.1	50	140	57	95	68	99	78	47	212
ENSG00000173113	TRMT112	ENSG00000173113.7	288	620	392	546	309	595	430	193	959
ENSG00000188820	CALHM6	ENSG00000188820.13	578	474	326	403	422	532	415	303	1306
ENSG00000169105	CHST14	ENSG00000169105.8	28	103	31	43	28	87	54	17	142
ENSG00000283128	AC009403.2	ENSG00000283128.2	15	17	25	16	24	35	26	12	40
ENSG00000234390	USP27X-AS1	ENSG00000234390.4	9	23	11	22	8	27	19	7	37
ENSG00000251313	AC073648.4	ENSG00000251313.1	66	25	79	26	129	20	10	19	11
ENSG00000117362	APH1A	ENSG00000117362.13	779	1309	1053	977	783	1187	956	457	2291
ENSG00000244038	DDOST	ENSG00000244038.11	1235	2150	1643	1768	1176	1940	1728	790	3005
ENSG00000108055	SMC3	ENSG00000108055.10	1273	2167	1792	1188	1939	992	802	878	1564
ENSG00000178226	PRSS36	ENSG00000178226.11	11	22	15	20	14	33	16	7	55
ENSG00000103363	ELOB	ENSG00000103363.15	474	1235	580	683	560	978	786	302	1371
ENSG00000089505	CMTM1	ENSG00000089505.18	19	89	32	51	21	66	38	28	102
ENSG00000160087	UBE2J2	ENSG00000160087.21	235	508	281	340	257	387	294	163	657
ENSG00000079462	PAFAH1B3	ENSG00000079462.8	27	61	26	51	34	55	35	24	114
ENSG00000172590	MRPL52	ENSG00000172590.18	176	288	313	242	241	408	230	150	415
ENSG00000269001	AC092070.2	ENSG00000269001.2	353	600	761	658	638	494	331	232	378
ENSG00000241878	PISD	ENSG00000241878.11	541	1134	738	767	525	941	708	349	1462
ENSG00000160404	TOR2A	ENSG00000160404.18	143	455	159	168	116	230	266	112	490
ENSG00000275146	RF00494	ENSG00000275146.1	267	1123	468	270	556	254	165	237	404
ENSG00000090006	LTBP4	ENSG00000090006.18	65	162	92	146	94	173	98	57	244
ENSG00000268849	SIGLEC22P	ENSG00000268849.5	113	152	100	122	100	168	111	62	235
ENSG00000157326	DHRS4	ENSG00000157326.19	336	831	331	444	253	500	483	229	1056
ENSG00000112799	LY86	ENSG00000112799.9	556	1169	675	870	592	913	823	369	1527
ENSG00000076641	PAG1	ENSG00000076641.4	1565	2831	2309	2024	2096	1560	1299	962	2756
ENSG00000169246	NPIPB3	ENSG00000169246.16	616	1854	938	844	1033	701	462	547	892
ENSG00000124702	KLHDC3	ENSG00000124702.18	517	853	720	695	486	839	650	326	1192
ENSG00000163803	PLB1	ENSG00000163803.13	129	340	146	183	125	216	253	94	367
ENSG00000165702	GFI1B	ENSG00000165702.15	60	59	51	39	18	50	61	34	138
ENSG00000102471	NDFIP2	ENSG00000102471.14	55	55	90	64	62	37	25	26	55
ENSG00000278202	AC243919.2	ENSG00000278202.1	12	28	18	19	27	16	9	7	11
ENSG00000233514	AL356653.1	ENSG00000233514.1	13	59	32	24	34	18	19	10	13
ENSG00000149932	TMEM219	ENSG00000149932.17	336	624	399	496	286	531	473	198	918
ENSG00000213563	C8orf82	ENSG00000213563.7	60	173	82	137	74	215	113	36	317
ENSG00000184967	NOC4L	ENSG00000184967.7	37	140	41	59	60	118	89	24	183
ENSG00000197858	GPAA1	ENSG00000197858.11	106	365	171	297	96	358	262	75	617
ENSG00000169047	IRS1	ENSG00000169047.6	24	23	17	53	53	60	35	26	89
ENSG00000226674	TEX41	ENSG00000226674.11	5	13	6	5	13	9	20	6	25
ENSG00000231043	AC007238.1	ENSG00000231043.3	98	325	188	135	198	135	93	89	105
ENSG00000171823	FBXL14	ENSG00000171823.7	109	335	135	221	128	287	201	85	375
ENSG00000127527	EPS15L1	ENSG00000127527.14	99	284	144	133	128	122	66	45	184
ENSG00000152763	WDR78	ENSG00000152763.17	27	44	34	38	39	27	20	14	24
ENSG00000183011	NAA38	ENSG00000183011.13	176	489	252	296	175	331	292	147	547
ENSG00000205041	AC118344.1	ENSG00000205041.1	10	37	11	14	14	8	5	8	9
ENSG00000051523	CYBA	ENSG00000051523.11	1715	6556	2457	3623	1876	4109	4136	1378	10805
ENSG00000163126	ANKRD23	ENSG00000163126.15	48	84	60	84	50	102	68	36	122
ENSG00000135722	FBXL8	ENSG00000135722.9	21	48	45	70	15	64	44	24	101
ENSG00000214309	MBLAC1	ENSG00000214309.5	5	22	14	11	13	21	15	9	27
ENSG00000242861	AL591895.1	ENSG00000242861.1	54	89	101	92	126	66	40	23	88
ENSG00000120539	MASTL	ENSG00000120539.15	388	559	481	294	406	371	176	179	404
ENSG00000113249	HAVCR1	ENSG00000113249.13	13	48	29	19	28	14	14	9	20
ENSG00000280402	AC093525.10	ENSG00000280402.1	13	43	24	18	25	21	6	8	17
ENSG00000007376	RPUSD1	ENSG00000007376.8	91	290	113	224	66	250	209	58	499
ENSG00000164978	NUDT2	ENSG00000164978.18	64	168	94	99	74	162	113	41	205
ENSG00000248235	AC037459.1	ENSG00000248235.6	46	145	94	136	46	144	112	36	317
ENSG00000103876	FAH	ENSG00000103876.13	91	123	86	60	64	107	89	55	168
ENSG00000226318	RPS3AP38	ENSG00000226318.1	9	13	18	13	21	9	2	8	6
ENSG00000241360	PDXP	ENSG00000241360.2	34	100	52	77	36	86	70	24	192
ENSG00000115993	TRAK2	ENSG00000115993.13	791	1601	1022	1013	1025	805	646	503	1317
ENSG00000196542	SPTSSB	ENSG00000196542.8	34	31	21	50	34	17	25	6	14
ENSG00000115275	MOGS	ENSG00000115275.14	458	975	692	777	504	980	653	308	1325
ENSG00000273331	TM4SF19-TCTEX1D2	ENSG00000273331.1	5	24	12	14	11	42	21	7	23
ENSG00000165175	MID1IP1	ENSG00000165175.16	566	1336	615	734	500	896	799	409	1296
ENSG00000150347	ARID5B	ENSG00000150347.17	369	810	460	678	506	503	225	235	560
ENSG00000149761	NUDT22	ENSG00000149761.9	195	339	288	246	186	341	234	113	537
ENSG00000168071	CCDC88B	ENSG00000168071.22	1738	4112	2636	2184	2132	3391	2588	1237	4116
ENSG00000171314	PGAM1	ENSG00000171314.9	1392	2444	1777	1969	1310	2196	1666	869	3980
ENSG00000239998	LILRA2	ENSG00000239998.6	437	1242	525	632	370	805	772	274	1669
ENSG00000279059	AC007485.2	ENSG00000279059.1	24	45	34	59	50	38	19	3	28
ENSG00000204237	OXLD1	ENSG00000204237.5	128	212	195	208	125	261	168	71	483
ENSG00000007255	TRAPPC6A	ENSG00000007255.10	69	68	96	55	40	94	66	42	151
ENSG00000267120	AD000671.2	ENSG00000267120.3	225	595	296	421	234	573	370	148	739
ENSG00000117174	ZNHIT6	ENSG00000117174.11	208	368	335	251	349	229	110	150	310
ENSG00000186364	NUDT17	ENSG00000186364.12	49	89	45	59	76	52	28	13	64
ENSG00000116285	ERRFI1	ENSG00000116285.13	9	16	22	13	12	18	21	16	28
ENSG00000162032	SPSB3	ENSG00000162032.16	373	803	498	681	387	866	641	211	1286
ENSG00000178896	EXOSC4	ENSG00000178896.9	44	86	61	86	62	101	79	29	156
ENSG00000217930	PAM16	ENSG00000217930.8	28	60	39	43	28	51	40	22	91
ENSG00000106400	ZNHIT1	ENSG00000106400.12	255	537	345	373	249	487	348	156	687
ENSG00000107872	FBXL15	ENSG00000107872.13	86	149	84	131	67	170	123	36	341
ENSG00000123240	OPTN	ENSG00000123240.17	572	846	983	809	777	664	381	381	707
ENSG00000162641	AKNAD1	ENSG00000162641.20	6	27	12	16	10	26	18	6	38
ENSG00000130734	ATG4D	ENSG00000130734.10	112	233	140	186	115	218	153	70	352
ENSG00000263366	ABHD17AP5	ENSG00000263366.2	59	333	88	188	75	303	260	44	425
ENSG00000080839	RBL1	ENSG00000080839.12	400	549	580	572	523	449	288	234	409
ENSG00000238835	SCARNA18	ENSG00000238835.1	163	488	610	176	349	243	122	89	255
ENSG00000169884	WNT10B	ENSG00000169884.14	13	13	20	28	7	29	21	12	36
ENSG00000138433	CIR1	ENSG00000138433.16	413	997	497	324	500	328	258	282	392
ENSG00000197019	SERTAD1	ENSG00000197019.5	52	177	77	73	74	90	81	73	249
ENSG00000162517	PEF1	ENSG00000162517.13	187	388	223	284	172	323	251	110	604
ENSG00000198133	TMEM229B	ENSG00000198133.8	139	340	294	275	258	327	288	122	527
ENSG00000239437	RN7SL752P	ENSG00000239437.3	3754	17229	14281	7405	7996	8908	3304	2273	7488
ENSG00000133142	TCEAL4	ENSG00000133142.18	145	288	162	96	139	88	80	86	121
ENSG00000188681	TEKT4P2	ENSG00000188681.11	7	40	16	36	13	32	34	25	39
ENSG00000156521	TYSND1	ENSG00000156521.14	144	276	188	250	176	364	209	91	386
ENSG00000144589	STK11IP	ENSG00000144589.22	288	648	443	370	252	515	380	187	868
ENSG00000167700	MFSD3	ENSG00000167700.9	16	61	33	51	21	75	45	13	105
ENSG00000269711	AC008763.3	ENSG00000269711.1	313	777	409	534	291	597	467	209	1132
ENSG00000176894	PXMP2	ENSG00000176894.10	16	36	18	26	18	28	26	16	49
ENSG00000106009	BRAT1	ENSG00000106009.16	285	652	376	609	230	708	579	159	1157
ENSG00000170571	EMB	ENSG00000170571.12	4158	8040	6051	5727	6097	4241	4312	2110	7550
ENSG00000283839	AC096667.1	ENSG00000283839.1	328	448	385	332	315	428	443	155	893
ENSG00000254986	DPP3	ENSG00000254986.7	205	446	346	301	241	374	299	157	542
ENSG00000060491	OGFR	ENSG00000060491.17	1458	3856	1652	1773	1274	2827	2468	838	4333
ENSG00000187109	NAP1L1	ENSG00000187109.15	4901	6978	6156	4213	4886	3462	2547	2784	5701
ENSG00000136861	CDK5RAP2	ENSG00000136861.18	414	952	665	500	650	382	277	345	711
ENSG00000255513	AC005363.1	ENSG00000255513.1	31	50	28	23	34	19	26	8	20
ENSG00000158373	HIST1H2BD	ENSG00000158373.8	1133	2638	1498	1819	1457	1286	1140	696	1684
ENSG00000188130	MAPK12	ENSG00000188130.14	163	384	170	307	119	411	242	93	562
ENSG00000100300	TSPO	ENSG00000100300.18	540	1169	650	1130	356	1408	1034	273	4073
ENSG00000130589	HELZ2	ENSG00000130589.16	561	1335	531	749	610	1020	764	335	1701
ENSG00000119673	ACOT2	ENSG00000119673.15	36	82	63	83	56	79	81	31	149
ENSG00000272647	AC005020.2	ENSG00000272647.3	111	178	127	140	102	198	113	65	271
ENSG00000116857	TMEM9	ENSG00000116857.17	106	132	105	136	60	159	131	42	354
ENSG00000229677	AC018644.1	ENSG00000229677.1	23	75	36	46	49	44	14	17	23
ENSG00000235652	AL356599.1	ENSG00000235652.9	52	59	44	60	59	36	31	23	32
ENSG00000273154	AL121845.3	ENSG00000273154.3	393	911	617	872	497	1051	706	283	1328
ENSG00000121690	DEPDC7	ENSG00000121690.11	16	26	12	24	19	11	6	8	15
ENSG00000206680	SNORD21	ENSG00000206680.1	682	486	2533	360	1336	516	122	249	364
ENSG00000255725	TDGP1	ENSG00000255725.2	36	57	58	50	63	33	24	25	43
ENSG00000210839	RNU6ATAC5P	ENSG00000210839.1	123	327	766	112	462	163	51	164	56
ENSG00000073464	CLCN4	ENSG00000073464.13	50	61	16	114	59	109	68	39	158
ENSG00000181218	HIST3H2A	ENSG00000181218.5	33	47	28	70	30	63	57	17	128
ENSG00000068001	HYAL2	ENSG00000068001.14	73	198	77	88	62	130	101	48	243
ENSG00000164308	ERAP2	ENSG00000164308.17	2217	3656	5510	2542	5138	2361	1861	1477	984
ENSG00000213638	ADAT3	ENSG00000213638.6	11	41	17	18	8	22	20	13	63
ENSG00000196544	BORCS6	ENSG00000196544.8	107	225	145	158	91	223	143	56	421
ENSG00000100994	PYGB	ENSG00000100994.12	556	1377	806	815	576	785	915	449	1929
ENSG00000227449	FGF7P6	ENSG00000227449.8	3	25	28	8	28	47	22	13	38
ENSG00000100321	SYNGR1	ENSG00000100321.15	18	56	38	18	28	33	48	18	89
ENSG00000227486	AL050309.1	ENSG00000227486.2	23	50	32	45	29	22	20	12	32
ENSG00000238578	SNORD4A	ENSG00000238578.1	33	41	86	32	39	38	8	9	36
ENSG00000161036	LRWD1	ENSG00000161036.13	54	103	72	112	57	155	78	38	161
ENSG00000142494	SLC47A1	ENSG00000142494.13	7	40	18	3	29	66	20	19	36
ENSG00000104976	SNAPC2	ENSG00000104976.12	55	111	45	68	44	96	72	28	161
ENSG00000158717	RNF166	ENSG00000158717.11	1061	2865	1369	1395	859	1934	1628	753	2795
ENSG00000215305	VPS16	ENSG00000215305.10	609	1118	814	761	652	936	738	414	1295
ENSG00000272168	CASC15	ENSG00000272168.8	5	19	11	4	17	19	18	13	19
ENSG00000129255	MPDU1	ENSG00000129255.16	211	655	271	343	252	443	365	157	716
ENSG00000198658	ABHD17AP1	ENSG00000198658.4	76	500	104	292	88	388	296	62	901
ENSG00000141526	SLC16A3	ENSG00000141526.18	1089	3208	1192	1066	1043	1583	1539	871	3136
ENSG00000138107	ACTR1A	ENSG00000138107.13	553	1498	764	799	629	1049	765	393	1838
ENSG00000142694	EVA1B	ENSG00000142694.6	30	92	17	71	11	67	68	17	184
ENSG00000090776	EFNB1	ENSG00000090776.6	108	193	99	107	57	130	143	56	307
ENSG00000236972	FABP5P1	ENSG00000236972.2	21	34	15	11	12	10	10	6	5
ENSG00000104518	GSDMD	ENSG00000104518.11	647	1231	975	988	606	1378	898	364	2266
ENSG00000198502	HLA-DRB5	ENSG00000198502.6	3759	10667	4581	2952	5188	3766	6983	5619	16503
ENSG00000256235	SMIM3	ENSG00000256235.3	175	332	147	107	116	176	191	121	450
ENSG00000232022	FAAHP1	ENSG00000232022.7	4	6	10	15	7	36	7	10	17
ENSG00000234456	MAGI2-AS3	ENSG00000234456.8	25	38	8	14	17	34	17	33	48
ENSG00000166289	PLEKHF1	ENSG00000166289.6	48	148	211	172	102	180	178	65	357
ENSG00000146826	MAP11	ENSG00000146826.17	147	321	203	253	139	388	236	77	491
ENSG00000267554	AC015911.8	ENSG00000267554.1	59	119	119	56	105	53	34	41	85
ENSG00000185215	TNFAIP2	ENSG00000185215.11	4636	11055	4259	4331	4036	7910	7325	2370	13024
ENSG00000212579	RF00561	ENSG00000212579.1	30	142	113	52	85	79	29	13	47
ENSG00000250536	ABHD17AP3	ENSG00000250536.1	23	122	39	105	31	136	123	24	136
ENSG00000131188	PRR7	ENSG00000131188.12	32	87	33	45	31	74	52	28	78
ENSG00000198931	APRT	ENSG00000198931.11	334	643	402	654	253	792	518	185	1091
ENSG00000115652	UXS1	ENSG00000115652.15	343	582	504	380	417	338	265	194	529
ENSG00000106683	LIMK1	ENSG00000106683.15	243	707	379	376	289	478	455	180	779
ENSG00000180644	PRF1	ENSG00000180644.8	1323	5264	4082	2514	2298	3247	3835	1782	6019
ENSG00000112972	HMGCS1	ENSG00000112972.15	531	870	725	405	678	367	281	342	650
ENSG00000171161	ZNF672	ENSG00000171161.13	197	622	280	365	191	430	378	136	876
ENSG00000105011	ASF1B	ENSG00000105011.9	18	55	50	50	23	47	40	23	123
ENSG00000165724	ZMYND19	ENSG00000165724.6	81	183	132	142	91	184	115	67	229
ENSG00000023191	RNH1	ENSG00000023191.17	949	2484	1167	1534	997	1991	1426	611	3338
ENSG00000239636	AC004865.2	ENSG00000239636.1	25	59	51	58	31	71	49	22	95
ENSG00000170604	IRF2BP1	ENSG00000170604.5	95	278	122	245	121	270	176	81	359
ENSG00000173457	PPP1R14B	ENSG00000173457.11	157	373	187	193	135	284	190	93	511
ENSG00000213740	SERBP1P1	ENSG00000213740.2	180	172	204	94	182	83	42	90	139
ENSG00000143774	GUK1	ENSG00000143774.17	519	1418	644	875	478	1014	749	361	2125
ENSG00000202515	VTRNA1-3	ENSG00000202515.1	26	44	51	40	16	58	34	17	117
ENSG00000127948	POR	ENSG00000127948.16	353	727	362	477	321	634	535	165	1216
ENSG00000108344	PSMD3	ENSG00000108344.15	440	1077	527	622	467	820	549	305	1186
ENSG00000127220	ABHD8	ENSG00000127220.6	46	107	46	80	53	83	69	37	145
ENSG00000125944	HNRNPR	ENSG00000125944.21	2212	3752	2850	2231	2702	2037	1591	1371	2642
ENSG00000196950	SLC39A10	ENSG00000196950.14	773	1294	1060	937	1007	821	641	442	1207
ENSG00000220804	LINC01881	ENSG00000220804.8	156	220	197	114	230	129	77	94	126
ENSG00000196814	MVB12B	ENSG00000196814.15	93	173	78	100	83	156	102	56	197
ENSG00000069998	HDHD5	ENSG00000069998.12	199	319	186	266	159	296	237	110	448
ENSG00000275714	HIST1H3A	ENSG00000275714.2	100	240	86	136	106	143	204	74	281
ENSG00000246705	H2AFJ	ENSG00000246705.4	182	308	206	212	206	250	202	126	415
ENSG00000287458	AL033519.4	ENSG00000287458.1	30	142	114	52	85	79	30	13	47
ENSG00000177548	RABEP2	ENSG00000177548.13	180	361	312	263	253	416	257	123	498
ENSG00000172728	FUT10	ENSG00000172728.16	65	108	50	44	21	83	70	36	127
ENSG00000115085	ZAP70	ENSG00000115085.14	994	2283	1943	2507	1355	2980	1992	900	3178
ENSG00000173110	HSPA6	ENSG00000173110.8	185	644	487	372	301	427	462	182	1574
ENSG00000115350	POLE4	ENSG00000115350.12	169	270	213	227	147	222	203	119	421
ENSG00000147059	SPIN2A	ENSG00000147059.8	73	156	148	109	98	92	56	52	107
ENSG00000151062	CACNA2D4	ENSG00000151062.15	204	312	267	205	185	281	221	117	483
ENSG00000177989	ODF3B	ENSG00000177989.13	571	1596	440	728	537	1179	1088	268	2887
ENSG00000137411	VARS2	ENSG00000137411.19	127	234	198	248	159	291	147	106	419
ENSG00000013364	MVP	ENSG00000013364.19	1644	4362	2232	2385	2122	2965	2313	1228	5011
ENSG00000184113	CLDN5	ENSG00000184113.9	24	17	8	9	13	17	14	12	62
ENSG00000275457	AL117332.1	ENSG00000275457.1	6	24	12	14	10	23	11	8	35
ENSG00000152558	TMEM123	ENSG00000152558.15	5969	8658	6095	6653	8221	5709	3765	2856	8977
ENSG00000184216	IRAK1	ENSG00000184216.14	619	1383	682	701	552	938	785	383	1505
ENSG00000286116	AL157394.2	ENSG00000286116.1	9	38	19	21	6	26	21	14	44
ENSG00000216285	AC078819.1	ENSG00000216285.5	401	850	509	655	340	734	532	248	1321
ENSG00000127540	UQCR11	ENSG00000127540.12	470	714	601	644	419	784	690	285	934
ENSG00000215908	CROCCP2	ENSG00000215908.10	317	532	386	815	399	967	416	227	1334
ENSG00000225138	SLC9A3-AS1	ENSG00000225138.8	35	72	29	82	48	251	201	8	268
ENSG00000010327	STAB1	ENSG00000010327.10	2104	6657	2669	3738	1877	5114	3997	1326	10945
ENSG00000198064	NPIPB13	ENSG00000198064.13	230	1047	357	358	503	296	210	227	307
ENSG00000227347	HNRNPKP2	ENSG00000227347.1	158	403	204	184	267	200	158	90	72
ENSG00000143401	ANP32E	ENSG00000143401.15	1014	1252	1116	765	1098	717	512	501	1143
ENSG00000166477	LEO1	ENSG00000166477.13	321	577	550	373	481	365	260	218	432
ENSG00000140598	EFL1	ENSG00000140598.15	380	714	567	467	604	394	316	253	631
ENSG00000040487	PQLC2	ENSG00000040487.13	38	118	64	81	40	79	84	32	188
ENSG00000125354	6-Sep	ENSG00000125354.24	859	1944	1168	1458	1274	1220	784	541	1247
ENSG00000213753	CENPBD1P1	ENSG00000213753.11	158	464	320	270	277	376	247	179	521
ENSG00000101665	SMAD7	ENSG00000101665.9	179	486	356	314	254	362	267	267	547
ENSG00000105298	CACTIN	ENSG00000105298.14	189	523	360	408	274	481	388	188	553
ENSG00000234093	RPS15AP11	ENSG00000234093.3	73	113	95	113	82	159	126	28	617
ENSG00000117410	ATP6V0B	ENSG00000117410.14	682	1554	677	941	485	1014	881	425	2692
ENSG00000162063	CCNF	ENSG00000162063.13	21	56	50	63	29	58	57	28	84
ENSG00000166436	TRIM66	ENSG00000166436.16	122	340	205	195	226	188	90	84	232
ENSG00000123329	ARHGAP9	ENSG00000123329.20	1207	2708	1594	1838	1380	2153	1740	819	3127
ENSG00000172922	RNASEH2C	ENSG00000172922.11	144	401	217	258	161	354	248	98	475
ENSG00000159176	CSRP1	ENSG00000159176.14	433	1139	662	598	413	774	731	348	1060
ENSG00000164346	NSA2	ENSG00000164346.10	1335	2059	1723	1815	2139	1166	827	1103	1216
ENSG00000187870	RNFT1P3	ENSG00000187870.7	18	46	37	19	33	18	18	9	23
ENSG00000141933	TPGS1	ENSG00000141933.9	33	159	59	103	53	148	103	24	316
ENSG00000114786	ABHD14A-ACY1	ENSG00000114786.16	50	91	59	90	36	123	72	26	158
ENSG00000255639	AC005833.1	ENSG00000255639.3	314	511	398	391	405	457	353	231	726
ENSG00000139370	SLC15A4	ENSG00000139370.12	666	1323	893	758	670	954	780	424	1822
ENSG00000283208	AC001226.2	ENSG00000283208.2	86	187	122	140	117	195	121	60	249
ENSG00000231414	AC016700.2	ENSG00000231414.1	83	179	267	91	157	139	51	45	90
ENSG00000103966	EHD4	ENSG00000103966.11	213	578	285	394	301	362	366	200	720
ENSG00000168116	KIAA1586	ENSG00000168116.14	317	536	537	394	421	345	255	191	498
ENSG00000117000	RLF	ENSG00000117000.9	847	1513	1109	907	1146	899	626	486	1339
ENSG00000284770	TBCE	ENSG00000284770.2	217	358	267	184	204	163	128	113	276
ENSG00000182670	TTC3	ENSG00000182670.13	1964	3614	2571	2351	2853	2312	1451	1200	3033
ENSG00000204160	ZDHHC18	ENSG00000204160.12	180	473	268	406	202	406	300	151	615
ENSG00000262097	LINC02185	ENSG00000262097.2	27	94	94	26	26	18	20	12	40
ENSG00000284685	AC009093.10	ENSG00000284685.1	38	119	51	36	63	76	76	29	149
ENSG00000166004	CEP295	ENSG00000166004.15	615	1260	895	789	1002	683	528	448	941
ENSG00000224040	HMGN1P4	ENSG00000224040.1	120	328	152	155	205	146	114	78	143
ENSG00000125457	MIF4GD	ENSG00000125457.15	116	388	153	208	108	253	225	83	473
ENSG00000116809	ZBTB17	ENSG00000116809.12	222	403	275	359	240	405	289	140	565
ENSG00000130254	SAFB2	ENSG00000130254.12	778	1928	923	865	1132	813	586	518	1107
ENSG00000086504	MRPL28	ENSG00000086504.17	189	358	290	302	196	312	239	134	602
ENSG00000179526	SHARPIN	ENSG00000179526.17	109	370	162	242	106	331	236	75	454
ENSG00000130511	SSBP4	ENSG00000130511.16	198	668	237	413	161	465	376	148	830
ENSG00000208308	SNORA40B	ENSG00000208308.1	92	403	298	150	225	221	84	56	149
ENSG00000169203	NPIPB12	ENSG00000169203.16	208	964	292	371	422	269	189	206	265
ENSG00000257103	LSM14A	ENSG00000257103.9	1108	2402	1227	1366	1324	1137	844	679	1603
ENSG00000174917	MICOS13	ENSG00000174917.9	78	247	125	208	113	275	170	63	315
ENSG00000099203	TMED1	ENSG00000099203.7	83	187	158	116	74	158	116	59	314
ENSG00000204264	PSMB8	ENSG00000204264.12	1316	2311	1829	1468	1618	2067	1377	970	2881
ENSG00000229320	KRT8P12	ENSG00000229320.3	30	48	45	39	47	64	34	26	92
ENSG00000275221	HIST1H2AK	ENSG00000275221.2	76	151	93	155	86	160	121	54	221
ENSG00000224307	AL161785.1	ENSG00000224307.2	23	66	24	32	22	45	35	17	82
ENSG00000249142	AC074134.1	ENSG00000249142.1	15	27	14	17	8	27	21	7	44
ENSG00000187608	ISG15	ENSG00000187608.10	153	316	182	156	296	344	219	87	565
ENSG00000167113	COQ4	ENSG00000167113.11	127	248	209	247	147	324	190	109	317
ENSG00000118412	CASP8AP2	ENSG00000118412.13	840	1382	1268	951	1327	858	597	583	1150
ENSG00000110203	FOLR3	ENSG00000110203.9	44	142	99	38	90	875	128	320	93
ENSG00000131016	AKAP12	ENSG00000131016.17	367	639	173	148	246	58	135	155	185
ENSG00000137672	TRPC6	ENSG00000137672.13	24	12	17	12	8	19	12	18	54
ENSG00000222041	CYTOR	ENSG00000222041.11	261	458	445	315	305	334	422	216	746
ENSG00000104131	EIF3J	ENSG00000104131.13	516	770	682	474	582	459	282	329	595
ENSG00000214026	MRPL23	ENSG00000214026.11	193	437	247	304	220	386	277	115	591
ENSG00000257767	AC002996.1	ENSG00000257767.3	507	978	427	448	364	677	663	230	1331
ENSG00000224424	PRKAR2A-AS1	ENSG00000224424.8	6	21	10	8	15	19	20	11	19
ENSG00000247596	TWF2	ENSG00000247596.10	462	824	614	623	363	723	530	273	1436
ENSG00000105701	FKBP8	ENSG00000105701.16	710	1906	891	1318	722	1515	1264	454	2732
ENSG00000158987	RAPGEF6	ENSG00000158987.22	1174	1881	1858	2157	2180	1719	904	653	1824
ENSG00000054148	PHPT1	ENSG00000054148.18	149	313	175	210	97	259	195	101	364
ENSG00000240767	RN7SL288P	ENSG00000240767.3	7	45	12	8	13	2	8	8	4
ENSG00000183751	TBL3	ENSG00000183751.15	125	376	191	296	128	335	259	98	449
ENSG00000107874	CUEDC2	ENSG00000107874.11	93	222	137	161	129	173	138	76	303
ENSG00000221562	RNU6ATAC10P	ENSG00000221562.1	122	332	785	112	466	168	55	174	59
ENSG00000091039	OSBPL8	ENSG00000091039.17	3958	6884	3976	4110	5112	3002	2647	2205	5902
ENSG00000196843	ARID5A	ENSG00000196843.17	234	502	284	314	251	384	295	136	807
ENSG00000188735	TMEM120B	ENSG00000188735.13	31	90	53	67	47	95	53	48	91
ENSG00000155158	TTC39B	ENSG00000155158.20	651	830	871	675	855	546	388	430	693
ENSG00000126653	NSRP1	ENSG00000126653.18	260	624	277	215	401	232	132	186	281
ENSG00000119812	FAM98A	ENSG00000119812.19	90	217	158	143	129	86	74	62	188
ENSG00000285016	AC017002.6	ENSG00000285016.1	59	108	61	62	43	73	139	31	164
ENSG00000188186	LAMTOR4	ENSG00000188186.10	506	697	679	538	516	742	538	299	1104
ENSG00000164548	TRA2A	ENSG00000164548.11	865	1982	1060	708	1273	497	448	698	1078
ENSG00000110958	PTGES3	ENSG00000110958.16	967	1570	1102	872	1021	752	518	516	1458
ENSG00000100284	TOM1	ENSG00000100284.22	283	715	322	429	244	498	441	195	751
ENSG00000171262	FAM98B	ENSG00000171262.11	153	336	190	150	252	90	77	117	252
ENSG00000186827	TNFRSF4	ENSG00000186827.11	9	19	3	45	13	51	34	7	39
ENSG00000102890	ELMO3	ENSG00000102890.16	22	43	59	73	19	68	50	23	105
ENSG00000167967	E4F1	ENSG00000167967.16	292	670	370	489	297	589	413	196	777
ENSG00000114416	FXR1	ENSG00000114416.18	1743	2975	2137	1756	2052	1594	1116	1074	2393
ENSG00000267321	SNHG30	ENSG00000267321.3	63	70	78	87	70	131	78	40	135
ENSG00000103227	LMF1	ENSG00000103227.19	45	106	53	87	48	103	79	26	172
ENSG00000167543	TP53I13	ENSG00000167543.16	165	466	245	401	135	533	346	95	764
ENSG00000240489	SETP14	ENSG00000240489.1	581	745	851	408	732	416	381	332	392
ENSG00000284964	AC242842.2	ENSG00000284964.1	50	99	71	67	81	62	33	38	47
ENSG00000160570	DEDD2	ENSG00000160570.14	456	1273	607	763	474	937	777	310	1425
ENSG00000242372	EIF6	ENSG00000242372.9	431	592	603	488	371	573	445	299	956
ENSG00000226137	BAIAP2-DT	ENSG00000226137.5	259	467	283	259	305	221	188	107	413
ENSG00000130313	AC010618.1	ENSG00000130313.7	231	483	274	409	188	469	382	119	772
ENSG00000236104	ZBTB22	ENSG00000236104.3	170	399	248	286	193	335	260	133	434
ENSG00000251432	LINC02615	ENSG00000251432.7	10	12	23	20	20	13	4	4	11
ENSG00000182557	SPNS3	ENSG00000182557.8	53	85	74	36	42	106	79	17	209
ENSG00000252155	RNU6-941P	ENSG00000252155.1	28	100	36	64	62	38	25	21	41
ENSG00000262049	AC139530.2	ENSG00000262049.1	26	90	37	70	29	74	79	30	86
ENSG00000141971	MVB12A	ENSG00000141971.13	100	246	142	180	131	208	158	69	347
ENSG00000272104	Z84492.2	ENSG00000272104.1	49	102	80	107	51	107	85	35	182
ENSG00000089486	CDIP1	ENSG00000089486.17	88	252	127	132	90	195	169	54	294
ENSG00000115539	PDCL3	ENSG00000115539.14	121	225	151	109	165	100	66	90	138
ENSG00000132781	MUTYH	ENSG00000132781.19	134	272	168	195	147	256	160	101	307
ENSG00000181201	HIST3H2BA	ENSG00000181201.3	10	20	17	22	13	11	10	5	8
ENSG00000256514	AP003419.1	ENSG00000256514.1	148	318	223	254	155	371	220	79	533
ENSG00000210678	RNU6ATAC2P	ENSG00000210678.1	377	964	2307	297	1513	445	151	625	134
ENSG00000090905	TNRC6A	ENSG00000090905.19	595	1174	815	848	830	624	503	407	1038
ENSG00000176714	CCDC121	ENSG00000176714.10	21	47	53	44	38	29	17	11	42
ENSG00000096063	SRPK1	ENSG00000096063.16	541	895	765	683	719	580	442	331	827
ENSG00000221038	RNU6ATAC7P	ENSG00000221038.1	249	496	1614	176	1019	250	88	387	80
ENSG00000173540	GMPPB	ENSG00000173540.14	140	356	267	297	224	447	238	103	542
ENSG00000158792	SPATA2L	ENSG00000158792.16	44	141	41	60	32	87	56	38	153
ENSG00000105393	BABAM1	ENSG00000105393.16	400	782	570	575	386	689	549	249	996
ENSG00000089048	ESF1	ENSG00000089048.15	354	424	447	313	537	278	172	233	336
ENSG00000213842	SUGT1P2	ENSG00000213842.2	13	34	18	27	32	9	11	10	23
ENSG00000087088	BAX	ENSG00000087088.20	201	386	285	255	201	303	239	130	560
ENSG00000125995	ROMO1	ENSG00000125995.16	71	208	94	158	60	177	140	47	292
ENSG00000008382	MPND	ENSG00000008382.16	51	114	57	76	61	117	71	34	135
ENSG00000210825	SNORA40	ENSG00000210825.1	162	479	590	288	331	336	136	108	282
ENSG00000232434	AJM1	ENSG00000232434.2	12	84	23	38	17	40	54	24	70
ENSG00000230409	TCEA1P2	ENSG00000230409.3	649	1128	990	704	794	670	539	409	794
ENSG00000222036	POTEM	ENSG00000222036.8	1	6	8	8	4	13	5	7	11
ENSG00000256100	AP000721.1	ENSG00000256100.1	184	537	186	399	158	427	352	104	986
ENSG00000100285	NEFH	ENSG00000100285.10	13	35	27	10	7	6	2	6	16
ENSG00000185864	NPIPB4	ENSG00000185864.16	671	2227	1092	915	1181	780	506	645	991
ENSG00000198707	CEP290	ENSG00000198707.17	683	1160	1038	698	1316	706	403	523	787
ENSG00000125846	ZNF133	ENSG00000125846.15	87	157	144	130	127	170	134	62	241
ENSG00000267253	WHSC1L2P	ENSG00000267253.1	16	33	21	7	18	9	10	4	11
ENSG00000218739	CEBPZOS	ENSG00000218739.10	242	375	208	255	250	204	167	97	287
ENSG00000092201	SUPT16H	ENSG00000092201.10	1245	2056	1709	1254	1651	1199	856	759	1824
ENSG00000275074	NUDT18	ENSG00000275074.2	58	114	96	118	86	166	92	36	234
ENSG00000115306	SPTBN1	ENSG00000115306.16	1490	2790	2691	3339	3739	2273	1231	1086	2388
ENSG00000210140	MT-TC	ENSG00000210140.1	235	180	720	178	295	135	56	128	166
ENSG00000157227	MMP14	ENSG00000157227.14	65	147	61	84	58	95	93	42	192
ENSG00000133393	FOPNL	ENSG00000133393.13	637	984	759	676	695	572	474	338	901
ENSG00000101745	ANKRD12	ENSG00000101745.17	2126	4268	2776	2371	3255	1964	1557	1506	3122
ENSG00000158417	EIF5B	ENSG00000158417.11	250	747	356	251	400	185	143	234	383
ENSG00000127311	HELB	ENSG00000127311.10	466	602	650	646	696	540	303	253	582
ENSG00000273217	AC008695.1	ENSG00000273217.1	986	1622	1467	1764	1768	1426	766	552	1535
ENSG00000155659	VSIG4	ENSG00000155659.15	29	145	76	47	29	78	82	26	248
ENSG00000176340	COX8A	ENSG00000176340.4	240	586	246	493	168	602	475	108	1161
ENSG00000266497	RDM1P2	ENSG00000266497.1	10	85	25	25	37	23	9	11	14
ENSG00000213689	TREX1	ENSG00000213689.14	106	403	105	184	76	310	219	62	428
ENSG00000214837	LINC01347	ENSG00000214837.8	95	248	132	102	100	100	78	53	112
ENSG00000249685	AC079921.2	ENSG00000249685.1	16	29	19	10	26	18	5	4	15
ENSG00000225695	HNRNPA1P35	ENSG00000225695.1	188	232	236	163	275	153	84	75	264
ENSG00000106484	MEST	ENSG00000106484.16	40	38	31	32	68	58	61	26	85
ENSG00000068079	IFI35	ENSG00000068079.8	272	578	352	351	370	422	375	176	826
ENSG00000225217	HSPA7	ENSG00000225217.1	114	646	515	407	225	310	494	271	1783
ENSG00000100941	PNN	ENSG00000100941.9	1697	2835	1567	1160	2314	1176	693	1075	1414
ENSG00000244187	TMEM141	ENSG00000244187.8	60	100	116	105	62	108	104	43	203
ENSG00000163521	GLB1L	ENSG00000163521.16	127	199	114	118	111	76	101	53	118
ENSG00000181938	GINS3	ENSG00000181938.14	21	54	40	25	33	54	32	21	65
ENSG00000175886	RPL7AP66	ENSG00000175886.10	150	288	193	357	103	357	261	69	1043
ENSG00000261553	AL137782.1	ENSG00000261553.5	250	457	392	347	364	276	214	185	360
ENSG00000167394	ZNF668	ENSG00000167394.13	58	194	61	60	60	138	83	41	180
ENSG00000096060	FKBP5	ENSG00000096060.15	1244	3369	962	777	1644	694	501	560	1636
ENSG00000241069	AC125388.1	ENSG00000241069.1	27	43	59	37	44	40	18	8	34
ENSG00000130826	DKC1	ENSG00000130826.18	590	1580	1037	927	797	1046	453	325	937
ENSG00000180574	EIF2S3B	ENSG00000180574.3	544	962	643	620	608	529	415	307	816
ENSG00000103569	AQP9	ENSG00000103569.10	527	1111	531	485	653	681	589	390	1444
ENSG00000139546	TARBP2	ENSG00000139546.11	89	140	112	160	104	169	129	50	290
ENSG00000129691	ASH2L	ENSG00000129691.16	189	409	303	206	259	187	161	128	292
ENSG00000239763	AC009120.1	ENSG00000239763.2	28	47	42	19	37	18	16	12	33
ENSG00000158769	F11R	ENSG00000158769.18	785	1273	1009	735	960	1050	936	535	1637
ENSG00000160917	CPSF4	ENSG00000160917.15	169	317	196	213	163	302	200	89	427
ENSG00000139405	RITA1	ENSG00000139405.16	57	139	82	113	65	123	98	43	182
ENSG00000164967	RPP25L	ENSG00000164967.10	54	86	103	95	67	121	88	32	212
ENSG00000159784	FAM131B	ENSG00000159784.18	8	27	27	33	7	28	29	13	47
ENSG00000254206	NPIPB11	ENSG00000254206.5	121	489	142	168	207	134	97	109	128
ENSG00000269335	IKBKG	ENSG00000269335.6	231	753	382	398	295	577	418	175	784
ENSG00000133789	SWAP70	ENSG00000133789.15	522	998	737	733	702	606	298	349	933
ENSG00000126214	KLC1	ENSG00000126214.21	1108	2827	1619	1316	1629	1336	927	708	1972
ENSG00000182903	ZNF721	ENSG00000182903.16	388	780	652	627	769	554	308	304	588
ENSG00000169084	DHRSX	ENSG00000169084.15	132	260	120	167	103	193	151	78	342
ENSG00000244086	AC110749.1	ENSG00000244086.1	55	109	143	98	94	112	30	16	88
ENSG00000065057	NTHL1	ENSG00000065057.9	41	72	53	74	40	72	66	35	100
ENSG00000219201	AC138392.1	ENSG00000219201.4	104	225	123	130	152	67	61	74	186
ENSG00000159377	PSMB4	ENSG00000159377.11	1004	1765	1134	1184	951	1296	1020	702	2204
ENSG00000133111	RFXAP	ENSG00000133111.4	30	63	63	36	64	23	20	17	64
ENSG00000185507	IRF7	ENSG00000185507.21	281	1297	400	493	512	953	587	220	1681
ENSG00000255730	AC011462.1	ENSG00000255730.5	355	713	421	505	319	529	489	216	935
ENSG00000283726	MIR5193	ENSG00000283726.1	17	27	30	34	6	34	27	11	85
ENSG00000048649	RSF1	ENSG00000048649.13	999	1883	1408	916	1517	762	683	714	1363
ENSG00000273784	AL137058.2	ENSG00000273784.4	125	213	161	124	121	130	93	52	142
ENSG00000268575	AL031282.2	ENSG00000268575.1	998	2078	1228	805	1934	774	564	695	1278
ENSG00000251273	LINC02228	ENSG00000251273.4	9	7	12	10	6	12	16	3	68
ENSG00000134827	TCN1	ENSG00000134827.8	122	171	88	59	225	22	36	133	56
ENSG00000269307	AC010463.1	ENSG00000269307.1	279	698	444	493	300	564	459	208	790
ENSG00000232573	RPL3P4	ENSG00000232573.1	1038	1041	1382	1211	961	897	473	453	1303
ENSG00000131669	NINJ1	ENSG00000131669.10	366	1037	245	365	209	543	549	248	876
ENSG00000121101	TEX14	ENSG00000121101.16	8	13	4	8	8	13	11	6	17
ENSG00000146109	ABT1	ENSG00000146109.5	323	558	444	436	334	496	357	210	822
ENSG00000105671	DDX49	ENSG00000105671.12	260	469	333	294	259	390	296	148	637
ENSG00000167131	CCDC103	ENSG00000167131.17	13	17	5	6	8	9	22	9	27
ENSG00000259972	AC009120.2	ENSG00000259972.3	121	294	155	156	186	145	113	76	161
ENSG00000163154	TNFAIP8L2	ENSG00000163154.6	305	788	615	560	481	724	518	230	1226
ENSG00000121851	POLR3GL	ENSG00000121851.13	349	446	531	326	506	315	203	221	365
ENSG00000005206	SPPL2B	ENSG00000005206.17	249	481	301	424	243	630	386	133	629
ENSG00000117691	NENF	ENSG00000117691.10	78	171	109	144	78	164	116	51	246
ENSG00000127993	RBM48	ENSG00000127993.16	303	499	427	307	405	272	184	207	435
ENSG00000101361	NOP56	ENSG00000101361.17	1422	2160	4006	2068	2296	1999	1088	604	2498
ENSG00000183718	TRIM52	ENSG00000183718.5	508	778	681	697	695	581	401	312	639
ENSG00000143553	SNAPIN	ENSG00000143553.11	176	341	258	225	194	284	210	122	435
ENSG00000181625	SLX1B	ENSG00000181625.17	363	613	656	536	332	757	483	216	1073
ENSG00000206602	SNORD58A	ENSG00000206602.1	65	164	61	40	75	43	30	43	45
ENSG00000235333	PVRIG2P	ENSG00000235333.3	129	261	187	223	114	434	199	67	370
ENSG00000239282	CASTOR1	ENSG00000239282.8	18	52	30	63	20	81	48	17	67
ENSG00000159714	ZDHHC1	ENSG00000159714.12	22	125	24	34	14	60	91	18	93
ENSG00000184635	ZNF93	ENSG00000184635.16	81	207	132	109	143	120	90	33	115
ENSG00000197562	RAB40C	ENSG00000197562.10	89	213	112	149	89	170	167	54	269
ENSG00000104549	SQLE	ENSG00000104549.12	213	445	217	199	179	173	108	121	252
ENSG00000102710	SUPT20H	ENSG00000102710.20	580	1233	826	866	708	596	413	378	1161
ENSG00000066379	ZNRD1	ENSG00000066379.15	121	170	171	175	124	233	146	80	265
ENSG00000140264	SERF2	ENSG00000140264.21	2462	5093	3145	2763	2609	3554	2987	1809	4954
ENSG00000166562	SEC11C	ENSG00000166562.9	372	488	645	554	464	398	274	228	430
ENSG00000141499	WRAP53	ENSG00000141499.17	41	100	70	69	60	94	64	33	135
ENSG00000259788	AL596325.1	ENSG00000259788.1	6	6	5	2	13	10	8	5	17
ENSG00000105122	RASAL3	ENSG00000105122.13	518	1356	801	1011	646	1208	849	391	1557
ENSG00000108604	SMARCD2	ENSG00000108604.16	951	1979	1233	1327	1032	1432	1280	620	2511
ENSG00000023902	PLEKHO1	ENSG00000023902.14	2136	2955	2200	1827	1934	2532	2353	1109	4407
ENSG00000185418	TARSL2	ENSG00000185418.16	261	557	458	431	418	374	223	193	447
ENSG00000285932	AL133353.2	ENSG00000285932.1	113	182	160	174	106	188	136	71	319
ENSG00000116675	DNAJC6	ENSG00000116675.16	17	22	13	34	17	28	26	14	44
ENSG00000123395	ATG101	ENSG00000123395.14	163	336	246	204	205	263	191	122	451
ENSG00000169976	SF3B5	ENSG00000169976.7	189	408	251	434	170	383	344	131	610
ENSG00000182165	TP53TG1	ENSG00000182165.18	25	66	70	64	53	82	59	25	130
ENSG00000268797	AC008537.1	ENSG00000268797.1	44	118	70	118	63	116	87	34	210
ENSG00000123200	ZC3H13	ENSG00000123200.17	620	1629	818	632	897	502	484	401	1077
ENSG00000231245	C1DP1	ENSG00000231245.2	54	79	62	72	61	36	19	55	45
ENSG00000134748	PRPF38A	ENSG00000134748.13	598	1155	743	634	791	574	407	400	905
ENSG00000265190	ANXA8	ENSG00000265190.7	3	6	3	17	8	11	16	2	42
ENSG00000163322	ABRAXAS1	ENSG00000163322.14	474	868	565	532	588	569	381	215	685
ENSG00000138744	NAAA	ENSG00000138744.16	1115	2074	1218	961	982	1480	1270	670	2154
ENSG00000105928	GSDME	ENSG00000105928.16	13	6	21	11	9	27	16	5	37
ENSG00000076555	ACACB	ENSG00000076555.15	88	249	141	150	116	117	76	47	173
ENSG00000182534	MXRA7	ENSG00000182534.13	60	101	132	93	66	144	65	63	188
ENSG00000049759	NEDD4L	ENSG00000049759.20	40	142	48	82	69	75	89	77	149
ENSG00000099800	TIMM13	ENSG00000099800.8	155	268	194	183	135	247	213	72	418
ENSG00000245849	RAD51-AS1	ENSG00000245849.8	168	398	241	258	296	280	157	91	211
ENSG00000172216	CEBPB	ENSG00000172216.6	1328	3178	1676	1494	1289	1706	1802	937	4337
ENSG00000111142	METAP2	ENSG00000111142.14	840	1178	1066	763	1012	739	546	448	1117
ENSG00000231989	PPP1R2B	ENSG00000231989.5	143	243	202	193	227	154	107	110	170
ENSG00000108587	GOSR1	ENSG00000108587.16	392	718	503	461	458	411	312	223	619
ENSG00000101940	WDR13	ENSG00000101940.18	380	939	557	517	442	769	529	267	921
ENSG00000248858	AC104211.1	ENSG00000248858.7	7	28	5	9	18	18	22	7	33
ENSG00000137601	NEK1	ENSG00000137601.17	208	353	374	211	306	188	155	150	275
ENSG00000266127	ZNF415P1	ENSG00000266127.1	12	43	24	13	24	7	10	8	23
ENSG00000285589	AC010422.8	ENSG00000285589.1	468	939	520	736	458	797	552	290	1363
ENSG00000285901	AC008012.1	ENSG00000285901.2	250	482	414	349	346	401	296	211	737
ENSG00000035115	SH3YL1	ENSG00000035115.22	215	375	353	473	450	328	156	109	380
ENSG00000126088	UROD	ENSG00000126088.14	247	503	323	344	289	434	355	136	704
ENSG00000114383	TUSC2	ENSG00000114383.10	112	218	141	170	93	171	141	71	352
ENSG00000179921	GPBAR1	ENSG00000179921.15	73	422	118	172	105	203	210	83	436
ENSG00000025434	NR1H3	ENSG00000025434.19	62	143	90	82	69	154	91	37	168
ENSG00000245146	MALINC1	ENSG00000245146.7	23	28	38	34	57	32	12	7	24
ENSG00000185504	FAAP100	ENSG00000185504.17	144	371	177	361	130	387	351	73	657
ENSG00000169224	GCSAML	ENSG00000169224.13	150	254	112	102	102	44	66	56	172
ENSG00000237682	AC234775.2	ENSG00000237682.2	29	57	39	32	48	32	26	13	31
ENSG00000114853	ZBTB47	ENSG00000114853.15	160	402	175	204	168	298	234	92	446
ENSG00000084764	MAPRE3	ENSG00000084764.12	12	35	20	23	15	25	27	12	45
ENSG00000273247	AC097376.2	ENSG00000273247.5	80	147	117	130	122	101	82	35	110
ENSG00000163520	FBLN2	ENSG00000163520.14	13	22	22	26	8	96	25	5	52
ENSG00000010256	UQCRC1	ENSG00000010256.11	604	1547	761	973	589	1086	916	379	2258
ENSG00000285446	Z84488.2	ENSG00000285446.1	724	780	558	595	548	722	563	393	1503
ENSG00000151117	TMEM86A	ENSG00000151117.9	34	69	47	49	47	58	52	22	135
ENSG00000185404	SP140L	ENSG00000185404.17	624	1139	885	741	943	758	434	408	967
ENSG00000214029	ZNF891	ENSG00000214029.6	162	226	261	248	363	216	95	87	214
ENSG00000128708	HAT1	ENSG00000128708.13	459	1028	608	486	550	392	349	306	733
ENSG00000115274	INO80B	ENSG00000115274.15	150	282	248	199	197	280	196	139	328
ENSG00000286231	AL445423.2	ENSG00000286231.1	182	537	205	313	210	293	339	173	554
ENSG00000186222	BLOC1S4	ENSG00000186222.5	85	137	151	194	112	219	142	59	286
ENSG00000101152	DNAJC5	ENSG00000101152.11	1074	2543	1525	1577	1124	1947	1620	666	3311
ENSG00000127838	PNKD	ENSG00000127838.14	126	446	153	229	114	328	224	95	424
ENSG00000262898	AC139099.2	ENSG00000262898.3	13	10	7	2	10	12	15	4	30
ENSG00000226810	AC112198.1	ENSG00000226810.3	8	25	17	7	17	8	4	10	2
ENSG00000119397	CNTRL	ENSG00000119397.18	2814	5566	3675	2911	4624	2938	1942	2021	2993
ENSG00000138678	GPAT3	ENSG00000138678.11	462	683	749	529	515	545	591	466	1154
ENSG00000284906	ARHGAP11B	ENSG00000284906.2	80	154	111	66	115	69	56	38	114
ENSG00000100299	ARSA	ENSG00000100299.18	88	257	137	243	88	258	153	64	449
ENSG00000249476	AC008467.1	ENSG00000249476.2	43	135	50	65	64	52	36	28	53
ENSG00000173473	SMARCC1	ENSG00000173473.11	1083	1829	1326	1045	1264	969	701	669	1481
ENSG00000025708	TYMP	ENSG00000025708.14	2448	5086	2482	2854	2556	4363	3746	1136	9741
ENSG00000163993	S100P	ENSG00000163993.7	49	43	53	29	63	25	15	32	21
ENSG00000285837	AC024598.1	ENSG00000285837.1	5	20	22	26	10	46	18	8	35
ENSG00000287151	C2orf27A	ENSG00000287151.1	40	107	67	77	4	69	112	35	228
ENSG00000204287	HLA-DRA	ENSG00000204287.14	16789	33650	17303	17398	16277	22071	18948	10530	40833
ENSG00000128185	DGCR6L	ENSG00000128185.10	97	175	116	234	74	237	201	48	330
ENSG00000140983	RHOT2	ENSG00000140983.14	354	744	432	664	343	787	571	195	1086
ENSG00000132207	SLX1A	ENSG00000132207.18	370	615	665	541	336	762	491	216	1084
ENSG00000168298	HIST1H1E	ENSG00000168298.7	2487	7226	2731	4170	2779	2358	2140	1628	3369
ENSG00000177943	MAMDC4	ENSG00000177943.14	36	116	46	114	30	122	87	23	189
ENSG00000226029	LINC01772	ENSG00000226029.1	61	175	89	55	133	68	29	39	95
ENSG00000186787	SPIN2B	ENSG00000186787.10	101	231	192	146	146	137	79	77	159
ENSG00000013016	EHD3	ENSG00000013016.16	138	183	121	143	111	151	121	79	374
ENSG00000256500	AL139300.1	ENSG00000256500.6	886	2217	1283	1007	1303	1039	762	594	1398
ENSG00000163947	ARHGEF3	ENSG00000163947.12	823	1738	1272	1136	1155	847	768	532	1624
ENSG00000160325	CACFD1	ENSG00000160325.15	20	47	28	30	30	51	44	10	83
ENSG00000264207	AC239868.1	ENSG00000264207.1	19	25	32	19	28	32	46	11	59
ENSG00000213089	PDCL3P5	ENSG00000213089.4	16	22	13	15	17	12	3	5	19
ENSG00000077348	EXOSC5	ENSG00000077348.9	77	105	68	86	50	122	81	41	138
ENSG00000171302	CANT1	ENSG00000171302.17	162	446	273	344	183	359	252	144	552
ENSG00000177084	POLE	ENSG00000177084.18	283	668	519	428	382	379	266	176	547
ENSG00000198879	SFMBT2	ENSG00000198879.12	468	1029	749	446	565	433	388	296	680
ENSG00000033100	CHPF2	ENSG00000033100.16	479	1142	691	909	510	1031	708	310	1774
ENSG00000198841	KTI12	ENSG00000198841.4	85	155	90	97	71	131	89	64	171
ENSG00000169122	FAM110B	ENSG00000169122.11	32	47	32	22	32	30	49	21	93
ENSG00000092330	AL096870.1	ENSG00000092330.18	631	1309	903	954	753	1090	884	435	1516
ENSG00000105583	WDR83OS	ENSG00000105583.11	180	355	235	332	144	343	254	95	750
ENSG00000144567	RETREG2	ENSG00000144567.11	840	1794	1139	1047	816	1262	1015	581	1969
ENSG00000014914	MTMR11	ENSG00000014914.21	391	885	677	425	470	698	670	238	1115
ENSG00000099785	2-Mar	ENSG00000099785.11	350	674	348	408	258	481	472	160	1203
ENSG00000148803	FUOM	ENSG00000148803.12	99	148	98	92	71	131	124	40	245
ENSG00000272899	ATP6V1FNB	ENSG00000272899.4	5	18	11	16	11	19	13	6	32
ENSG00000236675	MTX1P1	ENSG00000236675.1	40	183	58	95	37	145	112	24	248
ENSG00000110446	SLC15A3	ENSG00000110446.12	770	1630	683	693	617	981	735	540	1736
ENSG00000279073	AL807752.6	ENSG00000279073.3	54	61	69	70	32	94	58	20	255
ENSG00000084207	GSTP1	ENSG00000084207.18	1027	3923	1123	1442	832	2347	2068	625	4196
ENSG00000183281	PLGLB1	ENSG00000183281.15	132	255	254	204	138	193	77	77	174
ENSG00000229944	EIF4EP2	ENSG00000229944.3	204	387	286	271	234	225	164	118	330
ENSG00000159363	ATP13A2	ENSG00000159363.19	125	437	162	299	116	345	247	91	532
ENSG00000285994	AL731559.1	ENSG00000285994.1	11	46	26	18	30	16	10	10	19
ENSG00000163904	SENP2	ENSG00000163904.13	380	807	625	436	573	403	277	304	607
ENSG00000279845	AC097372.2	ENSG00000279845.1	24	16	9	7	14	16	22	12	33
ENSG00000176101	SSNA1	ENSG00000176101.12	121	271	139	217	92	241	164	70	414
ENSG00000240531	RPL21P123	ENSG00000240531.1	143	51	181	26	152	28	17	80	8
ENSG00000184227	ACOT1	ENSG00000184227.8	14	36	30	40	25	37	33	15	69
ENSG00000206140	TMEM191C	ENSG00000206140.11	31	84	33	34	56	31	31	15	29
ENSG00000104907	TRMT1	ENSG00000104907.13	288	488	362	445	314	582	377	175	631
ENSG00000267322	SNHG22	ENSG00000267322.2	521	1344	818	675	634	688	341	304	995
ENSG00000226085	UQCRFS1P1	ENSG00000226085.3	151	255	164	153	108	185	149	108	321
ENSG00000230980	RPL36AP39	ENSG00000230980.1	60	73	92	22	78	26	15	77	5
ENSG00000187630	DHRS4L2	ENSG00000187630.17	294	678	268	347	205	362	392	191	871
ENSG00000177542	SLC25A22	ENSG00000177542.11	55	134	76	106	54	140	77	38	180
ENSG00000181031	RPH3AL	ENSG00000181031.16	12	30	11	15	16	12	6	2	19
ENSG00000167232	ZNF91	ENSG00000167232.14	2782	4028	3853	3288	3744	2736	1960	1876	2199
ENSG00000163870	TPRA1	ENSG00000163870.16	117	311	166	263	138	309	219	66	554
ENSG00000251158	AC131392.2	ENSG00000251158.1	47	261	65	49	46	43	37	19	55
ENSG00000151882	CCL28	ENSG00000151882.11	39	111	85	126	84	87	35	22	67
ENSG00000089820	ARHGAP4	ENSG00000089820.16	1928	4556	2623	2909	2053	3822	2542	1220	6012
ENSG00000169764	UGP2	ENSG00000169764.16	873	1766	1178	803	1193	649	533	604	1393
ENSG00000119906	SLF2	ENSG00000119906.13	1010	2035	1444	1223	1444	1101	875	688	1604
ENSG00000123124	WWP1	ENSG00000123124.14	647	1226	826	735	933	528	399	442	1173
ENSG00000229237	HMGN1P37	ENSG00000229237.2	103	173	138	81	220	90	92	56	67
ENSG00000171530	TBCA	ENSG00000171530.15	503	872	810	474	628	559	386	295	565
ENSG00000235903	CPB2-AS1	ENSG00000235903.9	8	16	5	4	6	14	12	6	13
ENSG00000106003	LFNG	ENSG00000106003.13	1099	2674	1867	1826	999	2370	1808	715	3597
ENSG00000237359	AL354977.2	ENSG00000237359.2	11	37	21	8	24	7	6	11	11
ENSG00000179195	ZNF664	ENSG00000179195.16	761	1469	1010	836	964	777	523	527	1127
ENSG00000104872	PIH1D1	ENSG00000104872.11	322	632	566	510	424	607	459	256	797
ENSG00000122783	CYREN	ENSG00000122783.17	254	415	330	310	236	438	297	132	580
ENSG00000042753	AP2S1	ENSG00000042753.12	253	498	330	318	230	372	313	138	945
ENSG00000136098	NEK3	ENSG00000136098.17	212	411	195	170	212	190	165	92	140
ENSG00000275183	LENG9	ENSG00000275183.2	13	56	33	33	24	46	39	11	104
ENSG00000100908	EMC9	ENSG00000100908.14	17	20	19	23	17	25	24	9	54
ENSG00000279722	AC007342.7	ENSG00000279722.1	20	26	44	48	34	41	14	3	15
ENSG00000198917	SPOUT1	ENSG00000198917.13	248	450	348	352	260	498	328	149	552
ENSG00000125611	CHCHD5	ENSG00000125611.15	11	42	20	37	25	35	34	14	61
ENSG00000232533	AC093673.1	ENSG00000232533.1	88	159	77	93	70	99	121	46	264
ENSG00000072422	RHOBTB1	ENSG00000072422.17	188	122	92	93	109	101	161	106	357
ENSG00000188229	TUBB4B	ENSG00000188229.6	323	1139	306	403	378	529	568	307	952
ENSG00000234297	AL592293.2	ENSG00000234297.2	17	36	22	21	38	21	12	11	14
ENSG00000110442	COMMD9	ENSG00000110442.12	560	1325	593	582	559	752	686	423	1278
ENSG00000171703	TCEA2	ENSG00000171703.17	41	82	56	67	60	81	66	31	113
ENSG00000248476	BACH1-IT1	ENSG00000248476.1	53	102	49	37	58	33	33	25	51
ENSG00000117419	ERI3	ENSG00000117419.16	94	182	114	191	106	174	133	71	273
ENSG00000182154	MRPL41	ENSG00000182154.8	90	167	139	160	125	158	124	65	337
ENSG00000168286	THAP11	ENSG00000168286.3	366	488	440	541	336	548	403	210	951
ENSG00000177352	CCDC71	ENSG00000177352.10	73	171	115	189	87	196	159	44	310
ENSG00000165282	PIGO	ENSG00000165282.14	113	262	161	210	116	278	199	61	373
ENSG00000138160	KIF11	ENSG00000138160.7	74	131	133	107	111	87	75	38	105
ENSG00000197632	SERPINB2	ENSG00000197632.9	40	91	80	37	97	74	58	59	185
ENSG00000122870	BICC1	ENSG00000122870.12	9	24	16	24	3	30	23	13	25
ENSG00000156453	PCDH1	ENSG00000156453.14	10	64	31	25	24	51	25	28	56
ENSG00000172687	ZNF738	ENSG00000172687.13	73	120	99	88	106	160	115	64	136
ENSG00000229097	CALM2P2	ENSG00000229097.1	52	191	112	47	112	65	47	43	49
ENSG00000100292	HMOX1	ENSG00000100292.18	599	1362	816	622	458	1031	769	372	1351
ENSG00000142634	EFHD2	ENSG00000142634.13	1505	5122	2242	1760	1719	2572	2329	1246	5237
ENSG00000276509	AC239799.1	ENSG00000276509.1	3	11	14	8	2	9	8	11	19
ENSG00000286104	AC016629.3	ENSG00000286104.1	52	228	135	118	130	193	112	97	224
ENSG00000138867	GUCD1	ENSG00000138867.17	748	1857	973	1259	831	1363	1002	575	2011
ENSG00000004660	CAMKK1	ENSG00000004660.15	62	186	104	71	69	119	95	60	178
ENSG00000092929	UNC13D	ENSG00000092929.12	612	1576	862	1086	729	1395	963	386	2121
ENSG00000167565	SERTAD3	ENSG00000167565.13	214	434	202	198	170	264	260	144	439
ENSG00000133315	MACROD1	ENSG00000133315.12	5	10	10	16	8	23	11	4	25
ENSG00000197070	ARRDC1	ENSG00000197070.14	379	887	456	674	350	824	668	201	1218
ENSG00000162711	NLRP3	ENSG00000162711.18	1195	2203	1172	1096	1209	1374	1247	895	2428
ENSG00000238227	TMEM250	ENSG00000238227.8	193	523	360	445	256	483	381	141	769
ENSG00000170638	TRABD	ENSG00000170638.10	409	912	475	649	394	798	578	213	1485
ENSG00000273003	ARL2-SNX15	ENSG00000273003.1	150	370	253	256	192	297	246	140	379
ENSG00000141994	DUS3L	ENSG00000141994.16	160	376	199	255	144	327	244	95	431
ENSG00000165733	BMS1	ENSG00000165733.8	568	1102	876	700	873	622	439	426	925
ENSG00000102241	HTATSF1	ENSG00000102241.12	748	1060	1074	615	958	595	492	439	895
ENSG00000104886	PLEKHJ1	ENSG00000104886.12	180	306	244	292	193	313	218	102	627
ENSG00000113716	HMGXB3	ENSG00000113716.13	268	790	416	502	352	614	431	219	820
ENSG00000146834	MEPCE	ENSG00000146834.14	270	534	369	380	308	471	333	168	682
ENSG00000103196	CRISPLD2	ENSG00000103196.12	599	893	409	385	535	546	570	433	1178
ENSG00000146828	SLC12A9	ENSG00000146828.18	692	1700	809	829	677	1282	962	367	2139
ENSG00000160685	ZBTB7B	ENSG00000160685.13	831	2189	971	1365	863	1496	1213	555	2789
ENSG00000197150	ABCB8	ENSG00000197150.13	106	245	145	181	119	264	156	61	325
ENSG00000276931	AC009041.4	ENSG00000276931.1	10	24	8	13	17	7	5	4	15
ENSG00000139726	DENR	ENSG00000139726.11	722	953	910	651	912	632	432	421	846
ENSG00000275713	HIST1H2BH	ENSG00000275713.2	136	228	241	316	198	161	114	77	233
ENSG00000258082	AL391832.3	ENSG00000258082.1	28	29	17	13	19	24	23	11	96
ENSG00000094975	SUCO	ENSG00000094975.14	941	1511	1133	952	1125	735	617	580	1419
ENSG00000229859	PGA3	ENSG00000229859.10	30	52	41	15	19	48	29	18	75
ENSG00000004799	PDK4	ENSG00000004799.8	583	2002	1449	1427	819	754	672	322	1560
ENSG00000005175	RPAP3	ENSG00000005175.10	616	1066	749	572	796	584	435	327	938
ENSG00000100320	RBFOX2	ENSG00000100320.23	5	12	11	10	12	16	12	9	17
ENSG00000210082	MT-RNR2	ENSG00000210082.2	595	11278	1007	24038	824	1044	680	431	398
ENSG00000100055	CYTH4	ENSG00000100055.21	1872	4433	2921	2990	2384	3358	2708	1328	6040
ENSG00000188177	ZC3H6	ENSG00000188177.14	481	736	591	501	703	419	344	308	647
ENSG00000284442	MIR2110	ENSG00000284442.1	15	42	20	16	27	39	15	18	66
ENSG00000127419	TMEM175	ENSG00000127419.17	108	429	149	267	101	368	226	78	485
ENSG00000202400	SNORD82	ENSG00000202400.1	31	17	90	13	50	9	4	9	24
ENSG00000182173	TSEN54	ENSG00000182173.14	197	399	397	285	259	418	298	144	533
ENSG00000196912	ANKRD36B	ENSG00000196912.12	741	1518	1470	1129	1554	1018	609	663	991
ENSG00000130748	TMEM160	ENSG00000130748.7	36	51	59	45	39	50	44	24	188
ENSG00000172661	WASHC2C	ENSG00000172661.19	2547	5478	3117	2130	2901	1954	2144	1240	3546
ENSG00000230721	AL049597.1	ENSG00000230721.1	39	66	41	68	31	22	40	24	15
ENSG00000163946	TASOR	ENSG00000163946.13	3362	6084	4111	3204	4133	2627	2188	2000	5396
ENSG00000213700	RPL17P50	ENSG00000213700.3	330	475	461	277	427	326	257	173	240
ENSG00000228300	C19orf24	ENSG00000228300.14	48	142	55	104	39	122	95	28	194
ENSG00000254788	CKLF-CMTM1	ENSG00000254788.7	353	696	480	520	381	498	477	265	866
ENSG00000100575	TIMM9	ENSG00000100575.14	89	150	119	89	113	87	52	55	116
ENSG00000105676	ARMC6	ENSG00000105676.14	116	276	161	205	124	201	158	87	401
ENSG00000103485	QPRT	ENSG00000103485.19	26	88	50	56	44	88	48	22	121
ENSG00000147010	SH3KBP1	ENSG00000147010.18	925	2241	1224	1164	1085	945	684	580	1736
ENSG00000205336	ADGRG1	ENSG00000205336.14	196	1101	832	403	447	877	654	341	956
ENSG00000099849	RASSF7	ENSG00000099849.15	54	143	99	153	51	188	130	29	290
ENSG00000198113	TOR4A	ENSG00000198113.3	140	375	195	262	153	258	301	86	561
ENSG00000166783	MARF1	ENSG00000166783.22	648	1646	908	1010	832	791	527	395	1334
ENSG00000012660	ELOVL5	ENSG00000012660.14	1404	2761	1637	1738	1788	1647	1111	808	2187
ENSG00000166189	HPS6	ENSG00000166189.8	146	425	241	291	174	387	285	80	769
ENSG00000211450	SELENOH	ENSG00000211450.10	397	663	656	540	474	724	464	257	1062
ENSG00000187474	FPR3	ENSG00000187474.5	63	186	152	71	69	126	84	58	722
ENSG00000177963	RIC8A	ENSG00000177963.14	583	1293	727	862	563	995	727	395	1425
ENSG00000169738	DCXR	ENSG00000169738.8	85	251	126	214	132	186	196	76	333
ENSG00000213057	C1orf220	ENSG00000213057.5	10	23	15	24	15	18	10	3	7
ENSG00000153574	RPIA	ENSG00000153574.9	165	361	216	153	257	145	125	106	244
ENSG00000230155	FO393401.1	ENSG00000230155.6	15	63	19	37	25	57	40	14	61
ENSG00000249825	AC012636.1	ENSG00000249825.6	24	34	28	26	34	33	8	8	24
ENSG00000083799	CYLD	ENSG00000083799.18	3688	5124	4276	4175	5031	3509	2537	1950	5602
ENSG00000187051	RPS19BP1	ENSG00000187051.9	243	387	274	258	236	321	216	149	630
ENSG00000176020	AMIGO3	ENSG00000176020.9	18	90	30	49	28	84	44	16	102
ENSG00000072501	SMC1A	ENSG00000072501.19	715	1602	897	669	945	642	543	420	1139
ENSG00000279406	AL359183.1	ENSG00000279406.1	25	56	40	25	27	39	52	24	60
ENSG00000164053	ATRIP	ENSG00000164053.21	174	571	231	304	183	445	314	114	586
ENSG00000171159	C9orf16	ENSG00000171159.5	109	237	112	213	77	240	160	55	382
ENSG00000197442	MAP3K5	ENSG00000197442.10	1471	2639	1864	1765	1708	1539	1238	767	2514
ENSG00000029153	ARNTL2	ENSG00000029153.14	50	112	67	46	70	27	26	26	99
ENSG00000136938	ANP32B	ENSG00000136938.9	104	397	112	111	98	68	52	68	151
ENSG00000101084	RAB5IF	ENSG00000101084.18	911	1466	956	790	860	908	978	638	2076
ENSG00000128271	ADORA2A	ENSG00000128271.22	65	69	100	125	66	150	71	53	174
ENSG00000234857	HNRNPUL2-BSCL2	ENSG00000234857.2	411	1176	483	490	633	426	303	270	725
ENSG00000174370	C11orf45	ENSG00000174370.11	15	19	24	20	24	17	10	3	18
ENSG00000266931	AC092651.2	ENSG00000266931.2	56	201	77	121	60	138	134	38	252
ENSG00000108679	LGALS3BP	ENSG00000108679.13	80	142	46	124	103	160	105	42	240
ENSG00000080947	CROCCP3	ENSG00000080947.15	62	156	103	142	99	181	97	56	208
ENSG00000122122	SASH3	ENSG00000122122.10	1299	3665	1863	2045	1521	2739	2099	917	3615
ENSG00000259784	AC093525.1	ENSG00000259784.1	35	101	58	88	30	104	61	26	152
ENSG00000177674	AGTRAP	ENSG00000177674.16	397	1275	535	649	356	857	756	226	1919
ENSG00000260816	AC027279.1	ENSG00000260816.2	6	21	14	20	15	10	5	4	14
ENSG00000092098	RNF31	ENSG00000092098.17	398	1266	505	740	461	956	720	263	1436
ENSG00000239203	AC093484.1	ENSG00000239203.1	58	120	73	96	63	108	82	32	223
ENSG00000261490	AC005674.2	ENSG00000261490.1	208	292	280	278	329	205	149	128	288
ENSG00000237298	TTN-AS1	ENSG00000237298.10	536	1067	579	609	596	708	584	368	1275
ENSG00000186010	NDUFA13	ENSG00000186010.19	499	958	740	708	536	871	773	298	1202
ENSG00000133247	KMT5C	ENSG00000133247.14	48	111	61	85	59	145	82	23	176
ENSG00000124299	PEPD	ENSG00000124299.15	227	439	309	314	198	373	327	109	807
ENSG00000159322	ADPGK	ENSG00000159322.17	1931	3227	2479	1866	2330	2770	2095	1353	3754
ENSG00000172985	SH3RF3	ENSG00000172985.11	17	23	6	15	15	28	22	6	40
ENSG00000198833	UBE2J1	ENSG00000198833.7	1048	3064	1387	2219	1533	922	1035	677	2359
ENSG00000267228	AC012254.2	ENSG00000267228.7	375	637	497	378	478	368	265	231	544
ENSG00000163719	MTMR14	ENSG00000163719.20	964	2198	1220	1190	989	1550	1235	583	2618
ENSG00000214894	LINC00243	ENSG00000214894.6	23	47	72	79	73	34	24	18	41
ENSG00000173614	NMNAT1	ENSG00000173614.14	230	351	349	217	321	226	144	130	327
ENSG00000137880	GCHFR	ENSG00000137880.6	49	95	50	66	62	87	82	23	165
ENSG00000178057	NDUFAF3	ENSG00000178057.15	160	446	235	330	159	401	299	92	649
ENSG00000240036	AC104563.1	ENSG00000240036.4	430	803	533	997	547	789	403	139	198
ENSG00000103811	CTSH	ENSG00000103811.18	1972	5363	2321	2048	1757	3552	2712	1213	4898
ENSG00000092621	PHGDH	ENSG00000092621.13	5	13	3	19	6	18	14	20	12
ENSG00000256361	AC027544.1	ENSG00000256361.1	21	34	17	12	20	14	2	14	12
ENSG00000204308	RNF5	ENSG00000204308.8	143	284	236	194	117	226	185	98	412
ENSG00000163221	S100A12	ENSG00000163221.9	1498	2456	2117	1610	1969	2639	1930	950	3047
ENSG00000103490	PYCARD	ENSG00000103490.14	366	867	477	577	311	621	549	207	1499
ENSG00000225973	PIGBOS1	ENSG00000225973.4	119	177	153	112	93	181	132	81	205
ENSG00000164077	MON1A	ENSG00000164077.14	42	111	50	101	41	111	85	29	137
ENSG00000138085	ATRAID	ENSG00000138085.17	397	780	571	686	440	764	487	280	1051
ENSG00000203780	FANK1	ENSG00000203780.12	2	4	5	18	6	19	10	6	10
ENSG00000165915	SLC39A13	ENSG00000165915.14	68	177	89	169	68	185	130	41	269
ENSG00000286408	AC113410.4	ENSG00000286408.1	20	38	14	33	18	32	29	13	58
ENSG00000140995	DEF8	ENSG00000140995.17	560	1069	773	920	608	887	783	358	1673
ENSG00000116863	ADPRHL2	ENSG00000116863.11	137	265	217	165	159	234	182	79	397
ENSG00000150540	HNMT	ENSG00000150540.14	854	1571	1085	804	897	1155	986	573	1673
ENSG00000197694	SPTAN1	ENSG00000197694.18	1441	2875	2009	2897	2162	1956	883	997	2628
ENSG00000273507	AL354809.1	ENSG00000273507.5	4	8	9	3	11	14	14	5	11
ENSG00000228828	TLK2P2	ENSG00000228828.1	5	20	14	12	23	7	9	3	9
ENSG00000132017	DCAF15	ENSG00000132017.10	251	680	355	434	270	511	410	172	748
ENSG00000186654	PRR5	ENSG00000186654.21	34	119	104	86	70	154	93	34	155
ENSG00000198952	SMG5	ENSG00000198952.8	727	1754	1193	1343	874	1644	1307	501	2060
ENSG00000264187	AC055811.2	ENSG00000264187.1	106	217	138	166	138	229	152	57	329
ENSG00000269242	AC010422.3	ENSG00000269242.1	680	1916	853	1260	605	1519	1123	387	4106
ENSG00000156709	AIFM1	ENSG00000156709.15	200	297	260	199	212	181	110	88	317
ENSG00000214193	SH3D21	ENSG00000214193.11	19	39	24	18	20	20	8	11	18
ENSG00000196684	HSH2D	ENSG00000196684.12	559	1204	875	540	728	1171	835	379	1153
ENSG00000231164	RPL7P56	ENSG00000231164.1	7	53	31	22	26	23	9	5	15
ENSG00000261832	AC138894.1	ENSG00000261832.6	323	622	356	485	295	499	392	208	763
ENSG00000256238	SUPT16HP1	ENSG00000256238.1	46	58	53	42	71	39	21	19	58
ENSG00000122477	LRRC39	ENSG00000122477.13	15	41	20	13	25	12	8	11	18
ENSG00000275302	CCL4	ENSG00000275302.2	114	307	361	139	153	235	437	106	421
ENSG00000078699	CBFA2T2	ENSG00000078699.22	110	301	155	198	176	160	94	65	212
ENSG00000247077	PGAM5	ENSG00000247077.7	201	353	264	305	206	330	251	125	492
ENSG00000131401	NAPSB	ENSG00000131401.11	605	1125	402	651	104	673	895	276	2253
ENSG00000154310	TNIK	ENSG00000154310.17	382	935	632	564	655	468	328	354	620
ENSG00000273008	AC010864.1	ENSG00000273008.1	18	33	12	15	20	25	29	10	43
ENSG00000226742	HSBP1L1	ENSG00000226742.4	96	178	188	99	177	102	102	65	77
ENSG00000000938	FGR	ENSG00000000938.13	4873	12642	6673	4863	5545	8248	7887	2917	14436
ENSG00000227337	RPL23AP43	ENSG00000227337.1	66	29	111	65	48	46	19	20	14
ENSG00000131203	IDO1	ENSG00000131203.13	23	43	37	11	22	29	27	19	85
ENSG00000172794	RAB37	ENSG00000172794.20	534	662	803	573	460	684	576	427	1046
ENSG00000122971	ACADS	ENSG00000122971.9	75	120	107	104	68	117	121	34	271
ENSG00000008838	MED24	ENSG00000008838.20	235	518	326	395	314	413	336	189	590
ENSG00000172057	ORMDL3	ENSG00000172057.10	476	968	796	695	828	816	354	286	720
ENSG00000168005	SPINDOC	ENSG00000168005.9	23	77	48	42	28	65	34	29	85
ENSG00000221823	PPP3R1	ENSG00000221823.11	773	1396	832	715	739	505	513	430	1099
ENSG00000104974	LILRA1	ENSG00000104974.12	457	1749	624	707	434	954	962	328	1680
ENSG00000115661	STK16	ENSG00000115661.14	182	336	262	232	203	295	225	116	429
ENSG00000250302	LINC01618	ENSG00000250302.3	13	34	21	38	9	28	32	11	63
ENSG00000238597	SNORD4B	ENSG00000238597.1	15	37	20	11	17	9	10	10	12
ENSG00000161265	U2AF1L4	ENSG00000161265.15	117	257	146	180	107	206	165	109	245
ENSG00000116663	FBXO6	ENSG00000116663.11	85	246	145	107	106	150	130	63	361
ENSG00000120725	SIL1	ENSG00000120725.13	173	328	185	189	177	231	228	121	344
ENSG00000111644	ACRBP	ENSG00000111644.8	87	95	71	59	45	81	84	35	180
ENSG00000229183	PGA4	ENSG00000229183.9	29	52	46	15	20	48	32	16	83
ENSG00000101161	PRPF6	ENSG00000101161.8	659	1233	931	959	843	774	558	394	1208
ENSG00000216490	IFI30	ENSG00000216490.4	4884	12650	6185	4745	4083	7674	5730	3099	15658
ENSG00000165424	ZCCHC24	ENSG00000165424.7	78	189	87	69	63	100	101	82	178
ENSG00000147394	ZNF185	ENSG00000147394.18	464	795	481	589	369	693	655	257	883
ENSG00000070614	NDST1	ENSG00000070614.15	308	1049	371	319	322	534	469	215	1087
ENSG00000132819	RBM38	ENSG00000132819.17	329	726	352	596	320	578	453	212	976
ENSG00000099290	WASHC2A	ENSG00000099290.17	2189	4777	2754	1975	2422	1773	1680	1231	3238
ENSG00000105755	ETHE1	ENSG00000105755.8	75	180	122	199	74	154	141	57	344
ENSG00000101882	NKAP	ENSG00000101882.10	291	396	373	221	323	230	172	160	312
ENSG00000145741	BTF3	ENSG00000145741.16	3411	6660	3880	4025	3901	3824	2798	1916	4442
ENSG00000047648	ARHGAP6	ENSG00000047648.23	104	87	39	46	83	71	76	50	233
ENSG00000213904	LIPE-AS1	ENSG00000213904.9	12	33	21	31	17	30	23	13	50
ENSG00000283411	AL590627.2	ENSG00000283411.1	76	228	95	158	55	198	127	49	278
ENSG00000108848	LUC7L3	ENSG00000108848.16	3937	6272	4590	3932	5012	4018	2771	2263	4848
ENSG00000125810	CD93	ENSG00000125810.10	4974	7913	6076	4887	5272	6260	5826	2798	13252
ENSG00000215914	MMP23A	ENSG00000215914.4	24	65	47	29	26	47	64	13	111
ENSG00000196878	LAMB3	ENSG00000196878.15	10	19	15	6	6	15	12	7	28
ENSG00000086712	TXLNG	ENSG00000086712.13	275	483	373	382	336	305	218	185	397
ENSG00000105325	FZR1	ENSG00000105325.15	227	598	361	505	276	552	363	175	760
ENSG00000210077	MT-TV	ENSG00000210077.1	1251	2954	4948	1711	1456	1402	540	506	3608
ENSG00000204839	MROH6	ENSG00000204839.9	33	203	49	64	52	89	107	39	170
ENSG00000164506	STXBP5	ENSG00000164506.14	840	1537	1062	1077	1073	803	713	502	1481
ENSG00000256745	AP002784.2	ENSG00000256745.1	305	611	299	329	292	377	352	169	1385
ENSG00000277991	FP236241.1	ENSG00000277991.4	15	53	3	60	91	78	51	25	122
ENSG00000112561	TFEB	ENSG00000112561.19	209	633	281	339	244	412	321	138	873
ENSG00000258674	AC011448.1	ENSG00000258674.5	491	942	737	704	534	861	763	292	1196
ENSG00000226981	ABHD17AP6	ENSG00000226981.2	70	525	129	366	87	403	326	57	933
ENSG00000276150	RF02199	ENSG00000276150.1	55	79	57	51	80	40	31	37	51
ENSG00000105499	PLA2G4C	ENSG00000105499.14	48	57	44	47	89	47	33	20	20
ENSG00000272509	AC087752.4	ENSG00000272509.1	23	15	20	24	17	16	5	4	18
ENSG00000262879	AC005670.3	ENSG00000262879.6	238	439	332	344	336	325	241	113	303
ENSG00000203644	AC083799.1	ENSG00000203644.3	150	235	195	143	167	91	101	119	157
ENSG00000270647	TAF15	ENSG00000270647.6	271	876	393	303	403	240	184	185	564
ENSG00000182923	CEP63	ENSG00000182923.19	362	789	530	422	629	376	338	256	590
ENSG00000237226	RPS3AP39	ENSG00000237226.1	163	38	227	55	206	57	37	46	6
ENSG00000198467	TPM2	ENSG00000198467.16	131	269	183	214	155	198	68	82	179
ENSG00000228589	SPCS2P4	ENSG00000228589.3	93	118	112	69	99	52	36	37	139
ENSG00000184384	MAML2	ENSG00000184384.14	265	711	269	518	416	361	220	168	352
ENSG00000268465	AC008403.1	ENSG00000268465.1	56	86	58	68	57	85	54	33	149
ENSG00000276533	AC018926.2	ENSG00000276533.1	5	18	16	14	16	19	14	12	27
ENSG00000236570	RAD23BP1	ENSG00000236570.1	10	20	14	9	14	9	5	8	6
ENSG00000138073	PREB	ENSG00000138073.14	260	599	463	516	379	574	473	177	899
ENSG00000135446	CDK4	ENSG00000135446.17	127	208	172	223	107	258	159	78	316
ENSG00000188010	MORN2	ENSG00000188010.15	56	90	49	38	69	29	33	23	64
ENSG00000227001	NBPF2P	ENSG00000227001.3	3	7	19	14	2	18	5	7	35
ENSG00000244674	RPS3AP15	ENSG00000244674.1	197	46	274	74	225	66	52	53	9
ENSG00000243759	ST13P15	ENSG00000243759.1	52	140	75	93	58	75	47	25	70
ENSG00000167635	ZNF146	ENSG00000167635.12	1385	2313	2093	1571	1981	1524	1095	930	1805
ENSG00000262660	AC139530.3	ENSG00000262660.1	38	69	25	39	47	46	43	33	101
ENSG00000111450	STX2	ENSG00000111450.14	326	694	457	489	444	437	216	214	588
ENSG00000184207	PGP	ENSG00000184207.9	145	268	192	240	153	248	215	74	518
ENSG00000264235	AP005329.1	ENSG00000264235.6	8	16	5	7	16	10	14	7	36
ENSG00000009954	BAZ1B	ENSG00000009954.11	1182	2496	1701	1398	1839	1353	977	849	1824
ENSG00000067066	SP100	ENSG00000067066.17	2743	4820	3624	2525	3998	2344	1870	1814	3736
ENSG00000156711	MAPK13	ENSG00000156711.17	121	225	136	172	174	114	80	63	225
ENSG00000242445	RPL7AP11	ENSG00000242445.1	35	229	60	211	46	195	104	31	997
ENSG00000198840	MT-ND3	ENSG00000198840.2	566	3804	505	1088	467	529	370	290	598
ENSG00000169627	BOLA2B	ENSG00000169627.9	162	298	280	230	152	338	199	115	378
ENSG00000168916	ZNF608	ENSG00000168916.15	36	56	21	36	39	29	6	23	23
ENSG00000134186	PRPF38B	ENSG00000134186.12	1050	1765	1287	882	1385	850	584	710	1327
ENSG00000197774	EME2	ENSG00000197774.13	254	433	312	361	241	547	364	110	654
ENSG00000047410	TPR	ENSG00000047410.14	4402	8138	6165	4542	6519	4395	3354	3003	5899
ENSG00000280388	AC006330.1	ENSG00000280388.1	23	39	33	21	38	25	14	13	21
ENSG00000168970	JMJD7-PLA2G4B	ENSG00000168970.22	294	701	418	553	357	737	444	190	848
ENSG00000108588	CCDC47	ENSG00000108588.14	646	1178	815	532	859	472	324	425	1001
ENSG00000231663	COA6-AS1	ENSG00000231663.1	36	60	36	27	33	55	40	26	63
ENSG00000046651	OFD1	ENSG00000046651.15	1044	1467	1224	1384	1264	997	735	688	1151
ENSG00000283390	AC068631.3	ENSG00000283390.1	32	39	65	41	53	54	38	25	274
ENSG00000167220	HDHD2	ENSG00000167220.12	290	579	383	300	398	277	222	160	515
ENSG00000082515	MRPL22	ENSG00000082515.18	84	209	143	128	124	102	74	54	171
ENSG00000163050	COQ8A	ENSG00000163050.18	483	856	536	786	476	905	634	291	1055
ENSG00000001629	ANKIB1	ENSG00000001629.10	966	1780	1369	1098	1214	962	822	590	1612
ENSG00000137492	THAP12	ENSG00000137492.8	1489	2562	2122	1687	1905	1618	1153	956	2165
ENSG00000168894	RNF181	ENSG00000168894.10	305	616	328	433	306	526	412	166	736
ENSG00000102125	TAZ	ENSG00000102125.16	224	517	305	343	301	532	293	131	689
ENSG00000189042	ZNF567	ENSG00000189042.13	143	229	281	201	296	200	111	90	191
ENSG00000163960	UBXN7	ENSG00000163960.12	1099	2002	1436	1189	1341	993	834	725	1664
ENSG00000188986	NELFB	ENSG00000188986.9	260	507	344	390	257	442	339	135	910
ENSG00000131779	PEX11B	ENSG00000131779.11	192	377	270	293	232	350	209	139	513
ENSG00000196998	WDR45	ENSG00000196998.19	284	615	393	404	260	483	368	178	733
ENSG00000154305	MIA3	ENSG00000154305.18	1536	2878	1927	1523	2090	1510	1035	1035	2075
ENSG00000109920	FNBP4	ENSG00000109920.13	1541	3101	2025	1633	2103	1870	1193	960	1958
ENSG00000284154	MIR3605	ENSG00000284154.1	10	40	18	15	8	24	25	12	32
ENSG00000123144	TRIR	ENSG00000123144.11	736	1895	940	995	789	1381	1023	508	1695
ENSG00000154655	L3MBTL4	ENSG00000154655.16	71	157	81	95	108	62	54	54	104
ENSG00000231365	WARS2-AS1	ENSG00000231365.6	107	166	108	135	159	112	75	53	133
ENSG00000242612	DECR2	ENSG00000242612.7	18	37	16	19	19	38	24	7	69
ENSG00000179611	DGKZP1	ENSG00000179611.3	148	444	247	351	178	377	254	106	699
ENSG00000197579	TOPORS	ENSG00000197579.8	661	1298	856	643	879	669	503	419	939
ENSG00000171603	CLSTN1	ENSG00000171603.18	355	740	473	592	417	339	232	198	778
ENSG00000087157	PGS1	ENSG00000087157.19	348	809	545	551	435	734	479	212	1173
ENSG00000160796	NBEAL2	ENSG00000160796.18	1187	4599	1385	1956	1290	2577	2372	836	4647
ENSG00000273047	AL121845.2	ENSG00000273047.1	71	197	127	322	80	321	185	45	462
ENSG00000072506	HSD17B10	ENSG00000072506.13	183	271	265	271	168	273	206	124	463
ENSG00000105926	MPP6	ENSG00000105926.16	279	329	326	327	344	341	139	137	252
ENSG00000231369	Z97353.1	ENSG00000231369.1	37	116	30	74	71	87	63	27	230
ENSG00000172403	SYNPO2	ENSG00000172403.11	11	32	35	26	44	15	12	11	23
ENSG00000279057	AC141586.4	ENSG00000279057.1	11	40	25	14	21	18	6	8	17
ENSG00000270533	CR382285.1	ENSG00000270533.2	1	6	13	5	7	11	11	5	11
ENSG00000167302	TEPSIN	ENSG00000167302.11	257	602	282	392	226	483	347	135	813
ENSG00000243779	AP001086.1	ENSG00000243779.1	12	160	36	35	24	34	11	4	26
ENSG00000226321	CROCC2	ENSG00000226321.5	6	37	25	6	14	27	20	16	29
ENSG00000151651	ADAM8	ENSG00000151651.16	914	2441	1247	1763	955	1905	1519	588	3612
ENSG00000137073	UBAP2	ENSG00000137073.23	286	660	334	384	365	308	250	185	440
ENSG00000196951	SCOC-AS1	ENSG00000196951.11	10	12	19	12	16	8	8	6	5
ENSG00000215414	PSMA6P1	ENSG00000215414.4	29	139	56	51	45	77	50	29	295
ENSG00000256075	AC008033.1	ENSG00000256075.1	22	26	30	26	42	26	20	8	6
ENSG00000008952	SEC62	ENSG00000008952.17	1407	2055	1817	1303	1965	1257	880	852	1918
ENSG00000030419	IKZF2	ENSG00000030419.16	389	1217	800	573	509	577	396	225	734
ENSG00000187037	GPR141	ENSG00000187037.8	145	336	250	212	202	223	218	139	423
ENSG00000087206	UIMC1	ENSG00000087206.17	536	807	653	518	667	472	384	322	693
ENSG00000213398	LCAT	ENSG00000213398.8	27	82	36	40	23	61	44	19	85
ENSG00000130962	PRRG1	ENSG00000130962.18	7	32	10	20	1	17	18	17	30
ENSG00000274561	AC005332.3	ENSG00000274561.1	50	87	72	47	83	51	32	36	48
ENSG00000151150	ANK3	ENSG00000151150.22	102	149	221	307	229	155	77	54	155
ENSG00000168010	ATG16L2	ENSG00000168010.11	1325	3720	1494	1780	1347	2440	2116	807	3749
ENSG00000213977	TAX1BP3	ENSG00000213977.8	195	331	206	181	118	225	207	93	580
ENSG00000143382	ADAMTSL4	ENSG00000143382.16	75	323	162	166	131	200	174	73	412
ENSG00000166888	STAT6	ENSG00000166888.12	1982	5207	2787	2956	2288	3792	2745	1402	5334
ENSG00000103932	RPAP1	ENSG00000103932.12	90	201	106	179	106	231	115	73	234
ENSG00000285245	AL162417.1	ENSG00000285245.1	442	1220	783	938	475	1166	746	337	1421
ENSG00000167523	SPATA33	ENSG00000167523.14	21	57	33	32	34	34	14	16	22
ENSG00000138709	LARP1B	ENSG00000138709.19	376	648	545	442	429	434	305	231	475
ENSG00000105383	CD33	ENSG00000105383.15	883	1003	900	1017	878	1144	942	505	1681
ENSG00000204177	BMS1P1	ENSG00000204177.10	77	266	202	130	160	125	85	62	165
ENSG00000247556	OIP5-AS1	ENSG00000247556.6	2630	4236	3486	3054	3222	3005	2224	1447	3457
ENSG00000176834	VSIG10	ENSG00000176834.14	35	63	25	41	39	36	59	27	101
ENSG00000284135	MIR3654	ENSG00000284135.1	384	539	448	800	285	781	575	196	1092
ENSG00000127837	AAMP	ENSG00000127837.10	581	1008	768	698	635	811	620	368	1432
ENSG00000256340	ABCC6P1	ENSG00000256340.8	19	20	10	28	13	20	31	10	46
ENSG00000285064	SMIM40	ENSG00000285064.2	47	153	102	129	88	160	123	42	196
ENSG00000110888	CAPRIN2	ENSG00000110888.17	285	562	483	454	457	433	255	191	434
ENSG00000179348	GATA2	ENSG00000179348.12	348	1015	189	277	233	116	201	136	303
ENSG00000201208	RF00019	ENSG00000201208.1	18	42	9	14	24	14	5	8	12
ENSG00000213305	HNRNPCP6	ENSG00000213305.3	59	78	67	59	53	46	30	37	49
ENSG00000134802	SLC43A3	ENSG00000134802.18	388	967	449	551	428	641	503	293	934
ENSG00000267119	RPL10P15	ENSG00000267119.1	14	36	48	270	17	15	7	12	16
ENSG00000262664	OVCA2	ENSG00000262664.3	170	359	211	234	173	284	202	120	388
ENSG00000173621	LRFN4	ENSG00000173621.9	20	85	40	44	27	79	70	11	121
ENSG00000281162	LINC01127	ENSG00000281162.2	98	143	95	62	146	118	107	63	269
ENSG00000035928	RFC1	ENSG00000035928.16	1086	2003	1586	1288	1418	1224	873	755	1482
ENSG00000092820	EZR	ENSG00000092820.18	1855	3557	3081	2482	2253	2126	1269	1281	3297
ENSG00000110046	ATG2A	ENSG00000110046.13	327	799	302	400	268	493	471	186	836
ENSG00000130024	PHF10	ENSG00000130024.15	641	1013	738	653	723	608	342	402	885
ENSG00000174744	BRMS1	ENSG00000174744.14	400	813	523	466	405	684	506	234	856
ENSG00000263528	IKBKE	ENSG00000263528.8	294	788	385	512	412	605	460	202	927
ENSG00000160285	LSS	ENSG00000160285.15	202	617	393	372	269	408	287	202	841
ENSG00000112667	DNPH1	ENSG00000112667.13	47	85	46	55	35	72	50	29	105
ENSG00000129680	MAP7D3	ENSG00000129680.16	242	529	267	244	326	231	191	152	325
ENSG00000186716	BCR	ENSG00000186716.21	392	985	671	718	642	803	555	338	1299
ENSG00000056097	ZFR	ENSG00000056097.16	1964	4140	2689	2430	2344	2257	1743	1211	3103
ENSG00000262633	AC005670.2	ENSG00000262633.2	577	980	996	1012	726	805	620	290	562
ENSG00000251733	SCARNA8	ENSG00000251733.1	178	1138	741	326	362	471	170	68	405
ENSG00000170190	SLC16A5	ENSG00000170190.16	141	325	146	227	129	292	265	66	403
ENSG00000105374	NKG7	ENSG00000105374.10	389	1650	950	569	471	1068	832	309	1996
ENSG00000126246	IGFLR1	ENSG00000126246.10	169	479	270	350	209	493	279	110	609
ENSG00000118985	ELL2	ENSG00000118985.16	289	563	363	603	329	269	259	195	434
ENSG00000248333	CDK11B	ENSG00000248333.9	964	2075	1129	659	1609	694	493	693	1124
ENSG00000135549	PKIB	ENSG00000135549.15	25	15	28	19	16	20	26	17	60
ENSG00000205105	COX17P1	ENSG00000205105.6	62	133	88	77	102	99	52	31	63
ENSG00000269028	MTRNR2L12	ENSG00000269028.3	12	180	41	597	15	18	11	11	12
ENSG00000184205	TSPYL2	ENSG00000184205.14	326	581	376	346	489	385	151	272	290
ENSG00000283774	MIR632	ENSG00000283774.1	82	74	80	50	52	73	58	52	171
ENSG00000250571	GLI4	ENSG00000250571.7	49	161	68	166	56	183	122	38	197
ENSG00000181350	LRRC75A	ENSG00000181350.12	15	43	38	25	24	38	49	20	44
ENSG00000285531	Z83840.1	ENSG00000285531.1	69	189	86	66	77	50	43	65	70
ENSG00000140092	FBLN5	ENSG00000140092.15	18	17	49	68	28	37	5	7	11
ENSG00000159339	PADI4	ENSG00000159339.13	333	892	470	336	403	628	637	261	675
ENSG00000168792	ABHD15	ENSG00000168792.5	217	349	252	252	215	391	197	113	534
ENSG00000226102	SEPT7P3	ENSG00000226102.3	312	496	462	214	389	237	179	245	242
ENSG00000248578	NPM1P21	ENSG00000248578.1	68	108	93	132	123	98	72	35	36
ENSG00000161179	YDJC	ENSG00000161179.14	76	134	88	120	41	172	110	25	310
ENSG00000135709	KIAA0513	ENSG00000135709.12	1353	2939	1816	1410	1608	2074	1754	800	3903
ENSG00000149534	MS4A2	ENSG00000149534.9	374	1203	271	117	358	63	140	247	229
ENSG00000267561	AC093155.3	ENSG00000267561.2	101	148	139	141	132	85	58	61	170
ENSG00000285641	AL358472.6	ENSG00000285641.1	327	578	399	602	304	519	394	198	1455
ENSG00000274333	CU633967.1	ENSG00000274333.4	17	61	3	64	94	84	51	27	134
ENSG00000278986	AC091060.1	ENSG00000278986.1	38	107	44	65	53	80	55	32	125
ENSG00000161048	NAPEPLD	ENSG00000161048.12	98	184	166	168	162	124	62	71	181
ENSG00000237541	HLA-DQA2	ENSG00000237541.4	1276	5547	515	238	60	166	93	9	190
ENSG00000176890	TYMS	ENSG00000176890.16	15	22	18	12	23	2	7	13	16
ENSG00000032389	EIPR1	ENSG00000032389.13	156	248	194	220	130	256	202	77	383
ENSG00000134884	ARGLU1	ENSG00000134884.15	4818	8352	6221	5225	6260	5422	3717	2717	7462
ENSG00000124019	FAM124B	ENSG00000124019.10	27	66	41	36	36	49	55	16	101
ENSG00000233921	RPS15AP40	ENSG00000233921.2	26	92	54	38	28	57	23	9	18
ENSG00000170906	NDUFA3	ENSG00000170906.16	89	167	115	158	87	147	109	70	238
ENSG00000171316	CHD7	ENSG00000171316.12	288	632	348	551	506	418	247	208	364
ENSG00000107736	CDH23	ENSG00000107736.22	423	970	852	526	534	791	696	271	1408
ENSG00000271853	AL162258.1	ENSG00000271853.5	31	54	38	47	36	50	62	16	99
ENSG00000284512	AC092718.8	ENSG00000284512.1	12	23	18	14	22	7	7	12	14
ENSG00000267796	LIN37	ENSG00000267796.8	35	82	61	74	43	86	63	40	89
ENSG00000118007	STAG1	ENSG00000118007.13	1035	1635	1643	1297	1439	1009	756	735	1651
ENSG00000100258	LMF2	ENSG00000100258.18	200	599	281	496	192	580	418	108	988
ENSG00000185291	IL3RA	ENSG00000185291.12	342	840	176	227	179	153	70	149	286
ENSG00000286172	RNVU1-8	ENSG00000286172.1	42	92	28	35	30	53	7	7	38
ENSG00000258900	HNRNPCP1	ENSG00000258900.1	12	39	23	10	31	16	3	7	20
ENSG00000259706	HSP90B2P	ENSG00000259706.1	24	78	38	42	45	44	18	16	35
ENSG00000218510	LINC00339	ENSG00000218510.8	112	164	160	152	114	189	140	91	213
ENSG00000123610	TNFAIP6	ENSG00000123610.5	16	24	20	18	32	37	15	12	73
ENSG00000225177	AL590617.2	ENSG00000225177.6	17	35	14	23	18	26	24	12	47
ENSG00000080823	MOK	ENSG00000080823.23	13	22	13	19	8	37	16	7	29
ENSG00000131591	C1orf159	ENSG00000131591.18	38	153	57	95	28	122	80	25	207
ENSG00000101986	ABCD1	ENSG00000101986.12	130	438	157	240	134	308	289	73	510
ENSG00000128309	MPST	ENSG00000128309.17	135	259	179	178	119	179	198	78	400
ENSG00000197530	MIB2	ENSG00000197530.12	196	411	240	373	188	364	331	100	706
ENSG00000013306	SLC25A39	ENSG00000013306.16	189	443	238	395	183	433	255	123	619
ENSG00000144668	ITGA9	ENSG00000144668.12	78	96	34	30	54	26	20	18	57
ENSG00000140368	PSTPIP1	ENSG00000140368.13	669	1893	1192	1193	864	1498	1052	537	1987
ENSG00000064601	CTSA	ENSG00000064601.20	1054	1831	960	1087	775	1303	1193	528	2386
ENSG00000225062	CATIP-AS1	ENSG00000225062.1	61	65	24	23	76	44	91	29	155
ENSG00000251357	AP000350.4	ENSG00000251357.4	192	389	240	499	179	399	297	127	736
ENSG00000243256	RPL30P14	ENSG00000243256.1	25	15	29	23	16	12	10	12	5
ENSG00000253861	SLC2A3P1	ENSG00000253861.1	253	449	322	362	333	363	301	187	642
ENSG00000110066	KMT5B	ENSG00000110066.15	693	1335	1062	863	1017	747	638	462	1202
ENSG00000180900	SCRIB	ENSG00000180900.20	176	538	217	352	190	429	278	116	647
ENSG00000214655	ZSWIM8	ENSG00000214655.11	529	1442	643	809	610	935	790	371	1463
ENSG00000260563	AC132872.1	ENSG00000260563.3	12	33	12	22	20	8	8	5	26
ENSG00000179082	C9orf106	ENSG00000179082.3	17	36	28	22	25	45	42	9	51
ENSG00000078808	SDF4	ENSG00000078808.19	639	1434	909	942	755	1018	900	458	1563
ENSG00000123685	BATF3	ENSG00000123685.9	53	93	68	29	20	53	55	41	135
ENSG00000226781	TBCAP1	ENSG00000226781.1	111	98	147	86	135	65	64	60	73
ENSG00000128311	TST	ENSG00000128311.14	67	91	82	83	38	85	72	33	220
ENSG00000272345	AL031775.1	ENSG00000272345.1	16	50	31	34	26	21	16	7	37
ENSG00000131375	CAPN7	ENSG00000131375.10	841	1522	1004	957	1140	914	621	503	1355
ENSG00000113141	IK	ENSG00000113141.18	1365	2871	1980	1459	1801	1564	1129	907	1852
ENSG00000235568	NFAM1	ENSG00000235568.7	1238	3776	1393	1478	1302	2571	1839	753	3485
ENSG00000168060	NAALADL1	ENSG00000168060.16	40	108	75	110	58	103	101	37	142
ENSG00000214944	ARHGEF28	ENSG00000214944.9	9	34	22	11	13	31	29	18	22
ENSG00000182179	UBA7	ENSG00000182179.13	835	2051	1175	1653	997	1917	1298	555	2723
ENSG00000277662	AL354696.1	ENSG00000277662.1	15	20	16	12	30	11	13	6	7
ENSG00000136874	STX17	ENSG00000136874.11	529	979	678	644	808	637	443	316	827
ENSG00000124164	VAPB	ENSG00000124164.16	197	427	309	293	320	242	186	140	364
ENSG00000271746	AL031848.2	ENSG00000271746.1	9	22	8	11	16	8	2	2	20
ENSG00000210049	MT-TF	ENSG00000210049.1	30	73	82	43	19	36	9	19	33
ENSG00000162004	CCDC78	ENSG00000162004.18	10	18	8	13	8	23	12	9	18
ENSG00000141424	SLC39A6	ENSG00000141424.13	669	1208	748	629	679	643	463	351	921
ENSG00000076351	SLC46A1	ENSG00000076351.13	40	106	99	97	71	120	69	45	159
ENSG00000179632	MAF1	ENSG00000179632.10	574	1468	675	1036	642	986	962	388	1815
ENSG00000157077	ZFYVE9	ENSG00000157077.16	30	37	60	82	74	51	19	10	36
ENSG00000055917	PUM2	ENSG00000055917.16	1119	2341	1271	1206	1353	806	683	709	2055
ENSG00000213526	SETP8	ENSG00000213526.3	43	64	69	10	85	16	13	57	3
ENSG00000155980	KIF5A	ENSG00000155980.13	1	6	2	7	6	11	8	7	5
ENSG00000266504	RDM1P1	ENSG00000266504.1	8	86	25	25	34	24	9	10	14
ENSG00000242156	AC000041.1	ENSG00000242156.1	147	341	207	162	211	142	114	139	166
ENSG00000160318	CLDND2	ENSG00000160318.6	22	70	81	37	34	75	61	31	74
ENSG00000204822	MRPL53	ENSG00000204822.7	81	353	122	186	78	223	195	58	406
ENSG00000198380	GFPT1	ENSG00000198380.13	438	644	551	464	614	381	289	280	643
ENSG00000269590	AC010422.5	ENSG00000269590.1	469	1026	539	727	396	743	757	238	1716
ENSG00000207392	SNORA20	ENSG00000207392.1	537	2069	1983	1560	949	1417	493	172	1377
ENSG00000180767	CHST13	ENSG00000180767.10	14	18	27	61	5	93	8	22	115
ENSG00000221676	RNU6ATAC	ENSG00000221676.1	1462	1604	8423	1159	2703	1439	430	891	1662
ENSG00000213995	NAXD	ENSG00000213995.12	172	325	299	314	215	340	240	119	526
ENSG00000214654	B3GNT10	ENSG00000214654.8	27	51	49	55	45	38	19	14	49
ENSG00000170074	FAM153A	ENSG00000170074.19	40	54	48	115	131	41	41	28	22
ENSG00000270344	POC1B-AS1	ENSG00000270344.3	86	226	119	111	152	83	74	57	170
ENSG00000142765	SYTL1	ENSG00000142765.18	454	1247	779	977	624	1311	906	291	1716
ENSG00000225094	SETP20	ENSG00000225094.3	103	71	163	96	215	80	80	29	45
ENSG00000140691	ARMC5	ENSG00000140691.18	55	175	70	96	61	121	122	31	221
ENSG00000110455	ACCS	ENSG00000110455.14	171	276	175	240	208	285	566	93	370
ENSG00000268173	AC007192.1	ENSG00000268173.3	4661	12327	6078	4783	3872	7531	5578	2903	15404
ENSG00000123143	PKN1	ENSG00000123143.13	804	1769	1176	1144	786	1419	1165	454	2526
ENSG00000261236	BOP1	ENSG00000261236.8	88	151	126	166	72	177	131	46	273
ENSG00000179115	FARSA	ENSG00000179115.11	207	496	283	393	266	415	344	152	555
ENSG00000151233	GXYLT1	ENSG00000151233.11	331	691	432	266	442	203	248	216	477
ENSG00000135679	MDM2	ENSG00000135679.25	1772	3484	2819	1846	2229	1934	1418	1122	2744
ENSG00000237214	AL080243.2	ENSG00000237214.3	410	487	624	715	486	517	317	142	486
ENSG00000005486	RHBDD2	ENSG00000005486.17	91	231	105	143	79	140	128	59	347
ENSG00000175854	SWI5	ENSG00000175854.14	30	74	30	33	38	58	37	24	75
ENSG00000173638	SLC19A1	ENSG00000173638.19	92	282	113	169	64	199	152	50	430
ENSG00000232499	AL391058.1	ENSG00000232499.2	20	87	31	34	32	14	19	17	40
ENSG00000121289	CEP89	ENSG00000121289.18	101	197	147	146	130	132	93	56	139
ENSG00000165879	FRAT1	ENSG00000165879.9	382	827	414	423	317	553	464	198	1054
ENSG00000101220	C20orf27	ENSG00000101220.18	167	415	359	252	147	305	290	124	568
ENSG00000109111	SUPT6H	ENSG00000109111.15	709	1868	855	832	930	686	502	481	1274
ENSG00000286112	AL441992.2	ENSG00000286112.1	275	479	397	419	298	569	364	163	623
ENSG00000196302	AC146944.1	ENSG00000196302.5	77	469	159	222	144	215	258	105	501
ENSG00000243789	JMJD7	ENSG00000243789.11	105	233	181	215	137	254	161	77	321
ENSG00000100373	UPK3A	ENSG00000100373.10	26	34	32	22	20	35	21	33	53
ENSG00000203999	LINC01270	ENSG00000203999.9	9	25	8	4	5	10	22	6	24
ENSG00000068028	RASSF1	ENSG00000068028.17	798	1608	1363	1019	837	1417	1041	512	2018
ENSG00000104714	ERICH1	ENSG00000104714.14	562	1252	713	522	650	472	453	314	890
ENSG00000143390	RFX5	ENSG00000143390.18	1222	2352	1450	1387	1293	1778	1329	795	2472
ENSG00000164088	PPM1M	ENSG00000164088.18	576	1102	710	727	581	825	704	342	1350
ENSG00000282961	PRNCR1	ENSG00000282961.1	27	82	38	31	46	28	15	35	21
ENSG00000111837	MAK	ENSG00000111837.12	24	91	33	23	40	24	20	9	41
ENSG00000286444	AL035661.2	ENSG00000286444.1	3	11	6	16	17	16	15	5	26
ENSG00000250687	AC146944.2	ENSG00000250687.6	660	1204	741	408	783	535	456	245	790
ENSG00000279170	TSTD3	ENSG00000279170.3	29	66	44	32	43	59	40	23	79
ENSG00000123154	WDR83	ENSG00000123154.12	54	88	55	59	59	86	51	34	126
ENSG00000253958	CLDN23	ENSG00000253958.2	13	25	37	26	43	35	36	14	76
ENSG00000065809	FAM107B	ENSG00000065809.14	1381	1576	1870	1626	1846	1093	778	789	2163
ENSG00000241945	PWP2	ENSG00000241945.8	254	558	467	413	302	527	384	222	582
ENSG00000213300	HNRNPA3P6	ENSG00000213300.5	131	598	168	171	184	76	96	110	257
ENSG00000156873	PHKG2	ENSG00000156873.16	248	528	257	300	182	344	273	143	705
ENSG00000275055	AC011468.5	ENSG00000275055.1	22	32	15	18	13	32	28	11	34
ENSG00000080371	RAB21	ENSG00000080371.6	972	1628	1442	1114	1320	1060	735	609	1606
ENSG00000181274	FRAT2	ENSG00000181274.7	706	1706	1135	1082	933	1251	1015	495	2191
ENSG00000147123	NDUFB11	ENSG00000147123.11	201	445	178	336	155	435	295	97	534
ENSG00000119707	RBM25	ENSG00000119707.14	2919	5050	3267	2194	3831	2142	1483	1837	3661
ENSG00000204104	TRAF3IP1	ENSG00000204104.12	121	170	143	99	151	120	54	61	140
ENSG00000283977	AC084337.2	ENSG00000283977.1	60	102	78	87	41	97	77	32	167
ENSG00000205302	SNX2	ENSG00000205302.7	2329	4289	2819	2274	2760	2386	1900	1241	3303
ENSG00000198520	ARMH1	ENSG00000198520.12	161	287	135	293	199	291	228	87	482
ENSG00000156795	WDYHV1	ENSG00000156795.8	75	97	94	66	76	63	48	33	80
ENSG00000158488	CD1E	ENSG00000158488.16	45	27	30	22	21	61	59	10	58
ENSG00000105656	ELL	ENSG00000105656.13	229	635	300	394	227	451	354	173	613
ENSG00000158050	DUSP2	ENSG00000158050.5	289	424	179	125	137	221	230	372	458
ENSG00000234571	AC239798.2	ENSG00000234571.2	156	785	196	531	262	293	215	79	165
ENSG00000152556	PFKM	ENSG00000152556.17	107	149	126	125	147	173	111	82	224
ENSG00000108405	P2RX1	ENSG00000108405.4	218	1309	576	526	290	706	664	336	923
ENSG00000115286	NDUFS7	ENSG00000115286.20	160	360	244	295	146	359	242	85	573
ENSG00000213468	FIRRE	ENSG00000213468.7	65	189	80	48	87	66	25	62	49
ENSG00000262919	CCNQ	ENSG00000262919.8	139	264	162	192	128	210	148	91	348
ENSG00000248873	SERBP1P6	ENSG00000248873.1	15	44	38	16	22	13	12	13	21
ENSG00000067225	PKM	ENSG00000067225.19	3866	8109	4617	4911	4007	5518	4786	2398	10046
ENSG00000077549	CAPZB	ENSG00000077549.19	705	1765	895	769	808	598	403	375	1530
ENSG00000113522	RAD50	ENSG00000113522.14	593	1449	994	595	1039	568	438	477	1021
ENSG00000106100	NOD1	ENSG00000106100.11	244	541	316	269	255	312	271	175	946
ENSG00000279598	AC009948.4	ENSG00000279598.1	28	44	37	47	35	57	38	20	71
ENSG00000149743	TRPT1	ENSG00000149743.14	42	98	73	109	59	131	89	30	143
ENSG00000274615	AC233968.1	ENSG00000274615.1	200	388	306	244	262	188	141	166	315
ENSG00000250138	AC139495.3	ENSG00000250138.4	151	872	100	148	128	111	113	40	123
ENSG00000221838	AP4M1	ENSG00000221838.10	71	158	135	106	83	159	123	46	198
ENSG00000006534	ALDH3B1	ENSG00000006534.16	473	1163	557	636	423	870	774	241	1323
ENSG00000245164	LINC00861	ENSG00000245164.8	202	611	430	624	430	405	248	167	340
ENSG00000134243	SORT1	ENSG00000134243.12	741	1743	761	737	761	380	460	383	1384
ENSG00000140521	POLG	ENSG00000140521.17	1124	2346	1543	1501	1112	1877	1348	710	2691
ENSG00000107611	CUBN	ENSG00000107611.16	47	129	119	131	129	96	37	48	89
ENSG00000248769	AC139495.2	ENSG00000248769.1	26	84	55	14	22	18	20	9	23
ENSG00000116198	CEP104	ENSG00000116198.14	283	580	337	389	347	333	204	154	504
ENSG00000133895	MEN1	ENSG00000133895.17	73	205	99	125	78	161	110	51	224
ENSG00000255562	UNC93B6	ENSG00000255562.2	51	159	52	61	51	89	73	29	237
ENSG00000121058	COIL	ENSG00000121058.5	321	582	466	314	412	348	221	194	488
ENSG00000147872	PLIN2	ENSG00000147872.10	528	1047	620	587	630	537	473	334	589
ENSG00000144746	ARL6IP5	ENSG00000144746.7	3410	5442	3909	3283	3370	2738	2088	1810	5355
ENSG00000180423	HARBI1	ENSG00000180423.4	21	48	39	38	39	41	42	17	94
ENSG00000170448	NFXL1	ENSG00000170448.12	95	203	367	103	123	155	135	154	751
ENSG00000105202	FBL	ENSG00000105202.9	387	556	556	360	451	335	163	213	631
ENSG00000064490	RFXANK	ENSG00000064490.14	153	300	211	253	160	276	226	89	411
ENSG00000002330	BAD	ENSG00000002330.14	63	193	58	104	45	125	105	37	214
ENSG00000154736	ADAMTS5	ENSG00000154736.6	27	87	50	73	16	37	119	60	112
ENSG00000284268	MIR1181	ENSG00000284268.1	49	163	35	99	35	157	112	33	121
ENSG00000140943	MBTPS1	ENSG00000140943.17	1072	2228	1604	1447	1312	1271	946	648	2031
ENSG00000187122	SLIT1	ENSG00000187122.17	3	25	10	7	8	16	20	4	22
ENSG00000288053	AC231657.3	ENSG00000288053.1	144	316	185	201	131	260	177	81	404
ENSG00000177350	RPL13AP3	ENSG00000177350.6	48	68	64	67	35	106	51	16	276
ENSG00000185219	ZNF445	ENSG00000185219.17	349	802	489	403	462	393	328	215	569
ENSG00000162817	C1orf115	ENSG00000162817.7	12	40	31	52	21	57	39	14	57
ENSG00000166428	PLD4	ENSG00000166428.14	164	440	208	180	180	335	220	80	602
ENSG00000115318	LOXL3	ENSG00000115318.12	153	303	186	178	161	205	175	114	351
ENSG00000271964	AC090948.1	ENSG00000271964.1	23	18	25	37	32	26	4	8	19
ENSG00000184990	SIVA1	ENSG00000184990.13	252	601	208	246	199	324	278	166	625
ENSG00000270726	AJ271736.1	ENSG00000270726.6_PAR_Y	139	261	207	216	130	262	149	97	365
ENSG00000226976	COX6A1P2	ENSG00000226976.3	206	475	290	348	244	403	300	181	453
ENSG00000169139	UBE2V2	ENSG00000169139.12	537	763	663	492	614	511	356	269	738
ENSG00000198546	ZNF511	ENSG00000198546.15	192	483	188	227	213	329	297	131	410
ENSG00000110047	EHD1	ENSG00000110047.18	660	1247	1024	1191	745	1197	917	466	1747
ENSG00000160271	RALGDS	ENSG00000160271.16	579	1532	1029	1132	666	1437	902	481	1553
ENSG00000265787	CYP4F35P	ENSG00000265787.2	1	6	6	13	4	24	9	3	9
ENSG00000141127	PRPSAP2	ENSG00000141127.15	559	907	740	651	687	629	466	326	744
ENSG00000287255	AC007877.1	ENSG00000287255.1	14	25	19	6	8	15	14	11	44
ENSG00000158156	XKR8	ENSG00000158156.9	100	259	109	113	93	144	149	93	220
ENSG00000176700	SCAND2P	ENSG00000176700.20	257	422	459	413	401	411	220	123	364
ENSG00000053254	FOXN3	ENSG00000053254.16	1272	3045	1304	1354	1362	1014	1015	697	1936
ENSG00000131437	KIF3A	ENSG00000131437.16	148	249	209	177	177	156	123	89	201
ENSG00000109775	UFSP2	ENSG00000109775.11	259	399	399	331	352	294	172	176	379
ENSG00000178605	GTPBP6	ENSG00000178605.13_PAR_Y	198	361	250	293	161	368	200	107	589
ENSG00000250510	GPR162	ENSG00000250510.8	114	216	108	116	94	146	117	59	325
ENSG00000117036	ETV3	ENSG00000117036.12	506	1128	710	482	613	415	350	341	856
ENSG00000138829	FBN2	ENSG00000138829.12	532	767	719	549	407	511	938	516	978
ENSG00000213465	ARL2	ENSG00000213465.8	67	149	134	124	81	142	95	59	210
ENSG00000271869	AC026979.2	ENSG00000271869.1	22	32	9	20	18	27	16	21	46
ENSG00000143256	PFDN2	ENSG00000143256.5	90	160	92	65	121	64	40	53	115
ENSG00000145675	PIK3R1	ENSG00000145675.15	1827	2782	2193	1803	2018	1364	1147	1173	2487
ENSG00000196177	ACADSB	ENSG00000196177.13	281	426	402	366	339	298	199	167	440
ENSG00000239779	WBP1	ENSG00000239779.7	189	393	257	382	207	470	267	126	492
ENSG00000210194	MT-TE	ENSG00000210194.1	505	290	2106	240	881	214	85	238	412
ENSG00000129535	NRL	ENSG00000129535.13	16	34	24	16	17	43	29	8	40
ENSG00000213445	SIPA1	ENSG00000213445.10	553	1579	739	1354	500	1299	1137	352	2342
ENSG00000167775	CD320	ENSG00000167775.11	30	47	60	79	36	74	49	29	98
ENSG00000238142	BX284668.5	ENSG00000238142.2	64	103	112	53	59	84	90	47	150
ENSG00000162910	MRPL55	ENSG00000162910.19	126	361	159	207	145	246	209	84	389
ENSG00000263961	RHEX	ENSG00000263961.8	27	119	43	32	47	22	22	20	54
ENSG00000278601	AL158163.2	ENSG00000278601.1	10	30	19	16	31	7	4	9	29
ENSG00000136783	NIPSNAP3A	ENSG00000136783.10	487	659	608	466	507	575	522	297	1008
ENSG00000051128	HOMER3	ENSG00000051128.19	128	438	177	310	131	332	260	96	474
ENSG00000162302	RPS6KA4	ENSG00000162302.13	594	1890	749	814	603	1361	974	322	2205
ENSG00000129925	TMEM8A	ENSG00000129925.11	224	685	319	473	237	486	344	157	1053
ENSG00000225465	RFPL1S	ENSG00000225465.10	16	41	35	23	16	20	12	7	25
ENSG00000133116	KL	ENSG00000133116.8	24	40	31	24	27	36	53	11	68
ENSG00000116337	AMPD2	ENSG00000116337.20	844	2647	860	1005	705	1377	1042	617	2469
ENSG00000122877	EGR2	ENSG00000122877.16	27	30	11	11	43	33	16	37	64
ENSG00000203872	C6orf163	ENSG00000203872.7	26	53	40	38	72	30	22	16	42
ENSG00000272477	AC144521.1	ENSG00000272477.1	18	26	20	34	33	17	5	7	35
ENSG00000172262	ZNF131	ENSG00000172262.11	685	1227	933	794	932	760	590	442	985
ENSG00000185112	FAM43A	ENSG00000185112.6	63	321	224	351	148	371	263	73	545
ENSG00000182827	ACBD3	ENSG00000182827.9	886	1453	1105	934	980	924	719	459	1271
ENSG00000205571	SMN2	ENSG00000205571.14	680	1033	686	566	804	542	375	536	391
ENSG00000258568	RHOQP1	ENSG00000258568.1	140	252	166	143	187	128	99	104	162
ENSG00000111231	GPN3	ENSG00000111231.9	163	182	232	189	153	97	132	69	196
ENSG00000185085	INTS5	ENSG00000185085.2	83	151	134	209	105	204	133	47	388
ENSG00000184232	OAF	ENSG00000184232.9	100	277	109	117	80	158	134	68	277
ENSG00000218283	MORF4L1P1	ENSG00000218283.2	432	740	587	268	576	240	202	302	557
ENSG00000161551	ZNF577	ENSG00000161551.14	183	352	264	201	249	214	167	84	292
ENSG00000167525	PROCA1	ENSG00000167525.14	34	74	50	43	57	48	20	19	54
ENSG00000151176	PLBD2	ENSG00000151176.8	62	229	63	101	74	119	132	45	236
ENSG00000272752	STAG3L5P-PVRIG2P-PILRB	ENSG00000272752.6	828	1719	1178	1334	1021	2263	1026	662	1690
ENSG00000158805	ZNF276	ENSG00000158805.12	910	1593	1372	1274	1234	1860	1198	643	1860
ENSG00000182240	BACE2	ENSG00000182240.16	41	126	41	73	44	71	32	13	35
ENSG00000166033	HTRA1	ENSG00000166033.13	15	23	26	19	3	20	35	12	37
ENSG00000186076	AC012085.1	ENSG00000186076.5	572	1258	749	978	575	1012	784	351	1774
ENSG00000186501	TMEM222	ENSG00000186501.15	73	137	103	166	79	134	112	54	236
ENSG00000118515	SGK1	ENSG00000118515.11	1383	2622	1371	1415	1861	1646	1290	1616	3609
ENSG00000120948	TARDBP	ENSG00000120948.19	591	1360	544	566	743	399	335	405	873
ENSG00000154330	PGM5	ENSG00000154330.13	21	79	27	24	12	24	75	12	196
ENSG00000171522	PTGER4	ENSG00000171522.6	803	1782	1394	1332	895	1292	1100	675	2231
ENSG00000175544	CABP4	ENSG00000175544.14	35	57	63	23	43	24	26	20	29
ENSG00000196937	FAM3C	ENSG00000196937.11	317	465	444	389	414	269	233	211	489
ENSG00000165644	COMTD1	ENSG00000165644.11	20	89	50	47	31	58	53	21	106
ENSG00000186298	PPP1CC	ENSG00000186298.12	2320	3258	2703	2550	2272	2065	1456	1186	3590
ENSG00000284987	U52112.2	ENSG00000284987.1	77	333	132	236	94	255	161	56	628
ENSG00000244642	RN7SL396P	ENSG00000244642.3	7945	23983	21590	12389	11647	14841	6922	5257	14040
ENSG00000279407	AC007191.1	ENSG00000279407.1	29	60	47	30	50	44	14	19	31
ENSG00000177855	CACYBPP2	ENSG00000177855.8	145	212	176	140	136	109	91	93	160
ENSG00000230534	AL392046.1	ENSG00000230534.6	7	16	5	4	8	9	23	3	23
ENSG00000130731	METTL26	ENSG00000130731.16	111	185	108	147	76	212	170	37	296
ENSG00000256185	AC055720.2	ENSG00000256185.1	59	125	70	60	80	27	51	38	87
ENSG00000126391	FRMD8	ENSG00000126391.14	258	550	386	389	270	415	338	161	816
ENSG00000089682	RBM41	ENSG00000089682.16	259	590	413	263	501	243	232	218	369
ENSG00000130520	LSM4	ENSG00000130520.11	320	691	444	484	307	548	433	208	776
ENSG00000198853	RUSC2	ENSG00000198853.12	86	394	116	186	95	188	249	77	369
ENSG00000103152	MPG	ENSG00000103152.12	111	328	128	250	115	274	206	65	429
ENSG00000100926	TM9SF1	ENSG00000100926.15	132	336	156	210	159	225	211	84	411
ENSG00000054282	SDCCAG8	ENSG00000054282.16	575	963	550	444	557	398	423	281	627
ENSG00000134453	RBM17	ENSG00000134453.16	929	1592	979	832	1001	826	561	544	1211
ENSG00000182087	TMEM259	ENSG00000182087.14	837	2233	977	1752	774	2135	1402	471	3295
ENSG00000241556	AC018475.1	ENSG00000241556.1	799	383	1228	594	849	489	308	367	289
ENSG00000148341	SH3GLB2	ENSG00000148341.18	260	661	399	563	279	597	401	181	877
ENSG00000241553	ARPC4	ENSG00000241553.13	1564	2382	2272	1732	1516	2100	1601	986	3907
ENSG00000231680	AP003774.3	ENSG00000231680.1	26	84	47	52	44	65	66	22	95
ENSG00000182150	ERCC6L2	ENSG00000182150.18	830	1303	1414	1125	1349	1028	695	490	1439
ENSG00000213344	PCNPP3	ENSG00000213344.2	21	14	36	10	33	9	7	13	7
ENSG00000185670	ZBTB3	ENSG00000185670.9	62	128	156	130	73	177	123	45	205
ENSG00000032444	PNPLA6	ENSG00000032444.17	666	1927	825	1098	597	1382	947	409	2418
ENSG00000189223	PAX8-AS1	ENSG00000189223.15	161	667	551	448	142	540	450	144	1115
ENSG00000270141	TERC	ENSG00000270141.3	84	174	93	287	116	316	176	44	364
ENSG00000130204	TOMM40	ENSG00000130204.13	131	304	180	229	143	282	179	96	326
ENSG00000137574	TGS1	ENSG00000137574.11	566	882	981	671	854	643	433	357	911
ENSG00000122490	PQLC1	ENSG00000122490.19	257	544	246	321	179	392	277	119	959
ENSG00000100813	ACIN1	ENSG00000100813.14	1411	3305	1809	1614	2032	1381	1018	1065	2295
ENSG00000178764	ZHX2	ENSG00000178764.8	84	172	120	131	87	78	38	65	144
ENSG00000214389	RPS3AP26	ENSG00000214389.2	8077	14137	11617	12360	12572	12588	6995	4495	10243
ENSG00000126522	ASL	ENSG00000126522.17	165	514	263	262	202	317	275	134	513
ENSG00000101773	RBBP8	ENSG00000101773.19	467	794	483	376	573	358	303	268	603
ENSG00000130165	ELOF1	ENSG00000130165.10	97	264	137	170	118	189	155	87	255
ENSG00000228499	TMSB10P1	ENSG00000228499.1	17	80	52	26	30	34	16	9	32
ENSG00000105404	RABAC1	ENSG00000105404.11	196	348	253	300	158	332	229	96	654
ENSG00000160113	NR2F6	ENSG00000160113.6	9	65	27	59	16	59	29	15	99
ENSG00000266953	AC092073.1	ENSG00000266953.6	98	260	105	155	83	198	135	54	319
ENSG00000187239	FNBP1	ENSG00000187239.17	1380	3479	1632	1705	1776	1591	1037	911	2225
ENSG00000236217	C1DP2	ENSG00000236217.4	40	19	38	16	36	14	7	37	2
ENSG00000285505	AC010616.2	ENSG00000285505.1	111	290	153	271	105	261	180	65	533
ENSG00000144559	TAMM41	ENSG00000144559.10	56	92	95	70	79	54	57	31	72
ENSG00000273447	AC004067.1	ENSG00000273447.1	18	38	31	34	26	26	9	12	29
ENSG00000259137	AL109766.1	ENSG00000259137.1	113	190	171	106	191	113	90	70	140
ENSG00000135390	ATP5MC2	ENSG00000135390.21	773	1449	872	1210	552	1545	1073	374	2015
ENSG00000171792	RHNO1	ENSG00000171792.11	170	321	188	219	159	171	150	64	234
ENSG00000261366	MANEA-DT	ENSG00000261366.1	35	74	76	60	87	81	73	42	115
ENSG00000150867	PIP4K2A	ENSG00000150867.14	2385	4517	2872	2725	2675	2266	1906	1488	3518
ENSG00000214900	LINC01588	ENSG00000214900.11	116	244	205	179	192	183	94	88	165
ENSG00000175489	LRRC25	ENSG00000175489.10	981	3243	1374	1450	970	1861	1708	696	3002
ENSG00000277925	RF00024	ENSG00000277925.1	84	174	93	287	116	316	176	44	362
ENSG00000188566	NDOR1	ENSG00000188566.14	78	264	80	169	75	216	180	39	322
ENSG00000215319	EIF5P1	ENSG00000215319.2	10	23	15	10	20	10	7	10	5
ENSG00000142784	WDTC1	ENSG00000142784.16	379	883	471	516	411	613	481	245	956
ENSG00000125900	SIRPD	ENSG00000125900.13	39	114	66	55	83	71	84	42	140
ENSG00000204422	AL662899.1	ENSG00000204422.7	462	902	545	512	364	688	550	231	1128
ENSG00000234031	RPS3AP44	ENSG00000234031.1	501	1114	770	727	1114	887	545	308	150
ENSG00000119699	TGFB3	ENSG00000119699.8	29	44	43	37	39	38	27	10	24
ENSG00000100442	FKBP3	ENSG00000100442.11	370	570	637	411	551	435	297	244	436
ENSG00000169398	PTK2	ENSG00000169398.19	222	350	172	184	273	156	112	101	294
ENSG00000269514	AC024257.3	ENSG00000269514.3	55	116	71	81	80	71	40	40	70
ENSG00000145734	BDP1	ENSG00000145734.19	2040	3907	3030	2053	3112	1888	1296	1597	2939
ENSG00000224051	CPTP	ENSG00000224051.7	44	106	65	102	35	112	75	23	195
ENSG00000226314	ZNF192P1	ENSG00000226314.8	8	17	19	4	7	20	14	13	15
ENSG00000153786	ZDHHC7	ENSG00000153786.13	1855	4085	2182	2160	1950	2672	2503	1115	4421
ENSG00000197312	DDI2	ENSG00000197312.12	520	1223	667	709	788	574	443	367	969
ENSG00000171148	TADA3	ENSG00000171148.13	235	752	386	386	321	473	356	192	842
ENSG00000252139	RF00283	ENSG00000252139.1	210	295	296	210	249	203	103	89	355
ENSG00000188603	CLN3	ENSG00000188603.22	467	909	536	557	487	682	520	306	943
ENSG00000168724	DNAJC21	ENSG00000168724.17	714	1211	994	757	954	678	458	578	874
ENSG00000166405	RIC3	ENSG00000166405.15	84	87	126	189	176	88	61	45	85
ENSG00000176845	METRNL	ENSG00000176845.13	638	1167	598	490	493	611	628	406	1682
ENSG00000196549	MME	ENSG00000196549.13	22	47	52	59	32	39	45	41	93
ENSG00000172508	CARNS1	ENSG00000172508.10	27	86	38	62	44	138	45	21	98
ENSG00000103426	CORO7-PAM16	ENSG00000103426.12	601	1694	791	1232	578	1376	1103	371	2084
ENSG00000132424	PNISR	ENSG00000132424.17	5072	8830	5982	4484	7204	4701	3388	3287	5648
ENSG00000261659	Z92544.2	ENSG00000261659.2	4	15	8	11	2	13	12	6	13
ENSG00000148935	GAS2	ENSG00000148935.11	4	14	9	14	13	18	23	6	17
ENSG00000258476	LINC02207	ENSG00000258476.6	54	54	76	29	64	70	55	30	135
ENSG00000178917	ZNF852	ENSG00000178917.17	73	165	109	87	95	78	44	44	140
ENSG00000147488	ST18	ENSG00000147488.11	10	14	4	8	4	19	10	5	13
ENSG00000225948	LINC02648	ENSG00000225948.2	22	39	51	67	100	50	10	15	32
ENSG00000188107	EYS	ENSG00000188107.15	3	12	7	6	6	14	22	4	9
ENSG00000175356	SCUBE2	ENSG00000175356.14	5	6	2	2	9	7	5	4	12
ENSG00000197724	PHF2	ENSG00000197724.11	493	1010	679	752	579	579	461	250	926
ENSG00000077420	APBB1IP	ENSG00000077420.16	457	1427	584	658	757	442	444	388	764
ENSG00000231507	LINC01353	ENSG00000231507.2	15	27	13	6	23	15	26	15	40
ENSG00000169964	TMEM42	ENSG00000169964.8	44	103	93	138	70	176	98	29	202
ENSG00000176160	HSF5	ENSG00000176160.11	9	9	17	20	18	7	6	2	15
ENSG00000228532	AC005000.1	ENSG00000228532.4	440	894	595	565	611	516	467	281	505
ENSG00000165115	KIF27	ENSG00000165115.15	173	391	281	208	359	207	158	125	298
ENSG00000154127	UBASH3B	ENSG00000154127.10	610	864	783	673	647	537	422	339	924
ENSG00000149182	ARFGAP2	ENSG00000149182.15	965	2018	1279	1273	1065	1560	1079	667	2146
ENSG00000112039	FANCE	ENSG00000112039.5	43	52	60	62	50	79	55	24	110
ENSG00000243802	AC090589.1	ENSG00000243802.2	31	107	133	80	75	104	23	13	65
ENSG00000163935	SFMBT1	ENSG00000163935.14	230	276	286	366	347	283	141	100	296
ENSG00000287091	AC009961.4	ENSG00000287091.1	23	64	29	33	23	38	44	33	53
ENSG00000120370	GORAB	ENSG00000120370.13	231	348	351	277	302	268	166	132	337
ENSG00000265241	RBM8A	ENSG00000265241.7	1319	2475	1698	1302	1648	1410	990	822	1787
ENSG00000117724	CENPF	ENSG00000117724.13	82	164	173	161	190	101	68	94	126
ENSG00000105254	TBCB	ENSG00000105254.12	350	686	481	563	339	584	477	205	961
ENSG00000168394	TAP1	ENSG00000168394.12	1087	2129	1324	1683	1212	1897	1215	665	3408
ENSG00000066855	MTFR1	ENSG00000066855.16	123	243	147	112	157	114	80	66	191
ENSG00000248710	AC079594.2	ENSG00000248710.1	306	463	540	456	522	432	217	199	437
ENSG00000213015	ZNF580	ENSG00000213015.9	75	201	79	81	92	88	47	45	93
ENSG00000210196	MT-TP	ENSG00000210196.2	25	44	33	16	34	7	8	30	24
ENSG00000250318	AC003072.1	ENSG00000250318.1	22	43	23	19	21	32	9	9	12
ENSG00000104671	DCTN6	ENSG00000104671.8	239	411	298	268	285	228	208	126	365
ENSG00000263142	LRRC37A17P	ENSG00000263142.5	557	925	1064	1114	694	807	632	283	509
ENSG00000064545	TMEM161A	ENSG00000064545.15	46	75	55	95	27	146	72	15	170
ENSG00000178789	CD300LB	ENSG00000178789.9	490	1097	669	629	583	913	660	257	1560
ENSG00000163840	DTX3L	ENSG00000163840.10	1262	2956	2123	1279	1860	1117	970	929	2290
ENSG00000174903	RAB1B	ENSG00000174903.16	400	1100	432	537	385	690	628	225	1165
ENSG00000168701	TMEM208	ENSG00000168701.19	104	152	131	151	102	146	105	64	319
ENSG00000228863	AL121985.1	ENSG00000228863.8	2	13	9	10	17	5	1	4	6
ENSG00000148484	RSU1	ENSG00000148484.18	1053	1754	1026	988	740	1225	970	690	1876
ENSG00000278273	FP700107.1	ENSG00000278273.1	7	48	6	10	9	18	18	12	28
ENSG00000131899	LLGL1	ENSG00000131899.11	82	245	126	187	95	198	133	61	325
ENSG00000133739	LRRCC1	ENSG00000133739.16	139	213	227	103	214	105	94	82	176
ENSG00000236008	LINC01814	ENSG00000236008.3	14	14	11	14	12	18	25	9	21
ENSG00000210117	MT-TW	ENSG00000210117.1	47	45	34	38	24	27	20	11	34
ENSG00000225964	NRIR	ENSG00000225964.6	11	12	13	29	29	41	10	14	61
ENSG00000177879	AP3S1	ENSG00000177879.17	603	1335	668	627	593	578	429	365	813
ENSG00000062822	POLD1	ENSG00000062822.15	128	316	194	271	167	339	203	89	384
ENSG00000162227	TAF6L	ENSG00000162227.8	98	175	163	169	89	210	166	44	334
ENSG00000053371	AKR7A2	ENSG00000053371.13	122	278	158	268	88	256	252	64	401
ENSG00000051009	FAM160A2	ENSG00000051009.11	264	687	324	416	305	473	421	157	821
ENSG00000198961	PJA2	ENSG00000198961.10	2877	4343	2857	2668	2749	2166	1926	1500	3667
ENSG00000183207	RUVBL2	ENSG00000183207.14	194	350	311	366	210	380	290	138	478
ENSG00000125835	SNRPB	ENSG00000125835.19	650	871	846	609	536	735	532	456	1669
ENSG00000128908	INO80	ENSG00000128908.17	676	1551	946	885	837	742	588	460	1211
ENSG00000104774	MAN2B1	ENSG00000104774.13	1977	4940	2196	2585	1625	2941	3065	1122	5909
ENSG00000175782	SLC35E3	ENSG00000175782.11	231	557	379	279	397	343	202	136	406
ENSG00000106733	NMRK1	ENSG00000106733.21	295	442	554	254	474	387	196	138	337
ENSG00000219529	AP000580.1	ENSG00000219529.2	39	54	45	22	22	29	13	12	31
ENSG00000215915	ATAD3C	ENSG00000215915.10	30	103	29	51	37	80	40	24	108
ENSG00000198795	ZNF521	ENSG00000198795.11	15	37	10	16	22	13	6	6	19
ENSG00000158290	CUL4B	ENSG00000158290.19	921	1689	1205	1096	1186	977	719	551	1669
ENSG00000226450	CYP2D8P	ENSG00000226450.2	20	23	9	13	23	35	20	7	41
ENSG00000082212	ME2	ENSG00000082212.13	1611	2912	3407	1816	1940	1695	1301	923	2949
ENSG00000198408	OGA	ENSG00000198408.14	2927	4547	3921	3305	3828	3133	2160	1838	4072
ENSG00000178980	SELENOW	ENSG00000178980.15	175	303	289	273	204	303	190	113	675
ENSG00000008130	NADK	ENSG00000008130.15	2086	4058	2756	2289	2309	2907	2633	1220	5329
ENSG00000161618	ALDH16A1	ENSG00000161618.10	335	610	279	369	242	587	307	160	707
ENSG00000186350	RXRA	ENSG00000186350.12	1359	3759	2082	1813	1481	2427	2108	881	4162
ENSG00000165113	GKAP1	ENSG00000165113.13	66	92	112	64	133	69	41	34	88
ENSG00000248098	BCKDHA	ENSG00000248098.12	305	645	332	455	278	468	436	168	808
ENSG00000251867	AC009812.1	ENSG00000251867.4	28	43	25	22	34	21	11	8	41
ENSG00000178722	C5orf64	ENSG00000178722.13	12	12	8	1	13	14	12	10	18
ENSG00000119333	WDR34	ENSG00000119333.12	13	34	25	44	20	46	21	13	69
ENSG00000125804	FAM182A	ENSG00000125804.14	28	59	30	16	20	21	16	15	9
ENSG00000273004	AL078644.2	ENSG00000273004.1	10	26	5	6	11	9	23	8	33
ENSG00000228253	MT-ATP8	ENSG00000228253.1	86	1428	125	394	152	89	96	112	137
ENSG00000149823	VPS51	ENSG00000149823.9	544	1216	772	1227	577	1372	892	312	2106
ENSG00000282320	TRBJ1-1	ENSG00000282320.1	39	45	55	86	58	61	17	14	42
ENSG00000139636	LMBR1L	ENSG00000139636.16	475	888	566	656	485	785	548	301	972
ENSG00000114648	KLHL18	ENSG00000114648.12	414	964	559	558	498	631	508	290	1148
ENSG00000130035	GALNT8	ENSG00000130035.9	3	8	5	4	5	8	12	2	10
ENSG00000279145	AC011912.1	ENSG00000279145.2	54	74	41	46	45	53	14	25	40
ENSG00000185532	PRKG1	ENSG00000185532.20	23	26	20	10	22	23	15	24	54
ENSG00000177971	IMP3	ENSG00000177971.8	323	488	422	552	350	594	404	185	815
ENSG00000274750	HIST1H3E	ENSG00000274750.2	26	46	50	51	44	65	30	23	118
ENSG00000254470	AP5B1	ENSG00000254470.3	534	1210	509	634	660	779	673	319	1510
ENSG00000276070	CCL4L2	ENSG00000276070.5	10	40	52	42	28	33	83	24	66
ENSG00000213337	ANKRD39	ENSG00000213337.9	46	98	77	101	62	110	68	39	141
ENSG00000100578	KIAA0586	ENSG00000100578.18	434	702	690	625	626	534	364	301	624
ENSG00000146242	TPBG	ENSG00000146242.9	3	15	9	16	9	13	22	9	16
ENSG00000182484	WASH6P	ENSG00000182484.15	824	2021	1396	1226	1195	1658	1193	744	1813
ENSG00000135249	RINT1	ENSG00000135249.8	200	325	258	197	262	179	167	99	301
ENSG00000224094	RPS24P8	ENSG00000224094.1	278	391	441	221	284	274	215	140	204
ENSG00000286010	AC108925.1	ENSG00000286010.1	31	83	49	41	40	54	83	20	102
ENSG00000233892	PAIP1P1	ENSG00000233892.1	15	17	18	13	14	9	6	12	7
ENSG00000225912	AL121871.1	ENSG00000225912.1	21	45	59	41	40	36	12	14	41
ENSG00000240809	AC026877.1	ENSG00000240809.1	38	127	87	93	73	48	51	26	98
ENSG00000102174	PHEX	ENSG00000102174.9	53	98	81	33	58	54	11	20	74
ENSG00000139343	SNRPF	ENSG00000139343.10	173	250	155	105	160	110	77	99	149
ENSG00000141258	SGSM2	ENSG00000141258.13	478	1081	577	941	609	1198	697	294	1396
ENSG00000117298	ECE1	ENSG00000117298.16	546	1348	652	778	845	1067	783	360	1492
ENSG00000248278	SUMO2P17	ENSG00000248278.1	118	181	152	94	154	95	95	92	48
ENSG00000246082	NUDT16P1	ENSG00000246082.2	105	238	116	143	93	154	144	54	378
ENSG00000215492	HNRNPA1P7	ENSG00000215492.6	769	1187	790	839	732	686	448	235	1400
ENSG00000273824	AC008033.3	ENSG00000273824.1	36	22	31	12	53	48	31	14	90
ENSG00000204386	NEU1	ENSG00000204386.12	312	746	403	361	366	442	416	211	842
ENSG00000131748	STARD3	ENSG00000131748.16	282	494	326	337	225	422	339	130	685
ENSG00000279168	AC105052.4	ENSG00000279168.2	136	270	94	120	219	134	61	96	91
ENSG00000254806	SYS1-DBNDD2	ENSG00000254806.5	77	161	101	125	75	113	99	58	229
ENSG00000169692	AGPAT2	ENSG00000169692.13	111	289	142	156	109	223	168	48	513
ENSG00000162066	AMDHD2	ENSG00000162066.16	112	372	216	318	146	373	217	93	460
ENSG00000217624	AL627402.1	ENSG00000217624.2	229	443	287	219	275	172	165	189	275
ENSG00000167797	CDK2AP2	ENSG00000167797.8	82	301	104	162	93	187	150	56	361
ENSG00000285793	AC125232.2	ENSG00000285793.1	554	1246	687	766	604	837	702	369	1369
ENSG00000223583	AL513365.1	ENSG00000223583.1	402	141	523	152	544	149	159	199	29
ENSG00000111850	SMIM8	ENSG00000111850.11	124	192	185	140	213	157	85	59	184
ENSG00000167210	LOXHD1	ENSG00000167210.17	13	112	8	51	138	53	117	96	107
ENSG00000105677	TMEM147	ENSG00000105677.12	126	227	135	204	86	187	138	76	355
ENSG00000179832	MROH1	ENSG00000179832.17	184	486	240	315	182	419	268	105	571
ENSG00000243672	RPS3AP40	ENSG00000243672.1	248	46	351	75	248	73	61	69	10
ENSG00000116984	MTR	ENSG00000116984.15	1006	1964	1446	1371	1682	1456	916	594	1618
ENSG00000119138	KLF9	ENSG00000119138.4	983	2230	798	628	770	572	452	480	1094
ENSG00000186063	AIDA	ENSG00000186063.13	374	990	460	479	529	299	238	267	814
ENSG00000128918	ALDH1A2	ENSG00000128918.15	4	14	4	2	12	6	7	9	24
ENSG00000139180	NDUFA9	ENSG00000139180.11	458	716	569	527	539	599	473	319	972
ENSG00000131653	TRAF7	ENSG00000131653.13	295	769	350	551	277	625	468	178	860
ENSG00000183172	SMDT1	ENSG00000183172.9	52	123	82	78	87	46	33	48	105
ENSG00000248712	CCDC153	ENSG00000248712.7	15	33	22	19	16	26	25	11	40
ENSG00000095380	NANS	ENSG00000095380.11	303	673	348	326	352	385	386	223	728
ENSG00000167508	MVD	ENSG00000167508.12	127	281	182	158	102	177	191	89	315
ENSG00000125503	PPP1R12C	ENSG00000125503.13	340	1115	435	568	327	698	541	238	1086
ENSG00000167136	ENDOG	ENSG00000167136.7	38	127	26	51	40	73	51	22	178
ENSG00000076662	ICAM3	ENSG00000076662.10	1187	2617	1558	1701	1225	2122	1746	660	3235
ENSG00000157483	MYO1E	ENSG00000157483.9	281	622	339	301	371	336	187	151	478
ENSG00000159423	ALDH4A1	ENSG00000159423.17	35	79	52	57	42	56	54	27	115
ENSG00000272498	AC090948.2	ENSG00000272498.1	11	19	10	11	30	18	4	2	11
ENSG00000255801	AC092746.1	ENSG00000255801.1	4	4	5	3	4	4	15	6	7
ENSG00000273002	AL355388.2	ENSG00000273002.1	4	9	9	13	8	13	15	4	17
ENSG00000117408	IPO13	ENSG00000117408.11	95	319	157	250	126	236	179	84	395
ENSG00000284567	MIR223	ENSG00000284567.1	76	136	123	112	90	141	116	41	223
ENSG00000120913	PDLIM2	ENSG00000120913.23	250	790	346	449	235	552	429	155	885
ENSG00000214027	ARPC3P5	ENSG00000214027.3	44	29	36	23	38	15	22	17	17
ENSG00000151413	NUBPL	ENSG00000151413.17	68	147	146	96	85	91	58	39	117
ENSG00000092439	TRPM7	ENSG00000092439.16	1894	3410	2664	2193	2612	2098	1588	1175	3183
ENSG00000258102	MAP1LC3B2	ENSG00000258102.5	30	72	35	26	41	13	22	19	45
ENSG00000249240	AC069368.1	ENSG00000249240.2	237	676	380	333	325	378	343	249	678
ENSG00000205356	TECPR1	ENSG00000205356.10	514	1009	676	755	534	1023	526	306	1451
ENSG00000240972	MIF	ENSG00000240972.2	195	525	286	597	271	509	387	159	742
ENSG00000153976	HS3ST3A1	ENSG00000153976.3	9	16	29	56	12	48	31	12	41
ENSG00000165525	NEMF	ENSG00000165525.18	1716	2805	2357	1561	2475	1620	1145	1163	2153
ENSG00000264545	AL359922.1	ENSG00000264545.2	35	64	54	53	53	73	41	35	90
ENSG00000142684	ZNF593	ENSG00000142684.9	22	60	16	32	12	57	25	12	63
ENSG00000164104	HMGB2	ENSG00000164104.12	1533	2568	2124	1288	2113	1418	1083	911	2125
ENSG00000159314	ARHGAP27	ENSG00000159314.11	1291	4287	1774	2049	1377	2784	2283	815	4645
ENSG00000158604	TMED4	ENSG00000158604.15	750	1323	1030	1059	927	1335	893	499	1583
ENSG00000015532	XYLT2	ENSG00000015532.10	134	322	177	291	162	329	227	75	465
ENSG00000175505	CLCF1	ENSG00000175505.11	20	62	40	40	9	57	33	29	56
ENSG00000214460	TPT1P6	ENSG00000214460.3	10	39	47	13	44	18	6	6	28
ENSG00000172932	ANKRD13D	ENSG00000172932.16	990	2074	1133	1307	1024	1585	1085	609	2402
ENSG00000164062	APEH	ENSG00000164062.13	424	912	580	792	501	848	593	260	1325
ENSG00000182400	TRAPPC6B	ENSG00000182400.15	761	1204	1135	708	1040	800	519	431	1167
ENSG00000272896	AL355987.3	ENSG00000272896.1	45	99	73	74	58	83	84	27	153
ENSG00000081870	HSPB11	ENSG00000081870.12	224	613	365	310	350	309	190	185	395
ENSG00000117308	GALE	ENSG00000117308.15	57	114	97	74	73	129	92	31	155
ENSG00000119383	PTPA	ENSG00000119383.21	388	688	524	602	388	583	476	226	1175
ENSG00000263126	AC040162.3	ENSG00000263126.1	103	277	132	225	123	266	165	69	326
ENSG00000234664	HMGN2P5	ENSG00000234664.1	131	107	186	87	231	67	54	114	67
ENSG00000111667	USP5	ENSG00000111667.14	366	697	499	532	399	571	422	242	891
ENSG00000167522	ANKRD11	ENSG00000167522.16	583	1959	697	727	790	591	449	426	998
ENSG00000180879	SSR4	ENSG00000180879.14	531	967	634	759	502	914	599	299	1228
ENSG00000268614	AC008878.2	ENSG00000268614.1	113	255	135	120	89	158	122	73	307
ENSG00000225200	AC246787.1	ENSG00000225200.2	1072	1582	1429	1184	1643	1190	719	824	561
ENSG00000212283	SNORD89	ENSG00000212283.1	1853	2793	11795	3079	4179	3915	825	1139	2919
ENSG00000258704	SRP54-AS1	ENSG00000258704.6	40	41	55	72	47	42	23	18	38
ENSG00000149798	CDC42EP2	ENSG00000149798.5	61	126	63	56	52	144	69	25	146
ENSG00000210164	MT-TG	ENSG00000210164.1	30	64	32	30	25	17	19	22	29
ENSG00000163479	SSR2	ENSG00000163479.14	1165	2074	1515	1769	1200	1833	1449	721	2782
ENSG00000263606	AP000919.1	ENSG00000263606.1	46	98	76	63	101	65	37	32	71
ENSG00000130783	CCDC62	ENSG00000130783.14	21	35	24	21	25	18	14	11	23
ENSG00000134686	PHC2	ENSG00000134686.18	468	1255	566	601	447	800	639	276	1340
ENSG00000167642	SPINT2	ENSG00000167642.13	444	478	455	371	347	487	373	211	887
ENSG00000214212	C19orf38	ENSG00000214212.9	629	1595	661	769	486	931	915	360	1622
ENSG00000091409	ITGA6	ENSG00000091409.15	864	849	1156	1704	1751	1121	706	385	722
ENSG00000163481	RNF25	ENSG00000163481.8	89	164	117	143	78	182	137	46	212
ENSG00000165283	STOML2	ENSG00000165283.16	231	286	288	272	208	310	218	130	513
ENSG00000285625	AC117378.1	ENSG00000285625.1	2001	4247	2565	2920	2003	3752	2428	1277	4490
ENSG00000164889	SLC4A2	ENSG00000164889.15	305	910	399	520	313	609	426	203	1097
ENSG00000100997	ABHD12	ENSG00000100997.20	158	375	234	211	157	215	219	116	502
ENSG00000157873	TNFRSF14	ENSG00000157873.18	791	1717	955	1230	794	1545	1150	401	2434
ENSG00000204922	UQCC3	ENSG00000204922.5	40	85	61	71	48	79	61	26	126
ENSG00000170502	NUDT9	ENSG00000170502.13	81	164	125	78	152	81	60	46	141
ENSG00000186001	LRCH3	ENSG00000186001.14	387	999	540	536	551	474	383	263	689
ENSG00000198934	MAGEE1	ENSG00000198934.5	31	34	43	54	37	37	10	23	22
ENSG00000152082	MZT2B	ENSG00000152082.15	127	220	193	297	117	302	160	69	533
ENSG00000118939	UCHL3	ENSG00000118939.18	262	464	375	302	322	244	216	203	342
ENSG00000223459	TCAF1P1	ENSG00000223459.6	44	93	83	96	55	103	60	38	151
ENSG00000255292	AP002884.3	ENSG00000255292.9	236	450	271	348	245	329	281	137	748
ENSG00000230590	FTX	ENSG00000230590.11	950	2313	1384	1135	1638	1483	815	609	1255
ENSG00000275464	FP565260.1	ENSG00000275464.5	313	555	554	425	318	567	370	224	714
ENSG00000229251	HNRNPA1P8	ENSG00000229251.3	241	300	245	206	221	177	93	84	371
[truncated: 15,430 more rows]
