# Supplementary material for: Deep phenotyping of post-infectious myalgic encephalomyelitis/chronic fatigue syndrome
Source: Nat Commun. 2024 Feb 21;15:907. doi: 10.1038/s41467-024-45107-3 (PMC10881493; doi:10.1038/s41467-024-45107-3)
Supplement: Supplementary file 6 — Source Data [file 41467_2024_45107_MOESM6_ESM.zip › Figures Source Data Files 12.30.23/Figure S17D.csv]

ensembl_gene_id	ensembl_gene_id_version	external_gene_name	SRR8961824	SRR8961826	SRR8961827	SRR8961829	SRR8961832	SRR8961833	SRR8961835	SRR8961837	SRR8961839	SRR8961840	SRR8961841
ENSG00000179869	ENSG00000179869.15	ABCA13	31	37	24	24	35	37	38	151	48	66	38
ENSG00000105193	ENSG00000105193.9	RPS16	1635	579	1738	1850	679	202	147	574	457	389	214
ENSG00000157168	ENSG00000157168.20	NRG1	75	115	113	108	174	105	165	188	171	296	177
ENSG00000266302	ENSG00000266302.6		148	569	473	825	293	786	629	1412	871	1178	273
ENSG00000140534	ENSG00000140534.14	TICRR	1	6	6	6	1	6	6	9	9	15	13
ENSG00000281344	ENSG00000281344.1	HELLPAR	34	52	64	40	53	112	38	103	85	68	51
ENSG00000154930	ENSG00000154930.15	ACSS1	453	314	550	677	327	142	124	321	203	263	181
ENSG00000188933	ENSG00000188933.16	USP32P1	46	92	212	229	60	190	145	623	353	374	66
ENSG00000170160	ENSG00000170160.17	CCDC144A	152	714	445	962	358	877	692	1468	923	1194	311
ENSG00000278996	ENSG00000278996.1		52	94	139	121	89	196	126	137	170	130	103
ENSG00000132394	ENSG00000132394.11	EEFSEC	59	25	55	70	35	9	9	32	16	14	13
ENSG00000272815	ENSG00000272815.1		6	21	88	69	15	65	55	209	130	108	22
ENSG00000237505	ENSG00000237505.8	PKN2-AS1	3	5	3	8	3	7	4	10	5	10	6
ENSG00000280441	ENSG00000280441.3		67	178	255	211	135	357	247	249	309	208	187
ENSG00000279573	ENSG00000279573.1		14	11	12	20	12	4	3	6	3	5	2
ENSG00000286178	ENSG00000286178.1		2	13	16	14	13	26	17	22	24	24	14
ENSG00000286148	ENSG00000286148.1		2	13	16	14	13	26	17	22	23	24	14
ENSG00000286012	ENSG00000286012.1		2	13	16	14	13	26	16	22	24	24	14
ENSG00000158825	ENSG00000158825.6	CDA	136	62	82	197	55	9	20	55	39	29	20
ENSG00000283294	ENSG00000283294.1		11	4	9	11	12	21	12	24	8	15	11
ENSG00000154898	ENSG00000154898.15	CCDC144CP	132	345	234	581	253	391	380	597	471	521	161
ENSG00000163399	ENSG00000163399.16	ATP1A1	1534	938	1926	2091	1047	433	401	1163	666	905	560
ENSG00000164308	ENSG00000164308.17	ERAP2	555	584	2573	968	2362	1916	1221	2129	1557	3026	2859
ENSG00000215156	ENSG00000215156.5		11	5	3	12	3	33	4	72	39	16	6
ENSG00000237513	ENSG00000237513.2		70	71	77	89	42	17	18	40	36	22	17
ENSG00000231784	ENSG00000231784.8	DBIL5P	12	3	3	2	2	3	4	19	7	13	14
ENSG00000179010	ENSG00000179010.15	MRFAP1	628	476	818	882	419	212	223	469	260	399	233
ENSG00000176410	ENSG00000176410.8	DNAJC30	53	24	66	76	37	13	14	25	18	18	15
ENSG00000100823	ENSG00000100823.12	APEX1	620	398	640	803	360	211	134	417	306	216	142
ENSG00000123485	ENSG00000123485.12	HJURP	3	9	3	12	8	9	9	12	9	31	11
ENSG00000111671	ENSG00000111671.10	SPSB2	72	47	80	84	38	22	18	31	24	34	13
ENSG00000102174	ENSG00000102174.10	PHEX	70	58	82	128	75	20	12	61	48	29	17
ENSG00000181817	ENSG00000181817.6	LSM10	90	51	110	128	51	21	21	57	41	34	17
ENSG00000235092	ENSG00000235092.6	ID2-AS1	5	16	13	9	8	35	13	25	12	13	13
ENSG00000215386	ENSG00000215386.13	MIR99AHG	4	5	14	12	15	31	9	24	21	14	8
ENSG00000226674	ENSG00000226674.11	TEX41	7	13	16	10	7	18	12	27	16	11	9
ENSG00000256660	ENSG00000256660.7	CLEC12B	74	168	175	299	137	124	163	369	152	238	123
ENSG00000265982	ENSG00000265982.1		25	15	23	47	11	2	2	21	3	10	2
ENSG00000111215	ENSG00000111215.12	PRR4	7	5	4	7	8	5	6	13	7	14	8
ENSG00000143297	ENSG00000143297.19	FCRL5	281	73	163	393	272	37	19	57	91	78	69
ENSG00000250111	ENSG00000250111.3		34	192	122	281	95	225	150	336	220	277	75
ENSG00000239351	ENSG00000239351.1	NPM1P29	2	2	4	1	14	24	13	8	4	14	11
ENSG00000170356	ENSG00000170356.9	OR2A20P	15	11	24	18	19	20	17	35	16	18	23
ENSG00000151338	ENSG00000151338.19	MIPOL1	1	8	4	4	6	15	5	13	14	9	3
ENSG00000102837	ENSG00000102837.7	OLFM4	2	61	2	12	12	30	63	18	29	96	28
ENSG00000169855	ENSG00000169855.20	ROBO1	19	5	14	5	19	19	8	33	15	28	14
ENSG00000151474	ENSG00000151474.23	FRMD4A	5	7	8	3	2	8	4	9	9	8	9
ENSG00000186487	ENSG00000186487.20	MYT1L	2	5	8	4	6	18	4	8	12	9	8
ENSG00000119408	ENSG00000119408.17	NEK6	249	179	334	351	184	64	65	204	144	134	84
ENSG00000250853	ENSG00000250853.1	RNF138P1	39	42	58	78	32	39	33	81	46	70	31
ENSG00000181984	ENSG00000181984.11	GOLGA8CP	0	9	14	9	0	31	9	10	13	15	11
ENSG00000133805	ENSG00000133805.15	AMPD3	399	361	517	551	330	122	138	336	232	261	169
ENSG00000186806	ENSG00000186806.6	VSIG10L	3	1	9	6	7	7	7	12	15	7	4
ENSG00000261061	ENSG00000261061.1		3	3	3	8	3	6	3	10	3	7	7
ENSG00000268895	ENSG00000268895.6	A1BG-AS1	97	56	108	177	50	36	21	41	45	24	28
ENSG00000224578	ENSG00000224578.5	HNRNPA1P48	908	671	895	1050	686	203	236	705	416	576	292
ENSG00000275964	ENSG00000275964.1		27	12	30	43	10	4	2	12	6	13	1
ENSG00000153684	ENSG00000153684.15	GOLGA8F	1	12	14	10	1	28	8	12	13	14	11
ENSG00000189423	ENSG00000189423.13	USP32P3	113	259	254	560	168	246	207	580	415	357	135
ENSG00000283426	ENSG00000283426.1	SMBD1P	26	12	15	61	22	5	6	8	7	3	7
ENSG00000251992	ENSG00000251992.1	SCARNA17	718	302	1116	688	476	189	186	374	183	301	237
ENSG00000106266	ENSG00000106266.11	SNX8	100	72	136	160	79	41	22	75	53	59	36
ENSG00000187391	ENSG00000187391.22	MAGI2	6	8	20	15	10	18	10	20	15	13	11
ENSG00000169093	ENSG00000169093.16	ASMTL	111	84	202	216	79	43	36	102	51	58	37
ENSG00000112139	ENSG00000112139.17	MDGA1	7	19	18	90	57	59	43	78	59	49	27
ENSG00000225091	ENSG00000225091.3	SNORA71A	62	21	23	24	35	6	3	13	8	11	8
ENSG00000120217	ENSG00000120217.14	CD274	58	42	70	70	35	61	29	72	46	75	59
ENSG00000280402	ENSG00000280402.1		16	11	11	30	16	4	6	4	6	4	3
ENSG00000163624	ENSG00000163624.6	CDS1	6	7	5	9	4	8	5	13	5	9	8
ENSG00000175676	ENSG00000175676.15	GOLGA8DP	3	10	16	16	6	29	11	15	10	21	11
ENSG00000175334	ENSG00000175334.8	BANF1	91	75	111	124	64	32	23	53	50	53	34
ENSG00000127990	ENSG00000127990.19	SGCE	19	10	21	23	16	25	12	38	22	15	18
ENSG00000154165	ENSG00000154165.5	GPR15	93	87	112	126	105	64	43	341	309	211	462
ENSG00000235555	ENSG00000235555.1	SUMO1P4	32	58	57	46	33	30	25	72	55	68	50
ENSG00000099250	ENSG00000099250.18	NRP1	182	120	210	344	245	72	78	78	118	82	67
ENSG00000213085	ENSG00000213085.10	CFAP45	16	9	9	12	9	15	12	32	9	14	8
ENSG00000279235	ENSG00000279235.1		21	10	12	16	17	3	3	9	4	5	4
ENSG00000275101	ENSG00000275101.1	MIR6766	3	5	9	10	4	5	4	15	5	14	9
ENSG00000267246	ENSG00000267246.1		45	15	39	52	30	6	12	12	16	15	8
ENSG00000119326	ENSG00000119326.15	CTNNAL1	26	35	31	43	33	25	32	60	25	80	25
ENSG00000271361	ENSG00000271361.1	HTATSF1P2	70	150	100	163	83	134	151	169	132	98	96
ENSG00000172264	ENSG00000172264.18	MACROD2	18	17	17	40	14	30	12	34	31	20	30
ENSG00000256713	ENSG00000256713.8	PGA5	52	27	70	145	14	11	16	22	9	8	6
ENSG00000163531	ENSG00000163531.17	NFASC	1	4	2	8	4	25	8	13	4	4	6
ENSG00000153291	ENSG00000153291.16	SLC25A27	1	12	8	16	7	7	8	31	10	15	15
ENSG00000203711	ENSG00000203711.14	C6orf99	30	9	19	30	10	2	5	14	6	2	2
ENSG00000279495	ENSG00000279495.1		26	10	15	36	20	6	5	8	8	3	5
ENSG00000214223	ENSG00000214223.4	HNRNPA1P10	1036	783	837	1097	639	240	257	692	429	597	327
ENSG00000276248	ENSG00000276248.1		11	7	13	16	10	2	2	8	5	4	2
ENSG00000286091	ENSG00000286091.1		1	15	11	7	5	28	10	18	15	10	6
ENSG00000124783	ENSG00000124783.14	SSR1	2075	2013	2639	2624	1818	723	710	1771	971	1859	759
ENSG00000229183	ENSG00000229183.10	PGA4	58	39	74	164	17	21	17	27	9	8	8
ENSG00000228960	ENSG00000228960.6	OR2A9P	13	5	18	17	17	20	17	34	10	14	26
ENSG00000142627	ENSG00000142627.13	EPHA2	66	17	56	86	33	12	4	31	31	6	2
ENSG00000267322	ENSG00000267322.2	SNHG22	933	327	1188	738	514	203	196	396	202	355	288
ENSG00000267064	ENSG00000267064.2	UXT-AS1	6	5	6	4	5	10	9	7	8	6	8
ENSG00000154874	ENSG00000154874.15	CCDC144B	301	1212	477	1665	570	1187	721	1465	1101	1335	427
ENSG00000207034	ENSG00000207034.1	Y_RNA	15	8	19	20	9	2	6	6	4	4	4
ENSG00000236409	ENSG00000236409.2	NRADDP	17	7	26	23	9	2	1	12	5	7	2
ENSG00000286032	ENSG00000286032.1		5	70	34	43	51	132	88	62	41	59	65
ENSG00000145736	ENSG00000145736.14	GTF2H2	591	905	516	1017	1112	676	540	1105	887	1110	723
ENSG00000279057	ENSG00000279057.1		14	11	10	24	14	4	6	4	5	3	3
ENSG00000064787	ENSG00000064787.13	BCAS1	10	4	8	2	11	7	7	18	10	9	10
ENSG00000183629	ENSG00000183629.13	GOLGA8G	3	12	17	11	7	31	8	12	17	19	11
ENSG00000234665	ENSG00000234665.9	LERFS	8	13	14	15	7	16	11	15	11	24	8
ENSG00000112290	ENSG00000112290.13	WASF1	6	12	14	18	15	20	8	19	12	20	18
ENSG00000272398	ENSG00000272398.6	CD24	215	136	168	239	245	150	123	283	214	231	120
ENSG00000156639	ENSG00000156639.12	ZFAND3	310	176	277	353	165	50	75	196	126	141	90
ENSG00000286146	ENSG00000286146.1		4	47	31	38	46	86	51	47	44	42	54
ENSG00000229859	ENSG00000229859.10	PGA3	49	37	68	157	18	16	20	29	8	8	10
ENSG00000139053	ENSG00000139053.3	PDE6H	17	11	10	20	7	2	2	6	8	4	1
ENSG00000279901	ENSG00000279901.1		71	40	51	52	72	11	13	52	20	20	9
ENSG00000012223	ENSG00000012223.13	LTF	98	237	121	140	108	46	186	748	158	358	185
ENSG00000148143	ENSG00000148143.13	ZNF462	9	5	10	5	3	9	6	8	15	11	5
ENSG00000143341	ENSG00000143341.12	HMCN1	6	5	8	7	7	13	3	16	9	7	8
ENSG00000286252	ENSG00000286252.1		4	44	27	34	36	77	49	39	31	41	47
ENSG00000143179	ENSG00000143179.16	UCK2	184	94	172	217	109	63	36	125	66	86	46
ENSG00000118113	ENSG00000118113.12	MMP8	6	59	31	14	24	9	28	147	44	87	28
ENSG00000142197	ENSG00000142197.12	DOP1B	537	300	687	763	396	178	173	408	272	313	195
ENSG00000179583	ENSG00000179583.20	CIITA	1651	850	1750	3036	1271	441	474	1118	924	941	565
ENSG00000278144	ENSG00000278144.1		161	60	129	181	55	19	17	56	59	67	29
ENSG00000235257	ENSG00000235257.9	ITGA9-AS1	9	6	8	18	12	14	7	15	20	12	9
ENSG00000141551	ENSG00000141551.14	CSNK1D	413	251	445	497	248	86	135	276	172	240	130
ENSG00000237359	ENSG00000237359.2		6	5	6	14	11	8	8	12	9	10	16
ENSG00000223519	ENSG00000223519.8	KIF28P	23	16	29	27	22	22	20	57	31	25	11
ENSG00000133048	ENSG00000133048.13	CHI3L1	3	4	16	8	3	5	5	66	9	9	7
ENSG00000133063	ENSG00000133063.16	CHIT1	17	9	21	15	8	9	10	24	16	16	22
ENSG00000165568	ENSG00000165568.18	AKR1E2	22	8	39	25	6	15	13	58	25	23	15
ENSG00000165029	ENSG00000165029.17	ABCA1	245	683	519	886	358	392	244	840	1015	803	414
ENSG00000105877	ENSG00000105877.18	DNAH11	3	6	3	8	3	9	8	10	11	3	5
ENSG00000286054	ENSG00000286054.1		1	14	12	8	4	25	8	15	13	11	5
ENSG00000214694	ENSG00000214694.12	ARHGEF33	1	5	6	3	2	5	4	7	3	4	6
ENSG00000237264	ENSG00000237264.4	FTH1P11	70	14	32	23	17	4	5	11	9	14	1
ENSG00000260274	ENSG00000260274.1		49	29	48	64	32	14	9	34	28	9	9
ENSG00000183474	ENSG00000183474.16	GTF2H2C	687	910	604	1083	1136	647	574	1110	892	1100	692
ENSG00000131203	ENSG00000131203.13	IDO1	21	16	17	39	19	13	17	43	29	59	12
ENSG00000242999	ENSG00000242999.3	RN7SL239P	15	12	15	22	16	6	4	4	9	3	5
ENSG00000231989	ENSG00000231989.5	PPP1R2B	138	159	167	224	142	158	81	222	128	168	123
ENSG00000165125	ENSG00000165125.22	TRPV6	0	5	2	3	4	5	4	5	7	3	5
ENSG00000136485	ENSG00000136485.15	DCAF7	731	547	808	1087	584	257	231	584	453	523	277
ENSG00000255248	ENSG00000255248.9	MIR100HG	1	8	12	8	3	12	6	12	8	6	10
ENSG00000135486	ENSG00000135486.19	HNRNPA1	4058	3287	4247	4467	3577	1159	1253	3384	2005	3025	1491
ENSG00000258559	ENSG00000258559.2		37	24	37	61	29	7	9	35	11	20	11
ENSG00000011426	ENSG00000011426.11	ANLN	17	32	16	21	27	17	11	39	23	46	31
ENSG00000276216	ENSG00000276216.1		597	469	413	568	158	116	113	296	167	160	98
ENSG00000185561	ENSG00000185561.10	TLCD2	7	5	8	7	8	8	6	8	6	18	11
ENSG00000210196	ENSG00000210196.2	MT-TP	17	20	19	15	34	33	11	50	13	83	21
ENSG00000238137	ENSG00000238137.2	ARPC3P2	5	3	4	6	3	6	2	8	4	7	4
ENSG00000161016	ENSG00000161016.18	RPL8	4485	3766	4489	5560	3016	1865	1521	3441	1921	2812	1831
ENSG00000086015	ENSG00000086015.22	MAST2	99	59	98	141	62	22	24	61	44	69	22
ENSG00000230267	ENSG00000230267.7	HERC2P4	23	24	16	16	18	35	18	29	18	19	44
ENSG00000283050	ENSG00000283050.2	GTF2IP12	155	80	121	138	125	55	26	85	52	54	51
ENSG00000139618	ENSG00000139618.17	BRCA2	191	179	192	207	210	141	126	226	177	297	121
ENSG00000146707	ENSG00000146707.15	POMZP3	74	52	90	81	33	7	9	59	43	19	14
ENSG00000285901	ENSG00000285901.2		463	300	473	560	288	147	143	327	189	266	189
ENSG00000197822	ENSG00000197822.12	OCLN	20	27	12	33	44	25	18	35	27	65	83
ENSG00000234323	ENSG00000234323.8	LINC01505	14	8	10	16	9	31	3	41	9	26	17
ENSG00000251503	ENSG00000251503.8	CENPS-CORT	10	14	18	16	8	12	9	22	8	26	17
ENSG00000279744	ENSG00000279744.1		15	21	18	25	16	4	6	6	3	10	10
ENSG00000157227	ENSG00000157227.14	MMP14	66	50	39	90	55	47	35	118	82	70	31
ENSG00000155287	ENSG00000155287.11	SLC25A28	180	179	272	282	139	123	136	296	158	245	123
ENSG00000272410	ENSG00000272410.5		437	259	421	486	354	157	106	281	153	265	196
ENSG00000249485	ENSG00000249485.1	RBBP4P1	71	31	55	62	53	15	25	40	17	21	10
ENSG00000139350	ENSG00000139350.12	NEDD1	361	560	647	654	483	514	310	625	455	568	360
ENSG00000010165	ENSG00000010165.20	EEF1AKNMT	305	239	276	417	208	128	77	137	130	216	117
ENSG00000279672	ENSG00000279672.2		17	13	36	62	20	5	2	18	13	6	10
ENSG00000250471	ENSG00000250471.2	GMPSP1	22	19	18	21	17	6	6	8	9	8	6
ENSG00000169894	ENSG00000169894.18	MUC3A	2	19	5	5	4	53	18	7	6	13	20
ENSG00000235823	ENSG00000235823.3	OLMALINC	12	2	13	11	6	18	9	17	7	8	13
ENSG00000116675	ENSG00000116675.16	DNAJC6	14	16	26	23	21	29	17	25	18	34	12
ENSG00000198826	ENSG00000198826.11	ARHGAP11A	91	150	139	136	101	116	97	129	87	182	143
ENSG00000175344	ENSG00000175344.19	CHRNA7	19	29	34	33	31	20	29	75	21	31	25
ENSG00000076382	ENSG00000076382.17	SPAG5	50	52	51	72	55	36	30	71	47	108	58
ENSG00000257017	ENSG00000257017.9	HP	15	183	87	155	184	109	109	370	80	253	129
ENSG00000196778	ENSG00000196778.4	OR52K1	9	24	11	21	10	12	11	24	24	14	19
ENSG00000226259	ENSG00000226259.10	GTF2H2B	474	624	320	707	712	424	355	692	599	780	470
ENSG00000230513	ENSG00000230513.2	THAP7-AS1	23	19	35	22	14	7	8	13	7	6	7
ENSG00000278949	ENSG00000278949.1		33	6	21	24	23	6	3	5	13	5	0
ENSG00000211695	ENSG00000211695.2	TRGV9	69	63	94	83	45	29	22	50	12	48	13
ENSG00000163554	ENSG00000163554.15	SPTA1	8	10	13	14	5	19	10	24	11	13	4
ENSG00000223745	ENSG00000223745.8	CCDC18-AS1	373	484	348	861	600	631	286	766	517	439	501
ENSG00000246174	ENSG00000246174.9	KCTD21-AS1	21	17	15	17	14	10	4	5	10	0	0
ENSG00000112320	ENSG00000112320.12	SOBP	3	0	5	9	6	7	5	8	6	5	6
ENSG00000286267	ENSG00000286267.1		4	54	45	48	36	48	76	72	75	28	43
ENSG00000286149	ENSG00000286149.1		4	54	46	51	35	49	76	74	79	28	43
ENSG00000145908	ENSG00000145908.13	ZNF300	31	64	61	130	82	82	33	130	56	94	72
ENSG00000288349	ENSG00000288349.1		31	82	18	61	41	28	33	193	93	64	26
ENSG00000179029	ENSG00000179029.15	TMEM107	8108	1783	3337	3714	2731	936	704	2514	1823	1149	1213
ENSG00000255967	ENSG00000255967.1	HADHAP2	13	22	5	6	13	22	16	12	12	31	12
ENSG00000169925	ENSG00000169925.17	BRD3	234	141	215	247	166	66	60	133	88	141	97
ENSG00000157014	ENSG00000157014.11	TATDN2	643	333	610	675	459	189	150	392	203	375	278
ENSG00000281383	ENSG00000281383.1		980536	984	127746	126852	1191	1527	580	4586	1901	1200	1080
ENSG00000215014	ENSG00000215014.5		26	44	29	59	22	11	4	27	7	19	11
ENSG00000172322	ENSG00000172322.14	CLEC12A	2441	2257	2431	4075	2313	1430	2334	7353	2212	2912	1581
ENSG00000286155	ENSG00000286155.1		4	57	43	51	36	49	75	71	80	28	44
ENSG00000280614	ENSG00000280614.1		1223984	1283	148284	147387	1413	2046	755	5245	2140	1620	1464
ENSG00000281181	ENSG00000281181.1		1224468	1283	148335	147442	1414	2046	755	5250	2143	1620	1464
ENSG00000116962	ENSG00000116962.15	NID1	204	152	157	320	162	82	65	157	77	113	67
ENSG00000280800	ENSG00000280800.1		1223711	1283	148287	147390	1414	2047	755	5250	2144	1620	1465
ENSG00000109339	ENSG00000109339.24	MAPK10	4	9	18	11	5	16	3	28	15	12	7
ENSG00000172819	ENSG00000172819.17	RARG	92	50	164	167	88	33	29	67	50	52	46
ENSG00000144028	ENSG00000144028.15	SNRNP200	1438	757	1890	1813	1241	438	421	1146	677	987	553
ENSG00000253953	ENSG00000253953.3	PCDHGB4	7	8	18	20	17	6	0	5	12	2	1
ENSG00000151006	ENSG00000151006.7	PRSS53	53	32	81	107	46	14	20	54	30	26	10
ENSG00000254275	ENSG00000254275.6	LINC00824	4	8	8	17	14	12	5	19	8	15	13
ENSG00000228716	ENSG00000228716.7	DHFR	202	234	326	277	212	217	103	334	169	374	244
ENSG00000286057	ENSG00000286057.1		1	15	16	13	5	28	10	19	17	11	6
ENSG00000226210	ENSG00000226210.3	WASH8P	463	741	959	1419	626	695	603	943	658	847	507
ENSG00000217325	ENSG00000217325.2	PRELID1P1	37	25	56	46	24	24	29	64	25	57	25
ENSG00000211685	ENSG00000211685.3	IGLC7	64	30	64	84	20	5	1	28	27	30	10
ENSG00000135541	ENSG00000135541.22	AHI1	253	274	280	333	242	149	66	272	87	143	83
ENSG00000229896	ENSG00000229896.2		8	3	13	7	4	12	3	12	9	7	11
ENSG00000224897	ENSG00000224897.8	POT1-AS1	3	12	18	19	12	25	7	26	12	13	18
ENSG00000051341	ENSG00000051341.15	POLQ	30	43	31	45	49	36	26	56	24	69	53
ENSG00000116521	ENSG00000116521.11	SCAMP3	261	130	326	421	171	81	56	219	155	109	67
ENSG00000148606	ENSG00000148606.13	POLR3A	263	176	328	363	212	116	83	154	143	162	129
ENSG00000144061	ENSG00000144061.14	NPHP1	6	6	13	16	5	16	8	12	25	9	6
ENSG00000213399	ENSG00000213399.3	RPS2P17	400	87	221	179	149	47	47	193	43	70	13
ENSG00000280010	ENSG00000280010.1		1	3	2	2	11	5	3	7	5	3	9
ENSG00000242086	ENSG00000242086.8	MUC20-OT1	1007	883	905	1929	742	390	371	730	373	517	580
ENSG00000269937	ENSG00000269937.1		34	14	19	53	19	2	3	24	13	6	8
ENSG00000100307	ENSG00000100307.13	CBX7	298	107	345	348	169	79	45	139	122	106	122
ENSG00000177302	ENSG00000177302.15	TOP3A	567	457	596	903	415	182	238	422	336	328	250
ENSG00000124469	ENSG00000124469.12	CEACAM8	16	30	15	22	26	8	17	75	33	32	22
ENSG00000172936	ENSG00000172936.16	MYD88	548	325	728	868	299	87	121	319	326	382	160
ENSG00000136003	ENSG00000136003.16	ISCU	1099	1162	1752	1956	1232	1043	800	1969	1129	1180	830
ENSG00000273148	ENSG00000273148.1	LINC00653	46	50	115	89	59	70	37	105	52	76	57
ENSG00000104472	ENSG00000104472.10	CHRAC1	184	136	246	310	131	68	70	159	107	111	72
ENSG00000277947	ENSG00000277947.1	SNORD3D	6906	4560	6548	3816	4051	1456	2072	3789	1188	3050	1755
ENSG00000108509	ENSG00000108509.21	CAMTA2	152	76	169	238	71	38	44	104	60	52	49
ENSG00000281000	ENSG00000281000.1	SNORD3D	6901	4555	6540	3812	4047	1455	2070	3787	1187	3050	1754
ENSG00000158445	ENSG00000158445.10	KCNB1	3	5	4	4	2	4	2	12	3	5	3
ENSG00000283204	ENSG00000283204.1	MIR4434	13	21	12	16	13	13	14	18	17	18	14
ENSG00000198178	ENSG00000198178.11	CLEC4C	290	196	191	446	279	127	91	209	130	102	45
ENSG00000167766	ENSG00000167766.19	ZNF83	523	588	1023	1080	873	893	314	1289	679	786	757
ENSG00000185252	ENSG00000185252.19	ZNF74	134	61	146	196	72	48	25	95	45	52	45
ENSG00000104524	ENSG00000104524.14	PYCR3	40	13	37	64	17	10	8	23	9	2	8
ENSG00000279789	ENSG00000279789.1		27	16	30	37	21	15	3	15	11	9	9
ENSG00000152767	ENSG00000152767.17	FARP1	3	8	13	6	4	20	7	15	7	7	4
ENSG00000208797	ENSG00000208797.1	SNORD73A	21	23	34	50	33	28	14	61	26	50	20
ENSG00000196756	ENSG00000196756.13	SNHG17	358	136	233	259	230	57	60	168	113	153	85
ENSG00000277662	ENSG00000277662.1		5	10	4	10	10	8	11	16	8	6	11
ENSG00000252139	ENSG00000252139.1		365	91	372	226	186	55	55	110	45	139	112
ENSG00000188282	ENSG00000188282.12	RUFY4	30	59	48	91	61	32	50	83	74	62	44
ENSG00000200463	ENSG00000200463.1	SNORD118	7901	1463	3102	3477	2577	833	603	2339	1726	998	1097
ENSG00000179915	ENSG00000179915.24	NRXN1	1	7	10	13	4	19	9	13	14	6	4
ENSG00000199691	ENSG00000199691.1	RN7SKP173	110	24	65	72	24	11	4	27	40	14	12
ENSG00000163808	ENSG00000163808.17	KIF15	49	55	39	45	44	36	30	55	34	92	57
ENSG00000224321	ENSG00000224321.1	RPL12P14	16	6	3	4	5	11	7	7	5	17	10
ENSG00000138738	ENSG00000138738.11	PRDM5	7	13	9	15	17	14	5	16	15	22	14
ENSG00000185480	ENSG00000185480.12	PARPBP	32	54	59	66	33	34	33	57	46	76	32
ENSG00000118432	ENSG00000118432.13	CNR1	8	4	11	18	8	9	4	24	20	14	5
ENSG00000011478	ENSG00000011478.13	QPCTL	41	32	51	45	25	8	8	35	25	10	11
ENSG00000130518	ENSG00000130518.17	IQCN	47	16	39	37	21	11	9	24	13	9	5
ENSG00000166532	ENSG00000166532.16	RIMKLB	230	318	314	427	292	251	185	311	265	367	228
ENSG00000122966	ENSG00000122966.17	CIT	19	32	34	28	19	31	12	30	26	40	32
ENSG00000262814	ENSG00000262814.8	MRPL12	49	13	58	52	30	9	6	32	19	14	5
ENSG00000165140	ENSG00000165140.12	FBP1	212	191	331	455	169	64	95	237	126	159	75
ENSG00000262202	ENSG00000262202.4		7769	5941	6900	4466	4494	1683	2562	4242	1655	3414	2000
ENSG00000085872	ENSG00000085872.15	CHERP	70	31	85	105	34	11	15	45	28	36	18
ENSG00000090863	ENSG00000090863.12	GLG1	2250	1373	2232	2501	1480	809	633	1442	962	1473	882
ENSG00000205592	ENSG00000205592.15	MUC19	2	5	10	7	5	27	5	20	21	13	1
ENSG00000093009	ENSG00000093009.11	CDC45	10	7	12	12	4	4	7	13	9	24	20
ENSG00000169564	ENSG00000169564.7	PCBP1	472	201	315	413	195	62	84	205	124	250	111
ENSG00000174327	ENSG00000174327.7	SLC16A13	22	4	15	22	8	2	3	7	4	1	5
ENSG00000100767	ENSG00000100767.17	PAPLN	62	33	49	136	30	18	18	37	30	13	9
ENSG00000212719	ENSG00000212719.13	LINC02693	56	46	73	84	36	56	37	69	37	80	47
ENSG00000273245	ENSG00000273245.1		7	1	8	16	5	7	6	9	11	9	7
ENSG00000150764	ENSG00000150764.14	DIXDC1	13	8	11	19	13	26	6	21	15	11	32
ENSG00000284644	ENSG00000284644.1		32	19	95	56	34	48	29	81	39	36	61
ENSG00000164733	ENSG00000164733.22	CTSB	3374	5093	4726	6075	3552	1125	1292	3356	3739	2136	1033
ENSG00000168502	ENSG00000168502.17	MTCL1	21	9	26	32	25	16	4	8	8	4	6
ENSG00000258732	ENSG00000258732.1		14	46	22	45	52	65	29	38	23	78	49
ENSG00000157456	ENSG00000157456.8	CCNB2	9	12	17	9	6	8	8	10	13	49	32
ENSG00000136273	ENSG00000136273.13	HUS1	313	258	390	444	265	125	132	273	193	189	143
ENSG00000235665	ENSG00000235665.6	LINC00298	6	4	8	11	7	5	6	17	7	9	4
ENSG00000261701	ENSG00000261701.8	HPR	8	81	23	37	59	57	41	95	16	99	42
ENSG00000242550	ENSG00000242550.6	SERPINB10	33	57	40	48	46	48	80	135	53	25	39
ENSG00000175283	ENSG00000175283.8	DOLK	93	72	103	153	63	40	36	55	64	41	19
ENSG00000254676	ENSG00000254676.1		42	56	52	63	55	53	28	89	41	48	50
ENSG00000113504	ENSG00000113504.21	SLC12A7	434	472	622	1103	238	142	64	394	251	369	139
ENSG00000137812	ENSG00000137812.20	KNL1	120	157	124	149	152	107	95	143	108	237	127
ENSG00000104361	ENSG00000104361.10	NIPAL2	219	222	263	354	219	82	106	146	150	161	111
ENSG00000163687	ENSG00000163687.14	DNASE1L3	86	66	59	121	57	40	25	57	32	28	10
ENSG00000133313	ENSG00000133313.15	CNDP2	985	664	1142	1476	909	366	290	697	667	767	393
ENSG00000205277	ENSG00000205277.10	MUC12	18	43	3	29	10	46	55	27	13	21	60
ENSG00000100804	ENSG00000100804.19	PSMB5	210	144	201	298	149	76	66	135	77	135	104
ENSG00000232721	ENSG00000232721.2		16	4	19	11	13	4	2	8	2	1	4
ENSG00000135249	ENSG00000135249.8	RINT1	250	177	274	294	239	105	67	154	136	120	140
ENSG00000166896	ENSG00000166896.9	ATP23	108	58	75	103	45	60	43	96	69	115	45
ENSG00000263823	ENSG00000263823.1		10	8	15	11	9	0	3	14	2	4	1
ENSG00000198794	ENSG00000198794.12	SCAMP5	52	20	53	112	33	9	10	35	39	15	4
ENSG00000111271	ENSG00000111271.15	ACAD10	270	192	371	503	233	134	98	247	164	171	124
ENSG00000155330	ENSG00000155330.10	C16orf87	173	206	223	233	217	128	176	379	145	259	111
ENSG00000165752	ENSG00000165752.17	STK32C	153	162	227	162	118	45	67	136	62	62	72
ENSG00000228363	ENSG00000228363.2		7	11	6	14	7	9	7	13	15	11	5
ENSG00000240253	ENSG00000240253.6	FAR2P3	2	4	12	3	3	8	4	8	9	3	6
ENSG00000243056	ENSG00000243056.2	EIF4EBP3	34	22	35	56	28	7	13	22	24	12	9
ENSG00000179914	ENSG00000179914.5	ITLN1	1	8	8	17	2	10	3	11	7	16	6
ENSG00000272735	ENSG00000272735.1		56	24	45	65	20	10	8	26	22	11	17
ENSG00000200120	ENSG00000200120.1	Y_RNA	4	4	10	4	12	4	6	16	5	10	9
ENSG00000197520	ENSG00000197520.10	FAM177B	11	29	32	36	43	30	38	55	17	66	18
ENSG00000288473	ENSG00000288473.1		264	113	333	422	170	98	88	172	110	121	85
ENSG00000167634	ENSG00000167634.12	NLRP7	36	10	21	43	17	5	4	20	11	5	7
ENSG00000182600	ENSG00000182600.9	SNORC	69	46	67	93	44	30	25	43	24	22	25
ENSG00000215837	ENSG00000215837.7	SDHAP2	413	383	445	775	275	172	145	333	175	262	230
ENSG00000122203	ENSG00000122203.15	KIAA1191	344	225	532	500	255	113	134	314	175	222	136
ENSG00000285373	ENSG00000285373.2	LINC02478	6	3	3	8	7	5	6	6	5	8	8
ENSG00000170412	ENSG00000170412.18	GPRC5C	4	21	46	52	15	6	5	8	6	5	1
ENSG00000205138	ENSG00000205138.4	SDHAF1	101	44	136	152	59	37	21	33	54	42	41
ENSG00000177600	ENSG00000177600.9	RPLP2	5299	4045	7398	8869	3781	5051	2784	7355	5144	5302	3096
ENSG00000103264	ENSG00000103264.18	FBXO31	241	83	254	300	140	69	54	156	86	96	63
ENSG00000144681	ENSG00000144681.11	STAC	2	7	3	6	3	3	6	6	4	10	3
ENSG00000173597	ENSG00000173597.9	SULT1B1	239	326	340	373	358	282	183	529	223	356	187
ENSG00000241170	ENSG00000241170.3		21	47	43	38	22	35	26	45	33	33	25
ENSG00000101166	ENSG00000101166.16	PRELID3B	870	893	1022	1137	846	707	534	1165	609	1020	599
ENSG00000168079	ENSG00000168079.17	SCARA5	18	8	38	103	8	7	6	3	14	6	1
ENSG00000237892	ENSG00000237892.1	KLF7-IT1	42	43	33	31	49	27	24	71	35	50	30
ENSG00000103365	ENSG00000103365.15	GGA2	888	631	1068	1303	890	388	359	704	502	562	481
ENSG00000224934	ENSG00000224934.5		20	7	14	23	7	18	11	16	14	13	21
ENSG00000110107	ENSG00000110107.9	PRPF19	789	439	898	1093	465	281	213	648	388	429	237
ENSG00000189060	ENSG00000189060.6	H1-0	94	194	393	599	157	23	116	37	114	214	23
ENSG00000110092	ENSG00000110092.4	CCND1	17	11	28	23	16	8	6	16	5	7	2
ENSG00000146072	ENSG00000146072.6	TNFRSF21	88	39	57	134	64	18	15	60	47	29	18
ENSG00000284195	ENSG00000284195.1	MIR6852	86	49	133	150	77	25	27	101	45	47	15
ENSG00000270505	ENSG00000270505.1	IGHV1OR15-1	45	20	53	65	63	56	26	77	36	45	72
ENSG00000139055	ENSG00000139055.7	ERP27	91	55	96	127	99	33	35	53	41	53	43
ENSG00000197353	ENSG00000197353.4	LYPD2	32	45	39	73	11	9	4	19	29	11	4
ENSG00000178075	ENSG00000178075.20	GRAMD1C	12	11	29	15	24	10	9	46	22	29	12
ENSG00000215492	ENSG00000215492.6	HNRNPA1P7	832	406	743	948	440	111	127	603	391	415	214
ENSG00000185485	ENSG00000185485.14	SDHAP1	507	523	621	971	425	248	182	493	249	367	317
ENSG00000181019	ENSG00000181019.13	NQO1	38	20	21	51	36	16	5	21	10	15	9
ENSG00000215859	ENSG00000215859.9	PDZK1P1	1	6	6	2	3	3	1	6	7	10	5
ENSG00000106683	ENSG00000106683.15	LIMK1	370	274	521	731	273	91	165	393	198	240	129
ENSG00000205629	ENSG00000205629.12	LCMT1	106	80	143	184	105	45	43	99	55	76	52
ENSG00000173369	ENSG00000173369.17	C1QB	6	12	49	38	11	10	15	26	47	112	24
ENSG00000259674	ENSG00000259674.1		18	10	13	21	13	1	1	6	10	5	10
ENSG00000129484	ENSG00000129484.14	PARP2	45	51	73	70	53	52	25	80	45	62	59
ENSG00000238650	ENSG00000238650.1	SNORD54	158	14	36	33	22	4	6	6	11	17	14
ENSG00000238039	ENSG00000238039.1		20	7	31	37	29	7	1	10	12	6	10
ENSG00000149054	ENSG00000149054.16	ZNF215	0	7	4	2	5	2	7	10	3	6	4
ENSG00000242951	ENSG00000242951.1		13	12	8	15	5	13	10	11	7	19	15
ENSG00000279800	ENSG00000279800.2	BCLAF1P2	1024	1743	1637	1537	1402	1144	894	1964	1027	1596	1007
ENSG00000272982	ENSG00000272982.1		20	9	15	14	28	26	9	18	21	21	35
ENSG00000231527	ENSG00000231527.7	FAM27C	20	21	28	20	22	27	10	83	20	20	18
ENSG00000143147	ENSG00000143147.15	GPR161	4	18	11	9	2	9	3	15	10	24	7
ENSG00000286406	ENSG00000286406.1		0	9	8	4	12	33	2	9	14	15	7
ENSG00000099956	ENSG00000099956.20	SMARCB1	365	199	393	390	227	87	103	308	191	129	96
ENSG00000280060	ENSG00000280060.1		4	20	17	16	9	16	12	18	6	32	30
ENSG00000233220	ENSG00000233220.3	LINC00167	18	23	24	38	12	4	10	15	8	11	5
ENSG00000137818	ENSG00000137818.12	RPLP1	3283	927	3482	4440	1406	596	504	2291	1292	973	662
ENSG00000288000	ENSG00000288000.1		750	652	1093	1148	698	324	293	855	526	510	268
ENSG00000156603	ENSG00000156603.19	MED19	72	73	74	107	52	46	43	124	77	72	43
ENSG00000269028	ENSG00000269028.3	MTRNR2L12	490	36	72	81	20	12	9	20	18	25	12
ENSG00000279267	ENSG00000279267.1		33	31	46	75	46	38	25	52	40	61	31
ENSG00000123191	ENSG00000123191.16	ATP7B	13	3	18	15	12	17	13	10	13	20	13
ENSG00000105479	ENSG00000105479.16	ODAD1	2	4	7	6	2	4	3	9	3	6	3
ENSG00000287277	ENSG00000287277.1		6	10	7	4	11	8	3	11	22	12	8
ENSG00000259162	ENSG00000259162.1		27	11	27	52	15	9	1	19	10	8	7
ENSG00000166451	ENSG00000166451.14	CENPN	57	65	61	84	38	34	35	79	48	85	50
ENSG00000154330	ENSG00000154330.13	PGM5	9	34	21	30	20	45	35	33	36	18	13
ENSG00000153976	ENSG00000153976.3	HS3ST3A1	33	13	48	54	20	23	3	21	11	7	7
ENSG00000089737	ENSG00000089737.17	DDX24	1667	2034	2643	2395	1918	1600	1091	2840	1492	2038	1383
ENSG00000164056	ENSG00000164056.11	SPRY1	10	4	13	16	7	10	9	13	8	11	8
ENSG00000176894	ENSG00000176894.10	PXMP2	23	20	28	29	16	12	15	47	22	27	15
ENSG00000211878	ENSG00000211878.1	TRAJ11	9	6	18	18	10	6	1	2	11	3	2
ENSG00000133112	ENSG00000133112.17	TPT1	27347	25621	27035	30740	23307	23206	17446	31538	16933	26616	18577
ENSG00000277599	ENSG00000277599.1		175	113	131	182	77	22	59	65	61	90	51
ENSG00000166444	ENSG00000166444.19	DENND2B	3	3	14	4	3	5	3	15	8	5	3
ENSG00000126860	ENSG00000126860.12	EVI2A	4106	5481	4894	6112	3603	4066	3497	5199	4077	5277	2538
ENSG00000184009	ENSG00000184009.13	ACTG1	13910	5325	14656	14431	6259	2762	2923	10550	5035	5761	3013
ENSG00000225338	ENSG00000225338.1	RPL23AP18	23	14	19	22	13	6	5	14	6	4	8
ENSG00000261008	ENSG00000261008.7	LINC01572	36	35	36	43	29	29	33	36	35	51	22
ENSG00000138658	ENSG00000138658.16	ZGRF1	196	260	258	332	344	285	142	276	238	340	226
ENSG00000182557	ENSG00000182557.8	SPNS3	68	37	88	98	50	29	15	59	36	28	7
ENSG00000200156	ENSG00000200156.1	RNU5B-1	45105	4751	13965	13747	9549	3141	1761	9610	5812	5825	3871
ENSG00000131067	ENSG00000131067.17	GGT7	60	32	97	135	40	24	17	33	34	29	29
ENSG00000110987	ENSG00000110987.9	BCL7A	83	24	86	159	64	23	6	46	39	28	29
ENSG00000167720	ENSG00000167720.13	SRR	25	23	28	23	7	23	15	27	18	23	21
ENSG00000179409	ENSG00000179409.11	GEMIN4	172	70	195	202	78	37	27	122	84	54	41
ENSG00000133958	ENSG00000133958.13	UNC79	4	2	8	14	2	8	2	12	11	8	3
ENSG00000177106	ENSG00000177106.16	EPS8L2	20	17	39	60	30	12	10	23	11	11	10
ENSG00000137411	ENSG00000137411.19	VARS2	210	84	281	363	131	78	75	141	69	95	67
ENSG00000135778	ENSG00000135778.12	NTPCR	157	109	161	241	158	92	83	214	136	162	121
ENSG00000111886	ENSG00000111886.11	GABRR2	16	24	19	40	21	15	14	44	26	36	12
ENSG00000138468	ENSG00000138468.16	SENP7	1361	1479	1564	1949	1470	1518	804	1632	1147	1481	1331
ENSG00000281179	ENSG00000281179.1		45	20	54	65	66	56	26	78	36	45	70
ENSG00000154380	ENSG00000154380.17	ENAH	2	8	15	13	10	15	4	16	7	15	15
ENSG00000164047	ENSG00000164047.6	CAMP	19	63	33	20	25	14	28	137	15	77	48
ENSG00000175536	ENSG00000175536.7	LIPT2	63	37	90	69	43	23	22	32	25	26	28
ENSG00000248769	ENSG00000248769.1		10	69	3	23	23	12	16	115	41	42	11
ENSG00000213371	ENSG00000213371.4	NAP1L1P3	14	8	23	24	10	2	2	18	11	3	0
ENSG00000142621	ENSG00000142621.20	FHAD1	3	19	13	9	6	18	13	17	13	9	5
ENSG00000128815	ENSG00000128815.19	WDFY4	1290	736	1705	1957	972	431	417	1203	832	687	366
ENSG00000108433	ENSG00000108433.17	GOSR2	538	352	528	719	396	178	139	365	271	410	225
ENSG00000138778	ENSG00000138778.13	CENPE	76	194	70	87	115	123	61	107	77	334	146
ENSG00000207501	ENSG00000207501.1	RNVU1-14	453	405	331	404	117	101	94	232	137	138	77
ENSG00000263006	ENSG00000263006.6	ROCK1P1	274	340	282	337	337	274	215	335	220	394	217
ENSG00000109805	ENSG00000109805.10	NCAPG	21	35	31	30	21	18	14	36	21	101	57
ENSG00000244722	ENSG00000244722.1	RPSAP29	11	7	5	9	4	8	5	12	6	12	4
ENSG00000049192	ENSG00000049192.15	ADAMTS6	51	18	30	54	30	45	15	44	43	49	25
ENSG00000265787	ENSG00000265787.2	CYP4F35P	3	4	5	7	7	12	10	30	2	4	8
ENSG00000105426	ENSG00000105426.17	PTPRS	307	54	222	418	114	42	32	151	103	64	32
ENSG00000238917	ENSG00000238917.1	SNORD10	1256	320	950	819	315	90	98	633	180	345	270
ENSG00000178460	ENSG00000178460.18	MCMDC2	3	8	5	6	8	7	2	11	16	10	4
ENSG00000054277	ENSG00000054277.14	OPN3	463	315	473	678	309	192	163	419	237	232	128
ENSG00000272195	ENSG00000272195.1		39	20	30	44	23	8	6	22	10	26	10
ENSG00000186704	ENSG00000186704.9	DTX2P1	92	18	80	98	24	8	10	30	33	18	15
ENSG00000168806	ENSG00000168806.8	LCMT2	163	107	160	247	76	58	30	91	77	70	73
ENSG00000011638	ENSG00000011638.11	TMEM159	123	81	150	181	87	49	37	100	74	73	33
ENSG00000125885	ENSG00000125885.13	MCM8	189	193	232	282	233	219	136	270	134	217	235
ENSG00000286288	ENSG00000286288.1		15	13	12	18	12	16	17	22	16	9	13
ENSG00000168356	ENSG00000168356.13	SCN11A	7	5	9	3	5	15	6	12	6	6	3
ENSG00000103222	ENSG00000103222.20	ABCC1	592	271	560	624	356	132	133	408	261	306	187
ENSG00000287190	ENSG00000287190.1		85	70	86	67	42	23	29	50	30	32	16
ENSG00000276509	ENSG00000276509.1		8	2	9	7	6	6	4	16	6	7	4
ENSG00000245017	ENSG00000245017.2	LINC02453	15	5	13	11	10	5	3	5	2	5	2
ENSG00000171988	ENSG00000171988.19	JMJD1C	3428	4342	4470	5591	4143	2712	2508	6052	3325	4255	2598
ENSG00000107719	ENSG00000107719.9	PALD1	49	14	32	54	45	8	11	31	15	16	5
ENSG00000189127	ENSG00000189127.8	ANKRD34B	9	10	16	15	0	4	11	25	9	18	21
ENSG00000097007	ENSG00000097007.19	ABL1	302	158	436	412	180	82	104	245	144	162	90
ENSG00000253210	ENSG00000253210.2		75	92	70	72	87	41	61	144	62	132	46
ENSG00000210191	ENSG00000210191.1	MT-TL2	22	12	11	11	17	26	20	11	11	43	19
ENSG00000121152	ENSG00000121152.10	NCAPH	20	15	23	28	29	13	10	31	26	47	21
ENSG00000198019	ENSG00000198019.13	FCGR1B	295	567	281	410	321	138	398	582	424	525	323
ENSG00000031823	ENSG00000031823.14	RANBP3	419	228	444	645	271	140	131	292	230	226	161
ENSG00000258940	ENSG00000258940.2		21	29	23	36	16	1	12	21	13	6	4
ENSG00000139679	ENSG00000139679.16	LPAR6	1563	2462	2403	2413	1816	1957	1280	1787	1853	2476	1863
ENSG00000177369	ENSG00000177369.9	FLJ40194	15	15	14	18	19	11	8	27	22	26	9
ENSG00000260101	ENSG00000260101.1		54	30	51	65	26	12	14	29	16	22	24
ENSG00000282420	ENSG00000282420.1	TRBJ1-2	33	15	47	40	29	19	5	3	5	16	22
ENSG00000184470	ENSG00000184470.21	TXNRD2	199	207	231	311	177	74	95	202	103	130	96
ENSG00000233870	ENSG00000233870.1		149	40	71	161	40	6	17	57	76	20	15
ENSG00000252316	ENSG00000252316.1	RNY4	9634	1550	3682	3387	3087	915	640	2812	1438	2140	1135
ENSG00000109272	ENSG00000109272.4	PF4V1	57	11	78	87	30	4	14	23	25	20	0
ENSG00000240160	ENSG00000240160.3	RN7SL263P	101	28	29	40	49	15	9	19	18	23	9
ENSG00000168876	ENSG00000168876.9	ANKRD49	511	796	888	923	766	722	460	881	576	774	495
ENSG00000130147	ENSG00000130147.16	SH3BP4	40	30	45	66	30	14	11	25	19	17	26
ENSG00000091513	ENSG00000091513.16	TF	4	10	12	16	6	19	7	14	15	8	6
ENSG00000174844	ENSG00000174844.14	DNAH12	6	7	9	12	6	10	7	10	8	7	7
ENSG00000121775	ENSG00000121775.18	TMEM39B	70	38	88	145	40	15	17	65	35	39	18
ENSG00000197386	ENSG00000197386.14	HTT	1094	556	1077	1287	808	280	318	654	515	641	483
ENSG00000259291	ENSG00000259291.2	ZNF710-AS1	35	15	42	50	30	13	8	8	11	20	18
ENSG00000284284	ENSG00000284284.1	MIR4712	50	21	20	63	55	23	3	13	18	6	17
ENSG00000135898	ENSG00000135898.10	GPR55	19	20	26	40	32	25	13	37	21	30	30
ENSG00000143199	ENSG00000143199.18	ADCY10	5	7	4	7	5	4	4	8	12	7	4
ENSG00000135476	ENSG00000135476.12	ESPL1	7	4	30	21	5	8	8	18	15	14	15
ENSG00000171174	ENSG00000171174.15	RBKS	27	27	37	36	22	5	12	16	15	18	11
ENSG00000197360	ENSG00000197360.9	ZNF98	10	3	13	15	13	12	4	15	19	13	10
ENSG00000259891	ENSG00000259891.1		17	14	6	23	7	1	3	6	4	7	3
ENSG00000231416	ENSG00000231416.1		14	6	13	14	10	4	4	9	3	4	2
ENSG00000110063	ENSG00000110063.10	DCPS	239	164	286	397	194	94	69	228	150	122	114
ENSG00000129173	ENSG00000129173.13	E2F8	2	3	4	8	5	2	2	8	5	8	11
ENSG00000214309	ENSG00000214309.5	MBLAC1	18	13	21	21	12	3	2	17	6	10	6
ENSG00000225885	ENSG00000225885.7		28	17	23	39	30	13	3	27	13	9	4
ENSG00000078369	ENSG00000078369.18	GNB1	1436	912	1860	1911	952	468	503	1204	721	1037	502
ENSG00000218565	ENSG00000218565.2		16	28	31	12	13	4	4	9	11	3	6
ENSG00000141458	ENSG00000141458.13	NPC1	679	310	749	925	422	198	157	505	311	393	234
ENSG00000259953	ENSG00000259953.2		192	101	152	219	110	45	38	132	81	100	59
ENSG00000269924	ENSG00000269924.1		14	8	7	3	8	7	9	11	11	12	5
ENSG00000085831	ENSG00000085831.16	TTC39A	32	18	26	49	26	13	13	17	14	7	8
ENSG00000178162	ENSG00000178162.8	FAR2P2	4	3	11	3	6	10	3	9	8	4	6
ENSG00000135916	ENSG00000135916.16	ITM2C	411	151	350	587	247	113	77	292	199	129	109
ENSG00000073711	ENSG00000073711.11	PPP2R3A	10	11	11	34	14	10	18	24	11	22	11
ENSG00000227733	ENSG00000227733.10		3	7	4	4	8	12	3	12	11	6	2
ENSG00000184007	ENSG00000184007.22	PTP4A2	4771	5497	5650	5713	4469	3549	3636	5333	4491	6742	2870
ENSG00000283936	ENSG00000283936.1	MIR3658	12	9	12	13	8	2	0	4	6	8	4
ENSG00000253767	ENSG00000253767.3	PCDHGA8	10	7	12	12	18	5	0	5	9	2	3
ENSG00000106479	ENSG00000106479.11	ZNF862	232	114	312	382	176	94	66	138	89	136	135
ENSG00000099381	ENSG00000099381.19	SETD1A	105	70	163	151	90	32	26	93	63	82	41
ENSG00000278948	ENSG00000278948.1		33	28	53	60	35	16	14	23	23	24	14
ENSG00000238795	ENSG00000238795.1	SCARNA12	1150	368	1132	1215	800	323	252	819	360	500	308
ENSG00000164587	ENSG00000164587.13	RPS14	11653	4381	10262	11361	6010	3448	2591	7986	3356	5186	2893
ENSG00000110693	ENSG00000110693.19	SOX6	2	9	10	9	6	13	9	16	10	6	3
ENSG00000268995	ENSG00000268995.1	VN1R82P	14	13	16	18	13	8	2	9	2	4	10
ENSG00000106462	ENSG00000106462.12	EZH2	116	149	137	188	136	77	90	165	104	247	127
ENSG00000257497	ENSG00000257497.2		9	8	9	15	9	16	6	11	14	9	10
ENSG00000259143	ENSG00000259143.1		11	12	9	19	15	4	1	12	4	8	2
ENSG00000163704	ENSG00000163704.12	PRRT3	22	8	39	39	19	5	8	15	13	9	3
ENSG00000163686	ENSG00000163686.15	ABHD6	152	166	203	288	139	75	70	142	102	121	74
ENSG00000002933	ENSG00000002933.9	TMEM176A	64	46	387	515	182	58	139	28	28	19	55
ENSG00000101464	ENSG00000101464.11	PIGU	86	32	97	130	33	16	11	63	38	23	22
ENSG00000180769	ENSG00000180769.10	WDFY3-AS2	5	8	4	4	5	5	5	5	11	7	5
ENSG00000261599	ENSG00000261599.6	HERC2P8	19	37	15	23	25	42	17	29	17	25	64
ENSG00000162599	ENSG00000162599.17	NFIA	184	154	198	194	244	103	127	225	187	212	158
ENSG00000108950	ENSG00000108950.12	FAM20A	6	17	18	33	10	14	10	29	13	24	10
ENSG00000094804	ENSG00000094804.12	CDC6	18	14	21	15	14	6	17	22	14	54	29
ENSG00000137193	ENSG00000137193.14	PIM1	1523	1126	2191	2138	1092	1120	809	2452	1026	1367	1021
ENSG00000141837	ENSG00000141837.22	CACNA1A	9	8	13	14	10	27	8	12	16	9	10
ENSG00000238423	ENSG00000238423.1	SNORD42B	17	6	19	19	15	3	3	13	3	8	5
ENSG00000196159	ENSG00000196159.14	FAT4	71	24	36	49	34	31	27	57	25	61	48
ENSG00000109099	ENSG00000109099.16	PMP22	21	14	23	52	21	9	3	27	9	11	5
ENSG00000110711	ENSG00000110711.11	AIP	469	408	627	750	388	341	246	587	387	480	352
ENSG00000199683	ENSG00000199683.1	RN7SKP185	92	9	19	35	14	8	4	11	11	6	4
ENSG00000228232	ENSG00000228232.1	GAPDHP1	134	69	199	176	84	41	52	136	53	42	28
ENSG00000118520	ENSG00000118520.15	ARG1	5	31	7	5	7	10	15	54	3	27	7
ENSG00000287670	ENSG00000287670.1		10	3	7	10	3	8	4	7	9	6	14
ENSG00000072110	ENSG00000072110.16	ACTN1	912	612	943	1395	670	308	289	920	486	579	340
ENSG00000062716	ENSG00000062716.13	VMP1	3527	5982	4447	7115	4419	3365	5062	5047	4636	5060	3481
ENSG00000281379	ENSG00000281379.2	SEPTIN14P19	8	6	9	14	6	5	4	18	10	8	10
ENSG00000210082	ENSG00000210082.2	MT-RNR2	17455	1603	2931	3768	776	846	649	892	852	1535	487
ENSG00000236801	ENSG00000236801.1	RPL24P8	250	99	306	343	262	92	76	249	103	100	44
ENSG00000285159	ENSG00000285159.1		3	5	9	8	9	9	9	7	8	6	8
ENSG00000118193	ENSG00000118193.12	KIF14	41	77	50	55	50	41	36	79	27	128	59
ENSG00000123427	ENSG00000123427.17	EEF1AKMT3	39	27	66	39	21	15	15	22	16	14	9
ENSG00000284425	ENSG00000284425.1	MIR8072	33	14	23	33	11	5	7	17	10	7	0
ENSG00000204179	ENSG00000204179.11	PTPN20	10	3	6	17	1	11	2	12	7	11	8
ENSG00000159905	ENSG00000159905.15	ZNF221	17	13	18	28	24	15	11	33	14	20	32
ENSG00000065328	ENSG00000065328.17	MCM10	11	25	14	6	7	14	4	16	12	38	18
ENSG00000137804	ENSG00000137804.14	NUSAP1	124	165	157	152	105	69	84	175	104	235	123
ENSG00000196968	ENSG00000196968.11	FUT11	493	313	651	686	351	171	162	422	271	328	211
ENSG00000229590	ENSG00000229590.3	MSX2P1	24	7	24	34	6	4	4	17	3	6	2
ENSG00000273079	ENSG00000273079.7	GRIN2B	1	11	20	5	4	27	3	15	9	7	9
ENSG00000142945	ENSG00000142945.13	KIF2C	15	14	10	11	13	9	11	11	12	54	20
ENSG00000029363	ENSG00000029363.17	BCLAF1	4627	6803	7331	6868	6623	4803	3918	9677	4226	7017	3897
ENSG00000249741	ENSG00000249741.2		14	23	15	48	24	18	14	38	23	22	29
ENSG00000251380	ENSG00000251380.3	DCANP1	57	40	53	95	36	24	5	28	47	20	19
ENSG00000178607	ENSG00000178607.17	ERN1	1247	609	1411	1422	927	381	416	1162	550	570	364
ENSG00000123219	ENSG00000123219.13	CENPK	184	60	100	163	66	228	41	137	92	169	97
ENSG00000273066	ENSG00000273066.5		172	74	150	227	141	58	38	134	81	74	47
ENSG00000265975	ENSG00000265975.1		4	9	18	12	5	5	1	4	5	1	1
ENSG00000277108	ENSG00000277108.1	SNORD49B	338	80	165	120	116	20	38	122	61	72	36
ENSG00000103356	ENSG00000103356.18	EARS2	191	135	226	270	165	105	61	171	107	98	72
ENSG00000274760	ENSG00000274760.1		393	426	529	676	457	443	328	693	320	425	268
ENSG00000250687	ENSG00000250687.6	NAIPP1	356	959	281	775	516	270	536	940	553	833	388
ENSG00000199883	ENSG00000199883.1	RN7SKP90	120	14	78	75	21	6	4	46	25	13	10
ENSG00000254101	ENSG00000254101.7	LINC02055	0	7	9	9	4	13	2	8	8	8	9
ENSG00000259456	ENSG00000259456.4	ADNP-AS1	5	4	12	8	3	9	5	9	4	7	6
ENSG00000105492	ENSG00000105492.16	SIGLEC6	83	54	116	166	100	39	24	96	61	46	21
ENSG00000178623	ENSG00000178623.12	GPR35	137	53	171	223	128	40	44	105	77	67	35
ENSG00000229337	ENSG00000229337.2		116	92	71	119	62	38	38	57	47	37	26
ENSG00000185168	ENSG00000185168.5	LINC00482	18	25	24	45	16	5	11	16	14	8	7
ENSG00000129204	ENSG00000129204.17	USP6	54	67	54	71	47	36	48	164	62	50	29
ENSG00000267672	ENSG00000267672.1		13	3	9	10	9	1	0	6	3	6	2
ENSG00000249667	ENSG00000249667.1	LINC01259	5	7	19	17	8	22	4	10	13	23	14
ENSG00000161800	ENSG00000161800.13	RACGAP1	111	118	155	153	117	73	70	158	89	160	134
ENSG00000058091	ENSG00000058091.17	CDK14	209	206	249	231	263	142	145	292	258	237	125
ENSG00000153774	ENSG00000153774.9	CFDP1	214	391	256	304	296	277	224	300	207	311	254
ENSG00000164251	ENSG00000164251.5	F2RL1	97	88	98	155	52	42	88	147	142	111	52
ENSG00000069956	ENSG00000069956.13	MAPK6	478	676	697	755	558	385	408	899	379	710	423
ENSG00000187240	ENSG00000187240.17	DYNC2H1	144	102	195	142	139	112	92	153	93	178	114
ENSG00000184481	ENSG00000184481.17	FOXO4	259	336	320	390	225	185	221	368	206	315	201
ENSG00000266504	ENSG00000266504.1	RDM1P1	28	18	28	13	43	2	6	7	2	14	18
ENSG00000230724	ENSG00000230724.9	LINC01001	207	78	160	203	86	41	65	105	52	71	53
ENSG00000163002	ENSG00000163002.13	NUP35	97	100	110	147	114	98	70	123	84	104	90
ENSG00000198131	ENSG00000198131.14	ZNF544	245	116	289	306	186	132	54	152	90	110	108
ENSG00000283709	ENSG00000283709.1	FAM238C	8	4	6	6	8	7	3	11	7	7	5
ENSG00000115211	ENSG00000115211.16	EIF2B4	178	179	274	356	210	91	86	170	150	135	103
ENSG00000207406	ENSG00000207406.1	SNORA41	274	22	115	112	35	8	7	60	41	31	13
ENSG00000187808	ENSG00000187808.5	SOWAHD	42	38	33	67	42	14	11	24	16	30	23
ENSG00000113552	ENSG00000113552.16	GNPDA1	301	221	321	421	245	162	88	270	154	182	115
ENSG00000185624	ENSG00000185624.16	P4HB	1980	1463	2536	2842	1498	606	805	2261	1182	1031	617
ENSG00000288646	ENSG00000288646.1		34	15	57	82	22	6	4	41	25	9	9
ENSG00000206228	ENSG00000206228.4	HNRNPA1P4	223	132	167	191	121	40	45	118	68	138	75
ENSG00000207233	ENSG00000207233.1	SNORA37	387	80	155	172	132	53	48	91	46	87	69
ENSG00000114948	ENSG00000114948.13	ADAM23	26	17	13	16	27	26	13	23	13	26	32
ENSG00000187514	ENSG00000187514.17	PTMA	9959	15176	14387	14788	9923	9350	8216	14198	8880	14998	8144
ENSG00000174876	ENSG00000174876.17	AMY1B	17	33	31	46	50	44	18	58	23	43	26
ENSG00000178951	ENSG00000178951.9	ZBTB7A	407	348	665	732	321	125	161	492	219	322	187
ENSG00000162645	ENSG00000162645.13	GBP2	2459	4385	3305	4803	3027	2448	2533	3484	2572	7094	2505
ENSG00000131747	ENSG00000131747.15	TOP2A	87	107	76	80	99	76	71	79	58	330	213
ENSG00000266497	ENSG00000266497.1	RDM1P2	29	21	29	14	42	2	6	7	6	13	18
ENSG00000146677	ENSG00000146677.7	RPL32P18	594	1043	1261	1405	948	983	511	1282	653	1060	1016
ENSG00000268555	ENSG00000268555.2		0	4	11	16	19	22	7	30	10	29	2
ENSG00000170906	ENSG00000170906.16	NDUFA3	160	115	194	228	101	76	53	127	72	107	49
ENSG00000266709	ENSG00000266709.1		61	29	52	53	58	21	10	40	22	19	21
ENSG00000178896	ENSG00000178896.9	EXOSC4	80	73	123	130	46	25	28	80	46	49	23
ENSG00000247157	ENSG00000247157.7	LINC01252	11	9	3	5	0	4	9	12	6	4	6
ENSG00000100413	ENSG00000100413.17	POLR3H	161	104	218	225	115	74	42	142	81	96	65
ENSG00000130517	ENSG00000130517.14	PGPEP1	466	320	516	586	369	177	196	445	167	235	208
ENSG00000259032	ENSG00000259032.2	ENSAP2	28	78	41	68	40	44	38	54	31	79	57
ENSG00000198353	ENSG00000198353.8	HOXC4	11	4	12	12	9	5	2	4	2	3	4
ENSG00000285492	ENSG00000285492.1		29	24	16	28	16	17	17	22	32	27	18
ENSG00000196975	ENSG00000196975.16	ANXA4	402	505	573	642	432	197	224	458	229	343	185
ENSG00000124507	ENSG00000124507.11	PACSIN1	69	39	63	138	50	19	14	65	46	12	23
ENSG00000198863	ENSG00000198863.7	RUNDC1	272	238	280	417	253	151	108	183	123	183	151
ENSG00000182923	ENSG00000182923.20	CEP63	325	509	346	481	354	260	241	459	324	458	268
ENSG00000260644	ENSG00000260644.6	HERC2P5	19	41	21	27	27	43	20	32	17	29	71
ENSG00000234076	ENSG00000234076.1	TPRG1-AS1	7	10	13	15	12	1	5	5	10	1	3
ENSG00000176623	ENSG00000176623.12	RMDN1	563	483	675	929	546	425	322	643	492	571	414
ENSG00000251287	ENSG00000251287.8	ALG1L2	9	8	5	6	10	9	9	9	7	7	10
ENSG00000260261	ENSG00000260261.2		62	40	61	96	29	43	18	26	19	23	15
ENSG00000253957	ENSG00000253957.1	IGHV3-22	8	15	16	13	5	7	17	12	8	25	61
ENSG00000218052	ENSG00000218052.5	ADAMTS7P4	16	10	16	28	16	14	2	3	7	6	7
ENSG00000113448	ENSG00000113448.19	PDE4D	999	484	1165	872	796	651	525	1126	522	1047	498
ENSG00000229961	ENSG00000229961.3		88	76	80	214	130	67	19	95	64	33	13
ENSG00000155749	ENSG00000155749.13	FLACC1	33	36	38	56	31	51	21	49	28	33	46
ENSG00000146555	ENSG00000146555.19	SDK1	3	6	5	9	2	9	5	7	4	4	5
ENSG00000168374	ENSG00000168374.11	ARF4	1009	778	1180	1375	725	343	376	996	557	707	376
ENSG00000126602	ENSG00000126602.11	TRAP1	288	201	344	567	311	158	93	257	108	191	190
ENSG00000277967	ENSG00000277967.1		563	511	564	747	506	497	375	776	411	492	294
ENSG00000124444	ENSG00000124444.16	ZNF576	46	66	66	79	42	21	16	39	26	37	29
ENSG00000012822	ENSG00000012822.16	CALCOCO1	886	1054	1632	1897	1022	836	745	1664	1073	1068	683
ENSG00000179222	ENSG00000179222.18	MAGED1	100	40	113	139	48	33	16	64	43	43	27
ENSG00000175279	ENSG00000175279.22	CENPS	9	14	20	17	8	11	9	22	6	28	16
ENSG00000235530	ENSG00000235530.7		26	12	10	19	9	7	3	3	3	6	8
ENSG00000148356	ENSG00000148356.15	LRSAM1	275	189	323	467	194	85	126	232	175	120	111
ENSG00000287817	ENSG00000287817.1		35	30	31	45	21	4	16	11	25	12	12
ENSG00000215146	ENSG00000215146.5		10	14	30	13	10	34	3	26	22	18	33
ENSG00000274898	ENSG00000274898.1		12	3	8	8	12	2	0	3	7	1	3
ENSG00000162341	ENSG00000162341.18	TPCN2	327	216	343	563	210	84	137	327	152	180	96
ENSG00000182578	ENSG00000182578.14	CSF1R	1405	1280	2370	3331	829	456	376	1381	941	1344	489
ENSG00000250326	ENSG00000250326.2		14	10	8	15	8	4	3	2	1	5	8
ENSG00000169105	ENSG00000169105.8	CHST14	76	17	90	109	38	8	5	45	40	22	19
ENSG00000168556	ENSG00000168556.7	ING2	69	128	92	78	88	72	56	168	52	117	60
ENSG00000234383	ENSG00000234383.1	CTBP2P8	4	12	18	24	8	10	8	15	14	23	9
ENSG00000005022	ENSG00000005022.6	SLC25A5	1127	699	1203	1217	736	336	335	971	538	745	314
ENSG00000238554	ENSG00000238554.1	RNU1-88P	77	9	24	41	11	4	4	17	11	4	9
ENSG00000080986	ENSG00000080986.13	NDC80	56	52	54	48	48	46	29	51	34	110	60
ENSG00000196074	ENSG00000196074.13	SYCP2	113	201	158	186	207	118	143	203	118	176	172
ENSG00000137757	ENSG00000137757.11	CASP5	36	111	88	85	72	53	41	98	75	144	48
ENSG00000039650	ENSG00000039650.12	PNKP	345	274	543	686	327	151	140	481	205	235	128
ENSG00000128928	ENSG00000128928.10	IVD	281	144	282	510	241	122	83	207	148	169	108
ENSG00000211690	ENSG00000211690.1	TRGJ1	51	19	141	55	35	13	21	12	29	23	11
ENSG00000271966	ENSG00000271966.1	ARFGEF1-DT	21	6	14	20	14	6	4	8	7	3	4
ENSG00000165502	ENSG00000165502.7	RPL36AL	2178	2015	2214	2710	1420	1434	1104	2249	1568	2022	1325
ENSG00000265479	ENSG00000265479.7	DTX2P1-UPK3BP1-PMS2P11	319	150	398	364	221	115	75	211	149	181	125
ENSG00000084112	ENSG00000084112.15	SSH1	321	229	342	379	236	93	91	228	157	251	141
ENSG00000073464	ENSG00000073464.13	CLCN4	55	27	46	90	43	30	28	59	53	60	40
ENSG00000112984	ENSG00000112984.12	KIF20A	8	3	9	9	5	7	8	7	3	25	10
ENSG00000108848	ENSG00000108848.16	LUC7L3	1877	3644	3531	4315	3596	3477	2192	3384	2506	3053	2996
ENSG00000272168	ENSG00000272168.8	CASC15	13	17	19	16	19	26	20	26	24	9	15
ENSG00000248477	ENSG00000248477.6	NAIPP3	338	919	270	725	494	258	532	843	463	815	382
ENSG00000163412	ENSG00000163412.13	EIF4E3	853	560	509	881	496	407	429	671	490	666	577
ENSG00000242612	ENSG00000242612.7	DECR2	20	14	30	68	11	9	4	20	13	9	2
ENSG00000115607	ENSG00000115607.9	IL18RAP	423	330	464	647	509	362	227	950	266	492	307
ENSG00000270177	ENSG00000270177.1	PPP2CA-DT	16	9	28	27	15	5	5	8	10	6	10
ENSG00000112742	ENSG00000112742.10	TTK	20	22	18	27	23	18	8	25	24	42	21
ENSG00000124225	ENSG00000124225.16	PMEPA1	43	20	48	100	30	23	9	24	28	10	14
ENSG00000141510	ENSG00000141510.18	TP53	409	199	447	575	228	127	93	250	233	238	129
ENSG00000082397	ENSG00000082397.18	EPB41L3	772	1167	1095	1392	1058	661	586	1314	1306	1414	567
ENSG00000135763	ENSG00000135763.10	URB2	231	125	230	252	158	113	47	139	100	128	75
ENSG00000224722	ENSG00000224722.3		2	12	9	13	9	10	7	9	5	27	15
ENSG00000164465	ENSG00000164465.19	DCBLD1	35	81	147	74	109	113	58	77	81	135	74
ENSG00000272754	ENSG00000272754.1		22	13	11	19	16	2	7	6	5	7	9
ENSG00000270533	ENSG00000270533.2		5	8	8	8	11	8	7	11	12	13	3
ENSG00000143252	ENSG00000143252.16	SDHC	84	52	90	68	32	15	16	33	18	58	27
ENSG00000157837	ENSG00000157837.16	SPPL3	239	112	249	283	182	73	48	147	108	156	99
ENSG00000157483	ENSG00000157483.9	MYO1E	336	287	312	505	335	179	158	330	138	158	122
ENSG00000266907	ENSG00000266907.1		4	8	3	7	11	9	6	13	8	5	4
ENSG00000143553	ENSG00000143553.11	SNAPIN	242	214	286	378	193	94	105	259	119	179	90
ENSG00000225695	ENSG00000225695.1	HNRNPA1P35	182	218	143	178	146	69	70	126	52	100	62
ENSG00000106537	ENSG00000106537.8	TSPAN13	111	45	76	132	96	22	28	67	46	58	27
ENSG00000138772	ENSG00000138772.13	ANXA3	8	63	31	17	24	6	27	189	35	58	20
ENSG00000100479	ENSG00000100479.13	POLE2	19	40	43	51	42	27	37	40	32	50	32
ENSG00000060069	ENSG00000060069.18	CTDP1	629	442	782	802	398	186	208	614	303	431	207
ENSG00000277130	ENSG00000277130.1		48	28	55	59	40	6	8	45	34	13	20
ENSG00000205740	ENSG00000205740.2		15	18	27	30	12	9	5	14	8	12	4
ENSG00000165097	ENSG00000165097.16	KDM1B	697	734	638	951	580	417	513	715	545	1284	447
ENSG00000180481	ENSG00000180481.11	GLIPR1L2	0	3	3	11	6	9	2	5	6	9	3
ENSG00000134690	ENSG00000134690.11	CDCA8	6	7	18	21	8	9	6	14	9	28	10
ENSG00000167554	ENSG00000167554.15	ZNF610	10	13	15	21	18	22	11	23	17	9	20
ENSG00000116991	ENSG00000116991.11	SIPA1L2	137	173	229	248	155	128	117	286	187	176	80
ENSG00000284753	ENSG00000284753.2	EEF1AKMT4	30	11	24	31	12	7	4	21	9	8	4
ENSG00000137414	ENSG00000137414.6	FAM8A1	660	685	1020	939	743	437	454	1069	552	909	480
ENSG00000199568	ENSG00000199568.1	RNU5A-1	57255	5336	17321	16303	10907	2871	2179	11373	7276	10018	4254
ENSG00000168899	ENSG00000168899.5	VAMP5	53	48	75	96	46	13	21	34	22	80	13
ENSG00000125814	ENSG00000125814.17	NAPB	269	290	347	464	336	226	205	366	209	356	279
ENSG00000250189	ENSG00000250189.2		14	14	4	17	30	12	4	23	25	30	28
ENSG00000155380	ENSG00000155380.13	SLC16A1	401	237	369	324	220	122	115	198	132	216	144
ENSG00000156535	ENSG00000156535.15	CD109	27	44	31	42	20	20	12	82	29	50	21
ENSG00000181090	ENSG00000181090.21	EHMT1	772	583	956	1124	670	366	312	755	430	510	377
ENSG00000236876	ENSG00000236876.3	TMSB4XP1	1458	484	753	1060	913	324	398	601	530	394	123
ENSG00000279159	ENSG00000279159.1		2	7	14	13	5	8	2	21	11	9	8
ENSG00000128512	ENSG00000128512.23	DOCK4	90	96	99	154	92	54	53	149	105	164	54
ENSG00000259022	ENSG00000259022.2	DNAJC8P1	4	19	2	4	5	7	3	5	6	24	14
ENSG00000107816	ENSG00000107816.17	LZTS2	151	69	221	313	88	42	47	135	71	61	60
ENSG00000168792	ENSG00000168792.5	ABHD15	319	142	453	414	260	124	97	267	148	164	111
ENSG00000259956	ENSG00000259956.2	RBM15B	725	458	924	910	449	221	214	610	400	502	225
ENSG00000151725	ENSG00000151725.12	CENPU	63	82	76	84	59	65	40	105	37	116	51
ENSG00000133317	ENSG00000133317.16	LGALS12	77	67	65	85	90	22	37	50	36	48	20
ENSG00000158488	ENSG00000158488.16	CD1E	38	31	35	47	38	17	8	40	14	12	15
ENSG00000152518	ENSG00000152518.8	ZFP36L2	2165	817	1987	2177	1033	490	511	1692	703	870	537
ENSG00000229089	ENSG00000229089.8	ANKRD20A8P	6	8	3	6	18	20	2	11	16	10	9
ENSG00000175215	ENSG00000175215.11	CTDSP2	1682	840	1826	2471	1016	495	469	1340	880	950	589
ENSG00000242756	ENSG00000242756.2	RHOT1P3	21	39	24	37	12	13	25	31	39	29	22
ENSG00000184752	ENSG00000184752.14	NDUFA12	456	379	482	427	364	219	230	493	473	425	281
ENSG00000241973	ENSG00000241973.11	PI4KA	1094	540	1441	1814	689	305	285	881	672	593	414
ENSG00000139613	ENSG00000139613.12	SMARCC2	737	514	891	977	654	323	253	508	452	551	354
ENSG00000215482	ENSG00000215482.3	CALM2P3	5	46	11	11	8	16	7	16	9	39	26
ENSG00000248538	ENSG00000248538.8		7	4	7	5	5	6	6	11	8	4	3
ENSG00000173166	ENSG00000173166.18	RAPH1	35	46	57	55	69	37	29	52	43	85	50
ENSG00000155755	ENSG00000155755.19	TMEM237	32	30	66	54	42	44	25	49	29	57	35
ENSG00000202335	ENSG00000202335.1		26	103	37	62	92	69	59	49	51	116	69
ENSG00000169203	ENSG00000169203.16	NPIPB12	636	213	326	399	424	123	92	229	149	214	230
ENSG00000124256	ENSG00000124256.15	ZBP1	204	219	349	384	228	128	164	337	293	247	197
ENSG00000188647	ENSG00000188647.13	PTAR1	1879	2353	3073	3647	2504	2067	1416	2949	1757	2531	1800
ENSG00000160145	ENSG00000160145.16	KALRN	35	26	32	70	44	41	25	51	28	40	33
ENSG00000200840	ENSG00000200840.1	RNU6-82P	3	2	5	7	16	5	6	9	5	7	6
ENSG00000127249	ENSG00000127249.15	ATP13A4	23	23	34	49	17	17	10	39	40	38	27
ENSG00000260898	ENSG00000260898.6	ADPGK-AS1	64	83	72	101	46	13	27	70	40	38	16
ENSG00000274544	ENSG00000274544.1	SNORD28	87	23	74	58	48	15	7	40	19	34	25
ENSG00000087338	ENSG00000087338.5	GMCL1	511	336	511	567	419	212	163	380	212	326	238
ENSG00000136213	ENSG00000136213.10	CHST12	279	77	310	264	141	51	53	145	111	85	86
ENSG00000223529	ENSG00000223529.1	EEF1A1P8	297	54	392	528	139	47	26	337	105	45	31
ENSG00000151012	ENSG00000151012.13	SLC7A11	53	32	44	111	62	33	13	42	23	31	11
ENSG00000207264	ENSG00000207264.1	RNU6-15P	46	6	21	26	4	1	2	12	9	4	2
ENSG00000261404	ENSG00000261404.7	PSMD7-DT	2	7	10	10	1	11	4	10	5	4	7
ENSG00000167081	ENSG00000167081.18	PBX3	225	218	322	393	225	172	144	302	208	271	160
ENSG00000177076	ENSG00000177076.6	ACER2	29	25	37	65	35	10	10	31	24	21	9
ENSG00000186654	ENSG00000186654.21	PRR5	130	31	140	170	30	23	10	77	26	18	40
ENSG00000173372	ENSG00000173372.17	C1QA	25	75	155	108	55	30	48	123	130	470	56
ENSG00000287839	ENSG00000287839.1		97	195	193	303	171	108	102	248	153	287	114
ENSG00000207313	ENSG00000207313.1	SNORA2B	230	19	103	99	52	5	11	60	29	42	19
ENSG00000268858	ENSG00000268858.2		152	66	175	233	66	43	39	96	84	52	38
ENSG00000265531	ENSG00000265531.3	FCGR1CP	195	442	181	242	218	88	245	376	239	366	258
ENSG00000211687	ENSG00000211687.1	TRGJ2	37	17	86	33	22	10	13	9	22	20	4
ENSG00000135912	ENSG00000135912.11	TTLL4	189	180	271	351	141	67	60	209	140	139	78
ENSG00000130748	ENSG00000130748.7	TMEM160	91	19	75	100	24	10	11	63	17	23	9
ENSG00000101596	ENSG00000101596.16	SMCHD1	7126	9086	8825	10324	9696	5702	5707	9966	6565	9105	6493
ENSG00000142731	ENSG00000142731.11	PLK4	48	60	56	63	48	49	30	50	43	88	48
ENSG00000135318	ENSG00000135318.12	NT5E	124	30	151	205	28	131	39	162	114	108	66
ENSG00000217527	ENSG00000217527.1	RPS16P5	11	2	3	7	13	5	4	8	9	9	11
ENSG00000182372	ENSG00000182372.10	CLN8	329	222	333	562	288	138	104	338	164	227	131
ENSG00000230568	ENSG00000230568.1	SF3A3P1	12	25	16	26	14	21	18	17	13	22	24
ENSG00000250305	ENSG00000250305.9	TRMT9B	12	21	23	12	11	7	2	9	12	4	1
ENSG00000253200	ENSG00000253200.1		35	24	40	54	36	34	19	55	30	32	26
ENSG00000044574	ENSG00000044574.9	HSPA5	1552	1399	1426	1192	1511	453	541	1114	560	1152	533
ENSG00000251158	ENSG00000251158.1		57	90	22	81	48	30	33	220	134	70	25
ENSG00000198133	ENSG00000198133.9	TMEM229B	275	177	323	354	169	95	84	211	144	184	99
ENSG00000110080	ENSG00000110080.20	ST3GAL4	107	77	156	149	85	28	25	147	65	55	28
ENSG00000143228	ENSG00000143228.13	NUF2	20	31	28	36	26	20	16	26	21	78	52
ENSG00000100526	ENSG00000100526.20	CDKN3	8	12	12	12	10	6	9	11	8	41	16
ENSG00000207650	ENSG00000207650.1	MIR570	17	15	12	30	9	6	1	16	3	2	11
ENSG00000167977	ENSG00000167977.9	KCTD5	357	252	440	710	267	154	162	319	225	211	139
ENSG00000213638	ENSG00000213638.6	ADAT3	30	11	43	41	18	6	11	23	14	10	2
ENSG00000211696	ENSG00000211696.2	TRGV8	25	18	80	38	13	10	8	18	16	10	6
ENSG00000162078	ENSG00000162078.11	ZG16B	19	25	35	34	29	9	10	19	12	17	10
ENSG00000108469	ENSG00000108469.15	RECQL5	202	188	286	421	190	130	85	179	144	133	113
ENSG00000151470	ENSG00000151470.13	C4orf33	185	533	285	348	326	269	230	400	290	323	229
ENSG00000264063	ENSG00000264063.1		733	24	432	506	97	19	17	289	83	24	19
ENSG00000150337	ENSG00000150337.14	FCGR1A	365	605	361	540	373	139	366	764	528	670	360
ENSG00000210174	ENSG00000210174.1	MT-TR	35	54	61	47	42	74	45	37	36	102	34
ENSG00000236456	ENSG00000236456.1		13	14	24	26	15	14	18	36	14	17	9
ENSG00000100336	ENSG00000100336.18	APOL4	4	6	6	12	13	3	26	13	6	31	6
ENSG00000274210	ENSG00000274210.1	RNVU1-27	395	385	480	961	336	197	284	260	237	245	176
ENSG00000164404	ENSG00000164404.8	GDF9	5	1	6	6	4	8	2	8	3	4	6
ENSG00000152454	ENSG00000152454.4	ZNF256	52	43	46	67	70	57	25	88	43	51	38
ENSG00000287124	ENSG00000287124.1		30	38	27	29	15	2	12	14	14	17	6
ENSG00000254851	ENSG00000254851.1		124	65	160	178	98	29	26	152	36	68	56
ENSG00000130508	ENSG00000130508.11	PXDN	3	4	5	2	4	11	2	3	6	4	7
ENSG00000095637	ENSG00000095637.23	SORBS1	11	10	12	16	12	12	13	15	19	11	6
ENSG00000276603	ENSG00000276603.1		25	15	30	25	17	7	6	20	11	10	7
ENSG00000188026	ENSG00000188026.13	RILPL1	18	9	29	34	16	8	4	20	5	11	5
ENSG00000182095	ENSG00000182095.15	TNRC18	701	218	758	962	278	90	147	464	282	243	181
ENSG00000251209	ENSG00000251209.9	LINC00923	4	1	2	9	2	3	3	6	4	2	5
ENSG00000280303	ENSG00000280303.2	ERICD	4	4	5	6	3	1	5	18	3	8	6
ENSG00000196954	ENSG00000196954.14	CASP4	1894	3064	2458	3210	2467	1722	1678	2907	2196	3090	1434
ENSG00000012048	ENSG00000012048.23	BRCA1	130	164	141	172	139	94	77	155	124	196	107
ENSG00000166801	ENSG00000166801.17	FAM111A	1522	2546	2512	3061	2325	1501	1500	2471	1889	2675	1527
ENSG00000038002	ENSG00000038002.9	AGA	271	254	278	465	301	250	151	325	234	330	193
ENSG00000186660	ENSG00000186660.15	ZFP91	1530	1825	1869	2062	1637	1183	1042	1990	1241	1758	1136
ENSG00000080573	ENSG00000080573.7	COL5A3	36	10	4	3	27	28	4	67	18	8	25
ENSG00000167778	ENSG00000167778.9	SPRYD3	190	152	261	313	127	76	73	189	106	128	75
ENSG00000206195	ENSG00000206195.11	DUXAP8	2	33	30	12	11	34	6	31	11	19	27
ENSG00000246705	ENSG00000246705.4	H2AJ	134	198	245	269	139	115	122	238	154	210	109
ENSG00000258759	ENSG00000258759.1		7	11	3	5	5	6	2	8	8	9	10
ENSG00000266074	ENSG00000266074.10	BAHCC1	39	38	94	104	39	20	13	43	45	23	18
ENSG00000274602	ENSG00000274602.5	PI4KAP1	228	298	423	801	440	161	82	319	322	139	134
ENSG00000182484	ENSG00000182484.15	WASH6P	590	935	1211	1566	859	857	656	1086	696	1003	600
ENSG00000230665	ENSG00000230665.3	THAP12P1	27	54	43	42	35	48	39	51	18	64	31
ENSG00000164930	ENSG00000164930.12	FZD6	16	7	24	108	22	36	20	43	23	37	20
ENSG00000253948	ENSG00000253948.2	VPS13B-DT	3	5	13	10	6	8	2	17	9	11	4
ENSG00000177169	ENSG00000177169.10	ULK1	257	133	364	441	117	52	75	256	139	99	61
ENSG00000285417	ENSG00000285417.1		85	41	54	137	66	22	20	57	45	25	29
ENSG00000226057	ENSG00000226057.7	PHF2P2	2	12	7	9	4	10	4	11	8	4	10
ENSG00000177602	ENSG00000177602.5	HASPIN	5	2	9	18	7	7	4	10	5	22	7
ENSG00000092853	ENSG00000092853.14	CLSPN	31	47	32	42	43	32	30	39	20	122	60
ENSG00000143595	ENSG00000143595.13	AQP10	5	11	7	26	5	8	7	28	6	12	7
ENSG00000236493	ENSG00000236493.2	EIF2S2P3	17	9	13	19	10	3	1	10	7	11	3
ENSG00000105889	ENSG00000105889.16	STEAP1B	24	18	15	36	35	13	6	20	6	11	5
ENSG00000160223	ENSG00000160223.17	ICOSLG	82	49	120	86	71	21	21	57	64	49	19
ENSG00000197594	ENSG00000197594.14	ENPP1	13	4	12	12	7	9	11	15	10	6	8
ENSG00000264575	ENSG00000264575.1	LINC00526	19	15	23	28	14	8	3	11	11	12	8
ENSG00000239899	ENSG00000239899.3	RN7SL674P	881	88	322	376	157	38	38	220	142	117	80
ENSG00000111450	ENSG00000111450.14	STX2	274	268	459	392	329	316	235	381	179	415	232
ENSG00000286171	ENSG00000286171.1		951	83	369	391	135	50	25	194	137	123	80
ENSG00000066279	ENSG00000066279.19	ASPM	73	96	80	82	79	50	48	74	64	298	186
ENSG00000162144	ENSG00000162144.10	CYB561A3	929	421	1002	1405	517	289	244	810	460	429	236
ENSG00000151353	ENSG00000151353.15	TMEM18	257	264	364	461	251	268	151	305	255	303	217
ENSG00000162337	ENSG00000162337.12	LRP5	24	16	36	26	9	14	2	21	6	9	1
ENSG00000137831	ENSG00000137831.15	UACA	60	111	70	160	95	82	85	84	91	161	60
ENSG00000172403	ENSG00000172403.11	SYNPO2	12	20	26	23	17	32	19	15	21	18	33
ENSG00000169752	ENSG00000169752.17	NRG4	4	4	7	8	8	11	10	10	5	4	5
ENSG00000072657	ENSG00000072657.10	TRHDE	6	5	8	7	9	4	6	10	14	8	4
ENSG00000179958	ENSG00000179958.10	DCTPP1	41	26	30	62	23	12	7	20	9	27	20
ENSG00000172425	ENSG00000172425.12	TTC36	4	2	4	6	12	5	3	7	7	5	7
ENSG00000108557	ENSG00000108557.19	RAI1	128	55	128	142	56	20	17	70	77	41	47
ENSG00000102181	ENSG00000102181.21	CD99L2	275	279	401	416	269	125	140	296	182	210	122
ENSG00000200084	ENSG00000200084.1	SNORD68	1130	97	352	351	255	105	32	144	122	152	144
ENSG00000080947	ENSG00000080947.15	CROCCP3	141	71	161	156	87	60	26	94	64	56	57
ENSG00000262209	ENSG00000262209.3	PCDHGB3	6	6	9	12	10	4	1	4	5	4	2
ENSG00000227543	ENSG00000227543.5	SPAG5-AS1	48	30	36	45	22	4	9	32	29	13	10
ENSG00000274998	ENSG00000274998.1	SNORA17A	388	23	140	184	47	14	10	100	44	33	19
ENSG00000281808	ENSG00000281808.1		388	23	140	184	47	14	10	100	44	33	19
ENSG00000007255	ENSG00000007255.10	TRAPPC6A	90	55	92	113	58	40	21	66	26	59	32
ENSG00000163923	ENSG00000163923.10	RPL39L	24	25	23	22	11	18	9	34	15	24	19
ENSG00000279265	ENSG00000279265.1		13	10	10	13	25	8	7	18	12	30	16
ENSG00000234389	ENSG00000234389.1		38	24	34	34	45	27	29	60	16	50	26
ENSG00000213881	ENSG00000213881.3	NPM1P6	311	250	334	346	302	329	203	333	206	301	178
ENSG00000223466	ENSG00000223466.2	LINC01825	0	9	13	29	13	14	6	15	17	15	17
ENSG00000148908	ENSG00000148908.15	RGS10	597	534	634	967	563	444	359	743	421	723	351
ENSG00000101220	ENSG00000101220.18	C20orf27	291	141	285	463	289	89	99	319	132	156	64
ENSG00000259992	ENSG00000259992.1		47	14	35	62	29	10	9	24	17	22	10
ENSG00000185730	ENSG00000185730.8	ZNF696	114	66	75	127	70	57	28	58	39	35	36
ENSG00000140478	ENSG00000140478.15	GOLGA6D	3	0	13	6	2	3	3	9	2	7	6
ENSG00000271394	ENSG00000271394.1	7SK	674	78	272	272	135	53	24	156	140	80	73
ENSG00000214439	ENSG00000214439.4	FAM185BP	68	115	95	139	92	94	60	115	66	96	97
ENSG00000133639	ENSG00000133639.6	BTG1	5764	3013	5606	6177	4085	1892	1527	5204	2652	3127	1919
ENSG00000259935	ENSG00000259935.1		21	5	8	9	19	3	0	7	3	8	2
ENSG00000196705	ENSG00000196705.8	ZNF431	616	579	836	980	825	676	343	927	624	607	527
ENSG00000070614	ENSG00000070614.15	NDST1	506	339	580	859	386	132	185	556	362	259	129
ENSG00000208772	ENSG00000208772.1	SNORD94	578	37	281	232	97	31	14	110	59	68	71
ENSG00000213965	ENSG00000213965.4	NUDT19	162	129	259	328	142	55	82	184	108	127	53
ENSG00000163013	ENSG00000163013.12	FBXO41	155	55	195	261	66	40	29	103	70	67	42
ENSG00000089248	ENSG00000089248.7	ERP29	1025	1788	1403	1496	1256	1242	1191	1335	844	1635	1071
ENSG00000168389	ENSG00000168389.18	MFSD2A	121	106	195	228	128	51	51	161	76	104	40
ENSG00000255833	ENSG00000255833.2	TIFAB	96	68	94	181	62	55	7	60	66	45	31
ENSG00000151689	ENSG00000151689.13	INPP1	66	69	76	85	53	43	59	81	61	98	32
ENSG00000235109	ENSG00000235109.8	ZSCAN31	6	5	17	14	9	11	11	11	7	11	8
ENSG00000091137	ENSG00000091137.14	SLC26A4	0	4	9	3	3	12	3	6	2	3	6
ENSG00000206838	ENSG00000206838.1	SNORA5A	499	42	188	186	105	39	22	103	55	68	48
ENSG00000105281	ENSG00000105281.12	SLC1A5	505	416	477	762	247	162	145	381	226	383	141
ENSG00000117676	ENSG00000117676.14	RPS6KA1	2262	1164	2450	3403	1315	711	738	2044	1178	1034	650
ENSG00000100422	ENSG00000100422.14	CERK	1515	913	2057	2388	1065	617	523	1244	672	947	830
ENSG00000117724	ENSG00000117724.13	CENPF	92	121	93	112	120	105	59	81	79	395	232
ENSG00000177409	ENSG00000177409.12	SAMD9L	1580	3947	2614	3771	2436	2258	1963	1850	3565	4798	2284
ENSG00000168702	ENSG00000168702.18	LRP1B	4	13	15	11	11	17	6	26	16	6	8
ENSG00000169607	ENSG00000169607.13	CKAP2L	4	14	4	9	10	9	5	6	6	37	17
ENSG00000224993	ENSG00000224993.3	RPL29P12	185	54	160	225	139	53	34	126	106	55	13
ENSG00000004660	ENSG00000004660.15	CAMKK1	93	91	168	223	61	68	38	105	47	57	20
ENSG00000256293	ENSG00000256293.2	ATP6V1E1P3	4	43	4	14	20	23	23	12	9	35	15
ENSG00000227671	ENSG00000227671.4	ZNF731P	669	1235	1306	1621	1440	912	762	1240	1028	1314	871
ENSG00000283453	ENSG00000283453.2		16	11	10	26	17	13	7	18	21	19	13
ENSG00000197099	ENSG00000197099.8		1	2	7	7	3	10	2	5	7	3	3
ENSG00000113356	ENSG00000113356.13	POLR3G	11	10	15	14	22	11	8	18	10	29	11
ENSG00000164124	ENSG00000164124.11	TMEM144	65	222	153	255	140	79	135	215	171	179	119
ENSG00000233380	ENSG00000233380.1	RPS2P48	370	26	195	163	63	17	20	173	41	24	13
ENSG00000237310	ENSG00000237310.2	GS1-124K5.4	24	8	20	22	15	9	5	9	6	9	5
ENSG00000224546	ENSG00000224546.2	EIF4BP3	964	1009	1292	1299	916	866	505	1280	960	910	645
ENSG00000080845	ENSG00000080845.19	DLGAP4	137	65	187	245	64	26	32	101	84	76	37
ENSG00000088325	ENSG00000088325.16	TPX2	30	16	19	21	22	16	7	21	25	61	42
ENSG00000130669	ENSG00000130669.17	PAK4	29	9	39	54	19	11	6	17	10	16	7
ENSG00000212607	ENSG00000212607.1	SNORA3B	1057	168	420	430	319	135	66	270	215	196	140
ENSG00000236686	ENSG00000236686.1	BZW1P1	39	31	21	28	32	6	12	19	7	27	5
ENSG00000070915	ENSG00000070915.10	SLC12A3	40	13	31	53	38	12	2	27	27	12	6
ENSG00000074370	ENSG00000074370.18	ATP2A3	983	208	1239	1358	495	176	125	642	394	298	255
ENSG00000049246	ENSG00000049246.15	PER3	48	15	47	86	50	25	43	81	52	37	38
ENSG00000063438	ENSG00000063438.20	AHRR	4	3	8	8	18	6	4	24	32	6	4
ENSG00000227036	ENSG00000227036.8	LINC00511	9	10	19	10	7	16	6	10	12	11	15
ENSG00000188266	ENSG00000188266.14	HYKK	10	6	8	10	10	13	5	12	6	10	7
ENSG00000183506	ENSG00000183506.17	PI4KAP2	271	313	482	875	430	171	104	355	343	175	163
ENSG00000135205	ENSG00000135205.15	CCDC146	142	194	115	193	168	117	85	163	127	209	145
ENSG00000271643	ENSG00000271643.2	PDCD6IP-DT	24	42	16	27	14	15	23	31	20	36	15
ENSG00000006747	ENSG00000006747.15	SCIN	3	9	8	16	11	7	5	8	12	16	13
ENSG00000260413	ENSG00000260413.1		24	13	43	43	16	7	9	32	7	5	9
ENSG00000199785	ENSG00000199785.1	SNORA52	234	31	119	100	43	17	6	71	36	53	19
ENSG00000198064	ENSG00000198064.13	NPIPB13	644	230	317	388	492	122	94	215	155	240	245
ENSG00000169738	ENSG00000169738.8	DCXR	235	139	393	290	151	95	74	220	119	126	68
ENSG00000244306	ENSG00000244306.11	DUXAP10	8	40	35	15	13	47	6	41	17	20	42
ENSG00000116649	ENSG00000116649.10	SRM	71	19	90	75	23	21	12	30	23	19	14
ENSG00000123453	ENSG00000123453.18	SARDH	23	18	24	46	20	14	7	23	6	0	9
ENSG00000277125	ENSG00000277125.1		150	65	169	177	114	63	34	85	46	99	61
ENSG00000149231	ENSG00000149231.16	CCDC82	516	688	836	766	1133	578	494	1070	394	1030	802
ENSG00000188243	ENSG00000188243.14	COMMD6	796	1410	1161	1400	964	829	701	1441	763	1112	721
ENSG00000164946	ENSG00000164946.20	FREM1	3	5	10	7	5	7	2	6	10	8	7
ENSG00000272936	ENSG00000272936.1		7	10	29	13	12	18	6	13	18	27	9
ENSG00000125775	ENSG00000125775.15	SDCBP2	17	22	26	31	15	6	8	24	7	13	2
ENSG00000224635	ENSG00000224635.2		16	9	6	19	12	8	2	6	2	2	6
ENSG00000138326	ENSG00000138326.21	RPS24	10268	15931	10061	12141	11260	12362	8457	12304	7482	13743	8839
ENSG00000226989	ENSG00000226989.1		14	14	18	24	7	2	2	25	3	11	1
ENSG00000167216	ENSG00000167216.18	KATNAL2	8	13	4	8	7	8	9	15	4	8	8
ENSG00000236816	ENSG00000236816.3	ANKRD20A7P	5	8	11	13	14	10	6	18	18	6	9
ENSG00000136546	ENSG00000136546.16	SCN7A	6	2	5	12	4	4	2	11	9	6	4
ENSG00000249087	ENSG00000249087.7	ZNF436-AS1	16	21	19	46	20	21	10	26	22	34	20
ENSG00000221990	ENSG00000221990.5	EXOC3-AS1	13	7	25	21	10	2	3	8	11	3	8
ENSG00000231528	ENSG00000231528.3	FAM225A	39	59	65	69	26	24	58	78	60	43	34
ENSG00000140365	ENSG00000140365.16	COMMD4	148	106	200	253	122	69	51	157	76	110	61
ENSG00000230832	ENSG00000230832.3	SSBL4P	8	2	5	9	0	9	4	5	9	3	4
ENSG00000100994	ENSG00000100994.12	PYGB	834	499	1161	1369	603	319	284	763	557	562	221
ENSG00000131848	ENSG00000131848.10	ZSCAN5A	70	48	66	73	50	29	20	42	33	32	27
ENSG00000226102	ENSG00000226102.3	SEPTIN7P3	164	396	234	256	266	266	224	268	138	365	230
ENSG00000110955	ENSG00000110955.9	ATP5F1B	2747	2085	2962	3524	2065	1058	1011	2911	1366	1935	904
ENSG00000104885	ENSG00000104885.18	DOT1L	248	72	254	337	104	51	47	156	106	88	55
ENSG00000197226	ENSG00000197226.13	TBC1D9B	837	615	1335	1530	600	353	376	850	581	472	313
ENSG00000101974	ENSG00000101974.15	ATP11C	753	713	1001	1114	736	552	425	903	580	927	515
ENSG00000279166	ENSG00000279166.1		285	291	257	347	614	154	185	455	391	639	285
ENSG00000170860	ENSG00000170860.4	LSM3	360	464	418	506	413	311	259	491	337	433	233
ENSG00000159289	ENSG00000159289.6	GOLGA6A	3	1	14	9	1	4	4	10	2	7	6
ENSG00000241061	ENSG00000241061.3	RPL5P1	38	12	43	36	15	9	5	24	13	10	8
ENSG00000111615	ENSG00000111615.14	KRR1	810	819	1024	867	1054	767	477	1046	570	1003	708
ENSG00000286831	ENSG00000286831.1		6	6	3	9	4	6	10	5	5	6	6
ENSG00000164309	ENSG00000164309.15	CMYA5	3	10	7	8	7	4	3	27	5	7	12
ENSG00000260267	ENSG00000260267.1		104	56	134	160	68	44	35	97	55	45	12
ENSG00000122390	ENSG00000122390.19	NAA60	196	105	191	230	131	55	69	141	91	112	64
ENSG00000174851	ENSG00000174851.16	YIF1A	179	72	215	282	83	48	45	156	79	70	39
ENSG00000235036	ENSG00000235036.4		55	58	45	46	55	60	38	46	35	73	48
ENSG00000285852	ENSG00000285852.1		21	22	18	36	9	6	7	10	12	7	7
ENSG00000171603	ENSG00000171603.18	CLSTN1	491	313	527	498	324	162	179	248	202	292	243
ENSG00000196263	ENSG00000196263.8	ZNF471	10	4	27	19	13	38	3	16	15	24	28
ENSG00000169330	ENSG00000169330.9	MINAR1	9	7	18	14	7	8	4	17	9	14	10
ENSG00000275413	ENSG00000275413.1		6	3	3	6	17	7	6	7	8	5	11
ENSG00000272578	ENSG00000272578.5		383	261	566	584	364	211	138	393	233	238	170
ENSG00000144152	ENSG00000144152.13	FBLN7	20	12	21	23	5	7	3	6	4	6	8
ENSG00000205853	ENSG00000205853.12	RFPL3S	6	14	15	15	8	13	12	13	18	12	5
ENSG00000239470	ENSG00000239470.3		2512	409	1026	1305	642	375	257	897	537	387	160
ENSG00000126790	ENSG00000126790.12	L3HYPDH	109	148	259	250	188	145	75	216	180	194	138
ENSG00000201699	ENSG00000201699.1	RNVU1-24	10	7	6	50	2	3	2	5	1	2	2
ENSG00000105514	ENSG00000105514.8	RAB3D	838	953	716	1169	643	209	377	676	344	697	345
ENSG00000024526	ENSG00000024526.17	DEPDC1	7	5	14	14	9	6	5	9	8	33	17
ENSG00000198959	ENSG00000198959.12	TGM2	10	5	17	19	7	6	4	16	18	23	8
ENSG00000138180	ENSG00000138180.16	CEP55	17	38	24	23	14	15	11	26	14	92	51
ENSG00000240233	ENSG00000240233.3	RN7SL587P	117	29	32	58	34	11	8	27	26	23	19
ENSG00000214413	ENSG00000214413.9	BBIP1	200	283	313	378	283	210	159	328	197	274	204
ENSG00000214362	ENSG00000214362.2	RPS3AP36	75	817	167	269	382	819	485	230	171	467	310
ENSG00000100348	ENSG00000100348.10	TXN2	150	99	208	296	99	52	43	148	112	94	42
ENSG00000249307	ENSG00000249307.7	LINC01088	7	9	13	8	4	9	7	17	5	14	3
ENSG00000231125	ENSG00000231125.2		13	12	16	26	13	20	11	19	9	19	12
ENSG00000178093	ENSG00000178093.14	TSSK6	13	9	8	13	6	6	0	4	4	4	4
ENSG00000167522	ENSG00000167522.16	ANKRD11	810	562	827	961	623	269	273	486	367	574	451
ENSG00000270103	ENSG00000270103.3		6074	2119	3021	3967	1658	963	882	2508	1838	1740	1094
ENSG00000230789	ENSG00000230789.1	ARHGAP26-IT1	7	2	4	6	13	2	4	9	8	12	8
ENSG00000173226	ENSG00000173226.17	IQCB1	380	401	428	572	492	341	226	443	316	562	318
ENSG00000101898	ENSG00000101898.6	MCTS2P	39	33	30	45	40	17	5	15	17	25	21
ENSG00000277117	ENSG00000277117.5		72	36	97	69	62	15	17	53	52	34	17
ENSG00000126464	ENSG00000126464.14	PRR12	198	24	129	137	49	25	16	62	37	23	40
ENSG00000073060	ENSG00000073060.17	SCARB1	122	81	165	396	93	53	50	128	80	59	47
ENSG00000274978	ENSG00000274978.1	RNU11	6078	2121	3025	3972	1658	964	883	2510	1842	1741	1094
ENSG00000165533	ENSG00000165533.19	TTC8	26	32	29	23	35	23	17	43	27	29	18
ENSG00000114554	ENSG00000114554.12	PLXNA1	123	43	176	207	46	49	14	78	51	51	26
ENSG00000228606	ENSG00000228606.3		12	15	21	9	11	18	5	23	9	20	11
ENSG00000130270	ENSG00000130270.16	ATP8B3	12	27	32	41	26	10	3	21	12	12	10
ENSG00000258892	ENSG00000258892.1		34	34	40	57	24	19	9	26	15	30	9
ENSG00000183605	ENSG00000183605.17	SFXN4	98	95	110	138	104	63	25	69	61	58	54
ENSG00000238363	ENSG00000238363.1	SNORA13	448	29	161	175	83	29	6	114	67	36	32
ENSG00000288612	ENSG00000288612.1		16	12	20	40	23	5	7	12	9	16	7
ENSG00000189339	ENSG00000189339.12	SLC35E2B	786	523	1065	1455	782	375	312	706	472	581	450
ENSG00000086062	ENSG00000086062.13	B4GALT1	676	300	800	761	396	176	177	472	306	386	243
ENSG00000201403	ENSG00000201403.1	SNORD14B	352	55	135	120	113	33	23	99	44	72	48
ENSG00000100105	ENSG00000100105.18	PATZ1	402	153	518	636	226	122	73	353	207	162	120
ENSG00000251703	ENSG00000251703.1	RNU6-998P	13	10	7	9	8	6	2	4	4	4	1
ENSG00000120051	ENSG00000120051.15	CFAP58	1	13	11	7	5	8	3	18	4	10	7
ENSG00000229186	ENSG00000229186.4	ADAM1A	88	57	79	114	60	49	28	43	33	41	37
ENSG00000185024	ENSG00000185024.17	BRF1	403	299	578	733	356	224	171	416	256	249	188
ENSG00000215878	ENSG00000215878.3	MARCKSL1P2	101	27	29	40	28	15	9	12	16	25	14
ENSG00000164776	ENSG00000164776.10	PHKG1	14	10	19	31	19	18	10	38	15	17	9
ENSG00000186714	ENSG00000186714.13	CCDC73	7	8	9	11	8	10	7	13	11	6	5
ENSG00000244509	ENSG00000244509.4	APOBEC3C	323	186	389	516	159	82	74	272	184	176	116
ENSG00000255837	ENSG00000255837.2	TAS2R20	22	12	12	17	28	12	21	20	14	18	28
ENSG00000279236	ENSG00000279236.1		10	14	17	14	15	6	12	15	15	25	13
ENSG00000184232	ENSG00000184232.9	OAF	123	86	222	242	78	24	46	153	94	66	28
ENSG00000251442	ENSG00000251442.6	LINC01094	54	84	57	90	38	59	41	100	43	57	38
ENSG00000183307	ENSG00000183307.4	TMEM121B	41	46	94	81	36	17	13	65	16	19	34
ENSG00000106565	ENSG00000106565.18	TMEM176B	203	176	974	1405	864	107	627	62	140	68	350
ENSG00000226564	ENSG00000226564.1	FTH1P20	663	97	224	283	111	29	39	120	175	133	45
ENSG00000125863	ENSG00000125863.20	MKKS	275	312	293	466	248	146	120	183	148	239	150
ENSG00000040275	ENSG00000040275.17	SPDL1	64	70	76	79	75	73	44	68	45	90	82
ENSG00000178146	ENSG00000178146.9	GK4P	93	132	119	190	109	52	106	213	92	168	74
ENSG00000156990	ENSG00000156990.14	RPUSD3	175	133	203	359	146	105	46	175	122	73	76
ENSG00000143603	ENSG00000143603.19	KCNN3	4	8	11	7	2	20	9	8	4	4	10
ENSG00000163666	ENSG00000163666.10	HESX1	5	8	1	8	5	3	4	7	11	5	7
ENSG00000163945	ENSG00000163945.19	UVSSA	558	258	559	662	326	199	161	485	210	242	161
ENSG00000273343	ENSG00000273343.1		12	12	10	18	11	6	3	4	10	5	3
ENSG00000185033	ENSG00000185033.14	SEMA4B	240	97	163	224	109	44	72	129	76	99	57
ENSG00000151881	ENSG00000151881.15	TMEM267	160	80	155	163	110	71	42	104	54	66	65
ENSG00000201388	ENSG00000201388.1	SNORA68B	286	10	67	79	26	12	6	54	21	14	2
ENSG00000228328	ENSG00000228328.2	PGK1P1	9	48	11	11	23	26	25	17	10	39	18
ENSG00000204580	ENSG00000204580.14	DDR1	42	24	83	76	25	18	11	45	27	11	12
ENSG00000177352	ENSG00000177352.10	CCDC71	160	81	219	243	88	45	55	97	102	86	54
ENSG00000277437	ENSG00000277437.1		919	30	473	596	116	26	24	395	93	32	25
ENSG00000154237	ENSG00000154237.13	LRRK1	234	211	270	412	185	84	90	257	133	193	90
ENSG00000209480	ENSG00000209480.1	SNORD83B	506	35	175	149	73	28	16	72	61	54	41
ENSG00000125869	ENSG00000125869.10	LAMP5	69	51	42	90	44	24	8	54	42	27	10
ENSG00000164403	ENSG00000164403.15	SHROOM1	69	69	119	169	39	9	24	58	80	42	24
ENSG00000200792	ENSG00000200792.1	SNORA80A	89	2	37	37	13	10	1	9	7	3	5
ENSG00000147316	ENSG00000147316.14	MCPH1	481	428	570	696	489	355	257	496	404	542	376
ENSG00000196724	ENSG00000196724.13	ZNF418	114	53	66	80	113	94	42	89	67	80	122
ENSG00000071859	ENSG00000071859.15	FAM50A	220	446	451	580	324	283	269	430	282	398	269
ENSG00000201533	ENSG00000201533.1	RN7SKP237	76	22	28	45	22	13	2	20	23	13	15
ENSG00000167136	ENSG00000167136.7	ENDOG	107	32	103	86	43	21	21	78	39	20	12
ENSG00000025156	ENSG00000025156.13	HSF2	242	234	301	347	243	230	118	327	159	273	237
ENSG00000002549	ENSG00000002549.13	LAP3	1114	2353	1348	2411	1206	741	1313	1801	1552	2876	1129
ENSG00000168772	ENSG00000168772.11	CXXC4	6	8	9	4	10	13	8	17	5	13	2
ENSG00000160075	ENSG00000160075.12	SSU72	764	652	950	1222	558	358	299	802	425	536	354
ENSG00000204632	ENSG00000204632.12	HLA-G	1017	458	998	585	371	342	340	1112	1081	896	323
ENSG00000170092	ENSG00000170092.14	SPDYE5	1	7	15	7	6	8	10	11	5	5	7
ENSG00000122642	ENSG00000122642.11	FKBP9	35	37	61	39	43	35	22	62	35	59	20
ENSG00000106772	ENSG00000106772.18	PRUNE2	31	52	28	23	17	6	3	19	8	19	14
ENSG00000272333	ENSG00000272333.7	KMT2B	270	109	313	412	138	71	61	220	98	137	99
ENSG00000280434	ENSG00000280434.1		259	23	119	150	38	16	13	93	44	22	16
ENSG00000177646	ENSG00000177646.20	ACAD9	394	288	434	611	336	189	171	300	219	254	205
ENSG00000279873	ENSG00000279873.2	LINC01126	99	57	53	96	33	21	27	66	30	14	15
ENSG00000182310	ENSG00000182310.15	SPACA6	4	11	21	27	8	14	7	23	14	12	9
ENSG00000143545	ENSG00000143545.10	RAB13	12	40	15	16	15	23	22	19	17	17	17
ENSG00000162191	ENSG00000162191.14	UBXN1	734	853	900	1029	730	566	482	920	650	813	467
ENSG00000173391	ENSG00000173391.9	OLR1	13	23	13	15	3	2	21	68	19	24	9
ENSG00000127663	ENSG00000127663.15	KDM4B	463	225	492	641	259	138	122	437	230	194	133
ENSG00000111452	ENSG00000111452.13	ADGRD1	113	108	114	185	102	50	45	127	50	53	59
ENSG00000265118	ENSG00000265118.5		2478	3247	2968	3803	2421	2415	2184	3078	2502	3065	1383
ENSG00000122643	ENSG00000122643.23	NT5C3A	750	962	831	1138	892	526	571	1070	731	1206	468
ENSG00000134755	ENSG00000134755.18	DSC2	200	459	198	526	414	144	317	959	304	556	165
ENSG00000119685	ENSG00000119685.20	TTLL5	211	232	229	304	209	135	118	286	194	216	155
ENSG00000128271	ENSG00000128271.22	ADORA2A	152	61	173	194	70	43	28	101	44	78	61
ENSG00000196810	ENSG00000196810.5	CTBP1-DT	111	56	128	183	57	29	24	97	53	55	41
ENSG00000245958	ENSG00000245958.6	SEPTIN7P14	243	205	342	371	261	194	109	330	208	287	205
ENSG00000184203	ENSG00000184203.8	PPP1R2	2026	1854	2414	2507	2157	1697	1106	3219	1400	1838	1337
ENSG00000203872	ENSG00000203872.7	C6orf163	36	26	34	55	51	22	7	13	15	14	34
ENSG00000115993	ENSG00000115993.13	TRAK2	765	881	1034	1068	883	602	439	956	656	1040	675
ENSG00000155085	ENSG00000155085.16	AK9	141	99	112	157	169	144	86	128	80	168	120
ENSG00000196700	ENSG00000196700.9	ZNF512B	158	57	196	252	91	53	17	111	75	67	65
ENSG00000144036	ENSG00000144036.16	EXOC6B	113	126	145	181	163	130	80	150	87	164	121
ENSG00000167632	ENSG00000167632.18	TRAPPC9	314	157	306	346	173	74	86	226	153	157	104
ENSG00000202536	ENSG00000202536.2	Y_RNA	283	26	104	49	39	9	8	81	26	19	13
ENSG00000105612	ENSG00000105612.9	DNASE2	266	235	301	356	207	125	129	368	253	277	166
ENSG00000155980	ENSG00000155980.13	KIF5A	2	8	7	6	7	8	3	8	6	5	8
ENSG00000276672	ENSG00000276672.1		19	8	33	20	16	20	12	18	22	20	13
ENSG00000259377	ENSG00000259377.1		3	9	5	15	5	6	6	6	16	8	6
ENSG00000130749	ENSG00000130749.10	ZC3H4	418	218	649	697	307	163	117	380	259	251	171
ENSG00000162236	ENSG00000162236.13	STX5	424	385	531	635	291	121	171	455	252	307	154
ENSG00000133019	ENSG00000133019.12	CHRM3	15	5	9	14	3	13	6	9	14	6	11
ENSG00000178982	ENSG00000178982.10	EIF3K	1428	782	1572	1758	819	445	387	1450	665	762	395
ENSG00000236570	ENSG00000236570.1	RAD23BP1	8	19	7	9	11	11	9	12	6	14	15
ENSG00000171858	ENSG00000171858.18	RPS21	2245	857	2019	2124	1139	634	479	1381	589	1163	770
ENSG00000204272	ENSG00000204272.13	NBDY	122	46	150	136	64	45	37	59	59	42	32
ENSG00000288614	ENSG00000288614.1		23	14	32	27	13	7	8	17	9	10	7
ENSG00000148346	ENSG00000148346.12	LCN2	14	28	20	39	12	7	11	70	27	30	17
ENSG00000235408	ENSG00000235408.6	SNORA71B	253	25	111	133	55	23	8	63	54	42	23
ENSG00000260236	ENSG00000260236.1		30	26	18	23	16	10	13	10	7	10	5
ENSG00000284879	ENSG00000284879.1		567	436	794	901	594	350	301	781	480	657	407
ENSG00000129353	ENSG00000129353.15	SLC44A2	808	380	1029	1408	427	203	185	641	423	508	287
ENSG00000142494	ENSG00000142494.13	SLC47A1	24	24	13	37	20	15	3	18	13	8	1
ENSG00000240540	ENSG00000240540.2	RPL3P9	18	5	24	33	18	8	5	30	8	0	0
ENSG00000260075	ENSG00000260075.1	NSFP1	541	795	812	986	814	586	484	723	554	757	749
ENSG00000072958	ENSG00000072958.9	AP1M1	682	344	746	886	383	202	187	556	342	345	247
ENSG00000158195	ENSG00000158195.11	WASF2	1014	531	994	1221	543	236	276	620	437	703	379
ENSG00000183019	ENSG00000183019.7	MCEMP1	93	153	117	80	165	34	53	91	31	45	39
ENSG00000127415	ENSG00000127415.13	IDUA	162	69	292	348	69	37	23	171	115	62	30
ENSG00000211965	ENSG00000211965.4	IGHV3-49	4	11	18	6	18	9	12	12	8	12	19
ENSG00000127399	ENSG00000127399.15	LRRC61	65	10	37	31	28	5	7	31	12	15	5
ENSG00000234772	ENSG00000234772.2	LINC00412	8	21	9	6	5	14	8	9	9	8	14
ENSG00000118200	ENSG00000118200.14	CAMSAP2	97	126	91	151	115	83	57	151	66	128	135
ENSG00000285713	ENSG00000285713.1		102	93	119	131	123	76	67	129	100	100	70
ENSG00000269983	ENSG00000269983.1		69	56	70	96	137	47	49	99	76	103	61
ENSG00000178977	ENSG00000178977.3	LINC00324	179	170	186	272	137	90	74	141	91	143	63
ENSG00000229676	ENSG00000229676.3	ZNF492	13	6	27	12	29	29	3	30	13	31	27
ENSG00000271601	ENSG00000271601.4	LIX1L	498	238	518	584	272	164	103	389	183	239	212
ENSG00000110436	ENSG00000110436.13	SLC1A2	2	11	5	7	3	10	5	8	8	3	4
ENSG00000176720	ENSG00000176720.6	BOK	78	10	51	66	13	10	4	34	17	5	9
ENSG00000136770	ENSG00000136770.11	DNAJC1	363	424	482	521	369	248	293	431	325	509	247
ENSG00000101294	ENSG00000101294.18	HM13	576	321	473	624	326	159	210	362	209	339	188
ENSG00000214534	ENSG00000214534.5	ZNF705E	3	8	6	16	5	8	6	8	4	14	6
ENSG00000114354	ENSG00000114354.15	TFG	584	563	650	726	694	331	336	784	509	755	396
ENSG00000132591	ENSG00000132591.12	ERAL1	64	53	104	130	65	40	24	59	55	38	29
ENSG00000114739	ENSG00000114739.14	ACVR2B	96	51	119	137	94	124	40	119	70	85	115
ENSG00000156970	ENSG00000156970.13	BUB1B	18	21	28	39	26	23	11	25	19	45	40
ENSG00000188761	ENSG00000188761.13	BCL2L15	26	13	19	28	19	17	7	30	20	21	23
ENSG00000084774	ENSG00000084774.14	CAD	292	119	320	466	161	116	46	208	135	142	100
ENSG00000066468	ENSG00000066468.24	FGFR2	21	24	29	10	27	8	5	16	8	5	4
ENSG00000133216	ENSG00000133216.17	EPHB2	100	162	136	182	60	12	42	134	74	40	40
ENSG00000167195	ENSG00000167195.7	GOLGA6C	3	1	9	7	2	3	4	5	2	7	6
ENSG00000157423	ENSG00000157423.18	HYDIN	2	10	21	14	12	15	4	23	13	13	7
ENSG00000111249	ENSG00000111249.14	CUX2	62	15	34	88	32	25	5	33	19	16	7
ENSG00000225793	ENSG00000225793.3	TMEM30A-DT	17	17	29	28	27	19	16	28	14	26	22
ENSG00000105523	ENSG00000105523.4	FAM83E	11	5	10	10	10	2	2	8	3	5	3
ENSG00000089597	ENSG00000089597.18	GANAB	1182	697	1365	1564	697	369	324	962	610	844	427
ENSG00000207166	ENSG00000207166.1	SNORA68	1174	156	367	376	302	140	52	232	139	217	151
ENSG00000224858	ENSG00000224858.5	RPL29P11	924	455	863	1060	829	484	295	738	381	431	183
ENSG00000126107	ENSG00000126107.15	HECTD3	191	114	269	341	123	62	74	150	133	108	75
ENSG00000235863	ENSG00000235863.4	B3GALT4	212	100	236	277	95	52	48	142	115	98	67
ENSG00000151062	ENSG00000151062.15	CACNA2D4	207	202	330	410	196	118	124	242	134	113	100
ENSG00000254363	ENSG00000254363.6		5	2	7	2	13	5	10	6	4	5	9
ENSG00000129187	ENSG00000129187.15	DCTD	365	261	557	640	290	164	152	343	219	287	174
ENSG00000237682	ENSG00000237682.2	PRKCIP1	14	20	21	24	40	23	19	28	16	29	15
ENSG00000172215	ENSG00000172215.6	CXCR6	69	22	198	74	44	31	18	17	14	23	50
ENSG00000284685	ENSG00000284685.1		53	30	78	100	55	27	29	54	27	14	18
ENSG00000185090	ENSG00000185090.15	MANEAL	13	4	19	11	5	1	1	6	8	3	3
ENSG00000133246	ENSG00000133246.12	PRAM1	285	124	306	515	213	85	101	219	204	110	79
ENSG00000198160	ENSG00000198160.15	MIER1	1259	1534	1370	1613	1409	982	795	1510	950	1679	999
ENSG00000260269	ENSG00000260269.5		110	93	93	162	98	24	55	108	62	56	29
ENSG00000241326	ENSG00000241326.1		16	43	24	31	33	21	25	39	16	39	25
ENSG00000264364	ENSG00000264364.3	DYNLL2	735	614	1095	986	626	360	276	745	342	620	371
ENSG00000265148	ENSG00000265148.6	TSPOAP1-AS1	259	107	281	330	122	100	50	189	102	106	75
ENSG00000141965	ENSG00000141965.5	FEM1A	608	325	700	899	364	168	162	667	339	297	139
ENSG00000213967	ENSG00000213967.11	ZNF726	33	19	56	60	41	28	16	65	32	42	36
ENSG00000207405	ENSG00000207405.1	SNORA64	1398	123	562	493	213	64	55	377	250	148	83
ENSG00000261188	ENSG00000261188.1	TFIP11-DT	12	9	18	30	5	26	6	11	14	25	15
ENSG00000234231	ENSG00000234231.4	ANAPC1P4	410	300	542	621	381	262	210	555	336	418	244
ENSG00000275994	ENSG00000275994.1	SNORA24	315	75	158	173	73	43	33	108	76	57	54
ENSG00000225912	ENSG00000225912.1	RPL26P36	36	21	34	32	32	8	13	30	13	8	13
ENSG00000233006	ENSG00000233006.8	MIR3936HG	53	13	20	24	22	13	3	11	12	8	10
ENSG00000241743	ENSG00000241743.4	XACT	51	92	100	97	83	166	38	147	128	51	52
ENSG00000277782	ENSG00000277782.1		13	3	12	22	9	3	4	4	5	7	0
ENSG00000266953	ENSG00000266953.6		188	115	219	263	94	50	33	162	109	118	51
ENSG00000272034	ENSG00000272034.1	SNORD14A	108	37	91	83	44	20	32	67	24	37	15
ENSG00000146278	ENSG00000146278.11	PNRC1	4367	2686	5065	5563	2589	1518	1451	3732	2178	2790	1592
ENSG00000197037	ENSG00000197037.11	ZSCAN25	301	206	431	486	271	145	119	290	181	216	148
ENSG00000165338	ENSG00000165338.17	HECTD2	21	22	32	34	24	25	20	27	16	27	33
ENSG00000047634	ENSG00000047634.15	SCML1	80	53	110	175	131	78	42	119	76	174	101
ENSG00000226266	ENSG00000226266.6		12	15	20	29	26	18	10	29	18	26	10
ENSG00000272630	ENSG00000272630.1		23	11	13	31	27	8	4	11	11	10	6
ENSG00000135298	ENSG00000135298.15	ADGRB3	13	6	4	18	11	16	3	16	10	13	8
ENSG00000184227	ENSG00000184227.8	ACOT1	61	16	51	47	28	11	5	36	25	19	8
ENSG00000105220	ENSG00000105220.17	GPI	881	616	1245	1349	573	313	244	947	496	677	319
ENSG00000243007	ENSG00000243007.1	RPL12P35	172	6	19	26	15	10	4	8	10	8	1
ENSG00000142583	ENSG00000142583.18	SLC2A5	23	15	21	37	24	16	20	56	11	27	16
ENSG00000287276	ENSG00000287276.1		4	8	8	17	8	7	6	14	7	7	9
ENSG00000280063	ENSG00000280063.1		17	13	14	19	26	6	4	6	5	8	14
ENSG00000183864	ENSG00000183864.5	TOB2	329	179	357	427	169	77	73	246	124	224	140
ENSG00000104419	ENSG00000104419.17	NDRG1	819	680	924	1408	592	295	320	750	592	611	275
ENSG00000270194	ENSG00000270194.1	GOLGA4-AS1	16	14	31	30	19	7	6	24	14	7	2
ENSG00000163126	ENSG00000163126.15	ANKRD23	77	32	87	111	48	21	26	44	45	34	24
ENSG00000178567	ENSG00000178567.8	EPM2AIP1	624	693	820	908	703	449	423	735	540	769	511
ENSG00000287576	ENSG00000287576.1		592	64	290	346	85	29	25	196	168	55	45
ENSG00000237343	ENSG00000237343.1		7	2	15	14	8	18	6	8	5	15	10
ENSG00000234336	ENSG00000234336.7	JAZF1-AS1	3	21	11	5	2	7	4	17	13	6	4
ENSG00000267254	ENSG00000267254.7	ZNF790-AS1	29	24	25	42	42	28	18	33	34	31	25
ENSG00000272316	ENSG00000272316.1		178	217	241	335	304	225	113	288	207	233	172
ENSG00000090020	ENSG00000090020.11	SLC9A1	87	42	108	124	47	28	16	101	40	33	17
ENSG00000283977	ENSG00000283977.1		106	43	108	164	55	34	19	93	36	41	38
ENSG00000006062	ENSG00000006062.18	MAP3K14	252	134	307	413	149	65	82	219	139	151	85
ENSG00000288564	ENSG00000288564.1		102	65	139	166	63	42	40	82	59	60	32
ENSG00000059122	ENSG00000059122.17	FLYWCH1	276	82	218	280	137	54	48	199	91	81	78
ENSG00000282639	ENSG00000282639.1	IGHV3-64D	40	17	55	47	25	10	11	30	19	10	16
ENSG00000130299	ENSG00000130299.17	GTPBP3	64	44	106	125	64	36	17	68	37	46	33
ENSG00000139324	ENSG00000139324.12	TMTC3	236	224	256	311	249	189	120	308	160	237	191
ENSG00000212452	ENSG00000212452.1	SNORD69	191	33	74	74	74	34	8	39	18	42	49
ENSG00000268230	ENSG00000268230.5		46	29	63	70	34	18	9	52	33	16	13
ENSG00000272446	ENSG00000272446.5		14	3	11	19	14	17	4	21	13	11	9
ENSG00000204790	ENSG00000204790.9		41	83	61	67	75	55	40	55	66	77	59
ENSG00000178163	ENSG00000178163.8	ZNF518B	940	621	1065	1275	756	603	410	996	664	842	595
ENSG00000152503	ENSG00000152503.10	TRIM36	32	65	26	68	18	28	30	50	39	53	21
ENSG00000180340	ENSG00000180340.7	FZD2	93	37	81	122	26	22	20	67	33	25	8
ENSG00000255182	ENSG00000255182.2		14	8	40	38	9	8	3	20	13	3	0
ENSG00000287737	ENSG00000287737.1		3	12	5	14	8	10	10	5	16	9	9
ENSG00000135525	ENSG00000135525.19	MAP7	56	82	117	68	40	51	31	31	25	29	16
ENSG00000154258	ENSG00000154258.17	ABCA9	6	19	15	31	14	21	10	23	11	21	10
ENSG00000198695	ENSG00000198695.2	MT-ND6	112	191	87	80	104	151	122	137	36	268	119
ENSG00000265808	ENSG00000265808.4	SEC22B	1196	1308	1429	1661	1364	886	740	1352	1195	1392	852
ENSG00000127980	ENSG00000127980.16	PEX1	450	568	734	828	562	712	296	560	426	798	424
ENSG00000135974	ENSG00000135974.10	C2orf49	394	449	616	657	522	309	286	648	380	454	333
ENSG00000102547	ENSG00000102547.19	CAB39L	87	84	124	129	71	78	64	97	69	104	61
ENSG00000269001	ENSG00000269001.2		333	308	351	444	367	384	121	456	269	354	292
ENSG00000269352	ENSG00000269352.1	PTOV1-AS2	49	42	105	127	55	37	27	58	40	28	14
ENSG00000111537	ENSG00000111537.5	IFNG	38	17	35	29	12	17	16	58	10	91	18
ENSG00000261217	ENSG00000261217.2	BCAP31P1	5	5	17	5	4	8	7	7	5	7	7
ENSG00000206785	ENSG00000206785.1	SNORA15B-2	146	11	44	49	33	5	10	36	19	11	12
ENSG00000285702	ENSG00000285702.1		182	106	254	252	172	100	59	119	61	156	87
ENSG00000223361	ENSG00000223361.5	FTH1P10	430	56	272	331	108	24	58	180	161	64	22
ENSG00000274322	ENSG00000274322.1		129	55	136	183	58	14	28	118	72	56	21
ENSG00000285796	ENSG00000285796.1		137	72	145	200	86	58	52	97	57	53	58
ENSG00000275558	ENSG00000275558.1	RN7SKP175	581	57	275	337	82	25	21	195	164	49	43
ENSG00000131899	ENSG00000131899.11	LLGL1	196	69	255	267	90	29	36	168	94	93	43
ENSG00000207088	ENSG00000207088.1	SNORA7B	162	20	69	75	37	14	10	44	35	26	15
ENSG00000164898	ENSG00000164898.13	FMC1	45	28	61	71	30	15	13	46	26	23	14
ENSG00000229417	ENSG00000229417.1	NPM1P25	20	17	11	27	27	22	11	21	22	19	19
ENSG00000206760	ENSG00000206760.1	SNORA6	673	145	371	348	302	113	74	221	154	184	170
ENSG00000266714	ENSG00000266714.9	MYO15B	1680	740	1762	2565	716	350	379	1527	937	633	343
ENSG00000241983	ENSG00000241983.3	RN7SL566P	2	5	9	13	7	5	6	9	5	8	7
ENSG00000005075	ENSG00000005075.15	POLR2J	600	832	884	928	499	393	461	984	509	704	500
ENSG00000288636	ENSG00000288636.1		53	20	71	83	33	18	16	44	27	21	8
ENSG00000233328	ENSG00000233328.3	PFN1P1	111	32	252	308	57	15	11	183	131	20	6
ENSG00000103275	ENSG00000103275.21	UBE2I	873	510	917	1058	580	269	335	637	422	530	363
ENSG00000239213	ENSG00000239213.6	NCK1-DT	24	28	13	20	22	4	2	11	12	9	13
ENSG00000243789	ENSG00000243789.11	JMJD7	176	124	259	342	125	70	83	189	109	84	72
ENSG00000206612	ENSG00000206612.1	SNORA2A	233	33	100	84	57	20	13	76	39	37	24
ENSG00000139197	ENSG00000139197.11	PEX5	187	108	205	195	127	84	52	139	68	112	65
ENSG00000279283	ENSG00000279283.1		52	27	33	55	24	18	13	37	15	11	10
ENSG00000151773	ENSG00000151773.13	CCDC122	47	45	23	37	29	45	40	27	23	82	28
ENSG00000260693	ENSG00000260693.1		75	35	67	110	49	19	21	67	28	38	23
ENSG00000224165	ENSG00000224165.6	DNAJC27-AS1	42	28	33	45	14	7	10	28	15	14	11
ENSG00000278932	ENSG00000278932.4		22	8	20	12	16	27	9	20	13	11	18
ENSG00000202512	ENSG00000202512.1	RN7SKP230	1247	123	592	734	211	63	54	427	373	115	88
ENSG00000162413	ENSG00000162413.16	KLHL21	378	193	466	601	238	129	91	422	209	169	108
ENSG00000105173	ENSG00000105173.14	CCNE1	14	20	31	40	20	21	6	33	23	38	36
ENSG00000166866	ENSG00000166866.13	MYO1A	8	22	16	21	12	13	20	20	14	23	6
ENSG00000253731	ENSG00000253731.3	PCDHGA6	7	12	11	18	16	6	1	8	6	2	7
ENSG00000205413	ENSG00000205413.8	SAMD9	2744	4561	3582	4286	3117	3154	2145	2717	3755	3945	2782
ENSG00000189343	ENSG00000189343.7	RPS2P46	2679	748	2581	2375	803	463	375	1858	1122	610	340
ENSG00000096006	ENSG00000096006.12	CRISP3	12	75	24	19	19	7	35	47	29	56	21
ENSG00000188107	ENSG00000188107.15	EYS	6	12	8	9	9	6	9	19	10	10	3
ENSG00000239306	ENSG00000239306.5	RBM14	1151	720	996	1418	729	265	265	1259	512	591	431
ENSG00000177595	ENSG00000177595.19	PIDD1	85	30	148	163	42	18	14	88	56	28	19
ENSG00000227536	ENSG00000227536.1	SOCS5P4	4	7	6	14	7	8	2	2	0	1	3
ENSG00000257411	ENSG00000257411.2		355	348	414	484	358	250	219	411	302	386	212
ENSG00000176393	ENSG00000176393.11	RNPEP	725	644	933	960	387	241	302	656	327	459	295
ENSG00000260404	ENSG00000260404.3		114	48	123	119	73	28	33	78	62	34	38
ENSG00000144395	ENSG00000144395.18	CCDC150	9	30	11	12	14	16	5	23	15	14	18
ENSG00000149476	ENSG00000149476.16	TKFC	203	93	228	324	121	55	60	176	126	90	51
ENSG00000232208	ENSG00000232208.2		8	17	5	7	14	19	7	7	9	14	16
ENSG00000255073	ENSG00000255073.8	ZFP91-CNTF	537	848	689	810	701	524	456	744	526	712	460
ENSG00000254266	ENSG00000254266.6	PKIA-AS1	2	2	5	12	6	10	3	6	4	4	8
ENSG00000071462	ENSG00000071462.12	BUD23	286	187	354	304	233	104	102	258	138	191	100
ENSG00000197451	ENSG00000197451.12	HNRNPAB	661	594	658	680	421	238	234	536	332	386	262
ENSG00000151500	ENSG00000151500.15	THYN1	242	341	375	474	264	273	193	338	217	318	247
ENSG00000014257	ENSG00000014257.16	ACP3	298	498	419	516	390	202	279	684	322	482	227
ENSG00000277998	ENSG00000277998.1		182	269	357	377	262	198	146	366	197	260	185
ENSG00000064012	ENSG00000064012.22	CASP8	1981	2719	3012	3449	2751	1959	1514	3276	1848	2398	1893
ENSG00000287725	ENSG00000287725.1		116	73	120	202	91	29	50	115	55	73	43
ENSG00000228110	ENSG00000228110.4	ST13P19	19	49	14	33	18	28	19	15	24	58	46
ENSG00000174243	ENSG00000174243.10	DDX23	1075	1479	1470	1966	1275	1045	817	1572	999	1271	908
ENSG00000172530	ENSG00000172530.21	BANP	379	286	511	677	303	169	155	451	218	246	163
ENSG00000140950	ENSG00000140950.16	MEAK7	77	90	149	194	70	50	21	88	67	42	59
ENSG00000260630	ENSG00000260630.7	SNAI3-AS1	49	21	35	92	28	19	11	20	24	23	13
ENSG00000284946	ENSG00000284946.1		225	245	356	434	240	184	169	307	200	283	206
ENSG00000183246	ENSG00000183246.8	RIMBP3C	70	39	69	157	42	35	11	28	55	38	24
ENSG00000285920	ENSG00000285920.2		320	317	316	368	257	162	188	360	198	420	228
ENSG00000266490	ENSG00000266490.1		16	7	7	18	16	6	0	11	3	4	5
ENSG00000284649	ENSG00000284649.1		68	83	77	128	106	41	31	78	49	52	20
ENSG00000225684	ENSG00000225684.4	FAM225B	37	57	64	70	28	24	55	79	59	39	32
ENSG00000100206	ENSG00000100206.10	DMC1	6	11	8	11	10	3	7	10	10	25	12
ENSG00000270673	ENSG00000270673.1	YTHDF3-DT	14	12	20	22	6	7	7	9	6	2	3
ENSG00000207062	ENSG00000207062.1	SNORA15B-1	147	10	44	49	33	5	9	34	21	11	11
ENSG00000123989	ENSG00000123989.14	CHPF	47	7	56	40	16	4	2	37	13	13	4
ENSG00000186638	ENSG00000186638.17	KIF24	17	12	11	22	13	21	7	18	8	24	13
ENSG00000165475	ENSG00000165475.15	CRYL1	135	114	231	269	101	45	41	198	98	86	47
ENSG00000103316	ENSG00000103316.12	CRYM	8	10	7	11	10	1	6	7	1	3	4
ENSG00000139187	ENSG00000139187.10	KLRG1	339	148	744	254	206	155	106	172	86	141	112
ENSG00000206990	ENSG00000206990.1	Y_RNA	130	70	128	129	63	41	35	88	58	54	36
ENSG00000152601	ENSG00000152601.18	MBNL1	9786	9381	12764	14072	9977	7136	5553	12272	7135	11732	6837
ENSG00000225964	ENSG00000225964.6	NRIR	3	25	39	27	6	18	17	13	125	16	22
ENSG00000225190	ENSG00000225190.11	PLEKHM1	525	292	580	777	315	147	163	564	273	264	142
ENSG00000105373	ENSG00000105373.19	NOP53	1852	661	1957	2123	879	548	395	1296	795	754	499
ENSG00000103043	ENSG00000103043.15	VAC14	221	97	251	369	112	58	40	205	122	101	60
ENSG00000119718	ENSG00000119718.11	EIF2B2	229	138	215	266	132	70	82	136	113	135	80
ENSG00000124357	ENSG00000124357.13	NAGK	1681	1932	1687	3147	1451	729	804	1342	1164	1309	846
ENSG00000247081	ENSG00000247081.8	BAALC-AS1	2	9	8	16	5	17	2	7	14	9	12
ENSG00000166169	ENSG00000166169.17	POLL	161	84	224	310	103	61	54	150	95	88	51
ENSG00000126243	ENSG00000126243.9	LRFN3	13	5	21	19	8	3	1	11	6	4	6
ENSG00000256039	ENSG00000256039.2	LINC02446	102	18	191	157	122	123	44	86	98	382	156
ENSG00000255836	ENSG00000255836.1		33	59	39	57	50	42	31	44	66	50	28
ENSG00000162733	ENSG00000162733.19	DDR2	7	5	14	12	4	14	4	10	13	8	4
ENSG00000084731	ENSG00000084731.15	KIF3C	16	17	35	27	22	15	12	47	18	21	15
ENSG00000269940	ENSG00000269940.1		72	35	50	61	38	10	15	28	26	38	27
ENSG00000167965	ENSG00000167965.18	MLST8	117	50	196	210	48	28	24	92	81	34	38
ENSG00000242265	ENSG00000242265.6	PEG10	26	3	11	9	7	3	9	17	9	15	23
ENSG00000196862	ENSG00000196862.10	RGPD4	799	739	855	986	929	761	415	778	663	850	678
ENSG00000064999	ENSG00000064999.15	ANKS1A	249	236	282	442	214	108	119	266	142	192	107
ENSG00000064995	ENSG00000064995.18	TAF11	312	438	535	633	456	289	246	663	353	428	259
ENSG00000277007	ENSG00000277007.1		4	1	6	6	4	3	5	7	7	3	2
ENSG00000164048	ENSG00000164048.14	ZNF589	270	282	371	610	352	213	207	364	346	339	256
ENSG00000163521	ENSG00000163521.16	GLB1L	33	109	88	68	27	26	63	97	117	79	27
ENSG00000276231	ENSG00000276231.5	PIK3R6	74	88	93	182	89	39	40	78	72	54	24
ENSG00000064763	ENSG00000064763.11	FAR2	318	315	304	461	220	187	284	463	208	283	177
ENSG00000143761	ENSG00000143761.16	ARF1	2167	1416	2982	3264	1355	540	723	2637	1258	1309	650
ENSG00000207165	ENSG00000207165.1	SNORA70	611	66	284	234	145	51	39	181	81	110	63
ENSG00000243926	ENSG00000243926.2	TIPARP-AS1	24	38	35	46	20	22	17	40	26	46	18
ENSG00000153250	ENSG00000153250.20	RBMS1	1858	1891	2692	2736	1909	1225	1241	2603	1540	2168	1219
ENSG00000215374	ENSG00000215374.6	FAM66B	31	12	20	19	13	10	4	9	10	5	8
ENSG00000164070	ENSG00000164070.12	HSPA4L	7	3	6	8	9	5	3	8	13	6	6
ENSG00000244657	ENSG00000244657.1		4	7	7	8	3	11	5	6	3	7	6
ENSG00000276724	ENSG00000276724.1		20	29	42	54	39	20	9	25	20	13	12
ENSG00000149639	ENSG00000149639.15	SOGA1	220	89	152	204	104	47	45	121	97	85	58
ENSG00000247626	ENSG00000247626.5	MARS2	156	70	116	175	79	58	29	92	50	77	47
ENSG00000137103	ENSG00000137103.20	TMEM8B	44	26	73	102	42	25	7	42	36	23	20
ENSG00000228506	ENSG00000228506.2		92	43	72	137	68	64	20	124	93	88	75
ENSG00000132801	ENSG00000132801.7	ZSWIM3	70	54	38	94	38	34	15	34	19	29	25
ENSG00000260273	ENSG00000260273.1		32	27	22	38	12	5	6	28	18	9	4
ENSG00000163016	ENSG00000163016.10	ALMS1P1	3	6	10	9	9	19	6	7	4	15	5
ENSG00000268713	ENSG00000268713.1		27	18	40	59	41	30	15	43	42	37	24
ENSG00000230068	ENSG00000230068.2	CDC42-IT1	40	14	40	49	42	3	16	33	10	24	10
ENSG00000126010	ENSG00000126010.6	GRPR	7	3	4	6	2	22	4	3	6	4	5
ENSG00000168298	ENSG00000168298.7	H1-4	4794	2336	6527	4629	2417	1217	1515	3540	1893	2919	1282
ENSG00000201901	ENSG00000201901.1	RN7SKP48	288	58	110	129	74	30	17	88	114	33	28
ENSG00000067182	ENSG00000067182.8	TNFRSF1A	891	595	888	1308	467	229	353	704	479	476	304
ENSG00000210144	ENSG00000210144.1	MT-TY	10	40	24	17	17	50	18	27	7	37	21
ENSG00000145284	ENSG00000145284.12	SCD5	21	11	34	31	17	20	16	27	12	41	13
ENSG00000178904	ENSG00000178904.19	DPY19L3	262	254	364	474	352	118	101	273	203	265	152
ENSG00000173193	ENSG00000173193.15	PARP14	3750	6015	3378	6206	5213	2702	3466	4259	5035	6876	3492
ENSG00000285646	ENSG00000285646.2		5278	1804	2437	1720	1276	684	592	1440	964	1538	950
ENSG00000198901	ENSG00000198901.14	PRC1	51	70	93	106	76	47	47	78	49	116	86
ENSG00000004777	ENSG00000004777.18	ARHGAP33	17	8	29	28	13	6	3	10	8	10	10
ENSG00000270083	ENSG00000270083.1		36	49	41	34	36	7	8	33	25	23	13
ENSG00000174718	ENSG00000174718.12	RESF1	6354	5889	6812	6850	6556	4562	3574	6169	4694	6449	4760
ENSG00000142798	ENSG00000142798.20	HSPG2	52	9	43	78	21	16	3	26	10	14	14
ENSG00000178177	ENSG00000178177.16	LCORL	610	826	718	934	822	501	502	740	554	865	570
ENSG00000188765	ENSG00000188765.7	TMSB4XP2	302	15	28	36	9	5	3	27	19	1	9
ENSG00000180667	ENSG00000180667.11	YOD1	439	604	826	692	680	343	419	1152	426	858	318
ENSG00000241020	ENSG00000241020.1	RPL32P24	27	27	30	37	26	5	11	28	15	15	12
ENSG00000225416	ENSG00000225416.1		10	23	10	13	10	13	8	12	12	13	37
ENSG00000170837	ENSG00000170837.3	GPR27	96	31	54	124	34	45	118	186	46	39	41
ENSG00000221491	ENSG00000221491.2	SNORA2C	395	48	140	136	92	34	23	89	35	83	54
ENSG00000160191	ENSG00000160191.18	PDE9A	19	13	26	33	20	13	4	2	9	9	19
ENSG00000225067	ENSG00000225067.4	RPL23AP2	1275	916	1333	1407	686	813	442	1270	762	1107	941
ENSG00000198722	ENSG00000198722.14	UNC13B	28	24	38	52	13	28	16	41	25	43	13
ENSG00000178053	ENSG00000178053.20	MLF1	6	9	19	16	7	13	8	16	8	9	8
ENSG00000104231	ENSG00000104231.11	ZFAND1	500	508	608	809	547	451	330	577	405	601	334
ENSG00000234160	ENSG00000234160.1		16	10	18	22	11	10	4	13	4	7	4
ENSG00000255562	ENSG00000255562.2	UNC93B6	80	43	84	141	50	23	32	82	48	27	12
ENSG00000227986	ENSG00000227986.1	TRIM60P18	27	16	27	33	34	18	6	8	10	12	17
ENSG00000275764	ENSG00000275764.1		53	56	76	93	87	46	49	86	40	83	67
ENSG00000249978	ENSG00000249978.1	TRGV7	14	8	45	26	8	11	1	9	3	10	7
ENSG00000281842	ENSG00000281842.2	MIR1291	389	48	133	129	90	32	23	86	35	80	52
ENSG00000185182	ENSG00000185182.14	GOLGA8EP	2	5	15	7	1	16	4	5	9	5	3
ENSG00000239839	ENSG00000239839.7	DEFA3	1106	422	117	353	702	166	365	2097	888	912	226
ENSG00000258216	ENSG00000258216.7		14	13	11	10	14	11	6	22	8	15	9
ENSG00000108387	ENSG00000108387.16	SEPTIN4	13	44	28	33	19	22	20	50	17	35	12
ENSG00000287601	ENSG00000287601.1		9	12	5	10	14	3	8	5	1	2	2
ENSG00000231995	ENSG00000231995.2		6	2	15	7	1	3	6	8	6	6	4
ENSG00000134198	ENSG00000134198.10	TSPAN2	146	130	170	175	106	66	168	229	85	150	98
ENSG00000251034	ENSG00000251034.2		11	12	6	24	8	8	2	4	0	5	7
ENSG00000244510	ENSG00000244510.2		14	13	20	14	6	18	7	19	16	11	7
ENSG00000264229	ENSG00000264229.1	RNU4ATAC	2284	897	937	1067	863	381	312	831	578	816	449
ENSG00000238035	ENSG00000238035.8		99	29	99	84	66	31	24	41	28	39	34
ENSG00000163728	ENSG00000163728.11	TTC14	2117	2914	3176	3726	3307	2461	1730	2813	2265	3053	1976
ENSG00000127511	ENSG00000127511.10	SIN3B	415	365	632	842	334	186	196	509	272	300	188
ENSG00000146535	ENSG00000146535.14	GNA12	153	54	153	161	69	25	28	131	51	63	38
ENSG00000222974	ENSG00000222974.1	RN7SKP228	89	22	37	51	23	12	2	29	29	16	15
ENSG00000259020	ENSG00000259020.3		11	62	32	25	43	37	34	30	17	59	36
ENSG00000186951	ENSG00000186951.16	PPARA	247	170	333	367	187	107	82	201	143	211	103
ENSG00000241343	ENSG00000241343.10	RPL36A	3891	4519	4377	5189	3980	4772	2480	4089	2733	4603	3109
ENSG00000148334	ENSG00000148334.16	PTGES2	226	116	271	379	165	71	93	206	125	121	81
ENSG00000132780	ENSG00000132780.17	NASP	531	775	656	772	644	455	399	618	479	763	544
ENSG00000125449	ENSG00000125449.7	ARMC7	67	22	81	98	27	20	13	38	27	24	21
ENSG00000232000	ENSG00000232000.3	CLCN3P1	92	53	62	76	40	23	22	57	28	35	23
ENSG00000136098	ENSG00000136098.17	NEK3	88	144	143	216	125	91	93	161	116	135	81
ENSG00000090470	ENSG00000090470.15	PDCD7	324	245	381	454	238	198	103	218	176	235	133
ENSG00000284184	ENSG00000284184.1	MIR6506	24	13	21	26	11	6	7	12	9	11	6
ENSG00000280279	ENSG00000280279.1	LINC02887	102	27	70	102	41	21	25	50	20	36	23
ENSG00000261186	ENSG00000261186.2	LINC01238	11	6	9	13	4	9	1	4	1	4	2
ENSG00000162804	ENSG00000162804.14	SNED1	92	80	114	198	56	37	19	74	65	68	45
ENSG00000103423	ENSG00000103423.14	DNAJA3	320	204	446	503	242	161	121	271	174	190	165
ENSG00000155876	ENSG00000155876.6	RRAGA	241	101	222	252	85	49	76	105	86	124	55
ENSG00000189157	ENSG00000189157.14	FAM47E	7	7	5	5	2	8	2	7	6	5	4
ENSG00000256061	ENSG00000256061.7	DNAAF4	6	18	15	15	7	20	9	14	9	10	10
ENSG00000204860	ENSG00000204860.5	FAM201A	5	3	10	11	3	17	2	7	4	9	8
ENSG00000279865	ENSG00000279865.1		268	205	273	370	104	194	90	255	168	364	190
ENSG00000242747	ENSG00000242747.1		88	521	183	160	225	494	287	156	67	706	400
ENSG00000173726	ENSG00000173726.11	TOMM20	1579	1154	1670	1887	1208	684	566	1571	755	1099	567
ENSG00000215126	ENSG00000215126.11	CBWD6	761	1246	1046	1443	1296	911	674	941	908	1236	1055
ENSG00000213239	ENSG00000213239.3	NPM1P32	26	145	91	83	153	214	113	97	35	154	102
ENSG00000164002	ENSG00000164002.12	EXO5	97	79	86	133	81	41	33	54	58	56	49
ENSG00000148154	ENSG00000148154.10	UGCG	1820	1179	1358	2338	1575	948	575	1490	785	1006	552
ENSG00000104131	ENSG00000104131.13	EIF3J	400	420	472	468	403	292	232	422	263	534	373
ENSG00000218069	ENSG00000218069.2	RSL24D1P1	9	64	36	34	45	43	26	42	27	58	19
ENSG00000149418	ENSG00000149418.11	ST14	437	234	511	413	250	81	155	412	257	109	95
ENSG00000250138	ENSG00000250138.4		146	118	51	261	178	46	81	619	322	241	55
ENSG00000161653	ENSG00000161653.11	NAGS	32	15	23	56	16	5	12	19	13	11	10
ENSG00000161640	ENSG00000161640.15	SIGLEC11	53	19	67	44	24	10	6	41	21	24	8
ENSG00000214425	ENSG00000214425.8	LRRC37A4P	1572	604	377	2200	321	731	504	867	632	1694	708
ENSG00000196544	ENSG00000196544.8	BORCS6	235	101	218	315	79	65	35	144	124	90	50
ENSG00000163344	ENSG00000163344.6	PMVK	42	30	32	58	15	8	12	9	18	27	14
ENSG00000140450	ENSG00000140450.9	ARRDC4	638	709	911	1024	473	388	673	1034	502	861	349
ENSG00000244270	ENSG00000244270.1	RPL32P29	216	125	184	155	143	119	88	215	126	156	88
ENSG00000179918	ENSG00000179918.19	SEPHS2	150	81	74	86	107	19	37	45	34	87	42
ENSG00000199565	ENSG00000199565.1	Y_RNA	356	22	132	86	32	6	4	118	53	18	13
ENSG00000206630	ENSG00000206630.1	SNORD60	761	67	292	276	201	72	30	123	99	127	132
ENSG00000281010	ENSG00000281010.1		761	67	292	276	201	72	30	123	99	127	132
ENSG00000225411	ENSG00000225411.3		52	79	100	108	80	31	47	127	102	76	76
ENSG00000250917	ENSG00000250917.1		53	20	41	73	23	8	10	44	15	17	18
ENSG00000122970	ENSG00000122970.16	IFT81	29	59	32	47	41	37	32	45	29	52	24
ENSG00000228283	ENSG00000228283.3	KATNBL1P6	20	43	25	32	33	21	18	57	20	34	18
ENSG00000183688	ENSG00000183688.4	RFLNB	1530	1013	1530	1314	1098	381	684	1545	519	761	327
ENSG00000149357	ENSG00000149357.10	LAMTOR1	698	488	783	1048	431	195	268	703	395	398	260
ENSG00000282924	ENSG00000282924.1		3	6	9	1	14	8	6	9	3	16	3
ENSG00000157551	ENSG00000157551.19	KCNJ15	62	116	75	94	60	46	72	266	44	71	51
ENSG00000201558	ENSG00000201558.1	RNVU1-6	75	44	78	49	26	17	20	45	19	28	14
ENSG00000159086	ENSG00000159086.15	PAXBP1	742	1214	1263	1488	1235	820	712	1149	804	1270	838
ENSG00000224950	ENSG00000224950.2		28	14	32	38	13	6	5	22	17	13	5
ENSG00000082068	ENSG00000082068.9	WDR70	390	534	549	654	450	353	299	483	352	578	332
ENSG00000196873	ENSG00000196873.16	CBWD3	904	1521	1271	1673	1558	1077	843	1135	1065	1470	1233
ENSG00000167978	ENSG00000167978.17	SRRM2	1995	593	1976	1801	1084	285	296	964	729	1255	645
ENSG00000187122	ENSG00000187122.17	SLIT1	8	6	18	22	6	9	11	19	14	9	5
ENSG00000228223	ENSG00000228223.3	HCG11	344	236	337	517	404	170	157	267	186	246	141
ENSG00000224287	ENSG00000224287.2	MSL3P1	22	21	29	45	16	15	7	16	10	14	11
ENSG00000182389	ENSG00000182389.20	CACNB4	25	68	62	52	50	46	48	75	38	34	40
ENSG00000124787	ENSG00000124787.14	RPP40	62	46	58	75	41	31	20	26	19	42	27
ENSG00000157554	ENSG00000157554.19	ERG	4	8	11	18	10	9	9	12	6	15	6
ENSG00000137310	ENSG00000137310.12	TCF19	92	38	82	79	58	41	27	89	48	99	60
ENSG00000275597	ENSG00000275597.1	ANAPC1P5	10	4	11	8	9	5	2	4	3	2	3
ENSG00000100335	ENSG00000100335.15	MIEF1	517	351	578	769	407	278	194	472	249	338	218
ENSG00000151743	ENSG00000151743.11	AMN1	103	73	147	158	112	103	69	135	108	82	77
ENSG00000095321	ENSG00000095321.18	CRAT	157	72	151	253	62	26	38	115	102	56	36
ENSG00000257529	ENSG00000257529.5	RPL36A-HNRNPH2	4055	4716	4595	5378	4073	4796	2565	4264	2852	4798	3131
ENSG00000262660	ENSG00000262660.1		49	15	82	76	29	14	8	46	27	16	11
ENSG00000124097	ENSG00000124097.7	HMGB1P1	271	353	259	245	270	270	237	276	177	368	157
ENSG00000122515	ENSG00000122515.15	ZMIZ2	327	141	475	605	176	94	85	275	178	170	121
ENSG00000100599	ENSG00000100599.16	RIN3	626	214	587	648	261	90	111	499	258	263	118
ENSG00000174238	ENSG00000174238.15	PITPNA	340	255	332	390	252	101	81	293	153	289	132
ENSG00000180376	ENSG00000180376.17	CCDC66	702	777	724	1001	835	902	566	899	415	698	677
ENSG00000217769	ENSG00000217769.4		12	29	16	26	12	36	13	14	12	35	17
ENSG00000134461	ENSG00000134461.16	ANKRD16	46	40	78	84	27	17	12	47	27	27	25
ENSG00000135862	ENSG00000135862.6	LAMC1	132	89	139	177	131	40	18	142	97	78	46
ENSG00000076201	ENSG00000076201.16	PTPN23	156	57	151	162	93	35	41	117	62	66	43
ENSG00000134825	ENSG00000134825.16	TMEM258	301	140	355	381	156	100	72	277	92	172	92
ENSG00000221963	ENSG00000221963.6	APOL6	3595	3867	4177	5104	3515	2341	2423	3874	2924	5478	2336
ENSG00000244879	ENSG00000244879.8	GABPB1-AS1	1229	722	690	1663	1170	588	200	380	695	280	719
ENSG00000272476	ENSG00000272476.1		13	20	11	21	7	7	7	6	5	6	2
ENSG00000151694	ENSG00000151694.14	ADAM17	1063	1301	1256	1726	1117	748	803	1539	881	1182	747
ENSG00000212588	ENSG00000212588.1	SNORA26	273	26	143	112	50	32	7	49	64	33	33
ENSG00000131446	ENSG00000131446.17	MGAT1	1957	1141	2528	2879	1138	596	761	1733	1022	1269	620
ENSG00000284186	ENSG00000284186.1	MIR3615	15	3	38	24	10	1	3	10	9	10	1
ENSG00000261997	ENSG00000261997.1		46	57	63	79	85	37	40	88	57	88	31
ENSG00000059378	ENSG00000059378.13	PARP12	666	792	1111	1369	665	453	474	907	936	895	589
ENSG00000151575	ENSG00000151575.14	TEX9	32	28	45	28	73	22	30	53	51	32	36
ENSG00000143612	ENSG00000143612.21	C1orf43	744	507	792	1031	498	255	278	675	429	493	258
ENSG00000207523	ENSG00000207523.1	SNORA66	806	116	281	256	282	98	42	238	106	132	121
ENSG00000106638	ENSG00000106638.17	TBL2	224	220	374	406	177	123	87	191	154	223	107
ENSG00000200983	ENSG00000200983.1	SNORA3A	981	162	494	541	299	125	83	328	259	188	180
ENSG00000100938	ENSG00000100938.18	GMPR2	477	657	719	956	496	403	338	899	486	571	352
ENSG00000198814	ENSG00000198814.13	GK	371	655	460	780	500	239	469	808	377	800	308
ENSG00000158296	ENSG00000158296.14	SLC13A3	14	8	32	27	13	6	0	24	6	3	10
ENSG00000211795	ENSG00000211795.3	TRAV8-6	23	3	34	27	6	6	2	3	5	6	7
ENSG00000278467	ENSG00000278467.1		141	81	97	157	118	20	35	142	90	38	36
ENSG00000261840	ENSG00000261840.3		6	10	12	21	9	1	2	11	7	3	5
ENSG00000200107	ENSG00000200107.1	RNU6-1249P	97	14	31	39	28	7	6	14	20	16	21
ENSG00000258017	ENSG00000258017.2		9	8	18	16	10	11	8	11	15	10	12
ENSG00000276317	ENSG00000276317.1		29	20	34	40	18	16	11	19	17	11	4
ENSG00000115155	ENSG00000115155.19	OTOF	3	6	6	21	2	3	10	6	54	4	59
ENSG00000213918	ENSG00000213918.11	DNASE1	387	262	465	669	425	217	173	376	149	249	223
ENSG00000265817	ENSG00000265817.4	FSBP	114	47	53	161	89	166	43	83	90	81	84
ENSG00000126067	ENSG00000126067.12	PSMB2	477	282	646	729	283	154	141	532	256	279	143
ENSG00000137547	ENSG00000137547.9	MRPL15	153	127	124	203	103	61	59	114	58	106	49
ENSG00000143641	ENSG00000143641.10	GALNT2	598	397	608	672	343	131	204	584	273	331	186
ENSG00000207067	ENSG00000207067.1	SNORA72	772	186	301	274	378	154	65	185	88	225	186
ENSG00000142002	ENSG00000142002.18	DPP9	999	185	620	759	245	112	129	459	272	241	111
ENSG00000213551	ENSG00000213551.7	DNAJC9	370	345	373	400	372	290	174	376	231	432	320
ENSG00000114812	ENSG00000114812.13	VIPR1	316	171	419	523	209	129	81	316	185	158	126
ENSG00000273702	ENSG00000273702.1		24	25	17	27	12	9	6	12	10	14	4
ENSG00000124217	ENSG00000124217.5	MOCS3	116	88	107	156	65	63	25	77	55	53	49
ENSG00000176973	ENSG00000176973.8	FAM89B	212	96	303	386	76	32	45	198	139	77	48
ENSG00000201302	ENSG00000201302.1	SNORA65	706	32	256	243	70	18	12	199	100	45	23
ENSG00000110628	ENSG00000110628.16	SLC22A18	77	54	140	292	70	25	39	60	98	53	30
ENSG00000136295	ENSG00000136295.15	TTYH3	362	131	497	655	138	55	76	332	191	165	60
ENSG00000224080	ENSG00000224080.1	UBE2FP1	16	9	26	12	19	10	29	46	10	26	5
ENSG00000113296	ENSG00000113296.14	THBS4	1	8	3	5	8	14	3	5	3	7	4
ENSG00000215012	ENSG00000215012.9	RTL10	165	86	239	308	157	77	51	146	117	85	82
ENSG00000164611	ENSG00000164611.13	PTTG1	36	18	60	27	30	14	17	45	23	68	42
ENSG00000270249	ENSG00000270249.2		1140	895	1216	1032	655	562	473	1354	929	758	683
ENSG00000140563	ENSG00000140563.15	MCTP2	850	540	918	777	723	497	489	1067	405	749	482
ENSG00000142599	ENSG00000142599.19	RERE	460	219	395	423	313	116	112	239	203	269	195
ENSG00000140368	ENSG00000140368.13	PSTPIP1	895	917	1356	1961	812	400	433	1197	616	685	525
ENSG00000162373	ENSG00000162373.13	BEND5	12	1	11	23	18	8	6	21	10	13	16
ENSG00000177570	ENSG00000177570.15	SAMD12	45	18	37	58	40	40	19	43	72	24	46
ENSG00000070444	ENSG00000070444.15	MNT	253	259	357	440	244	96	147	305	174	201	95
ENSG00000251580	ENSG00000251580.3	LINC02482	12	10	24	21	10	7	3	14	10	5	2
ENSG00000172586	ENSG00000172586.8	CHCHD1	189	154	205	269	158	92	83	159	118	116	75
ENSG00000158352	ENSG00000158352.17	SHROOM4	2	2	9	20	4	3	4	9	11	12	3
ENSG00000166508	ENSG00000166508.18	MCM7	344	339	477	607	380	281	204	413	266	533	302
ENSG00000173064	ENSG00000173064.14	HECTD4	715	374	866	874	620	210	223	494	347	505	392
ENSG00000155367	ENSG00000155367.15	PPM1J	22	13	44	67	20	7	1	43	25	10	4
ENSG00000163376	ENSG00000163376.11	KBTBD8	138	156	171	234	177	133	60	204	129	199	138
ENSG00000225210	ENSG00000225210.10	DUXAP9	2	25	24	12	7	24	3	23	9	14	25
ENSG00000083896	ENSG00000083896.13	YTHDC1	1508	1649	1754	1981	1882	1237	1013	1914	1056	1784	1205
ENSG00000269404	ENSG00000269404.7	SPIB	325	76	237	532	177	81	40	187	219	77	52
ENSG00000234498	ENSG00000234498.3	RPL13AP20	397	343	492	488	385	344	236	455	194	524	393
ENSG00000266910	ENSG00000266910.2		11	10	7	14	13	2	7	9	6	1	2
ENSG00000239039	ENSG00000239039.1	SNORD13	2000	167	595	548	368	124	92	351	205	298	204
ENSG00000177042	ENSG00000177042.16	TMEM80	129	97	186	304	132	60	40	171	99	86	60
ENSG00000229956	ENSG00000229956.11	ZRANB2-AS2	6	4	11	10	9	16	5	11	6	5	9
ENSG00000198088	ENSG00000198088.10	NUP62CL	6	7	5	9	2	8	9	9	4	3	6
ENSG00000181381	ENSG00000181381.15	DDX60L	1327	2938	1817	2251	1969	992	1421	1912	2042	2645	1752
ENSG00000235703	ENSG00000235703.6	LINC00894	123	114	145	224	128	69	48	106	89	90	68
ENSG00000288592	ENSG00000288592.1		7	23	23	13	26	13	15	23	12	22	15
ENSG00000260805	ENSG00000260805.2		18	21	14	17	6	10	12	17	9	21	15
ENSG00000129167	ENSG00000129167.10	TPH1	9	4	7	19	18	13	8	16	6	9	13
ENSG00000278986	ENSG00000278986.1		84	42	82	90	46	14	21	75	64	20	13
ENSG00000153707	ENSG00000153707.18	PTPRD	2	8	5	4	5	6	2	9	5	6	2
ENSG00000201498	ENSG00000201498.1	Y_RNA	765	85	308	155	131	37	23	243	107	85	40
ENSG00000252906	ENSG00000252906.1	SCARNA3	323	35	85	85	70	30	13	49	33	51	35
ENSG00000139044	ENSG00000139044.12	B4GALNT3	42	8	17	9	38	4	6	20	2	4	4
ENSG00000180549	ENSG00000180549.8	FUT7	216	91	199	305	81	44	64	152	96	85	46
ENSG00000196557	ENSG00000196557.13	CACNA1H	16	4	30	36	3	7	7	101	10	22	12
ENSG00000092199	ENSG00000092199.18	HNRNPC	6300	8630	9286	9520	7804	5738	4541	9402	6060	8234	4602
ENSG00000132510	ENSG00000132510.11	KDM6B	211	110	341	210	93	37	56	208	93	97	45
ENSG00000279809	ENSG00000279809.1		21	21	28	44	16	15	6	16	10	14	11
ENSG00000251432	ENSG00000251432.7	LINC02615	17	8	18	14	15	20	11	17	9	11	16
ENSG00000162231	ENSG00000162231.14	NXF1	703	688	1225	1269	702	244	267	962	577	702	281
ENSG00000111707	ENSG00000111707.12	SUDS3	707	722	925	1202	744	477	468	958	536	828	543
ENSG00000146556	ENSG00000146556.14	WASH2P	533	819	1243	1509	757	713	571	1080	630	895	522
ENSG00000068654	ENSG00000068654.17	POLR1A	405	213	413	492	245	152	113	310	181	230	158
ENSG00000233954	ENSG00000233954.6	UQCRHL	101	141	91	142	85	74	68	120	61	157	97
ENSG00000231999	ENSG00000231999.7	LRRC8C-DT	51	35	63	62	57	38	34	55	35	60	39
ENSG00000173950	ENSG00000173950.16	XXYLT1	202	129	252	315	131	50	78	213	115	120	68
ENSG00000127526	ENSG00000127526.15	SLC35E1	549	330	675	757	370	178	180	621	286	286	202
ENSG00000198157	ENSG00000198157.11	HMGN5	4	26	8	13	10	29	20	8	5	15	27
ENSG00000262514	ENSG00000262514.1		27	8	15	19	22	6	4	11	6	10	7
ENSG00000225883	ENSG00000225883.2	BMS1P11	14	16	12	15	10	12	5	17	12	13	17
ENSG00000136404	ENSG00000136404.16	TM6SF1	106	246	235	346	184	89	172	375	131	274	164
ENSG00000155660	ENSG00000155660.11	PDIA4	1291	927	1366	1579	895	542	512	1064	725	750	516
ENSG00000230409	ENSG00000230409.3	TCEA1P2	576	641	678	731	603	518	382	682	405	589	422
ENSG00000080854	ENSG00000080854.16	IGSF9B	72	16	58	59	43	23	10	21	23	14	29
ENSG00000228063	ENSG00000228063.2	LYPLAL1-DT	13	21	14	14	28	12	14	31	20	25	6
ENSG00000183765	ENSG00000183765.23	CHEK2	90	116	98	141	115	73	79	119	81	118	67
ENSG00000240342	ENSG00000240342.3	RPS2P5	2149	609	1941	1719	586	303	282	1573	670	564	389
ENSG00000128185	ENSG00000128185.10	DGCR6L	191	98	273	268	104	42	56	232	90	83	53
ENSG00000165630	ENSG00000165630.14	PRPF18	433	664	558	611	623	404	352	623	385	625	380
ENSG00000251349	ENSG00000251349.3	MSANTD3-TMEFF1	13	31	34	25	22	20	15	44	16	35	11
ENSG00000236217	ENSG00000236217.4	C1DP2	2	27	30	19	22	49	26	20	5	37	28
ENSG00000100417	ENSG00000100417.12	PMM1	55	39	55	85	38	17	11	53	31	31	24
ENSG00000140090	ENSG00000140090.18	SLC24A4	512	744	841	1106	724	231	355	513	505	510	330
ENSG00000144407	ENSG00000144407.10	PTH2R	2	6	10	6	3	11	1	27	2	10	4
ENSG00000261799	ENSG00000261799.1		112	36	119	146	69	23	14	65	55	64	43
ENSG00000228986	ENSG00000228986.1	PHF10P1	3	5	3	8	0	3	2	5	3	3	7
ENSG00000153044	ENSG00000153044.10	CENPH	70	60	63	78	74	70	35	85	33	87	58
ENSG00000055070	ENSG00000055070.17	SZRD1	553	307	658	673	317	155	158	480	292	362	157
ENSG00000263179	ENSG00000263179.1	HNRNPCP4	14	135	42	28	50	63	39	37	18	126	124
ENSG00000230006	ENSG00000230006.7	ANKRD36BP2	112	60	94	136	142	139	53	116	71	88	169
ENSG00000205544	ENSG00000205544.4	TMEM256	118	68	160	199	77	47	39	123	59	68	41
ENSG00000150636	ENSG00000150636.17	CCDC102B	41	30	44	43	34	36	21	49	24	35	27
ENSG00000091164	ENSG00000091164.13	TXNL1	461	603	572	688	530	375	354	642	340	643	340
ENSG00000175395	ENSG00000175395.16	ZNF25	403	561	563	604	527	398	375	503	341	659	310
ENSG00000101361	ENSG00000101361.17	NOP56	3243	1114	1833	1943	1594	914	494	1002	824	1196	1039
ENSG00000115568	ENSG00000115568.16	ZNF142	205	83	268	313	135	62	37	163	133	94	83
ENSG00000185261	ENSG00000185261.15	KIAA0825	84	117	85	95	83	65	50	166	54	102	51
ENSG00000089289	ENSG00000089289.16	IGBP1	757	728	865	1091	744	557	418	911	592	800	446
ENSG00000133134	ENSG00000133134.12	BEX2	80	33	101	122	101	91	53	100	51	83	62
ENSG00000259932	ENSG00000259932.1		543	24	190	177	134	17	7	190	40	73	38
ENSG00000268140	ENSG00000268140.1	PCGF7P	9	7	6	11	5	4	5	10	5	11	7
ENSG00000138496	ENSG00000138496.17	PARP9	954	2670	1313	1788	1354	803	1326	1247	2071	2144	1276
ENSG00000274600	ENSG00000274600.1	RIMBP3B	80	42	77	168	44	42	12	31	60	43	26
ENSG00000183208	ENSG00000183208.13	GDPGP1	44	47	72	92	29	33	13	31	27	29	25
ENSG00000212158	ENSG00000212158.1	SNORD66	225	6	60	52	28	4	1	44	14	17	13
ENSG00000204634	ENSG00000204634.13	TBC1D8	731	920	1075	1409	825	368	392	736	568	849	373
ENSG00000228672	ENSG00000228672.4	PROB1	11	5	16	13	9	2	2	12	3	7	3
ENSG00000285629	ENSG00000285629.1		2822	4909	3649	4230	4437	4797	2852	3920	2454	4065	2722
ENSG00000211905	ENSG00000211905.1	IGHJ1	34	6	46	63	30	10	4	19	14	12	13
ENSG00000259096	ENSG00000259096.1	SHLD2P2	30	12	16	19	10	3	9	12	6	8	5
ENSG00000284011	ENSG00000284011.1	MIR6502	60	29	42	56	50	11	15	36	30	31	15
ENSG00000115548	ENSG00000115548.17	KDM3A	983	822	1428	1438	1138	781	517	1297	704	1154	839
ENSG00000082074	ENSG00000082074.19	FYB1	3907	4309	4601	5570	5212	2755	2490	4221	3426	6911	3820
ENSG00000243422	ENSG00000243422.2	RPL23AP49	4	12	9	7	10	9	8	8	6	7	18
ENSG00000132424	ENSG00000132424.17	PNISR	2901	5187	4743	5638	5278	3999	2903	4655	3054	4562	3681
ENSG00000116783	ENSG00000116783.15	TNNI3K	4	6	17	22	8	18	6	18	10	8	6
ENSG00000035720	ENSG00000035720.8	STAP1	124	143	132	204	260	161	70	181	149	155	169
ENSG00000142207	ENSG00000142207.7	URB1	466	185	399	537	304	174	105	305	186	205	181
ENSG00000287979	ENSG00000287979.1		474	532	628	511	231	124	362	313	287	195	26
ENSG00000111481	ENSG00000111481.10	COPZ1	906	685	1021	1268	578	408	306	846	502	634	311
ENSG00000266389	ENSG00000266389.1	PIK3R5-DT	7	4	14	18	5	2	2	8	6	4	0
ENSG00000143552	ENSG00000143552.9	NUP210L	7	1	17	14	4	6	5	9	16	28	2
ENSG00000175691	ENSG00000175691.9	ZNF77	38	37	55	67	31	41	25	37	42	43	48
ENSG00000167257	ENSG00000167257.11	RNF214	100	114	135	138	132	105	70	107	90	128	118
ENSG00000152348	ENSG00000152348.16	ATG10	79	111	103	120	61	43	33	29	48	85	33
ENSG00000173114	ENSG00000173114.13	LRRN3	311	45	162	306	208	582	33	282	336	160	445
ENSG00000180172	ENSG00000180172.7	RPS12P23	24	6	7	19	8	3	2	9	4	2	7
ENSG00000266472	ENSG00000266472.6	MRPS21	347	416	538	694	356	409	238	499	294	449	264
ENSG00000256576	ENSG00000256576.2	LINC02361	47	30	84	103	36	26	13	28	43	32	20
ENSG00000199347	ENSG00000199347.1	RNU5E-1	4980	1000	2301	1447	1015	484	353	1251	786	1354	718
ENSG00000226479	ENSG00000226479.4	TMEM185B	291	187	353	466	208	136	99	259	151	187	142
ENSG00000070371	ENSG00000070371.16	CLTCL1	145	169	182	207	140	64	33	190	128	62	62
ENSG00000226824	ENSG00000226824.7		22	12	28	51	12	12	3	12	10	9	14
ENSG00000124193	ENSG00000124193.16	SRSF6	1983	2011	3057	2980	2267	999	878	2425	1365	1962	967
ENSG00000033050	ENSG00000033050.9	ABCF2	601	614	620	792	511	311	260	456	345	394	312
ENSG00000277595	ENSG00000277595.1		18	16	16	27	27	10	7	12	8	9	9
ENSG00000253506	ENSG00000253506.3	NACA2	38	45	10	23	17	20	14	28	16	36	43
ENSG00000150093	ENSG00000150093.20	ITGB1	5716	6683	8446	8216	5708	4494	4196	6835	4673	6656	4279
ENSG00000288587	ENSG00000288587.1		219	150	243	303	163	99	65	141	103	146	137
ENSG00000088280	ENSG00000088280.19	ASAP3	11	11	13	18	9	6	6	19	16	18	6
ENSG00000105364	ENSG00000105364.14	MRPL4	75	34	107	100	40	16	22	58	49	42	11
ENSG00000120686	ENSG00000120686.12	UFM1	1309	2228	2183	2313	2142	1666	1151	2255	1344	2070	1228
ENSG00000248905	ENSG00000248905.10	FMN1	111	135	255	206	102	55	44	133	75	150	27
ENSG00000154529	ENSG00000154529.15	CNTNAP3B	1	7	10	13	10	11	2	83	13	9	2
ENSG00000105552	ENSG00000105552.15	BCAT2	110	58	130	165	56	36	26	92	77	48	24
ENSG00000202357	ENSG00000202357.1	Y_RNA	842	62	216	272	123	30	47	143	110	101	61
ENSG00000136682	ENSG00000136682.15	CBWD2	887	1478	1200	1605	1516	1056	855	1061	1022	1391	1153
ENSG00000150048	ENSG00000150048.10	CLEC1A	11	75	24	37	40	34	31	49	39	25	22
ENSG00000095209	ENSG00000095209.12	TMEM38B	189	149	212	184	113	125	73	190	130	185	97
ENSG00000288046	ENSG00000288046.1		7	8	7	6	7	5	13	17	4	8	3
ENSG00000108961	ENSG00000108961.14	RANGRF	75	33	102	98	53	23	12	77	41	43	17
ENSG00000137492	ENSG00000137492.9	THAP12	1365	1442	1836	1773	1294	1021	927	1670	944	1400	973
ENSG00000141979	ENSG00000141979.4		127	71	177	214	71	37	34	152	82	40	40
ENSG00000151491	ENSG00000151491.14	EPS8	92	177	140	174	71	112	65	133	86	216	74
ENSG00000226161	ENSG00000226161.1	EIF4A1P5	8	10	7	9	5	3	4	8	0	3	1
ENSG00000261040	ENSG00000261040.7	WFDC21P	5	6	5	11	5	6	9	14	10	3	3
ENSG00000063180	ENSG00000063180.9	CA11	16	20	29	38	20	24	13	28	18	22	18
ENSG00000130856	ENSG00000130856.17	ZNF236	435	314	480	592	383	186	170	379	243	310	220
ENSG00000207496	ENSG00000207496.1	SNORA7A	483	72	253	260	118	39	30	210	127	71	72
ENSG00000168906	ENSG00000168906.13	MAT2A	1165	1202	1759	1846	1318	607	526	1245	912	1137	603
ENSG00000253301	ENSG00000253301.6	LINC01606	1	5	6	1	4	9	4	4	3	4	1
ENSG00000121022	ENSG00000121022.14	COPS5	561	601	653	766	568	463	378	643	357	672	412
ENSG00000227946	ENSG00000227946.1		25	34	32	23	26	21	17	42	16	35	18
ENSG00000139624	ENSG00000139624.14	CERS5	206	140	270	295	183	67	88	173	116	159	109
ENSG00000121410	ENSG00000121410.12	A1BG	46	30	60	72	34	22	11	51	31	19	12
ENSG00000266680	ENSG00000266680.1		13	9	11	14	8	4	2	4	6	8	5
ENSG00000259686	ENSG00000259686.1	HNRNPA1P71	5	11	7	13	16	4	4	11	2	3	0
ENSG00000259158	ENSG00000259158.4	ADAM20P1	4	7	5	9	6	8	3	9	5	6	4
ENSG00000261717	ENSG00000261717.5		134	223	172	244	151	161	122	181	124	156	155
ENSG00000106560	ENSG00000106560.11	GIMAP2	1733	1703	1833	2304	1575	1490	928	2002	1051	1835	1164
ENSG00000264112	ENSG00000264112.1		223	171	200	363	344	151	150	271	185	279	189
ENSG00000169410	ENSG00000169410.10	PTPN9	497	358	623	770	359	152	237	474	324	344	155
ENSG00000180398	ENSG00000180398.13	MCFD2	745	843	994	1041	698	474	474	977	662	828	481
ENSG00000237352	ENSG00000237352.4	LINC01358	5	8	3	11	4	9	3	7	6	5	6
ENSG00000118894	ENSG00000118894.15	EEF2KMT	64	36	74	84	43	37	17	33	26	34	30
ENSG00000169629	ENSG00000169629.12	RGPD8	1301	1120	1385	1305	1580	1191	637	1291	974	1345	1020
ENSG00000070087	ENSG00000070087.14	PFN2	10	5	40	15	12	5	12	31	17	26	7
ENSG00000199673	ENSG00000199673.1	SNORD16	1021	93	460	325	246	79	53	229	153	172	120
ENSG00000285815	ENSG00000285815.1	GET1-SH3BGR	54	39	61	112	49	26	19	52	30	36	26
ENSG00000228495	ENSG00000228495.2	LINC01013	4	4	3	9	6	6	3	3	7	8	7
ENSG00000252542	ENSG00000252542.1	SNORD36C	277	38	115	81	75	33	23	70	41	44	26
ENSG00000034677	ENSG00000034677.13	RNF19A	1177	1139	1690	1720	1303	853	703	1614	828	1384	955
ENSG00000013288	ENSG00000013288.9	MAN2B2	450	327	643	807	323	129	171	422	365	319	187
ENSG00000121989	ENSG00000121989.15	ACVR2A	214	173	193	298	269	167	108	217	167	252	180
ENSG00000125534	ENSG00000125534.10	PPDPF	147	20	157	149	46	12	14	37	101	34	27
ENSG00000218018	ENSG00000218018.3	RBM38-AS1	10	9	10	16	2	5	5	13	9	13	6
ENSG00000167711	ENSG00000167711.14	SERPINF2	30	4	20	38	20	2	3	25	8	7	5
ENSG00000157224	ENSG00000157224.16	CLDN12	90	122	131	108	118	100	56	124	68	126	98
ENSG00000169495	ENSG00000169495.5	HTRA4	6	5	5	12	9	3	1	3	3	3	4
ENSG00000162616	ENSG00000162616.9	DNAJB4	119	164	100	124	88	113	68	133	76	117	83
ENSG00000157184	ENSG00000157184.7	CPT2	231	163	244	394	156	111	82	163	160	145	84
ENSG00000093010	ENSG00000093010.15	COMT	713	381	751	1034	359	191	220	751	374	292	159
ENSG00000164463	ENSG00000164463.12	CREBRF	1807	2120	2509	2582	2135	1506	1209	2329	1407	2354	1390
ENSG00000168566	ENSG00000168566.13	SNRNP48	339	415	386	480	396	350	248	372	276	367	296
ENSG00000164684	ENSG00000164684.13	ZNF704	5	7	10	9	15	15	11	6	12	9	7
ENSG00000146856	ENSG00000146856.14	AGBL3	42	37	38	45	45	35	23	36	41	40	39
ENSG00000126453	ENSG00000126453.10	BCL2L12	29	11	30	27	8	10	5	13	10	9	3
ENSG00000099282	ENSG00000099282.10	TSPAN15	10	7	10	6	5	2	0	6	1	2	9
ENSG00000237037	ENSG00000237037.9	NDUFA6-DT	188	58	207	280	96	35	20	155	68	82	84
ENSG00000140092	ENSG00000140092.15	FBLN5	34	17	38	62	27	26	11	9	6	19	22
ENSG00000255663	ENSG00000255663.1		139	142	170	199	138	96	72	229	97	142	111
ENSG00000141337	ENSG00000141337.13	ARSG	279	224	320	443	189	126	100	296	160	184	94
ENSG00000272668	ENSG00000272668.2		42	13	66	20	11	26	8	48	22	42	21
ENSG00000278864	ENSG00000278864.1		31	6	20	28	29	15	7	5	7	4	11
ENSG00000089351	ENSG00000089351.15	GRAMD1A	452	186	566	695	256	145	119	335	237	199	192
ENSG00000119686	ENSG00000119686.10	FLVCR2	241	273	338	490	243	122	214	534	331	389	129
ENSG00000174917	ENSG00000174917.9	MICOS13	191	82	243	336	101	55	46	232	87	79	44
ENSG00000262074	ENSG00000262074.7	SNORD3B-2	48959	36960	66637	44361	90048	15541	27946	53410	8767	49605	11180
ENSG00000109606	ENSG00000109606.13	DHX15	2076	2276	2867	3341	2455	1610	1403	2915	1666	2529	1492
ENSG00000165156	ENSG00000165156.15	ZHX1	683	822	786	911	656	522	403	829	491	834	482
ENSG00000209482	ENSG00000209482.1	SNORD83A	236	10	86	83	36	12	12	40	26	17	17
ENSG00000181704	ENSG00000181704.12	YIPF6	299	319	328	464	334	228	183	366	244	326	219
ENSG00000253910	ENSG00000253910.3	PCDHGB2	7	8	11	14	10	6	1	6	12	2	1
ENSG00000273544	ENSG00000273544.1	SNORA44	2945	380	1208	1081	882	383	196	568	623	483	522
ENSG00000100300	ENSG00000100300.18	TSPO	1644	448	1569	1902	480	126	221	1701	695	412	177
ENSG00000287252	ENSG00000287252.1		11	12	22	23	19	13	10	19	25	11	26
ENSG00000102858	ENSG00000102858.13	MGRN1	249	134	254	385	145	34	64	274	154	110	75
ENSG00000163597	ENSG00000163597.15	SNHG16	1228	712	1267	1149	811	459	368	1067	504	661	443
ENSG00000258925	ENSG00000258925.2	NPM1P5	41	173	86	93	133	213	115	63	49	201	137
ENSG00000177854	ENSG00000177854.8	TMEM187	48	22	40	63	17	13	6	23	19	22	17
ENSG00000204227	ENSG00000204227.5	RING1	115	146	203	220	128	92	91	178	92	207	121
ENSG00000112304	ENSG00000112304.11	ACOT13	115	138	127	193	124	117	86	115	99	159	104
ENSG00000015171	ENSG00000015171.20	ZMYND11	866	673	1171	1121	883	795	497	978	565	847	599
ENSG00000225492	ENSG00000225492.6	GBP1P1	36	156	86	113	94	74	71	66	107	292	53
ENSG00000204410	ENSG00000204410.16	MSH5	109	60	133	180	83	54	41	111	47	57	36
ENSG00000274253	ENSG00000274253.5		6	12	13	8	13	19	12	8	6	14	10
ENSG00000224051	ENSG00000224051.7	CPTP	125	32	110	191	46	18	14	87	74	36	22
ENSG00000207475	ENSG00000207475.1	SNORA80E	779	123	385	349	229	113	62	214	167	177	128
ENSG00000138593	ENSG00000138593.9	SECISBP2L	953	999	1208	1255	1104	803	548	1098	715	1198	726
ENSG00000110852	ENSG00000110852.5	CLEC2B	1138	1864	1735	1675	1586	1161	1079	1580	970	2480	954
ENSG00000148300	ENSG00000148300.12	REXO4	224	179	264	363	192	120	91	182	122	163	128
ENSG00000138375	ENSG00000138375.13	SMARCAL1	140	70	123	170	56	46	36	56	47	83	50
ENSG00000101639	ENSG00000101639.18	CEP192	1565	1594	1797	2053	1766	1297	949	1667	1220	1750	1091
ENSG00000188185	ENSG00000188185.13	LINC00265	55	32	53	73	34	20	12	30	27	27	30
ENSG00000122483	ENSG00000122483.17	CCDC18	375	714	389	552	576	430	353	487	372	554	379
ENSG00000252361	ENSG00000252361.1	RNU6-118P	5	11	18	15	14	11	12	22	8	9	9
ENSG00000143393	ENSG00000143393.17	PI4KB	685	461	939	1051	406	225	212	658	432	427	292
ENSG00000166428	ENSG00000166428.14	PLD4	494	129	362	635	173	117	70	337	239	89	69
ENSG00000137040	ENSG00000137040.10	RANBP6	1123	1084	1447	1352	1172	872	599	1667	730	1351	683
ENSG00000105520	ENSG00000105520.10	PLPPR2	97	77	195	338	80	28	33	174	97	53	35
ENSG00000060971	ENSG00000060971.19	ACAA1	340	362	367	463	354	139	164	243	212	299	177
ENSG00000115165	ENSG00000115165.10	CYTIP	3682	3181	4338	4328	3067	2255	1982	3924	2502	3493	2229
ENSG00000197467	ENSG00000197467.17	COL13A1	10	9	22	27	16	9	2	20	5	2	7
ENSG00000151929	ENSG00000151929.10	BAG3	90	25	63	111	29	13	14	50	28	26	27
ENSG00000165115	ENSG00000165115.15	KIF27	165	258	174	227	243	175	112	276	164	198	117
ENSG00000185222	ENSG00000185222.10	TCEAL9	4	17	6	14	10	7	7	15	5	13	10
ENSG00000143537	ENSG00000143537.14	ADAM15	567	320	903	1174	305	146	143	754	338	334	142
ENSG00000142657	ENSG00000142657.21	PGD	2459	2726	2954	3852	2503	860	1401	3197	1850	1538	771
ENSG00000101255	ENSG00000101255.12	TRIB3	64	30	99	140	44	21	13	75	39	35	22
ENSG00000267048	ENSG00000267048.1		120	100	190	251	82	42	42	165	73	86	46
ENSG00000164171	ENSG00000164171.11	ITGA2	12	25	18	18	10	12	11	28	15	30	5
ENSG00000265185	ENSG00000265185.6	SNORD3B-1	49169	35962	64082	43875	89402	15366	27555	51955	8711	49178	11252
ENSG00000285665	ENSG00000285665.1	TOP1P1	11	15	18	19	19	11	6	21	14	22	14
ENSG00000158109	ENSG00000158109.15	TPRG1L	192	123	188	188	77	41	39	123	83	114	63
ENSG00000114127	ENSG00000114127.11	XRN1	2147	2010	2321	2565	2344	1275	1150	2163	1707	2901	1658
ENSG00000217094	ENSG00000217094.2	PPIAP31	561	250	562	649	294	177	173	458	190	305	145
ENSG00000120832	ENSG00000120832.10	MTERF2	79	86	170	143	78	108	46	145	72	85	107
ENSG00000279095	ENSG00000279095.1		33	52	60	73	40	15	19	63	18	22	19
ENSG00000125850	ENSG00000125850.11	OVOL2	59	40	100	115	40	20	25	59	43	41	15
ENSG00000105443	ENSG00000105443.15	CYTH2	273	299	374	478	264	201	198	402	227	258	227
ENSG00000159231	ENSG00000159231.6	CBR3	29	3	18	19	11	42	10	9	15	20	18
ENSG00000130772	ENSG00000130772.14	MED18	86	118	136	193	76	53	43	77	56	81	57
ENSG00000115524	ENSG00000115524.17	SF3B1	8867	13072	16959	18392	12441	10336	7610	14716	9766	12451	8039
ENSG00000235374	ENSG00000235374.2	SSR4P1	10	5	20	21	11	4	0	8	11	7	3
ENSG00000173585	ENSG00000173585.17	CCR9	32	20	14	33	17	7	9	6	7	4	28
ENSG00000087077	ENSG00000087077.14	TRIP6	43	27	55	78	35	27	26	86	43	34	28
ENSG00000147862	ENSG00000147862.17	NFIB	6	20	11	10	13	8	9	23	10	19	4
ENSG00000152672	ENSG00000152672.8	CLEC4F	7	118	81	23	8	58	20	71	19	87	13
ENSG00000280987	ENSG00000280987.4	MATR3	5998	6497	6888	6587	6236	5172	3581	6553	4082	7035	4064
ENSG00000267220	ENSG00000267220.1		0	11	16	11	8	8	4	17	7	9	8
ENSG00000100138	ENSG00000100138.15	SNU13	607	361	648	774	384	198	199	568	338	300	229
ENSG00000196976	ENSG00000196976.7	LAGE3	65	25	62	82	32	15	9	67	29	26	10
ENSG00000276975	ENSG00000276975.3	HYDIN2	4	3	24	19	14	21	5	20	9	8	13
ENSG00000168824	ENSG00000168824.14	NSG1	98	15	81	23	24	72	25	54	20	48	55
ENSG00000152763	ENSG00000152763.17	DNAI4	31	26	22	47	30	37	16	29	20	37	29
ENSG00000091073	ENSG00000091073.20	DTX2	158	45	159	212	64	28	26	114	59	63	44
ENSG00000163507	ENSG00000163507.14	CIP2A	86	108	116	182	109	106	64	96	69	263	109
ENSG00000248697	ENSG00000248697.1	TOX4P1	8	24	15	10	12	14	11	14	7	17	16
ENSG00000201098	ENSG00000201098.1	RNY1	17972	956	5366	6312	1815	575	488	4392	3179	1434	781
ENSG00000178965	ENSG00000178965.14	ERICH3	11	2	4	5	2	9	7	4	3	3	7
ENSG00000179588	ENSG00000179588.9	ZFPM1	91	13	88	98	22	11	6	53	23	22	14
ENSG00000241769	ENSG00000241769.7	LINC00893	129	99	236	317	169	89	53	170	93	85	77
ENSG00000241529	ENSG00000241529.3	RN7SL767P	164	21	73	79	43	11	9	36	46	36	26
ENSG00000258429	ENSG00000258429.2	PDF	232	117	201	245	130	94	67	142	95	114	73
ENSG00000261796	ENSG00000261796.1	ISY1-RAB43	1017	881	1106	1563	861	604	585	1222	673	917	769
ENSG00000286909	ENSG00000286909.1		20	8	18	14	8	11	1	3	8	3	8
ENSG00000187792	ENSG00000187792.5	ZNF70	79	28	82	92	49	37	13	54	31	23	27
ENSG00000269897	ENSG00000269897.5	COMMD3-BMI1	779	1211	1187	1314	966	803	679	1081	696	1118	679
ENSG00000165819	ENSG00000165819.12	METTL3	532	753	1048	1308	855	673	460	1224	556	702	570
ENSG00000260035	ENSG00000260035.1		513	52	151	157	126	32	28	131	42	90	64
ENSG00000267160	ENSG00000267160.1		10	10	8	12	17	8	12	10	9	22	7
ENSG00000135899	ENSG00000135899.19	SP110	805	1103	1046	1367	1029	568	675	942	1057	1077	741
ENSG00000146247	ENSG00000146247.14	PHIP	2379	2478	2703	3045	2983	1587	1425	2686	1833	3561	2010
ENSG00000015568	ENSG00000015568.13	RGPD5	1381	1156	1503	1532	1675	1250	651	1421	1058	1386	1120
ENSG00000138080	ENSG00000138080.14	EMILIN1	18	13	29	38	19	6	7	25	13	9	7
ENSG00000232037	ENSG00000232037.3		109	665	160	145	252	601	305	156	60	774	547
ENSG00000008256	ENSG00000008256.16	CYTH3	164	98	189	202	115	69	55	126	78	92	76
ENSG00000128699	ENSG00000128699.14	ORMDL1	1079	1806	1814	2148	1651	1138	1094	1651	1212	1600	1099
ENSG00000110108	ENSG00000110108.10	TMEM109	367	105	355	498	95	55	64	249	152	98	65
ENSG00000240785	ENSG00000240785.2	RPL36AP21	49	43	10	17	8	28	22	13	18	53	25
ENSG00000175213	ENSG00000175213.3	ZNF408	74	37	91	79	53	19	24	49	41	44	24
ENSG00000277072	ENSG00000277072.5	STAG3L2	428	293	503	581	442	202	203	363	255	258	206
ENSG00000154447	ENSG00000154447.15	SH3RF1	72	88	127	144	86	33	27	43	59	107	47
ENSG00000188981	ENSG00000188981.11	MSANTD1	10	6	13	14	9	5	1	4	5	6	6
ENSG00000213025	ENSG00000213025.2	COX20P1	6	5	21	11	7	9	5	18	16	5	7
ENSG00000160691	ENSG00000160691.19	SHC1	391	236	495	584	238	120	128	350	195	296	152
ENSG00000137200	ENSG00000137200.13	CMTR1	530	698	936	1138	638	440	386	776	637	757	503
ENSG00000103472	ENSG00000103472.10	RRN3P2	434	358	508	638	464	274	196	408	208	341	191
ENSG00000197140	ENSG00000197140.15	ADAM32	12	15	6	5	5	12	10	18	14	6	2
ENSG00000132478	ENSG00000132478.10	UNK	253	119	288	423	192	100	82	220	138	143	95
ENSG00000138606	ENSG00000138606.19	SHF	30	9	23	28	20	12	4	22	10	6	5
ENSG00000157869	ENSG00000157869.16	RAB28	232	234	307	324	241	182	143	292	157	286	164
ENSG00000231770	ENSG00000231770.6	TMEM44-AS1	61	52	70	94	48	30	20	51	23	50	31
ENSG00000204438	ENSG00000204438.11	GPANK1	145	163	240	264	115	118	110	175	135	193	114
ENSG00000135686	ENSG00000135686.13	KLHL36	942	519	1000	1392	669	416	294	728	454	492	489
ENSG00000107949	ENSG00000107949.17	BCCIP	369	473	447	502	410	305	268	384	281	569	328
ENSG00000169084	ENSG00000169084.15	DHRSX	163	111	178	253	101	42	68	145	91	118	42
ENSG00000233057	ENSG00000233057.1	EEF1A1P14	270	71	98	165	80	56	21	97	60	67	44
ENSG00000007047	ENSG00000007047.15	MARK4	105	67	150	167	71	50	29	97	66	56	46
ENSG00000239961	ENSG00000239961.3	LILRA4	196	78	266	490	116	54	71	200	158	73	18
ENSG00000164830	ENSG00000164830.19	OXR1	1323	1783	1608	1973	1462	1104	975	1518	1134	1679	1059
ENSG00000206047	ENSG00000206047.3	DEFA1	1372	571	172	490	842	194	466	2511	1089	1100	302
ENSG00000284512	ENSG00000284512.1		10	3	18	22	10	11	6	15	9	18	7
ENSG00000173727	ENSG00000173727.12		4	2	6	12	2	4	3	5	7	5	3
ENSG00000179163	ENSG00000179163.12	FUCA1	499	620	472	579	552	351	340	558	623	502	299
ENSG00000189149	ENSG00000189149.12	CRYM-AS1	33	19	35	48	32	15	6	46	16	15	0
ENSG00000158481	ENSG00000158481.13	CD1C	282	188	387	597	303	180	90	315	250	150	86
ENSG00000165195	ENSG00000165195.16	PIGA	277	436	624	417	394	231	240	971	298	518	192
ENSG00000182326	ENSG00000182326.15	C1S	13	8	8	8	22	7	20	11	10	13	10
ENSG00000099308	ENSG00000099308.10	MAST3	504	196	626	1004	245	114	115	447	245	232	193
ENSG00000247624	ENSG00000247624.6	CPEB2-DT	11	13	4	17	3	7	15	7	17	7	9
ENSG00000268364	ENSG00000268364.2	SMC5-DT	15	10	17	27	7	6	4	3	8	11	5
ENSG00000174004	ENSG00000174004.6	NRROS	242	141	352	514	167	59	80	269	179	165	78
ENSG00000141646	ENSG00000141646.14	SMAD4	1422	985	1311	1946	1246	758	467	940	760	892	706
ENSG00000215284	ENSG00000215284.2	CHMP5P1	13	10	2	4	9	9	5	8	5	8	8
ENSG00000184216	ENSG00000184216.14	IRAK1	809	507	1147	1248	526	230	270	1009	516	433	255
ENSG00000279077	ENSG00000279077.1		11	8	9	10	18	2	4	5	3	9	4
ENSG00000175938	ENSG00000175938.7	ORAI3	290	187	334	488	187	123	93	281	184	178	85
ENSG00000275014	ENSG00000275014.1	RN7SL166P	68	11	32	64	8	8	3	30	24	7	2
ENSG00000183054	ENSG00000183054.12	RGPD6	1359	1151	1483	1515	1662	1246	648	1391	1045	1367	1114
ENSG00000161888	ENSG00000161888.11	SPC24	4	6	21	17	10	16	5	13	4	33	12
ENSG00000137522	ENSG00000137522.18	RNF121	118	104	157	176	103	63	51	103	66	79	68
ENSG00000121058	ENSG00000121058.5	COIL	296	332	354	367	323	214	179	344	228	326	246
ENSG00000108788	ENSG00000108788.12	MLX	372	313	551	714	287	154	175	366	255	302	189
ENSG00000188677	ENSG00000188677.15	PARVB	263	125	274	458	166	74	85	281	148	128	52
ENSG00000280351	ENSG00000280351.2		22	7	9	19	5	2	6	9	5	2	3
ENSG00000126804	ENSG00000126804.14	ZBTB1	1237	1397	1623	1560	1400	907	709	1968	826	1597	945
ENSG00000119383	ENSG00000119383.21	PTPA	605	402	626	860	388	202	209	530	344	430	209
ENSG00000214357	ENSG00000214357.9	NEURL1B	4	9	5	9	5	6	3	13	5	7	3
ENSG00000104299	ENSG00000104299.15	INTS9	229	118	214	292	169	73	55	186	109	147	93
ENSG00000188010	ENSG00000188010.15	MORN2	10	69	35	50	37	48	30	64	24	45	16
ENSG00000287562	ENSG00000287562.1		13	2	6	16	11	8	5	10	9	9	9
ENSG00000196689	ENSG00000196689.13	TRPV1	57	24	62	99	45	14	28	49	24	22	22
ENSG00000170145	ENSG00000170145.5	SIK2	342	236	385	552	238	122	138	333	201	210	146
ENSG00000172354	ENSG00000172354.10	GNB2	841	374	1076	1517	440	185	243	926	407	463	215
ENSG00000077514	ENSG00000077514.9	POLD3	446	711	487	755	465	379	402	590	435	571	309
ENSG00000277985	ENSG00000277985.1	SNORA67	383	125	255	218	150	57	64	206	81	194	51
ENSG00000008853	ENSG00000008853.17	RHOBTB2	165	75	177	252	97	49	48	117	105	74	60
ENSG00000103148	ENSG00000103148.17	NPRL3	124	22	109	141	39	23	13	90	32	24	23
ENSG00000087502	ENSG00000087502.18	ERGIC2	863	975	812	1083	1032	789	496	924	681	868	753
ENSG00000235499	ENSG00000235499.1		26	10	21	44	18	8	4	23	15	10	4
ENSG00000167112	ENSG00000167112.10	TRUB2	212	137	223	297	129	78	62	187	132	112	75
ENSG00000113532	ENSG00000113532.13	ST8SIA4	1521	1911	1929	2615	1338	1016	1116	1813	1543	1784	1072
ENSG00000143543	ENSG00000143543.15	JTB	1082	555	1111	1355	678	305	334	1095	516	602	315
ENSG00000275097	ENSG00000275097.1		106	61	137	155	101	62	37	85	62	62	41
ENSG00000124659	ENSG00000124659.7	TBCC	497	694	712	850	562	505	436	811	366	611	382
ENSG00000090621	ENSG00000090621.15	PABPC4	1397	882	1468	1817	962	540	373	1371	704	970	554
ENSG00000247134	ENSG00000247134.7		42	43	28	46	33	35	22	30	42	42	32
ENSG00000173621	ENSG00000173621.9	LRFN4	65	27	93	89	16	7	22	57	30	16	7
ENSG00000259084	ENSG00000259084.6		19	9	20	45	14	28	8	34	14	13	36
ENSG00000105135	ENSG00000105135.16	ILVBL	121	44	130	131	57	31	31	100	32	47	37
ENSG00000178057	ENSG00000178057.15	NDUFAF3	407	157	439	583	145	84	67	357	203	174	68
ENSG00000089154	ENSG00000089154.11	GCN1	1210	514	1480	1669	741	392	295	1075	617	610	444
ENSG00000136237	ENSG00000136237.19	RAPGEF5	11	7	6	22	16	11	6	13	11	11	14
ENSG00000258643	ENSG00000258643.6	BCL2L2-PABPN1	867	1095	1507	1485	806	582	680	1448	761	1052	709
ENSG00000104450	ENSG00000104450.13	SPAG1	66	82	67	57	50	34	71	105	37	74	35
ENSG00000196588	ENSG00000196588.20	MRTFA	755	401	874	1090	382	217	219	673	450	374	218
ENSG00000240038	ENSG00000240038.7	AMY2B	317	340	462	723	561	405	221	564	294	471	290
ENSG00000110400	ENSG00000110400.11	NECTIN1	42	22	53	79	26	15	10	45	14	28	15
ENSG00000221949	ENSG00000221949.6	LINC01465	28	35	29	27	23	3	18	26	12	7	13
ENSG00000112787	ENSG00000112787.14	FBRSL1	243	54	342	338	83	46	35	163	110	80	46
ENSG00000224599	ENSG00000224599.1	BMS1P12	10	7	7	7	9	9	3	11	7	7	9
ENSG00000139675	ENSG00000139675.13	HNRNPA1L2	513	667	576	711	562	231	228	452	264	534	288
ENSG00000230581	ENSG00000230581.2	ACTG1P14	85	3	9	20	12	2	1	10	5	8	3
ENSG00000123384	ENSG00000123384.14	LRP1	2476	1402	2781	4272	1593	482	778	1999	1537	1832	1001
ENSG00000214174	ENSG00000214174.8	AMZ2P1	81	106	99	197	112	50	54	84	41	84	43
ENSG00000232176	ENSG00000232176.1		669	78	354	450	207	80	54	400	184	77	42
ENSG00000142632	ENSG00000142632.17	ARHGEF19	36	18	58	46	28	12	7	36	15	21	16
ENSG00000207241	ENSG00000207241.1	SNORD45A	557	70	157	155	140	43	61	105	26	115	75
ENSG00000100726	ENSG00000100726.15	TELO2	125	71	230	226	96	35	39	149	87	90	41
ENSG00000271810	ENSG00000271810.5		249	168	452	436	151	84	60	383	117	165	79
ENSG00000217930	ENSG00000217930.8	PAM16	59	24	42	71	49	21	17	36	14	26	24
ENSG00000225475	ENSG00000225475.1		20	10	27	35	17	7	4	26	11	7	7
ENSG00000228393	ENSG00000228393.4	LINC01004	56	53	43	54	45	13	22	27	21	36	27
ENSG00000169032	ENSG00000169032.10	MAP2K1	904	735	898	1099	585	268	355	847	395	665	349
ENSG00000105738	ENSG00000105738.11	SIPA1L3	270	90	228	321	130	55	34	190	124	126	74
ENSG00000119328	ENSG00000119328.12	ABITRAM	72	92	112	152	75	37	46	73	51	62	44
ENSG00000135972	ENSG00000135972.9	MRPS9	235	273	260	372	236	220	116	294	205	259	174
ENSG00000211855	ENSG00000211855.1	TRAJ34	12	3	36	15	18	9	4	3	3	7	4
ENSG00000173715	ENSG00000173715.18	C11orf80	102	30	91	114	74	28	19	75	34	28	44
ENSG00000198468	ENSG00000198468.9	FLVCR1-DT	18	23	20	38	25	35	27	44	23	33	5
ENSG00000181396	ENSG00000181396.13	OGFOD3	171	130	284	395	177	140	61	220	108	99	77
ENSG00000240247	ENSG00000240247.8	DEFA1B	1366	557	172	490	837	192	452	2505	1089	1076	293
ENSG00000198837	ENSG00000198837.10	DENND4B	817	462	1341	1854	553	277	272	908	580	504	319
ENSG00000159239	ENSG00000159239.13		13	5	10	22	15	6	0	18	8	2	2
ENSG00000160781	ENSG00000160781.17	PAQR6	46	45	51	47	48	17	12	71	21	18	12
ENSG00000102900	ENSG00000102900.13	NUP93	637	567	786	1001	479	293	271	655	347	557	254
ENSG00000168939	ENSG00000168939.12	SPRY3	37	25	35	66	50	22	23	48	34	67	25
ENSG00000235290	ENSG00000235290.1	HLA-W	129	26	64	50	42	46	25	387	431	66	10
ENSG00000161958	ENSG00000161958.11	FGF11	16	8	23	19	6	11	5	23	19	13	8
ENSG00000178921	ENSG00000178921.14	PFAS	171	68	222	270	81	48	39	144	71	85	62
ENSG00000172889	ENSG00000172889.16	EGFL7	9	4	22	23	12	2	2	17	5	7	2
ENSG00000166889	ENSG00000166889.14	PATL1	275	308	444	558	262	187	195	427	303	325	208
ENSG00000157388	ENSG00000157388.20	CACNA1D	23	26	16	14	23	15	15	46	20	18	8
ENSG00000136874	ENSG00000136874.11	STX17	588	453	671	783	626	425	289	533	479	710	428
ENSG00000268205	ENSG00000268205.1		253	171	280	378	264	137	83	226	112	151	163
ENSG00000182446	ENSG00000182446.14	NPLOC4	816	597	1001	1695	598	329	329	790	530	648	355
ENSG00000075618	ENSG00000075618.18	FSCN1	78	32	58	92	17	8	22	47	28	21	10
ENSG00000130175	ENSG00000130175.10	PRKCSH	1103	816	1453	1815	826	461	424	1309	757	643	423
ENSG00000197912	ENSG00000197912.16	SPG7	1105	1103	1685	2261	1322	627	558	1424	751	853	775
ENSG00000125430	ENSG00000125430.9	HS3ST3B1	384	124	312	488	195	165	91	176	112	105	171
ENSG00000154914	ENSG00000154914.17	USP43	13	5	34	25	11	8	4	14	5	4	4
ENSG00000164828	ENSG00000164828.18	SUN1	784	816	1099	1304	897	456	372	845	557	629	500
ENSG00000256937	ENSG00000256937.1	KRT17P8	6	4	29	10	6	3	3	6	3	3	2
ENSG00000174749	ENSG00000174749.6	FAM241A	195	227	166	214	146	90	100	213	140	225	159
ENSG00000104517	ENSG00000104517.13	UBR5	2258	2194	2900	3299	2625	1664	1412	2586	1628	2639	2032
ENSG00000113790	ENSG00000113790.11	EHHADH	33	55	40	83	38	20	16	22	25	30	24
ENSG00000273472	ENSG00000273472.1		20	20	22	34	14	5	5	25	21	5	5
ENSG00000164187	ENSG00000164187.7	LMBRD2	517	490	647	777	629	411	344	532	426	652	401
ENSG00000197646	ENSG00000197646.8	PDCD1LG2	7	4	4	9	11	5	9	6	5	11	5
ENSG00000248503	ENSG00000248503.2		32	14	30	57	21	24	14	50	18	28	21
ENSG00000143398	ENSG00000143398.20	PIP5K1A	494	476	669	839	469	264	228	497	351	372	295
ENSG00000201785	ENSG00000201785.1	SNORD117	246	35	82	82	75	26	13	47	49	43	41
ENSG00000186310	ENSG00000186310.10	NAP1L3	44	32	51	59	59	66	30	42	29	55	46
ENSG00000152795	ENSG00000152795.18	HNRNPDL	3468	5530	5982	6336	5298	4104	3084	5613	3276	5149	3463
ENSG00000119986	ENSG00000119986.7	AVPI1	16	9	64	36	9	5	5	25	11	4	5
ENSG00000079482	ENSG00000079482.14	OPHN1	42	67	69	78	59	35	37	93	47	82	28
ENSG00000259865	ENSG00000259865.1		98	145	144	174	190	109	93	150	87	204	104
ENSG00000141905	ENSG00000141905.19	NFIC	105	23	73	78	31	19	16	42	22	36	19
ENSG00000134070	ENSG00000134070.5	IRAK2	105	53	111	138	73	36	20	103	43	55	45
ENSG00000009413	ENSG00000009413.16	REV3L	791	730	913	1141	857	597	424	777	651	913	624
ENSG00000222011	ENSG00000222011.9	FAM185A	100	159	163	190	139	111	79	181	93	139	100
ENSG00000230626	ENSG00000230626.4		17	9	26	25	16	6	3	20	6	10	8
ENSG00000177738	ENSG00000177738.4		73	56	92	103	71	35	27	68	39	46	40
ENSG00000179859	ENSG00000179859.10	RNF227	18	16	35	56	31	20	15	32	28	34	22
ENSG00000217716	ENSG00000217716.3	RPS10P3	174	27	120	144	136	29	15	93	59	40	48
ENSG00000164916	ENSG00000164916.11	FOXK1	713	207	855	890	340	187	173	442	270	240	271
ENSG00000181163	ENSG00000181163.14	NPM1	5332	4929	5628	6121	5609	4938	2827	5441	3300	5588	4038
ENSG00000215063	ENSG00000215063.3	RPL21P2	64	11	21	41	14	5	5	21	25	6	6
ENSG00000103249	ENSG00000103249.18	CLCN7	652	399	930	1241	386	183	266	630	460	392	201
ENSG00000079999	ENSG00000079999.14	KEAP1	324	193	333	450	194	123	114	260	132	221	123
ENSG00000154328	ENSG00000154328.16	NEIL2	54	40	77	88	39	25	14	58	29	27	30
ENSG00000198618	ENSG00000198618.5	PPIAP22	3551	1436	3349	4130	1767	940	900	3093	1611	1502	880
ENSG00000132768	ENSG00000132768.14	DPH2	140	120	195	206	111	68	38	142	85	101	75
ENSG00000213609	ENSG00000213609.3	RPL7AP50	301	23	58	59	21	15	7	39	33	20	10
ENSG00000181143	ENSG00000181143.15	MUC16	2	15	18	9	5	44	5	17	3	10	9
ENSG00000167566	ENSG00000167566.17	NCKAP5L	288	161	324	519	128	56	64	315	173	144	74
ENSG00000213149	ENSG00000213149.3	CNN2P9	7	2	12	10	6	6	2	17	12	8	3
ENSG00000160714	ENSG00000160714.10	UBE2Q1	639	874	949	1139	751	524	513	999	583	800	489
ENSG00000198920	ENSG00000198920.11	KIAA0753	104	116	138	216	128	97	77	157	97	124	83
ENSG00000277370	ENSG00000277370.1	SNORD49A	407	117	178	151	182	59	49	131	104	106	76
ENSG00000288629	ENSG00000288629.1		8	14	6	11	8	6	4	14	8	9	11
ENSG00000242083	ENSG00000242083.2	RPL7AP31	162	39	194	166	99	54	25	186	59	31	16
ENSG00000039560	ENSG00000039560.14	RAI14	7	9	14	10	10	8	3	5	5	1	3
ENSG00000186871	ENSG00000186871.7	ERCC6L	12	10	12	8	10	10	2	14	8	23	17
ENSG00000254777	ENSG00000254777.5		6	3	6	5	6	4	2	11	4	5	4
ENSG00000127483	ENSG00000127483.19	HP1BP3	2315	2532	3595	3786	2561	2002	1646	2752	1923	2829	1816
ENSG00000137824	ENSG00000137824.16	RMDN3	151	91	163	179	126	56	52	131	52	113	61
ENSG00000167996	ENSG00000167996.16	FTH1	5072	5213	6396	6128	3011	1042	2221	4297	2516	4893	1586
ENSG00000164241	ENSG00000164241.14	C5orf63	58	41	73	142	128	89	31	106	57	80	109
ENSG00000221116	ENSG00000221116.1	SNORD110	536	94	197	185	207	105	31	65	87	145	119
ENSG00000141560	ENSG00000141560.15	FN3KRP	121	76	130	121	99	38	53	88	53	58	55
ENSG00000227939	ENSG00000227939.1	RPL3P2	192	74	210	205	224	79	60	165	80	96	44
ENSG00000233984	ENSG00000233984.1	RPSAP14	41	7	39	42	22	10	5	30	14	10	4
ENSG00000234975	ENSG00000234975.6	FTH1P2	152	249	467	377	283	46	144	306	151	212	33
ENSG00000133731	ENSG00000133731.10	IMPA1	383	295	470	338	246	222	199	362	209	367	246
ENSG00000285799	ENSG00000285799.1		22	13	46	33	56	28	8	10	10	10	14
ENSG00000181804	ENSG00000181804.15	SLC9A9	343	331	498	528	365	216	206	450	334	531	203
ENSG00000227195	ENSG00000227195.11	MIR663AHG	274	4	71	122	17	4	0	64	49	4	10
ENSG00000124160	ENSG00000124160.12	NCOA5	198	128	201	317	131	93	46	131	117	134	93
ENSG00000198053	ENSG00000198053.12	SIRPA	820	598	880	1110	465	215	332	626	595	368	304
ENSG00000168496	ENSG00000168496.4	FEN1	102	90	140	144	77	65	57	108	71	154	78
ENSG00000198089	ENSG00000198089.16	SFI1	838	461	1165	1321	733	448	271	693	464	439	475
ENSG00000172965	ENSG00000172965.17	MIR4435-2HG	383	294	405	449	410	187	196	557	342	411	189
ENSG00000278189	ENSG00000278189.1	RNA5-8SN1	2362	32	162	155	70	101	30	84	33	20	20
ENSG00000277739	ENSG00000277739.1	5_8S_rRNA	2369	32	162	155	70	101	30	84	33	20	20
ENSG00000126262	ENSG00000126262.5	FFAR2	32	116	135	115	54	27	61	326	103	113	35
ENSG00000151461	ENSG00000151461.20	UPF2	796	1198	832	999	1120	804	593	857	681	1176	760
ENSG00000204778	ENSG00000204778.4	CBWD4P	196	349	303	345	369	222	205	234	255	370	283
ENSG00000170638	ENSG00000170638.10	TRABD	576	358	945	942	406	190	203	821	378	255	178
ENSG00000142684	ENSG00000142684.9	ZNF593	36	19	65	81	26	12	9	47	28	24	4
ENSG00000270722	ENSG00000270722.1	RNVU1-31	625	42	115	135	37	20	8	112	83	31	18
ENSG00000103966	ENSG00000103966.11	EHD4	442	316	811	690	267	167	177	505	228	291	173
ENSG00000125462	ENSG00000125462.19	MIR9-1HG	15	3	17	9	7	9	9	8	10	11	7
ENSG00000124713	ENSG00000124713.6	GNMT	8	8	21	22	9	8	12	20	14	19	4
ENSG00000253846	ENSG00000253846.3	PCDHGA10	13	11	16	11	15	6	1	6	9	8	5
ENSG00000178852	ENSG00000178852.16	EFCAB13	386	313	257	370	280	158	191	408	243	289	231
ENSG00000160211	ENSG00000160211.19	G6PD	567	318	570	903	300	124	197	499	328	312	167
ENSG00000276141	ENSG00000276141.4	WHAMMP3	334	501	507	586	545	345	273	689	302	554	247
ENSG00000259315	ENSG00000259315.1	ACTG1P17	12	6	9	13	11	7	4	2	3	4	5
ENSG00000089063	ENSG00000089063.15	TMEM230	858	512	1039	1338	564	311	296	856	513	575	255
ENSG00000233306	ENSG00000233306.2	TRGV2	23	12	188	38	11	21	26	4	4	15	4
ENSG00000130052	ENSG00000130052.14	STARD8	166	130	145	250	76	52	49	145	75	103	43
ENSG00000259612	ENSG00000259612.1	EEF1A1P22	1486	43	256	361	78	37	15	196	152	49	41
ENSG00000261557	ENSG00000261557.1	EEF1A1P38	197	18	60	75	30	17	2	49	33	18	23
ENSG00000217379	ENSG00000217379.2		7	17	12	15	4	3	6	13	8	28	51
ENSG00000232187	ENSG00000232187.1	FTH1P7	559	33	141	217	48	11	18	92	132	48	21
ENSG00000168237	ENSG00000168237.18	GLYCTK	200	87	245	323	121	40	44	227	95	85	89
ENSG00000198208	ENSG00000198208.12	RPS6KL1	7	1	12	33	14	14	8	15	12	14	5
ENSG00000156802	ENSG00000156802.13	ATAD2	376	372	454	446	399	277	252	412	207	524	338
ENSG00000154822	ENSG00000154822.18	PLCL2	1680	1570	2028	2126	1740	1303	1019	1869	1043	1845	1206
ENSG00000261270	ENSG00000261270.1		80	84	110	67	105	21	42	69	51	50	22
ENSG00000108219	ENSG00000108219.15	TSPAN14	1238	566	1416	1608	647	361	327	1002	542	723	455
ENSG00000175305	ENSG00000175305.18	CCNE2	18	25	21	30	18	11	18	16	17	59	33
ENSG00000199631	ENSG00000199631.1	SNORD33	2775	203	959	892	515	195	92	551	441	383	275
ENSG00000267221	ENSG00000267221.3	C17orf113	19	7	18	17	10	4	2	14	6	8	5
ENSG00000128394	ENSG00000128394.17	APOBEC3F	283	168	318	340	193	91	86	186	196	199	91
ENSG00000088538	ENSG00000088538.13	DOCK3	15	18	14	10	10	11	6	19	12	12	11
ENSG00000147996	ENSG00000147996.17	CBWD5	877	1451	1228	1637	1497	1018	796	1037	1014	1421	1157
ENSG00000163568	ENSG00000163568.15	AIM2	114	194	169	300	267	146	120	152	244	378	117
ENSG00000271270	ENSG00000271270.7	TMCC1-DT	32	30	30	76	52	43	11	13	16	17	18
ENSG00000100678	ENSG00000100678.19	SLC8A3	5	13	5	12	20	17	5	16	9	15	4
ENSG00000130402	ENSG00000130402.13	ACTN4	1758	1043	2243	2359	896	445	565	1931	930	940	502
ENSG00000232031	ENSG00000232031.1		1	14	4	13	9	4	6	7	11	9	8
ENSG00000185278	ENSG00000185278.15	ZBTB37	1074	957	1411	1866	1463	912	667	1392	892	1143	985
ENSG00000189420	ENSG00000189420.9	ZFP92	27	29	41	39	32	16	22	59	23	28	27
ENSG00000244346	ENSG00000244346.1		5	3	2	4	6	2	2	4	6	5	5
ENSG00000100583	ENSG00000100583.4	SAMD15	3	17	3	12	10	4	8	14	6	13	5
ENSG00000196302	ENSG00000196302.5	GUSBP15	278	67	376	352	112	68	74	209	118	50	56
ENSG00000280033	ENSG00000280033.1		10	3	10	13	8	8	3	16	7	7	8
ENSG00000119401	ENSG00000119401.11	TRIM32	110	24	83	104	61	28	13	36	34	36	49
ENSG00000137504	ENSG00000137504.15	CREBZF	1477	1723	2348	2730	1741	1498	958	1992	1241	1826	1374
ENSG00000275215	ENSG00000275215.1	RNA5-8SN3	2391	34	165	160	70	102	34	85	33	21	22
ENSG00000133816	ENSG00000133816.18	MICAL2	937	803	1069	1254	757	303	461	952	575	647	367
ENSG00000204856	ENSG00000204856.12	FAM216A	72	106	90	131	128	113	66	140	72	64	99
ENSG00000286707	ENSG00000286707.1		13	13	18	25	17	12	3	10	8	6	9
ENSG00000229251	ENSG00000229251.3	HNRNPA1P8	241	158	178	204	151	54	47	146	76	173	100
ENSG00000278233	ENSG00000278233.1	RNA5-8SN2	2409	34	165	160	70	102	34	85	33	21	22
ENSG00000013523	ENSG00000013523.11	ANGEL1	277	105	323	398	171	91	89	228	130	132	80
ENSG00000166265	ENSG00000166265.13	CYYR1	15	10	9	16	19	5	2	13	7	8	2
ENSG00000129460	ENSG00000129460.16	NGDN	375	495	529	548	466	290	261	571	332	437	305
ENSG00000114346	ENSG00000114346.14	ECT2	143	258	180	208	168	134	141	210	105	186	161
ENSG00000254556	ENSG00000254556.1		17	2	4	15	23	3	2	3	2	1	7
ENSG00000184967	ENSG00000184967.7	NOC4L	75	42	131	162	46	22	24	84	50	31	38
ENSG00000126249	ENSG00000126249.8	PDCD2L	40	28	51	62	24	24	7	22	28	22	16
ENSG00000254185	ENSG00000254185.1	MAPK6P5	12	41	14	21	22	19	19	29	11	19	21
ENSG00000164880	ENSG00000164880.16	INTS1	891	371	1320	1738	432	208	220	959	476	445	261
ENSG00000288661	ENSG00000288661.1		26	11	14	31	13	8	7	12	3	12	7
ENSG00000250848	ENSG00000250848.1		37	117	104	133	133	86	72	115	93	89	63
ENSG00000185950	ENSG00000185950.9	IRS2	1255	442	1101	1398	544	128	330	1293	562	395	170
ENSG00000272841	ENSG00000272841.1	MAP3K4-AS1	28	18	26	22	8	4	16	12	4	16	2
ENSG00000165644	ENSG00000165644.11	COMTD1	58	28	93	90	23	18	12	72	20	23	14
ENSG00000276596	ENSG00000276596.1	U2	302	92	278	286	71	49	78	255	107	44	15
ENSG00000263563	ENSG00000263563.6	UBBP4	468	54	210	265	66	25	10	218	167	51	25
ENSG00000284803	ENSG00000284803.1		11207	10816	10658	12580	9266	10807	5825	11197	5711	11593	8173
ENSG00000083535	ENSG00000083535.16	PIBF1	471	538	488	472	604	437	288	576	319	555	323
ENSG00000146592	ENSG00000146592.17	CREB5	363	385	464	447	601	140	330	867	379	576	305
ENSG00000174384	ENSG00000174384.9	PMS2P6	153	62	153	162	109	62	34	93	41	96	62
ENSG00000275084	ENSG00000275084.4	SNORD91B	253	18	79	68	58	29	16	42	22	29	21
ENSG00000129933	ENSG00000129933.21	MAU2	725	334	884	1161	485	233	190	708	435	371	269
ENSG00000171517	ENSG00000171517.6	LPAR3	11	1	2	5	12	11	2	6	8	4	6
ENSG00000163617	ENSG00000163617.11	CCDC191	88	98	130	181	152	121	59	124	98	122	98
ENSG00000188352	ENSG00000188352.12	FOCAD	439	287	444	479	320	196	116	339	194	290	202
ENSG00000260948	ENSG00000260948.1		35	31	39	44	40	21	14	23	13	15	25
ENSG00000200816	ENSG00000200816.1	SNORA38	442	36	167	188	84	34	31	123	65	58	35
ENSG00000099331	ENSG00000099331.14	MYO9B	2085	1501	3107	3731	1502	747	798	2327	1510	1494	871
ENSG00000164961	ENSG00000164961.16	WASHC5	690	628	823	981	652	324	304	627	480	579	319
ENSG00000271780	ENSG00000271780.1		41	58	43	61	23	16	19	29	21	21	19
ENSG00000183762	ENSG00000183762.13	KREMEN1	18	11	15	20	9	5	7	47	14	22	7
ENSG00000153147	ENSG00000153147.6	SMARCA5	2279	3594	2857	3082	2988	2791	1817	2755	1718	3336	2168
ENSG00000147162	ENSG00000147162.14	OGT	5050	4760	9589	10671	7158	5169	3133	7619	5851	6364	4739
ENSG00000146574	ENSG00000146574.16	CCZ1B	1196	1629	1640	1973	1644	1002	1044	1747	972	1629	1045
ENSG00000219545	ENSG00000219545.12	UMAD1	212	158	236	286	153	117	98	221	144	200	154
ENSG00000279801	ENSG00000279801.1		27	10	9	21	16	5	8	2	7	5	11
ENSG00000278324	ENSG00000278324.1		16	22	22	17	29	6	10	18	7	9	6
ENSG00000196418	ENSG00000196418.13	ZNF124	558	693	640	625	464	363	348	759	465	527	319
ENSG00000143819	ENSG00000143819.13	EPHX1	20	11	23	23	10	2	7	11	12	12	4
ENSG00000136720	ENSG00000136720.7	HS6ST1	265	150	266	373	151	61	84	260	147	138	79
ENSG00000166833	ENSG00000166833.22	NAV2	4	1	3	3	6	15	1	10	2	2	3
ENSG00000198417	ENSG00000198417.7	MT1F	30	34	36	42	23	9	15	32	20	16	8
ENSG00000136379	ENSG00000136379.12	ABHD17C	10	12	17	19	12	8	3	10	6	10	3
ENSG00000213033	ENSG00000213033.4	AURKAP1	23	19	20	30	27	12	10	30	19	34	20
ENSG00000106070	ENSG00000106070.20	GRB10	87	84	84	84	81	25	29	77	61	57	9
ENSG00000168300	ENSG00000168300.14	PCMTD1	2219	2097	2294	3037	2225	1676	1307	2476	1435	2253	1441
ENSG00000241106	ENSG00000241106.8	HLA-DOB	117	53	196	299	211	171	63	224	136	132	154
ENSG00000213390	ENSG00000213390.11	ARHGAP19	457	557	657	683	441	359	325	604	327	557	348
ENSG00000247315	ENSG00000247315.4	ZCCHC3	333	228	425	471	208	149	121	297	185	202	139
ENSG00000159792	ENSG00000159792.10	PSKH1	79	32	62	81	39	9	10	46	48	34	26
ENSG00000105568	ENSG00000105568.18	PPP2R1A	1093	471	1271	1389	604	264	277	999	575	529	354
ENSG00000245910	ENSG00000245910.8	SNHG6	629	1035	885	1081	828	881	638	836	500	839	641
ENSG00000140795	ENSG00000140795.13	MYLK3	5	8	7	6	11	7	5	8	11	4	12
ENSG00000135338	ENSG00000135338.14	LCA5	4	9	7	11	16	11	3	10	7	14	9
[truncated: 16,992 more rows]
