# Supplementary material for: Deep phenotyping of post-infectious myalgic encephalomyelitis/chronic fatigue syndrome
Source: Nat Commun. 2024 Feb 21;15:907. doi: 10.1038/s41467-024-45107-3 (PMC10881493; doi:10.1038/s41467-024-45107-3)
Supplement: Supplementary file 6 — Source Data [file 41467_2024_45107_MOESM6_ESM.zip › Figures Source Data Files 12.30.23/Figure S17F.csv]

annotation.Name	MEANCFS	MEANControl	logFC	annotation.chr	annotation.pos	annotation.strand	annotation.UCSC_RefGene_Name	annotation.UCSC_RefGene_Accession	annotation.UCSC_RefGene_Group	annotation.DMR	annotation.Regulatory_Feature_Name	annotation.Regulatory_Feature_Group
cg00008629	0.289544516	0.242531039	0.255615777	chr9	115093661	-	ROD1	NM_001163790;NM_005156;NM_001163788	Body;Body;5'UTR		9:115093506-115093751	Promoter_Associated_Cell_type_specific
cg00012762	0.058613051	0.054426513	0.106912309	chr17	72744649	+	SLC9A3R1	NM_004252	TSS200		17:72744331-72746086	Promoter_Associated
cg00016934	0.082181746	0.073624839	0.158625405	chrX	40035961	+	BCOR	NM_001123384;NM_001123383	5'UTR;5'UTR		X:40035926-40036201	Promoter_Associated
cg00024404	0.147701435	0.133040658	0.150816637	chr5	79552470	-	SERINC5	NM_178276	TSS1500	CDMR	5:79552391-79552722	Promoter_Associated
cg00029831	0.109456778	0.098386997	0.153821719	chr8	145653349	-	VPS28	NM_183057;NM_016208	5'UTR;5'UTR		8:145652706-145654273	Promoter_Associated
cg00030047	0.324586806	0.285740365	0.183899504	chr1	6268790	-	RNF207	NM_207396	Body		1:6267663-6270376	Promoter_Associated
cg00031340	0.094452154	0.086208591	0.131752057	chr16	81130212	-	GCSH	NR_033249;NR_033247;NM_004483	TSS1500;TSS1500;TSS1500		16:81129302-81130578	Promoter_Associated
cg00031340	0.094452154	0.086208591	0.131752057	chr16	81130212	-	LOC100329108	NR_033249;NR_033247;NM_004483	TSS1500;TSS1500;TSS1500		16:81129302-81130578	Promoter_Associated
cg00036115	0.169045373	0.152319378	0.15031103	chr12	69080592	+	NUP107	NM_020401	TSS200		12:69080220-69081143	Promoter_Associated
cg00038711	0.161047799	0.143513749	0.166299986	chr8	22014499	+	LGI3	NM_139278	TSS200		8:22013923-22015223	Promoter_Associated_Cell_type_specific
cg00042409	0.438202368	0.383358982	0.1929013	chr3	113232968	+	CCDC52	NM_144718	5'UTR		3:113232917-113233257	Promoter_Associated_Cell_type_specific
cg00052290	0.071635845	0.063909452	0.164652348	chr10	89578072	+	ATAD1	NM_032810;NR_028492	TSS200;Body		10:89577312-89578917	Promoter_Associated
cg00052290	0.071635845	0.063909452	0.164652348	chr10	89578072	+	CFLP1	NM_032810;NR_028492	TSS200;Body		10:89577312-89578917	Promoter_Associated
cg00055881	0.908910669	0.900294966	0.013740755	chr1	6153073	+	KCNAB2	NM_003636;NM_172130	Body;Body		1:6152884-6153094	Gene_Associated_Cell_type_specific
cg00060500	0.095024763	0.090032095	0.077864131	chr3	197476529	+	KIAA0226	NM_001145642;NM_001145642;NM_001011537;NM_032288;NR_027840	1stExon;5'UTR;5'UTR;TSS200;TSS1500		3:197476459-197477123	Promoter_Associated
cg00060500	0.095024763	0.090032095	0.077864131	chr3	197476529	+	FYTTD1	NM_001145642;NM_001145642;NM_001011537;NM_032288;NR_027840	1stExon;5'UTR;5'UTR;TSS200;TSS1500		3:197476459-197477123	Promoter_Associated
cg00071045	0.463179772	0.436935214	0.084152867	chr2	98207190	+	ANKRD36B	NM_025190	TSS1500		2:98206657-98207793	Promoter_Associated
cg00077426	0.886279615	0.873503333	0.020948723	chr5	463550	+	EXOC3	NM_007277	Body		5:463512-463736	Gene_Associated_Cell_type_specific
cg00079563	0.063594069	0.055254149	0.202809426	chr22	43253521	+	ARFGAP3	NM_014570;NM_001142293	TSS200;TSS200		22:43252089-43253735	Promoter_Associated
cg00082384	0.69153808	0.671823563	0.0417263	chr3	52516316	+	NISCH	NM_007184	Body		3:52515883-52517574	Gene_Associated
cg00094036	0.088055702	0.081899436	0.104562915	chr12	72057474	+	THAP2	NM_031435;NM_144982;NM_144982	TSS1500;5'UTR;1stExon		12:72056538-72058472	Promoter_Associated
cg00094036	0.088055702	0.081899436	0.104562915	chr12	72057474	+	ZFC3H1	NM_031435;NM_144982;NM_144982	TSS1500;5'UTR;1stExon		12:72056538-72058472	Promoter_Associated
cg00094063	0.529606146	0.512518731	0.047315134	chr16	66913816	+	PDP2	NM_020786	TSS1500		16:66913721-66915160	Promoter_Associated
cg00102808	0.111667783	0.105275801	0.085039163	chr16	620304	+	PIGQ	NM_148920;NM_004204	5'UTR;5'UTR		16:619287-620522	Promoter_Associated
cg00110609	0.949212743	0.943436706	0.008805736	chr16	4311799	+	TFAP4	NM_003223	Body		16:4311591-4312149	Gene_Associated_Cell_type_specific
cg00116058	0.087718968	0.077139349	0.18542187	chr5	154320652	-	MRPL22	NM_001014990;NM_014180;NM_001014990;NM_014180	5'UTR;1stExon;1stExon;5'UTR		5:154320233-154321092	Promoter_Associated
cg00117913	0.068608504	0.060813395	0.173998277	chr8	100025388	-	VPS13B	NM_015243;NM_017890;NM_152564;NM_181661	TSS200;TSS200;TSS200;TSS200		8:100024700-100026399	Promoter_Associated
cg00154357	0.384220198	0.351975155	0.126459764	chr3	147111280	-	ZIC4	NM_001168378;NR_033119;NM_032153;NM_001168379;NR_033118	Body;TSS1500;Body;Body;TSS1500		3:147111228-147111282	NonGene_Associated
cg00162401	0.06671068	0.05880983	0.181860428	chr6	52859823	+	GSTA4	NM_001512	5'UTR		6:52859528-52860542	Promoter_Associated
cg00164282	0.070810693	0.063346754	0.160696529	chr17	30830732	-	MYO1D	NM_015194	Body		17:30830154-30831249	Promoter_Associated
cg00166343	0.12711135	0.105579668	0.267760826	chr17	29150100	-	CRLF3	NM_015986	Body		17:29149820-29150114	Promoter_Associated_Cell_type_specific
cg00190319	0.068869748	0.060115635	0.196130125	chr3	47462780	+	SCAP	NM_012235	Body		3:47462495-47462954	Promoter_Associated
cg00197636	0.09115584	0.086236883	0.08003005	chr8	57906363	+	IMPAD1	NM_017813;NM_017813	1stExon;5'UTR		8:57905307-57907166	Promoter_Associated
cg00199091	0.509807307	0.465041085	0.132593872	chr6	42228954	+	TRERF1	NM_033502	Body		6:42228422-42229662	Gene_Associated
cg00202460	0.354575332	0.325450214	0.123655306	chr15	83680873	+	C15orf40	NM_144597;NR_027649;NM_001160113;NM_001160115;NM_001160114;NM_001160116;NR_027650	TSS1500;TSS1500;TSS1500;TSS1500;TSS1500;TSS1500;TSS1500		15:83679334-83681098	Promoter_Associated
cg00210098	0.077179283	0.067431125	0.194798972	chr3	12883308	+	SNORA7A	NR_002582;NM_001007074;NM_000994;NM_001007073	TSS1500;TSS1500;TSS1500;TSS1500		3:12882307-12883577	Promoter_Associated
cg00210098	0.077179283	0.067431125	0.194798972	chr3	12883308	+	RPL32	NR_002582;NM_001007074;NM_000994;NM_001007073	TSS1500;TSS1500;TSS1500;TSS1500		3:12882307-12883577	Promoter_Associated
cg00210204	0.161209635	0.15141015	0.090476048	chr6	10748101	+	TMEM14B	NM_001127711;NM_030969;NM_001127711;NM_030969	5'UTR;5'UTR;1stExon;1stExon		6:10747020-10748534	Promoter_Associated
cg00230700	0.150114986	0.125983208	0.25283655	chr4	84457956	-	AGPAT9	NM_032717	Body		4:84456531-84458026	Promoter_Associated_Cell_type_specific
cg00236225	0.085261969	0.077654077	0.1348407	chr12	50561318	+	LASS5	NM_147190	TSS1500		12:50560215-50561773	Promoter_Associated
cg00239467	0.082113272	0.07377237	0.154534849	chr3	154042361	-	DHX36	NM_001114397;NM_020865	TSS200;TSS200		3:154041214-154042944	Promoter_Associated
cg00240653	0.083424364	0.069950518	0.25413403	chr12	55378411	-	KIAA0748	NM_001136030;NM_001136030	1stExon;5'UTR		12:55378242-55379253	Promoter_Associated
cg00242839	0.724031123	0.695786887	0.057406226	chr10	6130578	-	RBM17	NM_032905;NM_001145547	TSS1500;TSS1500	RDMR	10:6130253-6131643	Promoter_Associated
cg00247748	0.089890074	0.076352114	0.235493713	chr3	14692858	+	C3orf19	NM_016474	TSS1500		3:14692771-14693802	Promoter_Associated
cg00251405	0.350319024	0.323240225	0.116062593	chr1	33219246	-	KIAA1522	NM_020888	Body		1:33219131-33220885	Promoter_Associated
cg00251536	0.046110626	0.042167759	0.128958913	chr1	45205438	-	KIF2C	NM_006845	TSS200		1:45204827-45205931	Promoter_Associated
cg00252332	0.146833475	0.133815757	0.13393291	chr13	73633178	-	KLF5	NM_001730;NM_001730	5'UTR;1stExon		13:73632741-73633348	Promoter_Associated
cg00255405	0.150630411	0.134032437	0.168430882	chr1	179335598	+	C1orf125	NM_144696;NM_182766	5'UTR;5'UTR		1:179334649-179335879	Promoter_Associated
cg00255631	0.916874607	0.909722471	0.011297953	chr13	113512310	+	ATP11A	NM_015205;NM_032189	Body;Body		13:113512301-113512561	Gene_Associated_Cell_type_specific
cg00256591	0.913328072	0.907398204	0.009397372	chr6	33246459	+	B3GALT4	NM_003782;NM_003782	1stExon;3'UTR		6:33244505-33246488	Promoter_Associated
cg00261252	0.084305225	0.077711799	0.117488386	chr4	79860706	+	PAQR3	NM_001040202	TSS200		4:79859514-79861481	Promoter_Associated
cg00273813	0.127922631	0.11744963	0.123229345	chr20	18477993	-	RBBP9	NM_006606	TSS200		20:18477295-18478186	Promoter_Associated
cg00274365	0.961485552	0.956224929	0.007915161	chr16	1550495	-	TELO2	NM_016111	Body		16:1550217-1551269	Gene_Associated_Cell_type_specific
cg00279392	0.163503255	0.153517547	0.090915788	chr11	57298594	+	TIMM10	NM_012456	TSS1500		11:57298003-57299048	Promoter_Associated
cg00279797	0.139809763	0.108499658	0.365774619	chrX	109561918	-	AMMECR1	NM_001171689;NM_001025580;NM_015365	5'UTR;TSS1500;TSS1500		X:109560609-109562069	Promoter_Associated
cg00280163	0.065535792	0.061281812	0.096824086	chr5	16466296	+	ZNF622	NM_033414	TSS1500		5:16464986-16466534	Promoter_Associated
cg00280991	0.063707527	0.055971247	0.186777928	chr12	57472801	+	TMEM194A	NM_001130963;NM_015257	TSS1500;TSS1500		12:57471988-57473131	Promoter_Associated
cg00281842	0.092046383	0.07133666	0.367717378	chr5	140855562	+	PCDHGA4	NM_018917;NM_003735;NM_032092;NM_018914;NM_018921;NM_018912;NM_018922;NM_032402;NM_018926;NM_018924;NM_018927;NM_032403;NM_018919;NM_032088;NM_018913;NM_018918;NM_003736;NM_018916;NM_002588;NM_018915;NM_018920;NM_018923;NM_018925	Body;Body;Body;Body;Body;Body;Body;TSS200;Body;Body;Body;TSS200;Body;Body;Body;Body;Body;Body;TSS200;Body;Body;Body;Body	CDMR	5:140855320-140855686	Promoter_Associated
cg00281842	0.092046383	0.07133666	0.367717378	chr5	140855562	+	PCDHGA12	NM_018917;NM_003735;NM_032092;NM_018914;NM_018921;NM_018912;NM_018922;NM_032402;NM_018926;NM_018924;NM_018927;NM_032403;NM_018919;NM_032088;NM_018913;NM_018918;NM_003736;NM_018916;NM_002588;NM_018915;NM_018920;NM_018923;NM_018925	Body;Body;Body;Body;Body;Body;Body;TSS200;Body;Body;Body;TSS200;Body;Body;Body;Body;Body;Body;TSS200;Body;Body;Body;Body	CDMR	5:140855320-140855686	Promoter_Associated
cg00281842	0.092046383	0.07133666	0.367717378	chr5	140855562	+	PCDHGA11	NM_018917;NM_003735;NM_032092;NM_018914;NM_018921;NM_018912;NM_018922;NM_032402;NM_018926;NM_018924;NM_018927;NM_032403;NM_018919;NM_032088;NM_018913;NM_018918;NM_003736;NM_018916;NM_002588;NM_018915;NM_018920;NM_018923;NM_018925	Body;Body;Body;Body;Body;Body;Body;TSS200;Body;Body;Body;TSS200;Body;Body;Body;Body;Body;Body;TSS200;Body;Body;Body;Body	CDMR	5:140855320-140855686	Promoter_Associated
cg00281842	0.092046383	0.07133666	0.367717378	chr5	140855562	+	PCDHGA9	NM_018917;NM_003735;NM_032092;NM_018914;NM_018921;NM_018912;NM_018922;NM_032402;NM_018926;NM_018924;NM_018927;NM_032403;NM_018919;NM_032088;NM_018913;NM_018918;NM_003736;NM_018916;NM_002588;NM_018915;NM_018920;NM_018923;NM_018925	Body;Body;Body;Body;Body;Body;Body;TSS200;Body;Body;Body;TSS200;Body;Body;Body;Body;Body;Body;TSS200;Body;Body;Body;Body	CDMR	5:140855320-140855686	Promoter_Associated
cg00281842	0.092046383	0.07133666	0.367717378	chr5	140855562	+	PCDHGA1	NM_018917;NM_003735;NM_032092;NM_018914;NM_018921;NM_018912;NM_018922;NM_032402;NM_018926;NM_018924;NM_018927;NM_032403;NM_018919;NM_032088;NM_018913;NM_018918;NM_003736;NM_018916;NM_002588;NM_018915;NM_018920;NM_018923;NM_018925	Body;Body;Body;Body;Body;Body;Body;TSS200;Body;Body;Body;TSS200;Body;Body;Body;Body;Body;Body;TSS200;Body;Body;Body;Body	CDMR	5:140855320-140855686	Promoter_Associated
cg00281842	0.092046383	0.07133666	0.367717378	chr5	140855562	+	PCDHGB1	NM_018917;NM_003735;NM_032092;NM_018914;NM_018921;NM_018912;NM_018922;NM_032402;NM_018926;NM_018924;NM_018927;NM_032403;NM_018919;NM_032088;NM_018913;NM_018918;NM_003736;NM_018916;NM_002588;NM_018915;NM_018920;NM_018923;NM_018925	Body;Body;Body;Body;Body;Body;Body;TSS200;Body;Body;Body;TSS200;Body;Body;Body;Body;Body;Body;TSS200;Body;Body;Body;Body	CDMR	5:140855320-140855686	Promoter_Associated
cg00281842	0.092046383	0.07133666	0.367717378	chr5	140855562	+	PCDHGC3	NM_018917;NM_003735;NM_032092;NM_018914;NM_018921;NM_018912;NM_018922;NM_032402;NM_018926;NM_018924;NM_018927;NM_032403;NM_018919;NM_032088;NM_018913;NM_018918;NM_003736;NM_018916;NM_002588;NM_018915;NM_018920;NM_018923;NM_018925	Body;Body;Body;Body;Body;Body;Body;TSS200;Body;Body;Body;TSS200;Body;Body;Body;Body;Body;Body;TSS200;Body;Body;Body;Body	CDMR	5:140855320-140855686	Promoter_Associated
cg00281842	0.092046383	0.07133666	0.367717378	chr5	140855562	+	PCDHGB6	NM_018917;NM_003735;NM_032092;NM_018914;NM_018921;NM_018912;NM_018922;NM_032402;NM_018926;NM_018924;NM_018927;NM_032403;NM_018919;NM_032088;NM_018913;NM_018918;NM_003736;NM_018916;NM_002588;NM_018915;NM_018920;NM_018923;NM_018925	Body;Body;Body;Body;Body;Body;Body;TSS200;Body;Body;Body;TSS200;Body;Body;Body;Body;Body;Body;TSS200;Body;Body;Body;Body	CDMR	5:140855320-140855686	Promoter_Associated
cg00281842	0.092046383	0.07133666	0.367717378	chr5	140855562	+	PCDHGB3	NM_018917;NM_003735;NM_032092;NM_018914;NM_018921;NM_018912;NM_018922;NM_032402;NM_018926;NM_018924;NM_018927;NM_032403;NM_018919;NM_032088;NM_018913;NM_018918;NM_003736;NM_018916;NM_002588;NM_018915;NM_018920;NM_018923;NM_018925	Body;Body;Body;Body;Body;Body;Body;TSS200;Body;Body;Body;TSS200;Body;Body;Body;Body;Body;Body;TSS200;Body;Body;Body;Body	CDMR	5:140855320-140855686	Promoter_Associated
cg00281842	0.092046383	0.07133666	0.367717378	chr5	140855562	+	PCDHGB7	NM_018917;NM_003735;NM_032092;NM_018914;NM_018921;NM_018912;NM_018922;NM_032402;NM_018926;NM_018924;NM_018927;NM_032403;NM_018919;NM_032088;NM_018913;NM_018918;NM_003736;NM_018916;NM_002588;NM_018915;NM_018920;NM_018923;NM_018925	Body;Body;Body;Body;Body;Body;Body;TSS200;Body;Body;Body;TSS200;Body;Body;Body;Body;Body;Body;TSS200;Body;Body;Body;Body	CDMR	5:140855320-140855686	Promoter_Associated
cg00281842	0.092046383	0.07133666	0.367717378	chr5	140855562	+	PCDHGA6	NM_018917;NM_003735;NM_032092;NM_018914;NM_018921;NM_018912;NM_018922;NM_032402;NM_018926;NM_018924;NM_018927;NM_032403;NM_018919;NM_032088;NM_018913;NM_018918;NM_003736;NM_018916;NM_002588;NM_018915;NM_018920;NM_018923;NM_018925	Body;Body;Body;Body;Body;Body;Body;TSS200;Body;Body;Body;TSS200;Body;Body;Body;Body;Body;Body;TSS200;Body;Body;Body;Body	CDMR	5:140855320-140855686	Promoter_Associated
cg00281842	0.092046383	0.07133666	0.367717378	chr5	140855562	+	PCDHGA8	NM_018917;NM_003735;NM_032092;NM_018914;NM_018921;NM_018912;NM_018922;NM_032402;NM_018926;NM_018924;NM_018927;NM_032403;NM_018919;NM_032088;NM_018913;NM_018918;NM_003736;NM_018916;NM_002588;NM_018915;NM_018920;NM_018923;NM_018925	Body;Body;Body;Body;Body;Body;Body;TSS200;Body;Body;Body;TSS200;Body;Body;Body;Body;Body;Body;TSS200;Body;Body;Body;Body	CDMR	5:140855320-140855686	Promoter_Associated
cg00281842	0.092046383	0.07133666	0.367717378	chr5	140855562	+	PCDHGA10	NM_018917;NM_003735;NM_032092;NM_018914;NM_018921;NM_018912;NM_018922;NM_032402;NM_018926;NM_018924;NM_018927;NM_032403;NM_018919;NM_032088;NM_018913;NM_018918;NM_003736;NM_018916;NM_002588;NM_018915;NM_018920;NM_018923;NM_018925	Body;Body;Body;Body;Body;Body;Body;TSS200;Body;Body;Body;TSS200;Body;Body;Body;Body;Body;Body;TSS200;Body;Body;Body;Body	CDMR	5:140855320-140855686	Promoter_Associated
cg00281842	0.092046383	0.07133666	0.367717378	chr5	140855562	+	PCDHGA5	NM_018917;NM_003735;NM_032092;NM_018914;NM_018921;NM_018912;NM_018922;NM_032402;NM_018926;NM_018924;NM_018927;NM_032403;NM_018919;NM_032088;NM_018913;NM_018918;NM_003736;NM_018916;NM_002588;NM_018915;NM_018920;NM_018923;NM_018925	Body;Body;Body;Body;Body;Body;Body;TSS200;Body;Body;Body;TSS200;Body;Body;Body;Body;Body;Body;TSS200;Body;Body;Body;Body	CDMR	5:140855320-140855686	Promoter_Associated
cg00281842	0.092046383	0.07133666	0.367717378	chr5	140855562	+	PCDHGB4	NM_018917;NM_003735;NM_032092;NM_018914;NM_018921;NM_018912;NM_018922;NM_032402;NM_018926;NM_018924;NM_018927;NM_032403;NM_018919;NM_032088;NM_018913;NM_018918;NM_003736;NM_018916;NM_002588;NM_018915;NM_018920;NM_018923;NM_018925	Body;Body;Body;Body;Body;Body;Body;TSS200;Body;Body;Body;TSS200;Body;Body;Body;Body;Body;Body;TSS200;Body;Body;Body;Body	CDMR	5:140855320-140855686	Promoter_Associated
cg00281842	0.092046383	0.07133666	0.367717378	chr5	140855562	+	PCDHGA3	NM_018917;NM_003735;NM_032092;NM_018914;NM_018921;NM_018912;NM_018922;NM_032402;NM_018926;NM_018924;NM_018927;NM_032403;NM_018919;NM_032088;NM_018913;NM_018918;NM_003736;NM_018916;NM_002588;NM_018915;NM_018920;NM_018923;NM_018925	Body;Body;Body;Body;Body;Body;Body;TSS200;Body;Body;Body;TSS200;Body;Body;Body;Body;Body;Body;TSS200;Body;Body;Body;Body	CDMR	5:140855320-140855686	Promoter_Associated
cg00281842	0.092046383	0.07133666	0.367717378	chr5	140855562	+	PCDHGA2	NM_018917;NM_003735;NM_032092;NM_018914;NM_018921;NM_018912;NM_018922;NM_032402;NM_018926;NM_018924;NM_018927;NM_032403;NM_018919;NM_032088;NM_018913;NM_018918;NM_003736;NM_018916;NM_002588;NM_018915;NM_018920;NM_018923;NM_018925	Body;Body;Body;Body;Body;Body;Body;TSS200;Body;Body;Body;TSS200;Body;Body;Body;Body;Body;Body;TSS200;Body;Body;Body;Body	CDMR	5:140855320-140855686	Promoter_Associated
cg00281842	0.092046383	0.07133666	0.367717378	chr5	140855562	+	PCDHGA7	NM_018917;NM_003735;NM_032092;NM_018914;NM_018921;NM_018912;NM_018922;NM_032402;NM_018926;NM_018924;NM_018927;NM_032403;NM_018919;NM_032088;NM_018913;NM_018918;NM_003736;NM_018916;NM_002588;NM_018915;NM_018920;NM_018923;NM_018925	Body;Body;Body;Body;Body;Body;Body;TSS200;Body;Body;Body;TSS200;Body;Body;Body;Body;Body;Body;TSS200;Body;Body;Body;Body	CDMR	5:140855320-140855686	Promoter_Associated
cg00281842	0.092046383	0.07133666	0.367717378	chr5	140855562	+	PCDHGB2	NM_018917;NM_003735;NM_032092;NM_018914;NM_018921;NM_018912;NM_018922;NM_032402;NM_018926;NM_018924;NM_018927;NM_032403;NM_018919;NM_032088;NM_018913;NM_018918;NM_003736;NM_018916;NM_002588;NM_018915;NM_018920;NM_018923;NM_018925	Body;Body;Body;Body;Body;Body;Body;TSS200;Body;Body;Body;TSS200;Body;Body;Body;Body;Body;Body;TSS200;Body;Body;Body;Body	CDMR	5:140855320-140855686	Promoter_Associated
cg00281842	0.092046383	0.07133666	0.367717378	chr5	140855562	+	PCDHGB5	NM_018917;NM_003735;NM_032092;NM_018914;NM_018921;NM_018912;NM_018922;NM_032402;NM_018926;NM_018924;NM_018927;NM_032403;NM_018919;NM_032088;NM_018913;NM_018918;NM_003736;NM_018916;NM_002588;NM_018915;NM_018920;NM_018923;NM_018925	Body;Body;Body;Body;Body;Body;Body;TSS200;Body;Body;Body;TSS200;Body;Body;Body;Body;Body;Body;TSS200;Body;Body;Body;Body	CDMR	5:140855320-140855686	Promoter_Associated
cg00284005	0.070266666	0.064516873	0.123163919	chr18	59855122	+	PIGN	NM_012327;NM_020854;NM_176787	TSS1500;1stExon;TSS1500		18:59853696-59855671	Promoter_Associated
cg00284005	0.070266666	0.064516873	0.123163919	chr18	59855122	+	KIAA1468	NM_012327;NM_020854;NM_176787	TSS1500;1stExon;TSS1500		18:59853696-59855671	Promoter_Associated
cg00287711	0.167960105	0.145754618	0.204577003	chr11	85338379	+	TMEM126B	NM_018480;NM_001142699	TSS1500;TSS200		11:85338235-85340321	Promoter_Associated
cg00287711	0.167960105	0.145754618	0.204577003	chr11	85338379	+	DLG2	NM_018480;NM_001142699	TSS1500;TSS200		11:85338235-85340321	Promoter_Associated
cg00288584	0.094882742	0.087799883	0.111926688	chr8	92053063	-	TMEM55A	NM_018710;NM_018710	1stExon;5'UTR		8:92052366-92053701	Promoter_Associated
cg00291003	0.086578965	0.073140301	0.243349985	chr10	75541506	+	CHCHD1	NM_203298	TSS1500		10:75541360-75542416	Promoter_Associated
cg00297451	0.063542663	0.053503673	0.248087625	chr15	32908400	-	ARHGAP11A	NM_199357;NM_014783;NM_014783;NM_199357	5'UTR;1stExon;5'UTR;1stExon		15:32907972-32908621	Promoter_Associated_Cell_type_specific
cg00304823	0.115806269	0.108758301	0.090587842	chr7	36192355	+	EEPD1	NM_030636	TSS1500		7:36192246-36192929	Promoter_Associated
cg00313876	0.357932746	0.335346034	0.094037997	chr13	45564444	-	NUFIP1	NM_012345;NM_018559	TSS1500;Body		13:45563026-45564853	Promoter_Associated
cg00313876	0.357932746	0.335346034	0.094037997	chr13	45564444	-	KIAA1704	NM_012345;NM_018559	TSS1500;Body		13:45563026-45564853	Promoter_Associated
cg00314230	0.044196356	0.037064287	0.253897671	chr21	45759016	+	C21orf2	NM_004928	1stExon		21:45758884-45759445	Promoter_Associated
cg00319686	0.214872099	0.176616766	0.282855858	chr15	66680551	-	MAP2K1	NM_002755	Body		15:66678648-66680556	Promoter_Associated
cg00320749	0.097943425	0.084691511	0.209731265	chr22	39715143	+	SNORD43	NR_002439;NM_000967;NM_001033853	TSS200;Body;Body		22:39714557-39716389	Promoter_Associated
cg00320749	0.097943425	0.084691511	0.209731265	chr22	39715143	+	RPL3	NR_002439;NM_000967;NM_001033853	TSS200;Body;Body		22:39714557-39716389	Promoter_Associated
cg00330936	0.057899178	0.052093772	0.152431951	chr16	10837683	-	NUBP1	NM_002484	TSS200		16:10837134-10838460	Promoter_Associated
cg00335892	0.393503278	0.365548485	0.106312883	chr22	21213899	+	SNAP29	NM_004782;NM_058004	Body;TSS1500		22:21212145-21213930	Promoter_Associated
cg00335892	0.393503278	0.365548485	0.106312883	chr22	21213899	+	PI4KA	NM_004782;NM_058004	Body;TSS1500		22:21212145-21213930	Promoter_Associated
cg00348621	0.302971218	0.258102288	0.231237814	chr5	90680542	+	LOC100129716	NR_027435;NM_020801	Body;TSS1500		5:90680426-90681185	Promoter_Associated
cg00348621	0.302971218	0.258102288	0.231237814	chr5	90680542	+	ARRDC3	NR_027435;NM_020801	Body;TSS1500		5:90680426-90681185	Promoter_Associated
cg00352780	0.667667776	0.645945717	0.047717483	chr20	33544183	-	GSS	NM_000178	TSS1500		20:33543031-33544467	Promoter_Associated
cg00355673	0.114605905	0.104252595	0.136598077	chr14	92573075	-	ATXN3	NM_001164777;NM_030660;NR_028453;NR_028466;NM_001127697;NR_028469;NR_028468;NM_001127696;NM_001164778;NR_028454;NR_028458;NR_028460;NM_004993;NR_028464;NM_001164776;NR_028465;NR_031765;NM_001164782;NM_001164779;NR_028463;NM_001164780;NM_001164781;NR_028461;NR_028455;NR_028459;NR_028467;NR_028462;NR_028457;NM_001164774;NR_028470;NR_028456;NM_001164775	TSS200;TSS200;TSS200;TSS200;TSS200;TSS200;TSS200;TSS200;TSS200;TSS200;TSS200;TSS200;TSS200;TSS200;TSS200;TSS200;TSS200;TSS200;TSS200;TSS200;TSS200;TSS200;TSS200;TSS200;TSS200;TSS200;TSS200;TSS200;TSS200;TSS200;TSS200;TSS200		14:92571962-92573974	Promoter_Associated
cg00363845	0.732766345	0.699265946	0.067511996	chr19	17446137	+	ANO8	NM_020959	TSS1500		19:17444394-17446224	Promoter_Associated
cg00366505	0.204801309	0.176303362	0.216164949	chr16	88636230	+	ZC3H18	NM_144604	TSS1500		16:88635923-88637613	Promoter_Associated
cg00369151	0.114462376	0.085459394	0.42156247	chr10	23002323	+	PIP4K2A	NM_005028	Body	DMR	10:23002195-23002444	Promoter_Associated
cg00374492	0.093627478	0.08164339	0.197595911	chr6	42015867	+	CCND3	NM_001136017;NM_001136126	5'UTR;5'UTR		6:42015849-42016918	Promoter_Associated
cg00380150	0.079124843	0.070202954	0.172599	chr22	31885763	+	EIF4ENIF1	NM_001164501;NM_001164502;NM_001164502;NM_019843;NM_019843	TSS1500;5'UTR;1stExon;5'UTR;1stExon		22:31885335-31886143	Promoter_Associated
cg00385620	0.293067478	0.265147191	0.144439414	chr6	34759158	-	UHRF1BP1	NM_017754	TSS1500		6:34758987-34759979	Promoter_Associated
cg00389713	0.050426465	0.044918906	0.166858303	chr6	43138877	+	SRF	NM_003131	TSS200		6:43138147-43139347	Promoter_Associated
cg00407468	0.288712191	0.268700054	0.103635415	chr9	126692955	-	DENND1A	NM_024820;NM_020946	TSS1500;TSS1500	RDMR	9:126692040-126693081	Promoter_Associated
cg00407546	0.38828787	0.353012971	0.137405444	chr10	8094860	-	FLJ45983	NR_024256;NR_024255	Body;Body		10:8094201-8095726	Promoter_Associated
cg00407623	0.082489643	0.077404598	0.091793732	chr5	80597718	-	RNU5E	NR_002754;NR_002755;NM_032280;NM_001131036;NM_032280;NM_001131035	Body;Body;1stExon;5'UTR;5'UTR;5'UTR		5:80597082-80597998	Promoter_Associated
cg00407623	0.082489643	0.077404598	0.091793732	chr5	80597718	-	RNU5D	NR_002754;NR_002755;NM_032280;NM_001131036;NM_032280;NM_001131035	Body;Body;1stExon;5'UTR;5'UTR;5'UTR		5:80597082-80597998	Promoter_Associated
cg00407623	0.082489643	0.077404598	0.091793732	chr5	80597718	-	ZCCHC9	NR_002754;NR_002755;NM_032280;NM_001131036;NM_032280;NM_001131035	Body;Body;1stExon;5'UTR;5'UTR;5'UTR		5:80597082-80597998	Promoter_Associated
cg00410106	0.197290913	0.170476425	0.210752265	chr2	207140303	+	ZDBF2	NM_020923	5'UTR	DMR	2:207138738-207140639	Promoter_Associated
cg00426310	0.326161014	0.292073742	0.159251684	chr5	139030390	+	CXXC5	NM_016463	5'UTR		5:139029132-139030663	Promoter_Associated
cg00445959	0.469103621	0.418744738	0.163835578	chr16	28220268	+	XPO6	NM_015171	Body		16:28220266-28220524	Promoter_Associated_Cell_type_specific
cg00446123	0.078115802	0.065799873	0.247529609	chr20	62367888	-	LIME1	NM_017806	TSS200	CDMR	20:62367587-62368260	Promoter_Associated
cg00460684	0.056768306	0.050877538	0.158056839	chr17	55333738	+	MSI2	NM_170721;NM_138962	TSS1500;TSS200		17:55333420-55333959	Promoter_Associated
cg00473167	0.087567417	0.07808478	0.165352786	chr3	191046872	+	CCDC50	NM_174908;NM_178335;NM_198152	TSS200;TSS200;5'UTR		3:191046355-191047917	Promoter_Associated
cg00473167	0.087567417	0.07808478	0.165352786	chr3	191046872	+	UTS2D	NM_174908;NM_178335;NM_198152	TSS200;TSS200;5'UTR		3:191046355-191047917	Promoter_Associated
cg00480356	0.140317597	0.120043163	0.225142711	chr15	44092806	-	SERINC4	NM_001033517;NM_016400	TSS1500;1stExon		15:44091257-44093126	Promoter_Associated
cg00480356	0.140317597	0.120043163	0.225142711	chr15	44092806	-	C15orf63	NM_001033517;NM_016400	TSS1500;1stExon		15:44091257-44093126	Promoter_Associated
cg00494066	0.104576924	0.090661056	0.206009674	chr13	77601485	-	FBXL3	NM_012158	TSS200		13:77601276-77601676	Promoter_Associated
cg00494710	0.902383634	0.894255753	0.013053408	chr2	27633183	+	PPM1G	NM_002707;NM_177983	TSS1500;TSS1500		2:27631813-27633260	Promoter_Associated
cg00498603	0.047611098	0.044569202	0.095250766	chr1	178511772	-	C1orf220	NM_207467;NR_033186	TSS200;TSS200		1:178510897-178512752	Promoter_Associated
cg00501272	0.109616939	0.0934089	0.230838824	chr6	29760505	-	HCG4	NR_002139	Body		6:29759909-29761489	Promoter_Associated
cg00508499	0.075829522	0.066756985	0.183840813	chr22	38054505	+	PDXP	NM_020315	TSS1500		22:38054283-38055006	Promoter_Associated
cg00509649	0.486208896	0.44163005	0.138737949	chr5	1103848	+	SLC12A7	NM_006598	Body		5:1103438-1105261	Promoter_Associated_Cell_type_specific
cg00532474	0.717090175	0.678568648	0.079659777	chr18	43652594	-	PSTPIP2	NM_024430	TSS1500		18:43651677-43652612	Promoter_Associated
cg00543976	0.3821848	0.334675379	0.19150798	chr1	112058750	+	ADORA3	NM_001081976	Body		1:112058254-112059646	Promoter_Associated_Cell_type_specific
cg00547425	0.323375772	0.28794391	0.167423783	chr6	31829960	+	NEU1	NM_000434	Body		6:31829892-31831092	Promoter_Associated
cg00549798	0.752143845	0.72644442	0.050156177	chr22	40814431	-	MKL1	NM_020831	Body		22:40814338-40814552	Gene_Associated_Cell_type_specific
cg00555933	0.244765093	0.2052786	0.253814585	chr6	106533941	-	PRDM1	NM_001198	TSS1500		6:106533424-106534436	Promoter_Associated_Cell_type_specific
cg00566999	0.171153719	0.153700405	0.155171682	chr1	45955733	-	TESK2	NM_007170	5'UTR		1:45955662-45957417	Promoter_Associated
cg00578530	0.06598554	0.05919292	0.156725287	chr1	220263239	+	BPNT1	NM_006085	TSS200		1:220262740-220263737	Promoter_Associated
cg00599266	0.598111975	0.569570359	0.070541532	chr4	55967	-	ZNF595	NM_182524;NM_001039127	Body;Body		4:55507-56045	NonGene_Associated
cg00599266	0.598111975	0.569570359	0.070541532	chr4	55967	-	ZNF718	NM_182524;NM_001039127	Body;Body		4:55507-56045	NonGene_Associated
cg00609948	0.126624207	0.111057496	0.189246465	chr5	141488100	+	NDFIP1	NM_030571	TSS1500		5:141487807-141489364	Promoter_Associated
cg00611535	0.067086533	0.059130153	0.182129173	chr12	56367227	+	RAB5B	NM_002868	TSS1500	RDMR	12:56367192-56368381	Promoter_Associated
cg00641873	0.114458919	0.105716816	0.114625006	chr10	16478854	-	PTER	NM_030664;NM_001001484	TSS200;TSS200		10:16478349-16479346	Promoter_Associated
cg00655706	0.875123272	0.865648303	0.01570525	chr9	138852191	-	UBAC1	NM_016172	Body		9:138851617-138853501	Promoter_Associated
cg00659421	0.078058964	0.067891168	0.20134042	chr7	86781760	+	DMTF1	NM_001142327;NM_021145;NM_001142327;NM_001142326;NR_024550;NR_024549;NM_001142326	5'UTR;TSS200;1stExon;1stExon;Body;Body;5'UTR		7:86781329-86781923	Promoter_Associated
cg00664682	0.057882877	0.052748276	0.134012681	chr1	205782872	+	SLC41A1	NM_173854	TSS1500		1:205781322-205783209	Promoter_Associated
cg00669856	0.089345512	0.07572378	0.238648847	chr4	124317779	+	SPRY1	NM_199327	TSS200		4:124317529-124318299	Promoter_Associated
cg00673286	0.105786118	0.090050515	0.232343884	chr15	83349613	-	AP3B2	NM_004644	Body	DMR	15:83348660-83350081	Promoter_Associated
cg00675569	0.071005393	0.064309901	0.14288774	chr10	45914840	-	ALOX5	NM_000698	Body		10:45914018-45915182	Promoter_Associated
cg00685025	0.0564577	0.049148921	0.200010629	chr6	34664699	+	C6orf106	NM_024294;NM_022758	TSS200;TSS200		6:34663663-34665607	Promoter_Associated
cg00685193	0.116148572	0.099767169	0.219334371	chr14	88851384	-	SPATA7	NM_001040428;NM_018418	TSS1500;TSS1500		14:88851223-88852570	Promoter_Associated
cg00691729	0.768948296	0.747391826	0.04102181	chr17	58468300	+	USP32	NM_032582	Body		17:58468265-58468407	Promoter_Associated_Cell_type_specific
cg00696803	0.052733909	0.045972878	0.197947957	chr17	43394474	+	MAP3K14	NM_003954	TSS200		17:43393419-43395322	Promoter_Associated
cg00713953	0.107021191	0.101057035	0.082726725	chr2	220462525	+	STK11IP	NM_052902	TSS200		2:220461975-220463294	Promoter_Associated
cg00722097	0.125965442	0.117146536	0.104713701	chr6	111195976	-	AMD1	NM_001634;NM_001033059	TSS200;TSS200		6:111195709-111196155	Promoter_Associated
cg00732810	0.539119532	0.495637646	0.121319407	chr13	114875282	-	RASA3	NM_007368	Body		13:114874917-114876446	Promoter_Associated
cg00737224	0.068195483	0.060716367	0.167590728	chr19	18633523	-	ELL	NM_006532	TSS1500		19:18630822-18633761	Promoter_Associated
cg00746130	0.111370669	0.097176855	0.196684674	chr6	31671271	-	BAT5	NM_021160	TSS200		6:31670342-31671568	Promoter_Associated
cg00747362	0.046631835	0.041356732	0.173193027	chr19	7587771	+	MCOLN1	NM_020533	Body		19:7586716-7588657	Promoter_Associated
cg00754027	0.202261948	0.160699477	0.331859698	chr1	200590459	-	KIF14	NM_014875	TSS1500		1:200589415-200590462	Promoter_Associated
cg00766678	0.078734687	0.071388263	0.141312463	chr10	103543183	+	NPM3	NM_006993	TSS200		10:103542682-103543540	Promoter_Associated
cg00773359	0.919616284	0.910562909	0.01427332	chr7	805214	-	HEATR2	NM_017802	Body		7:805153-805316	Gene_Associated_Cell_type_specific
cg00773459	0.055462207	0.049141331	0.174568103	chr1	84464645	+	TTLL7	NM_024686;NM_024686	1stExon;5'UTR	DMR	1:84464324-84465480	Promoter_Associated
cg00776327	0.064284937	0.05462491	0.234921741	chr14	31028938	+	G2E3	NM_017769	5'UTR		14:31027775-31029144	Promoter_Associated
cg00781658	0.093050899	0.082746565	0.169320656	chr19	41805850	+	HNRNPUL1	NM_007040;NM_144732	Body;Body		19:41805727-41805963	Gene_Associated_Cell_type_specific
cg00796360	0.085246143	0.078250635	0.123532097	chr19	56915650	+	ZNF583	NM_001159860;NM_001159861;NM_152478	5'UTR;TSS200;TSS200		19:56914959-56916085	Promoter_Associated_Cell_type_specific
cg00801568	0.126421115	0.115035857	0.136153826	chr15	66649150	+	TIPIN	NM_017858	TSS200		15:66648096-66649549	Promoter_Associated
cg00805320	0.074260053	0.067522075	0.137227093	chr16	68057225	+	DUS2L	NM_017803;NM_017803;NM_018380;NM_018380	1stExon;5'UTR;1stExon;5'UTR		16:68056456-68057707	Promoter_Associated
cg00805320	0.074260053	0.067522075	0.137227093	chr16	68057225	+	DDX28	NM_017803;NM_017803;NM_018380;NM_018380	1stExon;5'UTR;1stExon;5'UTR		16:68056456-68057707	Promoter_Associated
cg00817396	0.087689362	0.078901846	0.152342782	chr13	21347357	+	N6AMT2	NM_174928	5'UTR		13:21347134-21348378	Promoter_Associated
cg00847043	0.043193185	0.039490641	0.129292919	chr14	65381157	-	CHURC1	NM_145165;NM_145165	5'UTR;1stExon		14:65380674-65381766	Promoter_Associated
cg00850453	0.165658463	0.153765787	0.10747737	chr7	12726919	-	ARL4A	NM_001037164;NM_005738;NM_212460	5'UTR;TSS200;5'UTR		7:12725978-12727350	Promoter_Associated
cg00852783	0.218232669	0.164379224	0.408839123	chr1	26633632	-	UBXN11	NM_145345;NM_183008;NM_001077262	5'UTR;TSS1500;TSS1500		1:26632475-26634114	Promoter_Associated
cg00857998	0.135684098	0.118076622	0.2005283	chr1	205179979	+	DSTYK	NM_015375;NM_199462	Body;Body		1:205179662-205181516	Promoter_Associated
cg00873937	0.112094785	0.101006521	0.150270731	chr10	69991564	-	ATOH7	NM_145178;NM_145178	5'UTR;1stExon		10:69990947-69991603	Promoter_Associated
cg00901652	0.065020945	0.056469691	0.203427797	chr11	10772434	+	CTR9	NM_014633	TSS1500		11:10772380-10773434	Promoter_Associated
cg00904273	0.87517813	0.8624403	0.021152094	chr16	717621	-	RHOT2	NM_138769;NM_145294	TSS1500;3'UTR		16:717112-718821	Promoter_Associated
cg00904273	0.87517813	0.8624403	0.021152094	chr16	717621	-	WDR90	NM_138769;NM_145294	TSS1500;3'UTR		16:717112-718821	Promoter_Associated
cg00905170	0.065837965	0.057078583	0.20597021	chr8	67341306	-	RRS1	NM_015169;NM_015169	5'UTR;1stExon		8:67341024-67341587	Promoter_Associated
cg00906130	0.075637946	0.052699241	0.521328008	chr4	175443797	+	HPGD	NM_001145816;NR_027332;NM_000860	TSS200;Body;TSS200		4:175443411-175443985	Promoter_Associated_Cell_type_specific
cg00907939	0.05881379	0.053248326	0.143418282	chr3	197025640	-	DLG1	NM_001098424;NM_004087	TSS200;TSS200		3:197024650-197025736	Promoter_Associated
cg00909514	0.190877367	0.1197071	0.673137324	chr1	200860534	+	C1orf106	NM_018265	TSS200		1:200859855-200860873	Promoter_Associated
cg00925037	0.823329329	0.810184866	0.023218483	chr6	33375648	+	KIFC1	NM_002263	Body		6:33374649-33375828	Gene_Associated
cg00937135	0.060756611	0.055041988	0.142508807	chr7	127983655	+	RBM28	NM_018077;NM_001166135	Body;Body		7:127983426-127984339	Promoter_Associated
cg00942920	0.088450732	0.071423146	0.308482388	chr1	203734559	-	LAX1	NM_001136190;NM_017773;NM_017773	Body;1stExon;5'UTR		1:203733611-203735088	Promoter_Associated
cg00948524	0.159225444	0.136991685	0.216982569	chr17	29297757	+	RNF135	NM_197939;NM_032322	TSS200;TSS200		17:29296995-29298857	Promoter_Associated
cg00965110	0.564073892	0.524534952	0.104845257	chr16	14724468	-	PARN	NM_002582;NM_001134477	TSS1500;TSS1500		16:14722951-14724559	Promoter_Associated
cg00965985	0.561698186	0.537331723	0.06398213	chr3	122232605	+	KPNA1	NR_026698;NM_002264	Body;5'UTR		3:122232593-122234311	Promoter_Associated
cg00968771	0.179186003	0.16633604	0.107357159	chrX	101854294	+	ARMCX5	NM_001168485;NM_022838;NM_001168478;NM_001168479;NM_001168480;NM_001168482	5'UTR;TSS200;TSS200;5'UTR;5'UTR;TSS200		X:101854147-101855080	Promoter_Associated
cg00993674	0.1146904	0.103954191	0.141796708	chr21	45661322	+	ICOSLG	NM_015259	TSS1500		21:45661200-45661518	Promoter_Associated
cg01023344	0.077323854	0.068049881	0.184320922	chr14	60559061	+	C14orf135	NM_022495;NM_022495	5'UTR;1stExon		14:60557768-60559674	Promoter_Associated
cg01028796	0.875421443	0.858537729	0.028096188	chr9	95525261	+	BICD2	NM_015250;NM_001003800	Body;Body		9:95525053-95525403	Promoter_Associated
cg01033451	0.230379533	0.20475414	0.17011993	chr15	101836060	-	SNRPA1	NM_003090	TSS1500		15:101834431-101836310	Promoter_Associated
cg01041367	0.223530071	0.184060281	0.280290587	chr8	74888080	-	TMEM70	NM_017866;NM_001040613	TSS1500;TSS1500		8:74887719-74889263	Promoter_Associated
cg01044684	0.914086389	0.906583724	0.011890258	chr9	136279062	+	ADAMTS13	NR_024514;NM_020385	TSS1500;Body		9:136279033-136279096	Gene_Associated_Cell_type_specific
cg01044684	0.914086389	0.906583724	0.011890258	chr9	136279062	+	REXO4	NR_024514;NM_020385	TSS1500;Body		9:136279033-136279096	Gene_Associated_Cell_type_specific
cg01048080	0.072272863	0.065179667	0.149032073	chr20	2853896	-	PTPRA	NM_002836;NM_080840	5'UTR;TSS1500		20:2852955-2853917	Promoter_Associated
cg01049691	0.238400194	0.219041918	0.122178424	chr12	56710354	-	PAN2	NM_001127460;NM_014871;NM_014255;NM_001166279	3'UTR;3'UTR;TSS1500;3'UTR		12:56709131-56710404	Promoter_Associated
cg01049691	0.238400194	0.219041918	0.122178424	chr12	56710354	-	CNPY2	NM_001127460;NM_014871;NM_014255;NM_001166279	3'UTR;3'UTR;TSS1500;3'UTR		12:56709131-56710404	Promoter_Associated
cg01063524	0.086445292	0.076480369	0.176697896	chr17	49230700	-	NME1	NM_198175;NM_000269;NM_001018136	TSS1500;TSS1500;TSS1500		17:49230174-49231782	Promoter_Associated
cg01063524	0.086445292	0.076480369	0.176697896	chr17	49230700	-	NME1-NME2	NM_198175;NM_000269;NM_001018136	TSS1500;TSS1500;TSS1500		17:49230174-49231782	Promoter_Associated
cg01065586	0.450632217	0.400873342	0.16880398	chr5	52404911	-	MOCS2	NM_176806;NM_004531	Body;5'UTR		5:52404659-52406434	Promoter_Associated
cg01068808	0.723118673	0.69329074	0.06077194	chr1	184007101	-	GLT25D2	NM_015101	TSS1500		1:184007058-184007204	Promoter_Associated_Cell_type_specific
cg01071279	0.067068685	0.058238754	0.203659807	chr10	70939636	-	SUPV3L1	NM_003171	TSS1500		10:70939223-70940570	Promoter_Associated
cg01075305	0.911647528	0.886703264	0.040024754	chr1	1152914	+	SDF4	NM_016176;NM_016547	Body;3'UTR		1:1151396-1153044	Gene_Associated_Cell_type_specific
cg01079969	0.101326399	0.089525554	0.178638644	chr1	44173862	+	ST3GAL3	NM_174965;NM_174971;NM_174968;NM_174964;NM_174966;NM_174970;NM_174969;NM_174963;NM_006279;NM_174967	5'UTR;5'UTR;5'UTR;5'UTR;5'UTR;5'UTR;5'UTR;5'UTR;5'UTR;5'UTR		1:44172444-44174210	Promoter_Associated
cg01080902	0.738561718	0.72245703	0.031806704	chr19	44039870	+	ZNF575	NM_174945	3'UTR		19:44037974-44040069	Promoter_Associated
cg01082601	0.569231275	0.545044691	0.062640402	chr20	36156960	+	BLCAP	NM_001167820;NM_001167822;NM_001167821;NM_006698	TSS1500;TSS1500;TSS1500;TSS1500		20:36155422-36157045	Promoter_Associated
cg01083397	0.148937271	0.138814	0.101551758	chrX	153362990	+	MECP2	NM_001110792;NM_004992	Body;5'UTR		X:153361905-153363868	Promoter_Associated
cg01086895	0.091228555	0.072759933	0.326341242	chr11	6676515	+	DCHS1	NM_003737	5'UTR	CDMR	11:6676095-6677412	Promoter_Associated_Cell_type_specific
cg01088070	0.112959237	0.094834611	0.252316651	chr6	71665395	+	B3GAT2	NM_080742	Body	DMR	6:71664873-71666396	Promoter_Associated
cg01090609	0.216509697	0.18354343	0.238310164	chr18	29264252	-	B4GALT6	NM_004775	Body		18:29264243-29266019	Promoter_Associated
cg01109243	0.059386188	0.052208191	0.185851253	chr16	15736405	+	NDE1	NM_001143979;NR_030159;NM_014647	TSS1500;TSS1500;5'UTR		16:15736305-15737895	Promoter_Associated
cg01109243	0.059386188	0.052208191	0.185851253	chr16	15736405	+	MIR484	NM_001143979;NR_030159;NM_014647	TSS1500;TSS1500;5'UTR		16:15736305-15737895	Promoter_Associated
cg01109243	0.059386188	0.052208191	0.185851253	chr16	15736405	+	KIAA0430	NM_001143979;NR_030159;NM_014647	TSS1500;TSS1500;5'UTR		16:15736305-15737895	Promoter_Associated
cg01109337	0.441334723	0.397997335	0.14911449	chr17	56744332	-	TEX14	NM_198393;NM_031272	5'UTR;5'UTR		17:56744244-56744415	Promoter_Associated_Cell_type_specific
cg01110147	0.087614352	0.073598396	0.251492898	chr14	58711972	-	PSMA3	NM_152132;NM_002788	Body;Body		14:58710895-58712106	Promoter_Associated
cg01110797	0.06664316	0.059291636	0.168628199	chr6	11093513	-	LOC221710	NM_001135575	TSS1500		6:11093323-11094736	Promoter_Associated
cg01123282	0.059634711	0.056157093	0.086684058	chr2	157189755	-	NR4A2	NM_006186	TSS1500		2:157189573-157189800	Promoter_Associated
cg01126162	0.380948269	0.338697776	0.169596586	chr10	5734985	+	C10orf18	NM_017782	5'UTR	CDMR	10:5734529-5735292	Promoter_Associated
cg01132443	0.836568117	0.814137703	0.039210183	chr17	74735058	+	MFSD11	NM_024311	Body	RDMR	17:74734746-74735190	Promoter_Associated
cg01133215	0.42360743	0.353688316	0.260249334	chr6	45399681	+	RUNX2	NM_001015051;NM_001024630;NM_004348	Body;Body;Body		6:45399581-45399731	Gene_Associated_Cell_type_specific
cg01146514	0.108008762	0.094173226	0.197759501	chr17	42422409	+	GRN	NM_002087	TSS200		17:42422223-42423968	Promoter_Associated
cg01153872	0.069089889	0.062571529	0.142968222	chr2	240323819	-	HDAC4	NM_006037	TSS1500		2:240322630-240323871	Promoter_Associated
cg01166930	0.107734387	0.091363952	0.23778185	chrX	46404528	+	ZNF674	NM_001146291;NR_015378;NM_001039891	5'UTR;TSS1500;5'UTR		X:46404458-46405206	Promoter_Associated
cg01166930	0.107734387	0.091363952	0.23778185	chrX	46404528	+	LOC401588	NM_001146291;NR_015378;NM_001039891	5'UTR;TSS1500;5'UTR		X:46404458-46405206	Promoter_Associated
cg01167556	0.090403492	0.079237766	0.190190283	chr12	56323639	-	DGKA	NM_001345	TSS1500		12:56322944-56325597	Promoter_Associated
cg01172899	0.497987482	0.451899926	0.140106159	chr2	230933751	+	SLC16A14	NM_152527	TSS200		2:230933328-230934160	Promoter_Associated
cg01177642	0.087141956	0.080046412	0.122530767	chr10	104154212	-	NFKB2	NM_002502;NM_001077493;NM_001077494	TSS1500;TSS200;TSS200		10:104153658-104155114	Promoter_Associated
cg01182973	0.09417467	0.085154803	0.145251165	chr22	38240624	-	ANKRD54	NM_138797;NR_030395	TSS1500;TSS1500		22:38239497-38240823	Promoter_Associated
cg01182973	0.09417467	0.085154803	0.145251165	chr22	38240624	-	MIR658	NM_138797;NR_030395	TSS1500;TSS1500		22:38239497-38240823	Promoter_Associated
cg01184784	0.112996994	0.102823279	0.136117471	chr2	8823756	-	ID2	NM_002166	3'UTR		2:8821942-8823765	Promoter_Associated
cg01186919	0.094453476	0.081874172	0.206195476	chr11	111742365	+	ALG9	NM_001077691;NM_001077690;NM_024740;NM_001077692	TSS1500;TSS200;TSS200;TSS1500		11:111741352-111742657	Promoter_Associated
cg01191566	0.915262137	0.908003494	0.011487151	chr11	64780710	+	ARL2	NM_001667	TSS1500		11:64780339-64782475	Promoter_Associated
cg01193506	0.053293956	0.047849032	0.155482171	chr22	38004378	+	GGA1	NM_013365;NM_001001561;NM_001001560	TSS200;TSS200;TSS200		22:38002965-38005785	Promoter_Associated
cg01202278	0.158862945	0.132275986	0.26423148	chr12	69202838	-	MDM2	NM_006878;NM_001145337;NM_001145340;NM_006881;NM_006879;NM_002392;NM_001145339;NM_006882;NM_001145337;NM_001145340	Body;1stExon;1stExon;Body;Body;Body;Body;Body;5'UTR;5'UTR		12:69201381-69202867	Promoter_Associated
cg01220651	0.127545853	0.115665992	0.141051238	chr1	245026640	+	HNRNPU	NM_004501;NM_031844	Body;Body		1:245026250-245026819	Promoter_Associated
cg01230067	0.042434255	0.034329555	0.305778189	chr6	31239063	-	HLA-C	NM_002117	Body		6:31238958-31240545	Promoter_Associated
cg01259619	0.071723908	0.064401412	0.155361781	chr1	226925702	-	ITPKB	NM_002221	5'UTR		1:226925548-226925773	Promoter_Associated
cg01261464	0.058899531	0.050407476	0.224618434	chr14	93673175	+	UBR7	NM_175748;NM_032490;NM_001100417	TSS1500;1stExon;TSS1500		14:93672810-93674230	Promoter_Associated
cg01261464	0.058899531	0.050407476	0.224618434	chr14	93673175	+	C14orf142	NM_175748;NM_032490;NM_001100417	TSS1500;1stExon;TSS1500		14:93672810-93674230	Promoter_Associated
cg01267522	0.08772008	0.079581256	0.14047846	chr10	31608548	+	ZEB1	NR_024286;NR_024284;NM_030751;NR_024287;NR_024285	Body;TSS1500;Body;Body;Body	DMR	10:31607926-31608607	Promoter_Associated
cg01267522	0.08772008	0.079581256	0.14047846	chr10	31608548	+	LOC220930	NR_024286;NR_024284;NM_030751;NR_024287;NR_024285	Body;TSS1500;Body;Body;Body	DMR	10:31607926-31608607	Promoter_Associated
cg01268763	0.251343563	0.218388413	0.202764425	chr14	53618419	-	DDHD1	NM_001160147;NM_030637;NM_001160148	Body;Body;Body		14:53618077-53619311	Promoter_Associated
cg01272601	0.051693276	0.043966525	0.233571136	chr2	69871685	-	AAK1	NM_014911	TSS1500		2:69871354-69871709	Promoter_Associated
cg01277615	0.34593499	0.319860912	0.113056243	chr7	107220080	-	BCAP29	NM_018844;NR_027830;NM_001008405	TSS1500;TSS1500;TSS1500		7:107219928-107221601	Promoter_Associated
cg01289544	0.436407107	0.399591629	0.127148236	chr2	27887409	+	SUPT7L	NM_014860;NM_018158	TSS1500;1stExon		2:27885972-27887570	Promoter_Associated
cg01289544	0.436407107	0.399591629	0.127148236	chr2	27887409	+	SLC4A1AP	NM_014860;NM_018158	TSS1500;1stExon		2:27885972-27887570	Promoter_Associated
cg01295673	0.455723818	0.423455061	0.105950902	chr12	118453982	-	RFC5	NM_001130113;NM_001130112;NM_181578;NM_007370	TSS1500;TSS1500;TSS1500;TSS1500		12:118453851-118455317	Promoter_Associated
cg01309052	0.141882295	0.123927323	0.195200269	chr12	88428972	+	C12orf29	NM_001009894	TSS1500		12:88428776-88430084	Promoter_Associated
cg01315323	0.067813956	0.061199948	0.148051779	chr2	26569874	+	GPR113	NM_153835;NM_033505	TSS200;Body		2:26568278-26570162	Promoter_Associated
cg01315323	0.067813956	0.061199948	0.148051779	chr2	26569874	+	SELI	NM_153835;NM_033505	TSS200;Body		2:26568278-26570162	Promoter_Associated
cg01318557	0.101779351	0.091955727	0.146433565	chr7	73624319	-	LAT2	NM_032463;NM_032464;NM_014146;NM_014146;NM_032463;NM_032464	5'UTR;5'UTR;5'UTR;1stExon;1stExon;1stExon		7:73624125-73624612	Promoter_Associated
cg01329151	0.311572228	0.263673816	0.240812332	chr20	61559756	-	DIDO1	NM_022105;NM_080797;NM_033081	5'UTR;5'UTR;5'UTR	RDMR	20:61559706-61561418	Promoter_Associated
cg01331554	0.057262974	0.053183175	0.106632717	chr4	76598477	-	G3BP2	NM_203505;NM_203505;NM_203504;NM_012297;NM_203504	1stExon;5'UTR;1stExon;TSS200;5'UTR		4:76598383-76598993	Promoter_Associated
cg01332181	0.08247757	0.076737394	0.104072046	chr19	47290716	-	SLC1A5	NM_005628;NM_001145144	1stExon;TSS200		19:47290411-47292342	Promoter_Associated
cg01343991	0.050109605	0.046452687	0.109325117	chr7	23338897	+	C7orf30	NM_138446	TSS200		7:23338181-23339614	Promoter_Associated
cg01349336	0.612450913	0.57307912	0.095859887	chrX	53461709	+	HSD17B10	NM_001037811;NM_004493	TSS1500;TSS1500		X:53461138-53461763	Promoter_Associated
cg01353464	0.168248935	0.15350903	0.132273846	chr3	38180116	-	ACAA1	NR_024024;NM_001607;NM_001130410;NM_002468;NM_002468	TSS1500;TSS1500;TSS1500;1stExon;5'UTR		3:38178028-38181059	Promoter_Associated
cg01353464	0.168248935	0.15350903	0.132273846	chr3	38180116	-	MYD88	NR_024024;NM_001607;NM_001130410;NM_002468;NM_002468	TSS1500;TSS1500;TSS1500;1stExon;5'UTR		3:38178028-38181059	Promoter_Associated
cg01355753	0.723694035	0.693581704	0.061314038	chr16	30457524	+	SEPHS2	NM_012248	TSS1500		16:30456132-30457563	Promoter_Associated
cg01360067	0.073238565	0.064618399	0.180658528	chr10	75256027	+	PPP3CB	NM_001142353;NM_021132;NM_001142354	TSS1500;TSS1500;TSS1500		10:75254734-75256354	Promoter_Associated
cg01377696	0.071485207	0.062088421	0.203320479	chr20	32581542	-	RALY	NM_007367;NM_016732	TSS200;TSS200		20:32580792-32581890	Promoter_Associated
cg01399255	0.105400213	0.096144679	0.132598861	chr7	100271274	-	GNB2	NM_005273	TSS200		7:100270741-100271559	Promoter_Associated
cg01409735	0.111213141	0.092740185	0.262060749	chr3	13521176	+	HDAC11	NM_001136041;NM_024827	TSS1500;TSS1500		3:13521157-13521925	Promoter_Associated
cg01410230	0.086612446	0.079256477	0.128045507	chrX	100645860	-	RPL36A	NM_021029	TSS200		X:100645391-100646487	Promoter_Associated
cg01417569	0.068343908	0.062853543	0.120818685	chr2	38152292	+	FAM82A1	NM_001170791	TSS200		2:38151762-38153247	Promoter_Associated
cg01421380	0.508885789	0.485873406	0.066761433	chr11	62446817	+	UBXN1	NM_015853	TSS1500		11:62446193-62446879	Promoter_Associated
cg01425762	0.217751977	0.192999281	0.17409034	chr16	81666633	+	CMIP	NM_030629;NM_198390	Body;Body	DMR	16:81666329-81667241	Promoter_Associated
cg01431992	0.138841951	0.104348379	0.412035356	chr12	118797027	-	TAOK3	NM_016281	5'UTR		12:118796795-118797178	Promoter_Associated
cg01437571	0.148388274	0.133920795	0.147997092	chr19	33792148	-	CEBPA	NM_004364;NM_004364	3'UTR;1stExon		19:33791753-33792230	Promoter_Associated
cg01446372	0.080885937	0.071588015	0.176170802	chr21	30365398	-	RNF160	NM_015565	TSS200		21:30364655-30365872	Promoter_Associated
cg01448087	0.050573845	0.044670909	0.179055837	chr3	32148582	-	GPD1L	NM_015141	Body		3:32147510-32148764	Promoter_Associated
cg01450953	0.117858333	0.108891684	0.114159993	chr19	9649409	-	ZNF426	NM_024106	TSS200		19:9648746-9649753	Promoter_Associated
cg01452506	0.094252924	0.083731924	0.170759609	chr10	74114613	+	DNAJB12	NM_017626;NM_001002762	1stExon;1stExon		10:74113779-74115465	Promoter_Associated
cg01454963	0.079586669	0.071787003	0.148804126	chr17	78966195	+	CHMP6	NM_024591	Body		17:78965218-78966455	Promoter_Associated
cg01457077	0.253100785	0.220411504	0.199512458	chr2	239228573	-	TRAF3IP1	NM_015650;NM_001139490	TSS1500;TSS1500		2:239228421-239229919	Promoter_Associated
cg01458683	0.127963717	0.119902811	0.093869324	chr13	76112187	+	COMMD6	NM_203495;NM_203497	TSS200;TSS200		13:76111311-76112567	Promoter_Associated
cg01466075	0.075242861	0.068871195	0.127653996	chr3	150264366	+	SERP1	NM_014445;NM_014445;NM_032025	5'UTR;1stExon;TSS1500		3:150263278-150264992	Promoter_Associated
cg01466075	0.075242861	0.068871195	0.127653996	chr3	150264366	+	EIF2A	NM_014445;NM_014445;NM_032025	5'UTR;1stExon;TSS1500		3:150263278-150264992	Promoter_Associated
cg01466198	0.080068579	0.071608113	0.16111315	chr8	131371142	+	ASAP1	NM_018482	Body		8:131370734-131371351	Promoter_Associated
cg01479473	0.845234201	0.808004712	0.064987439	chr16	1524174	+	CLCN7	NM_001287;NM_001114331	Body;Body		16:1524122-1525781	Promoter_Associated
cg01487013	0.076518787	0.070497366	0.118244645	chr6	33256965	+	WDR46	NM_005452;NM_005452;NM_001164267;NM_014260;NM_001164267	1stExon;5'UTR;1stExon;TSS1500;5'UTR		6:33256480-33257731	NonGene_Associated
cg01487013	0.076518787	0.070497366	0.118244645	chr6	33256965	+	PFDN6	NM_005452;NM_005452;NM_001164267;NM_014260;NM_001164267	1stExon;5'UTR;1stExon;TSS1500;5'UTR		6:33256480-33257731	NonGene_Associated
cg01494614	0.240900688	0.226974859	0.085906005	chr11	10562837	+	RNF141	NM_016422	TSS200		11:10562069-10563572	Promoter_Associated
cg01503378	0.15686862	0.135879295	0.207231145	chr12	8332808	-	FAM66C	NR_026788	Body		12:8332164-8333279	Promoter_Associated
cg01511742	0.084818418	0.066783238	0.344891524	chr3	71112437	-	FOXP1	NM_032682	Body		3:71112179-71112898	Promoter_Associated_Cell_type_specific
cg01515809	0.099301322	0.089187972	0.154963769	chr17	57232396	+	SKA2	NM_182620;NM_001100595;NM_018304	Body;1stExon;TSS1500		17:57232097-57233543	Promoter_Associated
cg01515809	0.099301322	0.089187972	0.154963769	chr17	57232396	+	PRR11	NM_182620;NM_001100595;NM_018304	Body;1stExon;TSS1500		17:57232097-57233543	Promoter_Associated
cg01517832	0.687136937	0.646077231	0.088891004	chr11	1329962	+	TOLLIP	NM_019009;NR_029409	Body;TSS1500		11:1329770-1331617	Promoter_Associated
cg01517832	0.687136937	0.646077231	0.088891004	chr11	1329962	+	LOC255512	NM_019009;NR_029409	Body;TSS1500		11:1329770-1331617	Promoter_Associated
cg01519464	0.131320565	0.091438382	0.522221081	chr1	24861818	-	RCAN3	NM_013441	3'UTR		1:24861424-24861999	Promoter_Associated_Cell_type_specific
cg01530283	0.369741385	0.335035745	0.142201508	chr7	5085252	+	RBAK	NM_021163	TSS1500		7:5085091-5086037	Promoter_Associated
cg01535453	0.086714437	0.072460172	0.259083975	chr12	121163887	+	ACADS	NM_000017	Body		12:121163086-121164377	Promoter_Associated
cg01546248	0.043575066	0.040630942	0.100924033	chr22	31477006	+	SMTN	NM_006932;NM_134270;NM_134269	TSS1500;TSS1500;TSS1500		22:31476439-31478045	Promoter_Associated
cg01566283	0.198678324	0.172674188	0.20238204	chr6	28109239	+	ZNF192	NM_006298	TSS1500		6:28109209-28109769	Promoter_Associated
cg01589760	0.108394535	0.096857616	0.162354633	chr11	537487	-	LRRC56	NM_198075	TSS200		11:536642-537963	Promoter_Associated
cg01593340	0.064522022	0.056833332	0.183054351	chr11	22851587	+	SVIP	NM_148893	TSS1500		11:22850718-22852001	Promoter_Associated
cg01601306	0.051896006	0.04760469	0.124519793	chr12	2905153	+	FKBP4	NM_002014	Body		12:2904964-2905723	Promoter_Associated
cg01615339	0.469016854	0.441042882	0.088720832	chr16	1465116	-	UNKL	NM_001037125	TSS1500		16:1463514-1465412	Promoter_Associated
cg01641371	0.232550843	0.196181803	0.245354938	chr17	26712092	-	SARM1	NM_015077	Body		17:26711019-26712797	Promoter_Associated
cg01643441	0.111533042	0.097258644	0.197572796	chr14	65567845	-	MAX	NM_145116;NM_145112;NM_145114;NM_197957;NM_002382;NM_145113	Body;Body;Body;Body;Body;Body		14:65567649-65568025	Promoter_Associated_Cell_type_specific
cg01653110	0.067674439	0.058484296	0.210561747	chr1	171711841	-	VAMP4	NM_003762	TSS1500		1:171710392-171712033	Promoter_Associated
cg01678580	0.916103582	0.91062978	0.008646091	chr16	4674018	-	MGRN1	NM_001142291;NM_001142290;NM_001142289;NM_015246	TSS1500;TSS1500;TSS1500;TSS1500		16:4673732-4675770	Promoter_Associated
cg01687189	0.802064122	0.781468551	0.037529764	chr12	102225365	-	GNPTAB	NM_024312	TSS1500		12:102223977-102225512	Promoter_Associated
cg01687301	0.086381048	0.073823573	0.22663327	chr17	42785867	-	DBF4B	NM_145663;NM_025104	TSS200;TSS200		17:42785313-42786829	Promoter_Associated
cg01689657	0.289157403	0.257049751	0.169807424	chr7	91764605	-	CYP51A1	NM_001146152;NM_000786	TSS1500;TSS1500		7:91762807-91764628	Promoter_Associated
cg01717063	0.06603838	0.058290671	0.180039726	chr16	57570057	+	CCDC102A	NM_033212	5'UTR		16:57569377-57570631	Promoter_Associated
cg01720941	0.077930617	0.071538928	0.123461738	chr1	208418601	-	PLXNA2	NM_025179	TSS1500		1:208418294-208419185	Promoter_Associated
cg01721754	0.083734714	0.072114476	0.215536964	chr16	616935	-	NHLRC4	NM_176677	TSS200		16:615878-617746	Promoter_Associated
cg01723747	0.15154577	0.127279157	0.251757403	chr16	1727942	-	HN1L	NM_144570	TSS1500		16:1727456-1729257	Promoter_Associated
cg01742680	0.184365884	0.167653774	0.137086755	chr3	152879841	+	RAP2B	NM_002886	TSS200		3:152879788-152880176	Promoter_Associated
cg01744130	0.088634897	0.078707346	0.171376526	chr2	86667850	+	KDM3A	NM_001146688;NM_018433	TSS1500;TSS1500		2:86667751-86668596	Promoter_Associated
cg01754155	0.105098136	0.095073875	0.144616218	chr3	98620518	+	DCBLD2	NM_080927;NM_080927	5'UTR;1stExon		3:98620466-98621000	Promoter_Associated
cg01755728	0.130874759	0.119942388	0.125845286	chr3	49449714	+	TCTA	NM_022171;NM_022171;NM_001664	1stExon;5'UTR;TSS200		3:49448823-49449965	Promoter_Associated
cg01755728	0.130874759	0.119942388	0.125845286	chr3	49449714	+	RHOA	NM_022171;NM_022171;NM_001664	1stExon;5'UTR;TSS200		3:49448823-49449965	Promoter_Associated
cg01758993	0.136664348	0.125443945	0.123594098	chr20	44993436	-	SLC35C2	NM_015945;NM_173179;NM_173073	TSS1500;TSS1500;TSS1500		20:44992092-44993858	Promoter_Associated_Cell_type_specific
cg01768131	0.639251761	0.570497752	0.164163029	chr17	79869861	+	SIRT7	NM_016538;NM_002861	3'UTR;TSS1500		17:79868326-79870261	Promoter_Associated
cg01768131	0.639251761	0.570497752	0.164163029	chr17	79869861	+	PCYT2	NM_016538;NM_002861	3'UTR;TSS1500		17:79868326-79870261	Promoter_Associated
cg01770296	0.855142359	0.832908458	0.038006667	chr1	222792554	-	MIA3	NM_198551	Body		1:222790577-222792566	Promoter_Associated
cg01771885	0.851498571	0.839797807	0.019962088	chr20	60882801	+	ADRM1	NM_007002;NM_175573	Body;Body		20:60882623-60882846	Gene_Associated_Cell_type_specific
cg01777765	0.073031721	0.067818384	0.106846832	chr16	1823191	-	MRPS34	NM_023936;NM_002513;NM_001010865	TSS200;TSS1500;TSS200		16:1823041-1823711	Promoter_Associated
cg01777765	0.073031721	0.067818384	0.106846832	chr16	1823191	-	NME3	NM_023936;NM_002513;NM_001010865	TSS200;TSS1500;TSS200		16:1823041-1823711	Promoter_Associated
cg01777765	0.073031721	0.067818384	0.106846832	chr16	1823191	-	EME2	NM_023936;NM_002513;NM_001010865	TSS200;TSS1500;TSS200		16:1823041-1823711	Promoter_Associated
cg01785628	0.104356677	0.098240021	0.087140136	chr6	27775888	-	HIST1H2AI	NM_003509;NM_003519	TSS200;TSS200		6:27775444-27776016	Promoter_Associated_Cell_type_specific
cg01785628	0.104356677	0.098240021	0.087140136	chr6	27775888	-	HIST1H2BL	NM_003509;NM_003519	TSS200;TSS200		6:27775444-27776016	Promoter_Associated_Cell_type_specific
cg01787285	0.11809428	0.084964833	0.475001361	chr1	2162682	-	SKI	NM_003036	Body	RDMR	1:2162400-2162800	Promoter_Associated
cg01790771	0.521104541	0.489122197	0.091377889	chr12	45611089	-	ANO6	NM_001142679;NM_015899;NM_001142680;NM_001025356	Body;TSS1500;Body;Body		12:45610961-45611142	Promoter_Associated
cg01790771	0.521104541	0.489122197	0.091377889	chr12	45611089	-	PLEKHA9	NM_001142679;NM_015899;NM_001142680;NM_001025356	Body;TSS1500;Body;Body		12:45610961-45611142	Promoter_Associated
cg01793042	0.061819964	0.054884494	0.171674208	chr12	116714297	-	MED13L	NM_015335	Body		12:116713773-116714905	Promoter_Associated
cg01794103	0.065552361	0.05864918	0.160536798	chr15	78342494	+	TBC1D2B	NM_144572;NM_015079	Body;Body		15:78342128-78342728	Promoter_Associated
cg01802073	0.0790174	0.073955586	0.095511251	chr14	54976343	-	CGRRF1	NM_006568	TSS1500		14:54975889-54977317	Promoter_Associated
cg01802713	0.567353927	0.513647664	0.143469915	chr3	42695307	-	ZBTB47	NM_145166;NM_145166	1stExon;5'UTR		3:42695284-42697110	Promoter_Associated
cg01807412	0.067718974	0.058980725	0.199316557	chr17	38443956	+	CDC6	NM_001254	TSS200		17:38443617-38444454	Promoter_Associated
cg01808130	0.077369305	0.067991273	0.186411737	chr6	8435206	+	SLC35B3	NM_001142540;NM_015948;NM_001142541	5'UTR;5'UTR;5'UTR		6:8435097-8436522	Promoter_Associated
cg01822727	0.113486335	0.099094347	0.195643919	chr6	170101549	+	C6orf120	NM_001029863;NM_182552	TSS1500;5'UTR		6:170101378-170103186	Promoter_Associated
cg01822727	0.113486335	0.099094347	0.195643919	chr6	170101549	+	WDR27	NM_001029863;NM_182552	TSS1500;5'UTR		6:170101378-170103186	Promoter_Associated
cg01823269	0.06950545	0.062769984	0.147051279	chr3	50397107	-	TMEM115	NM_007024	TSS200		3:50396452-50397584	Promoter_Associated
cg01823416	0.15257661	0.143700364	0.086470094	chr1	47082372	+	MOBKL2C	NM_201403	5'UTR		1:47081604-47083116	Promoter_Associated
cg01831166	0.148877352	0.1356013	0.134753295	chr2	198570100	+	MARS2	NM_138395;NM_138395	1stExon;5'UTR		2:198569244-198570871	Promoter_Associated
cg01832005	0.265160972	0.22943628	0.208774909	chr3	62304779	-	C3orf14	NM_020685	TSS1500		3:62304431-62305229	Promoter_Associated_Cell_type_specific
cg01843272	0.334991939	0.311356591	0.105558561	chr22	50911936	+	SBF1	NM_002972	Body		22:50911687-50912004	Promoter_Associated
cg01844176	0.52520061	0.47228525	0.153210113	chr12	27176208	-	MED21	NM_004264	Body		12:27175201-27176598	Promoter_Associated
cg01844178	0.067102134	0.055854448	0.264686477	chr3	180397494	-	CCDC39	NM_181426	TSS1500	DMR	3:180397140-180398265	Promoter_Associated
cg01855735	0.079214402	0.064649838	0.293115999	chr3	101546709	+	FAM55C	NM_145037;NM_001134456;NM_001005474	3'UTR;3'UTR;TSS200		3:101546192-101546964	Promoter_Associated
cg01855735	0.079214402	0.064649838	0.293115999	chr3	101546709	+	NFKBIZ	NM_145037;NM_001134456;NM_001005474	3'UTR;3'UTR;TSS200		3:101546192-101546964	Promoter_Associated
cg01855760	0.076002395	0.063858688	0.251161957	chr4	68567075	+	LOC550112	NR_015439;NM_018227	Body;TSS200		4:68566326-68567538	Promoter_Associated
cg01855760	0.076002395	0.063858688	0.251161957	chr4	68567075	+	UBA6	NR_015439;NM_018227	Body;TSS200		4:68566326-68567538	Promoter_Associated
cg01857019	0.241658153	0.219028927	0.141846246	chr15	57210107	-	LOC145783	NR_015419;NM_207037;NM_207036;NM_003205;NM_207038	Body;TSS1500;TSS1500;TSS1500;TSS1500		15:57209998-57210985	Promoter_Associated
cg01857019	0.241658153	0.219028927	0.141846246	chr15	57210107	-	TCF12	NR_015419;NM_207037;NM_207036;NM_003205;NM_207038	Body;TSS1500;TSS1500;TSS1500;TSS1500		15:57209998-57210985	Promoter_Associated
cg01857802	0.116892427	0.103873206	0.170357905	chr8	98788476	-	LAPTM4B	NM_018407	Body		8:98787162-98789237	Promoter_Associated
cg01859486	0.073210726	0.067223926	0.123080234	chr19	52430378	-	ZNF613	NM_024840;NM_001031721	TSS1500;TSS1500		19:52429898-52431083	Promoter_Associated
cg01864372	0.198236095	0.168408334	0.235256135	chr6	97284609	-	GPR63	NM_030784;NM_001143957	5'UTR;5'UTR	DMR	6:97284383-97286057	Promoter_Associated
cg01865484	0.902981415	0.895449134	0.012084814	chr19	49609888	-	SNRNP70	NM_003089	Body		19:49609111-49610930	Gene_Associated
cg01869058	0.557505672	0.523272036	0.091425322	chr6	31926196	-	RDBP	NM_002904;NM_006929;NR_031601	Body;TSS1500;TSS1500		6:31925934-31927779	Promoter_Associated
cg01869058	0.557505672	0.523272036	0.091425322	chr6	31926196	-	SKIV2L	NM_002904;NM_006929;NR_031601	Body;TSS1500;TSS1500		6:31925934-31927779	Promoter_Associated
cg01869058	0.557505672	0.523272036	0.091425322	chr6	31926196	-	MIR1236	NM_002904;NM_006929;NR_031601	Body;TSS1500;TSS1500		6:31925934-31927779	Promoter_Associated
cg01877196	0.056519998	0.050652725	0.158121509	chr1	28559339	+	DNAJC8	NM_014280	Body		1:28558951-28559802	Promoter_Associated
cg01877301	0.092173982	0.086465363	0.09223725	chr20	25371700	-	ABHD12	NM_015600;NM_001042472	TSS1500;TSS1500		20:25371256-25371894	Promoter_Associated
cg01885559	0.282242146	0.246506391	0.195308388	chr2	8976797	+	KIDINS220	NM_020738	5'UTR		2:8976499-8978379	Promoter_Associated
cg01888129	0.157838971	0.146674963	0.105830828	chr15	64126210	-	HERC1	NM_003922	TSS200		15:64126187-64126662	Promoter_Associated
cg01902747	0.076051536	0.066793202	0.187276106	chr10	32734661	+	CCDC7	NM_145023;NM_001026383	TSS1500;TSS1500		10:32734493-32735840	Promoter_Associated
cg01905589	0.22787393	0.215646379	0.07956839	chr1	26856408	+	RPS6KA1	NM_002953;NM_002953	1stExon;5'UTR		1:26855689-26857507	Promoter_Associated
cg01910741	0.878797891	0.867019374	0.019467177	chr6	36843333	+	PPIL1	NM_016059	TSS1500		6:36841797-36843338	Promoter_Associated
cg01915822	0.883100116	0.876295695	0.011159233	chr8	145596918	-	ADCK5	NM_174922	TSS1500		8:145596736-145597981	Promoter_Associated
cg01917164	0.229852575	0.207401141	0.148285002	chr10	105111002	+	PCGF6	NM_032154;NM_001011663	TSS200;TSS200		10:105110161-105111388	Promoter_Associated_Cell_type_specific
cg01925393	0.152959054	0.142574006	0.101434532	chr1	24194307	+	FUCA1	NM_000147	Body		1:24193725-24195814	Promoter_Associated
cg01929377	0.217288283	0.189670143	0.196117788	chr13	37634127	-	FAM48A	NM_017569;NM_001014286	TSS1500;TSS1500		13:37632712-37634363	Promoter_Associated
cg01935060	0.099104739	0.086930943	0.189084251	chr1	85040339	-	CTBS	NM_004388	TSS200		1:85039500-85040358	Promoter_Associated
cg01940713	0.75252832	0.726702493	0.050381021	chr7	5552460	-	FBXL18	NM_024963	Body	CDMR	7:5552417-5553931	Promoter_Associated
cg01954531	0.197923156	0.153748943	0.364363916	chrX	38660667	-	MID1IP1	NM_001098791;NM_001098790	TSS200;TSS200		X:38660238-38661261	Promoter_Associated_Cell_type_specific
cg01959848	0.085912989	0.076827889	0.161246164	chr11	57480394	+	TMX2	NM_015959;NM_153450;NM_001144012;NR_026593	Body;TSS1500;Body;Body		11:57479123-57480426	Promoter_Associated
cg01959848	0.085912989	0.076827889	0.161246164	chr11	57480394	+	MED19	NM_015959;NM_153450;NM_001144012;NR_026593	Body;TSS1500;Body;Body		11:57479123-57480426	Promoter_Associated
cg01964765	0.101196368	0.091442014	0.146228428	chr12	123869334	-	SETD8	NM_020382	Body		12:123868104-123870474	Promoter_Associated
cg01972157	0.07912041	0.069249527	0.192245676	chr16	12010179	-	GSPT1	NM_001130006;NM_001130007;NM_002094;NM_001130007	TSS1500;1stExon;TSS1500;5'UTR		16:12009668-12010196	Promoter_Associated
cg01980456	0.080503857	0.06982764	0.205259695	chr17	18266204	-	SHMT1	NM_004169;NM_148918	5'UTR;5'UTR		17:18265860-18267572	Promoter_Associated
cg01986577	0.345545509	0.3190222	0.115218911	chr12	27485373	-	ARNTL2	NM_020183	TSS1500	RDMR	12:27485290-27486673	Promoter_Associated
cg01994902	0.241766039	0.211355098	0.193942696	chr16	1576069	-	IFT140	NM_014714	Body		16:1576064-1576331	Promoter_Associated_Cell_type_specific
cg01997006	0.094861672	0.083360922	0.186454061	chr20	49410882	+	BCAS4	NM_198799;NM_001010974;NM_017843	TSS1500;TSS1500;TSS1500	CDMR	20:49410635-49412537	Promoter_Associated
cg01997953	0.09673138	0.08301169	0.220669473	chrX	30595690	+	CXorf21	NM_025159	5'UTR		X:30595632-30596204	Promoter_Associated
cg02005367	0.045580422	0.04232587	0.106874564	chr8	145133412	-	EXOSC4	NM_019037	TSS200		8:145132373-145133790	Promoter_Associated
cg02011723	0.436719188	0.397809889	0.134626782	chr19	12831888	-	TNPO2	NM_001136196;NM_001136195;NM_013433	5'UTR;5'UTR;5'UTR	DMR	19:12831499-12832504	Promoter_Associated
cg02013957	0.072021354	0.063197205	0.188563956	chr6	7390716	-	CAGE1	NM_205864;NM_031480;NM_001170693;NM_001170692	TSS1500;Body;TSS1500;TSS1500		6:7389286-7390744	Promoter_Associated
cg02013957	0.072021354	0.063197205	0.188563956	chr6	7390716	-	RIOK1	NM_205864;NM_031480;NM_001170693;NM_001170692	TSS1500;Body;TSS1500;TSS1500		6:7389286-7390744	Promoter_Associated
cg02021210	0.088631899	0.071011631	0.319770685	chr1	92546479	+	BTBD8	NM_183242	Body		1:92545643-92546946	Promoter_Associated_Cell_type_specific
cg02026306	0.127455747	0.116477163	0.129949297	chr19	50184053	-	PRMT1	NM_198318;NM_198319;NM_001536	Body;Body;Body		19:50183435-50184653	Promoter_Associated
cg02030913	0.142283467	0.123455611	0.204775634	chr6	31515391	+	NFKBIL1	NM_005007;NM_001144963;NM_130463;NM_005007;NM_001144961;NM_001144961;NM_138282;NM_001144962	5'UTR;5'UTR;TSS1500;1stExon;1stExon;5'UTR;TSS1500;5'UTR		6:31514394-31515927	Promoter_Associated
cg02030913	0.142283467	0.123455611	0.204775634	chr6	31515391	+	ATP6V1G2	NM_005007;NM_001144963;NM_130463;NM_005007;NM_001144961;NM_001144961;NM_138282;NM_001144962	5'UTR;5'UTR;TSS1500;1stExon;1stExon;5'UTR;TSS1500;5'UTR		6:31514394-31515927	Promoter_Associated
cg02034720	0.106535947	0.097227155	0.131909094	chr5	41925147	-	FBXO4	NM_033484;NM_012176	TSS1500;TSS1500	RDMR	5:41924677-41926355	Promoter_Associated
cg02035199	0.141581658	0.117272182	0.271773545	chr7	87849949	-	SRI	NM_198901;NM_003130	Body;TSS1500		7:87848874-87850561	Promoter_Associated
cg02051941	0.731441798	0.714728637	0.033347478	chr14	54954596	+	GMFB	NM_004124	Body		14:54954564-54956275	Promoter_Associated
cg02058367	0.064586449	0.0580737	0.153346542	chr17	27279594	-	PHF12	NM_001033561;NM_020889	TSS1500;TSS1500		17:27278340-27281526	Promoter_Associated
cg02060408	0.060367718	0.051789905	0.221106345	chr1	150898663	-	SETDB1	NM_012432;NM_001145415;NR_026977	TSS200;TSS200;TSS200		1:150898417-150899298	Promoter_Associated
cg02065704	0.076840831	0.071244374	0.109097024	chr22	37172029	+	RABL4	NM_006860;NM_006860	5'UTR;1stExon		22:37171532-37173091	Promoter_Associated
cg02071276	0.091254679	0.072578914	0.330348051	chr1	224303989	+	FBXO28	NM_015176;NM_001136115	Body;Body		1:224303860-224304349	Promoter_Associated_Cell_type_specific
cg02076642	0.079929961	0.070670875	0.177620618	chr12	125477679	+	BRI3BP	NM_080626	TSS1500		12:125477225-125479150	Promoter_Associated
cg02078039	0.236568891	0.205955466	0.199927953	chr6	30028257	-	ZNRD1	NM_014596;NM_170783;NR_026751	TSS1500;TSS1500;Body		6:30028228-30029841	Promoter_Associated
cg02078039	0.236568891	0.205955466	0.199927953	chr6	30028257	-	NCRNA00171	NM_014596;NM_170783;NR_026751	TSS1500;TSS1500;Body		6:30028228-30029841	Promoter_Associated
cg02079933	0.057952179	0.05324009	0.122349879	chr1	167599631	-	RCSD1	NM_052862;NM_052862	5'UTR;1stExon	DMR	1:167599025-167600629	Promoter_Associated
cg02095937	0.141415181	0.117103569	0.272151957	chr3	160166877	+	TRIM59	NM_173084	5'UTR		3:160166409-160168278	Promoter_Associated
cg02121104	0.310892266	0.292904775	0.085983015	chr14	75470314	-	EIF2B2	NM_014239	Body		14:75468827-75470394	Promoter_Associated
cg02121526	0.070332807	0.065414004	0.104598257	chr14	73392925	+	DCAF4	NM_181340;NM_001163508;NM_015604;NM_181341;NM_001163509	TSS200;TSS200;TSS200;TSS200;TSS200		14:73392441-73394031	Promoter_Associated
cg02135821	0.902008869	0.892172515	0.015818914	chr14	94545678	-	DDX24	NM_020414	Body		14:94545629-94547117	Promoter_Associated
cg02145593	0.071515208	0.064084552	0.158273436	chr3	48723307	-	NCKIPSD	NM_016453;NM_184231;NM_016453;NM_184231	1stExon;5'UTR;5'UTR;1stExon		3:48722859-48723713	Promoter_Associated
cg02148222	0.099905771	0.089759131	0.15450931	chr3	186649855	-	ST6GAL1	NM_173216;NM_173217	5'UTR;5'UTR		3:186648903-186650029	Promoter_Associated
cg02149193	0.886079175	0.87032836	0.025875807	chr12	132512069	+	EP400	NM_015409	Body		12:132512019-132512175	Gene_Associated
cg02150135	0.224255789	0.205126608	0.128630583	chr6	27279917	+	POM121L2	NM_033482	1stExon		6:27279877-27280918	Promoter_Associated
cg02152119	0.070733027	0.064536149	0.132276496	chr17	38083958	+	ORMDL3	NM_139280	TSS200		17:38083675-38084283	Promoter_Associated
cg02161531	0.139392635	0.11323474	0.299837705	chr6	37322835	-	RNF8	NM_003958;NM_183078	Body;Body		6:37321315-37322945	Promoter_Associated
cg02162897	0.819176552	0.79035438	0.051674744	chr2	38300537	-	CYP1B1	NM_000104	Body		2:38300486-38300632	NonGene_Associated_Cell_type_specific
cg02176678	0.743928944	0.675230319	0.139785145	chr2	219576539	-	TTLL4	NM_014640	5'UTR		2:219575105-219576736	Promoter_Associated
cg02176961	0.067767785	0.062864136	0.108362426	chr10	15130767	-	ACBD7	NM_001039844;NM_001039844	1stExon;5'UTR		10:15130266-15131185	Promoter_Associated
cg02179438	0.115920798	0.101756512	0.188018306	chrX	49091760	-	CCDC22	NM_014008	TSS200		X:49091596-49092554	Promoter_Associated
cg02182754	0.924473323	0.915800027	0.013599082	chr6	30699363	-	FLOT1	NM_005803	Body		6:30698505-30699531	Promoter_Associated
cg02192117	0.227726357	0.191309074	0.251395976	chr7	5458719	-	TNRC18	NM_001080495	Body		7:5458379-5459110	NonGene_Associated_Cell_type_specific
cg02206767	0.704741475	0.670034313	0.072859143	chr17	17990805	+	DRG2	NM_001388	TSS1500		17:17990804-17992419	Promoter_Associated
cg02219125	0.06619723	0.058284909	0.183648472	chr14	89290504	+	TTC8	NM_144596;NM_198309;NM_198310	TSS1500;TSS1500;TSS1500		14:89290252-89291832	Promoter_Associated
cg02223028	0.91013723	0.901970211	0.013004304	chr16	30536135	-	ZNF768	NM_024671	Body		16:30535982-30536168	Gene_Associated_Cell_type_specific
cg02224369	0.525478738	0.502174904	0.065442458	chr11	33758529	+	CD59	NM_000611;NM_203330;NM_203329;NM_203331	TSS1500;TSS1500;TSS1500;TSS1500	RDMR	11:33757349-33758674	Promoter_Associated
cg02227605	0.284510193	0.261910759	0.119405019	chr5	10441490	-	ROPN1L	NM_031916	TSS1500		5:10441041-10443001	Promoter_Associated
cg02250357	0.115551918	0.099656446	0.213506176	chr16	69795965	-	WWP2	NM_007014;NM_199423	TSS1500;TSS1500		16:69795754-69797309	Promoter_Associated
cg02250680	0.178463617	0.16700942	0.095700505	chr11	58346542	-	LPXN	NM_001143995;NR_024091;NM_053023	TSS1500;TSS200;TSS200		11:58346110-58346861	Promoter_Associated
cg02250680	0.178463617	0.16700942	0.095700505	chr11	58346542	-	ZFP91-CNTF	NM_001143995;NR_024091;NM_053023	TSS1500;TSS200;TSS200		11:58346110-58346861	Promoter_Associated
cg02250680	0.178463617	0.16700942	0.095700505	chr11	58346542	-	ZFP91	NM_001143995;NR_024091;NM_053023	TSS1500;TSS200;TSS200		11:58346110-58346861	Promoter_Associated
cg02253499	0.739878945	0.711618912	0.056184391	chr3	12602046	+	MKRN2	NM_014160	Body		3:12602009-12602160	Promoter_Associated_Cell_type_specific
cg02259698	0.168956843	0.153627813	0.137215362	chr2	10953349	+	PDIA6	NM_005742	TSS1500		2:10952222-10953621	Promoter_Associated
cg02285386	0.852432944	0.834020522	0.031503468	chr22	35695157	+	TOM1	NR_024195;NM_001135732;NR_024194;NM_001135729;NM_001135730;NM_005488	TSS1500;TSS1500;TSS1500;TSS200;TSS1500;TSS1500		22:35695055-35696891	Promoter_Associated
cg02291020	0.112183166	0.093283508	0.266162253	chr10	81963408	+	ANXA11	NM_145868;NM_145869;NM_001157	5'UTR;5'UTR;5'UTR		10:81963214-81963545	Promoter_Associated
cg02294176	0.078471498	0.071614622	0.131914558	chr5	75698824	-	IQGAP2	NM_006633	TSS1500		5:75698279-75699287	Promoter_Associated
cg02298360	0.057571432	0.052059783	0.145183782	chr1	16533422	+	ARHGEF19	NM_153213	Body		1:16532722-16534260	Promoter_Associated
cg02301209	0.105887438	0.09346701	0.180002293	chr6	21593717	+	SOX4	NM_003107	TSS1500		6:21593667-21594162	Promoter_Associated
cg02313965	0.099584034	0.088023351	0.178028159	chr2	25016582	+	C2orf79	NM_001013663;NM_024322	TSS1500;5'UTR		2:25015367-25017320	Promoter_Associated
cg02313965	0.099584034	0.088023351	0.178028159	chr2	25016582	+	CENPO	NM_001013663;NM_024322	TSS1500;5'UTR		2:25015367-25017320	Promoter_Associated
cg02315926	0.219495379	0.195796326	0.16483687	chr14	70140384	-	KIAA0247	NM_014734	Body		14:70140044-70140464	Promoter_Associated
cg02316091	0.085333513	0.074147493	0.202714522	chr9	5628906	+	KIAA1432	NM_001135920	TSS1500		9:5628538-5629181	Promoter_Associated
cg02318347	0.045041966	0.040587675	0.150228097	chr13	31735110	-	HSPH1	NM_006644	Body		13:31734909-31736581	Promoter_Associated
cg02347652	0.84079126	0.825248222	0.026919548	chr12	122332665	-	PSMD9	NM_002813	Body		12:122332001-122332892	Gene_Associated
cg02349713	0.073293915	0.066609776	0.137959511	chr16	25122757	+	LCMT1	NM_001032391;NM_016309	TSS1500;TSS1500		16:25122568-25123451	Promoter_Associated
cg02356872	0.225642876	0.210358126	0.101193683	chr19	49617495	-	LIN7B	NM_022165	TSS200		19:49616934-49618771	Promoter_Associated
cg02359409	0.114179308	0.099558263	0.19768826	chr6	42947317	+	PEX6	NM_000287	TSS1500		6:42946023-42947890	Promoter_Associated
cg02366575	0.073162943	0.067360126	0.11921826	chr1	91966307	+	CDC7	NM_001134420;NM_003503;NM_001134419	TSS1500;TSS200;TSS200		1:91966285-91967516	Promoter_Associated
cg02366772	0.0588582	0.050645907	0.216797735	chr7	105662809	+	FLJ23834	NM_152750	Body		7:105662302-105663425	Promoter_Associated
cg02387474	0.090096216	0.07525192	0.259738117	chr1	8763006	-	RERE	NM_012102;NM_001042681	5'UTR;5'UTR		1:8762374-8764181	Promoter_Associated
cg02401102	0.068052828	0.060616428	0.166946288	chr6	117923454	+	GOPC	NM_020399;NM_020399;NM_001017408;NM_001017408	1stExon;5'UTR;1stExon;5'UTR		6:117922739-117924236	Promoter_Associated
cg02405517	0.431610372	0.387782965	0.154480106	chr19	7984832	+	SNAPC2	NR_030717;NM_003083	TSS1500;TSS1500		19:7984526-7986332	Promoter_Associated
cg02407785	0.052613508	0.044890081	0.229036531	chr13	67804285	-	PCDH9	NM_203487;NM_020403;NM_203487;NM_020403	5'UTR;5'UTR;1stExon;1stExon	CDMR	13:67803967-67805360	Promoter_Associated_Cell_type_specific
cg02417823	0.105666974	0.098986881	0.094215292	chrX	21958684	+	SMS	NM_004595	TSS200		X:21958317-21959738	Promoter_Associated
cg02425732	0.090212286	0.084147195	0.100408748	chr20	17662212	+	RRBP1	NM_001042576;NM_004587	5'UTR;5'UTR		20:17661786-17662436	Promoter_Associated
cg02446106	0.126238729	0.09853623	0.357428406	chr19	57751691	+	ZNF805	NM_001023563;NM_001145078	TSS1500;TSS1500		19:57751520-57752751	Promoter_Associated
cg02456219	0.082080978	0.072957527	0.169991091	chr6	41754918	+	PRICKLE4	NM_013397;NM_001134493	3'UTR;TSS1500		6:41754149-41755863	Promoter_Associated
cg02456219	0.082080978	0.072957527	0.169991091	chr6	41754918	+	TOMM6	NM_013397;NM_001134493	3'UTR;TSS1500		6:41754149-41755863	Promoter_Associated
cg02458237	0.097214101	0.082621225	0.23465314	chr17	18061763	-	MYO15A	NM_016239	Body		17:18061138-18062142	Promoter_Associated
cg02467899	0.874225816	0.861614972	0.020962662	chr17	79236161	+	SLC38A10	NM_001037984;NM_138570	Body;Body		17:79236151-79236208	Gene_Associated_Cell_type_specific
cg02501882	0.095103628	0.089622863	0.085633559	chr3	27410970	+	NEK10	NM_199347	TSS200		3:27410398-27411358	Promoter_Associated
cg02519218	0.434647578	0.385882789	0.171683407	chr12	133424286	-	CHFR	NM_001161345;NM_001161347;NM_018223;NM_001161346;NM_001161344	Body;Body;Body;Body;Body		12:133423975-133424503	Gene_Associated_Cell_type_specific
cg02521996	0.070538175	0.063494611	0.151770108	chr16	30134825	+	MAPK3	NM_002746;NM_001040056;NM_001109891	TSS200;TSS200;TSS200		16:30134189-30135052	Promoter_Associated
cg02522523	0.080303327	0.07115334	0.174528274	chr12	113573421	-	RASAL1	NM_004658	5'UTR		12:113573029-113574406	Promoter_Associated_Cell_type_specific
cg02523415	0.091555382	0.084302837	0.119063514	chr8	82633572	-	ZFAND1	NM_001170797;NM_001170796;NR_033194;NM_024699;NR_033195;NR_033196;NR_033193	TSS200;TSS200;TSS200;TSS200;TSS200;TSS200;TSS200		8:82633275-82633859	Promoter_Associated
cg02535342	0.072810411	0.062711029	0.215425549	chr2	70417372	-	C2orf42	NM_017880	5'UTR		2:70417089-70418520	Promoter_Associated
cg02543202	0.269644036	0.253533597	0.088879183	chr2	120516858	+	PTPN4	NM_002830	TSS1500	RDMR	2:120516834-120517938	Promoter_Associated
cg02546208	0.068034947	0.063867071	0.091203721	chr12	1100009	+	ERC1	NM_178040;NR_027949;NR_027946;NR_027948;NM_178039	TSS1500;TSS1500;TSS1500;TSS1500;TSS1500		12:1099908-1100172	Promoter_Associated
cg02552489	0.449178159	0.428475112	0.068076372	chr2	96069055	-	FAHD2A	NM_016044	5'UTR		2:96067832-96069349	Promoter_Associated
cg02553486	0.569660066	0.538854446	0.080205646	chr4	47840095	+	CORIN	NM_006587	TSS200		4:47838141-47840153	Promoter_Associated
cg02557269	0.112243914	0.09850463	0.188373775	chr7	54826467	+	SEC61G	NM_001012456;NM_014302	5'UTR;5'UTR		7:54825851-54827607	Promoter_Associated
cg02564969	0.099439511	0.084179226	0.24035497	chr6	151773285	+	C6orf211	NM_024573;NM_017909;NM_017909	TSS200;1stExon;5'UTR		6:151772562-151774471	Promoter_Associated
cg02564969	0.099439511	0.084179226	0.24035497	chr6	151773285	+	RMND1	NM_024573;NM_017909;NM_017909	TSS200;1stExon;5'UTR		6:151772562-151774471	Promoter_Associated
cg02578312	0.308628835	0.252409731	0.290105331	chr8	146018599	-	RPL8	NM_000973;NM_033301	TSS1500;TSS1500		8:146016858-146018750	Promoter_Associated
cg02592727	0.202938041	0.17358399	0.225405433	chr19	55574733	+	RDH13	NR_027382;NM_138412;NM_001145971;NR_027381	TSS200;5'UTR;TSS200;TSS200		19:55574061-55575017	Promoter_Associated
cg02593082	0.103781053	0.097494144	0.090155598	chr19	11616670	+	ZNF653	NM_138783	TSS200		19:11615440-11617264	Promoter_Associated
cg02613937	0.361376085	0.32323563	0.160914801	chr19	45395297	-	TOMM40	NM_006114;NM_001128917;NM_001128916	Body;Body;Body		19:45393379-45395688	Promoter_Associated
cg02632852	0.097929888	0.088775143	0.141593452	chr17	5094881	-	ZNF594	NM_032530	5'UTR	DMR	17:5094514-5095906	Promoter_Associated
cg02633229	0.889301533	0.875110641	0.023207243	chr15	40674878	+	C15orf23	NM_001142762;NM_001142761;NM_033286	TSS200;TSS200;TSS200		15:40674598-40676197	Promoter_Associated
cg02639294	0.15181418	0.131536072	0.206848059	chr16	30406318	+	ZNF48	NM_152652	TSS1500		16:30406118-30407614	Promoter_Associated
cg02641675	0.060309813	0.054849208	0.136921967	chr6	74363634	-	SLC17A5	NM_012434;NM_012434	5'UTR;1stExon		6:74363606-74364098	Promoter_Associated
cg02653313	0.04546737	0.04082111	0.155516152	chr3	49131667	-	QRICH1	NM_017730;NM_198880	TSS200;TSS200		3:49131250-49132273	Promoter_Associated
cg02653364	0.05912879	0.051812331	0.190565266	chr16	58283706	+	CCDC113	NM_001142302;NM_014157	TSS200;TSS200		16:58283163-58284388	Promoter_Associated_Cell_type_specific
cg02673417	0.739709926	0.703031238	0.073370841	chr6	137105249	-	MAP3K5	NM_005923	Body		6:137105009-137105258	Promoter_Associated
cg02702524	0.04716439	0.043107773	0.12974999	chr16	740552	-	WDR24	NM_032259	TSS200		16:739657-740584	Promoter_Associated
cg02705752	0.839014413	0.82690404	0.020975677	chr11	64135650	-	MIR1237	NR_031602;NM_001006944;NM_003942	TSS1500;Body;Body		11:64135430-64135786	Gene_Associated_Cell_type_specific
cg02705752	0.839014413	0.82690404	0.020975677	chr11	64135650	-	RPS6KA4	NR_031602;NM_001006944;NM_003942	TSS1500;Body;Body		11:64135430-64135786	Gene_Associated_Cell_type_specific
cg02717486	0.113476022	0.098171759	0.209007518	chr5	133512833	-	SKP1	NM_006930;NM_170679	TSS200;TSS200		5:133512419-133513205	Promoter_Associated
cg02733847	0.1835623	0.171888746	0.094794702	chr6	31649519	+	LY6G5C	NM_025262	TSS1500		6:31648043-31649635	Promoter_Associated
cg02737149	0.070404591	0.065074242	0.113582913	chr6	31708032	+	MSH5	NM_002441;NM_025259;NM_172165;NM_172166	5'UTR;5'UTR;5'UTR;5'UTR		6:31707012-31708446	Promoter_Associated
cg02761940	0.042419613	0.037676764	0.171056398	chr11	63439157	-	ATL3	NM_015459	TSS200		11:63437735-63439653	Promoter_Associated
cg02774935	0.626972945	0.588182134	0.092140227	chr22	22090816	+	YPEL1	NM_013313	TSS1500		22:22089040-22090864	Promoter_Associated
cg02821342	0.067272798	0.060486017	0.153421603	chr7	130793551	+	MKLN1	NM_001145354;NR_015431	TSS1500;Body		7:130793420-130793675	Promoter_Associated
cg02821342	0.067272798	0.060486017	0.153421603	chr7	130793551	+	FLJ43663	NM_001145354;NR_015431	TSS1500;Body		7:130793420-130793675	Promoter_Associated
cg02855207	0.449497834	0.414444065	0.117136762	chr11	73087016	-	RELT	NM_032871;NM_152222	TSS1500;TSS1500		11:73086729-73087771	Promoter_Associated
cg02861733	0.127028061	0.114801895	0.146000768	chr1	153930593	+	CRTC2	NM_181715	Body		1:153929881-153931785	Promoter_Associated
cg02866733	0.245007763	0.234287503	0.064547461	chr6	31621179	+	BAT3	NM_004639;NM_001098534;NM_080702;NM_080703	TSS1500;TSS1500;TSS1500;TSS1500		6:31619524-31621189	Promoter_Associated
cg02871382	0.108887672	0.097653871	0.157091494	chr2	38829961	+	HNRPLL	NM_138394;NM_001142650;NM_138394	5'UTR;Body;1stExon		2:38829925-38831356	Promoter_Associated
cg02878439	0.222102503	0.181173153	0.293856466	chr16	87498480	-	ZCCHC14	NM_015144	Body	DMR	16:87497550-87498792	Promoter_Associated_Cell_type_specific
cg02881158	0.088651913	0.071329565	0.313651589	chr4	154143948	+	TRIM2	NM_015271;NM_001130067	Body;5'UTR		4:154143240-154144635	Promoter_Associated_Cell_type_specific
cg02895192	0.157239689	0.134678119	0.223449937	chrX	153190027	+	ARHGAP4	NM_001666;NM_001164741	Body;Body	DMR	X:153189567-153190418	Promoter_Associated_Cell_type_specific
cg02902079	0.061455357	0.055813752	0.138918152	chr2	136874716	+	CXCR4	NM_003467;NM_001008540	Body;TSS1500	DMR	2:136874594-136874725	Promoter_Associated
cg02904344	0.796048648	0.770264503	0.047502657	chr6	134498979	-	SGK1	NM_001143676;NM_001143677;NM_001143677	Body;1stExon;5'UTR	RDMR	6:134498673-134500349	Promoter_Associated
cg02912379	0.809271631	0.792024388	0.031079169	chr1	145054067	+	PDE4DIP	NM_022359	Body		1:145053972-145054405	Promoter_Associated
cg02914427	0.096712851	0.082548288	0.228469303	chr16	29674184	+	SPN	NM_001030288;NM_003123	TSS200;TSS1500		16:29673930-29675373	Promoter_Associated
cg02919257	0.092984532	0.078875771	0.237408533	chr12	497824	+	CCDC77	NM_001130148;NM_001130147;NM_001042603;NM_005056	TSS1500;TSS1500;Body;Body		12:497660-499377	Promoter_Associated
cg02919257	0.092984532	0.078875771	0.237408533	chr12	497824	+	KDM5A	NM_001130148;NM_001130147;NM_001042603;NM_005056	TSS1500;TSS1500;Body;Body		12:497660-499377	Promoter_Associated
cg02964396	0.065060682	0.057991096	0.165954545	chr19	13213777	+	LYL1	NM_005583	TSS200		19:13213180-13214730	Promoter_Associated
cg02970218	0.205633177	0.172650027	0.25222249	chr5	126365232	+	3-Mar	NM_178450	5'UTR		5:126365004-126365853	Promoter_Associated_Cell_type_specific
cg02994018	0.096589345	0.080322178	0.266065663	chr2	201936101	+	NDUFB3	NM_002491;NM_173822	TSS1500;5'UTR		2:201935697-201937129	Promoter_Associated
cg02994018	0.096589345	0.080322178	0.266065663	chr2	201936101	+	FAM126B	NM_002491;NM_173822	TSS1500;5'UTR		2:201935697-201937129	Promoter_Associated
cg02994326	0.083427617	0.075227164	0.149271333	chr7	98741989	+	SMURF1	NM_181349;NM_020429	TSS1500;TSS1500		7:98741684-98742172	Promoter_Associated
cg03016991	0.12116506	0.105908281	0.194158334	chr12	109124380	+	CORO1C	NM_014325	5'UTR		12:109124140-109124601	Promoter_Associated
cg03042477	0.603923849	0.550900599	0.132574615	chr16	31472055	+	ARMC5	NM_024742;NM_001105247	Body;Body		16:31471477-31472507	Promoter_Associated
cg03056766	0.104919317	0.090454322	0.21401898	chr5	77656305	-	SCAMP1	NM_004866	TSS200		5:77655689-77656589	Promoter_Associated
cg03058556	0.095723772	0.0843315	0.182805635	chr6	33421509	+	ZBTB9	NM_152735	TSS1500		6:33420954-33422707	Promoter_Associated
cg03087372	0.255464902	0.221915535	0.203114433	chr20	4803035	+	RASSF2	NM_014737	5'UTR	CDMR	20:4802954-4803607	Promoter_Associated
cg03104561	0.135707974	0.115018577	0.238638602	chr7	150780086	+	TMUB1	NM_001136044;NM_031434;NM_031434	5'UTR;1stExon;5'UTR		7:150779682-150781151	Promoter_Associated
cg03108344	0.115759195	0.106563737	0.119410212	chr6	150326762	+	RAET1K	NR_024045	TSS1500		6:150325447-150327343	Promoter_Associated
cg03110267	0.04602923	0.041633961	0.144789468	chr18	43753927	+	C18orf25	NM_145055;NM_001008239	TSS200;TSS200		18:43753309-43754214	Promoter_Associated
cg03117949	0.096642653	0.078675068	0.296753531	chr21	30396586	+	USP16	NM_001001992;NM_001032410;NM_006447	TSS1500;TSS1500;TSS1500		21:30396468-30397866	Promoter_Associated
cg03131677	0.073426414	0.067776283	0.115518636	chr7	43965924	-	URGCP	NM_001077664;NM_015983;NM_001077664	5'UTR;TSS200;1stExon		7:43965334-43966989	Promoter_Associated
cg03131677	0.073426414	0.067776283	0.115518636	chr7	43965924	-	UBE2D4	NM_001077664;NM_015983;NM_001077664	5'UTR;TSS200;1stExon		7:43965334-43966989	Promoter_Associated
cg03149454	0.08213479	0.075610316	0.119410354	chr20	33104576	-	DYNLRB1	NM_014183	Body		20:33103923-33105042	Promoter_Associated
cg03153178	0.063298673	0.056049807	0.17546584	chr10	70480812	-	CCAR1	NM_018237	TSS200		10:70480508-70482420	Promoter_Associated
cg03168249	0.154687497	0.144463692	0.098649652	chr10	102822423	-	KAZALD1	NM_030929	Body		10:102822310-102822682	Promoter_Associated
cg03169018	0.103367776	0.09082555	0.186616401	chr8	24772435	+	NEFM	NM_001105541;NM_005382	TSS200;Body	DMR	8:24771921-24773430	Promoter_Associated_Cell_type_specific
cg03186440	0.34276691	0.316596075	0.114584471	chr16	89042185	-	CBFA2T3	NM_005187	Body		16:89041875-89042224	Promoter_Associated_Cell_type_specific
cg03208830	0.056616734	0.049073229	0.206292307	chr19	45909395	+	PPP1R13L	NM_001142502;NM_006663;NM_012099	5'UTR;TSS1500;TSS200		19:45909101-45910052	Promoter_Associated
cg03208830	0.056616734	0.049073229	0.206292307	chr19	45909395	+	CD3EAP	NM_001142502;NM_006663;NM_012099	5'UTR;TSS1500;TSS200		19:45909101-45910052	Promoter_Associated
cg03212674	0.872924637	0.857880625	0.025080196	chr1	155243807	+	CLK2	NM_003993	TSS1500		1:155242736-155243836	Promoter_Associated
cg03216991	0.277966017	0.256276152	0.117209281	chr17	2415620	-	METT10D	NM_024086	TSS1500		17:2414350-2415666	Promoter_Associated
cg03229959	0.098303008	0.089262058	0.139188492	chr8	38089560	-	DDHD2	NM_001164232;NM_001164232;NM_015214;NM_001164234	5'UTR;1stExon;5'UTR;5'UTR		8:38089045-38089695	Promoter_Associated
cg03233793	0.595667764	0.562885578	0.081666202	chr19	19626605	+	NDUFA13	NM_015965;NM_032037	TSS1500;TSS200		19:19625796-19627528	Promoter_Associated
cg03233793	0.595667764	0.562885578	0.081666202	chr19	19626605	+	TSSK6	NM_015965;NM_032037	TSS1500;TSS200		19:19625796-19627528	Promoter_Associated
cg03238595	0.056554016	0.049176771	0.201652454	chr19	44598377	-	ZNF224	NM_013398	TSS200		19:44597972-44599764	Promoter_Associated
cg03238639	0.128603941	0.117537691	0.129811391	chr12	57940684	-	DCTN2	NM_006400	Body		12:57939858-57941608	Promoter_Associated
cg03248196	0.060054931	0.052386888	0.197076934	chr12	48214108	-	HDAC7	NM_001098416;NM_015401	TSS1500;TSS1500		12:48213750-48215177	Promoter_Associated
cg03257294	0.085927499	0.074110923	0.213433727	chr1	222763046	+	TAF1A	NM_139352;NM_005681	5'UTR;5'UTR		1:222762234-222763665	Promoter_Associated
cg03259494	0.052703306	0.045826045	0.2017257	chr17	47307743	+	PHOSPHO1	NM_001143804;NM_178500	5'UTR;5'UTR	DMR	17:47307383-47308953	Promoter_Associated
cg03260799	0.375549044	0.348064366	0.109647204	chr11	66444738	+	RBM4B	NM_031492	5'UTR	RDMR	11:66444643-66446725	Promoter_Associated
cg03270929	0.049525116	0.043546384	0.18560741	chr3	46735315	-	ALS2CL	NM_147129	TSS200		3:46734119-46735928	Promoter_Associated_Cell_type_specific
cg03273694	0.121483942	0.104758568	0.213697384	chrX	131156448	-	MST4	NM_016542;NM_001042452;NM_001042453	TSS1500;TSS1500;TSS1500		X:131156086-131157733	Promoter_Associated_Cell_type_specific
cg03274695	0.158416624	0.146470155	0.113117008	chr6	31466087	-	MICB	NM_005931	Body		6:31465197-31466246	Promoter_Associated
cg03288461	0.055810675	0.050785369	0.136128164	chr15	34635330	-	NOP10	NM_018648;NM_018648	1stExon;5'UTR		15:34635006-34635943	Promoter_Associated
cg03289130	0.100824885	0.091041345	0.147257979	chr2	53994856	+	LOC100302652	NM_001164165;NM_145863;NM_001008708;NM_016115	Body;5'UTR;TSS200;5'UTR		2:53994240-53995654	Promoter_Associated
cg03289130	0.100824885	0.091041345	0.147257979	chr2	53994856	+	ASB3	NM_001164165;NM_145863;NM_001008708;NM_016115	Body;5'UTR;TSS200;5'UTR		2:53994240-53995654	Promoter_Associated
cg03289130	0.100824885	0.091041345	0.147257979	chr2	53994856	+	CHAC2	NM_001164165;NM_145863;NM_001008708;NM_016115	Body;5'UTR;TSS200;5'UTR		2:53994240-53995654	Promoter_Associated
cg03302259	0.067462487	0.057118135	0.240136612	chr19	11689855	+	ACP5	NM_001111034;NM_001611;NM_001111035;NM_001111036	TSS1500;TSS1500;TSS200;TSS200	DMR	19:11688874-11690044	Promoter_Associated
cg03304714	0.063487842	0.05871283	0.112804537	chr17	57297813	-	GDPD1	NM_182569;NM_001165994;NM_001165993	TSS200;TSS200;TSS200		17:57297222-57298888	Promoter_Associated
cg03319070	0.89901933	0.89048143	0.01376661	chr12	125345167	-	SCARB1	NM_001082959;NM_005505	Body;Body		12:125345086-125345193	Gene_Associated_Cell_type_specific
cg03328639	0.240338607	0.221229528	0.119524457	chr12	123451280	+	ABCB9	NM_203444;NM_019625;NM_019624	5'UTR;TSS1500;TSS1500		12:123450817-123451397	Promoter_Associated
cg03331853	0.538422948	0.518165313	0.055327456	chr13	48669516	+	MED4	NM_014166	TSS1500		13:48668389-48669624	Promoter_Associated
cg03341508	0.184122306	0.155513275	0.243626674	chr8	38238324	+	WHSC1L1	NM_023034;NM_017778	5'UTR;5'UTR		8:38237684-38238839	Promoter_Associated_Cell_type_specific
cg03346041	0.125011911	0.114034306	0.132597653	chr8	68255952	-	ARFGEF1	NM_006421	TSS200		8:68255836-68256233	Promoter_Associated
cg03349953	0.373385179	0.345093742	0.11367635	chr5	140515207	+	PCDHB5	NM_015669	1stExon		5:140514547-140515396	NonGene_Associated_Cell_type_specific
cg03350042	0.106567237	0.098364957	0.115547622	chr15	40733177	-	BAHD1	NM_014952	TSS1500		15:40732875-40733368	Promoter_Associated
cg03352347	0.060134363	0.050260003	0.258778896	chr1	114471812	+	HIPK1	NM_198268;NM_152696	TSS200;TSS200		1:114471651-114471931	Promoter_Associated_Cell_type_specific
cg03353699	0.823246817	0.807978795	0.027007597	chr6	30644693	-	KIAA1949	NM_001134870;NM_133471	3'UTR;3'UTR		6:30644477-30645026	Gene_Associated_Cell_type_specific
cg03356026	0.25323151	0.229334567	0.143003108	chr3	176912588	-	TBL1XR1	NM_024665	5'UTR		3:176912413-176912632	Promoter_Associated_Cell_type_specific
cg03360374	0.091784964	0.083339546	0.139256579	chrX	48980258	-	GPKOW	NM_015698	TSS200		X:48979930-48980289	Promoter_Associated
cg03367560	0.077288511	0.068446125	0.175285106	chr6	126307401	+	TRMT11	NM_001031712	TSS200		6:126307262-126308443	Promoter_Associated
cg03368399	0.136244293	0.126596087	0.105962994	chr8	22102556	+	POLR3D	NM_001722;NR_029714	TSS200;TSS200		8:22102510-22103015	Promoter_Associated
cg03368399	0.136244293	0.126596087	0.105962994	chr8	22102556	+	MIR320A	NM_001722;NR_029714	TSS200;TSS200		8:22102510-22103015	Promoter_Associated
cg03373091	0.067470732	0.061637074	0.130463438	chr22	38902403	+	DDX17	NM_006386;NM_001098504	TSS200;TSS200		22:38901222-38903129	Promoter_Associated
cg03379131	0.195527077	0.176640043	0.146555979	chr1	155024281	-	ADAM15	NM_207194;NM_207196;NM_207197;NM_003815;NM_207195;NM_207191	Body;Body;Body;Body;Body;Body		1:155024151-155025400	Promoter_Associated
cg03387353	0.167159648	0.150338985	0.153007457	chr8	61429246	+	RAB2A	NM_002865	TSS1500		8:61428915-61430412	Promoter_Associated
cg03403155	0.530059516	0.491971409	0.107579882	chr8	103422885	-	UBR5	NM_015902	Body		8:103422842-103423030	Promoter_Associated
cg03407567	0.087512309	0.078741229	0.152366733	chr12	56545570	+	MYL6B	NM_002475	TSS1500		12:56545226-56546855	Promoter_Associated
cg03409120	0.134354948	0.123249804	0.124464106	chr17	58754402	+	BCAS3	NM_017679;NM_001099432	TSS1500;TSS1500		17:58754347-58755815	Promoter_Associated
cg03415695	0.08258891	0.074691737	0.144999416	chr22	46440562	-	LOC100271722	NR_027036	Body	RDMR	22:46439736-46441298	Promoter_Associated
cg03418137	0.206340218	0.178625266	0.208088885	chr11	67085976	-	LOC100130987	NR_024469	Body		11:67084599-67086007	Promoter_Associated
cg03420356	0.11333553	0.095252008	0.2507788	chr6	52528802	-	LOC730101	NR_024405;NR_024403	TSS1500;TSS1500		6:52527963-52529596	Promoter_Associated
cg03420670	0.062748133	0.048761864	0.363819238	chr1	15943511	+	DDI2	NM_032341	TSS1500		1:15943417-15944181	Promoter_Associated
cg03424727	0.088533535	0.078360143	0.176104	chr2	145277646	-	ZEB2	NR_033258;NM_014795;NM_001171653;NM_014795;NM_001171653	Body;5'UTR;1stExon;1stExon;5'UTR		2:145277204-145277973	Promoter_Associated
cg03428881	0.094623799	0.087163086	0.118485808	chr7	150725579	+	ABCB8	NM_007188;NM_007188	1stExon;5'UTR		7:150724947-150726137	Promoter_Associated
cg03436653	0.079025989	0.073118698	0.112086798	chr3	9932323	-	JAGN1	NM_032492;NM_032492	5'UTR;1stExon		3:9931898-9933011	Promoter_Associated
cg03441227	0.213971362	0.170261988	0.329661338	chr1	114301296	+	PHTF1	NM_006608	1stExon		1:114300873-114302704	Promoter_Associated
cg03446203	0.149096137	0.124376312	0.26153114	chr6	31802173	-	C6orf48	NM_001040437;NR_002745;NM_001040438	TSS1500;TSS1500;TSS1500	RDMR	6:31802048-31804836	Promoter_Associated
cg03446203	0.149096137	0.124376312	0.26153114	chr6	31802173	-	SNORD48	NM_001040437;NR_002745;NM_001040438	TSS1500;TSS1500;TSS1500	RDMR	6:31802048-31804836	Promoter_Associated
cg03451178	0.812557631	0.795470778	0.030661208	chr2	172864273	+	MAP1D	NM_199227	TSS1500		2:172863994-172865833	Promoter_Associated
cg03466124	0.490297369	0.438485573	0.161127644	chr3	179168156	-	GNB4	NM_021629	5'UTR	RDMR	3:179168122-179168468	Promoter_Associated_Cell_type_specific
cg03473046	0.181131497	0.158620061	0.1914622	chr22	26908215	-	TFIP11	NM_001008697;NM_012143	5'UTR;5'UTR		22:26907844-26908968	Promoter_Associated
cg03485667	0.590217103	0.552467016	0.095357392	chr16	75143200	+	ZNRF1	NM_032268	3'UTR		16:75142688-75143212	Promoter_Associated_Cell_type_specific
cg03501596	0.121103654	0.106022173	0.191876382	chr1	45987721	+	PRDX1	NM_181696;NM_002574;NM_181697	TSS200;TSS200;TSS200		1:45986876-45988290	Promoter_Associated
cg03505654	0.107615403	0.092315138	0.221245444	chr1	247579608	-	NLRP3	NM_001079821;NM_001127461	5'UTR;5'UTR		1:247578912-247579639	Promoter_Associated
cg03520976	0.041340712	0.034776467	0.249451871	chr10	112432321	+	RBM20	NM_001134363	Body	DMR	10:112431520-112432649	Promoter_Associated
cg03524611	0.085653503	0.075823618	0.175864944	chr8	27631853	-	ESCO2	NM_001017420	TSS1500		8:27631492-27632481	Promoter_Associated
cg03535439	0.047899121	0.042251474	0.180997505	chr6	42981950	+	MEA1	NM_014623;NM_057161	TSS1500;TSS200		6:42981089-42982340	Promoter_Associated
cg03535439	0.047899121	0.042251474	0.180997505	chr6	42981950	+	KLHDC3	NM_014623;NM_057161	TSS1500;TSS200		6:42981089-42982340	Promoter_Associated
cg03536654	0.116508036	0.102199441	0.189042158	chr22	31688645	-	PIK3IP1	NM_052880;NM_001135911	TSS200;TSS200		22:31687855-31688804	Promoter_Associated
cg03541936	0.116936984	0.106463292	0.13537521	chr15	42500120	-	VPS39	NM_015289	Body		15:42500005-42500930	Promoter_Associated
cg03548730	0.083299525	0.074016339	0.170464496	chr1	43919949	-	HYI	NM_031207	TSS200		1:43919746-43920542	Promoter_Associated
cg03560797	0.112999625	0.106303557	0.088128104	chr7	106301641	-	FLJ36031	NM_175884	TSS200		7:106301599-106301794	Promoter_Associated
cg03562367	0.093469572	0.067783483	0.463563012	chr21	17106209	+	USP25	NM_013396	Body		21:17106107-17106410	Promoter_Associated_Cell_type_specific
cg03565750	0.066401926	0.059233946	0.164800908	chr19	50371197	+	PNKP	NM_007254	TSS1500		19:50370149-50371396	Promoter_Associated
cg03573702	0.079671483	0.066269986	0.265707812	chr19	44669354	-	ZNF226	NM_001032372;NM_015919;NM_001032374;NM_001032372;NM_001032373;NM_001146220	1stExon;5'UTR;5'UTR;5'UTR;5'UTR;5'UTR		19:44668738-44669671	Promoter_Associated
cg03580106	0.110766837	0.096113741	0.20471141	chr16	89283057	+	ZNF778	NM_182531	TSS1500		16:89282706-89284691	Promoter_Associated
cg03584693	0.370928369	0.339710944	0.126832915	chr3	101280436	+	RG9MTD1	NM_017819	TSS1500		3:101280433-101281214	Promoter_Associated
cg03595924	0.093282725	0.07954411	0.229854829	chr10	75118103	-	TTC18	NM_145170	5'UTR		10:75117827-75119134	Promoter_Associated
cg03601354	0.109860663	0.100113716	0.134035262	chr8	22408966	+	SORBS3	NM_005775	TSS1500		8:22408907-22409001	Promoter_Associated
cg03602013	0.136282591	0.123390123	0.143374374	chr11	82612022	+	C11orf82	NM_145018;NM_005040;NM_199418	TSS1500;TSS1500;TSS1500		11:82611077-82612893	Promoter_Associated
cg03602013	0.136282591	0.123390123	0.143374374	chr11	82612022	+	PRCP	NM_145018;NM_005040;NM_199418	TSS1500;TSS1500;TSS1500		11:82611077-82612893	Promoter_Associated
cg03603669	0.172097855	0.147386561	0.223624132	chr3	169896616	-	PHC3	NM_024947	Body		3:169896387-169896861	Promoter_Associated_Cell_type_specific
cg03604172	0.092205113	0.075573269	0.286970726	chr1	36349543	-	EIF2C1	NM_012199	Body		1:36348177-36349880	Promoter_Associated
cg03604417	0.108678065	0.097412984	0.157874797	chr9	135116708	-	NTNG2	NM_032536	Body		9:135116330-135116928	Promoter_Associated
cg03604573	0.058116516	0.051077454	0.186261601	chr12	111807114	+	FAM109A	NM_144671	TSS200		12:111806015-111807525	Promoter_Associated
cg03606222	0.064697153	0.056607097	0.192719284	chr19	48018641	+	NAPA	NM_003827	TSS200		19:48017576-48019466	Promoter_Associated
cg03610629	0.957820037	0.952031968	0.008744598	chr11	611114	-	PHRF1	NM_020901	Body		11:611059-611411	Gene_Associated_Cell_type_specific
cg03620975	0.458582267	0.434764317	0.076947031	chr3	32611110	-	DYNC1LI1	NM_016141	Body		3:32611073-32612904	Promoter_Associated
cg03629577	0.064238539	0.057525733	0.159231626	chr8	146228461	-	ZNF252	NR_023392;NR_026974	TSS200;Body		8:146227602-146229024	Promoter_Associated
cg03629577	0.064238539	0.057525733	0.159231626	chr8	146228461	-	C8orf77	NR_023392;NR_026974	TSS200;Body		8:146227602-146229024	Promoter_Associated
cg03632145	0.086646969	0.081716757	0.084517333	chr6	24403130	-	MRS2	NM_020662	TSS200		6:24402860-24404255	Promoter_Associated
cg03644895	0.045233334	0.040280186	0.167315976	chr19	10216862	+	SNORD105	NR_004381;NM_001040664;NM_020230	TSS1500;TSS1500;TSS200		19:10216221-10217610	Promoter_Associated
cg03644895	0.045233334	0.040280186	0.167315976	chr19	10216862	+	PPAN-P2RY11	NR_004381;NM_001040664;NM_020230	TSS1500;TSS1500;TSS200		19:10216221-10217610	Promoter_Associated
cg03644895	0.045233334	0.040280186	0.167315976	chr19	10216862	+	PPAN	NR_004381;NM_001040664;NM_020230	TSS1500;TSS1500;TSS200		19:10216221-10217610	Promoter_Associated
cg03648679	0.084116375	0.067504134	0.317410827	chr16	89555682	+	ANKRD11	NM_013275	5'UTR		16:89555404-89556234	Promoter_Associated
cg03648907	0.065023738	0.057077703	0.188039203	chr3	57679005	-	FAM116A	NM_152678	TSS200		3:57677899-57679184	Promoter_Associated
cg03660911	0.041800763	0.035804281	0.223397182	chr8	82024480	-	PAG1	NM_018440	TSS200		8:82023051-82025028	Promoter_Associated
cg03673190	0.833415832	0.816516552	0.029554376	chr11	123985650	+	VWA5A	NM_014622;NM_198315;NM_001130142	TSS1500;TSS1500;TSS1500		11:123985568-123986378	Promoter_Associated
cg03703839	0.074878341	0.064283286	0.220104799	chr16	87990084	-	BANP	NM_017869;NM_079837	5'UTR;5'UTR		16:87989591-87991287	Promoter_Associated
cg03707502	0.797021376	0.773773265	0.042707536	chr12	108957979	+	ISCU	NM_213595;NM_014301	Body;Body		12:108956662-108958074	Promoter_Associated
cg03708230	0.352249419	0.325106254	0.115686022	chr5	149736866	-	TCOF1	NM_001008657;NM_001135244;NM_001135243;NM_001008656;NM_000356;NM_001135245	TSS1500;TSS1500;TSS1500;TSS1500;TSS1500;TSS1500		5:149736526-149737963	Promoter_Associated
cg03717755	0.157199565	0.119630698	0.394009586	chr6	16136539	+	MYLIP	NM_013262	Body		6:16136358-16136698	Gene_Associated_Cell_type_specific
cg03724445	0.103191658	0.093514962	0.142057236	chr2	179316085	+	PRKRA	NM_001139518;NM_001042702;NM_003690;NM_001139517;NR_031666	TSS1500;TSS200;TSS200;TSS1500;Body		2:179315227-179316151	Promoter_Associated
cg03724445	0.103191658	0.093514962	0.142057236	chr2	179316085	+	DFNB59	NM_001139518;NM_001042702;NM_003690;NM_001139517;NR_031666	TSS1500;TSS200;TSS200;TSS1500;Body		2:179315227-179316151	Promoter_Associated
cg03724445	0.103191658	0.093514962	0.142057236	chr2	179316085	+	MIR548N	NM_001139518;NM_001042702;NM_003690;NM_001139517;NR_031666	TSS1500;TSS200;TSS200;TSS1500;Body		2:179315227-179316151	Promoter_Associated
cg03729288	0.11642883	0.094321857	0.303784313	chr17	7232752	-	NEURL4	NM_032442;NM_001005408	TSS200;TSS200		17:7232040-7233901	Promoter_Associated
cg03732263	0.279274581	0.256741261	0.121369099	chr1	26797145	+	DHDDS	NM_205861;NM_024887	3'UTR;3'UTR		1:26796828-26797272	Promoter_Associated
cg03734594	0.478179337	0.439844579	0.120557959	chr13	111297400	-	CARS2	NM_024537	Body		13:111296799-111297848	Gene_Associated
cg03750909	0.323014417	0.287429736	0.168389237	chr16	1992631	-	SEPX1	NM_016332	Body		16:1992264-1993818	Promoter_Associated
cg03752885	0.895366405	0.88364808	0.01900627	chr19	3969736	+	DAPK3	NM_001348;NM_001348	1stExon;5'UTR	RDMR	19:3969503-3970177	Promoter_Associated_Cell_type_specific
cg03768106	0.053033638	0.042963431	0.303798516	chr11	111957237	-	TIMM8B	NM_012459;NM_003002;NR_028383	Body;TSS1500;Body		11:111956733-111957933	NonGene_Associated
cg03768106	0.053033638	0.042963431	0.303798516	chr11	111957237	-	SDHD	NM_012459;NM_003002;NR_028383	Body;TSS1500;Body		11:111956733-111957933	NonGene_Associated
cg03769523	0.080900979	0.074313345	0.122535854	chr10	104613934	-	C10orf32	NM_144591;NM_001136200	TSS200;TSS200		10:104613672-104614495	Promoter_Associated
cg03797115	0.773521815	0.740463955	0.063012472	chr4	110625010	-	CASP6	NM_001226;NM_032992	TSS1500;TSS1500		4:110622908-110625046	Promoter_Associated
cg03800765	0.151907539	0.13584061	0.161278622	chr3	11313984	+	ATG7	NM_001136031;NM_001144912;NM_006395	TSS200;TSS200;TSS200		3:11313357-11314671	Promoter_Associated
cg03812977	0.104552117	0.099093401	0.077361373	chr6	90348464	-	LYRM2	NR_028495;NR_028494;NM_020466;NR_028493;NM_020466	TSS1500;TSS1500;1stExon;TSS1500;5'UTR		6:90347792-90348810	Promoter_Associated
cg03827423	0.079242137	0.067406895	0.233371615	chr12	108955253	+	SART3	NM_014301;NM_213595;NM_014706	TSS1500;TSS1500;TSS200		12:108954896-108955494	Promoter_Associated_Cell_type_specific
cg03828947	0.052758513	0.046066065	0.195699533	chr5	1800132	+	MRPL36	NM_032479;NM_004553	TSS200;TSS1500		5:1799828-1800255	Promoter_Associated
cg03828947	0.052758513	0.046066065	0.195699533	chr5	1800132	+	NDUFS6	NM_032479;NM_004553	TSS200;TSS1500		5:1799828-1800255	Promoter_Associated
cg03840259	0.085511625	0.073839711	0.211723664	chr22	40297036	+	GRAP2	NM_004810	TSS200		22:40296872-40297356	Promoter_Associated
cg03848145	0.082551349	0.074388165	0.150218691	chr1	85724702	-	C1orf52	NR_024113;NM_198077	Body;Body		1:85724332-85725981	Promoter_Associated
cg03851591	0.066720145	0.059347861	0.168926383	chr2	208634204	-	FZD5	NM_003468	TSS200		2:208633898-208634389	Promoter_Associated
cg03853987	0.246935505	0.219100573	0.172541027	chr2	101034279	+	CHST10	NM_004854	TSS200	DMR	2:101033161-101034309	Promoter_Associated
cg03870123	0.091415383	0.078701408	0.216047506	chr4	76912288	+	SDAD1	NM_018115	TSS200		4:76911730-76912391	Promoter_Associated
cg03882437	0.364217273	0.327342696	0.153997555	chr9	140051729	+	GRIN1	NM_000832;NM_007327;NM_021569	Body;Body;Body	RDMR	9:140050904-140052040	Promoter_Associated
cg03893872	0.908135762	0.899491679	0.013798055	chr1	210501634	-	HHAT	NM_001170580;NM_018194;NM_001170564;NM_001170564;NM_001170588;NM_001122834;NM_001122834;NM_001170587	TSS1500;TSS1500;1stExon;5'UTR;TSS1500;1stExon;5'UTR;TSS1500	CDMR	1:210501590-210503050	Promoter_Associated_Cell_type_specific
cg03896661	0.06506082	0.057127274	0.18760933	chr2	197036775	+	STK17B	NM_004226	TSS1500		2:197036017-197037068	Promoter_Associated
cg03898562	0.173983286	0.159838245	0.122336068	chr7	151047520	-	NUB1	NM_016118	Body		7:151046759-151048494	Promoter_Associated
cg03915527	0.817004309	0.800366661	0.029682613	chrX	106957793	+	TSC22D3	NM_004089;NM_198057;NM_001015881	Body;Body;Body		X:106957063-106958012	Promoter_Associated
cg03946186	0.091150962	0.075300039	0.275607272	chr1	198127992	-	NEK7	NM_133494	5'UTR		1:198127629-198128696	Promoter_Associated
cg03948536	0.054258566	0.049939868	0.119658908	chr16	72127938	-	DHX38	NM_014003;NM_001142317;NM_001142318;NM_014003;NM_017853	1stExon;TSS200;5'UTR;5'UTR;TSS1500		16:72127108-72128469	NonGene_Associated
cg03948536	0.054258566	0.049939868	0.119658908	chr16	72127938	-	TXNL4B	NM_014003;NM_001142317;NM_001142318;NM_014003;NM_017853	1stExon;TSS200;5'UTR;5'UTR;TSS1500		16:72127108-72128469	NonGene_Associated
cg03955321	0.057216795	0.050808952	0.17135597	chr15	41694552	+	NDUFAF1	NM_016013;NM_016013	1stExon;5'UTR		15:41694151-41695008	Promoter_Associated
cg03958308	0.738320785	0.714031961	0.04825912	chr8	145014989	+	PLEC1	NM_201378;NM_201382;NM_201381;NM_000445;NM_201384;NM_201380;NM_201383;NM_201379	Body;Body;Body;Body;TSS1500;Body;Body;Body		8:145014934-145015432	Promoter_Associated
cg03959273	0.234658237	0.217560253	0.109146094	chrX	135579015	-	HTATSF1	NM_014500;NM_001163280	TSS1500;TSS1500		X:135578666-135580196	Promoter_Associated_Cell_type_specific
cg03988329	0.069895354	0.0638106	0.131400458	chr2	178128667	-	NFE2L2	NM_006164;NM_001145412;NM_001145413	Body;TSS200;TSS200		2:178128137-178128693	Promoter_Associated
cg03990811	0.111261031	0.102956299	0.111916281	chr6	31371318	-	MICA	NM_000247	TSS200		6:31370048-31371802	Promoter_Associated
cg03992976	0.494843337	0.46605971	0.086457054	chr22	36903496	+	FOXRED2	NM_024955;NM_001102371	TSS1500;TSS1500		22:36902214-36903764	Promoter_Associated
cg03996020	0.48602289	0.447165166	0.120216456	chr7	157180124	-	DNAJB6	NM_058246	Body	DMR	7:157179591-157180440	Gene_Associated
cg04001333	0.616494919	0.541022222	0.188401151	chr14	76045348	+	FLVCR2	NM_017791	1stExon		14:76043960-76045663	Promoter_Associated
cg04016546	0.054893988	0.050765253	0.112806803	chr4	41937182	+	TMEM33	NM_018126;NM_018126	5'UTR;1stExon		4:41936786-41937623	Promoter_Associated
cg04021663	0.094453941	0.082289391	0.198904549	chr1	67395547	-	MIER1	NM_001077704;NM_001077701;NM_001146111;NM_001146113;NM_001077703;NM_001146112;NM_001077700;NM_001146110;NM_001077702;NM_020948	TSS1500;TSS1500;Body;5'UTR;Body;5'UTR;Body;Body;Body;Body		1:67395244-67396814	Promoter_Associated
cg04023915	0.129169277	0.1199663	0.106633766	chr11	33722062	-	C11orf91	NM_001166692	1stExon		11:33721606-33723158	Promoter_Associated
cg04024499	0.11444424	0.103138521	0.150061599	chr13	25860865	-	MTMR6	NM_004685	Body		13:25860384-25862687	Promoter_Associated
cg04038678	0.046189877	0.041496796	0.154576763	chr7	139025835	+	C7orf55	NM_197964	TSS200		7:139024441-139026641	NonGene_Associated
cg04041447	0.235766774	0.201259919	0.22830053	chr13	52702431	+	NEK5	NM_199289	5'UTR		13:52701719-52703540	NonGene_Associated
cg04047827	0.080926269	0.071744175	0.173746374	chr16	24740859	-	TNRC6A	NM_014494	TSS200		16:24740661-24741032	Promoter_Associated
cg04058961	0.06301883	0.0564586	0.1585896	chr3	196159428	+	UBXN7	NM_015562	TSS200		3:196159231-196159915	Promoter_Associated
cg04065151	0.859049486	0.849078271	0.016843688	chr12	53682969	+	ESPL1	NM_012291	Body		12:53681439-53683319	Gene_Associated
cg04068914	0.822473046	0.806837806	0.027689715	chr16	86589886	+	MTHFSD	NR_027489;NM_001159377;NM_022764;NR_027490;NM_001159380;NM_001159378;NM_001159379;NR_026674	TSS1500;TSS1500;TSS1500;TSS1500;TSS1500;TSS1500;TSS1500;Body		16:86589883-86590054	Promoter_Associated
cg04068914	0.822473046	0.806837806	0.027689715	chr16	86589886	+	FLJ30679	NR_027489;NM_001159377;NM_022764;NR_027490;NM_001159380;NM_001159378;NM_001159379;NR_026674	TSS1500;TSS1500;TSS1500;TSS1500;TSS1500;TSS1500;TSS1500;Body		16:86589883-86590054	Promoter_Associated
cg04073819	0.099531357	0.092510476	0.105534367	chr3	133293165	-	CDV3	NM_017548;NM_001134423;NM_001134422	Body;TSS200;Body		3:133293080-133293584	Promoter_Associated
cg04073840	0.259079513	0.238974339	0.116539231	chr2	11605539	+	E2F6	NR_003093;NM_198256;NR_003092;NR_003095;NR_003094	Body;Body;Body;Body;Body		2:11605491-11606572	Promoter_Associated_Cell_type_specific
cg04081091	0.082674778	0.075972506	0.121969859	chr3	32726522	+	CNOT10	NM_015442	TSS200		3:32726037-32727393	Promoter_Associated
cg04091405	0.925368039	0.917702374	0.012000932	chr11	118969017	+	DPAGT1	NM_001382	Body		11:118968910-118969048	Gene_Associated_Cell_type_specific
cg04106785	0.921725419	0.913080088	0.01359563	chr17	30813145	-	CDK5R1	NM_003885	TSS1500		17:30813096-30815067	Promoter_Associated
cg04113056	0.165373485	0.152702647	0.115002869	chr14	64010798	-	PPP2R5E	NM_006246	TSS1500		14:64009589-64010996	Promoter_Associated
cg04114315	0.263830228	0.243247681	0.117183822	chr11	46868224	+	CKAP5	NM_014756;NM_001008938	TSS1500;TSS1500		11:46866898-46868304	Promoter_Associated
cg04118124	0.867242227	0.832030113	0.059799261	chr1	43231249	-	LEPRE1	NM_022356;NM_001146289	Body;Body	RDMR	1:43231234-43231918	Promoter_Associated
cg04127587	0.873514626	0.858778475	0.024545829	chr5	176829112	-	PFN3	NM_001029886	TSS1500		5:176829010-176830626	Promoter_Associated
cg04130657	0.093466867	0.082294287	0.183662752	chr1	161102858	-	DEDD	NM_001039711;NM_032998;NM_001039712	TSS1500;TSS1500;TSS1500		1:161101135-161103088	Promoter_Associated
cg04135091	0.135907749	0.121604793	0.160427624	chr15	52970926	+	KIAA1370	NM_019600	TSS200		15:52970165-52971114	Promoter_Associated
cg04139749	0.098184838	0.089493984	0.133709549	chr14	77786727	+	GSTZ1	NM_145870;NM_001513;NM_013382;NM_145871	TSS1500;TSS1500;Body;TSS1500		14:77786220-77788047	Promoter_Associated
cg04139749	0.098184838	0.089493984	0.133709549	chr14	77786727	+	POMT2	NM_145870;NM_001513;NM_013382;NM_145871	TSS1500;TSS1500;Body;TSS1500		14:77786220-77788047	Promoter_Associated
cg04142413	0.160520507	0.13844178	0.213478222	chr12	27863218	-	MRPS35	NM_021821	TSS1500		12:27863160-27864762	Promoter_Associated
cg04154903	0.05890332	0.052605887	0.163124703	chr12	49374320	-	WNT1	NM_005430	Body	DMR	12:49373862-49375541	Promoter_Associated
cg04159993	0.121493167	0.111586213	0.122716391	chr14	75348294	-	DLST	NM_001933	TSS1500		14:75347931-75349554	Promoter_Associated
cg04165840	0.13851352	0.12830826	0.110412753	chr10	105156204	+	USMG5	NM_032747;NM_014976;NM_032747	1stExon;TSS1500;5'UTR		10:105155717-105156833	Promoter_Associated
cg04165840	0.13851352	0.12830826	0.110412753	chr10	105156204	+	PDCD11	NM_032747;NM_014976;NM_032747	1stExon;TSS1500;5'UTR		10:105155717-105156833	Promoter_Associated
cg04174226	0.189078227	0.174926476	0.11223458	chr2	162164773	+	PSMD14	NM_005805	TSS200		2:162164347-162165601	Promoter_Associated
cg04192862	0.094226482	0.08354992	0.173494133	chr10	28966472	+	BAMBI	NM_012342;NM_012342	1stExon;5'UTR		10:28965460-28966474	Promoter_Associated
cg04195548	0.88286874	0.873952699	0.014643763	chr4	1206004	+	CTBP1	NM_001012614;NM_001328	3'UTR;3'UTR		4:1205986-1206735	Gene_Associated_Cell_type_specific
cg04195855	0.113380536	0.095067811	0.254144141	chr15	101548413	+	LRRK1	NM_024652	Body		15:101548323-101549349	Promoter_Associated
cg04196345	0.126020052	0.10605007	0.248907732	chr17	42084953	+	NAGS	NM_153006	Body		17:42083972-42085563	Promoter_Associated
cg04203298	0.282906856	0.263183152	0.10426	chr11	59521722	+	STX3	NM_004177	TSS1500		11:59521006-59522568	Promoter_Associated
cg04217927	0.064288692	0.056835479	0.177773215	chr11	47737105	+	AGBL2	NM_024783	TSS1500		11:47736184-47737292	Promoter_Associated
cg04222920	0.153786238	0.135042261	0.187515443	chr7	17980717	+	SNX13	NM_015132	TSS1500		7:17979406-17980755	Promoter_Associated
cg04223256	0.111868082	0.102389556	0.127729914	chr14	78173776	+	C14orf156	NM_031210;NM_006020	TSS1500;Body		14:78173583-78175032	Promoter_Associated
cg04223256	0.111868082	0.102389556	0.127729914	chr14	78173776	+	ALKBH1	NM_031210;NM_006020	TSS1500;Body		14:78173583-78175032	Promoter_Associated
cg04223606	0.09938929	0.088614545	0.165546878	chr1	10532886	-	DFFA	NM_213566;NM_004401	TSS1500;TSS1500		1:10531945-10533033	Promoter_Associated
cg04236329	0.075559512	0.066782966	0.17813321	chr5	443585	+	C5orf55	NM_007277;NM_138464	5'UTR;TSS1500		5:442455-444365	Promoter_Associated_Cell_type_specific
cg04239375	0.168821108	0.148702946	0.183062066	chr9	107526778	+	NIPSNAP3B	NM_018376	Body		9:107526034-107526846	Promoter_Associated
cg04249706	0.122053205	0.109726219	0.15360188	chr10	11206772	+	CUGBP2	NM_006561;NM_001083591;NM_001025077;NM_001025076	Body;TSS1500;Body;TSS1500	CDMR	10:11206660-11206898	Promoter_Associated
cg04264042	0.096096979	0.080817973	0.249814908	chr17	40611088	-	ATP6V0A1	NM_005177;NM_001130020;NM_001130021	5'UTR;5'UTR;5'UTR	RDMR	17:40610527-40612506	Promoter_Associated
cg04269569	0.079652178	0.074763565	0.09137845	chr16	8963018	-	CARHSP1	NM_001042476;NM_014316	TSS1500;TSS200		16:8962217-8963166	Promoter_Associated
cg04277998	0.087028044	0.075907906	0.197230208	chrX	48858688	+	GRIPAP1	NM_020137;NM_207672	TSS200;TSS200		X:48858503-48859285	Promoter_Associated
cg04292159	0.128439679	0.113675573	0.176168686	chr5	138630396	-	MATR3	NM_018834;NM_199189	5'UTR;5'UTR		5:138628909-138630643	Promoter_Associated
cg04298511	0.050778387	0.043422053	0.225786636	chr7	70159330	+	AUTS2	NM_015570;NM_001127231	Body;Body		7:70158614-70160010	Promoter_Associated
cg04303024	0.046272702	0.040809743	0.181247701	chr17	73781011	+	UNK	NM_001080419	Body		17:73778725-73781395	Promoter_Associated
cg04306106	0.157697689	0.137186027	0.201027976	chr16	84681729	-	KLHL36	NM_024731	TSS1500		16:84681494-84683460	Promoter_Associated_Cell_type_specific
cg04332258	0.110773466	0.101244948	0.12976243	chr3	195270051	+	PPP1R2	NM_006241;NM_006241	5'UTR;1stExon		3:195269096-195270913	Promoter_Associated
cg04337796	0.079453446	0.072112537	0.139859705	chr1	155232311	+	SCAMP3	NM_005698;NM_052837	TSS200;TSS200		1:155231375-155232661	Promoter_Associated
cg04340421	0.09232414	0.079563887	0.214594164	chr8	33370637	+	C8orf41	NM_001102401;NM_025115;NM_001102401;NM_025115	1stExon;1stExon;5'UTR;5'UTR		8:33370343-33371493	Promoter_Associated
cg04347161	0.658571691	0.632972386	0.057197937	chr16	57495877	-	POLR2C	NM_032940	TSS1500		16:57495782-57497173	Promoter_Associated
cg04360491	0.109337098	0.100214603	0.125690243	chr11	47600569	+	NDUFS3	NM_004551;NR_024222;NM_018095;NM_004551;NM_016506	1stExon;TSS200;TSS200;5'UTR;TSS200		11:47599752-47601264	Promoter_Associated
cg04360491	0.109337098	0.100214603	0.125690243	chr11	47600569	+	KBTBD4	NM_004551;NR_024222;NM_018095;NM_004551;NM_016506	1stExon;TSS200;TSS200;5'UTR;TSS200		11:47599752-47601264	Promoter_Associated
cg04361852	0.067419508	0.058420671	0.206687168	chr11	73694006	+	UCP2	NM_003355	TSS200		11:73693578-73694976	Promoter_Associated
cg04364339	0.134073129	0.119849872	0.161791752	chr10	91087703	-	IFIT3	NM_001549;NM_001549	5'UTR;1stExon		10:91087583-91088108	Promoter_Associated_Cell_type_specific
cg04381324	0.116227641	0.101566512	0.194528404	chrX	15808235	-	ZRSR2	NM_005089	TSS1500		X:15807931-15809381	Promoter_Associated
cg04394362	0.07283632	0.063405715	0.200045145	chr9	131790248	-	SH3GLB2	NM_020145	Body		9:131789290-131792696	Promoter_Associated
cg04395689	0.488430376	0.456320699	0.098104831	chr8	20054372	+	ATP6V1B2	NM_001693	TSS1500		8:20054227-20056045	Promoter_Associated
cg04404543	0.546828082	0.517132552	0.080553212	chr12	54019307	-	ATF7	NM_001130060;NM_006856	5'UTR;5'UTR		12:54019258-54019334	Promoter_Associated_Cell_type_specific
cg04407228	0.091418536	0.083569543	0.129509479	chr1	1710158	+	NADK	NM_023018	TSS1500		1:1709168-1711021	Promoter_Associated
cg04411123	0.100241545	0.094147056	0.090492663	chr6	97372234	-	KLHL32	NM_052904	TSS1500		6:97371460-97373192	Promoter_Associated
cg04418150	0.117811748	0.104685135	0.170426809	chr19	5622140	-	SAFB	NM_002967;NM_014649	TSS1500;Body		19:5622066-5624042	Promoter_Associated
cg04418150	0.117811748	0.104685135	0.170426809	chr19	5622140	-	SAFB2	NM_002967;NM_014649	TSS1500;Body		19:5622066-5624042	Promoter_Associated
cg04437590	0.126407024	0.110939247	0.188306794	chr7	123198030	+	NDUFA5	NM_005000	TSS200		7:123197436-123198520	Promoter_Associated
cg04437751	0.108206327	0.09668507	0.162419829	chr3	10206628	+	IRAK2	NM_001570;NM_001570	1stExon;5'UTR		3:10206140-10207171	Promoter_Associated
cg04455030	0.081349924	0.068850006	0.240684227	chrX	129402160	+	ZNF280C	NM_017666	5'UTR		X:129401882-129403260	Promoter_Associated
cg04455064	0.064352802	0.05878607	0.130528622	chr16	28857889	-	TUFM	NM_003321	TSS200		16:28857289-28858619	Promoter_Associated
cg04465784	0.548281044	0.503332173	0.123404777	chr11	67976953	+	SUV420H1	NM_017635;NM_016028	5'UTR;5'UTR		11:67976434-67977659	Promoter_Associated
cg04469873	0.083128893	0.074106302	0.165753755	chr20	304978	+	SOX12	NM_006943	TSS1500		20:304798-305275	Promoter_Associated
cg04475708	0.056259331	0.049795072	0.176089402	chr12	120907891	+	SFRS9	NM_003769;NM_001037494;NM_001037494	TSS1500;1stExon;5'UTR		12:120907306-120908212	Promoter_Associated
cg04475708	0.056259331	0.049795072	0.176089402	chr12	120907891	+	DYNLL1	NM_003769;NM_001037494;NM_001037494	TSS1500;1stExon;5'UTR		12:120907306-120908212	Promoter_Associated
cg04480914	0.084235133	0.076132596	0.145907794	chr11	64692198	-	PPP2R5B	NM_006244;NM_006244	1stExon;5'UTR		11:64691342-64693190	Promoter_Associated
cg04510262	0.0454383	0.04200247	0.113434658	chr18	12884175	-	PTPN2	NM_080422;NM_002828;NM_002828;NM_080423;NM_080423;NM_080422	1stExon;5'UTR;1stExon;1stExon;5'UTR;5'UTR		18:12883621-12884513	Promoter_Associated
cg04521409	0.085681586	0.079297249	0.111714355	chr20	34287082	-	ROMO1	NM_080748;NM_021100	TSS200;Body		20:34286405-34287943	Promoter_Associated
cg04521409	0.085681586	0.079297249	0.111714355	chr20	34287082	-	NFS1	NM_080748;NM_021100	TSS200;Body		20:34286405-34287943	Promoter_Associated
cg04522531	0.054749172	0.046520986	0.23495549	chr17	37010237	+	RPL23	NM_000978;NR_002576	TSS200;TSS1500		17:37009515-37010484	Promoter_Associated
cg04522531	0.054749172	0.046520986	0.23495549	chr17	37010237	+	SNORA21	NM_000978;NR_002576	TSS200;TSS1500		17:37009515-37010484	Promoter_Associated
cg04522931	0.107417368	0.097000932	0.147156764	chr7	30324582	-	ZNRF2	NM_147128;NM_147128	1stExon;5'UTR		7:30323767-30324780	Promoter_Associated
cg04528961	0.260523302	0.228680042	0.188081954	chr2	32289715	+	SPAST	NM_014946;NM_199436	Body;Body		2:32288216-32289786	Promoter_Associated
cg04537014	0.083666632	0.0754005	0.150078268	chr19	49469215	-	FTL	NM_000146	Body		19:49469064-49469713	Promoter_Associated
cg04543865	0.456337994	0.427440308	0.094379816	chr16	81347551	+	GAN	NM_022041	TSS1500		16:81347528-81348386	Promoter_Associated
cg04550063	0.179733748	0.162707454	0.14358098	chr5	150827000	+	SLC36A1	NM_078483	TSS200		5:150826615-150828158	Promoter_Associated
cg04556854	0.082419344	0.069938066	0.236905086	chr4	123653523	+	BBS12	NM_152618;NR_024041	TSS1500;Body		4:123652872-123654387	Promoter_Associated
cg04556854	0.082419344	0.069938066	0.236905086	chr4	123653523	+	LOC729338	NM_152618;NR_024041	TSS1500;Body		4:123652872-123654387	Promoter_Associated
cg04561804	0.785085528	0.747052457	0.07164028	chr3	169683976	+	LOC100128164	NR_024409;NM_003262;NR_027622	Body;TSS1500;Body		3:169683763-169685652	NonGene_Associated
cg04561804	0.785085528	0.747052457	0.07164028	chr3	169683976	+	SEC62	NR_024409;NM_003262;NR_027622	Body;TSS1500;Body		3:169683763-169685652	NonGene_Associated
cg04565274	0.192432575	0.168929713	0.187929936	chr1	52083294	-	OSBPL9	NM_148908;NM_148906;NM_024586;NM_148909	Body;5'UTR;Body;Body		1:52082034-52083410	Promoter_Associated
cg04571509	0.116639824	0.101535297	0.200079098	chr15	51199642	+	AP4E1	NM_007347	TSS1500		15:51199411-51199787	Promoter_Associated
cg04581753	0.079692246	0.068621693	0.215774637	chr21	43429161	+	ZNF295	NM_001098402;NM_020727;NM_001098403	5'UTR;5'UTR;5'UTR		21:43428871-43429774	Promoter_Associated
cg04604656	0.544958511	0.504489893	0.11132103	chr19	1356153	+	MUM1	NR_024247;NM_032853	TSS200;5'UTR	RDMR	19:1354299-1356204	Promoter_Associated
cg04607235	0.065496656	0.057077271	0.198504893	chr12	12878440	-	APOLD1	NM_001130415	TSS1500		12:12878182-12879168	Promoter_Associated
cg04608004	0.896319532	0.864220175	0.052614224	chr1	9781268	+	PIK3CD	NM_005026	Body		1:9781254-9781357	Gene_Associated
cg04608317	0.069280808	0.063828003	0.118266236	chr7	117824414	-	NAA38	NM_016200	Body		7:117823360-117824972	Promoter_Associated
cg04614760	0.240559278	0.226363315	0.087752271	chr19	40022828	-	EID2B	NM_152361;NM_152361	3'UTR;1stExon		19:40022741-40023829	Promoter_Associated
cg04625862	0.20187806	0.165582607	0.285932986	chr3	48341880	+	NME6	NM_005793	Body		3:48341822-48343695	Promoter_Associated
cg04656769	0.081758997	0.073747427	0.148784782	chr7	38948777	+	VPS41	NM_080631;NM_080631;NM_014396;NM_014396	1stExon;5'UTR;1stExon;5'UTR		7:38948145-38949101	Promoter_Associated
cg04666202	0.062540523	0.055837227	0.16356398	chr7	99071136	+	ZNF789	NM_001013258;NM_213603	5'UTR;5'UTR		7:99070072-99071179	Promoter_Associated
cg04673912	0.319174146	0.302315015	0.078291157	chr7	116593113	-	ST7OT4	NR_002329;NR_002330;NM_021908;NM_018412	TSS1500;Body;TSS1500;TSS1500		7:116592906-116594586	Promoter_Associated
cg04673912	0.319174146	0.302315015	0.078291157	chr7	116593113	-	ST7OT1	NR_002329;NR_002330;NM_021908;NM_018412	TSS1500;Body;TSS1500;TSS1500		7:116592906-116594586	Promoter_Associated
cg04673912	0.319174146	0.302315015	0.078291157	chr7	116593113	-	ST7	NR_002329;NR_002330;NM_021908;NM_018412	TSS1500;Body;TSS1500;TSS1500		7:116592906-116594586	Promoter_Associated
cg04674792	0.121250394	0.104200305	0.218629925	chr15	44116616	-	MFAP1	NM_005926	Body		15:44116450-44117356	Promoter_Associated
cg04678989	0.09980268	0.087608339	0.188010346	chr19	39138551	-	ACTN4	NM_004924	Body		19:39137774-39138663	Promoter_Associated
cg04681171	0.129951897	0.116483965	0.157846333	chrX	24712459	-	POLA1	NM_016937	Body		X:24711381-24712598	Promoter_Associated_Cell_type_specific
cg04687437	0.10749941	0.093014003	0.208808907	chr19	511113	+	C19orf20	NM_033513	Body		19:510475-511889	Promoter_Associated_Cell_type_specific
cg04697227	0.775662512	0.758170227	0.032907274	chr14	45552788	-	PRPF39	NM_017922	TSS1500		14:45552476-45553858	Promoter_Associated
cg04711050	0.114824612	0.103855296	0.144857119	chr9	4490757	-	SLC1A1	NM_004170	1stExon		9:4489992-4491649	Promoter_Associated
cg04716394	0.669893802	0.640538577	0.064646944	chr14	74318162	-	PTGR2	NM_001146155;NM_152444;NM_001146154	TSS1500;TSS1500;TSS1500		14:74318161-74319076	Promoter_Associated
cg04718845	0.070800988	0.06280131	0.172974843	chr6	152623094	+	SYNE1	NM_182961;NM_015293;NM_033071	Body;Body;Body	DMR	6:152622634-152623841	Promoter_Associated
cg04721790	0.18474462	0.170061095	0.119479226	chr17	5390088	+	MIS12	NM_024039;NM_016041	TSS200;TSS1500		17:5389005-5390488	Promoter_Associated
cg04721790	0.18474462	0.170061095	0.119479226	chr17	5390088	+	DERL2	NM_024039;NM_016041	TSS200;TSS1500		17:5389005-5390488	Promoter_Associated
cg04733624	0.235481625	0.223929971	0.072566858	chr10	75936339	-	ADK	NM_001123;NM_006721	TSS200;Body		10:75935635-75937254	Promoter_Associated
cg04745161	0.221433736	0.192720505	0.200364955	chr12	130526916	-	LOC100190940	NR_024457	TSS200		12:130526690-130527084	NonGene_Associated
cg04748357	0.129174369	0.115032038	0.167284102	chr22	50946135	+	NCAPH2	NM_014551;NM_033200;NM_152299	TSS1500;TSS200;TSS1500		22:50945922-50946859	Promoter_Associated
cg04748357	0.129174369	0.115032038	0.167284102	chr22	50946135	+	LMF2	NM_014551;NM_033200;NM_152299	TSS1500;TSS200;TSS1500		22:50945922-50946859	Promoter_Associated
cg04757074	0.056339816	0.051371915	0.133174998	chr12	67663012	-	CAND1	NM_018448	TSS200		12:67661340-67663613	Promoter_Associated
cg04764687	0.87132146	0.858795996	0.020889611	chr16	89949827	+	TCF25	NM_014972	Body		16:89949770-89950003	Gene_Associated_Cell_type_specific
cg04765422	0.140876705	0.114909288	0.293937663	chr3	9004773	+	RAD18	NM_020165	Body		3:9004326-9005756	Promoter_Associated
cg04767753	0.626133929	0.58328309	0.102275031	chr6	3258655	-	PSMG4	NM_001128592;NM_001128591;NM_001135750	TSS1500;TSS1500;TSS1500		6:3258435-3260261	Promoter_Associated
cg04821009	0.870406486	0.855456652	0.024994556	chr5	94982163	+	RFESD	NM_173362;NM_001131065;NM_001131066	TSS1500;TSS1500;TSS1500		5:94982151-94983070	Promoter_Associated
cg04821794	0.158265213	0.142091112	0.155527876	chr15	29562049	-	NDNL2	NM_138704;NM_015307	TSS200;Body		15:29561844-29562368	Promoter_Associated
cg04821794	0.158265213	0.142091112	0.155527876	chr15	29562049	-	FAM189A1	NM_138704;NM_015307	TSS200;Body		15:29561844-29562368	Promoter_Associated
cg04824304	0.048217732	0.043631135	0.144205801	chr5	40680550	-	PTGER4	NM_000958;NM_000958	1stExon;5'UTR		5:40680308-40681657	Promoter_Associated
cg04828792	0.881400112	0.872132354	0.015249986	chr21	42733433	+	MX2	NM_002463	TSS1500		21:42733352-42734832	Promoter_Associated
cg04835615	0.10107765	0.092276589	0.131427449	chr1	3773828	+	DFFB	NM_004402;NM_014704	TSS200;TSS200		1:3773633-3774365	Promoter_Associated
cg04835615	0.10107765	0.092276589	0.131427449	chr1	3773828	+	KIAA0562	NM_004402;NM_014704	TSS200;TSS200		1:3773633-3774365	Promoter_Associated
cg04844971	0.123192218	0.109405009	0.171232326	chr15	50979486	-	TRPM7	NM_017672	TSS1500		15:50977674-50979616	Promoter_Associated
cg04846710	0.119742761	0.105720052	0.179689404	chr1	145478286	+	LIX1L	NM_153713	Body		1:145478273-145478447	Promoter_Associated
cg04856022	0.613815106	0.58336265	0.07341113	chr6	32122955	-	PPT2	NM_005155;NM_138717	Body;Body	RDMR	6:32120376-32123743	Promoter_Associated
cg04867814	0.866653271	0.853312459	0.022380806	chr16	1368120	+	UBE2I	NM_194261;NM_003345;NM_194260;NM_194259	Body;Body;Body;Body		16:1368063-1368266	Gene_Associated_Cell_type_specific
cg04879343	0.646766725	0.616756547	0.068544331	chr20	48732979	-	UBE2V1	NM_021988;NM_199144;NM_199203;NM_022442	TSS1500;TSS1500;Body;TSS1500		20:48732311-48732985	Promoter_Associated
cg04879343	0.646766725	0.616756547	0.068544331	chr20	48732979	-	TMEM189-UBE2V1	NM_021988;NM_199144;NM_199203;NM_022442	TSS1500;TSS1500;Body;TSS1500		20:48732311-48732985	Promoter_Associated
cg04890406	0.267615685	0.228293421	0.229273395	chr3	48647370	-	UQCRC1	NM_003365	TSS1500		3:48646508-48647539	Promoter_Associated
cg04893145	0.863725501	0.852721218	0.01849873	chr1	26648467	+	AIM1L	NM_001039775	Body		1:26647526-26648875	Promoter_Associated
cg04897080	0.852273581	0.83088447	0.036668721	chr16	67220221	-	EXOC3L	NM_178516	Body	RDMR	16:67219054-67220598	Promoter_Associated
cg04898695	0.302291022	0.266713195	0.180648928	chr1	6208717	-	CHD5	NM_015557	Body		1:6208475-6209245	Promoter_Associated
cg04911280	0.111509606	0.103487566	0.10771057	chr6	44281184	-	AARS2	NM_020745	TSS200		6:44280565-44281423	Promoter_Associated
cg04913246	0.148198997	0.104065464	0.510044326	chr14	99658630	-	BCL11B	NM_022898;NM_138576	Body;Body		14:99657393-99658732	Promoter_Associated_Cell_type_specific
cg04915566	0.05017094	0.043823954	0.195132309	chr21	36421472	+	RUNX1	NM_001754;NM_001754	5'UTR;1stExon		21:36420876-36421962	Promoter_Associated
cg04920869	0.844248204	0.830816625	0.023137119	chr1	12336515	+	VPS13D	NM_015378;NM_018156	Body;Body		1:12336512-12336602	Gene_Associated
cg04930858	0.136063006	0.110296737	0.302884755	chrX	48777487	+	PIM2	NM_006875	TSS1500	CDMR	X:48776133-48777588	Promoter_Associated
cg04934727	0.113870461	0.095879615	0.248097539	chr2	55843804	-	SMEK2	NM_020463;NM_001122964	Body;Body		2:55843652-55845441	Promoter_Associated
cg04940435	0.275885219	0.244372191	0.174988045	chr20	44420291	-	WFDC3	NM_080614;NM_052951	5'UTR;TSS1500		20:44420223-44421447	Promoter_Associated_Cell_type_specific
cg04940435	0.275885219	0.244372191	0.174988045	chr20	44420291	-	DNTTIP1	NM_080614;NM_052951	5'UTR;TSS1500		20:44420223-44421447	Promoter_Associated_Cell_type_specific
cg04951822	0.433738716	0.401007834	0.113195805	chr12	113345598	+	OAS1	NM_001032409;NM_002534;NM_016816	Body;Body;Body		12:113345236-113345627	Promoter_Associated
cg04953732	0.118962432	0.103463087	0.201389908	chr10	114709946	+	TCF7L2	NM_001146274;NM_001146284;NM_001146283;NM_001146285;NM_001146286;NM_030756	TSS200;TSS200;TSS200;TSS200;TSS200;TSS200		10:114709378-114710211	Promoter_Associated_Cell_type_specific
cg04954411	0.073125683	0.065992217	0.14808231	chr19	40336742	+	FBL	NM_001436	Body		19:40335508-40338093	Promoter_Associated
cg04958124	0.062054954	0.055336436	0.165316664	chr7	148823862	-	ZNF398	NM_020781;NM_001001661	5'UTR;TSS1500		7:148822863-148824556	Promoter_Associated
cg04958124	0.062054954	0.055336436	0.165316664	chr7	148823862	-	ZNF425	NM_020781;NM_001001661	5'UTR;TSS1500		7:148822863-148824556	Promoter_Associated
cg04961553	0.0839292	0.071454689	0.232144135	chr4	48908469	-	OCIAD2	NM_152398;NM_001014446	5'UTR;5'UTR		4:48908248-48909217	Promoter_Associated
cg04964944	0.202522482	0.170655385	0.246996131	chr21	27012878	+	JAM2	NM_021219	Body	DMR	21:27011151-27013002	Promoter_Associated
cg04972224	0.092850722	0.080734509	0.201727663	chr11	31531046	+	IMMP1L	NM_144981;NM_019040	5'UTR;TSS1500		11:31530629-31531916	Promoter_Associated
cg04972224	0.092850722	0.080734509	0.201727663	chr11	31531046	+	ELP4	NM_144981;NM_019040	5'UTR;TSS1500		11:31530629-31531916	Promoter_Associated
cg04981696	0.242642166	0.228210866	0.088462798	chr16	16044519	-	ABCC1	NM_019862;NM_019898;NM_019899;NM_004996;NM_019900	Body;Body;Body;Body;Body		16:16044271-16044559	Promoter_Associated
cg04990571	0.238059406	0.220536177	0.110306297	chr10	43892908	-	HNRNPF	NM_001098205;NM_001098208;NM_001098206;NM_001098207;NM_001098204;NM_004966	5'UTR;TSS1500;5'UTR;TSS200;5'UTR;5'UTR		10:43892180-43892972	Promoter_Associated
cg04996689	0.062414292	0.054696144	0.190437292	chr5	52285560	+	ITGA2	NM_002203	Body		5:52284738-52286115	Promoter_Associated_Cell_type_specific
cg05005023	0.094861309	0.084489946	0.167040092	chr5	54469138	+	CDC20B	NM_152623;NR_031572;NM_001145734;NM_001170402	TSS200;TSS1500;TSS200;TSS200		5:54468950-54469223	Promoter_Associated
cg05005023	0.094861309	0.084489946	0.167040092	chr5	54469138	+	MIR449C	NM_152623;NR_031572;NM_001145734;NM_001170402	TSS200;TSS1500;TSS200;TSS200		5:54468950-54469223	Promoter_Associated
cg05005380	0.13713871	0.119785553	0.195181937	chr9	26946561	+	IFT74	NM_001099222;NM_001099223;NM_001031689	TSS1500;TSS1500;Body		9:26946273-26947979	Promoter_Associated
cg05005380	0.13713871	0.119785553	0.195181937	chr9	26946561	+	PLAA	NM_001099222;NM_001099223;NM_001031689	TSS1500;TSS1500;Body		9:26946273-26947979	Promoter_Associated
cg05034175	0.124859594	0.111429394	0.164176825	chrX	134233109	+	NCRNA00087	NR_024493	TSS1500		X:134232521-134233356	Promoter_Associated_Cell_type_specific
cg05036032	0.05980621	0.054419787	0.136163991	chr15	72490041	+	GRAMD2	NM_001012642	Body		15:72489396-72490433	Gene_Associated
cg05038121	0.109496909	0.099353989	0.140240341	chr15	80444758	-	FAH	NM_000137	TSS1500		15:80444292-80446179	Promoter_Associated
cg05049335	0.388405909	0.340847161	0.188440182	chr11	66103889	+	RIN1	NM_004292;NM_004292	1stExon;5'UTR		11:66103819-66104502	Promoter_Associated
cg05055652	0.067481853	0.061183121	0.141365875	chr7	128502893	-	ATP6V1F	NM_004231	TSS200		7:128502342-128504017	Promoter_Associated
cg05057014	0.11806606	0.111412911	0.083677868	chr6	30034882	-	PPP1R11	NM_021959	TSS200		6:30034228-30035406	Promoter_Associated
cg05062896	0.111325693	0.097813504	0.186681036	chr1	161135611	-	PPOX	NM_001122764;NM_000309	TSS1500;TSS1500		1:161135001-161136595	Promoter_Associated
cg05072473	0.06544212	0.06045161	0.114438719	chr15	77224364	-	RCN2	NM_002902	Body		15:77223323-77225311	Promoter_Associated
cg05074645	0.122368736	0.109408949	0.161504268	chr13	101327922	+	TMTC4	NM_032813;NM_001079669	TSS1500;TSS1500		13:101326972-101327943	Promoter_Associated
cg05080966	0.417910641	0.375427381	0.154660619	chr8	145549812	+	DGAT1	NM_012079	Body		8:145548753-145551329	Promoter_Associated
cg05091653	0.077160259	0.067331247	0.196581793	chr2	231281474	-	SP100	NM_003113;NM_001080391	Body;Body		2:231281455-231281602	Promoter_Associated_Cell_type_specific
cg05094046	0.057030997	0.051328245	0.151993312	chr18	46987205	-	DYM	NM_017653	TSS200		18:46986070-46987843	Promoter_Associated
cg05106502	0.060554682	0.042509056	0.510468297	chr17	46506947	+	SKAP1	NM_003726;NM_001075099	Body;Body		17:46506343-46508297	Promoter_Associated_Cell_type_specific
cg05111873	0.169238718	0.137890874	0.295532685	chr17	48450072	+	MRPL27	NM_016504;NM_152463;NM_001166131	Body;TSS1500;TSS1500		17:48449966-48450820	Promoter_Associated
cg05111873	0.169238718	0.137890874	0.295532685	chr17	48450072	+	EME1	NM_016504;NM_152463;NM_001166131	Body;TSS1500;TSS1500		17:48449966-48450820	Promoter_Associated
cg05112617	0.227481074	0.214758613	0.083030526	chr3	93698932	-	ARL13B	NM_144996;NM_182896	TSS200;TSS200		3:93698457-93699454	Promoter_Associated
cg05114187	0.135494598	0.128631891	0.074986971	chr7	8008166	-	GLCCI1	NM_138426	TSS1500		7:8007999-8008528	Promoter_Associated
cg05115182	0.119128293	0.109460926	0.122100123	chr10	99496889	-	ZFYVE27	NM_001002261;NM_144588;NM_001002262;NM_001002262;NM_144588;NM_001002261	1stExon;1stExon;1stExon;5'UTR;5'UTR;5'UTR		10:99496320-99497867	Promoter_Associated
cg05132828	0.117517735	0.100358889	0.227710088	chr12	123560479	-	PITPNM2	NM_020845	5'UTR		12:123559996-123561433	Promoter_Associated_Cell_type_specific
cg05134616	0.148268665	0.129127745	0.199414716	chr6	30509458	+	GNL1	NM_005275	3'UTR		6:30508998-30510972	Promoter_Associated
cg05134831	0.086241038	0.077786959	0.148846246	chr1	36621785	-	MAP7D1	NM_018067	TSS200		1:36621012-36622908	Promoter_Associated
cg05144147	0.082240212	0.073488039	0.162334534	chr10	6018955	-	IL15RA	NM_002189;NM_172200	Body;5'UTR		10:6017878-6018964	Promoter_Associated
cg05149085	0.094343605	0.083601369	0.174398165	chr15	90118406	+	C15orf42	NM_152259	TSS1500		15:90118009-90119641	Promoter_Associated
cg05150327	0.774538956	0.755791432	0.035349638	chr15	81617335	-	STARD5	NM_181900	TSS1500		15:81616107-81617343	Promoter_Associated
cg05151393	0.085141121	0.069342129	0.296123953	chr14	70883883	+	SYNJ2BP	NM_018373	TSS200		14:70883254-70884280	Promoter_Associated
cg05160409	0.060532139	0.052661494	0.200952883	chr11	60681264	-	TMEM109	NM_024092	TSS200		11:60681250-60682332	Promoter_Associated
cg05169312	0.838744963	0.821783512	0.029473813	chr5	154316775	+	GEMIN5	NM_015465	Body	RDMR	5:154316699-154318194	Promoter_Associated
cg05187003	0.574169649	0.536225886	0.098636206	chr21	34641507	-	IL10RB	NM_000628	Body		21:34641496-34641763	Gene_Associated
cg05187833	0.153366919	0.143472692	0.096211168	chr6	17706939	-	NUP153	NM_005124	TSS200		6:17706816-17707503	Promoter_Associated
cg05188549	0.081342598	0.072888565	0.158318572	chr1	151762605	-	TDRKH	NM_001083965;NM_001083963;NM_001083964;NM_006862	5'UTR;5'UTR;5'UTR;5'UTR		1:151762111-151763900	Promoter_Associated
cg05193570	0.060553573	0.056383907	0.102928661	chr5	893022	-	TRIP13	NM_001166260;NM_004237;NR_027633;NM_004237;NM_001166260;NM_001009877;NM_023924	1stExon;5'UTR;TSS200;1stExon;5'UTR;TSS1500;TSS200		5:891977-893963	Promoter_Associated
cg05193570	0.060553573	0.056383907	0.102928661	chr5	893022	-	BRD9	NM_001166260;NM_004237;NR_027633;NM_004237;NM_001166260;NM_001009877;NM_023924	1stExon;5'UTR;TSS200;1stExon;5'UTR;TSS1500;TSS200		5:891977-893963	Promoter_Associated
cg05194250	0.079779946	0.07163397	0.155382251	chr20	30192983	-	ID1	NM_002165;NM_181353	TSS200;TSS200		20:30192920-30193080	Promoter_Associated
cg05202804	0.130692948	0.11704432	0.159126372	chr19	11484815	+	C19orf39	NM_175871	TSS1500	RDMR	19:11484781-11486472	Promoter_Associated
cg05209306	0.169015045	0.146900515	0.202312217	chr19	39899376	-	ZFP36	NM_003407	3'UTR		19:39899343-39901250	Promoter_Associated
cg05218490	0.077849401	0.067613487	0.203374897	chr2	148778969	+	ORC4L	NM_181742;NM_181741;NM_002552	5'UTR;TSS1500;TSS1500		2:148777584-148779472	Promoter_Associated
cg05221349	0.40591948	0.385629122	0.073979571	chr4	100870488	+	LOC256880	NR_002799;NM_002106	TSS1500;Body		4:100870039-100870888	NonGene_Associated
cg05221349	0.40591948	0.385629122	0.073979571	chr4	100870488	+	H2AFZ	NR_002799;NM_002106	TSS1500;Body		4:100870039-100870888	NonGene_Associated
cg05221369	0.062127243	0.055316563	0.167514518	chr17	38296481	+	CASC3	NM_007359	TSS200	RDMR	17:38295898-38297707	Promoter_Associated
cg05225062	0.061389571	0.055591082	0.143140117	chr19	13227642	-	TRMT1	NM_001136035;NM_052876;NM_017722;NM_001142554	TSS200;TSS1500;TSS200;TSS200		19:13227073-13228421	Promoter_Associated
cg05225062	0.061389571	0.055591082	0.143140117	chr19	13227642	-	NACC1	NM_001136035;NM_052876;NM_017722;NM_001142554	TSS200;TSS1500;TSS200;TSS200		19:13227073-13228421	Promoter_Associated
cg05230553	0.095976425	0.082294243	0.221888568	chr8	67974631	-	COPS5	NM_006837	TSS200		8:67974073-67975040	Promoter_Associated
cg05232274	0.102436403	0.089273475	0.198425016	chr1	35325629	-	C1orf212	NM_001164824;NM_138428;NM_001164825	TSS1500;TSS1500;TSS1500		1:35324443-35326138	Promoter_Associated
cg05236037	0.068212119	0.061659358	0.145708222	chr11	123612483	+	ZNF202	NM_003455	TSS200		11:123611257-123612667	Promoter_Associated
cg05236474	0.066742259	0.061836827	0.110134212	chr17	8093493	-	C17orf59	NM_017622;NM_017622	1stExon;5'UTR		17:8092677-8093969	Promoter_Associated
cg05237014	0.156763926	0.134116602	0.225105777	chr4	148538143	+	TMEM184C	NM_018241	TSS1500		4:148537858-148539313	Promoter_Associated
cg05237023	0.087189475	0.081528254	0.096853869	chr16	75182837	-	ZFP1	NM_153688	5'UTR		16:75182000-75183468	Promoter_Associated
cg05250241	0.926124788	0.915987259	0.015879068	chr17	43321328	+	FMNL1	NM_005892	Body		17:43321172-43321385	Gene_Associated_Cell_type_specific
cg05254511	0.089155341	0.08186391	0.123093659	chr22	39077689	-	TOMM22	NM_020243	TSS1500		22:39077350-39078451	Promoter_Associated
cg05272277	0.066686106	0.061222102	0.123333628	chr13	48575606	-	SUCLA2	NM_003850	TSS200		13:48574539-48576056	Promoter_Associated
cg05275231	0.093730863	0.081054893	0.209624897	chr8	104427896	-	DCAF13	NM_015420;NM_030780	Body;TSS1500		8:104426546-104428152	Promoter_Associated
cg05275231	0.093730863	0.081054893	0.209624897	chr8	104427896	-	SLC25A32	NM_015420;NM_030780	Body;TSS1500		8:104426546-104428152	Promoter_Associated
cg05281831	0.149679205	0.119940567	0.319554106	chr14	103061090	-	RCOR1	NM_015156	Body		14:103060803-103061896	Promoter_Associated
cg05296700	0.07865842	0.069976969	0.168721033	chr20	35808278	-	C20orf132	NM_213631;NM_002951;NM_213632;NM_001135771;NM_152503	TSS1500;Body;TSS1500;Body;TSS1500		20:35806273-35808435	Promoter_Associated
cg05296700	0.07865842	0.069976969	0.168721033	chr20	35808278	-	RPN2	NM_213631;NM_002951;NM_213632;NM_001135771;NM_152503	TSS1500;Body;TSS1500;Body;TSS1500		20:35806273-35808435	Promoter_Associated
cg05311589	0.230211188	0.215320695	0.096470956	chr16	48399731	-	SIAH1	NM_001006610;NM_001006610;NM_003031	5'UTR;1stExon;5'UTR		16:48399044-48400899	Promoter_Associated
cg05313153	0.572209031	0.51488457	0.15229323	chr8	119122430	+	EXT1	NM_000127	1stExon		8:119122405-119123665	Promoter_Associated_Cell_type_specific
cg05320607	0.070049326	0.065266284	0.102033267	chr10	94609036	-	EXOC6	NM_001013848;NM_019053	Body;Body		10:94607763-94609434	Promoter_Associated
cg05321960	0.058990414	0.0529816	0.15498913	chr1	155904084	+	KIAA0907	NM_014949	Body	RDMR	1:155903484-155904774	Promoter_Associated
cg05341539	0.146577477	0.134005887	0.129367056	chr15	86233214	-	AKAP13	NM_144767;NM_007200;NM_006738	Body;Body;Body		15:86232937-86233241	Promoter_Associated_Cell_type_specific
cg05357039	0.261611861	0.242443232	0.109780973	chr11	67141686	-	CLCF1	NR_024469;NM_013246;NM_001166212	Body;TSS1500;TSS200		11:67141580-67141941	Promoter_Associated
cg05366272	0.105453603	0.093200331	0.178201392	chr2	95831943	-	ZNF2	NM_001017396;NM_021088	5'UTR;5'UTR		2:95830826-95832301	Promoter_Associated
cg05377034	0.380938181	0.342693748	0.152637022	chr10	81838185	+	C10orf57	NM_025125;NR_027430;NR_027428;NR_027431;NR_027429;NR_027432	TSS1500;Body;Body;Body;Body;Body		10:81838095-81839555	Promoter_Associated
cg05377034	0.380938181	0.342693748	0.152637022	chr10	81838185	+	LOC219347	NM_025125;NR_027430;NR_027428;NR_027431;NR_027429;NR_027432	TSS1500;Body;Body;Body;Body;Body		10:81838095-81839555	Promoter_Associated
cg05380145	0.087590173	0.071713683	0.288520606	chr14	53161516	+	ERO1L	NM_014584	Body		14:53161279-53163253	Promoter_Associated
cg05396182	0.056752251	0.050573344	0.16630045	chr1	93544739	-	MTF2	NM_007358;NM_001164393;NM_001164392;NM_001164391	TSS200;TSS200;TSS200;TSS200		1:93544306-93545584	Promoter_Associated
cg05399209	0.076282651	0.070120611	0.121516419	chr19	46010836	-	VASP	NM_003370;NM_003370	1stExon;5'UTR		19:46010451-46010927	Promoter_Associated
cg05401522	0.083427622	0.066458839	0.328064032	chr13	41885092	-	NAA16	NM_024561;NM_001110798;NM_018527	TSS1500;TSS1500;TSS1500		13:41884814-41886487	NonGene_Associated
cg05402131	0.204471402	0.16489868	0.310319226	chr1	47898277	+	MGC12982	NR_026878	Body	RDMR	1:47897434-47899127	Promoter_Associated
cg05409276	0.070360871	0.060126542	0.226771344	chr17	73400549	+	GRB2	NM_002086;NM_203506	5'UTR;5'UTR		17:73400202-73401460	Promoter_Associated
cg05419984	0.162398788	0.144383164	0.169638334	chr3	196438463	+	PIGX	NM_001166304;NM_017861;NM_032898	TSS1500;TSS1500;5'UTR		3:196438414-196440154	Promoter_Associated
cg05419984	0.162398788	0.144383164	0.169638334	chr3	196438463	+	C3orf34	NM_001166304;NM_017861;NM_032898	TSS1500;TSS1500;5'UTR		3:196438414-196440154	Promoter_Associated
cg05421328	0.090029124	0.074281477	0.277389278	chr4	47917094	+	NFXL1	NM_152995	TSS1500		4:47915700-47917262	Promoter_Associated
cg05452887	0.075220069	0.064580875	0.220010643	chrX	119005413	+	NDUFA1	NM_004541;NM_006978	TSS1500;1stExon		X:119005139-119006336	Promoter_Associated_Cell_type_specific
cg05452887	0.075220069	0.064580875	0.220010643	chrX	119005413	+	RNF113A	NM_004541;NM_006978	TSS1500;1stExon		X:119005139-119006336	Promoter_Associated_Cell_type_specific
cg05458841	0.082109467	0.077275617	0.087535309	chr5	65221764	+	ERBB2IP	NM_001006600;NM_018695	TSS1500;TSS1500		5:65221271-65221967	Promoter_Associated
cg05461632	0.071504249	0.063890522	0.16242706	chr17	4167489	-	ANKFY1	NM_016376;NM_020740	TSS1500;TSS1500		17:4166088-4168142	Promoter_Associated
cg05464534	0.092403416	0.085759099	0.107656446	chr19	39340247	+	HNRNPL	NM_001005335;NM_001533	5'UTR;Body		19:39339617-39343574	Promoter_Associated
cg05465935	0.536524666	0.500904735	0.099108248	chr5	43515805	+	C5orf34	NM_198566	TSS1500		5:43514592-43515921	Promoter_Associated_Cell_type_specific
cg05470809	0.084166316	0.071443868	0.236432792	chr4	175205489	+	KIAA1712	NM_001145314;NM_001040157;NM_012180	5'UTR;5'UTR;TSS200		4:175204088-175205502	Promoter_Associated
cg05470809	0.084166316	0.071443868	0.236432792	chr4	175205489	+	FBXO8	NM_001145314;NM_001040157;NM_012180	5'UTR;5'UTR;TSS200		4:175204088-175205502	Promoter_Associated
cg05477165	0.313781201	0.278240159	0.173428261	chr2	129074982	-	HS6ST1	NM_004807	Body		2:129074908-129075653	Promoter_Associated_Cell_type_specific
cg05503412	0.064549154	0.057201449	0.174346501	chr4	57843540	-	C4orf14	NM_032313	1stExon		4:57842759-57844185	Promoter_Associated
cg05516012	0.090706784	0.0856109	0.083415974	chr11	73019501	+	ARHGEF17	NM_014786	TSS200		11:73019436-73019528	Promoter_Associated
cg05516832	0.073639731	0.066794368	0.140757892	chr19	2783122	+	SGTA	NM_003021	5'UTR		19:2782530-2783732	Promoter_Associated
cg05532204	0.08812065	0.077726345	0.181076454	chr6	33291321	+	DAXX	NM_001141970;NR_024517;NM_001350;NM_001141969	TSS1500;TSS1500;TSS1500;TSS1500		6:33290313-33291433	Promoter_Associated
cg05549854	0.132470826	0.103610839	0.354499733	chr16	30798770	+	ZNF629	NM_001080417	TSS1500		16:30797336-30799170	Promoter_Associated_Cell_type_specific
cg05564552	0.093828973	0.085526804	0.133656838	chr15	42120091	-	JMJD7	NM_001114632;NM_005090;NR_015346	TSS200;TSS200;TSS200		15:42119548-42121193	Promoter_Associated
cg05564552	0.093828973	0.085526804	0.133656838	chr15	42120091	-	JMJD7-PLA2G4B	NM_001114632;NM_005090;NR_015346	TSS200;TSS200;TSS200		15:42119548-42121193	Promoter_Associated
cg05565052	0.700565616	0.664126469	0.077062181	chr22	38669495	+	TMEM184B	NM_012264	TSS1500	RDMR	22:38668054-38669790	Promoter_Associated
cg05582585	0.069905283	0.060109453	0.217809609	chr5	150138399	+	DCTN4	NM_001135644;NM_016221;NM_001135643	TSS1500;Body;Body		5:150137824-150139000	Promoter_Associated
cg05583681	0.259105076	0.231050805	0.165327163	chr16	84179101	-	HSDL1	NM_001146051;NM_178452;NM_031463	TSS1500;1stExon;TSS1500		16:84177774-84179318	Promoter_Associated
cg05583681	0.259105076	0.231050805	0.165327163	chr16	84179101	-	LRRC50	NM_001146051;NM_178452;NM_031463	TSS1500;1stExon;TSS1500		16:84177774-84179318	Promoter_Associated
cg05593349	0.056003705	0.048145635	0.218117275	chr5	10307744	-	CMBL	NM_138809;NM_138809	5'UTR;1stExon		5:10307129-10308280	Promoter_Associated
cg05618183	0.093894647	0.07980473	0.234568646	chr16	31190476	+	FUS	NM_001170634;NR_028388;NM_001170937;NM_004960	TSS1500;TSS1500;TSS1500;TSS1500		16:31190321-31190532	Promoter_Associated
cg05622261	0.141700838	0.11576702	0.291623978	chr3	171757169	-	FNDC3B	NM_022763;NM_001135095	TSS1500;TSS1500		3:171756881-171758808	Promoter_Associated
cg05624487	0.153563881	0.124635016	0.301129479	chr6	35996850	-	MAPK14	NM_139014;NM_139013;NM_139012;NM_001315	Body;Body;Body;Body	RDMR	6:35996644-35997038	Promoter_Associated
cg05626128	0.662977842	0.637873385	0.055690569	chr1	19251115	-	IFFO2	NM_001136265	Body		1:19250787-19251138	Promoter_Associated_Cell_type_specific
cg05628795	0.068052978	0.060976176	0.158412632	chr12	110434089	-	GIT2	NM_057169;NM_139201;NM_014776;NM_001135213;NM_014776;NM_057170;NM_001135214;NM_057169;NM_001135214;NM_057170;NM_001135213;NM_139201	5'UTR;1stExon;5'UTR;5'UTR;1stExon;5'UTR;1stExon;1stExon;5'UTR;1stExon;1stExon;5'UTR		12:110433952-110434209	Promoter_Associated
cg05639533	0.389303632	0.347947147	0.162027625	chr7	5258428	-	WIPI2	NM_016003;NM_001033519;NM_015610;NM_001033520;NM_001033518	Body;Body;Body;Body;Body	CDMR	7:5258243-5258930	Gene_Associated_Cell_type_specific
cg05642873	0.131274613	0.124391323	0.077702092	chr1	202858370	+	RABIF	NM_002871	TSS200		1:202857088-202858739	Promoter_Associated
cg05663101	0.108551388	0.092609039	0.229153254	chr10	99206302	+	ZDHHC16	NM_198045;NM_198043;NM_198044;NM_198046;NM_032327;NM_016046	5'UTR;5'UTR;5'UTR;5'UTR;5'UTR;TSS1500		10:99205191-99206477	Promoter_Associated
cg05663101	0.108551388	0.092609039	0.229153254	chr10	99206302	+	EXOSC1	NM_198045;NM_198043;NM_198044;NM_198046;NM_032327;NM_016046	5'UTR;5'UTR;5'UTR;5'UTR;5'UTR;TSS1500		10:99205191-99206477	Promoter_Associated
cg05668405	0.081466241	0.064677113	0.332947058	chr6	28890644	-	TRIM27	NM_006510	Body		6:28890536-28892200	Promoter_Associated
cg05688026	0.05884199	0.052898919	0.153607799	chr4	113152759	-	AP1AR	NM_018569;NM_001128426	TSS200;TSS200		4:113151979-113153865	Promoter_Associated
cg05696353	0.109038758	0.097409195	0.162711156	chr10	17658756	-	PTPLA	NM_014241	Body		10:17658432-17659858	Promoter_Associated_Cell_type_specific
cg05705366	0.107888649	0.098860799	0.12607262	chr5	53813915	-	SNX18	NM_052870;NM_001102575;NM_001145427	1stExon;1stExon;1stExon		5:53812911-53814884	Promoter_Associated
cg05707844	0.279976499	0.241012508	0.216197711	chr2	37383994	+	EIF2AK2	NM_002759;NM_001135651	5'UTR;5'UTR		2:37383067-37384938	Promoter_Associated
cg05714672	0.153067407	0.141703677	0.111289925	chr3	15469004	+	METTL6	NM_152396;NM_033083;NM_152396	5'UTR;TSS200;1stExon		3:15468581-15469608	Promoter_Associated
cg05714672	0.153067407	0.141703677	0.111289925	chr3	15469004	+	EAF1	NM_152396;NM_033083;NM_152396	5'UTR;TSS200;1stExon		3:15468581-15469608	Promoter_Associated
cg05732876	0.19817054	0.16665301	0.24989513	chr22	22337374	+	TOP3B	NM_003935	TSS1500		22:22336721-22337490	Promoter_Associated
cg05742988	0.071514961	0.064651354	0.145564512	chr12	56521901	+	ESYT1	NM_015292	TSS200		12:56521461-56523427	Promoter_Associated
cg05749577	0.051113605	0.045428894	0.170097152	chr15	69706710	+	KIF23	NM_004856;NM_138555;NM_138555;NM_004856	5'UTR;5'UTR;1stExon;1stExon		15:69706167-69707930	Promoter_Associated
cg05758094	0.082595966	0.077707862	0.088010753	chr11	65600846	+	SNX32	NM_152760	TSS1500	DMR	11:65600508-65601777	Promoter_Associated
cg05759347	0.544274312	0.483744894	0.170087513	chr1	243416723	-	CEP170	NM_001042405;NM_001042404;NM_014812	5'UTR;5'UTR;5'UTR		1:243416652-243417077	Promoter_Associated_Cell_type_specific
cg05759424	0.072505163	0.064859993	0.160754876	chr2	42721296	+	KCNG3	NM_133329;NM_172344	TSS200;TSS200		2:42720958-42721339	Promoter_Associated
cg05762616	0.8144216	0.790231734	0.043500042	chr10	133787150	-	BNIP3	NM_004052	Body		10:133787131-133787181	Promoter_Associated
cg05776075	0.060259177	0.055151676	0.127776234	chr1	78149417	+	ZZZ3	NM_015534	TSS1500		1:78149013-78149454	Promoter_Associated
cg05777316	0.84420771	0.82599356	0.031467472	chr16	67232180	+	ELMO3	NM_024712;NM_001950	TSS1500;3'UTR		16:67231473-67233091	Gene_Associated
cg05777316	0.84420771	0.82599356	0.031467472	chr16	67232180	+	E2F4	NM_024712;NM_001950	TSS1500;3'UTR		16:67231473-67233091	Gene_Associated
cg05778440	0.378821669	0.358062377	0.081307921	chr17	66196160	-	LOC440461	NR_027283	Body	DMR	17:66195005-66197349	Promoter_Associated
cg05778739	0.117027853	0.102481911	0.191482649	chr2	96676295	-	LOC729234	NR_003698	TSS200		2:96676031-96676450	Promoter_Associated
cg05783223	0.32060967	0.301174423	0.090218686	chr1	27961334	-	FGR	NM_005248	5'UTR		1:27960278-27961624	Promoter_Associated
cg05783290	0.093115753	0.085218299	0.127862003	chr7	150383337	+	GIMAP2	NM_015660	5'UTR	DMR	7:150383266-150383361	Promoter_Associated
cg05798107	0.039363951	0.036128075	0.123754667	chr17	40761563	+	FAM134C	NR_026697;NM_001070;NM_178126;NM_001070	TSS200;5'UTR;TSS200;1stExon		17:40760645-40761942	Promoter_Associated
cg05798107	0.039363951	0.036128075	0.123754667	chr17	40761563	+	TUBG1	NR_026697;NM_001070;NM_178126;NM_001070	TSS200;5'UTR;TSS200;1stExon		17:40760645-40761942	Promoter_Associated
cg05806620	0.123871693	0.104997981	0.238484961	chr8	146125639	+	ZNF250	NM_001109689;NM_021061	5'UTR;5'UTR		8:146125018-146126289	Promoter_Associated
cg05816844	0.098356599	0.088003906	0.160454289	chr9	116918477	-	COL27A1	NM_032888	Body		9:116917224-116918559	NonGene_Associated
cg05819371	0.097446409	0.082504398	0.24013799	chr12	92540484	+	BTG1	NM_001731	TSS1500		12:92539365-92540720	Promoter_Associated
cg05830961	0.860541121	0.8522658	0.013940693	chr7	99017475	-	PTCD1	NM_015545	3'UTR		7:99017346-99017501	Gene_Associated_Cell_type_specific
cg05839875	0.143934713	0.117967686	0.287022849	chr5	39203190	-	FYB	NM_001465;NM_199335	5'UTR;5'UTR		5:39203087-39203315	Promoter_Associated_Cell_type_specific
cg05841440	0.178990058	0.163752944	0.128358615	chr19	38810284	-	KCNK6	NM_004823	TSS200		19:38810155-38811540	Promoter_Associated
cg05849324	0.424210734	0.395959076	0.099429798	chr6	18122474	-	NHLRC1	NM_198586	1stExon		6:18122473-18123542	Promoter_Associated
cg05856036	0.475831268	0.448535602	0.085227574	chr6	33397511	+	SYNGAP1	NM_006772	Body		6:33397014-33397949	Promoter_Associated
cg05860115	0.889319124	0.878039684	0.018415064	chr19	42928597	+	LIPE	NM_005357	Body		19:42926740-42928734	Promoter_Associated
cg05865436	0.058880224	0.053149916	0.147715757	chr19	52772664	-	ZNF766	NM_001010851	TSS200		19:52772302-52773812	NonGene_Associated
cg05879498	0.19821233	0.176243844	0.169473846	chr6	28554774	-	SCAND3	NM_052923;NM_052923	1stExon;5'UTR	RDMR	6:28554771-28555377	Promoter_Associated
cg05881455	0.157092518	0.13232449	0.247534382	chr2	230785105	+	TRIP12	NM_004238	5'UTR	RDMR	2:230784737-230785264	Promoter_Associated_Cell_type_specific
cg05883128	0.300147369	0.267766721	0.164694351	chr4	169239131	-	DDX60	NM_017631	5'UTR		4:169238610-169240255	Promoter_Associated
cg05884501	0.143925998	0.126318359	0.188262887	chr11	85522575	-	SYTL2	NM_032943	TSS1500		11:85520751-85522744	Promoter_Associated
cg05888120	0.087317456	0.079248077	0.139894184	chr10	31321013	+	ZNF438	NM_001143771;NM_001143767;NM_182755;NM_001143770;NR_026560;NM_001143766;NM_001143768	TSS200;TSS200;TSS200;TSS200;TSS200;TSS200;TSS200		10:31320168-31321715	Promoter_Associated
cg05897963	0.110373497	0.090054475	0.29352391	chr19	30157918	+	PLEKHF1	NM_024310	5'UTR		19:30157769-30158162	Promoter_Associated_Cell_type_specific
cg05903800	0.747131792	0.718738417	0.055895952	chrX	48554185	-	SUV39H1	NM_003173	TSS1500		X:48554135-48554278	Promoter_Associated
cg05927789	0.2295107	0.200993956	0.191409297	chr2	47171414	-	TTC7A	NM_020458	Body		2:47170800-47171647	Promoter_Associated_Cell_type_specific
cg05940984	0.078907025	0.068546552	0.203069652	chr11	32448678	+	WT1	NM_024425;NM_024426;NM_000378;NM_024424	Body;Body;Body;Body	DMR	11:32448457-32448950	Gene_Associated_Cell_type_specific
cg05947699	0.110689053	0.09455542	0.227280486	chr5	173345670	-	CPEB4	NM_030627	Body		5:173344744-173345835	Promoter_Associated
cg05964373	0.085990058	0.076647803	0.165925425	chr15	56657478	-	TEX9	NM_198524	TSS200		15:56657386-56658151	Promoter_Associated
cg05965902	0.07465746	0.06799007	0.134962368	chr13	21635727	-	LATS2	NM_014572	TSS200		13:21634294-21636056	Promoter_Associated
cg05985073	0.083198525	0.073642418	0.17602095	chr3	41241612	-	CTNNB1	NM_001904;NM_001098209;NM_001098210	5'UTR;5'UTR;5'UTR		3:41241395-41241748	Promoter_Associated
cg05985164	0.084103817	0.078910368	0.091956421	chr12	57881757	+	MARS	NM_004990	TSS200		12:57881478-57882138	Promoter_Associated
cg05988267	0.106988104	0.09724505	0.13775367	chr16	21831868	-	RRN3P1	NR_003370	TSS1500		16:21831755-21832034	Promoter_Associated
cg05997021	0.097679118	0.082947317	0.235854862	chr3	180707907	-	DNAJC19	NM_145261	TSS1500		3:180707027-180708167	Promoter_Associated
cg06004371	0.081897204	0.069981966	0.22683099	chr7	33169033	-	BBS9	NM_014451;NM_001033605;NM_198428;NM_001033604	TSS200;TSS200;TSS200;TSS200		7:33168422-33170301	Promoter_Associated
cg06012607	0.863552357	0.846358309	0.029015088	chr11	6413036	+	SMPD1	NM_001007593;NR_027400;NM_000543	Body;Body;Body		11:6413018-6413275	Promoter_Associated_Cell_type_specific
cg06015119	0.112020245	0.1015449	0.141641702	chr6	56911219	-	KIAA1586	NM_020931	TSS200		6:56910815-56911661	Promoter_Associated
cg06024834	0.05363516	0.045627407	0.233278381	chr10	104192492	-	CUEDC2	NM_024040	TSS200		10:104192147-104192793	Promoter_Associated
cg06038367	0.068620711	0.05973225	0.200134001	chr16	30198370	-	CORO1A	NM_007074	Body	CDMR	16:30198141-30199180	Promoter_Associated
cg06046369	0.210650691	0.172765388	0.286038433	chr1	36274389	+	EIF2C4	NM_017629	Body		1:36273093-36274920	Promoter_Associated
cg06080252	0.049043885	0.043241613	0.18165291	chr7	105162855	+	PUS7	NM_019042	TSS200		7:105161563-105163239	Promoter_Associated
cg06096805	0.255248848	0.221666066	0.20351652	chr9	130743943	-	FAM102A	NM_001035254	TSS1500		9:130742543-130744037	Promoter_Associated
cg06099659	0.072717422	0.065946702	0.141000541	chr11	36310773	+	COMMD9	NM_014186;NM_001101653	Body;Body		11:36310427-36311798	Promoter_Associated
cg06108383	0.911986763	0.903386029	0.013670282	chr6	32120899	-	PRRT1	NM_005155;NM_030651;NM_138717	TSS1500;TSS1500;TSS1500		6:32120376-32123743	Promoter_Associated
cg06110802	0.299587116	0.264574775	0.179300064	chr4	152020177	+	RPS3A	NM_001006	TSS1500		4:152020143-152021501	Promoter_Associated
cg06118588	0.21249832	0.187011267	0.18432624	chr2	74882001	-	SEMA4F	NM_004263	Body		2:74880581-74882097	Promoter_Associated
cg06122080	0.117386448	0.106835277	0.135877759	chr3	25831834	-	NGLY1	NM_001145294;NR_026937;NM_017897;NM_001145391	TSS1500;Body;5'UTR;5'UTR	RDMR	3:25831206-25832380	Promoter_Associated
cg06122080	0.117386448	0.106835277	0.135877759	chr3	25831834	-	OXSM	NM_001145294;NR_026937;NM_017897;NM_001145391	TSS1500;Body;5'UTR;5'UTR	RDMR	3:25831206-25832380	Promoter_Associated
cg06130365	0.103986555	0.093872228	0.147626701	chr10	135122020	-	TUBGCP2	NM_006659;NM_145806	5'UTR;TSS1500		10:135121154-135123070	Promoter_Associated
cg06130365	0.103986555	0.093872228	0.147626701	chr10	135122020	-	ZNF511	NM_006659;NM_145806	5'UTR;TSS1500		10:135121154-135123070	Promoter_Associated
cg06138239	0.603927916	0.58257832	0.051924347	chr16	19567590	+	C16orf62	NM_020314	Body		16:19566315-19567990	Promoter_Associated
cg06148375	0.104713508	0.091453275	0.195340827	chr16	12070864	+	RUNDC2A	NM_032167	Body		16:12070071-12071310	Promoter_Associated
cg06148972	0.23325829	0.210994792	0.144720969	chrX	149736729	+	MTM1	NM_000252	TSS1500		X:149736302-149737928	Promoter_Associated
cg06150369	0.069739457	0.061507919	0.181202959	chr3	129118661	+	RPL32P3	NR_003111	TSS1500		3:129118117-129118979	Promoter_Associated
cg06152533	0.066274228	0.058807782	0.172440886	chr3	3840333	+	LRRN1	NM_020873	TSS1500	DMR	3:3840126-3841725	Promoter_Associated
cg06154860	0.095588493	0.084008496	0.186301726	chr7	14029085	-	ETV1	NM_001163148;NM_004956;NM_001163149;NM_001163147	5'UTR;5'UTR;5'UTR;5'UTR		7:14028864-14030313	Promoter_Associated_Cell_type_specific
cg06158227	0.868371708	0.850386701	0.030193687	chr15	43662311	-	TUBGCP4	NM_014444;NM_152455	TSS1500;TSS200		15:43662148-43664145	NonGene_Associated
cg06158227	0.868371708	0.850386701	0.030193687	chr15	43662311	-	ZSCAN29	NM_014444;NM_152455	TSS1500;TSS200		15:43662148-43664145	NonGene_Associated
cg06164961	0.108724354	0.08620214	0.334879558	chr11	118175675	-	CD3E	NM_000733	Body		11:118175120-118176001	Promoter_Associated_Cell_type_specific
cg06183577	0.07466827	0.066495194	0.167245228	chr13	76123853	-	UCHL3	NM_006002	TSS200		13:76122743-76124508	Promoter_Associated
cg06191068	0.456177369	0.426774863	0.096119673	chr17	76989451	-	CANT1	NM_001159772;NM_138793;NM_001159773	3'UTR;3'UTR;3'UTR		17:76988628-76990227	Gene_Associated
cg06239064	0.103362985	0.087708803	0.236926075	chr12	66697621	+	HELB	NM_033647	Body		12:66697430-66697735	Promoter_Associated_Cell_type_specific
cg06240854	0.373108245	0.340335937	0.132634744	chr2	99771011	-	LIPT1	NM_145197;NM_145196;NM_015929;NM_145199;NM_025244;NM_145198	TSS1500;TSS1500;TSS1500;TSS1500;5'UTR;TSS1500		2:99770769-99772418	Promoter_Associated
cg06240854	0.373108245	0.340335937	0.132634744	chr2	99771011	-	TSGA10	NM_145197;NM_145196;NM_015929;NM_145199;NM_025244;NM_145198	TSS1500;TSS1500;TSS1500;TSS1500;5'UTR;TSS1500		2:99770769-99772418	Promoter_Associated
cg06245154	0.183275356	0.167626429	0.128763181	chr19	45873313	-	ERCC2	NM_001130867;NM_000400	Body;Body		19:45873278-45874409	Promoter_Associated
cg06250059	0.073433375	0.062781163	0.226104151	chr17	16120399	-	PIGL	NM_004278	TSS200		17:16120153-16120903	Promoter_Associated
cg06284169	0.140300599	0.121298909	0.209954596	chr3	196466477	-	PAK2	NM_002577	TSS1500		3:196466471-196466921	Promoter_Associated
cg06286796	0.903749676	0.892974393	0.01730442	chr3	64008041	-	PSMD6	NM_014814	Body		3:64007743-64008056	Promoter_Associated_Cell_type_specific
cg06315974	0.258745728	0.232436012	0.154701434	chr1	154600712	-	ADAR	NM_001025107	TSS1500		1:154599502-154601101	Promoter_Associated
cg06317622	0.067988351	0.060844191	0.160168034	chr16	67753310	-	GFOD2	NR_027399;NR_027398;NM_030819	TSS200;TSS200;TSS200		16:67752108-67754084	Promoter_Associated
cg06319327	0.065738673	0.059832945	0.13580226	chr1	28415113	-	EYA3	NM_001990;NM_001990	1stExon;5'UTR		1:28414333-28415567	Promoter_Associated
cg06319390	0.026199354	0.022585271	0.214148985	chr1	156308183	+	CCT3	NM_001008800;NM_001008883;NM_144627;NM_001008800;NM_001008883;NM_005998;NM_005998	5'UTR;1stExon;5'UTR;1stExon;5'UTR;5'UTR;1stExon		1:156307208-156308779	Promoter_Associated
cg06319390	0.026199354	0.022585271	0.214148985	chr1	156308183	+	C1orf182	NM_001008800;NM_001008883;NM_144627;NM_001008800;NM_001008883;NM_005998;NM_005998	5'UTR;1stExon;5'UTR;1stExon;5'UTR;5'UTR;1stExon		1:156307208-156308779	Promoter_Associated
cg06323052	0.621800971	0.598733016	0.054540041	chr4	56720686	+	EXOC1	NM_018261;NM_001024924;NM_178237	5'UTR;5'UTR;5'UTR		4:56719410-56720863	Promoter_Associated
cg06324785	0.215873191	0.195586562	0.142376841	chr22	25960219	-	ADRBK2	NM_005160	TSS1500		22:25960156-25961883	Promoter_Associated
cg06334134	0.13120286	0.114951193	0.190777727	chr7	142986693	+	CASP2	NM_032983;NM_032982	Body;Body	RDMR	7:142984618-142986745	NonGene_Associated
cg06335343	0.061490497	0.0578081	0.089091819	chr10	95653942	-	TMEM20	NM_001134658;NM_153226	1stExon;1stExon		10:95653363-95654976	Promoter_Associated
cg06341189	0.226790132	0.199275092	0.186596478	chr6	31831876	+	SLC44A4	NM_000434;NM_025257	TSS1500;Body		6:31831285-31832200	Promoter_Associated
cg06342283	0.064563299	0.057522947	0.166576711	chr1	52344726	+	NRD1	NM_002525;NM_001101662	TSS200;TSS200		1:52343783-52345348	Promoter_Associated
cg06359086	0.246229655	0.2124028	0.213201738	chr6	10723648	+	TMEM14C	NM_001165258;NM_016462	5'UTR;5'UTR		6:10722665-10723893	Promoter_Associated
cg06361403	0.083097652	0.074577104	0.156074938	chr6	32938781	-	BRD2	NM_001113182;NM_001113182;NM_005104	5'UTR;1stExon;5'UTR		6:32938253-32938873	Promoter_Associated
cg06395414	0.571714319	0.534979443	0.095810968	chr6	137144340	+	PEX7	NM_000288	Body	DMR	6:137143080-137144599	Promoter_Associated
cg06396948	0.099065956	0.085373245	0.214605351	chr16	67193897	+	FBXL8	NM_018378;NM_003789;NM_018378	1stExon;TSS200;5'UTR		16:67193608-67195198	Promoter_Associated
cg06396948	0.099065956	0.085373245	0.214605351	chr16	67193897	+	TRADD	NM_018378;NM_003789;NM_018378	1stExon;TSS200;5'UTR		16:67193608-67195198	Promoter_Associated
cg06409824	0.202741645	0.172541769	0.232696813	chr6	30227825	+	HLA-L	NR_027822	Body	DMR	6:30226801-30228252	Promoter_Associated
cg06412288	0.869664402	0.860766036	0.014837629	chr19	58096559	+	ZIK1	NM_001010879	Body	CDMR	19:58096504-58096823	Promoter_Associated
cg06420049	0.11504798	0.103073918	0.158556331	chr11	125496181	-	CHEK1	NM_001274;NM_001114122;NM_001114121	TSS200;5'UTR;5'UTR		11:125495144-125496933	Promoter_Associated
cg06425430	0.101798159	0.093048136	0.129662325	chr11	118888778	+	RPS25	NM_001028;NM_016146	Body;TSS1500		11:118888736-118890139	Promoter_Associated
cg06425430	0.101798159	0.093048136	0.129662325	chr11	118888778	+	TRAPPC4	NM_001028;NM_016146	Body;TSS1500		11:118888736-118890139	Promoter_Associated
cg06440960	0.19640414	0.169760079	0.21032811	chr1	155828926	+	SYT11	NM_152280	TSS1500		1:155828789-155829640	Promoter_Associated_Cell_type_specific
cg06456464	0.065638051	0.060051186	0.128339678	chr1	9352752	-	SPSB1	NM_025106	TSS200		1:9351979-9354010	Promoter_Associated
cg06476337	0.114128365	0.096145755	0.247362336	chr5	52856530	-	NDUFS4	NM_002495	1stExon		5:52856019-52857033	Promoter_Associated
cg06484986	0.116579034	0.109467247	0.090809076	chr15	42841099	+	LRRC57	NM_153260;NM_001130447;NM_018097	TSS200;1stExon;1stExon		15:42840208-42841637	Promoter_Associated
cg06484986	0.116579034	0.109467247	0.090809076	chr15	42841099	+	HAUS2	NM_153260;NM_001130447;NM_018097	TSS200;1stExon;1stExon		15:42840208-42841637	Promoter_Associated
cg06504063	0.063218456	0.058977855	0.100172434	chr3	48672975	-	SLC26A6	NM_134263;NM_022911;NM_134426	TSS200;TSS200;TSS200		3:48672141-48673790	Promoter_Associated
cg06512974	0.167485543	0.143659841	0.221379748	chr16	31120226	-	BCKDK	NM_001122957;NM_005881	5'UTR;5'UTR		16:31118852-31120560	Promoter_Associated
cg06515091	0.069765668	0.061319447	0.186172572	chr19	44645851	-	ZNF234	NM_006630;NM_001144824;NM_006630	1stExon;5'UTR;5'UTR		19:44645429-44646392	Promoter_Associated
cg06516150	0.083522148	0.076234564	0.131713571	chr12	109592528	-	ACACB	NM_001093	Body		12:109591912-109593277	Promoter_Associated
cg06526179	0.14081547	0.134388354	0.067397714	chr16	4665054	-	FAM100A	NM_145253	TSS200		16:4663528-4665469	Promoter_Associated
cg06535849	0.966388594	0.959672793	0.010060835	chr16	81925084	-	PLCG2	NM_002661	Body		16:81923918-81925235	Gene_Associated
cg06542686	0.083474207	0.075687867	0.141268434	chr22	18894001	-	DGCR6	NM_005675	Body		22:18893210-18894551	Promoter_Associated
cg06563686	0.054753844	0.050850548	0.106696908	chr12	8234806	-	NECAP1	NM_015509;NM_015509;NR_024260	1stExon;5'UTR;Body		12:8233990-8235464	Promoter_Associated
cg06565253	0.497069261	0.46525956	0.095411094	chr17	38518714	+	GJD3	NM_152219;NM_152219	1stExon;3'UTR		17:38518343-38520041	Promoter_Associated
cg06575572	0.356767162	0.322716434	0.144715784	chr22	45705265	+	FAM118A	NM_001104595;NM_001104595;NM_017911	5'UTR;1stExon;TSS1500		22:45705105-45707057	NonGene_Associated
cg06587962	0.898014286	0.89202202	0.009659072	chr19	19763973	-	ATP13A1	NM_020410	Body		19:19763838-19764023	Gene_Associated_Cell_type_specific
cg06604625	0.135512142	0.123625459	0.132446245	chr17	64187838	-	CCDC46	NM_145036;NM_145036	5'UTR;1stExon		17:64187694-64188966	Promoter_Associated
cg06608112	0.146705404	0.128322799	0.193144502	chr6	30688163	+	TUBB	NM_178014;NM_178014	1stExon;5'UTR		6:30687700-30688251	Promoter_Associated
cg06618866	0.247883324	0.220455181	0.169175837	chr4	154605087	-	TLR2	NM_003264	TSS1500	RDMR	4:154605080-154606792	Promoter_Associated_Cell_type_specific
cg06620152	0.174237732	0.15566649	0.162598666	chr19	17325850	+	USE1	NM_018467	TSS1500		19:17325683-17326814	Promoter_Associated
cg06634750	0.172813113	0.156947192	0.138933479	chr16	50186413	-	PAPD5	NM_001040285;NM_001040284	TSS1500;TSS1500		16:50186129-50187192	Promoter_Associated
cg06634950	0.128237561	0.11514911	0.15531563	chr3	169487146	-	ARPM1	NM_032487	1stExon		3:169486757-169487840	Promoter_Associated
cg06635797	0.091454032	0.080697779	0.180517819	chr19	4915394	+	UHRF1	NM_013282;NM_001048201	Body;Body		19:4915016-4915535	Promoter_Associated_Cell_type_specific
cg06636222	0.887706277	0.871478607	0.026617149	chr22	18562809	-	PEX26	NM_017929;NM_001127649	Body;Body		22:18562558-18562810	Gene_Associated
cg06636971	0.083993461	0.076761318	0.129897522	chr6	24911553	-	FAM65B	NM_014722	TSS1500	DMR	6:24910730-24911608	Promoter_Associated
cg06637938	0.181761045	0.163026389	0.156937525	chr14	75390232	-	RPS6KL1	NM_031464	TSS1500		14:75389209-75390361	Promoter_Associated
cg06643466	0.39999728	0.364112252	0.135606903	chr7	3019382	-	CARD11	NM_032415	5'UTR		7:3019364-3019526	Promoter_Associated_Cell_type_specific
cg06647562	0.072493264	0.063136979	0.1993617	chr1	92950369	-	GFI1	NM_001127216;NM_005263;NM_001127215	5'UTR;5'UTR;TSS1500		1:92950111-92950548	Promoter_Associated
cg06655361	0.072000549	0.06389337	0.172341686	chr10	73533561	+	C10orf54	NM_022153;NM_022124	TSS1500;Body		10:73532778-73534198	Promoter_Associated
cg06655361	0.072000549	0.06389337	0.172341686	chr10	73533561	+	CDH23	NM_022153;NM_022124	TSS1500;Body		10:73532778-73534198	Promoter_Associated
cg06668300	0.055150057	0.047167212	0.225578049	chr2	95691755	-	MAL	NM_022440;NM_022438;NM_022439;NM_002371	Body;Body;Body;Body	DMR	2:95691588-95691881	Promoter_Associated
cg06669701	0.083597198	0.075595907	0.145146457	chr10	86088163	-	FAM190B	NM_018999	TSS1500		10:86087752-86089475	Promoter_Associated
cg06677013	0.225298338	0.195522664	0.204500827	chr6	84570388	-	CYB5R4	NM_016230	Body		6:84570328-84570402	Promoter_Associated
cg06689688	0.081105208	0.074643513	0.119777678	chr16	46918233	-	GPT2	NM_001142466;NM_133443	TSS1500;TSS200		16:46917454-46918997	Promoter_Associated
cg06707910	0.558040813	0.494955114	0.173072942	chr22	17640812	+	CECR5	NM_017829;NR_024482;NR_024483;NM_033070	Body;Body;Body;TSS1500	DMR	22:17639365-17641050	Promoter_Associated
cg06707910	0.558040813	0.494955114	0.173072942	chr22	17640812	+	CECR4	NM_017829;NR_024482;NR_024483;NM_033070	Body;Body;Body;TSS1500	DMR	22:17639365-17641050	Promoter_Associated
cg06717231	0.050904465	0.046052102	0.144525214	chr19	9434953	-	ZNF559	NM_032497;NM_032497	1stExon;5'UTR	DMR	19:9434240-9435348	Promoter_Associated
cg06718723	0.091266532	0.079024853	0.207779464	chr19	15236813	+	ILVBL	NM_006844	TSS1500		19:15235247-15237018	Promoter_Associated
cg06721528	0.088094977	0.081389288	0.11422082	chr1	40781824	-	COL9A2	NM_001852	Body		1:40780439-40781826	Promoter_Associated
cg06726393	0.046173223	0.042457067	0.121051738	chr16	3285272	-	ZNF200	NM_198087;NM_198088;NM_001145446;NM_001145448;NM_003454;NM_001145446;NM_001145448;NM_001145447;NM_198088;NM_198087	5'UTR;5'UTR;5'UTR;5'UTR;TSS200;1stExon;1stExon;TSS200;1stExon;1stExon		16:3284760-3285651	Promoter_Associated
cg06738602	0.327504883	0.282685827	0.212316865	chr14	52780634	-	PTGER2	NM_000956	TSS1500	RDMR	14:52780194-52781043	Promoter_Associated
cg06754224	0.434474289	0.404851967	0.101876318	chr1	28585612	-	SESN2	NM_031459	TSS1500	RDMR	1:28585522-28586698	Promoter_Associated
cg06765434	0.069316652	0.062403101	0.151584242	chr18	54305287	+	TXNL1	NR_024546;NM_004786	Body;Body		18:54305037-54306543	Promoter_Associated
cg06765814	0.124511414	0.105706538	0.236213391	chr13	47125852	-	LRCH1	NM_001164213;NM_015116;NM_001164211	TSS1500;TSS1500;TSS1500		13:47125317-47126566	Promoter_Associated
cg06767538	0.079581488	0.070720328	0.170307905	chr7	27702707	-	HIBADH	NM_152740	TSS200		7:27701594-27703103	Promoter_Associated
cg06779123	0.249321614	0.228348332	0.126771709	chr7	25020962	+	OSBPL3	NM_145321;NM_015550;NM_145320;NM_145322	TSS1500;TSS1500;TSS1500;TSS1500		7:25019570-25021429	Promoter_Associated
cg06784108	0.126152341	0.099481011	0.342673901	chr13	107187232	-	EFNB2	NM_004093	1stExon		13:107187149-107187603	Promoter_Associated
cg06787431	0.067201018	0.062598117	0.102363827	chr3	185827293	-	ETV5	NM_004454	TSS1500		3:185826756-185827307	Promoter_Associated
cg06788404	0.087948527	0.076953164	0.192678764	chr8	10697350	-	PINX1	NM_017884	TSS200		8:10696197-10698026	Promoter_Associated
cg06792598	0.069324868	0.061411226	0.174870568	chr1	207494733	+	CD55	NM_001114752;NM_000574	TSS200;TSS200		1:207494101-207495648	Promoter_Associated
cg06795559	0.109012584	0.095951887	0.184111602	chr20	5931181	+	MCM8	NM_182802;NM_032485;NM_015939	TSS200;TSS200;TSS200		20:5930510-5932383	Promoter_Associated
cg06795559	0.109012584	0.095951887	0.184111602	chr20	5931181	+	TRMT6	NM_182802;NM_032485;NM_015939	TSS200;TSS200;TSS200		20:5930510-5932383	Promoter_Associated
cg06803897	0.117438101	0.102098696	0.201936111	chr5	147763209	+	FBXO38	NM_030793;NM_205836	TSS1500;TSS1500		5:147762678-147764339	Promoter_Associated
cg06815754	0.044864848	0.037695941	0.251176318	chr16	30905741	-	BCL7C	NM_004765	TSS1500		16:30904690-30905948	Promoter_Associated
cg06816161	0.0991924	0.090408783	0.133766656	chr7	148581907	-	EZH2	NM_004456;NM_152998	TSS1500;TSS1500		7:148581866-148582072	Promoter_Associated
cg06817772	0.784806246	0.764100015	0.038575034	chr12	50678007	+	LIMA1	NM_001113546;NM_016357	TSS1500;TSS1500	RDMR	12:50676687-50678386	Promoter_Associated
cg06820975	0.335633249	0.28073344	0.257684717	chr4	166129640	-	KLHL2	NM_007246	Body		4:166128071-166129904	Promoter_Associated
cg06825153	0.056067489	0.05087871	0.14010239	chr1	90287453	+	LRRC8D	NM_018103;NM_001134479	TSS200;5'UTR		1:90286947-90287551	Promoter_Associated
cg06833062	0.089579359	0.08248929	0.118959524	chr1	174128325	+	RABGAP1L	NM_014857	TSS1500		1:174128123-174128770	Promoter_Associated
cg06833078	0.094699429	0.084747362	0.160187266	chr1	19577645	+	MRTO4	NM_016183;NM_015047	TSS1500;Body		1:19577476-19578958	Promoter_Associated
cg06833078	0.094699429	0.084747362	0.160187266	chr1	19577645	+	KIAA0090	NM_016183;NM_015047	TSS1500;Body		1:19577476-19578958	Promoter_Associated
cg06838869	0.07507125	0.068683657	0.128293646	chr7	140098259	+	SLC37A3	NM_207113;NM_207113;NM_032295;NM_032295	1stExon;5'UTR;1stExon;5'UTR		7:140097442-140098625	Promoter_Associated
cg06842800	0.065767975	0.058963802	0.157555699	chr12	65003032	-	RASSF3	NM_178169	TSS1500		12:65002639-65003173	Promoter_Associated
cg06843575	0.064524625	0.05738735	0.1691171	chr2	73612712	+	ALMS1	NM_015120	TSS200		2:73612219-73614091	Promoter_Associated
cg06848468	0.893360741	0.884707919	0.014041618	chr1	1597086	+	CDK11B	NM_033493;NM_033489;NM_033486;NM_033488;NM_033492;NM_001110781;NM_033487	Body;Body;Body;Body;Body;3'UTR;5'UTR		1:1596435-1597784	Gene_Associated
cg06848468	0.893360741	0.884707919	0.014041618	chr1	1597086	+	LOC728661	NM_033493;NM_033489;NM_033486;NM_033488;NM_033492;NM_001110781;NM_033487	Body;Body;Body;Body;Body;3'UTR;5'UTR		1:1596435-1597784	Gene_Associated
cg06852103	0.082925088	0.071666361	0.21051253	chrX	48334966	-	FTSJ1	NM_177439;NM_177434;NM_012280	5'UTR;TSS1500;5'UTR		X:48333937-48335021	Promoter_Associated_Cell_type_specific
cg06866103	0.21350783	0.19789532	0.109551486	chr2	220070926	+	ZFAND2B	NM_138802	TSS1500		2:220070856-220072307	Promoter_Associated
cg06866597	0.066914953	0.053666167	0.318315791	chr22	29279129	+	ZNRF3	NM_032173	TSS1500		22:29279051-29279330	Promoter_Associated
cg06868473	0.495467442	0.466480495	0.086973501	chr12	57622801	+	SHMT2	NM_005412;NR_029416;NR_029415;NM_001166358;NM_001166357;NM_001166356;NM_001166359;NR_029417	TSS1500;TSS1500;TSS1500;TSS1500;TSS1500;TSS1500;TSS1500;TSS1500		12:57622728-57624073	Promoter_Associated
cg06869003	0.077870507	0.069494888	0.16417016	chr1	40997061	-	ZNF684	NM_152373	TSS200		1:40996824-40997746	Promoter_Associated
cg06877486	0.203173343	0.178526703	0.186571248	chr13	45694166	-	GTF2F2	NM_004128	TSS1500		13:45693645-45695587	Promoter_Associated
cg06886078	0.072926435	0.066537124	0.132282353	chr10	126480477	-	METTL10	NM_212554	TSS200		10:126479606-126481143	Promoter_Associated
cg06889607	0.395161751	0.372026716	0.087037083	chr14	67826009	-	EIF2S1	NM_004094;NM_015994	TSS1500;Body		14:67825704-67827557	Promoter_Associated
cg06889607	0.395161751	0.372026716	0.087037083	chr14	67826009	-	ATP6V1D	NM_004094;NM_015994	TSS1500;Body		14:67825704-67827557	Promoter_Associated
cg06890553	0.251103369	0.208623016	0.267383057	chr19	44556485	-	ZNF223	NM_013361	5'UTR		19:44555668-44556648	Promoter_Associated_Cell_type_specific
cg06894628	0.488567341	0.45081015	0.11603743	chr8	143822543	-	SLURP1	NM_020427	3'UTR		8:143822253-143822902	Promoter_Associated
cg06904153	0.067735011	0.058680515	0.207020197	chr5	34929724	+	DNAJC21	NM_001012339;NM_001012339;NM_194283;NM_194283	5'UTR;1stExon;1stExon;5'UTR		5:34928724-34930419	Promoter_Associated
cg06927863	0.041720941	0.036173103	0.20585435	chr8	38033918	+	LSM1	NM_014462;NM_014462;NM_004874	1stExon;5'UTR;TSS200		8:38033369-38035303	Promoter_Associated
cg06927863	0.041720941	0.036173103	0.20585435	chr8	38033918	+	BAG4	NM_014462;NM_014462;NM_004874	1stExon;5'UTR;TSS200		8:38033369-38035303	Promoter_Associated
cg06931193	0.077119994	0.071521691	0.108724092	chr6	107781130	-	PDSS2	NM_020381	TSS1500		6:107779989-107781623	Promoter_Associated
cg06941159	0.118369063	0.101546925	0.221145511	chr16	28875210	-	SH2B1	NM_001145797;NM_015503;NM_001145795;NM_001145796;NM_001145797;NM_001145795;NM_001145812;NM_001145796	1stExon;TSS200;5'UTR;5'UTR;5'UTR;1stExon;TSS200;1stExon		16:28874400-28876260	Promoter_Associated
cg06946154	0.070197016	0.064442672	0.123393378	chr1	246887942	-	SCCPDH	NM_016002	Body		1:246887190-246888797	Promoter_Associated
cg06960024	0.694800817	0.670839043	0.050632795	chr10	27150529	-	ABI1	NM_001012752;NM_001012751;NM_001012750;NM_005470	TSS1500;TSS1500;TSS1500;TSS1500		10:27149424-27150603	Promoter_Associated
cg06962121	0.06157563	0.055766902	0.14295034	chr2	71295566	-	NAGK	NM_017567;NM_017567	1stExon;5'UTR		2:71294819-71296385	Promoter_Associated
cg06962913	0.060796388	0.055803586	0.12362778	chr5	140043982	-	WDR55	NM_017706	TSS1500		5:140043974-140044806	Promoter_Associated
cg06976485	0.394753983	0.374630153	0.075486802	chr6	32086928	+	ATF6B	NM_004381;NM_001136153	Body;Body		6:32086557-32086950	Gene_Associated
cg06978288	0.818189883	0.80030377	0.031887992	chr4	77228884	+	STBD1	NM_003943	Body		4:77227867-77229025	Promoter_Associated
cg06979645	0.100017654	0.0918894	0.12228432	chr6	33386196	-	CUTA	NM_001014837;NM_001014840;NM_015921;NM_001014433;NM_001014838	TSS200;TSS200;TSS200;TSS200;TSS200		6:33385034-33386783	Promoter_Associated
cg07012999	0.115266065	0.085731215	0.42707534	chr22	46692446	+	CN5H6.4	NR_024009;NM_016426	Body;TSS200		22:46692041-46693282	Promoter_Associated
cg07012999	0.115266065	0.085731215	0.42707534	chr22	46692446	+	GTSE1	NR_024009;NM_016426	Body;TSS200		22:46692041-46693282	Promoter_Associated
cg07020846	0.1203506	0.107703621	0.160176573	chr15	70390363	+	TLE3	NM_001105192;NM_020908;NM_005078	TSS200;TSS200;TSS200		15:70390120-70390902	Promoter_Associated
cg07023803	0.152291975	0.132759671	0.198022958	chr20	3389329	+	C20orf194	NM_001009984	TSS1500	CDMR	20:3389300-3389700	Promoter_Associated
cg07025471	0.167270043	0.150530131	0.152126798	chr5	56468858	+	GPBP1	NM_001127235;NM_022913	TSS1500;TSS1500		5:56468757-56468948	Promoter_Associated
cg07032309	0.088250692	0.083036608	0.087860073	chr8	103668104	+	KLF10	NM_005655	TSS200		8:103667888-103668698	Promoter_Associated
cg07035320	0.475662936	0.441555613	0.107344459	chr1	9885517	+	CLSTN1	NM_014944;NM_001009566	TSS1500;TSS1500		1:9885437-9885986	Promoter_Associated
cg07049977	0.098915462	0.089287954	0.147730507	chr2	37458536	+	CEBPZ	NM_005760;NM_001083946;NM_144736	Body;TSS1500;TSS1500		2:37458225-37459459	Promoter_Associated
cg07049977	0.098915462	0.089287954	0.147730507	chr2	37458536	+	C2orf56	NM_005760;NM_001083946;NM_144736	Body;TSS1500;TSS1500		2:37458225-37459459	Promoter_Associated
cg07062658	0.412244037	0.381456463	0.111980221	chr20	62290499	+	RTEL1	NM_016434;NM_032957	5'UTR;5'UTR		20:62289105-62290881	Promoter_Associated
cg07069934	0.117918233	0.08461846	0.478742488	chr15	89192956	-	ISG20	NM_002201	Body		15:89192550-89193135	Promoter_Associated
cg07070178	0.111091618	0.097336974	0.190690138	chr3	183145849	-	MCF2L2	NM_015078;NM_015078	5'UTR;1stExon		3:183145475-183146939	Promoter_Associated
cg07070840	0.084067298	0.076994737	0.126784862	chr10	74928184	-	ECD	NM_001135752;NM_173348;NR_024203;NM_001135753;NM_007265	TSS1500;Body;TSS1500;TSS1500;TSS1500		10:74927155-74928690	Promoter_Associated
cg07070840	0.084067298	0.076994737	0.126784862	chr10	74928184	-	FAM149B1	NM_001135752;NM_173348;NR_024203;NM_001135753;NM_007265	TSS1500;Body;TSS1500;TSS1500;TSS1500		10:74927155-74928690	Promoter_Associated
cg07086455	0.066569247	0.057495455	0.211407929	chr14	102553317	+	HSP90AA1	NM_005348;NM_001017963	5'UTR;Body		14:102553093-102553743	Promoter_Associated
cg07092111	0.218675177	0.193611233	0.175626803	chr10	32621403	+	EPC1	NM_025209	Body		10:32621213-32621662	Promoter_Associated
cg07097722	0.219307144	0.183318043	0.25860402	chr20	43247325	+	PKIG	NM_181804;NM_007066;NM_181805	3'UTR;3'UTR;3'UTR		20:43247123-43247466	Gene_Associated_Cell_type_specific
cg07098277	0.136595805	0.124818631	0.130079887	chrX	106361852	+	RBM41	NM_001171080;NM_018301	Body;Body		X:106361844-106362572	Promoter_Associated_Cell_type_specific
cg07099627	0.043616518	0.03857581	0.177178152	chr19	11466020	+	LPPR2	NM_001170635;NM_022737	TSS200;TSS200		19:11465800-11467150	Promoter_Associated
cg07100128	0.08137108	0.071104696	0.194571287	chr2	220083833	-	ABCB6	NM_005689	TSS200		2:220082522-220084221	Promoter_Associated
cg07101579	0.069547933	0.063335684	0.13498908	chr2	27274487	-	AGBL5	NM_021831;NM_001035507	TSS200;TSS200		2:27274098-27274705	Promoter_Associated
cg07116947	0.758472945	0.727152374	0.06084001	chr17	1933006	-	DPH1	NM_001383	TSS1500		17:1932995-1934406	Promoter_Associated
cg07126235	0.075650966	0.067416842	0.166249443	chr6	43192225	-	CUL9	NM_015089	3'UTR		6:43191790-43192614	Promoter_Associated
cg07137244	0.141854664	0.118648023	0.257725521	chr17	29636863	-	NF1	NM_001042492;NM_006495;NM_000267	Body;5'UTR;Body		17:29636721-29636877	Promoter_Associated
cg07137244	0.141854664	0.118648023	0.257725521	chr17	29636863	-	EVI2B	NM_001042492;NM_006495;NM_000267	Body;5'UTR;Body		17:29636721-29636877	Promoter_Associated
cg07151830	0.100446745	0.089030757	0.174055082	chr6	160211006	-	TCP1	NM_001008897;NM_014161;NM_030752	TSS1500;TSS1500;TSS1500		6:160210195-160211083	Promoter_Associated
cg07151830	0.100446745	0.089030757	0.174055082	chr6	160211006	-	MRPL18	NM_001008897;NM_014161;NM_030752	TSS1500;TSS1500;TSS1500		6:160210195-160211083	Promoter_Associated
cg07162210	0.915221898	0.907325097	0.012502005	chr6	15391271	+	JARID2	NM_004973	Body		6:15390004-15391453	Promoter_Associated
cg07173877	0.094799566	0.083159339	0.189002156	chr2	44395855	-	PPM1B	NM_002706;NM_177968;NM_001033557;NM_001033556;NM_177969	TSS200;TSS200;TSS200;TSS200;TSS200		2:44395462-44396183	Promoter_Associated
cg07189342	0.862996403	0.852414532	0.017799357	chr4	89619420	-	HERC3	NM_014606;NM_153757	Body;TSS1500		4:89618598-89619534	Promoter_Associated
cg07189342	0.862996403	0.852414532	0.017799357	chr4	89619420	-	NAP1L5	NM_014606;NM_153757	Body;TSS1500		4:89618598-89619534	Promoter_Associated
cg07199999	0.092851645	0.084173074	0.141568675	chr14	59951554	-	C14orf149	NM_144581;NM_001098625;NM_016475	TSS1500;Body;Body		14:59949914-59951968	Promoter_Associated
cg07199999	0.092851645	0.084173074	0.141568675	chr14	59951554	-	JKAMP	NM_144581;NM_001098625;NM_016475	TSS1500;Body;Body		14:59949914-59951968	Promoter_Associated
cg07210335	0.07666128	0.069740919	0.136492714	chr5	109026907	-	MAN2A1	NM_002372	Body		5:109026374-109027423	Promoter_Associated
cg07215511	0.95508646	0.949512761	0.008443951	chr16	4933716	-	PPL	NM_002705	Body		16:4933573-4933756	Gene_Associated_Cell_type_specific
cg07228817	0.098250347	0.088654527	0.148268204	chr19	1269771	+	CIRBP	NR_023313;NM_001280;NR_023312;NR_027271	Body;5'UTR;Body;Body		19:1268717-1270267	Promoter_Associated
cg07228817	0.098250347	0.088654527	0.148268204	chr19	1269771	+	C19orf23	NR_023313;NM_001280;NR_023312;NR_027271	Body;5'UTR;Body;Body		19:1268717-1270267	Promoter_Associated
cg07261196	0.376162603	0.358917276	0.067705062	chr16	75601025	-	GABARAPL2	NM_007285	Body		16:75599568-75601216	Promoter_Associated
cg07271361	0.839981734	0.822030105	0.031166725	chr6	31940855	-	STK19	NM_004197;NM_032454;NM_005510;NR_026717	Body;Body;TSS1500;Body		6:31939216-31940908	Promoter_Associated
cg07271361	0.839981734	0.822030105	0.031166725	chr6	31940855	-	DOM3Z	NM_004197;NM_032454;NM_005510;NR_026717	Body;Body;TSS1500;Body		6:31939216-31940908	Promoter_Associated
cg07277869	0.168570753	0.155163023	0.119569463	chr16	69760850	-	NQO1	NM_001025433;NM_000903;NM_001025434	TSS1500;TSS1500;TSS1500	CDMR	16:69760049-69761174	Promoter_Associated
cg07283804	0.7178149	0.682930185	0.071873769	chr11	18035852	+	SERGEF	NM_012139	TSS1500		11:18035696-18035923	Promoter_Associated
cg07302626	0.17000788	0.154570905	0.137332829	chr8	99306725	+	NIPAL2	NM_024759	TSS200		8:99305636-99306821	Promoter_Associated
cg07318049	0.090412426	0.078358038	0.206439786	chr1	28562181	+	ATPIF1	NM_016311;NM_178190;NM_178191	TSS1500;TSS1500;TSS1500		1:28562158-28562904	Promoter_Associated
cg07319098	0.098390005	0.089394367	0.138327839	chr4	95372872	+	PDLIM5	NM_006457;NR_024179;NM_001011513;NM_001011516;NM_001011515	TSS200;TSS200;TSS200;TSS200;TSS200		4:95372350-95374004	Promoter_Associated
cg07338836	0.08493671	0.069105908	0.297579172	chr7	35841900	+	7-Sep	NM_001011553;NM_001788	Body;Body		7:35841334-35842255	Promoter_Associated
cg07345919	0.087780578	0.078019557	0.170065953	chr6	8102919	-	EEF1E1	NM_001135650;NM_004280	TSS200;TSS200		6:8101875-8103240	Promoter_Associated
cg07363112	0.092930525	0.084985078	0.128943013	chr3	125239413	-	SNX4	NM_003794	TSS1500		3:125238397-125239490	Promoter_Associated
cg07364676	0.30839121	0.291562281	0.08095755	chr22	29137974	+	CHEK2	NM_001005735;NM_172002;NM_145862;NM_007194	TSS200;TSS200;TSS200;TSS200		22:29137491-29138861	Promoter_Associated
cg07364676	0.30839121	0.291562281	0.08095755	chr22	29137974	+	HSCB	NM_001005735;NM_172002;NM_145862;NM_007194	TSS200;TSS200;TSS200;TSS200		22:29137491-29138861	Promoter_Associated
cg07370261	0.069707766	0.063889076	0.12575012	chr12	49504051	+	LMBR1L	NM_018113	Body		12:49503601-49505193	Promoter_Associated
cg07395075	0.087886516	0.078505837	0.162841913	chr16	56642428	+	MT2A	NM_005953	TSS200		16:56641665-56642992	Promoter_Associated
cg07396495	0.135639669	0.128675438	0.076042476	chr16	53468716	-	RBL2	NM_005611	Body		16:53467838-53469685	Promoter_Associated
cg07397372	0.125203288	0.109205397	0.197228293	chr1	29062924	-	YTHDF2	NM_016258	TSS1500		1:29062645-29063616	Promoter_Associated
cg07401792	0.107436162	0.093652327	0.198092938	chr6	137539816	+	IFNGR1	NM_000416	Body		6:137539473-137541132	Promoter_Associated
cg07419830	0.088713644	0.08188255	0.115599969	chr16	3332899	+	ZNF263	NM_005741	TSS1500		16:3332816-3333534	NonGene_Associated
cg07427945	0.075553373	0.066570306	0.182617368	chr17	45973527	-	SP2	NM_003110;NM_003110	5'UTR;1stExon		17:45972785-45974766	Promoter_Associated
cg07428439	0.128618339	0.120729394	0.091319381	chr17	7818837	+	LOC284023	NR_024349	Body		17:7818610-7820012	Promoter_Associated_Cell_type_specific
cg07428804	0.052846378	0.045772582	0.20732091	chr11	62599512	+	STX5	NM_003164;NM_003164	5'UTR;1stExon		11:62598861-62600126	Promoter_Associated
cg07446740	0.147404501	0.136062807	0.115507824	chr16	27279784	+	NSMCE1	NM_145080	5'UTR	DMR	16:27279763-27280443	Promoter_Associated
cg07452654	0.068768058	0.059816882	0.201185877	chr4	166034211	+	TMEM192	NM_001100389	TSS200		4:166033311-166034782	Promoter_Associated
cg07462417	0.042037715	0.038597606	0.123172878	chr22	31795524	+	DRG1	NM_004147	TSS200		22:31794384-31796353	Promoter_Associated
cg07466807	0.093753762	0.082817592	0.178939327	chr2	173326947	-	ITGA6	NM_001079818;NM_000210	Body;Body		2:173326425-173328279	Promoter_Associated
cg07483273	0.230683788	0.204183063	0.176053415	chr19	2901388	+	ZNF57	NM_173480	Body		19:2900360-2901416	Promoter_Associated
cg07484894	0.044348806	0.038497002	0.204149166	chr20	34330300	+	RBM39	NM_184234;NM_004902	TSS200;TSS200		20:34329384-34330808	Promoter_Associated
cg07492045	0.10188657	0.094274817	0.112019556	chr5	180257795	+	LOC729678	NR_027183	Body		5:180257593-180259057	Promoter_Associated
cg07499477	0.104382957	0.081947712	0.349110605	chr14	20882083	+	TEP1	NM_007110	TSS1500		14:20881203-20882289	Promoter_Associated
cg07500410	0.068108483	0.060357719	0.174296198	chr4	56412748	+	CLOCK	NM_004898	5'UTR		4:56412554-56413265	Promoter_Associated
cg07516148	0.086374837	0.070819949	0.286455276	chr6	159463300	+	TAGAP	NM_152133;NM_138810;NM_054114	5'UTR;Body;Body		6:159463250-159464404	Promoter_Associated
cg07516307	0.921560403	0.912691785	0.013950984	chr6	33165658	+	RXRB	NM_021976	Body		6:33165168-33166317	Gene_Associated
cg07571951	0.39438188	0.373016184	0.080355041	chr7	75931608	-	HSPB1	NM_001540	TSS1500		7:75931484-75933373	Promoter_Associated
cg07574654	0.090053254	0.081939159	0.136225328	chr7	11013562	+	PHF14	NM_001007157;NM_014660;NM_001007157;NM_014660	1stExon;5'UTR;5'UTR;1stExon		7:11012661-11014378	Promoter_Associated
cg07589813	0.090195427	0.07839753	0.202246085	chr16	14726517	-	BFAR	NM_016561	TSS200		16:14726315-14727495	Promoter_Associated
cg07591622	0.077202506	0.068280519	0.177173663	chr14	24036914	+	AP1G2	NM_003917	5'UTR		14:24035629-24038473	Promoter_Associated
cg07598021	0.1715252	0.125794806	0.44734819	chr5	148728200	+	GRPEL2	NM_152407	Body		5:148727751-148728352	Promoter_Associated_Cell_type_specific
cg07599225	0.194526076	0.170412226	0.190934717	chr1	151513436	+	TUFT1	NM_001126337;NM_020127	Body;Body		1:151511981-151513635	Promoter_Associated
cg07599979	0.565058546	0.527498238	0.099234078	chr21	38592612	+	DSCR9	NR_026719	Body		21:38592397-38594081	Promoter_Associated
cg07613278	0.209691068	0.182485348	0.200484774	chr11	43333327	-	API5	NR_024625;NM_001142931;NM_001142930;NM_006595	TSS200;TSS200;TSS200;TSS200		11:43333038-43334128	Promoter_Associated
cg07626637	0.057564996	0.05400387	0.092129029	chr15	65810032	-	DPP8	NM_197961;NM_130434;NM_130434;NM_017743;NM_197960;NM_197961;NM_017743	1stExon;1stExon;5'UTR;1stExon;TSS1500;5'UTR;5'UTR		15:65809257-65810557	Promoter_Associated
cg07644321	0.405414429	0.373115464	0.119775284	chr4	2847213	+	ADD1	NM_001119;NM_014190;NM_014189;NM_176801	5'UTR;5'UTR;5'UTR;5'UTR		4:2847213-2847410	Promoter_Associated
cg07672814	0.14795828	0.129958866	0.187135375	chr9	140356830	+	PNPLA7	NM_152286;NM_001098537	Body;Body		9:140355825-140357213	Promoter_Associated
cg07674520	0.167632206	0.148348321	0.17631075	chrX	48659624	+	HDAC6	NM_006044	TSS1500		X:48659515-48661358	Promoter_Associated
cg07697078	0.07482239	0.066932399	0.16076532	chr5	139682675	-	PFDN1	NM_002622;NM_002622	1stExon;5'UTR		5:139682263-139683347	Promoter_Associated
cg07707379	0.076719037	0.067164407	0.191887721	chr16	69458383	-	CYB5B	NM_030579	TSS200		16:69458035-69458990	Promoter_Associated
cg07709370	0.240007845	0.20546338	0.224200279	chr16	14017903	+	ERCC4	NM_005236	Body		16:14017606-14018280	Gene_Associated
cg07711556	0.165495597	0.148485722	0.156468622	chr10	111767584	-	ADD3	NM_016824;NM_019903;NM_001121	TSS200;5'UTR;TSS200		10:111767448-111767905	Promoter_Associated
cg07744993	0.08413362	0.072829919	0.208151183	chr5	89705938	-	CETN3	NM_004365	TSS1500		5:89704935-89706375	Promoter_Associated
cg07747553	0.433422308	0.402801232	0.105705313	chr22	35935982	-	RASD2	NM_014310	TSS1500		22:35934376-35936024	Promoter_Associated
cg07751125	0.05188111	0.04702325	0.141835104	chr16	70557411	+	COG4	NM_015386;NM_012426	1stExon;TSS1500		16:70557326-70557861	Promoter_Associated
cg07751125	0.05188111	0.04702325	0.141835104	chr16	70557411	+	SF3B3	NM_015386;NM_012426	1stExon;TSS1500		16:70557326-70557861	Promoter_Associated
cg07759561	0.088234724	0.076953992	0.19735037	chr4	699401	+	PCGF3	NM_006315	TSS200		4:698601-700321	Promoter_Associated
cg07761290	0.039930923	0.034670683	0.203790133	chr19	5720585	-	TMEM146	NM_152784;NM_004793	TSS200;TSS1500		19:5719340-5721023	Promoter_Associated
cg07761290	0.039930923	0.034670683	0.203790133	chr19	5720585	-	LONP1	NM_152784;NM_004793	TSS200;TSS1500		19:5719340-5721023	Promoter_Associated
cg07761358	0.698053337	0.661280889	0.078074066	chrX	152991647	-	BCAP31	NR_024450;NM_000033	TSS1500;Body		X:152991526-152993092	Promoter_Associated
cg07761358	0.698053337	0.661280889	0.078074066	chrX	152991647	-	ABCD1	NR_024450;NM_000033	TSS1500;Body		X:152991526-152993092	Promoter_Associated
cg07765621	0.265513762	0.230046091	0.206863696	chr5	178018015	+	COL23A1	NM_173465	TSS1500	RDMR	5:178016524-178018441	Promoter_Associated
cg07769569	0.87434936	0.865494598	0.014685031	chr19	9542155	+	ZNF266	NM_006631;NM_198058	5'UTR;5'UTR		19:9542135-9542486	NonGene_Associated_Cell_type_specific
cg07779120	0.058638096	0.047770938	0.295705051	chr15	99194021	+	IGF1R	NM_000875	Body	CDMR	15:99193877-99194626	Promoter_Associated
cg07796014	0.17397053	0.15838256	0.135429451	chrX	11129290	-	HCCS	NM_005333;NM_001122608	TSS200;TSS200		X:11129102-11130105	Promoter_Associated
cg07796520	0.066357041	0.059898424	0.147731497	chr18	5296200	-	ZFP161	NM_003409;NM_001143823;NR_026569	TSS200;TSS200;TSS1500		18:5296009-5296536	Promoter_Associated
cg07798618	0.086153384	0.075154904	0.197040221	chr19	14063471	-	PODNL1	NM_001146254;NM_138353;NM_001146255	Body;Body;Body		19:14062643-14063977	Promoter_Associated
cg07798618	0.086153384	0.075154904	0.197040221	chr19	14063471	-	DCAF15	NM_001146254;NM_138353;NM_001146255	Body;Body;Body		19:14062643-14063977	Promoter_Associated
cg07799353	0.064263954	0.06033891	0.090921131	chr12	121342288	+	SPPL3	NM_139015	TSS200		12:121341916-121342586	Promoter_Associated
cg07814122	0.798878734	0.770641062	0.051917467	chr12	13196942	+	KIAA1467	NM_020853	TSS1500		12:13196627-13198074	Promoter_Associated_Cell_type_specific
cg07814876	0.074628487	0.063939316	0.223023117	chr1	235492429	-	GGPS1	NM_001037277;NM_016374;NM_001037278;NM_004837;NM_031371	5'UTR;TSS1500;5'UTR;5'UTR;TSS1500		1:235491353-235492794	Promoter_Associated
cg07814876	0.074628487	0.063939316	0.223023117	chr1	235492429	-	ARID4B	NM_001037277;NM_016374;NM_001037278;NM_004837;NM_031371	5'UTR;TSS1500;5'UTR;5'UTR;TSS1500		1:235491353-235492794	Promoter_Associated
cg07821574	0.093628741	0.086331926	0.117057277	chr19	18208505	-	MAST3	NM_015016	TSS200		19:18208217-18209144	Promoter_Associated
cg07825094	0.080882209	0.06889302	0.23146458	chr19	37329366	-	ZNF790	NM_206894	TSS200	DMR	19:37328554-37329629	Promoter_Associated
cg07833382	0.101853733	0.082911319	0.29685789	chr17	55055134	-	SCPEP1	NM_021626	TSS1500		17:55054957-55056378	Promoter_Associated
cg07838205	0.065955168	0.057212439	0.205156852	chr1	110091179	-	GNAI3	NM_006496	TSS200		1:110090582-110091860	Promoter_Associated
cg07855083	0.062063617	0.054414043	0.189768767	chr2	200320871	+	SATB2	NM_015265	5'UTR		2:200320129-200321379	Promoter_Associated_Cell_type_specific
cg07865607	0.139330479	0.116240603	0.261396795	chr19	3136076	+	GNA15	NM_002068	TSS200		19:3135896-3136666	Promoter_Associated_Cell_type_specific
cg07878486	0.066790087	0.053677696	0.315311252	chr19	58951885	-	ZNF132	NM_003433	TSS1500	DMR	19:58951020-58952036	Promoter_Associated
cg07882831	0.060163234	0.052667955	0.191956671	chr17	72209802	+	MGC16275	NR_026914;NM_032646	TSS1500;1stExon		17:72207683-72210262	Promoter_Associated
cg07882831	0.060163234	0.052667955	0.191956671	chr17	72209802	+	TTYH2	NR_026914;NM_032646	TSS1500;1stExon		17:72207683-72210262	Promoter_Associated
cg07905748	0.435309524	0.405733771	0.101508194	chr3	100053070	+	NIT2	NM_020202	TSS1500		3:100052983-100054557	Promoter_Associated
cg07905888	0.128178533	0.112168306	0.192489577	chr1	36023245	+	NCDN	NM_014284;NM_001014841;NM_024874;NM_001014839	TSS200;TSS200;TSS1500;TSS200		1:36022482-36023538	Promoter_Associated
cg07905888	0.128178533	0.112168306	0.192489577	chr1	36023245	+	KIAA0319L	NM_014284;NM_001014841;NM_024874;NM_001014839	TSS200;TSS200;TSS1500;TSS200		1:36022482-36023538	Promoter_Associated
cg07908142	0.162360901	0.142125991	0.192033848	chrX	118926253	-	RPL39	NM_001000	TSS1500		X:118924850-118926318	Promoter_Associated_Cell_type_specific
cg07923305	0.06813448	0.060638284	0.168156141	chr1	46598507	-	PIK3R3	NM_001114172;NM_001114172;NM_003629	5'UTR;1stExon;TSS200		1:46598004-46599161	Promoter_Associated
cg07925134	0.111714066	0.091975115	0.280495381	chr17	47022508	+	SNF8	NM_007241	TSS1500		17:47021622-47022696	Promoter_Associated
cg07925900	0.15661549	0.12843923	0.286140988	chr17	74554786	-	SNORD1C	NR_004397	TSS200		17:74554643-74555031	Promoter_Associated
cg07928502	0.521216697	0.499903659	0.060233215	chr19	54683678	+	MBOAT7	NM_001146083;NM_001146082;NM_001146056;NM_024298	Body;Body;Body;Body		19:54682775-54684324	Gene_Associated_Cell_type_specific
cg07933199	0.090188207	0.064811415	0.476690854	chr3	192635636	-	C3orf59	NM_178496;NM_178496	1stExon;5'UTR		3:192635436-192636291	Promoter_Associated
cg07940485	0.037939223	0.034315841	0.144815439	chr6	111409222	-	SLC16A10	NM_018593	1stExon		6:111408087-111409949	Promoter_Associated
cg07940585	0.406751999	0.378330363	0.104502869	chr19	42363465	+	RPS19	NM_001022	TSS1500		19:42363293-42365057	Promoter_Associated
cg07957491	0.597946867	0.56619059	0.078729523	chr9	134407190	+	UCK1	NM_001135954;NM_031432	TSS1500;TSS1500		9:134405752-134407239	Promoter_Associated
cg07960787	0.048073208	0.042267324	0.185690293	chr16	5083976	-	NAGPA	NM_016256	TSS200		16:5082880-5084700	Promoter_Associated_Cell_type_specific
cg07962051	0.112395147	0.097587215	0.203815687	chr8	9412923	+	TNKS	NM_003747	TSS1500		8:9412740-9414419	Promoter_Associated
cg07973919	0.045369421	0.041027504	0.145128874	chr4	1005405	-	FGFRL1	NM_001004358;NM_021923;NM_001004356	TSS1500;TSS1500;TSS1500		4:1005133-1005544	Promoter_Associated
cg07990939	0.077282174	0.069358855	0.156055601	chr12	88536410	+	TMTC3	NM_181783;NM_025114	5'UTR;TSS1500		12:88535337-88536790	Promoter_Associated
cg07990939	0.077282174	0.069358855	0.156055601	chr12	88536410	+	CEP290	NM_181783;NM_025114	5'UTR;TSS1500		12:88535337-88536790	Promoter_Associated
cg07996532	0.168549511	0.153106745	0.138634602	chr1	21620812	-	ECE1	NM_001113348	Body		1:21620764-21621314	Promoter_Associated
cg07997941	0.119173441	0.102267801	0.220710773	chr1	6614800	+	TAS1R1	NM_177541;NM_138697;NM_024654;NM_177540;NM_177539	TSS1500;TSS1500;TSS200;TSS1500;TSS1500		1:6613929-6615822	Promoter_Associated
cg07997941	0.119173441	0.102267801	0.220710773	chr1	6614800	+	NOL9	NM_177541;NM_138697;NM_024654;NM_177540;NM_177539	TSS1500;TSS1500;TSS200;TSS1500;TSS1500		1:6613929-6615822	Promoter_Associated
cg08005460	0.748739249	0.719516357	0.057435898	chr17	38473382	-	RARA	NM_001145302;NM_000964;NM_001145301	TSS1500;5'UTR;TSS1500		17:38472852-38476047	Promoter_Associated
cg08014158	0.127027613	0.110295614	0.20376671	chr6	28220258	-	ZKSCAN4	NM_019110	TSS1500		6:28219509-28220449	Promoter_Associated
cg08036514	0.620490783	0.59155144	0.068906153	chr16	67313600	-	PLEKHG4	NM_015432;NM_001129731;NM_001129731;NM_001129728;NM_001129729;NM_001129727;NM_015432	1stExon;5'UTR;1stExon;5'UTR;5'UTR;5'UTR;5'UTR		16:67312324-67314227	Promoter_Associated
cg08040471	0.071635149	0.063051384	0.184139616	chr17	80407779	+	C17orf62	NM_001033046;NM_001100408;NM_001100407	5'UTR;5'UTR;5'UTR		17:80406830-80407943	Promoter_Associated
cg08041019	0.077695251	0.069992543	0.150625189	chr12	112037456	-	ATXN2	NM_002973;NM_002973	5'UTR;1stExon		12:112037330-112037971	Promoter_Associated
cg08041469	0.102474383	0.089484977	0.195545895	chr6	26032585	-	HIST1H3B	NM_003537	TSS1500		6:26031911-26032676	Promoter_Associated
cg08050006	0.233933989	0.197395818	0.24501007	chr14	74958947	-	NPC2	NM_006432	Body		14:74958072-74959259	Promoter_Associated_Cell_type_specific
cg08051310	0.091812726	0.078359796	0.228580498	chr6	12958080	-	PHACTR1	NM_030948	Body		6:12957665-12958239	Promoter_Associated
cg08082436	0.764251679	0.727131217	0.071832081	chr16	24550148	-	RBBP6	NM_006910;NM_032626;NM_018703	TSS1500;TSS1500;TSS1500		16:24549818-24551767	Promoter_Associated
cg08133816	0.277723254	0.260325967	0.093328756	chr16	67867224	+	CENPT	NM_025082	Body	RDMR	16:67867218-67868282	Promoter_Associated_Cell_type_specific
cg08140114	0.098300842	0.070575337	0.478039668	chr6	139482238	+	HECA	NM_016217	Body		6:139482105-139483443	Promoter_Associated
cg08160641	0.089148681	0.073848231	0.271650098	chr12	12503455	+	MANSC1	NM_018050	TSS1500		12:12502540-12503752	Promoter_Associated
cg08163803	0.058800535	0.050891348	0.208408894	chr13	22178600	-	EFHA1	NM_152726	TSS1500		13:22177496-22179049	Promoter_Associated
cg08169020	0.06611022	0.056427581	0.228472804	chr14	69256888	-	ZFP36L1	NM_004926	Body	RDMR	14:69256886-69257024	Promoter_Associated
cg08169200	0.907623655	0.902294718	0.00849547	chr1	236706961	+	LGALS8	NM_201544;NM_006499;NM_201545;NM_201543	Body;Body;Body;Body		1:236706187-236707206	Promoter_Associated_Cell_type_specific
cg08173216	0.493323698	0.422941065	0.222077948	chr15	41524250	+	CHP	NM_007236;NM_152596	Body;TSS1500	RDMR	15:41522579-41524299	Promoter_Associated
cg08173216	0.493323698	0.422941065	0.222077948	chr15	41524250	+	EXD1	NM_007236;NM_152596	Body;TSS1500	RDMR	15:41522579-41524299	Promoter_Associated
cg08191566	0.12040042	0.107943442	0.157564835	chr7	64254770	-	ZNF138	NM_001160183;NR_027661;NM_006524;NM_001160183;NM_006524;NR_027660	5'UTR;Body;1stExon;1stExon;5'UTR;Body		7:64254443-64255484	Promoter_Associated
cg08193363	0.147951652	0.132473751	0.159419282	chr13	32605254	-	FRY	NM_023037	TSS200		13:32604895-32606103	Promoter_Associated
cg08196359	0.103958002	0.08129925	0.354686861	chr3	32279722	+	CMTM8	NM_178868	TSS1500		3:32279384-32281977	Promoter_Associated
cg08200577	0.092768368	0.082092275	0.176386489	chr13	25086393	+	PARP4	NM_006437	5'UTR	RDMR	13:25086112-25087510	Promoter_Associated
cg08211022	0.116066562	0.101728324	0.19023098	chrX	15692898	-	CA5BP	NR_026551	TSS200		X:15692590-15694242	Promoter_Associated
cg08211120	0.911986385	0.903441346	0.013581347	chr16	3900334	-	CREBBP	NM_001079846;NM_004380	Body;Body		16:3900267-3900375	Gene_Associated_Cell_type_specific
cg08221064	0.069985111	0.062529505	0.162510925	chr12	69139788	-	SLC35E3	NM_018656	TSS200		12:69139496-69140873	Promoter_Associated
cg08222662	0.073241172	0.064098953	0.192354077	chr7	138794752	+	ZC3HAV1	NM_024625;NM_020119	TSS1500;TSS1500		7:138793851-138795107	Promoter_Associated
cg08248366	0.051394665	0.045850524	0.164680383	chr19	14247414	+	ASF1B	NM_018154;NM_018154	5'UTR;1stExon		19:14246903-14248559	Promoter_Associated
cg08257866	0.068623838	0.060578131	0.179912757	chr15	80351198	-	ZFAND6	NM_019006	TSS1500		15:80351019-80353002	Promoter_Associated
cg08258539	0.166183328	0.151788105	0.130716914	chr8	144450491	+	C8orf51	NR_026785;NM_052924	Body;TSS1500		8:144450368-144451660	Promoter_Associated
cg08258539	0.166183328	0.151788105	0.130716914	chr8	144450491	+	RHPN1	NR_026785;NM_052924	Body;TSS1500		8:144450368-144451660	Promoter_Associated
cg08260760	0.099734532	0.092465233	0.109182099	chr20	3451529	-	ATRN	NM_139322;NM_139321	TSS200;TSS200		20:3451440-3451941	Promoter_Associated
cg08263647	0.500094276	0.460279461	0.119690027	chr3	158390769	-	LXN	NM_020169;NM_024996	TSS1500;Body		3:158389734-158391273	Promoter_Associated
cg08263647	0.500094276	0.460279461	0.119690027	chr3	158390769	-	GFM1	NM_020169;NM_024996	TSS1500;Body		3:158389734-158391273	Promoter_Associated
cg08263991	0.279611713	0.248704066	0.168994706	chr20	62715781	+	OPRL1	NM_000913;NM_001007125;NM_182647	5'UTR;TSS200;5'UTR		20:62713450-62716161	Promoter_Associated
cg08263991	0.279611713	0.248704066	0.168994706	chr20	62715781	+	C20orf201	NM_000913;NM_001007125;NM_182647	5'UTR;TSS200;5'UTR		20:62713450-62716161	Promoter_Associated
cg08280368	0.388277354	0.321256	0.273364164	chr14	71110536	+	TTC9	NM_015351	Body		14:71110315-71110714	Promoter_Associated
cg08282385	0.134936778	0.117432361	0.2004536	chr19	52800115	+	ZNF480	NM_144684	TSS1500		19:52799665-52801106	Promoter_Associated
cg08289350	0.434477713	0.403379009	0.107146166	chr17	74524371	-	CYGB	NM_134268	3'UTR		17:74523210-74524637	Promoter_Associated
cg08301526	0.093888737	0.082581722	0.185129602	chr19	2740365	+	SLC39A3	NM_213568;NM_144564	TSS1500;TSS1500		19:2739038-2740460	Promoter_Associated
cg08311015	0.06005348	0.053923374	0.15533706	chr19	12848303	-	ASNA1	NM_004317	TSS200		19:12847603-12848512	Promoter_Associated
cg08313420	0.405602073	0.339207007	0.257899053	chr7	6476110	+	DAGLB	NM_001142936;NM_139179	Body;Body		7:6475132-6476343	Promoter_Associated
cg08324906	0.708636563	0.686606275	0.045562864	chr11	119545108	+	PVRL1	NM_002855;NM_203285;NM_203286	Body;Body;3'UTR		11:119544307-119545116	Gene_Associated
cg08333463	0.885181457	0.875826882	0.015327497	chr5	171534792	+	STK10	NM_005990	Body		5:171533631-171534850	Promoter_Associated
cg08335618	0.09092041	0.082130178	0.146691772	chr4	108910565	+	HADH	NM_005327	TSS1500		4:108910004-108911932	Promoter_Associated
cg08346731	0.072352763	0.06526094	0.148828345	chr16	82204172	+	MPHOSPH6	NM_005792	TSS1500		16:82203313-82204511	Promoter_Associated
cg08367673	0.103911597	0.090431399	0.200460996	chr6	49430596	+	CENPQ	NM_018132;NM_000255	TSS1500;5'UTR	RDMR	6:49430584-49431546	Promoter_Associated
cg08367673	0.103911597	0.090431399	0.200460996	chr6	49430596	+	MUT	NM_018132;NM_000255	TSS1500;5'UTR	RDMR	6:49430584-49431546	Promoter_Associated
cg08370839	0.813136857	0.79951692	0.024369623	chr10	105678654	-	OBFC1	NM_024928	TSS1500		10:105677214-105678677	Promoter_Associated
cg08374799	0.064187482	0.05703672	0.170400945	chr12	53601050	-	ITGB7	NM_000889	TSS200		12:53600852-53601367	Promoter_Associated
cg08377924	0.087749522	0.076963302	0.189220574	chr17	41363628	-	NBR1	NM_031858;NM_145041;NM_031862;NM_005899	3'UTR;TSS1500;3'UTR;3'UTR		17:41363351-41364480	Promoter_Associated
cg08377924	0.087749522	0.076963302	0.189220574	chr17	41363628	-	TMEM106A	NM_031858;NM_145041;NM_031862;NM_005899	3'UTR;TSS1500;3'UTR;3'UTR		17:41363351-41364480	Promoter_Associated
cg08398290	0.094399027	0.086558015	0.125104574	chr16	734514	-	JMJD8	NM_001005920	TSS200		16:733720-734955	Promoter_Associated
cg08398371	0.566373406	0.534239516	0.084266833	chr19	41814839	-	CCDC97	NM_052848	TSS1500		19:41814181-41815104	Promoter_Associated
cg08400246	0.701258042	0.684650366	0.034577983	chr5	156570642	-	MED7	NM_001100816;NM_004270	TSS1500;TSS1500		5:156570626-156570702	Promoter_Associated
cg08412188	0.11175833	0.091241868	0.292614475	chr7	74074356	-	GTF2I	NM_001163636;NM_032999;NM_033000;NM_033001;NM_001518	5'UTR;5'UTR;5'UTR;5'UTR;5'UTR		7:74074238-74074411	Promoter_Associated
cg08434594	0.061706435	0.056746143	0.120898608	chr19	14640333	-	TECR	NM_138501;NR_030369	TSS200;TSS200		19:14639815-14641266	Promoter_Associated
cg08434594	0.061706435	0.056746143	0.120898608	chr19	14640333	-	MIR639	NM_138501;NR_030369	TSS200;TSS200		19:14639815-14641266	Promoter_Associated
cg08460801	0.101675183	0.088877774	0.194073003	chr10	79793413	-	RPS24	NM_001142285;NM_001142282;NM_001142284;NM_001026;NM_001142283;NM_033022	TSS200;TSS200;TSS200;TSS200;TSS200;TSS200		10:79793168-79794406	Promoter_Associated
cg08462306	0.07204809	0.061582685	0.226435414	chr1	45273545	-	BTBD19	NM_001136537;NM_001013632	TSS1500;TSS1500		1:45272776-45274518	Promoter_Associated
cg08462306	0.07204809	0.061582685	0.226435414	chr1	45273545	-	TCTEX1D4	NM_001136537;NM_001013632	TSS1500;TSS1500		1:45272776-45274518	Promoter_Associated
cg08469834	0.089998772	0.074631057	0.270129193	chr11	104839074	-	CASP4	NM_001225	Body		11:104838954-104839528	Promoter_Associated
cg08470036	0.045136974	0.040161133	0.168509739	chr5	64858963	+	PPWD1	NM_015342;NM_022145;NM_022145	TSS200;5'UTR;1stExon		5:64858477-64859610	Promoter_Associated
cg08470036	0.045136974	0.040161133	0.168509739	chr5	64858963	+	CENPK	NM_015342;NM_022145;NM_022145	TSS200;5'UTR;1stExon		5:64858477-64859610	Promoter_Associated
cg08493879	0.096919583	0.088841196	0.125559391	chr7	151722810	-	GALNT11	NM_022087;NM_022087	1stExon;5'UTR		7:151721748-151723735	Promoter_Associated
cg08508325	0.339989275	0.311671393	0.125463495	chr11	3079039	+	CARS	NM_001014437;NM_001751;NM_001014438;NM_139273	TSS1500;TSS1500;TSS1500;TSS1500		11:3077588-3079223	Promoter_Associated
cg08510264	0.1404982	0.089806971	0.645652313	chr13	110438288	+	IRS2	NM_003749	1stExon		13:110437881-110438387	Promoter_Associated_Cell_type_specific
cg08512702	0.08406284	0.076985001	0.126890801	chr4	13548915	+	LOC285548	NR_015450	Body	RDMR	4:13548491-13550173	NonGene_Associated_Cell_type_specific
cg08517286	0.090377258	0.056606868	0.674982684	chr8	105601047	+	LRP12	NM_001135703;NM_013437	1stExon;1stExon		8:105600885-105602151	Promoter_Associated
cg08526637	0.087720277	0.07915866	0.148163169	chr7	116166339	+	CAV1	NM_001753	Body	DMR	7:116166102-116167024	Promoter_Associated
cg08538976	0.181632127	0.168839225	0.105369294	chr1	19229774	-	ALDH4A1	NM_003748;NM_170726	TSS1500;TSS1500		1:19228352-19229943	Promoter_Associated
cg08555013	0.115228006	0.104154094	0.145771855	chr4	83932063	+	LIN54	NM_001115007;NM_001115008;NM_194282	5'UTR;TSS200;TSS200		4:83930957-83932464	Promoter_Associated
cg08563994	0.049737998	0.045149901	0.139625608	chr3	49823664	+	IP6K1	NM_001006115;NM_153273	5'UTR;5'UTR		3:49823038-49824724	Promoter_Associated
cg08576104	0.120498012	0.103323	0.221847898	chr12	66562945	-	TMBIM4	NM_016056	Body		12:66562808-66565089	Promoter_Associated
cg08595102	0.062592766	0.057738657	0.116458367	chr7	6414623	+	RAC1	NM_018890;NM_006908	Body;Body		7:6413719-6414899	Promoter_Associated
cg08597832	0.899190262	0.887918871	0.018198548	chr8	144416327	+	TOP1MT	NM_052963	Body		8:144415991-144417889	Promoter_Associated
cg08603706	0.114924195	0.107229248	0.099984088	chr8	30891316	-	WRN	NM_000553;NM_013357;NM_001015508;NM_000553	1stExon;TSS1500;TSS200;5'UTR		8:30891102-30891331	Promoter_Associated
cg08603706	0.114924195	0.107229248	0.099984088	chr8	30891316	-	PURG	NM_000553;NM_013357;NM_001015508;NM_000553	1stExon;TSS1500;TSS200;5'UTR		8:30891102-30891331	Promoter_Associated
cg08612037	0.092808281	0.08298532	0.161397395	chr12	107712210	-	BTBD11	NM_001018072;NM_001018072	5'UTR;1stExon		12:107711149-107712289	Promoter_Associated
cg08647727	0.260175454	0.234281662	0.151240822	chr12	31812705	-	C12orf72	NM_001135863;NM_173802;NM_001135864;NM_001135863	1stExon;5'UTR;5'UTR;5'UTR	RDMR	12:31811793-31813372	Promoter_Associated
cg08651378	0.044858263	0.039795815	0.172757031	chr19	1479370	+	C19orf25	NM_152482	TSS200		19:1478505-1479846	Promoter_Associated
cg08660999	0.19640466	0.177983921	0.142082246	chr19	1592898	+	MBD3	NM_003926	TSS1500		19:1592320-1593168	Promoter_Associated
cg08661112	0.83282434	0.820568345	0.021388732	chr10	91405677	+	PANK1	NM_148977	TSS1500		10:91405637-91405699	Promoter_Associated_Cell_type_specific
cg08664617	0.055506436	0.050613984	0.133119015	chr1	155036082	-	EFNA4	NM_182690;NM_182689;NM_005227	TSS200;TSS200;TSS200		1:155035147-155036448	Promoter_Associated
cg08680162	0.09058794	0.080609396	0.168370991	chr19	46195121	+	QPCTL	NM_017659;NM_004597;NM_001163377;NM_177542	TSS1500;Body;TSS1500;5'UTR		19:46194231-46196997	Promoter_Associated
cg08680162	0.09058794	0.080609396	0.168370991	chr19	46195121	+	SNRPD2	NM_017659;NM_004597;NM_001163377;NM_177542	TSS1500;Body;TSS1500;5'UTR		19:46194231-46196997	Promoter_Associated
cg08683180	0.076802747	0.068437048	0.166380369	chr3	45729929	-	SACM1L	NM_014016	TSS1500		3:45729805-45731414	Promoter_Associated
cg08684639	0.102627045	0.080462634	0.351020097	chr4	176987313	-	WDR17	NM_181265;NM_170710	5'UTR;5'UTR	CDMR	4:176986628-176987384	Promoter_Associated
cg08693600	0.038144693	0.033213917	0.199694493	chr19	58978543	-	ZNF324	NM_014347;NM_014347	5'UTR;1stExon		19:58977830-58978869	Promoter_Associated
cg08708735	0.080258565	0.07554313	0.087354796	chr7	1609515	-	KIAA1908	NR_027329;NM_001134340;NR_027328;NM_032302;NM_032302;NR_021487	TSS200;5'UTR;TSS200;1stExon;5'UTR;TSS200		7:1609291-1610352	Promoter_Associated
cg08708735	0.080258565	0.07554313	0.087354796	chr7	1609515	-	PSMG3	NR_027329;NM_001134340;NR_027328;NM_032302;NM_032302;NR_021487	TSS200;5'UTR;TSS200;1stExon;5'UTR;TSS200		7:1609291-1610352	Promoter_Associated
cg08739244	0.883621965	0.874794635	0.014484909	chr1	110171630	-	AMPD2	NM_139156;NM_004037;NM_203404	Body;Body;Body		1:110171476-110171643	Gene_Associated_Cell_type_specific
cg08739828	0.703506506	0.661409768	0.089019413	chr18	33768144	+	MOCOS	NM_017947	Body		18:33766693-33768167	Promoter_Associated
cg08742424	0.486427993	0.463778058	0.068791692	chr12	27932413	+	KLHDC5	NM_020782	TSS1500		12:27932388-27932527	Promoter_Associated
cg08765806	0.042137316	0.038079962	0.146066376	chr6	96969665	-	KIAA0776	NM_015323	TSS200		6:96969063-96970740	Promoter_Associated
cg08778681	0.128882668	0.112371506	0.197782	chrX	129535611	-	RBMX2	NM_016024	TSS1500		X:129535208-129536294	Promoter_Associated
cg08798492	0.076883683	0.070755463	0.119835904	chr16	3070269	-	TNFRSF12A	NM_016639	TSS200		16:3070199-3070505	Promoter_Associated
cg08799191	0.062684461	0.054790061	0.194193638	chr17	80376884	+	C17orf101	NM_024648;NM_175902;NM_173620	TSS1500;TSS1500;5'UTR		17:80375658-80377071	Promoter_Associated
cg08799191	0.062684461	0.054790061	0.194193638	chr17	80376884	+	HEXDC	NM_024648;NM_175902;NM_173620	TSS1500;TSS1500;5'UTR		17:80375658-80377071	Promoter_Associated
cg08810106	0.059018777	0.053295056	0.147172314	chr16	18936940	-	SMG1	NM_015092	Body		16:18936819-18938452	Promoter_Associated
cg08815359	0.911041179	0.899650155	0.018152172	chr3	11606853	-	VGLL4	NM_014667;NM_001128220;NM_001128219;NM_001128221	Body;Body;Body;Body		3:11606678-11606909	Gene_Associated_Cell_type_specific
cg08833546	0.039815096	0.035872863	0.150422642	chr7	66461892	+	TYW1	NM_018264;NM_016038;NM_018264	1stExon;TSS1500;5'UTR		7:66461473-66461991	Promoter_Associated
cg08833546	0.039815096	0.035872863	0.150422642	chr7	66461892	+	SBDS	NM_018264;NM_016038;NM_018264	1stExon;TSS1500;5'UTR		7:66461473-66461991	Promoter_Associated
cg08841425	0.165641772	0.157915717	0.068911774	chr10	112679110	-	NCRNA00081	NR_015402;NR_024141;NM_007373;NR_024142;NR_024143;NR_024140	Body;Body;TSS200;Body;TSS1500;Body		10:112678485-112679556	Promoter_Associated
cg08841425	0.165641772	0.157915717	0.068911774	chr10	112679110	-	SHOC2	NR_015402;NR_024141;NM_007373;NR_024142;NR_024143;NR_024140	Body;Body;TSS200;Body;TSS1500;Body		10:112678485-112679556	Promoter_Associated
cg08845486	0.08401696	0.079114276	0.086742522	chr16	67217724	-	KIAA0895L	NM_001040715;NM_001040715	1stExon;5'UTR		16:67217325-67218452	Promoter_Associated
cg08855361	0.129204099	0.116425966	0.150238988	chr16	58718334	-	SLC38A7	NM_018231	5'UTR		16:58717254-58719146	Promoter_Associated
cg08860953	0.08252455	0.072090409	0.195016039	chr1	171751291	+	METTL13	NM_015935;NM_014955;NM_001007239	Body;5'UTR;Body		1:171750021-171751332	Promoter_Associated
cg08876665	0.132060092	0.118232819	0.159564004	chr9	114361338	-	PTGR1	NM_001146109;NM_001146108;NM_012212	5'UTR;5'UTR;5'UTR		9:114360973-114362089	Promoter_Associated
cg08878005	0.901907486	0.892136534	0.015714937	chr1	24777540	-	NIPAL3	NM_020448	Body		1:24777512-24777817	Gene_Associated_Cell_type_specific
cg08890043	0.122495255	0.111895288	0.130576575	chr22	51021165	-	CHKB-CPT1B	NR_027928;NR_021492;NM_005198	Body;TSS1500;1stExon		22:51020269-51022182	Promoter_Associated
cg08890043	0.122495255	0.111895288	0.130576575	chr22	51021165	-	LOC100144603	NR_027928;NR_021492;NM_005198	Body;TSS1500;1stExon		22:51020269-51022182	Promoter_Associated
cg08890043	0.122495255	0.111895288	0.130576575	chr22	51021165	-	CHKB	NR_027928;NR_021492;NM_005198	Body;TSS1500;1stExon		22:51020269-51022182	Promoter_Associated
cg08908992	0.132015949	0.109845103	0.265241669	chr10	124740529	+	PSTK	NM_153336	Body		10:124739454-124741002	Promoter_Associated
cg08909157	0.354004823	0.330254245	0.100191912	chr9	215561	-	DOCK8	NM_203447;NM_152569;NM_152569	Body;1stExon;5'UTR		9:214366-215787	Promoter_Associated
cg08909157	0.354004823	0.330254245	0.100191912	chr9	215561	-	C9orf66	NM_203447;NM_152569;NM_152569	Body;1stExon;5'UTR		9:214366-215787	Promoter_Associated
cg08915615	0.115554238	0.099824039	0.211110985	chr1	27817311	-	WASF2	NM_006990	TSS1500		1:27816080-27817320	Promoter_Associated
cg08923614	0.623448828	0.594309152	0.069057553	chr11	74303294	-	POLD3	NM_006591	TSS1500	CDMR	11:74303281-74304795	Promoter_Associated
cg08926287	0.416931359	0.397755872	0.067926659	chr3	14443694	+	SLC6A6	NM_003043;NM_001134368;NM_001134367	TSS1500;TSS1500;TSS1500		3:14443222-14445042	Promoter_Associated
cg08933227	0.063747778	0.057008277	0.161203637	chr6	80657555	+	ELOVL4	NM_022726	TSS1500	DMR	6:80656528-80657938	Promoter_Associated_Cell_type_specific
cg08934600	0.076325906	0.067741273	0.172137723	chr5	112043158	+	APC	NM_001127511	TSS200		5:112042686-112043805	Promoter_Associated
cg08937674	0.098677313	0.086796877	0.185075304	chr1	109968473	-	PSMA5	NM_002790	Body		1:109967964-109969723	Promoter_Associated
cg08941805	0.074102866	0.063755891	0.216970697	chr10	115614392	-	DCLRE1A	NM_014881;NM_198514	TSS1500;TSS200		10:115613584-115615233	Promoter_Associated
cg08941805	0.074102866	0.063755891	0.216970697	chr10	115614392	-	NHLRC2	NM_014881;NM_198514	TSS1500;TSS200		10:115613584-115615233	Promoter_Associated
cg08948050	0.911138952	0.903248388	0.012548311	chr5	139943173	-	APBB3	NM_133173;NM_133172;NM_133174;NM_006051;NM_080670	Body;Body;Body;Body;TSS1500		5:139943129-139943243	Promoter_Associated_Cell_type_specific
cg08948050	0.911138952	0.903248388	0.012548311	chr5	139943173	-	SLC35A4	NM_133173;NM_133172;NM_133174;NM_006051;NM_080670	Body;Body;Body;Body;TSS1500		5:139943129-139943243	Promoter_Associated_Cell_type_specific
cg08986653	0.178709891	0.159782463	0.161510404	chr3	40498475	+	RPL14	NM_001034996;NM_003973	TSS1500;TSS1500		3:40498251-40499279	Promoter_Associated
cg08986767	0.095329471	0.079375364	0.26423098	chr7	92747308	+	SAMD9	NM_017654;NM_017654	1stExon;5'UTR		7:92747127-92747850	Promoter_Associated
cg08995089	0.068242943	0.061667883	0.146160533	chr10	89621822	+	PTEN	NM_000314;NM_001126049	TSS1500;1stExon		10:89621429-89622724	Promoter_Associated
cg08995089	0.068242943	0.061667883	0.146160533	chr10	89621822	+	KILLIN	NM_000314;NM_001126049	TSS1500;1stExon		10:89621429-89622724	Promoter_Associated
cg09000385	0.089843031	0.076076451	0.239956662	chr13	41187926	+	FOXO1	NM_002015	Body		13:41187280-41188045	Promoter_Associated
cg09006159	0.086123445	0.068505451	0.330187253	chr2	98329811	+	ZAP70	NM_001079	TSS1500		2:98329743-98330828	Promoter_Associated_Cell_type_specific
cg09012471	0.567478315	0.529980636	0.098625615	chr3	137907359	+	ARMC8	NM_015396;NM_213654;NM_014154	5'UTR;5'UTR;5'UTR		3:137905443-137907392	Promoter_Associated
cg09021898	0.134816202	0.117310325	0.200663886	chr2	174075476	+	ZAK	NM_016653;NM_133646	Body;Body		2:174075320-174075659	Gene_Associated_Cell_type_specific
cg09028215	0.065908003	0.057191979	0.204640821	chr2	67624308	+	ETAA1	NM_019002	TSS200		2:67623906-67625443	Promoter_Associated
cg09030113	0.068373585	0.060775772	0.169942755	chr1	162531726	+	UAP1	NM_003115	5'UTR		1:162530485-162532430	Promoter_Associated
cg09035307	0.417072065	0.383395248	0.121464232	chr7	102985587	+	DNAJC2	NM_001129887;NM_014377	TSS1500;TSS1500		7:102984268-102985756	Promoter_Associated
cg09054362	0.056349603	0.049732431	0.180218505	chr11	62380222	-	EML3	NM_153265;NM_153265;NM_000327;NM_000327	1stExon;5'UTR;1stExon;5'UTR		11:62378738-62380942	Promoter_Associated
cg09054362	0.056349603	0.049732431	0.180218505	chr11	62380222	-	ROM1	NM_153265;NM_153265;NM_000327;NM_000327	1stExon;5'UTR;1stExon;5'UTR		11:62378738-62380942	Promoter_Associated
cg09074468	0.092308451	0.083233715	0.149294702	chr9	90589806	+	CDK20	NM_001170639;NM_001039803;NM_012119;NM_001170640;NM_178432	TSS200;TSS200;TSS200;TSS200;TSS200		9:90589024-90590074	Promoter_Associated_Cell_type_specific
cg09078293	0.079501695	0.072815278	0.126744431	chr16	17510730	+	XYLT1	NM_022166	Body		16:17510182-17510949	Promoter_Associated
cg09081965	0.163045851	0.145582433	0.163441454	chr10	102046000	+	BLOC1S2	NM_173809;NM_001001342;NM_001001342	Body;5'UTR;1stExon	RDMR	10:102045499-102047347	Promoter_Associated
cg09094448	0.143232235	0.124092609	0.206939019	chr19	38827331	-	CATSPERG	NM_021185	5'UTR		19:38825640-38827967	Promoter_Associated
cg09110502	0.828209166	0.804404208	0.042074541	chr13	99209304	+	STK24	NM_001032296	Body		13:99209114-99209412	Promoter_Associated
cg09112156	0.133622927	0.092568117	0.529580283	chrX	140271259	-	LDOC1	NM_012317;NM_012317	1stExon;5'UTR		X:140270815-140271828	Promoter_Associated_Cell_type_specific
cg09125320	0.764823876	0.74956178	0.029080169	chr1	173685201	+	KLHL20	NM_014458	Body		1:173685200-173685256	Promoter_Associated
cg09135866	0.114373571	0.091837901	0.31659215	chr19	53238498	+	ZNF611	NM_001161499;NM_001161501;NM_001161500	TSS200;TSS1500;TSS200		19:53237580-53239247	Promoter_Associated
cg09136551	0.119288003	0.113460028	0.072264825	chr17	3627688	+	ITGAE	NM_002208;NM_031965	Body;1stExon		17:3626121-3627947	Promoter_Associated
cg09136551	0.119288003	0.113460028	0.072264825	chr17	3627688	+	GSG2	NM_002208;NM_031965	Body;1stExon		17:3626121-3627947	Promoter_Associated
cg09161455	0.188752875	0.141149697	0.419272581	chr17	38255871	+	NR1D1	NM_021724	Body		17:38254966-38255940	Promoter_Associated
cg09170127	0.064742477	0.055448995	0.223551251	chr5	140080245	-	ZMAT2	NM_144723	Body	RDMR	5:140079537-140080311	Promoter_Associated
cg09175485	0.40349273	0.363718049	0.14972216	chr11	67020555	-	KDM2A	NR_027473;NM_012308	Body;Body		11:67020076-67021025	Gene_Associated
cg09201264	0.063120509	0.057936686	0.123631662	chr20	3748382	-	C20orf27	NM_001039140;NM_001039140	5'UTR;1stExon		20:3748271-3749615	Promoter_Associated
cg09221932	0.093882097	0.081838989	0.198061739	chr1	87597830	+	LOC339524	NR_026986;NR_026989;NR_026987;NR_026988;NR_026985	Body;Body;Body;Body;Body		1:87597356-87598493	Promoter_Associated
cg09231514	0.073342775	0.061131922	0.262728913	chr19	5681323	-	HSD11B1L	NM_198707;NM_198533;NM_198708;NM_198706;NM_205767;NM_198705;NM_198704	5'UTR;5'UTR;5'UTR;5'UTR;TSS1500;5'UTR;5'UTR		19:5679964-5681501	Promoter_Associated
cg09231514	0.073342775	0.061131922	0.262728913	chr19	5681323	-	C19orf70	NM_198707;NM_198533;NM_198708;NM_198706;NM_205767;NM_198705;NM_198704	5'UTR;5'UTR;5'UTR;5'UTR;TSS1500;5'UTR;5'UTR		19:5679964-5681501	Promoter_Associated
cg09250146	0.277907078	0.260526153	0.093174375	chr1	109791946	-	CELSR2	NM_001408	TSS1500		1:109791383-109793332	Promoter_Associated
cg09253150	0.140066604	0.123257392	0.18443884	chr3	43147928	+	C3orf39	NM_032806	TSS1500		3:43146658-43148258	Promoter_Associated
cg09274113	0.136871852	0.109002364	0.328466361	chr16	1875967	+	HAGH	NM_005326;NM_001040427;NM_031208;NM_001142398;NM_001018104	Body;5'UTR;TSS1500;TSS1500;TSS1500		16:1875820-1877541	Promoter_Associated
cg09274113	0.136871852	0.109002364	0.328466361	chr16	1875967	+	FAHD1	NM_005326;NM_001040427;NM_031208;NM_001142398;NM_001018104	Body;5'UTR;TSS1500;TSS1500;TSS1500		16:1875820-1877541	Promoter_Associated
cg09280946	0.04170752	0.037918376	0.137410361	chr11	88070661	+	CTSC	NM_148170;NM_001114173;NM_001814	Body;Body;Body		11:88070205-88071960	Promoter_Associated
cg09284703	0.060229994	0.051558393	0.22427481	chr19	36207534	+	MLL4	NM_014727;NM_014383	TSS1500;Body		19:36207074-36209033	Promoter_Associated
cg09284703	0.060229994	0.051558393	0.22427481	chr19	36207534	+	ZBTB32	NM_014727;NM_014383	TSS1500;Body		19:36207074-36209033	Promoter_Associated
cg09289335	0.884544684	0.874914954	0.015792238	chr20	42144161	-	L3MBTL	NM_032107;NM_015478	Body;Body		20:42144145-42144261	Promoter_Associated
cg09290735	0.078054834	0.065096441	0.26190932	chr8	125985757	-	ZNF572	NM_152412	5'UTR		8:125985273-125986353	Promoter_Associated
cg09294077	0.091728105	0.075232872	0.286000678	chr14	66975599	-	GPHN	NM_020806;NM_001024218	Body;Body		14:66975575-66976219	Promoter_Associated
cg09304724	0.059102746	0.052999436	0.157248156	chr2	180871757	+	CWC22	NM_020943;NM_020943	1stExon;5'UTR		2:180871429-180872681	Promoter_Associated
cg09319194	0.084961979	0.075262122	0.17489341	chr6	122793185	-	PKIB	NM_181794;NM_181794;NM_020755	1stExon;5'UTR;TSS1500		6:122792295-122793405	Promoter_Associated
cg09319194	0.084961979	0.075262122	0.17489341	chr6	122793185	-	SERINC1	NM_181794;NM_181794;NM_020755	1stExon;5'UTR;TSS1500		6:122792295-122793405	Promoter_Associated
cg09337121	0.394092952	0.364341146	0.113246017	chr14	23769999	+	PPP1R3E	NR_026862	Body		14:23768914-23771359	Promoter_Associated
cg09353400	0.080738078	0.070866143	0.188152701	chr14	23504423	+	PSMB5	NM_002797;NM_001130725;NM_001144932;NM_001130725	TSS200;5'UTR;TSS200;1stExon		14:23503588-23504993	Promoter_Associated
cg09354267	0.372638	0.345005921	0.111153682	chr6	106774064	-	ATG5	NM_004849	TSS1500		6:106772669-106774214	Promoter_Associated
cg09359817	0.1066316	0.099219757	0.103935707	chr16	28503405	-	CLN3	NM_001042432;NM_000086;NM_001042432	5'UTR;TSS200;1stExon		16:28502649-28503999	Promoter_Associated
cg09371798	0.103391857	0.090916219	0.185512976	chr3	158288944	-	MLF1	NM_001130156;NM_022443;NM_001130157	TSS200;TSS200;TSS200	DMR	3:158288680-158289573	Promoter_Associated
cg09374857	0.334782033	0.310567602	0.108314766	chr21	33651863	+	C21orf45	NM_018944	TSS1500		21:33650444-33652032	Promoter_Associated
cg09377882	0.069558761	0.061311168	0.182082356	chr17	43139021	-	NMT1	NM_021079;NM_024819	Body;TSS1500		17:43138038-43139220	Promoter_Associated
cg09377882	0.069558761	0.061311168	0.182082356	chr17	43139021	-	DCAKD	NM_021079;NM_024819	Body;TSS1500		17:43138038-43139220	Promoter_Associated
cg09381038	0.075938461	0.07031484	0.111001547	chr13	52585597	+	ALG11	NM_001004127;NM_000053;NM_001005918;NM_001005918;NM_000053	TSS1500;5'UTR;1stExon;5'UTR;1stExon		13:52584903-52586916	Promoter_Associated
cg09381038	0.075938461	0.07031484	0.111001547	chr13	52585597	+	ATP7B	NM_001004127;NM_000053;NM_001005918;NM_001005918;NM_000053	TSS1500;5'UTR;1stExon;5'UTR;1stExon		13:52584903-52586916	Promoter_Associated
cg09389348	0.064983381	0.05786793	0.167306757	chr11	74659870	-	XRRA1	NM_182969;NM_014752	5'UTR;TSS1500		11:74659597-74660914	Promoter_Associated
cg09389348	0.064983381	0.05786793	0.167306757	chr11	74659870	-	SPCS2	NM_182969;NM_014752	5'UTR;TSS1500		11:74659597-74660914	Promoter_Associated
cg09406795	0.402168903	0.36887517	0.124668849	chr11	64019655	-	PLCB3	NM_000932	Body		11:64018182-64020187	Promoter_Associated
cg09407339	0.090854865	0.080491727	0.174723248	chr3	122283684	-	PARP9	NM_001146104;NM_001146106;NM_031458;NM_001146102;NM_138287;NM_001146103;NM_001146105	TSS1500;TSS1500;TSS200;TSS1500;Body;TSS200;TSS1500		3:122282584-122283901	Promoter_Associated
cg09407339	0.090854865	0.080491727	0.174723248	chr3	122283684	-	DTX3L	NM_001146104;NM_001146106;NM_031458;NM_001146102;NM_138287;NM_001146103;NM_001146105	TSS1500;TSS1500;TSS200;TSS1500;Body;TSS200;TSS1500		3:122282584-122283901	Promoter_Associated
cg09410434	0.058606828	0.054941332	0.093176863	chr3	48885326	+	PRKAR2A	NM_004157	TSS200		3:48884239-48886116	Promoter_Associated
cg09413723	0.308504244	0.275986481	0.160692738	chr1	246670859	-	SMYD3	NM_001167740	TSS1500		1:246669726-246671019	Promoter_Associated
cg09432376	0.084220776	0.074032843	0.186010734	chr22	36044226	-	APOL6	NM_030641	TSS200		22:36044011-36045175	Promoter_Associated
cg09436545	0.708698723	0.6746882	0.07095152	chr16	71496735	-	ZNF23	NM_145911	TSS1500		16:71495320-71497110	Promoter_Associated
cg09458394	0.079147811	0.073121354	0.114256674	chr1	76251976	-	SNORD45C	NR_003042;NM_004582	TSS1500;Body		1:76251370-76252590	Promoter_Associated
cg09458394	0.079147811	0.073121354	0.114256674	chr1	76251976	-	RABGGTB	NR_003042;NM_004582	TSS1500;Body		1:76251370-76252590	Promoter_Associated
cg09459339	0.177534131	0.150058777	0.242568699	chr3	111260893	-	CD96	NM_198196;NM_005816	TSS200;TSS200		3:111260756-111261223	Promoter_Associated
cg09462576	0.761667192	0.739062273	0.043464825	chr1	228297873	+	MRPL55	NM_181441;NM_181464;NM_181456;NM_181465;NM_181462;NM_181455;NM_181454;NM_181463	TSS1500;TSS1500;TSS1500;TSS1500;TSS1500;TSS1500;TSS1500;TSS1500		1:228296511-228297963	Promoter_Associated
cg09464137	0.127647854	0.105632037	0.273121834	chr2	10444574	+	HPCAL1	NM_002149;NM_134421	5'UTR;5'UTR		2:10443656-10445129	Promoter_Associated
cg09473725	0.10488343	0.085917815	0.287757567	chr1	167485873	+	CD247	NM_198053;NM_000734	Body;Body		1:167485866-167486425	Promoter_Associated_Cell_type_specific
cg09474692	0.061619748	0.055245254	0.157542266	chr17	7531375	+	SHBG	NR_027463;NR_027462;NM_133491	Body;Body;TSS200		17:7530476-7531567	Promoter_Associated
cg09474692	0.061619748	0.055245254	0.157542266	chr17	7531375	+	SAT2	NR_027463;NR_027462;NM_133491	Body;Body;TSS200		17:7530476-7531567	Promoter_Associated
cg09479389	0.200780056	0.174250748	0.204451113	chr19	14016729	+	C19orf57	NM_024323;NM_017721	5'UTR;TSS1500		19:14016394-14017781	Promoter_Associated
cg09479389	0.200780056	0.174250748	0.204451113	chr19	14016729	+	CC2D1A	NM_024323;NM_017721	5'UTR;TSS1500		19:14016394-14017781	Promoter_Associated
cg09481970	0.09637482	0.088702779	0.119676955	chr1	245134424	-	EFCAB2	NR_026587;NM_001143943;NR_026588;NM_032328;NR_026586	Body;Body;Body;Body;Body		1:245134001-245134553	Promoter_Associated
cg09486093	0.405848127	0.379411244	0.097177522	chr5	118787966	+	HSD17B4	NM_000414	TSS200		5:118787812-118788968	Promoter_Associated
cg09489285	0.84796152	0.837127817	0.018550881	chr19	41860454	+	B9D2	NM_030578;NM_000660	3'UTR;TSS1500		19:41859743-41861303	Promoter_Associated
cg09489285	0.84796152	0.837127817	0.018550881	chr19	41860454	+	TGFB1	NM_030578;NM_000660	3'UTR;TSS1500		19:41859743-41861303	Promoter_Associated
cg09492169	0.8519884	0.841402253	0.018038107	chr17	43482735	+	ARHGAP27	NM_199282;NM_001159330	Body;Body		17:43482460-43482965	Gene_Associated_Cell_type_specific
cg09509221	0.142282937	0.129981802	0.130453007	chr17	47492396	-	PHB	NM_002634	TSS200		17:47491734-47492836	Promoter_Associated
cg09509943	0.087122978	0.079039385	0.140481548	chr17	79603513	-	NPLOC4	NM_017921	Body		17:79603472-79604468	Promoter_Associated
cg09539908	0.782324841	0.724896126	0.109993496	chr8	21996546	-	REEP4	NM_025232	Body		8:21996415-21997136	Gene_Associated
cg09549813	0.331664521	0.279451075	0.247128964	chr16	4587862	+	C16orf5	NM_013399	5'UTR		16:4587791-4589201	Promoter_Associated
cg09580244	0.110510174	0.100073014	0.143126213	chr16	188732	-	C16orf35	NM_001039476;NM_001077350	TSS200;TSS200		16:187879-189017	Promoter_Associated
cg09583374	0.453275158	0.400862212	0.177280668	chr12	54809239	+	ITGA5	NM_002205	Body		12:54808985-54809255	Promoter_Associated_Cell_type_specific
cg09585255	0.275103302	0.255037999	0.109261242	chr1	67389733	-	WDR78	NM_001146112;NM_024763;NM_001077700;NM_001146110;NM_001146111;NM_001146113;NM_001077702;NM_207014;NM_020948;NM_001077703	TSS1500;Body;TSS1500;TSS1500;TSS1500;TSS1500;TSS1500;Body;TSS1500;TSS1500		1:67389656-67391637	Promoter_Associated
cg09586322	0.05436092	0.049636717	0.131162196	chr1	32706085	-	MTMR9L	NR_026850	Body		1:32705855-32707229	Promoter_Associated
cg09587172	0.074953198	0.067613304	0.148682898	chr1	205600246	-	ELK4	NM_021795;NM_001973	5'UTR;5'UTR		1:205600194-205601486	Promoter_Associated
cg09600437	0.075302503	0.064558905	0.222081695	chr2	61109155	+	REL	NM_002908	Body		2:61107830-61109486	Promoter_Associated
cg09619786	0.245665377	0.224126894	0.132378769	chr15	75249914	+	RPP25	NM_017793	TSS200		15:75248303-75250080	Promoter_Associated
cg09624525	0.33674673	0.322494739	0.062388311	chr13	49549887	-	FNDC3A	NM_001079673	TSS200		13:49549828-49550891	Promoter_Associated
cg09631044	0.089634755	0.077023177	0.218765593	chr12	50419555	+	RACGAP1	NM_001126104;NM_001126103;NM_013277	TSS1500;TSS1500;TSS1500		12:50418682-50419886	Promoter_Associated
cg09645772	0.077704928	0.069991672	0.150822824	chr5	180688272	+	TRIM52	NM_032765	TSS200		5:180687668-180689292	Promoter_Associated
cg09657262	0.058701353	0.04906871	0.258590409	chr11	70116045	+	PPFIA1	NM_177423;NM_003626	TSS1500;TSS1500		11:70116018-70117839	Promoter_Associated
cg09667373	0.079466017	0.07188816	0.144583845	chr6	33756180	+	LEMD2	NM_181336;NM_001143944	1stExon;TSS1500		6:33756039-33756440	Promoter_Associated
cg09682311	0.074316957	0.06624951	0.165781652	chr7	23053758	+	FAM126A	NM_032581;NM_032581	1stExon;5'UTR	DMR	7:23052701-23054214	Promoter_Associated
cg09685528	0.167290999	0.150301642	0.154499051	chr1	249131916	-	ZNF672	NM_024836	TSS1500		1:249131901-249133598	Promoter_Associated
cg09688494	0.05956984	0.053909196	0.144050693	chr10	14996222	-	DCLRE1C	NM_001033858;NM_001033855;NM_022487;NM_001033857	TSS200;TSS200;TSS200;TSS200		10:14994727-14996758	Promoter_Associated
cg09692531	0.059401867	0.051447474	0.207408022	chr11	118436991	-	C11orf60	NM_001168618;NM_020153	TSS1500;TSS1500		11:118436283-118437051	Promoter_Associated
cg09696044	0.083615706	0.073581941	0.184422226	chr20	55968294	-	RBM38	NM_017495;NM_183425	Body;Body	CDMR	20:55968089-55968392	Promoter_Associated
cg09721047	0.076451188	0.068634975	0.155594988	chr2	68962012	+	ARHGAP25	NM_001166277;NM_001166277;NM_001007231;NM_001007231	5'UTR;1stExon;1stExon;5'UTR		2:68961778-68962616	Promoter_Associated
cg09732563	0.850827614	0.834308516	0.028285887	chr2	75196679	-	POLE4	NM_019896	3'UTR		2:75196514-75196694	Gene_Associated_Cell_type_specific
cg09765586	0.119419521	0.112947153	0.080390774	chr1	155294051	-	RUSC1	NM_001105204;NM_001105205;NM_001105203;NM_014328;NM_001039517;NM_001105205	Body;1stExon;Body;TSS200;TSS200;5'UTR		1:155293531-155294410	Promoter_Associated
cg09765586	0.119419521	0.112947153	0.080390774	chr1	155294051	-	C1orf104	NM_001105204;NM_001105205;NM_001105203;NM_014328;NM_001039517;NM_001105205	Body;1stExon;Body;TSS200;TSS200;5'UTR		1:155293531-155294410	Promoter_Associated
cg09781054	0.073809264	0.066426214	0.152049208	chr20	44509606	+	ZSWIM1	NM_080603	TSS1500		20:44509531-44510170	Promoter_Associated
cg09791324	0.134123729	0.12441677	0.108383537	chr1	154973945	-	ZBTB7B	NM_015872	TSS1500		1:154973369-154973996	Promoter_Associated
cg09802389	0.334535931	0.29514825	0.180721387	chr4	122617307	-	ANXA5	NM_001154	Body		4:122617165-122618759	Promoter_Associated
cg09803537	0.10271645	0.090606067	0.180987698	chrX	73164390	-	LOC554203	NR_024582	Body		X:73163478-73164698	Promoter_Associated
cg09820373	0.071848831	0.061970471	0.213383741	chr12	46126202	+	ARID2	NM_152641	Body		12:46126007-46126384	Promoter_Associated_Cell_type_specific
cg09821533	0.071947168	0.067198209	0.098515112	chr6	13712174	-	RANBP9	NM_005493	TSS1500		6:13711089-13713034	Promoter_Associated
cg09822192	0.48509509	0.445085148	0.124186216	chr14	24801191	-	ADCY4	NM_139247	Body	CDMR	14:24800953-24802446	Promoter_Associated
cg09825327	0.380940812	0.346852305	0.135245384	chr1	211503219	+	TRAF5	NM_004619;NM_001033910	5'UTR;5'UTR		1:211503078-211503570	Promoter_Associated_Cell_type_specific
cg09827065	0.088478215	0.078646449	0.169940654	chr16	2033493	+	GFER	NM_005262	TSS1500		16:2033356-2034339	Promoter_Associated
cg09843173	0.143140618	0.112968204	0.341516337	chr1	100316334	+	AGL	NM_000646;NM_000028;NM_000644;NM_000642;NM_000028;NM_000643	TSS200;1stExon;5'UTR;5'UTR;5'UTR;5'UTR		1:100314860-100316563	Promoter_Associated
cg09891106	0.085015274	0.075527836	0.170713613	chr20	33292075	+	TP53INP2	NM_021202	TSS200		20:33291303-33293960	Promoter_Associated
cg09911083	0.134680072	0.106872088	0.33365128	chr17	7754956	+	KDM6B	NM_001080424	Body		17:7754561-7756414	Promoter_Associated
cg09921682	0.945376023	0.937322335	0.012343014	chr7	50133131	-	ZPBP	NM_007009;NM_001159878	TSS1500;TSS1500	CDMR	7:50132066-50133331	Promoter_Associated_Cell_type_specific
cg09929564	0.069886672	0.061056557	0.194871097	chr1	153643582	+	ILF2	NM_004515	TSS200		1:153643008-153644332	Promoter_Associated
cg09934399	0.87237522	0.857570261	0.024693913	chr19	13858064	-	CCDC130	NM_030818	TSS1500		19:13857898-13859720	Promoter_Associated
cg09934789	0.145413741	0.127583626	0.188720427	chr8	126444741	-	TRIB1	NM_025195	Body		8:126443570-126445153	NonGene_Associated
cg09936895	0.179875219	0.153900335	0.22500007	chr14	102785544	-	ZNF839	NM_018335	TSS1500		14:102785361-102787206	Promoter_Associated
cg09944616	0.812923811	0.799388903	0.024222601	chr17	80275880	-	CD7	NM_006137	TSS1500		17:80274694-80276021	Promoter_Associated_Cell_type_specific
cg09957386	0.089972478	0.078621526	0.194559393	chr7	134144062	+	AKR1B1	NM_001628	TSS200	CDMR	7:134142875-134144626	Promoter_Associated
cg09968749	0.113211394	0.108934211	0.055562051	chr6	32820966	+	PSMB9	NM_002800;NM_148954;NM_000593	TSS1500;TSS1500;1stExon		6:32820791-32822770	Promoter_Associated
cg09968749	0.113211394	0.108934211	0.055562051	chr6	32820966	+	TAP1	NM_002800;NM_148954;NM_000593	TSS1500;TSS1500;1stExon		6:32820791-32822770	Promoter_Associated
cg09980774	0.061915139	0.057569396	0.104990142	chr6	26285939	+	HIST1H4H	NM_003543	TSS1500		6:26285319-26286221	Promoter_Associated
cg09982069	0.114857827	0.098460367	0.222234163	chr13	21477337	+	XPO4	NM_022459	TSS1500		13:21476223-21477523	Promoter_Associated
cg09985635	0.092121996	0.081783421	0.171737252	chr5	141258958	+	PCDH1	NM_032420;NM_002587	TSS1500;TSS1500		5:141258203-141259352	Promoter_Associated
cg09995897	0.121403897	0.11026952	0.138780674	chr6	42018626	-	TAF8	NM_138572	Body	RDMR	6:42017119-42018953	Promoter_Associated
cg10001987	0.714710752	0.669807365	0.093613253	chr17	7381769	+	ZBTB4	NM_001128833;NM_020899	5'UTR;5'UTR	RDMR	17:7381558-7383669	Promoter_Associated
cg10006408	0.125764644	0.101662604	0.306937313	chr14	64109325	-	WDR89	NM_001008726;NM_080666	TSS1500;TSS1500		14:64107859-64109391	Promoter_Associated
cg10006582	0.098288814	0.088961052	0.143853384	chr2	170335841	+	BBS5	NM_152384	TSS200		2:170335662-170336744	Promoter_Associated
cg10009003	0.130782186	0.111969097	0.224065439	chrX	56589792	-	UBQLN2	NM_013444	TSS1500		X:56589467-56590755	Promoter_Associated_Cell_type_specific
cg10018778	0.064907957	0.058239039	0.156408801	chr12	58138402	-	TSPAN31	NM_005981	TSS1500		12:58138183-58139073	Promoter_Associated
cg10056728	0.200362366	0.18181877	0.140110405	chr12	56497073	-	PA2G4	NM_006191;NM_001982	TSS1500;3'UTR	RDMR	12:56496771-56498498	Promoter_Associated
cg10056728	0.200362366	0.18181877	0.140110405	chr12	56497073	-	ERBB3	NM_006191;NM_001982	TSS1500;3'UTR	RDMR	12:56496771-56498498	Promoter_Associated
cg10071848	0.603831903	0.582342387	0.052279351	chr14	74770110	-	ABCD4	NR_003256;NM_005050	TSS1500;TSS1500		14:74768680-74770514	Promoter_Associated
cg10078446	0.07065961	0.059923931	0.237753522	chr6	112409035	-	TUBE1	NM_016262;NM_001033564	TSS1500;5'UTR		6:112407744-112409355	Promoter_Associated
cg10078446	0.07065961	0.059923931	0.237753522	chr6	112409035	-	C6orf225	NM_016262;NM_001033564	TSS1500;5'UTR		6:112407744-112409355	Promoter_Associated
cg10080250	0.277340743	0.252784364	0.133752348	chr15	65426671	-	PDCD7	NM_005707	TSS1500		15:65425021-65426801	Promoter_Associated
cg10086030	0.062824554	0.055347377	0.18281357	chr11	85955457	-	EED	NM_152991;NM_003797	TSS1500;TSS1500		11:85955412-85955756	Promoter_Associated
cg10106268	0.195843624	0.173232319	0.176994053	chr4	41992139	-	SLC30A9	NM_006345	TSS1500		4:41991878-41993649	Promoter_Associated
cg10108389	0.171307963	0.150855583	0.183424126	chr3	44770937	-	ZNF501	NM_145044	TSS200		3:44770775-44771394	Promoter_Associated
cg10130811	0.609641305	0.572556975	0.09054139	chr11	66277720	-	BBS1	NM_024649	TSS1500		11:66277676-66278682	Promoter_Associated_Cell_type_specific
cg10139846	0.075657137	0.06699009	0.175528491	chr1	62207966	+	INADL	NM_176877	TSS200		1:62207894-62208232	Promoter_Associated
cg10142848	0.306418019	0.293927454	0.060041017	chr1	155224769	+	FAM189B	NM_198264;NM_006589;NM_198264;NM_006589	1stExon;5'UTR;5'UTR;1stExon		1:155224606-155225578	Promoter_Associated
cg10145585	0.100630992	0.093325962	0.108724312	chr7	2443058	-	CHST12	NM_018641	TSS200		7:2442903-2443419	Promoter_Associated
cg10146929	0.420964584	0.37309435	0.174158351	chr6	26017939	+	HIST1H1A	NM_005325	1stExon	RDMR	6:26017387-26018636	Promoter_Associated
cg10148280	0.326100019	0.279701495	0.221426558	chr3	148846750	+	HPS3	NM_032383	TSS1500	RDMR	3:148846455-148848340	Promoter_Associated
cg10150278	0.91211193	0.900785711	0.018026933	chr22	50657598	+	TUBGCP6	NM_020461	Body		22:50657304-50658619	Gene_Associated_Cell_type_specific
cg10150530	0.071763606	0.061001095	0.234417249	chr12	25205468	+	LRMP	NM_006152;NM_006152	1stExon;5'UTR		12:25204583-25205752	Promoter_Associated
cg10155126	0.056918662	0.050368061	0.176392549	chr7	36407188	+	KIAA0895	NM_015314;NM_001100425	TSS1500;Body		7:36405700-36407361	Promoter_Associated
cg10174585	0.107538849	0.095225197	0.175442671	chr8	38243596	+	LETM2	NM_144652	TSS1500		8:38243326-38244148	Promoter_Associated
cg10177647	0.075315246	0.069660091	0.112609565	chr16	71323317	-	FTSJD1	NM_018348;NM_018348;NM_001099642	5'UTR;1stExon;TSS200		16:71322192-71323925	Promoter_Associated
cg10182584	0.058550761	0.050386794	0.216642257	chr2	200776745	-	C2orf69	NM_153689	Body		2:200775409-200777239	Promoter_Associated
cg10187932	0.06669117	0.057305557	0.218820711	chr12	3982816	+	PARP11	NM_020367	TSS1500		12:3982089-3983116	Promoter_Associated
cg10196532	0.798796904	0.760782668	0.070344361	chr13	50134640	-	RCBTB1	NM_018191	Body		13:50134120-50135299	Gene_Associated
cg10207240	0.350269197	0.311159614	0.170809299	chr12	122356781	-	WDR66	NM_144668	5'UTR		12:122356012-122356920	Promoter_Associated
cg10212537	0.249624565	0.232553624	0.102196493	chr14	93799559	-	BTBD7	NM_018167;NM_001002860;NM_020818	TSS200;TSS200;TSS200		14:93799275-93799641	Promoter_Associated
cg10212537	0.249624565	0.232553624	0.102196493	chr14	93799559	-	KIAA1409	NM_018167;NM_001002860;NM_020818	TSS200;TSS200;TSS200		14:93799275-93799641	Promoter_Associated
cg10216848	0.918557665	0.90919569	0.014779448	chr16	70804779	-	VAC14	NM_018052	Body		16:70804515-70806031	Gene_Associated
cg10219833	0.059546	0.054699228	0.122484112	chr5	107718043	+	FBXL17	NM_001163315	TSS1500		5:107717925-107718280	Promoter_Associated
cg10224655	0.113396603	0.097775139	0.213837825	chr1	6053295	+	NPHP4	NM_015102	TSS1500		1:6051956-6053315	Promoter_Associated
cg10240853	0.264600932	0.24098271	0.134888505	chr7	100210548	+	MOSPD3	NM_001040098;NM_001040099;NM_023948;NM_001040097	Body;1stExon;1stExon;Body		7:100209399-100210976	Promoter_Associated
cg10248733	0.110475041	0.095867508	0.204606637	chr19	16607483	+	C19orf44	NM_032207;NM_145046	5'UTR;TSS1500		19:16606594-16607591	Promoter_Associated
cg10248733	0.110475041	0.095867508	0.204606637	chr19	16607483	+	CALR3	NM_032207;NM_145046	5'UTR;TSS1500		19:16606594-16607591	Promoter_Associated
cg10250651	0.065841584	0.059799621	0.138862719	chr14	39644019	+	PNN	NM_002687	TSS1500		14:39643880-39645076	Promoter_Associated
cg10258063	0.542254972	0.524985875	0.046692767	chr2	217363243	+	RPL37A	NM_000998	TSS1500		2:217363036-217364862	Promoter_Associated
cg10263370	0.280931095	0.231861694	0.276951827	chr3	44754102	+	ZNF502	NM_001134441;NM_001134440;NM_001134442;NM_033210	TSS200;TSS200;TSS200;TSS200		3:44753730-44754657	Promoter_Associated
cg10267162	0.058401004	0.052974118	0.140705514	chr2	97001818	-	NCAPH	NM_015341	Body		2:97001117-97002272	Promoter_Associated
cg10279685	0.118755102	0.106448802	0.157829788	chr2	110962429	+	NPHP1	NM_001128179;NM_207181;NM_000272;NM_001128178	Body;Body;Body;Body	DMR	2:110962099-110963503	Promoter_Associated
cg10282384	0.078268465	0.069390103	0.173701246	chr7	149195257	+	ZNF746	NM_001163474;NM_152557	TSS1500;TSS1500		7:149193922-149195790	Promoter_Associated
cg10285104	0.095124766	0.084795312	0.165836498	chr6	139095140	-	CCDC28A	NM_015439	Body	RDMR	6:139093895-139095334	Promoter_Associated
cg10287187	0.068121625	0.061936566	0.137321455	chr6	31587947	+	BAT2	NM_080686	TSS1500		6:31587577-31589180	Promoter_Associated
cg10290107	0.077471259	0.071841973	0.108834219	chr16	27561132	+	GTF3C1	NM_001520;NM_015202	1stExon;TSS1500		16:27560534-27562324	Promoter_Associated
cg10290107	0.077471259	0.071841973	0.108834219	chr16	27561132	+	KIAA0556	NM_001520;NM_015202	1stExon;TSS1500		16:27560534-27562324	Promoter_Associated
cg10291995	0.058953737	0.055193888	0.095074765	chr6	39082602	+	C6orf64	NM_018322	Body		6:39081861-39083623	Promoter_Associated
cg10297165	0.058250756	0.054059846	0.107719385	chr14	24616549	+	PSME2	NM_002818;NM_017999	TSS1500;TSS200		14:24615514-24617182	Promoter_Associated
cg10297165	0.058250756	0.054059846	0.107719385	chr14	24616549	+	RNF31	NM_002818;NM_017999	TSS1500;TSS200		14:24615514-24617182	Promoter_Associated
cg10315249	0.473535151	0.450308277	0.072558526	chr11	66235081	+	PELI3	NM_145065;NM_001098510	5'UTR;5'UTR		11:66234914-66235463	Promoter_Associated
cg10319048	0.924853407	0.915334005	0.014926433	chr2	7180026	-	RNF144A	NM_014746	3'UTR		2:7180006-7180036	Gene_Associated_Cell_type_specific
cg10327769	0.669047357	0.645028413	0.052745622	chr17	43340243	+	LOC100133991	NR_024435;NR_024434;NM_152343	Body;Body;TSS1500		17:43339947-43340797	Promoter_Associated
cg10327769	0.669047357	0.645028413	0.052745622	chr17	43340243	+	C17orf46	NR_024435;NR_024434;NM_152343	Body;Body;TSS1500		17:43339947-43340797	Promoter_Associated
cg10333520	0.83251909	0.810173449	0.039252549	chr3	36987040	+	TRANK1	NM_014831	TSS1500		3:36985431-36987301	Promoter_Associated
cg10338830	0.123132442	0.105795859	0.218927763	chr19	48833410	-	EMP3	NM_001425	Body		19:48833272-48834060	Promoter_Associated
cg10351477	0.062836869	0.054410904	0.207715491	chr14	35008500	-	EAPP	NM_018453	Body		14:35008367-35009210	Promoter_Associated
cg10353539	0.088408677	0.079624039	0.15098391	chr11	113185349	-	TTC12	NM_017868	5'UTR		11:113184831-113186202	Promoter_Associated
cg10368408	0.067584766	0.06078757	0.152921743	chr6	43197309	+	C6orf108	NM_199184;NM_006443	TSS200;TSS200		6:43196516-43197701	Promoter_Associated
cg10369451	0.03761076	0.033891749	0.150211349	chr6	53213754	+	ELOVL5	NM_021814;NM_021814	5'UTR;1stExon	DMR	6:53212333-53214175	Promoter_Associated
cg10377582	0.689867866	0.658917491	0.066222237	chr12	51612794	-	POU6F1	NR_026893	TSS1500		12:51611999-51612848	Promoter_Associated
cg10402626	0.077440088	0.071467286	0.115797586	chr19	58898400	-	RPS5	NM_001009	TSS1500		19:58897314-58898900	Promoter_Associated
cg10438977	0.941575041	0.935430681	0.00944533	chr16	602135	-	SOLH	NM_005632	Body		16:602125-602321	Gene_Associated_Cell_type_specific
cg10443148	0.889974656	0.879592393	0.016929127	chr1	8922612	+	ENO1	NM_001428	Body		1:8922477-8922923	Gene_Associated
cg10444281	0.303245784	0.279164922	0.119369914	chr14	75895468	+	JDP2	NM_001135048;NM_130469;NM_001135047	5'UTR;5'UTR;5'UTR		14:75893231-75895730	Promoter_Associated
cg10444350	0.088659193	0.076654448	0.209900722	chr17	56084814	+	SFRS1	NM_001078166;NM_006924	TSS200;TSS200		17:56083737-56085609	NonGene_Associated
cg10446968	0.087274762	0.080203491	0.121899484	chr2	172750661	+	SLC25A12	NM_003705	Body		2:172749937-172751549	Promoter_Associated
cg10484990	0.077925821	0.070670557	0.140992178	chr5	112197007	-	SRP19	NM_003135;NM_003135	5'UTR;1stExon		5:112196485-112197453	Promoter_Associated
cg10498100	0.135238787	0.12621002	0.099682519	chr11	121163245	+	SC5DL	NM_001024956;NM_006918	TSS1500;TSS200		11:121162646-121164137	Promoter_Associated
cg10500911	0.760741572	0.731207703	0.057125177	chr1	58986684	-	OMA1	NM_145243	Body		1:58986613-58986825	Gene_Associated_Cell_type_specific
cg10504737	0.0807042	0.073741444	0.130168087	chr1	27226971	-	GPATCH3	NM_022078	TSS200		1:27226143-27227641	Promoter_Associated
cg10510775	0.423350924	0.396006808	0.096328806	chr6	34954867	+	ANKS1A	NM_015245	Body		6:34954046-34954907	Gene_Associated
cg10523105	0.122752958	0.107954926	0.18532871	chr14	74178976	+	PNMA1	NM_006029;NM_006029	1stExon;3'UTR	RDMR	14:74178471-74179710	Promoter_Associated
cg10529930	0.106030144	0.094095153	0.172282155	chr20	5986407	-	CRLS1	NM_001127458;NM_019095	TSS1500;TSS1500		20:5986024-5987319	Promoter_Associated
cg10543501	0.18631867	0.167011187	0.157827506	chr5	153857285	-	HAND1	NM_004821	1stExon	DMR	5:153856726-153858035	Promoter_Associated_Cell_type_specific
cg10551759	0.062647599	0.0580769	0.109294771	chr7	121036528	+	FAM3C	NM_014888;NM_001040020	TSS200;TSS200		7:121035400-121037180	Promoter_Associated
cg10552523	0.162609497	0.136923774	0.248038557	chr11	313478	+	IFITM1	NM_003641	TSS1500		11:313272-313551	Promoter_Associated_Cell_type_specific
cg10566589	0.074535316	0.067995768	0.132479201	chr6	111927040	-	TRAF3IP2	NM_001164281;NR_028338;NM_147686;NM_147686;NM_001164281	1stExon;Body;5'UTR;1stExon;5'UTR		6:111926124-111927450	Promoter_Associated
cg10574483	0.089526944	0.079716723	0.167439527	chr12	107380858	+	MTERFD3	NM_025198;NM_001033050;NM_025198;NM_001033050	5'UTR;5'UTR;1stExon;1stExon		12:107380343-107381475	Promoter_Associated
cg10580144	0.171192347	0.144193475	0.247612325	chr2	61372316	-	C2orf74	NM_001143960;NM_001143960	5'UTR;1stExon		2:61371787-61372514	Promoter_Associated
cg10607745	0.143900531	0.12590917	0.192688559	chr1	6844084	-	CAMTA1	NM_015215	TSS1500		1:6844046-6846005	Promoter_Associated
cg10611753	0.181422734	0.167494104	0.115244942	chr15	55489541	+	RSL24D1	NM_016304	TSS1500		15:55488515-55489811	Promoter_Associated
cg10624784	0.220920116	0.203119611	0.121195254	chr7	77427913	+	PHTF2	NM_001127360;NM_001127358;NM_032936	TSS200;TSS200;TSS200		7:77427544-77428874	Promoter_Associated
cg10624784	0.220920116	0.203119611	0.121195254	chr7	77427913	+	TMEM60	NM_001127360;NM_001127358;NM_032936	TSS200;TSS200;TSS200		7:77427544-77428874	Promoter_Associated
cg10630129	0.050531961	0.046541359	0.118682849	chr11	76156042	+	C11orf30	NM_020193	TSS200		11:76155503-76156229	Promoter_Associated
cg10648535	0.121662235	0.111377172	0.127427851	chr21	38446584	+	PIGP	NR_028352;NM_153682;NM_001001894;NM_153681	TSS1500;TSS1500;5'UTR;TSS1500		21:38445237-38446866	Promoter_Associated
cg10648535	0.121662235	0.111377172	0.127427851	chr21	38446584	+	TTC3	NR_028352;NM_153682;NM_001001894;NM_153681	TSS1500;TSS1500;5'UTR;TSS1500		21:38445237-38446866	Promoter_Associated
cg10660909	0.085411436	0.061253159	0.479644989	chr2	27341795	+	CGREF1	NM_001166240;NM_001166239;NM_006569;NM_001166240;NM_006569	5'UTR;TSS200;1stExon;1stExon;5'UTR		2:27341446-27342016	Promoter_Associated_Cell_type_specific
cg10660916	0.355390214	0.321702303	0.143677689	chr19	17984643	-	SLC5A5	NM_000453	Body		19:17984595-17985442	Promoter_Associated
cg10675011	0.07969982	0.072136486	0.143847315	chr19	10654208	-	ATG4D	NM_032885	TSS1500		19:10653996-10655242	Promoter_Associated
cg10689147	0.074026677	0.068056782	0.121306326	chr6	43336734	-	ZNF318	NM_014345	1stExon		6:43336314-43338094	Promoter_Associated
cg10695234	0.122928632	0.100799189	0.28633695	chr8	95487613	+	RAD54B	NM_012415	TSS1500		8:95486942-95487850	Promoter_Associated
cg10698222	0.051016376	0.046120265	0.145559625	chr7	99756139	-	C7orf43	NM_018275;NM_018275	1stExon;5'UTR		7:99754818-99756613	Promoter_Associated
cg10700570	0.112223062	0.101428332	0.145908482	chr7	2281743	+	NUDT1	NM_198952;NM_198950;NM_198953;NM_198954;NM_002452;NM_013393;NM_198949;NM_198948	TSS200;TSS200;TSS1500;TSS1500;TSS200;Body;TSS200;TSS200		7:2281235-2282660	Promoter_Associated
cg10700570	0.112223062	0.101428332	0.145908482	chr7	2281743	+	FTSJ2	NM_198952;NM_198950;NM_198953;NM_198954;NM_002452;NM_013393;NM_198949;NM_198948	TSS200;TSS200;TSS1500;TSS1500;TSS200;Body;TSS200;TSS200		7:2281235-2282660	Promoter_Associated
cg10726394	0.040584474	0.036839095	0.139690279	chr6	157098467	+	ARID1B	NM_175863;NM_017519;NM_020732	TSS1500;TSS1500;TSS1500		6:157098215-157098670	Promoter_Associated
cg10760320	0.118149813	0.102196782	0.209267568	chr17	34257659	+	RDM1	NM_001163125;NR_027997;NM_001163120;NR_027998;NM_001163121;NR_027999;NM_001163122;NR_028000;NM_001034836;NM_001163124;NM_145654;NM_001163130;NR_027996	TSS1500;Body;1stExon;Body;1stExon;TSS1500;TSS1500;TSS1500;1stExon;TSS1500;1stExon;TSS1500;Body	DMR	17:34257314-34258052	Promoter_Associated
cg10762012	0.144168604	0.128491306	0.166086276	chr19	52511285	+	ZNF615	NM_198480	5'UTR		19:52511027-52512091	Promoter_Associated
cg10768391	0.38863614	0.348590121	0.15688838	chr6	16239574	-	GMPR	NM_006877	Body		6:16238412-16240363	Promoter_Associated
cg10781972	0.081611385	0.0727389	0.166043322	chr1	14075362	+	PRDM2	NM_012231;NM_001007257;NM_015866;NM_001135610	Body;TSS1500;Body;Body		1:14075246-14076575	Promoter_Associated
cg10802521	0.120421385	0.109581076	0.136092945	chr3	52805072	+	NEK4	NM_003157	TSS200		3:52803989-52805646	Promoter_Associated
cg10822447	0.077815311	0.067928988	0.196026675	chr10	70748436	-	KIAA1279	NM_015634	TSS200		10:70748120-70749276	Promoter_Associated
cg10871876	0.420005645	0.372926221	0.171518481	chr19	53194124	+	ZNF83	NR_003936	TSS1500		19:53193110-53194214	Promoter_Associated
cg10878170	0.122281779	0.105261793	0.21622758	chr12	12764498	+	CREBL2	NM_001310	TSS1500		12:12764253-12765749	Promoter_Associated
cg10911340	0.222820095	0.203223663	0.132810952	chr12	53473666	+	SPRYD3	NM_032840	TSS1500		12:53472361-53473969	Promoter_Associated
cg10916625	0.046242206	0.042527802	0.12080393	chr20	48330123	+	B4GALT5	NM_004776	1stExon		20:48329490-48331055	Promoter_Associated
cg10927178	0.338544374	0.273679611	0.306856985	chr20	56883965	+	RAB22A	NM_020673;NR_003505	TSS1500;Body		20:56883933-56885694	Promoter_Associated
cg10927178	0.338544374	0.273679611	0.306856985	chr20	56883965	+	PPP4R1L	NM_020673;NR_003505	TSS1500;Body		20:56883933-56885694	Promoter_Associated
cg10931252	0.109366632	0.095955486	0.188735429	chr17	73975914	-	ACOX1	NM_007292;NM_004035;NM_001113324	TSS1500;TSS1500;5'UTR		17:73974472-73976123	Promoter_Associated
cg10931252	0.109366632	0.095955486	0.188735429	chr17	73975914	-	C17orf106	NM_007292;NM_004035;NM_001113324	TSS1500;TSS1500;5'UTR		17:73974472-73976123	Promoter_Associated
cg10932907	0.21670626	0.194182878	0.158324832	chr11	129723947	+	TMEM45B	NM_138788	Body		11:129723377-129724290	Promoter_Associated_Cell_type_specific
cg10952663	0.146738087	0.133835953	0.132777663	chr22	38073334	-	LGALS1	NM_002305	Body		22:38072739-38073820	Promoter_Associated
cg10958402	0.074828708	0.069047281	0.116007269	chr3	141456882	-	RNF7	NM_014245;NM_183237	TSS200;TSS200		3:141456759-141457905	Promoter_Associated
cg10985909	0.859961265	0.840886436	0.032360704	chr1	246810637	+	CNST	NM_001139459;NM_152609	Body;Body		1:246810380-246811029	Gene_Associated_Cell_type_specific
cg10993769	0.064513571	0.057887711	0.156345557	chr22	39928308	+	RPS19BP1	NM_194326	Body		22:39927309-39929400	Promoter_Associated
cg10995755	0.375677617	0.347211765	0.113679331	chr2	73964834	-	TPRKB	NM_016058	TSS1500		2:73963781-73964899	Promoter_Associated
cg10996143	0.094867549	0.080947898	0.22892105	chr20	1373995	+	FKBP1A	NM_000801;NM_054014	TSS200;TSS200		20:1372873-1374196	Promoter_Associated
cg11007423	0.12343342	0.112942324	0.128146838	chr15	51058114	+	SPPL2A	NM_032802	TSS1500		15:51056564-51058403	Promoter_Associated
cg11007542	0.110907489	0.095909946	0.209604455	chr17	8023687	+	ALOXE3	NM_001165960	TSS1500		17:8023440-8026239	Promoter_Associated
cg11014070	0.060610874	0.054933295	0.141895823	chr17	26368760	-	NLK	NM_016231	TSS1500		17:26367794-26369535	Promoter_Associated
cg11014998	0.167194182	0.15108883	0.146127637	chrX	40439740	-	ATP6AP2	NM_005765	TSS1500		X:40439714-40440364	Promoter_Associated_Cell_type_specific
cg11061603	0.082445064	0.075067113	0.135252127	chr6	34393330	-	RPS10	NM_001014	5'UTR		6:34393305-34394305	Promoter_Associated
cg11075509	0.822692218	0.80595843	0.029647369	chr1	156182236	-	PMF1	NM_007221;NM_014655	TSS1500;3'UTR		1:156182182-156183641	Promoter_Associated
cg11075509	0.822692218	0.80595843	0.029647369	chr1	156182236	-	SLC25A44	NM_007221;NM_014655	TSS1500;3'UTR		1:156182182-156183641	Promoter_Associated
cg11084629	0.1274544	0.101192852	0.332873792	chr1	55230770	+	PARS2	NM_152268	TSS1500		1:55229278-55230947	Promoter_Associated
cg11110978	0.223478133	0.210040676	0.089464925	chr21	44527518	+	U2AF1	NM_001025204;NM_001025203;NM_006758	5'UTR;Body;Body		21:44527436-44528934	Promoter_Associated
cg11117633	0.173892884	0.15299356	0.184727969	chr4	87515279	-	PTPN13	NM_080684;NM_006264;NM_080685;NM_080683	TSS200;TSS200;TSS200;TSS200		4:87515138-87516199	Promoter_Associated
cg11126068	0.09414399	0.084505553	0.155822854	chr11	67195806	-	RPS6KB2	NM_003952	TSS200		11:67195319-67196509	Promoter_Associated
cg11130692	0.292743184	0.26095408	0.16583962	chr8	141643919	-	EIF2C2	NM_012154;NM_001164623	Body;Body		8:141643573-141644375	Promoter_Associated
cg11141013	0.03934996	0.034893924	0.173386299	chr16	30583056	+	ZNF688	NM_145271;NM_001024683;NM_145271	5'UTR;Body;1stExon		16:30582265-30583904	Promoter_Associated
cg11143091	0.087739418	0.078214785	0.165783797	chr14	73603203	+	PSEN1	NM_000021;NM_000021;NM_007318;NM_007318	1stExon;5'UTR;1stExon;5'UTR		14:73602842-73603751	Promoter_Associated
cg11148058	0.094723268	0.084765743	0.160237522	chr7	99037189	+	CPSF4	NM_001081559;NM_006693;NM_015545	Body;Body;TSS1500		7:99035978-99037253	Promoter_Associated
cg11157127	0.505727696	0.44847506	0.173333029	chr6	143998869	-	PHACTR2	NM_001100165;NM_001100166;NM_014721;NM_001100164	TSS1500;Body;Body;TSS1500		6:143998630-143999875	Promoter_Associated
cg11162637	0.133091012	0.119341295	0.157319814	chr15	101818008	+	SELS	NM_203472;NM_018445	TSS1500;TSS1500		15:101816662-101818272	Promoter_Associated
cg11166252	0.205600979	0.193243519	0.089427099	chr7	17338258	-	AHR	NM_001621	TSS200		7:17337965-17338344	Promoter_Associated
cg11176493	0.161417514	0.133076287	0.2785436	chr1	228248237	+	WNT3A	NM_033131	3'UTR		1:228246716-228248502	Promoter_Associated
cg11185291	0.820680853	0.800558617	0.035814253	chr9	139744617	+	PHPT1	NM_001135861;NM_014172	Body;Body		9:139744458-139745407	Promoter_Associated
cg11197066	0.046664942	0.039877144	0.226777015	chr2	197791305	+	PGAP1	NM_024989	1stExon		2:197791129-197791910	Promoter_Associated
cg11211259	0.404408443	0.385573796	0.068806108	chr1	155178215	-	MTX1	NM_198883;NM_007112;NM_002455	TSS1500;TSS1500;TSS1500		1:155177957-155179364	Promoter_Associated
cg11211259	0.404408443	0.385573796	0.068806108	chr1	155178215	-	THBS3	NM_198883;NM_007112;NM_002455	TSS1500;TSS1500;TSS1500		1:155177957-155179364	Promoter_Associated
cg11216616	0.081609386	0.071358558	0.193648623	chr12	120555510	+	RAB35	NM_006861;NM_001167606	TSS1500;TSS1500		12:120554942-120555516	Promoter_Associated
cg11220397	0.06951884	0.062045654	0.164073857	chr12	49524893	+	TUBA1B	NM_006082	Body		12:49523271-49524926	Promoter_Associated
cg11224423	0.138844841	0.124318324	0.159434609	chr12	56136943	+	GDF11	NM_005811	TSS200		12:56136661-56137210	Promoter_Associated
cg11230716	0.062323748	0.05463954	0.189836655	chr19	49436812	-	DHDH	NM_014475	TSS200		19:49436217-49437247	Promoter_Associated
cg11239168	0.73339957	0.689232797	0.089608066	chr5	140614552	+	PCDHB18	NR_001281	Body	RDMR	5:140614550-140614600	NonGene_Associated_Cell_type_specific
cg11240439	0.064577384	0.05965747	0.11432622	chr6	57087088	-	RAB23	NM_183227;NM_016277	TSS1500;TSS200		6:57086836-57087232	Promoter_Associated
cg11247868	0.133710862	0.121800298	0.134599005	chr12	54582846	+	SMUG1	NM_014311	TSS200		12:54582413-54583556	Promoter_Associated
cg11251086	0.065960744	0.058510949	0.172901066	chr2	74007147	+	DUSP11	NM_003584	1stExon		2:74006331-74008046	Promoter_Associated
cg11251319	0.105967155	0.094092041	0.171472565	chr19	1812732	-	ATP8B3	NM_138813	TSS1500		19:1811951-1813286	Promoter_Associated
cg11261958	0.2230172	0.177557018	0.328872596	chr3	118958539	-	B4GALT4	NM_212543;NM_003778	5'UTR;5'UTR		3:118958445-118958759	Promoter_Associated_Cell_type_specific
cg11274962	0.065009967	0.056991692	0.189909304	chr19	7746796	-	TRAPPC5	NM_174894;NM_001042462;NM_001042461	5'UTR;5'UTR;5'UTR		19:7745376-7747306	Promoter_Associated
cg11306701	0.206027159	0.176953515	0.219464112	chr9	90341458	+	CTSL1	NM_145918;NM_001912	5'UTR;5'UTR		9:90340381-90341621	Promoter_Associated_Cell_type_specific
cg11308690	0.051398952	0.046122883	0.156256232	chr3	186284747	+	TBCCD1	NM_018138;NM_001134415	5'UTR;5'UTR		3:186284557-186285756	Promoter_Associated
cg11320032	0.094054464	0.088402141	0.089415105	chr4	6576759	-	MAN2B2	NM_015274	TSS200		4:6575621-6578112	Promoter_Associated
cg11334070	0.256771555	0.232913892	0.140688694	chr3	128840773	+	RAB43	NM_198490	TSS200		3:128840636-128841140	Promoter_Associated
cg11356290	0.04451927	0.038878732	0.195448766	chr3	28390998	+	AZI2	NM_022461;NM_001134433;NM_001134432	TSS1500;TSS1500;TSS1500		3:28389449-28391197	Promoter_Associated
cg11361262	0.278012263	0.254028917	0.130155789	chr2	86116777	-	ST3GAL5	NM_003896	TSS1500		2:86115803-86116891	Promoter_Associated
cg11362192	0.159005834	0.141678104	0.166462896	chr13	50069489	+	PHF11	NM_001040444;NM_001040443	TSS1500;TSS1500		13:50069460-50069654	Promoter_Associated_Cell_type_specific
cg11362770	0.138829754	0.123001187	0.174644552	chr3	98451718	-	ST3GAL6	NM_006100;NM_006100	1stExon;5'UTR	DMR	3:98451389-98452179	Promoter_Associated
cg11372090	0.135262026	0.12201908	0.148650106	chr7	37488660	+	ELMO1	NM_014800	TSS200		7:37488132-37489034	Promoter_Associated
cg11386025	0.146351674	0.131507395	0.154295316	chr1	41284582	-	KCNQ4	NM_004700;NM_172163	Body;Body		1:41283201-41284972	Promoter_Associated
cg11387077	0.092143874	0.082912503	0.152298573	chr7	30544503	+	GGCT	NM_024051	TSS200		7:30543868-30545124	Promoter_Associated
cg11394653	0.05562213	0.050910463	0.127696805	chr6	31763370	-	VARS	NM_006295;NM_006295	1stExon;5'UTR		6:31763289-31764009	Promoter_Associated
cg11407078	0.062288799	0.055089133	0.177204979	chr5	34916418	+	BRIX1	NM_018321;NR_026591;NM_002853	Body;TSS1500;TSS1500		5:34914943-34916436	Promoter_Associated
cg11407078	0.062288799	0.055089133	0.177204979	chr5	34916418	+	RAD1	NM_018321;NR_026591;NM_002853	Body;TSS1500;TSS1500		5:34914943-34916436	Promoter_Associated
cg11411705	0.213063868	0.17957008	0.246738966	chr10	82246287	+	TSPAN14	NM_001128309;NM_030927	5'UTR;5'UTR		10:82246128-82246383	Promoter_Associated_Cell_type_specific
cg11417029	0.134809431	0.111054075	0.279659095	chr11	74204987	+	LIPT2	NM_001144869	TSS1500		11:74203963-74205449	Promoter_Associated
cg11439877	0.895273723	0.886165526	0.014752639	chr12	133350799	-	GOLGA3	NM_005895	Body		12:133349937-133350845	Gene_Associated
cg11443159	0.060011617	0.056180319	0.095176974	chr19	44099295	+	IRGQ	NM_001007561;NM_024327;NM_001145347	Body;TSS1500;TSS1500		19:44098246-44099684	Promoter_Associated
cg11443159	0.060011617	0.056180319	0.095176974	chr19	44099295	+	ZNF576	NM_001007561;NM_024327;NM_001145347	Body;TSS1500;TSS1500		19:44098246-44099684	Promoter_Associated
cg11468233	0.284182465	0.242202428	0.230604208	chr7	102920980	+	DPY19L2P2	NR_003561;NR_027768	TSS1500;TSS200		7:102920503-102921418	Promoter_Associated_Cell_type_specific
cg11479843	0.20321327	0.170338556	0.254589591	chr12	15941373	+	EPS8	NM_004447	5'UTR		12:15941194-15941843	Promoter_Associated_Cell_type_specific
cg11518020	0.08821602	0.077417712	0.188376999	chr1	25559545	+	SYF2	NM_207170;NM_015484	TSS1500;TSS1500		1:25558511-25559924	Promoter_Associated
cg11530289	0.843964397	0.821235344	0.039386421	chr8	67350852	-	ADHFE1	NM_144650	Body		8:67350494-67352475	Promoter_Associated
cg11531628	0.063848918	0.057795157	0.143713567	chr1	27930643	+	AHDC1	NM_001029882	TSS1500		1:27930538-27931113	Promoter_Associated
cg11539038	0.061689353	0.053798613	0.197452547	chr1	11160073	-	EXOSC10	NM_001001998;NM_002685	TSS200;TSS200		1:11159083-11160495	Promoter_Associated
cg11540197	0.048923659	0.043148871	0.181209475	chr5	176779080	-	LMAN2	NM_006816	TSS200		5:176778191-176779355	Promoter_Associated
cg11544529	0.153785235	0.144183874	0.093007174	chr2	27545924	+	MPV17	NM_002437;NM_002437	5'UTR;1stExon		2:27545082-27546612	Promoter_Associated
cg11570347	0.137258993	0.128263667	0.097788125	chr4	99850390	-	EIF4E	NM_001130679;NM_001968;NM_001130678;NM_001968;NM_001130679	5'UTR;1stExon;TSS200;5'UTR;1stExon		4:99849883-99850639	Promoter_Associated
cg11588270	0.082172913	0.073035525	0.170064532	chr12	112545924	+	NAA25	NM_024953	Body		12:112545382-112547106	Promoter_Associated
cg11596009	0.635650645	0.590077063	0.107330694	chr1	36916744	-	OSCP1	NM_145047;NM_206837	TSS1500;TSS1500		1:36915468-36916835	Promoter_Associated
cg11606261	0.719272572	0.700224913	0.038720199	chr12	53775336	-	SP1	NM_003109;NM_138473	5'UTR;Body	RDMR	12:53775334-53776683	Promoter_Associated
cg11628574	0.076181418	0.067646092	0.171432551	chr19	52839405	-	ZNF610	NM_001161427;NM_001161425;NM_001161426	TSS200;TSS200;TSS200	DMR	19:52839265-52839805	Promoter_Associated
cg11641254	0.057528764	0.053358218	0.108573	chr5	68665600	-	RAD17	NM_133342;NM_001015892;NM_016283;NM_133338;NM_001015891;NM_001015892;NM_003187;NM_133340;NM_133343;NM_001015891;NM_002873;NM_133341;NM_133344	TSS200;1stExon;TSS200;TSS200;1stExon;5'UTR;TSS200;TSS1500;5'UTR;5'UTR;TSS1500;TSS1500;TSS200		5:68664468-68666188	Promoter_Associated
cg11641254	0.057528764	0.053358218	0.108573	chr5	68665600	-	TAF9	NM_133342;NM_001015892;NM_016283;NM_133338;NM_001015891;NM_001015892;NM_003187;NM_133340;NM_133343;NM_001015891;NM_002873;NM_133341;NM_133344	TSS200;1stExon;TSS200;TSS200;1stExon;5'UTR;TSS200;TSS1500;5'UTR;5'UTR;TSS1500;TSS1500;TSS200		5:68664468-68666188	Promoter_Associated
cg11642501	0.069335169	0.063272676	0.132004708	chr3	49203799	+	CCDC71	NM_022903	TSS200		3:49203760-49204038	Promoter_Associated
cg11646757	0.088847891	0.078513966	0.178388226	chr7	128095699	-	C7orf68	NM_013332;NM_001098786	TSS200;TSS200		7:128095368-128096412	Promoter_Associated
cg11651904	0.076657491	0.068650512	0.15915631	chr1	28969799	-	TAF12	NM_005644;NM_001135218	TSS200;TSS200		1:28968781-28970386	Promoter_Associated
cg11660684	0.159349855	0.135502546	0.233877744	chr10	126490277	+	FAM175B	NM_032182	TSS200		10:126490043-126490973	Promoter_Associated
cg11661234	0.083827332	0.071792449	0.223588594	chrX	73834596	+	RLIM	NM_183353;NM_016120	TSS200;TSS200		X:73833834-73834919	Promoter_Associated
cg11663975	0.073441039	0.066692954	0.139052111	chr1	202936448	-	CYB5R1	NM_016243	TSS200		1:202936200-202936730	Promoter_Associated
cg11664544	0.590767985	0.539122423	0.13197873	chr22	30721636	-	TBC1D10A	NM_031937	Body		22:30721384-30721648	Promoter_Associated_Cell_type_specific
cg11671265	0.079510527	0.067233626	0.241962909	chr4	78722517	-	CNOT6L	NM_144571	Body		4:78722371-78722721	Promoter_Associated_Cell_type_specific
cg11682216	0.04937081	0.044769193	0.141151999	chr4	68411177	+	CENPC1	NM_001812;NM_001812	1stExon;5'UTR		4:68410252-68411890	Promoter_Associated
cg11687679	0.160658819	0.150439812	0.094813766	chr13	37573611	+	EXOSC8	NM_181503;NM_013338;NM_001142364	TSS1500;TSS200;TSS200		13:37572506-37574323	Promoter_Associated
cg11687679	0.160658819	0.150439812	0.094813766	chr13	37573611	+	ALG5	NM_181503;NM_013338;NM_001142364	TSS1500;TSS200;TSS200		13:37572506-37574323	Promoter_Associated
cg11705804	0.259020693	0.227689515	0.185999504	chr12	109915996	+	UBE3B	NM_183415;NM_130466;NM_031954	5'UTR;5'UTR;TSS1500		12:109914680-109916275	Promoter_Associated
cg11705804	0.259020693	0.227689515	0.185999504	chr12	109915996	+	KCTD10	NM_183415;NM_130466;NM_031954	5'UTR;5'UTR;TSS1500		12:109914680-109916275	Promoter_Associated
cg11719452	0.081068071	0.073933285	0.132909796	chr7	100027776	-	MEPCE	NM_019606;NM_017984	1stExon;TSS1500		7:100027765-100028258	Promoter_Associated
cg11719452	0.081068071	0.073933285	0.132909796	chr7	100027776	-	ZCWPW1	NM_019606;NM_017984	1stExon;TSS1500		7:100027765-100028258	Promoter_Associated
cg11725689	0.141308273	0.132462008	0.093267304	chr7	6098862	+	EIF2AK1	NM_014413;NM_001134335	TSS200;TSS200		7:6098090-6099278	Promoter_Associated
cg11725802	0.104485993	0.09756292	0.098904711	chr9	4741411	+	AK3	NM_016282	TSS200		9:4740294-4742147	Promoter_Associated
cg11737478	0.077043932	0.071070732	0.116425765	chr9	130533557	+	SH2D3C	NM_005489;NM_170600;NM_005489	1stExon;Body;5'UTR		9:130533074-130534333	Promoter_Associated
cg11768411	0.070520551	0.065762536	0.100777832	chr8	144329279	+	ZFP41	NM_173832;NM_173832	1stExon;5'UTR		8:144328711-144329362	Promoter_Associated
cg11787367	0.065202694	0.060743691	0.102196997	chr19	38865418	-	PSMD8	NM_002812	1stExon		19:38864741-38865890	Promoter_Associated
cg11824111	0.128506242	0.10817095	0.248525324	chrX	153990676	+	DKC1	NM_001142463;NM_001363	TSS1500;TSS1500		X:153990229-153991934	Promoter_Associated
cg11831988	0.314311285	0.289537221	0.118445248	chr12	7038009	-	ATN1	NM_001007026;NM_001940	5'UTR;5'UTR		12:7036445-7038291	Promoter_Associated
cg11834956	0.905367963	0.895367421	0.016024431	chr19	1824369	+	REXO1	NM_020695	Body		19:1824369-1824590	Gene_Associated_Cell_type_specific
cg11835512	0.061334942	0.056072356	0.129419513	chr19	11266792	+	SPC24	NM_182513	TSS1500		19:11265875-11267127	Promoter_Associated
cg11844660	0.087792857	0.074905601	0.229029959	chr13	99853889	-	UBAC2	NM_001144072;NM_177967;NR_026644	Body;Body;Body		13:99852371-99854796	Promoter_Associated
cg11844743	0.083495629	0.071005	0.233780046	chr13	41707241	+	KBTBD6	NM_152903	TSS1500		13:41706484-41707292	Promoter_Associated_Cell_type_specific
cg11857025	0.203379329	0.172910675	0.234146118	chr1	109633344	+	TMEM167B	NM_020141	TSS200		1:109632965-109634004	Promoter_Associated_Cell_type_specific
cg11858249	0.060561411	0.053791162	0.171029644	chr21	45079790	+	HSF2BP	NM_007031;NM_015056	TSS1500;Body		21:45078760-45080204	Promoter_Associated_Cell_type_specific
cg11858249	0.060561411	0.053791162	0.171029644	chr21	45079790	+	RRP1B	NM_007031;NM_015056	TSS1500;Body		21:45078760-45080204	Promoter_Associated_Cell_type_specific
cg11865900	0.876420464	0.86320301	0.021923275	chrX	153215934	-	HCFC1	NM_005334	Body		X:153215869-153216296	Gene_Associated_Cell_type_specific
cg11884792	0.074471649	0.066513307	0.163048301	chr2	192542902	-	OBFC2A	NR_024415;NM_001031716;NM_001031716	Body;1stExon;5'UTR		2:192542350-192543663	Promoter_Associated
cg11914370	0.124195504	0.113313848	0.13228876	chr8	146176420	+	ZNF16	NM_006958;NM_001029976	TSS200;TSS200		8:146175789-146176609	Promoter_Associated
cg11924653	0.044194296	0.040253164	0.134757996	chr3	194353915	-	TMEM44	NM_001011655;NM_001166306;NM_001166305;NM_138399	1stExon;1stExon;1stExon;1stExon		3:194353277-194354834	Promoter_Associated
cg11942603	0.765821748	0.746973779	0.03595103	chr2	69969794	+	ANXA4	NM_001153	5'UTR		2:69968156-69970044	Promoter_Associated
cg11950261	0.160241679	0.134233264	0.255507208	chr1	38019271	-	SNIP1	NM_024700	Body		1:38019228-38019335	Promoter_Associated_Cell_type_specific
cg11978823	0.068701966	0.062361399	0.139698099	chr17	35767270	-	TADA2A	NM_001488;NM_198834;NM_001166105;NM_198839;NM_133439	TSS200;TSS1500;5'UTR;TSS1500;TSS200		17:35766201-35767836	Promoter_Associated
cg11978823	0.068701966	0.062361399	0.139698099	chr17	35767270	-	ACACA	NM_001488;NM_198834;NM_001166105;NM_198839;NM_133439	TSS200;TSS1500;5'UTR;TSS1500;TSS200		17:35766201-35767836	Promoter_Associated
cg11986615	0.074961465	0.067579823	0.14955658	chr1	155579520	+	MSTO1	NM_018116	TSS1500		1:155579297-155580137	Promoter_Associated
cg11991627	0.063857824	0.053981423	0.242400376	chr20	271345	-	C20orf96	NM_153269;NM_153269	5'UTR;1stExon		20:270368-271756	Promoter_Associated
cg12001558	0.27348946	0.236260198	0.211108629	chr7	73096937	-	DNAJC30	NM_032317;NM_032317;NM_017528	3'UTR;1stExon;TSS1500		7:73096879-73098517	Promoter_Associated
cg12001558	0.27348946	0.236260198	0.211108629	chr7	73096937	-	WBSCR22	NM_032317;NM_032317;NM_017528	3'UTR;1stExon;TSS1500		7:73096879-73098517	Promoter_Associated
cg12001887	0.072180219	0.066376333	0.120934586	chr22	44893917	-	LDOC1L	NM_032287	5'UTR		22:44892735-44894638	Promoter_Associated
cg12003318	0.091405372	0.082192397	0.153274008	chr19	53073865	+	ZNF701	NM_018260	5'UTR	DMR	19:53073015-53074170	Promoter_Associated
cg12042503	0.059163921	0.051551047	0.198715935	chr14	103987728	-	CKB	NM_001823	Body		14:103987436-103987818	Promoter_Associated
cg12043428	0.144484584	0.1304162	0.147792476	chr2	38892958	+	GALM	NM_138801	TSS200		2:38892805-38893410	Promoter_Associated_Cell_type_specific
cg12044615	0.124152561	0.108781356	0.190682702	chr1	45452509	-	EIF2B3	NM_001166588;NM_020365	TSS200;TSS200		1:45451897-45452634	Promoter_Associated
cg12045676	0.150754364	0.139072426	0.116363367	chr19	18794818	+	CRTC1	NM_015321;NM_001098482	Body;Body		19:18793701-18795350	Promoter_Associated
cg12053136	0.937886069	0.927188905	0.016549378	chr19	10252751	+	DNMT1	NM_001130823;NM_001379	Body;Body		19:10252623-10252895	Gene_Associated_Cell_type_specific
cg12074130	0.059509979	0.052631435	0.177206874	chr1	89357426	+	GTF2B	NM_001514	TSS200		1:89356882-89357830	Promoter_Associated
cg12077818	0.111905322	0.098471871	0.184495067	chr1	44116508	-	KDM4A	NM_014663	5'UTR		1:44115176-44116724	Promoter_Associated
cg12096988	0.085707893	0.072837018	0.234756212	chr19	57702809	-	ZNF264	NM_003417	TSS200	DMR	19:57702142-57703952	Promoter_Associated
cg12100537	0.88661329	0.876252727	0.016957959	chr17	78811536	+	RPTOR	NM_001163034;NM_020761	Body;Body		17:78811447-78811616	Gene_Associated_Cell_type_specific
cg12113316	0.360786137	0.315618936	0.192960138	chr8	37729089	-	RAB11FIP1	NM_025151;NM_001002233;NM_001002814	Body;1stExon;Body		8:37728086-37729235	Gene_Associated_Cell_type_specific
cg12117273	0.098016291	0.086248675	0.184519267	chr3	23957964	-	RPL15	NM_002948;NM_020345	TSS1500;5'UTR		3:23957939-23959354	Promoter_Associated
cg12117273	0.098016291	0.086248675	0.184519267	chr3	23957964	-	NKIRAS1	NM_002948;NM_020345	TSS1500;5'UTR		3:23957939-23959354	Promoter_Associated
cg12119780	0.127939862	0.106491689	0.264724988	chr12	113772592	-	SLC24A6	NM_024959	5'UTR		12:113771829-113773405	Promoter_Associated
cg12123983	0.290600266	0.270288602	0.10453535	chr14	62228668	+	SNAPC1	NM_003082	TSS1500		14:62228356-62229621	Promoter_Associated
cg12133444	0.110178923	0.088589656	0.314638109	chr1	215740424	-	KCTD3	NM_016121	TSS1500		1:215740272-215741703	Promoter_Associated
cg12138678	0.079077504	0.070317789	0.169377622	chr13	43566618	+	EPSTI1	NM_033255;NM_001002264	TSS1500;TSS1500		13:43565808-43567373	Promoter_Associated
cg12145866	0.070979488	0.059756359	0.248309918	chr5	133304566	+	C5orf15	NM_020199	TSS200		5:133303881-133304822	Promoter_Associated
cg12157519	0.120100451	0.111520043	0.106938546	chr9	72874251	-	SMC5	NM_015110	Body		9:72873016-72874792	Promoter_Associated
cg12158982	0.062236958	0.055636881	0.161730013	chr22	44351189	+	SAMM50	NM_015380	TSS200		22:44350472-44352070	Promoter_Associated
cg12162377	0.287692216	0.242595035	0.245976162	chr2	232261007	+	B3GNT7	NM_145236	Body		2:232260931-232261370	Promoter_Associated
cg12175143	0.085265989	0.076096377	0.164142623	chr13	51486384	+	RNASEH2B	NM_024570;NM_001142279	Body;Body		13:51486165-51486541	Promoter_Associated
cg12176426	0.118021761	0.109421589	0.109155481	chr10	7860652	-	TAF3	NM_031923	TSS200		10:7859896-7861532	Promoter_Associated
cg12180253	0.769225041	0.75414333	0.028566984	chr19	3435746	-	NFIC	NM_005597;NM_205843	Body;Body		19:3434211-3435839	Promoter_Associated
cg12189137	0.420923428	0.367240336	0.196833284	chr12	117628578	+	FBXO21	NM_033624;NM_015002	TSS1500;TSS1500		12:117627363-117628780	Promoter_Associated
cg12199100	0.093644507	0.08741263	0.09935262	chr19	50979595	-	FAM71E1	NM_138411;NM_175063;NM_206538	1stExon;TSS200;TSS200		19:50978929-50980300	Promoter_Associated
cg12199100	0.093644507	0.08741263	0.09935262	chr19	50979595	-	C19orf63	NM_138411;NM_175063;NM_206538	1stExon;TSS200;TSS200		19:50978929-50980300	Promoter_Associated
cg12213811	0.850642981	0.824831951	0.044453534	chr12	122251152	+	SETD1B	NM_015048	Body		12:122251073-122251237	Promoter_Associated
cg12237140	0.777994724	0.744812947	0.06288222	chr19	47988486	-	KPTN	NM_007059	TSS1500		19:47988382-47988835	Gene_Associated_Cell_type_specific
cg12238593	0.113160737	0.095501901	0.24477212	chr6	26440340	-	BTN3A3	NM_006994;NM_197974	TSS1500;TSS1500		6:26439978-26440356	Promoter_Associated_Cell_type_specific
cg12241532	0.88838069	0.878649886	0.015889622	chr10	3162117	+	PFKP	NM_002627	Body		10:3161813-3163366	Gene_Associated
cg12250705	0.068524602	0.059580573	0.201780048	chr2	216974060	+	XRCC5	NM_021141;NM_021141	5'UTR;1stExon		2:216973667-216974436	Promoter_Associated
cg12251508	0.119705836	0.107505607	0.155081588	chrX	48432997	-	RBM3	NM_006743	5'UTR		X:48432268-48433808	Promoter_Associated
cg12257170	0.907663237	0.894840988	0.020525785	chr19	2222026	+	DOT1L	NM_032482	Body		19:2221873-2222029	Gene_Associated_Cell_type_specific
cg12258176	0.066334081	0.059825383	0.148992574	chr12	51420343	+	SLC11A2	NM_000617	TSS200		12:51419870-51420392	Promoter_Associated
cg12263679	0.058558469	0.053973774	0.117619256	chrX	133941121	+	FAM122C	NM_001170783;NM_138819;NM_001170784;NM_001170779;NM_001170782;NM_001170781;NM_001170780	TSS200;TSS200;TSS200;TSS200;TSS200;TSS200;Body		X:133940939-133941380	Promoter_Associated
cg12275981	0.168943788	0.144228828	0.228183751	chr1	223316272	-	TLR5	NM_003268	5'UTR		1:223315620-223316817	Promoter_Associated
cg12277366	0.326852096	0.264514307	0.305292196	chr8	54931229	+	TCEA1	NM_006756;NM_201437	Body;Body		8:54931075-54931439	Promoter_Associated
cg12281049	0.095567573	0.082610471	0.210196525	chr4	186990315	+	TLR3	NM_003265;NM_003265	1stExon;5'UTR		4:186989787-186990646	Promoter_Associated
cg12296326	0.114557987	0.100471459	0.189292324	chr6	29717114	+	LOC285830	NR_026972;NR_026973	TSS1500;TSS1500		6:29716684-29717232	Promoter_Associated
cg12301620	0.034491816	0.030399538	0.182204692	chr2	27712555	+	IFT172	NM_015662;NM_015662	1stExon;5'UTR		2:27712053-27713179	Promoter_Associated
cg12314713	0.138751591	0.11838561	0.22901058	chr17	47074576	+	IGF2BP1	NM_001160423;NM_006546	TSS200;TSS200	DMR	17:47074110-47075921	Promoter_Associated
cg12330330	0.048325826	0.039387914	0.295041372	chr8	79428569	-	PKIA	NM_181839;NM_006823;NM_006823;NM_181839	1stExon;1stExon;5'UTR;5'UTR	DMR	8:79427687-79429352	Promoter_Associated
cg12346083	0.228848925	0.199419979	0.198585558	chr5	137549537	-	CDC23	NM_004661	TSS1500		5:137548546-137549597	Promoter_Associated
cg12359114	0.086071121	0.078001281	0.142031436	chr11	63706246	-	NAA40	NM_024771	TSS200		11:63705478-63707402	Promoter_Associated
cg12363807	0.084719789	0.071797179	0.238771827	chr13	36920685	+	SPG20	NM_001142296;NM_001142294;NM_001142295;NM_015087	TSS200;5'UTR;5'UTR;TSS200	DMR	13:36920600-36921737	Promoter_Associated
cg12368777	0.062082622	0.05705622	0.121805301	chr20	2082453	-	STK35	NM_080836	TSS200		20:2082381-2083674	Promoter_Associated
cg12386879	0.077627306	0.068800629	0.174142465	chr12	120875837	+	COX6A1	NM_004373	TSS200		12:120875396-120876278	Promoter_Associated
cg12405704	0.069729282	0.063541071	0.13407522	chr15	65322078	-	MTFMT	NM_139242	TSS200		15:65321398-65322320	Promoter_Associated
cg12406391	0.141011442	0.090309812	0.642857585	chr1	6520194	+	ESPN	NM_031475	Body		1:6519580-6521231	Promoter_Associated_Cell_type_specific
cg12424468	0.868171252	0.853193213	0.025107162	chr11	64863373	+	C11orf2	NM_013265	TSS1500		11:64863112-64864422	Promoter_Associated
cg12446953	0.141314769	0.119640557	0.240205723	chr1	20960867	+	PINK1	NM_032409	Body		1:20960747-20960959	Promoter_Associated
cg12450255	0.082733877	0.073387455	0.172944719	chr15	34659304	-	LPCAT4	NM_153613;NM_153613	1stExon;5'UTR		15:34659252-34660759	Promoter_Associated
cg12451679	0.203900404	0.181988591	0.16401663	chr19	47617189	-	ZC3H4	NM_015168	TSS200		19:47615799-47617263	Promoter_Associated
cg12479630	0.087506805	0.081613686	0.100584111	chr1	28157569	-	PPP1R8	NM_138558;NM_014110;NM_002713;NM_002713;NM_138558	5'UTR;Body;1stExon;5'UTR;1stExon		1:28157023-28157848	Promoter_Associated
cg12492835	0.105218601	0.093366439	0.172413814	chr11	78286346	+	NARS2	NM_024678;NR_027479	TSS1500;TSS1500		11:78284912-78286552	Promoter_Associated
cg12496307	0.893378327	0.882810323	0.017167757	chr17	34947628	-	DHRS11	NM_024308	TSS1500		17:34947584-34947781	Promoter_Associated_Cell_type_specific
cg12508214	0.046470092	0.040834137	0.186526786	chr8	124553600	-	FBXO32	NM_058229	TSS200		8:124553400-124554480	Promoter_Associated
cg12516337	0.066339728	0.060887287	0.123732062	chr8	125551181	+	TATDN1	NM_032026;NM_001146160;NR_027427;NM_005005	Body;5'UTR;Body;TSS200		8:125550557-125551824	Promoter_Associated
cg12516337	0.066339728	0.060887287	0.123732062	chr8	125551181	+	NDUFB9	NM_032026;NM_001146160;NR_027427;NM_005005	Body;5'UTR;Body;TSS200		8:125550557-125551824	Promoter_Associated
cg12527112	0.086130949	0.074253428	0.214074098	chrX	118986976	+	UPF3B	NM_023010;NM_080632	TSS200;TSS200		X:118986766-118987398	Promoter_Associated
cg12548064	0.086891736	0.079594207	0.126555543	chr8	101571911	-	ANKRD46	NM_198401	5'UTR		8:101571279-101572725	Promoter_Associated
cg12552944	0.108486232	0.100663496	0.107971353	chr7	2353682	-	SNX8	NM_013321	Body		7:2353381-2354677	Promoter_Associated
cg12582028	0.682994982	0.644335518	0.084062855	chr1	151736699	-	OAZ3	NM_001134939;NM_031420	Body;TSS1500		1:151735112-151736753	Promoter_Associated
cg12582028	0.682994982	0.644335518	0.084062855	chr1	151736699	-	MRPL9	NM_001134939;NM_031420	Body;TSS1500		1:151735112-151736753	Promoter_Associated
cg12587729	0.09566151	0.088067234	0.119333209	chr12	50134921	-	TMBIM6	NM_003217;NM_001098576	TSS1500;TSS1500		12:50134864-50136182	Promoter_Associated
cg12600337	0.882829481	0.872706438	0.016638367	chr5	32585221	-	SUB1	NM_006713	TSS1500	CDMR	5:32585150-32586717	Promoter_Associated
cg12604794	0.065769059	0.057212442	0.201080099	chr2	202122753	+	CASP8	NM_001080124;NM_033355;NM_033358;NM_001080125;NM_001080125;NM_001228	5'UTR;5'UTR;5'UTR;1stExon;5'UTR;5'UTR		2:202122320-202123661	Promoter_Associated
cg12615951	0.043796277	0.03948369	0.149551414	chr14	31677607	+	HECTD1	NM_015382	TSS1500		14:31676863-31677784	Promoter_Associated
cg12621022	0.068393198	0.060435447	0.178457871	chr2	62080815	-	FAM161A	NM_032180	Body		2:62080760-62082314	Promoter_Associated
cg12655059	0.502981811	0.461589419	0.123896075	chr1	247491708	+	ZNF496	NM_032752	Body		1:247491408-247491734	Gene_Associated_Cell_type_specific
cg12667257	0.037772954	0.034181762	0.144126818	chr1	212209103	-	INTS7	NM_015434;NM_016448;NM_016448	TSS1500;5'UTR;1stExon		1:212207885-212209816	Promoter_Associated
cg12667257	0.037772954	0.034181762	0.144126818	chr1	212209103	-	DTL	NM_015434;NM_016448;NM_016448	TSS1500;5'UTR;1stExon		1:212207885-212209816	Promoter_Associated
cg12677436	0.073687467	0.067056088	0.136050953	chr2	54785476	-	SPTBN1	NM_178313;NM_003128	TSS200;Body		2:54784567-54786548	Promoter_Associated_Cell_type_specific
cg12685200	0.072675242	0.066749962	0.122696939	chr14	93214923	+	LGMN	NM_005606;NM_001008530;NM_005606;NM_001008530	1stExon;5'UTR;5'UTR;1stExon		14:93214100-93215492	Promoter_Associated
cg12685539	0.182403585	0.160430858	0.185182424	chr11	10472001	-	AMPD3	NM_000480	TSS1500		11:10471854-10473364	Promoter_Associated_Cell_type_specific
cg12686915	0.105633702	0.091286528	0.210596316	chr8	117768332	-	EIF3H	NM_003756	TSS1500		8:117767539-117768778	Promoter_Associated
cg12699156	0.298149435	0.267083561	0.158744418	chr17	7517016	+	FXR2	NR_027463;NM_004860	TSS1500;Body		17:7516997-7518931	Promoter_Associated
cg12701576	0.064248181	0.056509789	0.185154823	chr1	160254608	+	PEX19	NM_001131039;NM_002857	5'UTR;Body	RDMR	1:160254140-160255267	Promoter_Associated
cg12705640	0.045809606	0.042055722	0.123348069	chr1	235324363	+	RBM34	NR_027762;NM_015014;NM_001161533	Body;Body;Body		1:235323703-235325333	Promoter_Associated
cg12718440	0.528378139	0.492228186	0.102243508	chr10	99393576	+	MORN4	NM_001098831;NM_178832	5'UTR;TSS1500		10:99392702-99393665	Promoter_Associated
cg12731430	0.450705366	0.402478705	0.163272174	chr1	33546417	+	ADC	NM_052998	TSS1500		1:33545817-33548037	Promoter_Associated
cg12737030	0.141869513	0.124626135	0.186957951	chr10	73975246	+	ASCC1	NM_015947;NM_173473	5'UTR;TSS1500		10:73975144-73976382	Promoter_Associated
cg12737030	0.141869513	0.124626135	0.186957951	chr10	73975246	+	C10orf104	NM_015947;NM_173473	5'UTR;TSS1500		10:73975144-73976382	Promoter_Associated
cg12749048	0.091096679	0.080862546	0.171926842	chr13	45011471	-	TSC22D1	NM_006022;NM_183422	TSS1500;Body		13:45010790-45011595	Promoter_Associated
cg12751042	0.169007039	0.134100168	0.333772287	chr12	12874288	+	CDKN1B	NM_004064	3'UTR		12:12874065-12874483	Promoter_Associated
cg12766348	0.060475426	0.053595061	0.174248966	chr5	178054039	+	CLK4	NM_020666;NM_020666	5'UTR;1stExon		5:178053920-178054330	Promoter_Associated
cg12774432	0.070813095	0.064102835	0.143628014	chr7	141438008	-	SSBP1	NM_003143;NR_015392	TSS200;Body		7:141437630-141438803	Promoter_Associated
cg12774432	0.070813095	0.064102835	0.143628014	chr7	141438008	-	FLJ40852	NM_003143;NR_015392	TSS200;Body		7:141437630-141438803	Promoter_Associated
cg12793123	0.061286075	0.05448481	0.169705241	chr22	24823554	-	ADORA2A	NM_000675;NM_000675	1stExon;5'UTR		22:24823542-24824114	Promoter_Associated
cg12800266	0.822027299	0.801383093	0.036694232	chr6	37225002	-	TBC1D22B	NM_017772;NM_145316;NM_001162900	TSS1500;5'UTR;5'UTR		6:37224936-37226283	Promoter_Associated
cg12800266	0.822027299	0.801383093	0.036694232	chr6	37225002	-	TMEM217	NM_017772;NM_145316;NM_001162900	TSS1500;5'UTR;5'UTR		6:37224936-37226283	Promoter_Associated
cg12820191	0.070152628	0.065564262	0.097587507	chr3	186524311	-	RFC4	NM_181573;NM_002916;NM_181573	1stExon;TSS200;5'UTR		3:186523823-186525556	Promoter_Associated
cg12822286	0.185173179	0.158855335	0.221161614	chr3	101394951	+	LOC100009676	NR_024407;NM_014415	TSS1500;Body		3:101394943-101395690	Promoter_Associated
cg12822286	0.185173179	0.158855335	0.221161614	chr3	101394951	+	ZBTB11	NR_024407;NM_014415	TSS1500;Body		3:101394943-101395690	Promoter_Associated
cg12825880	0.113915295	0.100230935	0.184633626	chr11	69455671	+	CCND1	NM_053056	TSS1500		11:69454733-69456278	Promoter_Associated
cg12829141	0.234446568	0.20723341	0.178002544	chr7	128000780	-	PRRT4	NM_001114726	5'UTR		7:128000695-128002445	Promoter_Associated_Cell_type_specific
cg12863717	0.122036681	0.109110443	0.161525661	chr13	50367064	+	KPNA3	NM_002267	TSS200		13:50366632-50367403	Promoter_Associated
cg12864912	0.337174207	0.31343419	0.105331613	chr4	6988209	-	TBC1D14	NM_001113361;NM_001113363;NM_020773	Body;TSS1500;Body		4:6987888-6989839	Promoter_Associated
cg12870876	0.052744334	0.047310977	0.156841149	chr2	203736356	-	ICA1L	NM_138468;NM_138468;NM_178231	5'UTR;1stExon;TSS200		2:203735190-203736975	Promoter_Associated
cg12882572	0.691982643	0.644818287	0.101843194	chr17	35851204	-	DUSP14	NM_007026	5'UTR	RDMR	17:35851034-35851616	Promoter_Associated
cg12883826	0.130413775	0.116928954	0.157464047	chr4	114683375	+	CAMK2D	NM_172128;NM_001221;NM_172114;NM_172129;NM_172115;NM_172127	TSS1500;TSS1500;TSS1500;TSS1500;TSS1500;TSS1500		4:114683351-114683472	Promoter_Associated
cg12888961	0.071271908	0.065315677	0.125904246	chr12	96794220	+	CDK17	NM_001170464;NM_002595;NM_001170464;NM_002595	5'UTR;1stExon;1stExon;5'UTR		12:96794118-96795379	Promoter_Associated
cg12908894	0.114617936	0.099603218	0.202568571	chr1	21059481	-	SH2D5	NM_001103161;NM_001103160	TSS1500;TSS1500		1:21059349-21059859	Promoter_Associated
cg12926720	0.25247556	0.228764115	0.142282979	chr3	30647773	+	TGFBR2	NM_001024847;NM_003242	TSS1500;TSS1500		3:30647633-30649121	Promoter_Associated_Cell_type_specific
cg12928542	0.088496696	0.079905099	0.147336029	chr20	10015725	+	ANKRD5	NM_198798;NM_022096;NM_022096;NM_198798	1stExon;1stExon;5'UTR;5'UTR		20:10015094-10016584	Promoter_Associated
cg12928619	0.048396212	0.044136712	0.132914974	chr2	74648754	-	WDR54	NM_032118	TSS200		2:74648257-74649597	Promoter_Associated
cg12929625	0.069194012	0.058821063	0.234314348	chr2	55746547	+	CCDC104	NM_080667	TSS200		2:55745904-55747332	Promoter_Associated
cg12936220	0.403570416	0.374256003	0.108794964	chr5	172385477	+	LOC100268168	NR_026682;NR_026683;NM_016093	Body;Body;TSS1500		5:172385366-172386916	Promoter_Associated
cg12936220	0.403570416	0.374256003	0.108794964	chr5	172385477	+	RPL26L1	NR_026682;NR_026683;NM_016093	Body;Body;TSS1500		5:172385366-172386916	Promoter_Associated
cg12980527	0.049965912	0.044972227	0.15190986	chr5	36875537	+	NIPBL	NM_133433;NM_015384	TSS1500;TSS1500		5:36875522-36875593	Promoter_Associated
cg12984223	0.065857219	0.057337965	0.1998509	chr4	83811584	-	SEC31A	NM_001077206;NM_001077208;NM_016211;NM_001077207;NM_014933	5'UTR;5'UTR;5'UTR;5'UTR;5'UTR		4:83811496-83813052	Promoter_Associated
cg12989534	0.347683476	0.317782428	0.129735151	chr19	55987403	-	ZNF628	NM_033113	TSS1500		19:55987349-55988816	Promoter_Associated
cg13014558	0.07014987	0.060769805	0.207085782	chr11	60738971	-	CD6	NM_006725	TSS200		11:60738953-60739421	Promoter_Associated
cg13033509	0.134830928	0.107792428	0.322895626	chr5	121297329	+	SRFBP1	NM_152546	TSS1500		5:121297082-121298537	Promoter_Associated
cg13034837	0.103873953	0.094327385	0.13908536	chr18	32924525	+	ZNF24	NM_006965	TSS200		18:32923404-32924884	NonGene_Associated
cg13036575	0.058358774	0.055068385	0.083725278	chr4	39184472	+	WDR19	NM_025132	Body		4:39183346-39184767	Promoter_Associated
cg13038125	0.427073946	0.397184688	0.104675881	chr20	48552575	-	RNF114	NM_018683	TSS1500		20:48552554-48553855	Promoter_Associated
cg13055001	0.071148868	0.062455389	0.188014744	chr11	67169813	+	PPP1CA	NM_002708;NM_206873;NM_001008709	TSS1500;TSS1500;TSS1500		11:67168258-67169974	Promoter_Associated
cg13057770	0.064963627	0.060820972	0.095063306	chr13	30881766	+	KATNAL1	NM_032116;NM_001014380	TSS200;TSS1500		13:30880775-30882124	Promoter_Associated
cg13076718	0.318896313	0.284184719	0.166258434	chr19	2945492	-	ZNF77	NM_021217	TSS1500		19:2944430-2945602	Promoter_Associated
cg13107060	0.132212514	0.106728974	0.308906845	chr4	130017238	-	C4orf33	NM_173487;NM_001099783	5'UTR;TSS200		4:130016978-130017761	Promoter_Associated
cg13114166	0.057984821	0.051804269	0.162604297	chr1	28241026	+	RPA2	NM_002946;NM_002946	1stExon;5'UTR		1:28240552-28241702	NonGene_Associated
cg13118536	0.094061023	0.08690329	0.114186231	chr22	41215559	+	SLC25A17	NM_006358	TSS200		22:41214630-41216093	Promoter_Associated
cg13122390	0.088933767	0.078118357	0.187069697	chr22	24129041	-	SMARCB1	NM_001007468;NM_003073	TSS200;TSS200		22:24128584-24130113	Promoter_Associated
cg13125364	0.108122991	0.096221228	0.168246206	chr21	27543351	+	APP	NM_001136130;NM_201414;NM_001136129;NM_201413;NM_000484	TSS1500;TSS1500;TSS1500;TSS1500;TSS1500		21:27542999-27544166	Promoter_Associated
cg13127231	0.509407457	0.452950933	0.169465303	chr13	111806949	-	ARHGEF7	NM_001113511;NM_003899;NM_001113512;NM_145735	Body;5'UTR;Body;Body	RDMR	13:111805167-111807029	Promoter_Associated
cg13148608	0.049426479	0.044707819	0.144756968	chr1	32573942	-	KPNA6	NM_012316	Body		1:32573293-32575603	Promoter_Associated
cg13150632	0.161018021	0.147364462	0.127833512	chr6	31549222	-	LTB	NM_002341;NM_009588	Body;3'UTR		6:31547692-31549746	Promoter_Associated
cg13157315	0.161535298	0.149603651	0.110704068	chr19	48774652	+	ZNF114	NM_153608	TSS200		19:48774355-48775270	Promoter_Associated
cg13158291	0.080092934	0.072145122	0.150773114	chr2	136634256	+	MCM6	NM_005915	TSS1500		2:136632982-136634568	Promoter_Associated
cg13182412	0.064444826	0.056081997	0.200526798	chr17	73776098	+	H3F3B	NM_005324	TSS1500		17:73774514-73776358	Promoter_Associated
cg13206126	0.90940009	0.899822466	0.01527476	chr1	45974654	+	MMACHC	NM_015506	Body		1:45973945-45974694	Gene_Associated_Cell_type_specific
cg13219446	0.073013302	0.064858492	0.170863859	chr1	160232623	-	DCAF8	NR_028104;NR_028106;NR_028103;NM_015726;NR_028105	TSS1500;TSS1500;TSS1500;TSS1500;TSS1500		1:160231183-160233065	Promoter_Associated
cg13234062	0.219023614	0.203217963	0.108058487	chr11	65668299	+	FOSL1	NM_005438	TSS1500	CDMR	11:65667575-65668440	Promoter_Associated
cg13258190	0.175193747	0.147702735	0.24625474	chr14	77647955	-	TMEM63C	NM_020431	TSS200		14:77647872-77648507	Promoter_Associated
cg13262752	0.056880966	0.049785095	0.192232071	chr1	54355695	-	YIPF1	NM_018982	TSS1500		1:54355014-54356178	Promoter_Associated
cg13264183	0.26757148	0.225796424	0.244901716	chr3	126194992	-	ZXDC	NM_025112;NM_001040653	TSS1500;TSS1500		3:126194310-126195090	Promoter_Associated
cg13269166	0.108969721	0.100429204	0.117748456	chr7	142960561	+	GSTK1	NM_001143680;NM_001143679;NM_001143680;NM_015917;NM_001143679;NM_015917;NM_001143681;NM_001143681	5'UTR;5'UTR;1stExon;1stExon;1stExon;5'UTR;5'UTR;1stExon		7:142959981-142960878	Promoter_Associated
cg13275679	0.691692203	0.667351513	0.051683323	chr17	73151149	-	HN1	NM_001002033;NM_016185;NM_001002032	TSS1500;TSS1500;TSS1500		17:73149647-73151252	Promoter_Associated
cg13302559	0.065258839	0.0594015	0.135673961	chr2	118772214	+	CCDC93	NM_019044	TSS1500		2:118770686-118772648	Promoter_Associated
cg13310628	0.096963945	0.084568182	0.197333428	chr16	576870	+	C16orf10	NM_005632;NR_024121	TSS1500;Body		16:576861-576910	Promoter_Associated
cg13316813	0.213713459	0.182975487	0.224027384	chr4	146018723	+	ANAPC10	NM_014885;NM_001040876;NM_002940	5'UTR;TSS1500;TSS1500		4:146018377-146020345	Promoter_Associated
cg13316813	0.213713459	0.182975487	0.224027384	chr4	146018723	+	ABCE1	NM_014885;NM_001040876;NM_002940	5'UTR;TSS1500;TSS1500		4:146018377-146020345	Promoter_Associated
cg13319664	0.084466995	0.076989415	0.133727624	chr21	34863952	-	DNAJC28	NM_001040192;NM_001040192;NM_017833	5'UTR;1stExon;TSS200		21:34863297-34864490	Promoter_Associated
cg13334990	0.130764613	0.122198851	0.097741454	chr12	7023763	+	ENO2	NM_001975;NM_001975	1stExon;5'UTR		12:7023192-7024412	Promoter_Associated
cg13345535	0.117480796	0.107648828	0.126092332	chr4	25314533	-	ZCCHC4	NM_024936	1stExon		4:25313778-25314978	Promoter_Associated
cg13359054	0.159071966	0.126284069	0.333006954	chr17	27618348	-	NUFIP2	NM_020772	Body	RDMR	17:27618121-27618825	Promoter_Associated_Cell_type_specific
cg13360150	0.059264494	0.052235281	0.182143444	chr11	27528592	+	LIN7C	NM_018362;NR_002832	TSS1500;Body		11:27527602-27529282	Promoter_Associated
cg13360150	0.059264494	0.052235281	0.182143444	chr11	27528592	+	BDNFOS	NM_018362;NR_002832	TSS1500;Body		11:27527602-27529282	Promoter_Associated
cg13361779	0.266247832	0.237219167	0.166549192	chr19	37959744	-	ZNF570	NM_144694;NM_152484	TSS1500;TSS1500		19:37959669-37960822	Promoter_Associated
cg13361779	0.266247832	0.237219167	0.166549192	chr19	37959744	-	ZNF569	NM_144694;NM_152484	TSS1500;TSS1500		19:37959669-37960822	Promoter_Associated
cg13369332	0.151277146	0.131886129	0.197901206	chr2	112811586	-	TMEM87B	NM_032824	TSS1500		2:112811551-112812207	Promoter_Associated
cg13374473	0.087596403	0.078610546	0.156148753	chr19	18434633	-	LSM4	NM_012321	TSS1500		19:18432906-18434757	Promoter_Associated
cg13383490	0.067542111	0.062562339	0.110492833	chr11	18548806	+	TSG101	NM_006292	TSS1500		11:18547608-18549264	Promoter_Associated
cg13385210	0.697342952	0.66656966	0.065112693	chr17	38599271	-	IGFBP4	NM_001552	TSS1500		17:38598963-38601020	Promoter_Associated
cg13390570	0.309841124	0.262807256	0.237523529	chr5	1255616	-	TERT	NM_198255;NM_198253	Body;Body		5:1254849-1255757	Promoter_Associated_Cell_type_specific
cg13396246	0.260926512	0.244903951	0.091427489	chr19	54619133	-	PRPF31	NM_015629;NM_013342;NM_015629	5'UTR;TSS200;1stExon		19:54617796-54619360	Promoter_Associated
cg13396246	0.260926512	0.244903951	0.091427489	chr19	54619133	-	TFPT	NM_015629;NM_013342;NM_015629	5'UTR;TSS200;1stExon		19:54617796-54619360	Promoter_Associated
cg13401533	0.064396897	0.054636614	0.237123102	chr1	37979913	+	MEAF6	NM_022756	Body		1:37979441-37981010	Promoter_Associated
cg13409111	0.881243215	0.869330468	0.019635537	chr6	34217744	+	C6orf1	NM_001008704;NM_178508;NM_001008703	TSS1500;TSS1500;TSS1500		6:34216115-34217925	Promoter_Associated
cg13419700	0.060943623	0.054037722	0.173508406	chr3	53926284	+	SELK	NM_021237	TSS1500		3:53924859-53926659	Promoter_Associated
cg13421116	0.071763649	0.062747647	0.193691877	chr10	75910920	-	AP3M1	NM_012095;NM_006721;NM_207012	TSS200;TSS200;TSS200		10:75910107-75912056	Promoter_Associated
cg13423556	0.916110086	0.908275675	0.01239073	chr12	53875726	-	MAP3K12	NM_006301	Body		12:53875034-53876379	Gene_Associated
cg13431226	0.913189453	0.901797318	0.018110977	chr3	139062594	+	MRPS22	NM_020191	TSS1500		3:139062547-139063332	Promoter_Associated
cg13440206	0.901343234	0.894128971	0.011593649	chr9	133736192	-	ABL1	NM_005157;NM_007313	Body;Body		9:133735763-133736712	Gene_Associated_Cell_type_specific
cg13447964	0.097916829	0.082962717	0.239093694	chr11	66725504	-	PC	NM_000920;NM_001040716	5'UTR;5'UTR		11:66724075-66726833	Promoter_Associated
cg13453607	0.438750468	0.39162684	0.163921021	chr17	74235635	+	RNF157	NM_052916	Body		17:74235489-74237336	Promoter_Associated
cg13457700	0.050704192	0.044920428	0.174733325	chr10	5708797	+	ASB13	NR_024581;NM_024701	TSS1500;TSS1500		10:5707678-5709219	Promoter_Associated_Cell_type_specific
cg13461241	0.134643678	0.117035094	0.202205298	chr19	52956771	+	ZNF578	NM_001099694	TSS200		19:52956318-52957237	Promoter_Associated
cg13485756	0.103522943	0.09691303	0.09518798	chr13	48877696	-	RB1	NM_000321	TSS200		13:48877111-48879080	Promoter_Associated
cg13501279	0.509241844	0.470464881	0.114263937	chr1	167523555	+	CREG1	NM_003851	TSS1500		1:167522271-167523673	Promoter_Associated
cg13502903	0.128801726	0.107163428	0.265339287	chr1	94345034	-	DNTTIP2	NM_014597	TSS1500		1:94343941-94345574	Promoter_Associated
cg13554114	0.090024104	0.080137501	0.16783381	chr8	73921144	-	TERF1	NM_003218;NM_017489	1stExon;1stExon		8:73920517-73921866	Promoter_Associated
cg13557160	0.83390157	0.816749167	0.029984026	chr1	9598983	+	SLC25A33	NM_032315	TSS1500		1:9598978-9600807	Promoter_Associated
cg13560136	0.081739923	0.073674464	0.149876218	chr9	35657497	-	CCDC107	NM_174923	TSS1500		9:35657371-35659116	Promoter_Associated
cg13595777	0.072443929	0.066377187	0.126177304	chr9	79009726	-	RFK	NM_018339	TSS1500		9:79008537-79010385	Promoter_Associated
cg13599649	0.862296793	0.847240352	0.025413212	chr21	47851742	-	PCNT	NM_006031	Body		21:47851659-47851821	Gene_Associated_Cell_type_specific
cg13603099	0.067149958	0.059651337	0.170832029	chr10	45454574	-	RASSF4	NM_032023	TSS1500		10:45454072-45455841	Promoter_Associated
cg13603599	0.080961929	0.061168964	0.404443813	chr11	67251939	-	AIP	NM_003977	Body	CDMR	11:67251497-67252257	Promoter_Associated
cg13607316	0.158601632	0.122327635	0.37465726	chr14	90421828	+	TDP1	NM_001008744;NM_018319;NM_145231	TSS1500;TSS1500;TSS1500		14:90421778-90422372	Promoter_Associated
cg13607316	0.158601632	0.122327635	0.37465726	chr14	90421828	+	C14orf143	NM_001008744;NM_018319;NM_145231	TSS1500;TSS1500;TSS1500		14:90421778-90422372	Promoter_Associated
cg13617904	0.242142094	0.206640059	0.228733941	chr14	104182945	+	ZFYVE21	NM_024071;NM_001100118;NM_001100119;NM_005432	Body;TSS1500;TSS1500;TSS1500		14:104181274-104183082	Promoter_Associated
cg13617904	0.242142094	0.206640059	0.228733941	chr14	104182945	+	XRCC3	NM_024071;NM_001100118;NM_001100119;NM_005432	Body;TSS1500;TSS1500;TSS1500		14:104181274-104183082	Promoter_Associated
cg13619408	0.39953409	0.376011698	0.087541061	chr1	109756118	+	SARS	NM_006513	TSS1500		1:109755929-109757382	Promoter_Associated
cg13624631	0.135700888	0.084406691	0.685000897	chr14	60618622	-	DHRS7	NM_016029	Body		14:60618380-60618785	Promoter_Associated_Cell_type_specific
cg13658777	0.105814045	0.095082257	0.154283079	chrX	19361740	-	PDHA1	NM_000284	TSS1500		X:19361287-19362667	Promoter_Associated
cg13665263	0.086898552	0.078625462	0.144335535	chr7	135662016	-	MTPN	NM_145808;NM_145808;NM_001128619;NM_001128619	1stExon;5'UTR;5'UTR;1stExon		7:135661136-135662674	Promoter_Associated
cg13665263	0.086898552	0.078625462	0.144335535	chr7	135662016	-	LUZP6	NM_145808;NM_145808;NM_001128619;NM_001128619	1stExon;5'UTR;5'UTR;1stExon		7:135661136-135662674	Promoter_Associated
cg13673798	0.076996157	0.068282196	0.173276979	chr10	74451764	-	CCDC109A	NM_138357	TSS200		10:74451385-74452772	Promoter_Associated
cg13675958	0.080190465	0.073618254	0.123367175	chr13	103426305	+	C13orf27	NM_138779	TSS200		13:103425281-103426825	Promoter_Associated
cg13679216	0.105018638	0.09136884	0.200871244	chr9	99801723	-	CTSL2	NM_001333	TSS200		9:99800930-99802055	Promoter_Associated
cg13696283	0.116793769	0.101093226	0.208276972	chr13	74707153	+	KLF12	NM_007249	5'UTR	DMR	13:74706996-74708147	Promoter_Associated
cg13714459	0.07605408	0.067652232	0.168888117	chr15	78730363	+	IREB2	NM_004136	TSS200		15:78729834-78730667	Promoter_Associated
cg13721560	0.07104121	0.06285206	0.176696127	chr2	44222568	+	LRPPRC	NM_133259	Body		2:44222546-44223964	Promoter_Associated
cg13729116	0.695919067	0.675966612	0.041967545	chr4	1859262	-	LETM1	NM_012318	TSS1500		4:1859220-1859407	Promoter_Associated
cg13750180	0.111362922	0.097710879	0.188677865	chr7	5862451	+	ZNF815	NR_023382	TSS1500		7:5862265-5863291	Promoter_Associated
cg13754859	0.085107501	0.075621928	0.170481665	chr14	24584296	-	DCAF11	NM_001163484;NM_025230;NM_181357;NR_028099;NR_028100;NM_025230	5'UTR;5'UTR;TSS200;Body;TSS200;1stExon		14:24582999-24584676	Promoter_Associated
cg13773818	0.470217569	0.431405751	0.124283035	chr9	130185820	+	ZNF79	NM_007135	TSS1500		9:130185715-130187435	Promoter_Associated
cg13799986	0.196438153	0.172566409	0.186923496	chr9	139686745	-	TMEM141	NM_032928	Body		9:139686733-139687245	Promoter_Associated
cg13803048	0.116078325	0.108250098	0.100730277	chr20	10414896	+	C20orf94	NM_001009608;NM_170784	TSS1500;TSS200		20:10414214-10416163	Promoter_Associated
cg13803048	0.116078325	0.108250098	0.100730277	chr20	10414896	+	MKKS	NM_001009608;NM_170784	TSS1500;TSS200		20:10414214-10416163	Promoter_Associated
cg13848802	0.183654644	0.162440116	0.177087416	chr4	144434253	-	SMARCA5	NM_003601	TSS1500		4:144433968-144435513	Promoter_Associated
cg13862920	0.072497726	0.06483992	0.161053431	chr19	15575533	-	RASAL3	NM_022904	TSS200		19:15574395-15575740	Promoter_Associated
cg13866795	0.868195417	0.858227565	0.016659568	chr9	135283313	-	TTF1	NM_007344	TSS1500		9:135281943-135283614	Promoter_Associated
cg13867248	0.125867313	0.113094914	0.154369613	chr6	33285584	+	ZBTB22	NM_001145338;NM_005453	5'UTR;TSS200		6:33285022-33286180	Promoter_Associated
cg13869322	0.084371327	0.07729125	0.126447685	chr4	1339909	-	KIAA1530	NM_020894	TSS1500		4:1339531-1340143	Promoter_Associated
cg13872831	0.072751677	0.067862471	0.100366542	chr3	50377988	+	RASSF1	NM_007182;NM_170714	1stExon;1stExon		3:50377386-50378845	Promoter_Associated_Cell_type_specific
cg13876113	0.064248803	0.057134978	0.169295351	chr11	85374894	+	CREBZF	NM_001039618;NR_028026;NR_028027;NR_028025;NR_028024	1stExon;Body;Body;Body;Body		11:85374538-85376064	Promoter_Associated
cg13879483	0.15521589	0.126324394	0.297142992	chr12	95942907	+	USP44	NM_001042403;NM_032147	TSS1500;5'UTR	DMR	12:95941391-95943244	Promoter_Associated_Cell_type_specific
cg13888710	0.076474938	0.071464279	0.097764733	chr4	39699558	-	UBE2K	NM_001111113;NM_005339;NM_001111112	TSS200;TSS200;TSS200		4:39698742-39700598	Promoter_Associated
cg13888838	0.079699837	0.071040458	0.165935891	chr2	220025712	-	NHEJ1	NM_024782	TSS200		2:220024564-220026121	Promoter_Associated
cg13892015	0.090977862	0.081931897	0.151090321	chr14	50065056	+	PPIL5	NM_203467;NM_152329	TSS1500;TSS1500		14:50064827-50066601	Promoter_Associated
cg13896157	0.103767757	0.092025795	0.173248016	chr1	27286832	+	C1orf172	NM_152365	5'UTR		1:27286167-27287250	Promoter_Associated_Cell_type_specific
cg13896608	0.259998213	0.244748048	0.087204354	chr3	9811407	+	CAMK1	NM_003656	5'UTR		3:9810645-9812126	Promoter_Associated
cg13902357	0.074430129	0.069058706	0.108063432	chr6	31324280	+	HLA-B	NM_005514	Body		6:31324158-31324510	Promoter_Associated_Cell_type_specific
cg13912478	0.10576301	0.093654761	0.175410889	chr9	136214849	+	MED22	NM_133640;NM_000972;NM_133640;NR_002447;NM_181491;NM_181491	5'UTR;TSS1500;1stExon;TSS1500;1stExon;5'UTR		9:136214302-136215731	Promoter_Associated
cg13912478	0.10576301	0.093654761	0.175410889	chr9	136214849	+	RPL7A	NM_133640;NM_000972;NM_133640;NR_002447;NM_181491;NM_181491	5'UTR;TSS1500;1stExon;TSS1500;1stExon;5'UTR		9:136214302-136215731	Promoter_Associated
cg13912478	0.10576301	0.093654761	0.175410889	chr9	136214849	+	SNORD24	NM_133640;NM_000972;NM_133640;NR_002447;NM_181491;NM_181491	5'UTR;TSS1500;1stExon;TSS1500;1stExon;5'UTR		9:136214302-136215731	Promoter_Associated
cg13915576	0.862747403	0.849501233	0.022322185	chr19	42807580	-	PAFAH1B3	NM_002573;NM_199285;NM_001145939;NM_001145940	TSS1500;5'UTR;TSS1500;TSS1500		19:42806280-42807588	Promoter_Associated
cg13915576	0.862747403	0.849501233	0.022322185	chr19	42807580	-	PRR19	NM_002573;NM_199285;NM_001145939;NM_001145940	TSS1500;5'UTR;TSS1500;TSS1500		19:42806280-42807588	Promoter_Associated
cg13924176	0.142745961	0.122633441	0.219097493	chr1	244997166	+	FAM36A	NM_198076	TSS1500		1:244997038-244997396	Promoter_Associated_Cell_type_specific
cg13930352	0.099132919	0.089854109	0.141779731	chr19	36544683	+	THAP8	NM_152658;NM_173636;NM_001083961	Body;TSS1500;TSS1500		19:36544526-36546485	Promoter_Associated
cg13930352	0.099132919	0.089854109	0.141779731	chr19	36544683	+	WDR62	NM_152658;NM_173636;NM_001083961	Body;TSS1500;TSS1500		19:36544526-36546485	Promoter_Associated
cg13938663	0.101151529	0.086570174	0.224576157	chr1	10458441	+	PGD	NM_002631	TSS1500		1:10458270-10460411	Promoter_Associated
cg13943052	0.091016937	0.081844241	0.153254128	chr15	40987167	+	RAD51	NM_133487;NM_002875;NM_001164270;NM_001164269	TSS200;TSS200;TSS200;TSS1500		15:40986469-40988077	Promoter_Associated
cg13948934	0.886957364	0.876101801	0.017766239	chr2	241072063	-	MYEOV2	NM_138336;NM_001163424	Body;Body		2:241070981-241072130	Gene_Associated
cg13971574	0.093892794	0.08575524	0.130789609	chr2	39102874	-	MORN2	NM_001145450;NM_198963	TSS1500;5'UTR		2:39102615-39103590	Promoter_Associated
cg13971574	0.093892794	0.08575524	0.130789609	chr2	39102874	-	DHX57	NM_001145450;NM_198963	TSS1500;5'UTR		2:39102615-39103590	Promoter_Associated
cg13978601	0.89754239	0.886226198	0.018305102	chr9	131905041	+	PPP2R4	NM_178003;NM_178000;NM_021131;NM_178001	Body;Body;Body;Body		9:131904920-131905115	Gene_Associated
cg13982417	0.061736877	0.057117614	0.112196783	chr19	40854131	+	PLD3	NM_012268;NM_001031696;NM_178830	TSS200;TSS200;5'UTR		19:40853793-40855414	Promoter_Associated
cg13982417	0.061736877	0.057117614	0.112196783	chr19	40854131	+	C19orf47	NM_012268;NM_001031696;NM_178830	TSS200;TSS200;5'UTR		19:40853793-40855414	Promoter_Associated
cg13983301	0.919185848	0.910515487	0.013673029	chr9	140652743	+	EHMT1	NM_024757;NM_001145527	Body;Body		9:140652254-140652882	Promoter_Associated
cg14002772	0.900062769	0.887654526	0.020027326	chr9	2047373	+	SMARCA2	NM_139045;NM_003070	Body;Body		9:2047365-2047572	Gene_Associated_Cell_type_specific
cg14016089	0.135717576	0.113975038	0.251889682	chr9	115818857	+	ZFP37	NM_003408	1stExon		9:115818224-115819690	Promoter_Associated_Cell_type_specific
cg14018420	0.536473018	0.505436701	0.085975186	chr1	21766356	-	NBPF3	NM_032264	TSS1500		1:21766104-21767382	Promoter_Associated
cg14022377	0.068620147	0.064840535	0.081736229	chr9	33290949	-	SUGT1P1	NR_003667;NM_147134;NM_147133;NM_002504	Body;Body;Body;Body		9:33290016-33291260	Promoter_Associated
cg14022377	0.068620147	0.064840535	0.081736229	chr9	33290949	-	NFX1	NR_003667;NM_147134;NM_147133;NM_002504	Body;Body;Body;Body		9:33290016-33291260	Promoter_Associated
cg14023041	0.105224168	0.093368958	0.172451208	chr20	45318457	+	TP53RK	NM_033550	TSS200		20:45317805-45318584	Promoter_Associated
cg14036884	0.066524311	0.059410887	0.163154338	chr19	7694678	-	XAB2	NM_020196;NM_001171155;NM_001171155;NR_033242	TSS1500;1stExon;5'UTR;Body		19:7693497-7695291	Promoter_Associated
cg14036884	0.066524311	0.059410887	0.163154338	chr19	7694678	-	LOC100131801	NM_020196;NM_001171155;NM_001171155;NR_033242	TSS1500;1stExon;5'UTR;Body		19:7693497-7695291	Promoter_Associated
cg14039228	0.819227695	0.802703242	0.029397763	chr17	38374778	+	WIPF2	NM_133264	TSS1500		17:38374696-38376450	Promoter_Associated
cg14040252	0.061059245	0.054002149	0.177192943	chr14	73925575	-	NUMB	NM_001005743;NM_001005745;NM_001005744;NM_003744	TSS1500;TSS1500;TSS1500;TSS1500		14:73923860-73925812	Promoter_Associated
cg14061423	0.067585868	0.059576764	0.181971856	chrX	77041452	+	ATRX	NM_138270;NM_000489	Body;Body		X:77041384-77042298	Promoter_Associated_Cell_type_specific
cg14063914	0.131653508	0.126273417	0.060195007	chr6	158588963	+	GTF2H5	NM_207118;NM_032861	TSS1500;5'UTR		6:158588516-158589953	Promoter_Associated
cg14063914	0.131653508	0.126273417	0.060195007	chr6	158588963	+	SERAC1	NM_207118;NM_032861	TSS1500;5'UTR		6:158588516-158589953	Promoter_Associated
cg14080940	0.193313556	0.179419601	0.107605299	chr6	79944542	+	HMGN3	NM_004242;NM_138730	TSS200;TSS200		6:79943181-79944882	Promoter_Associated
cg14081015	0.067785396	0.057614331	0.234546785	chr5	96519003	+	RIOK2	NM_018343;NM_018343;NM_001159749;NM_001159749	1stExon;5'UTR;5'UTR;1stExon		5:96518515-96519878	Promoter_Associated
cg14098966	0.045963202	0.040031871	0.199330286	chr5	141016506	+	RELL2	NM_173828;NM_001130029;NM_003883	TSS200;TSS200;TSS200		5:141015989-141016553	Promoter_Associated
cg14098966	0.045963202	0.040031871	0.199330286	chr5	141016506	+	HDAC3	NM_173828;NM_001130029;NM_003883	TSS200;TSS200;TSS200		5:141015989-141016553	Promoter_Associated
cg14112958	0.406993232	0.384585132	0.081701815	chr15	57599225	+	LOC283663	NR_024433	Body		15:57598166-57599734	Promoter_Associated
cg14113931	0.643090182	0.607129094	0.083017755	chr18	12701670	-	CEP76	NM_024899;NM_020232	Body;TSS1500		18:12701357-12701740	Promoter_Associated_Cell_type_specific
cg14113931	0.643090182	0.607129094	0.083017755	chr18	12701670	-	PSMG2	NM_024899;NM_020232	Body;TSS1500		18:12701357-12701740	Promoter_Associated_Cell_type_specific
cg14124121	0.10388286	0.09715949	0.096530819	chr6	2989098	-	DKFZP686I15217	NR_026855;NR_026856	Body;Body		6:2988656-2990594	Promoter_Associated
cg14149304	0.770159457	0.744878933	0.048151218	chr1	26145407	+	FAM54B	NM_001099625;NM_001099627;NM_019557	TSS1500;TSS1500;TSS1500	RDMR	1:26144700-26145772	Promoter_Associated_Cell_type_specific
cg14150803	0.872887106	0.862356464	0.017510731	chr1	8035305	+	PARK7	NM_007262;NM_001123377	Body;Body		1:8035212-8036067	Gene_Associated
cg14152306	0.901267869	0.890389528	0.017519333	chr14	104026839	+	BAG5	NM_001015049;NM_001015048;NM_004873	Body;Body;Body		14:104026839-104027493	Promoter_Associated_Cell_type_specific
cg14153126	0.10211396	0.09404026	0.118829678	chr9	131219302	+	ODF2	NM_153437;NM_153437;NM_002540	1stExon;5'UTR;5'UTR		9:131217214-131219990	Promoter_Associated
cg14153321	0.272521933	0.253556575	0.104064655	chr22	38246051	+	EIF3L	NM_016091	Body		22:38245152-38246091	Promoter_Associated
cg14165168	0.069109558	0.063219099	0.128524777	chr1	155214731	+	GBA	NM_001005750;NM_001005741;NM_001005749;NM_001005742	TSS1500;TSS1500;TSS1500;TSS1500		1:155214166-155215096	Promoter_Associated
cg14175593	0.087949784	0.076344533	0.204155184	chr10	99257444	+	UBTD1	NM_024954;NM_022362	TSS1500;Body		10:99257437-99257870	Promoter_Associated
cg14175593	0.087949784	0.076344533	0.204155184	chr10	99257444	+	MMS19	NM_024954;NM_022362	TSS1500;Body		10:99257437-99257870	Promoter_Associated
cg14177930	0.059219335	0.051958413	0.188710908	chr5	179286124	-	C5orf45	NM_016175;NM_001017987	TSS1500;TSS1500		5:179285011-179286624	Promoter_Associated
cg14188862	0.483348757	0.460772774	0.069009058	chr9	131799655	+	FAM73B	NM_032809	5'UTR	RDMR	9:131797821-131800042	Promoter_Associated
cg14192858	0.107693055	0.097452021	0.144161199	chr13	53226935	+	SUGT1	NM_001130912;NM_006704;NM_001130912;NM_006704	5'UTR;5'UTR;1stExon;1stExon		13:53226106-53227822	Promoter_Associated
cg14202048	0.408830391	0.379720039	0.106566308	chr7	23636744	-	CCDC126	NM_138771	TSS1500		7:23636495-23638294	Promoter_Associated
cg14248370	0.058484825	0.054227939	0.10902599	chr9	132597220	-	C9orf78	NM_016520;NM_001110303;NM_001008563;NM_006676	Body;TSS1500;TSS1500;TSS1500		9:132596735-132599292	Promoter_Associated
cg14248370	0.058484825	0.054227939	0.10902599	chr9	132597220	-	USP20	NM_016520;NM_001110303;NM_001008563;NM_006676	Body;TSS1500;TSS1500;TSS1500		9:132596735-132599292	Promoter_Associated
cg14252569	0.083834779	0.074650581	0.167395372	chr14	59104316	-	DACT1	NM_016651;NM_001079520	TSS1500;TSS1500		14:59104215-59104427	Promoter_Associated
cg14276467	0.092988524	0.086587391	0.102895735	chr18	658303	-	TYMS	NM_001071;NM_001012716;NM_001012716	Body;1stExon;5'UTR		18:657226-658743	Promoter_Associated
cg14276467	0.092988524	0.086587391	0.102895735	chr18	658303	-	C18orf56	NM_001071;NM_001012716;NM_001012716	Body;1stExon;5'UTR		18:657226-658743	Promoter_Associated
cg14289429	0.505179594	0.43846812	0.204324413	chr9	134139878	+	FAM78A	NM_033387	Body		9:134139652-134140040	Promoter_Associated_Cell_type_specific
cg14295110	0.687695769	0.671575025	0.03422189	chr15	92395641	+	SLCO3A1	NM_013272;NM_001145044	TSS1500;TSS1500		15:92395081-92396751	Promoter_Associated
cg14297023	0.843047199	0.830698624	0.02128824	chr22	36906998	-	EIF3D	NM_003753	3'UTR		22:36906477-36908283	Gene_Associated
cg14303122	0.189079289	0.161911505	0.223785844	chr20	54987270	-	CASS4	NM_001164115;NM_020356;NM_001164116;NM_001164114	TSS200;TSS200;5'UTR;TSS200		20:54986738-54987675	Promoter_Associated_Cell_type_specific
cg14304267	0.086821839	0.077524633	0.163403195	chr12	7052872	-	C12orf57	NM_138425	TSS1500		12:7052115-7054196	Promoter_Associated
cg14310730	0.121008913	0.106288403	0.187129119	chr9	100685193	+	C9orf156	NM_016481	TSS1500		9:100684128-100685254	Promoter_Associated
cg14315198	0.579128464	0.55989043	0.048738887	chr17	26879866	-	UNC119	NM_054035;NM_005148	TSS1500;TSS1500		17:26878594-26880320	Promoter_Associated
cg14326260	0.848798257	0.834164493	0.025089791	chr20	3913389	+	RNF24	NM_001134338;NM_001134337;NM_007219	3'UTR;3'UTR;3'UTR		20:3913369-3913964	Promoter_Associated_Cell_type_specific
[truncated: 1,274 more rows]
