# Supplementary material for: Deep phenotyping of post-infectious myalgic encephalomyelitis/chronic fatigue syndrome
Source: Nat Commun. 2024 Feb 21;15:907. doi: 10.1038/s41467-024-45107-3 (PMC10881493; doi:10.1038/s41467-024-45107-3)
Supplement: Supplementary file 6 — Source Data [file 41467_2024_45107_MOESM6_ESM.zip › Figures Source Data Files 12.30.23/Figure S17H.csv]

annotation.Name	MEANCFS	MEANControl	logFC	annotation.chr	annotation.pos	annotation.strand	annotation.UCSC_RefGene_Name	annotation.UCSC_RefGene_Accession	annotation.UCSC_RefGene_Group	annotation.DMR	annotation.Regulatory_Feature_Name	annotation.Regulatory_Feature_Group
cg00002930	0.111190305	0.10172426	0.128367213	chr6	31515398	+	NFKBIL1	NM_005007;NM_001144963;NM_130463;NM_005007;NM_001144961;NM_001144961;NM_138282;NM_001144962	5'UTR;5'UTR;TSS1500;1stExon;1stExon;5'UTR;TSS1500;5'UTR		6:31514394-31515927	Promoter_Associated
cg00002930	0.111190305	0.10172426	0.128367213	chr6	31515398	+	ATP6V1G2	NM_005007;NM_001144963;NM_130463;NM_005007;NM_001144961;NM_001144961;NM_138282;NM_001144962	5'UTR;5'UTR;TSS1500;1stExon;1stExon;5'UTR;TSS1500;5'UTR		6:31514394-31515927	Promoter_Associated
cg00010947	0.072800131	0.066127472	0.138691303	chr4	84377400	-	HELQ	NM_133636;NM_016067	TSS1500;Body		4:84376414-84377588	Promoter_Associated
cg00010947	0.072800131	0.066127472	0.138691303	chr4	84377400	-	MRPS18C	NM_133636;NM_016067	TSS1500;Body		4:84376414-84377588	Promoter_Associated
cg00013410	0.068601023	0.063421681	0.113253969	chr17	60142592	+	MED13	NM_005121;NM_005121	1stExon;5'UTR		17:60142467-60142665	Promoter_Associated
cg00014996	0.057134575	0.053286385	0.100597088	chr18	158348	+	USP14	NM_001037334;NM_005151	TSS200;TSS200		18:157999-159505	Promoter_Associated
cg00016255	0.608025612	0.59129137	0.040262874	chr17	41133928	+	AARSD1	NM_001142653;NM_001136042;NM_173079;NM_001142654	TSS1500;TSS1500;Body;TSS1500		17:41133840-41133980	Promoter_Associated
cg00016255	0.608025612	0.59129137	0.040262874	chr17	41133928	+	RUNDC1	NM_001142653;NM_001136042;NM_173079;NM_001142654	TSS1500;TSS1500;Body;TSS1500		17:41133840-41133980	Promoter_Associated
cg00017441	0.039350683	0.036641799	0.102898328	chr19	18220973	+	MAST3	NM_015016	Body		19:18220374-18221555	Promoter_Associated
cg00021128	0.058793414	0.056169296	0.06587283	chr17	4871207	+	SPAG7	NM_004890	TSS200		17:4870069-4873104	Promoter_Associated
cg00022633	0.078871241	0.073322006	0.10525309	chr13	26827877	-	CDK8	NM_001260	TSS1500		13:26827792-26827910	Promoter_Associated
cg00022688	0.075773679	0.068913358	0.136913136	chr10	114136011	-	ACSL5	NM_016234;NM_203379;NM_016234;NM_203380	5'UTR;5'UTR;1stExon;5'UTR		10:114134365-114136516	Promoter_Associated
cg00025436	0.058682565	0.054935585	0.095190963	chr12	56660492	+	COQ10A	NM_001099337;NM_144576	TSS1500;TSS200		12:56660353-56661438	Promoter_Associated
cg00030422	0.049915063	0.046165272	0.112667265	chr3	38080704	+	DLEC1	NM_007335;NM_007337;NM_007337;NM_007335	5'UTR;5'UTR;1stExon;1stExon		3:38080065-38082042	Promoter_Associated
cg00031340	0.096735103	0.091488268	0.080452757	chr16	81130212	-	GCSH	NR_033249;NR_033247;NM_004483	TSS1500;TSS1500;TSS1500		16:81129302-81130578	Promoter_Associated
cg00031340	0.096735103	0.091488268	0.080452757	chr16	81130212	-	LOC100329108	NR_033249;NR_033247;NM_004483	TSS1500;TSS1500;TSS1500		16:81129302-81130578	Promoter_Associated
cg00035453	0.094768438	0.087891098	0.108689612	chr12	46122355	+	ARID2	NM_152641;NR_028408	TSS1500;TSS1500		12:46122207-46123055	Promoter_Associated
cg00035453	0.094768438	0.087891098	0.108689612	chr12	46122355	+	LOC400027	NM_152641;NR_028408	TSS1500;TSS1500		12:46122207-46123055	Promoter_Associated
cg00036386	0.067919698	0.064789541	0.068069099	chr2	74691992	-	MOGS	NM_001146158;NM_006302	Body;Body		2:74691906-74692825	Promoter_Associated
cg00040367	0.062186188	0.058054682	0.099181755	chr1	169337476	+	NME7	NM_197972;NM_003666;NM_003666;NM_013330	TSS1500;1stExon;5'UTR;TSS1500		1:169336643-169337956	Promoter_Associated
cg00040367	0.062186188	0.058054682	0.099181755	chr1	169337476	+	BLZF1	NM_197972;NM_003666;NM_003666;NM_013330	TSS1500;1stExon;5'UTR;TSS1500		1:169336643-169337956	Promoter_Associated
cg00041759	0.046771957	0.044737364	0.064163567	chr11	66024941	+	KLC2	NM_001134776;NM_001134774;NM_001134775;NM_022822;NM_001134775	TSS200;TSS1500;5'UTR;TSS1500;1stExon		11:66024667-66026557	Promoter_Associated
cg00042874	0.042653318	0.039589214	0.107550562	chr17	40830166	+	PLEKHH3	NM_024927	TSS1500		17:40830051-40830711	Promoter_Associated
cg00044354	0.501226322	0.474497543	0.079061564	chr1	67389884	-	MIER1	NM_001146112;NM_024763;NM_001077700;NM_001146110;NM_001146111;NM_001146113;NM_001077702;NM_207014;NM_020948;NM_001077703	TSS1500;Body;TSS1500;TSS1500;TSS1500;TSS1500;TSS1500;Body;TSS1500;TSS1500		1:67389656-67391637	Promoter_Associated
cg00044354	0.501226322	0.474497543	0.079061564	chr1	67389884	-	WDR78	NM_001146112;NM_024763;NM_001077700;NM_001146110;NM_001146111;NM_001146113;NM_001077702;NM_207014;NM_020948;NM_001077703	TSS1500;Body;TSS1500;TSS1500;TSS1500;TSS1500;TSS1500;Body;TSS1500;TSS1500		1:67389656-67391637	Promoter_Associated
cg00047050	0.229914774	0.220126653	0.062765332	chr11	107879431	+	CUL5	NM_003478;NM_003478	5'UTR;1stExon		11:107878958-107880647	Promoter_Associated
cg00054525	0.059606127	0.056623025	0.074071807	chr16	88717587	-	CYBA	NM_000101	TSS200		16:88717379-88718141	Promoter_Associated
cg00057569	0.107856006	0.099945765	0.109889166	chr10	95462548	+	C10orf4	NM_145246	TSS1500		10:95462169-95462866	Promoter_Associated
cg00059424	0.05281232	0.048874818	0.111783196	chr22	30988148	-	PES1	NM_014303	TSS1500		22:30987326-30988505	Promoter_Associated
cg00062356	0.176357994	0.16020994	0.138543316	chr12	58087544	-	OS9	NM_001017958;NM_001017957;NM_001017956;NM_006812	TSS200;TSS200;TSS200;TSS200		12:58087266-58088596	Promoter_Associated
cg00065919	0.061894518	0.058695106	0.07657141	chr3	48956159	+	C3orf71	NM_001123040;NM_006321	1stExon;TSS200		3:48955571-48957614	Promoter_Associated
cg00065919	0.061894518	0.058695106	0.07657141	chr3	48956159	+	ARIH2	NM_001123040;NM_006321	1stExon;TSS200		3:48955571-48957614	Promoter_Associated
cg00072099	0.038487859	0.03572513	0.107464153	chr4	89205891	-	PPM1K	NM_152542	TSS200		4:89205510-89206169	Promoter_Associated
cg00074379	0.202054241	0.18969931	0.091028202	chr1	154245288	+	HAX1	NM_006118;NM_001018837	Body;Body		1:154244410-154245698	Promoter_Associated
cg00075192	0.046162619	0.043781784	0.076394343	chr7	42951814	+	C7orf25	NM_024054;NM_001099858	TSS200;TSS200		7:42951539-42952029	Promoter_Associated
cg00079216	0.158883909	0.152172298	0.062267267	chr12	6716557	+	CHD4	NM_001273	TSS200		12:6716481-6716818	Promoter_Associated
cg00084643	0.820844282	0.808857854	0.021222372	chr5	125936116	+	PHAX	NM_032177	TSS1500		5:125936047-125937986	Promoter_Associated
cg00088033	0.082100847	0.076921293	0.094014103	chr17	35969707	-	SYNRG	NM_001163547;NM_007247;NM_001163545;NM_080550;NM_198882;NM_001163544;NM_001163546	TSS1500;TSS1500;TSS1500;TSS1500;TSS1500;TSS1500;TSS1500		17:35969104-35970192	Promoter_Associated
cg00090800	0.059600266	0.055740536	0.096591913	chr16	27325237	-	IL4R	NM_001008699;NM_000418	TSS200;TSS200		16:27324693-27326219	Promoter_Associated
cg00091162	0.044789889	0.04209732	0.08944469	chr1	167906284	-	BRP44	NR_026550;NM_018442;NM_001143674;NM_015415;NM_001017977	TSS1500;Body;TSS200;TSS1500;Body		1:167906152-167906704	Promoter_Associated
cg00091162	0.044789889	0.04209732	0.08944469	chr1	167906284	-	DCAF6	NR_026550;NM_018442;NM_001143674;NM_015415;NM_001017977	TSS1500;Body;TSS200;TSS1500;Body		1:167906152-167906704	Promoter_Associated
cg00095027	0.040187898	0.037621707	0.095195838	chr7	87563525	+	ADAM22	NM_016351;NM_021721;NM_021722;NM_021723;NM_004194	TSS200;TSS200;TSS200;TSS200;TSS200		7:87562761-87564504	Promoter_Associated
cg00097626	0.039982125	0.036806932	0.119377639	chr1	205782249	+	SLC41A1	NM_173854	TSS200		1:205781322-205783209	Promoter_Associated
cg00098673	0.097252492	0.090101853	0.110178439	chr15	64385603	+	FAM96A	NM_032231;NM_001014812	Body;Body		15:64385565-64385609	Promoter_Associated_Cell_type_specific
cg00101453	0.045750848	0.041102782	0.154562436	chr22	30685584	-	GATSL3	NM_001037666;NM_001037666	1stExon;5'UTR		22:30685482-30686567	Promoter_Associated
cg00107603	0.075328436	0.070939672	0.086601901	chr19	19516022	-	GATAD2A	NM_017660	5'UTR		19:19515943-19516647	Promoter_Associated
cg00110675	0.084381198	0.079154321	0.092253474	chr6	31698047	+	DDAH2	NM_013974	TSS200		6:31696696-31698363	Promoter_Associated
cg00110832	0.88001836	0.873914746	0.010041079	chr6	32121130	-	PPT2	NM_138717;NM_005155;NM_030651	TSS200;TSS1500;TSS1500		6:32120376-32123743	Promoter_Associated
cg00110832	0.88001836	0.873914746	0.010041079	chr6	32121130	-	PRRT1	NM_138717;NM_005155;NM_030651	TSS200;TSS1500;TSS1500		6:32120376-32123743	Promoter_Associated
cg00113554	0.093551796	0.088811054	0.0750261	chr17	47840835	+	FAM117A	NM_030802	Body	DMR	17:47840210-47842100	Promoter_Associated
cg00114383	0.102866476	0.09566886	0.104651574	chr16	28962172	-	NFATC2IP	NM_032815	TSS200		16:28961781-28963165	Promoter_Associated
cg00115714	0.066299674	0.060129789	0.140921878	chr6	111196112	-	AMD1	NM_001033059;NM_001634;NM_001033059;NM_001634	5'UTR;1stExon;1stExon;5'UTR		6:111195709-111196155	Promoter_Associated
cg00118684	0.050891538	0.046855199	0.119216648	chr18	13726609	+	RNMT	NM_003799;NM_001098801;NM_152352	TSS200;TSS200;TSS200		18:13725886-13727345	Promoter_Associated
cg00118684	0.050891538	0.046855199	0.119216648	chr18	13726609	+	C18orf19	NM_003799;NM_001098801;NM_152352	TSS200;TSS200;TSS200		18:13725886-13727345	Promoter_Associated
cg00120210	0.053075161	0.04997353	0.086872702	chr15	85259593	-	SEC11A	NM_014300;NM_014300	1stExon;5'UTR		15:85258426-85259992	Promoter_Associated
cg00121389	0.153467393	0.138835483	0.144555832	chr8	17555302	-	MTUS1	NM_001001931;NM_020749;NM_001001925;NM_001166393;NM_001001924	Body;TSS200;Body;Body;Body		8:17554806-17555376	Promoter_Associated
cg00122840	0.054753089	0.05119438	0.096954916	chr5	36151998	-	LMBRD2	NM_001007527;NM_005983;NM_032637;NM_001007527	1stExon;TSS200;TSS200;5'UTR		5:36151094-36153000	Promoter_Associated
cg00122840	0.054753089	0.05119438	0.096954916	chr5	36151998	-	SKP2	NM_001007527;NM_005983;NM_032637;NM_001007527	1stExon;TSS200;TSS200;5'UTR		5:36151094-36153000	Promoter_Associated
cg00123652	0.824949523	0.818253853	0.011757357	chr7	5427647	-	TNRC18	NM_001080495	Body		7:5427584-5428126	Promoter_Associated_Cell_type_specific
cg00127036	0.132150865	0.116698	0.179406023	chr5	176449346	-	ZNF346	NM_012279	TSS1500		5:176448998-176450869	Promoter_Associated
cg00136105	0.057142552	0.052949761	0.109941313	chr12	102224911	+	GNPTAB	NM_024312	TSS1500		12:102223977-102225512	Promoter_Associated
cg00137585	0.094100982	0.08959947	0.070719571	chr16	3450828	-	ZNF174	NM_001032292;NM_003450;NM_017810	TSS1500;TSS1500;5'UTR		16:3450246-3452017	Promoter_Associated
cg00137585	0.094100982	0.08959947	0.070719571	chr16	3450828	-	ZNF434	NM_001032292;NM_003450;NM_017810	TSS1500;TSS1500;5'UTR		16:3450246-3452017	Promoter_Associated
cg00142624	0.059835931	0.05655196	0.081435042	chr12	117627897	-	FBXO21	NM_015002;NM_033624	Body;Body		12:117627363-117628780	Promoter_Associated
cg00145979	0.099737044	0.095135271	0.068149131	chr1	155057785	+	EFNA3	NM_004952	Body		1:155057085-155058121	Promoter_Associated
cg00147286	0.871249786	0.846878466	0.040931452	chr16	70713933	-	MTSS1L	NM_138383	Body		16:70713932-70714145	Gene_Associated_Cell_type_specific
cg00151788	0.046484849	0.04313687	0.107839084	chr2	99757758	+	C2orf15	NM_144706;NM_182911;NM_025244	TSS1500;5'UTR;5'UTR		2:99757027-99758496	Promoter_Associated
cg00151788	0.046484849	0.04313687	0.107839084	chr2	99757758	+	TSGA10	NM_144706;NM_182911;NM_025244	TSS1500;5'UTR;5'UTR		2:99757027-99758496	Promoter_Associated
cg00151919	0.092109676	0.085676511	0.104452997	chr13	41363245	-	SLC25A15	NM_014252	TSS1500		13:41363240-41364432	Promoter_Associated
cg00154549	0.047871723	0.043827441	0.127339297	chr16	89284064	-	ZNF778	NM_182531	TSS200		16:89282706-89284691	Promoter_Associated
cg00155619	0.402508585	0.380992257	0.079257875	chr6	33173278	-	HSD17B8	NM_014234	Body		6:33171945-33173651	Promoter_Associated
cg00155622	0.168187851	0.151888631	0.147059613	chr15	41710064	-	RTF1	NM_015138	Body		15:41708626-41710358	Promoter_Associated
cg00155700	0.070784967	0.06638634	0.092556584	chr7	99102892	-	ZKSCAN5	NM_145102;NM_014569	5'UTR;5'UTR		7:99101913-99103487	Promoter_Associated
cg00156216	0.041238749	0.038204806	0.11024644	chr11	129939849	-	APLP2	NR_024516;NR_024515;NM_001142278;NM_001142278;NM_001142276;NM_001642;NM_001642;NM_001142276;NM_001142277;NM_001142277	Body;Body;1stExon;5'UTR;5'UTR;5'UTR;1stExon;1stExon;1stExon;5'UTR		11:129939633-129939878	Promoter_Associated
cg00157456	0.036287301	0.033566445	0.112444972	chr16	72042372	+	DHODH	NM_001361	TSS1500		16:72042147-72043079	Promoter_Associated
cg00159503	0.857544824	0.849339045	0.01387151	chr8	144900505	-	PUF60	NM_014281;NM_078480;NM_001136033	Body;Body;Body		8:144899712-144900578	Promoter_Associated_Cell_type_specific
cg00164282	0.073511653	0.066947981	0.134932427	chr17	30830732	-	MYO1D	NM_015194	Body		17:30830154-30831249	Promoter_Associated
cg00165011	0.073970916	0.070261348	0.074226879	chr1	202927535	+	ADIPOR1	NM_015999;NM_001127687	TSS200;5'UTR		1:202926493-202928264	Promoter_Associated
cg00166343	0.125068662	0.112132979	0.157509708	chr17	29150100	-	CRLF3	NM_015986	Body		17:29149820-29150114	Promoter_Associated_Cell_type_specific
cg00167655	0.106788333	0.097449276	0.132030656	chr2	71559112	-	ZNF638	NM_014497;NM_001014972	5'UTR;5'UTR		2:71558489-71559953	Promoter_Associated
cg00169122	0.693923421	0.66142598	0.069196746	chr16	89488963	-	ANKRD11	NM_013275	5'UTR		16:89488834-89489682	Promoter_Associated_Cell_type_specific
cg00169175	0.084280195	0.079851743	0.077869755	chr6	105307915	-	HACE1	NM_020771	TSS200		6:105306787-105308417	Promoter_Associated
cg00170973	0.096547073	0.087789673	0.137181278	chr17	58755074	-	BCAS3	NM_017679;NM_001099432	TSS200;TSS200		17:58754347-58755815	Promoter_Associated
cg00171983	0.06032766	0.055969563	0.108177141	chr16	9185448	-	C16orf72	NM_014117	TSS200		16:9185044-9185586	Promoter_Associated
cg00172020	0.078442619	0.072871909	0.106274915	chr3	150264474	+	SERP1	NM_014445;NM_032025	TSS200;TSS200		3:150263278-150264992	Promoter_Associated
cg00172020	0.078442619	0.072871909	0.106274915	chr3	150264474	+	EIF2A	NM_014445;NM_032025	TSS200;TSS200		3:150263278-150264992	Promoter_Associated
cg00172270	0.035986534	0.033301598	0.111865784	chr12	50101356	+	FMNL3	NM_175736;NM_198900	TSS200;TSS200		12:50100714-50103006	Promoter_Associated
cg00172330	0.044131668	0.041566184	0.086403981	chr1	28052294	+	FAM76A	NM_152660;NM_001143914;NM_001143912;NM_001143915;NM_001143913	TSS200;TSS200;TSS200;TSS200;TSS200		1:28051600-28053284	Promoter_Associated
cg00174851	0.561464956	0.545801732	0.040819008	chr7	134142981	-	AKR1B1	NM_001628	Body	CDMR	7:134142875-134144626	Promoter_Associated
cg00175980	0.049247314	0.045208271	0.123458311	chr12	120426618	-	CCDC64	NM_207311	TSS1500		12:120426388-120427071	Promoter_Associated
cg00177698	0.069019895	0.064494761	0.097830304	chr17	46018875	+	PNPO	NM_018129	TSS200		17:46018384-46020000	Promoter_Associated
cg00183804	0.059814417	0.056361761	0.085776556	chr19	34746203	+	KIAA0355	NM_014686	5'UTR		19:34744883-34746758	Promoter_Associated
cg00187465	0.848546489	0.836111319	0.021298667	chr1	52830898	-	CC2D1B	NM_032449	5'UTR		1:52830766-52832706	Promoter_Associated
cg00190319	0.072245834	0.065462005	0.142256599	chr3	47462780	+	SCAP	NM_012235	Body		3:47462495-47462954	Promoter_Associated
cg00194207	0.051850276	0.048888492	0.084856771	chr17	27056055	+	NEK8	NM_178170	Body		17:27053759-27056315	Promoter_Associated
cg00194465	0.036180126	0.033412038	0.114829458	chr10	7860511	-	TAF3	NM_031923	TSS200		10:7859896-7861532	Promoter_Associated
cg00196810	0.141039628	0.129271215	0.12569951	chr3	53925267	+	SELK	NM_021237	Body		3:53924859-53926659	Promoter_Associated
cg00202479	0.87203287	0.862269366	0.01624389	chr6	31760383	-	VARS	NM_006295	Body		6:31758726-31760405	Gene_Associated
cg00203617	0.064759542	0.060855882	0.089696081	chr12	109915424	-	KCTD10	NM_031954;NM_130466;NM_183415	TSS1500;TSS200;TSS200		12:109914680-109916275	Promoter_Associated
cg00203617	0.064759542	0.060855882	0.089696081	chr12	109915424	-	UBE3B	NM_031954;NM_130466;NM_183415	TSS1500;TSS200;TSS200		12:109914680-109916275	Promoter_Associated
cg00210002	0.099434823	0.090833525	0.13052632	chr6	31866208	+	EHMT2	NM_006709;NM_025256	TSS1500;TSS1500		6:31864638-31866513	Promoter_Associated
cg00210144	0.06476387	0.060120103	0.10734172	chr17	7210280	-	EIF5A	NM_001143761;NM_001970;NM_001143762;NM_001143760	TSS1500;TSS1500;TSS1500;TSS200		17:7210042-7211578	Promoter_Associated
cg00212979	0.878038035	0.867703597	0.017081127	chr11	64647505	-	EHD1	NM_006795	TSS1500		11:64647138-64647508	Promoter_Associated
cg00213905	0.05428442	0.050340052	0.108831488	chr11	64684725	+	ATG2A	NM_015104	TSS200		11:64683553-64685483	Promoter_Associated
cg00222291	0.069195794	0.066285832	0.0619838	chr16	22385662	-	CDR2	NM_001802;NM_001802	5'UTR;1stExon		16:22385074-22386779	Promoter_Associated
cg00222995	0.083937013	0.076190282	0.13970014	chr6	33421704	+	ZBTB9	NM_152735	TSS1500		6:33420954-33422707	Promoter_Associated
cg00223877	0.12183249	0.113658298	0.100195909	chr3	53290290	-	TKT	NM_001135056;NM_001064;NM_001135055	TSS1500;TSS1500;TSS1500		3:53289962-53290366	Promoter_Associated
cg00225623	0.086096311	0.079102124	0.122234982	chr13	24845891	-	SPATA13	NM_001166271;NM_153023	Body;Body	RDMR	13:24845791-24846428	Promoter_Associated
cg00226143	0.072318161	0.066405322	0.123059114	chr3	15643039	+	HACL1	NM_012260;NM_000060;NM_012260	1stExon;TSS1500;5'UTR		3:15642653-15644229	Promoter_Associated
cg00226143	0.072318161	0.066405322	0.123059114	chr3	15643039	+	BTD	NM_012260;NM_000060;NM_012260	1stExon;TSS1500;5'UTR		3:15642653-15644229	Promoter_Associated
cg00235260	0.072909531	0.068199604	0.096344052	chr15	100882250	-	ADAMTS17	NM_139057	TSS200		15:100881040-100883031	Promoter_Associated
cg00238349	0.407046405	0.393696361	0.048109897	chr3	52187791	-	WDR51A	NM_015426;NM_001161580;NM_001161581	Body;Body;5'UTR		3:52187627-52187839	Promoter_Associated_Cell_type_specific
cg00239394	0.096490877	0.089167045	0.113881945	chr2	85109389	+	C2orf89	NM_001080824	TSS1500		2:85108830-85109675	Promoter_Associated
cg00239467	0.07819191	0.073823663	0.082936023	chr3	154042361	-	DHX36	NM_001114397;NM_020865	TSS200;TSS200		3:154041214-154042944	Promoter_Associated
cg00244040	0.048300856	0.045271435	0.093447738	chr14	61788914	+	PRKCH	NM_006255	1stExon	DMR	14:61787646-61789040	Promoter_Associated
cg00245854	0.78379772	0.769441309	0.026670092	chr5	150138895	+	DCTN4	NM_016221;NM_001135644;NM_001135643	TSS1500;TSS1500;TSS1500		5:150137824-150139000	Promoter_Associated
cg00248310	0.077233947	0.070124235	0.13932198	chr3	101292685	+	PCNP	NM_020357	TSS1500		3:101292307-101294133	Promoter_Associated
cg00252813	0.403796508	0.381321672	0.082619909	chr12	6642229	+	GAPDH	NM_002046	TSS1500	RDMR	12:6642216-6642502	Promoter_Associated
cg00255853	0.038053837	0.035667401	0.093435841	chr6	33176439	-	RING1	NM_002931	5'UTR		6:33175424-33176941	Promoter_Associated
cg00256591	0.913572295	0.910123646	0.005456343	chr6	33246459	+	B3GALT4	NM_003782;NM_003782	1stExon;3'UTR		6:33244505-33246488	Promoter_Associated
cg00261162	0.049730801	0.046288262	0.103493272	chr1	28907478	-	SNORA16A	NR_003035;NR_024127;NR_002976;NR_002987	Body;Body;TSS1500;TSS1500		1:28907339-28909073	Promoter_Associated
cg00261162	0.049730801	0.046288262	0.103493272	chr1	28907478	-	SNHG12	NR_003035;NR_024127;NR_002976;NR_002987	Body;Body;TSS1500;TSS1500		1:28907339-28909073	Promoter_Associated
cg00261162	0.049730801	0.046288262	0.103493272	chr1	28907478	-	SNORA44	NR_003035;NR_024127;NR_002976;NR_002987	Body;Body;TSS1500;TSS1500		1:28907339-28909073	Promoter_Associated
cg00261162	0.049730801	0.046288262	0.103493272	chr1	28907478	-	SNORA61	NR_003035;NR_024127;NR_002976;NR_002987	Body;Body;TSS1500;TSS1500		1:28907339-28909073	Promoter_Associated
cg00262122	0.092787347	0.086314141	0.104331139	chr8	11665843	-	FDFT1	NM_004462	Body		8:11665471-11666754	Promoter_Associated
cg00275962	0.048216209	0.043883154	0.135850988	chr6	43484808	-	POLR1C	NM_203290;NM_015388;NM_203290;NM_004875;NM_004875	1stExon;TSS200;5'UTR;1stExon;5'UTR		6:43484144-43485306	Promoter_Associated
cg00275962	0.048216209	0.043883154	0.135850988	chr6	43484808	-	YIPF3	NM_203290;NM_015388;NM_203290;NM_004875;NM_004875	1stExon;TSS200;5'UTR;1stExon;5'UTR		6:43484144-43485306	Promoter_Associated
cg00277996	0.09467565	0.086184436	0.135566066	chr18	2570888	+	NDC80	NM_006101;NM_022840	TSS1500;5'UTR		18:2570563-2572258	Promoter_Associated
cg00277996	0.09467565	0.086184436	0.135566066	chr18	2570888	+	METTL4	NM_006101;NM_022840	TSS1500;5'UTR		18:2570563-2572258	Promoter_Associated
cg00279392	0.161128914	0.155138952	0.054654438	chr11	57298594	+	TIMM10	NM_012456	TSS1500		11:57298003-57299048	Promoter_Associated
cg00280991	0.064781484	0.059961939	0.11153447	chr12	57472801	+	TMEM194A	NM_001130963;NM_015257	TSS1500;TSS1500		12:57471988-57473131	Promoter_Associated
cg00283284	0.059719432	0.056601193	0.077367979	chr5	6378638	+	MED10	NM_032286;NM_032286	1stExon;5'UTR		5:6377958-6379232	Promoter_Associated
cg00284153	0.607636705	0.589176101	0.044510108	chr10	135171713	-	C10orf125	NM_198472;NM_001098483	TSS200;TSS200		10:135170363-135172284	Promoter_Associated
cg00285026	0.043155591	0.041039827	0.072522836	chr16	21169867	-	TMEM159	NM_020422;NM_017539	TSS200;Body		16:21167980-21171253	Promoter_Associated
cg00285026	0.043155591	0.041039827	0.072522836	chr16	21169867	-	DNAH3	NM_020422;NM_017539	TSS200;Body		16:21167980-21171253	Promoter_Associated
cg00289125	0.076959211	0.071574929	0.104639679	chr2	20251812	-	LAPTM4A	NM_014713	TSS200		2:20250024-20252431	Promoter_Associated
cg00291003	0.084897597	0.07775154	0.126852464	chr10	75541506	+	CHCHD1	NM_203298	TSS1500		10:75541360-75542416	Promoter_Associated
cg00297451	0.062047769	0.056268094	0.141062242	chr15	32908400	-	ARHGAP11A	NM_199357;NM_014783;NM_014783;NM_199357	5'UTR;1stExon;5'UTR;1stExon		15:32907972-32908621	Promoter_Associated_Cell_type_specific
cg00298020	0.041770304	0.037132513	0.169794686	chr1	52870154	+	ORC1L	NM_004153;NM_032864	TSS200;TSS200		1:52869777-52870979	Promoter_Associated
cg00298020	0.041770304	0.037132513	0.169794686	chr1	52870154	+	PRPF38A	NM_004153;NM_032864	TSS200;TSS200		1:52869777-52870979	Promoter_Associated
cg00298910	0.077861409	0.073979969	0.073773756	chr2	61244870	-	PEX13	NM_002618;NM_144709;NM_002618	1stExon;5'UTR;5'UTR		2:61243971-61245613	Promoter_Associated
cg00298910	0.077861409	0.073979969	0.073773756	chr2	61244870	-	PUS10	NM_002618;NM_144709;NM_002618	1stExon;5'UTR;5'UTR		2:61243971-61245613	Promoter_Associated
cg00306198	0.063783865	0.06060944	0.073649018	chr8	109455451	+	TTC35	NM_014673	TSS1500		8:109455265-109456478	Promoter_Associated
cg00311768	0.808654995	0.797807154	0.019484262	chr8	144698857	+	TSTA3	NM_003313	Body		8:144698632-144700037	Promoter_Associated
cg00313722	0.822743242	0.814908925	0.01380344	chr19	1009949	-	C19orf6	NM_033420;NM_001033026	3'UTR;3'UTR		19:1009601-1010177	Gene_Associated_Cell_type_specific
cg00315936	0.137461549	0.126627628	0.118435913	chr7	127292739	+	SND1	NM_014390	Body		7:127291150-127292962	Promoter_Associated
cg00316828	0.067492878	0.063795435	0.08128209	chr16	87985026	-	BANP	NM_017869;NM_079837	TSS200;TSS200		16:87984227-87986359	Promoter_Associated
cg00319359	0.087770907	0.082893436	0.082484958	chr11	70116639	+	PPFIA1	NM_177423;NM_003626	TSS200;TSS200		11:70116018-70117839	Promoter_Associated
cg00320645	0.041295239	0.036959979	0.160011519	chr10	72163720	-	EIF4EBP2	NM_004096	TSS200		10:72163642-72164035	Promoter_Associated
cg00320749	0.095102505	0.087284704	0.1237545	chr22	39715143	+	SNORD43	NR_002439;NM_000967;NM_001033853	TSS200;Body;Body		22:39714557-39716389	Promoter_Associated
cg00320749	0.095102505	0.087284704	0.1237545	chr22	39715143	+	RPL3	NR_002439;NM_000967;NM_001033853	TSS200;Body;Body		22:39714557-39716389	Promoter_Associated
cg00323266	0.049575696	0.046881591	0.080611476	chr2	26256363	-	RAB10	NM_016131	TSS1500		2:26256054-26257834	Promoter_Associated
cg00336605	0.060128439	0.056156921	0.098583656	chr19	50879437	+	NR1H2	NM_007121	TSS1500		19:50879339-50881171	Promoter_Associated
cg00341602	0.077848146	0.072897769	0.09478801	chr1	156695896	+	ISG20L2	NM_030980	Body	RDMR	1:156695288-156696120	Promoter_Associated
cg00347280	0.076107856	0.071773542	0.08459326	chr1	45477834	-	HECTD3	NM_024602;NM_000374;NM_000374	TSS1500;5'UTR;1stExon		1:45477619-45477929	Promoter_Associated
cg00347280	0.076107856	0.071773542	0.08459326	chr1	45477834	-	UROD	NM_024602;NM_000374;NM_000374	TSS1500;5'UTR;1stExon		1:45477619-45477929	Promoter_Associated
cg00348763	0.13818835	0.124428461	0.151319474	chr19	40696613	-	MAP3K10	NM_002446	TSS1500		19:40696575-40697539	Promoter_Associated
cg00351047	0.843016363	0.834856914	0.014031678	chr19	15234963	-	ILVBL	NM_006844	Body		19:15234832-15235036	Gene_Associated_Cell_type_specific
cg00365505	0.06327957	0.059369559	0.09201641	chr7	150066001	-	REPIN1	NM_001099696;NM_013400;NM_001099696;NM_001099695;NM_013400;NM_001099695	5'UTR;1stExon;1stExon;5'UTR;5'UTR;1stExon		7:150065673-150066080	Promoter_Associated
cg00366186	0.07768439	0.073550075	0.078897924	chr6	32096138	-	ATF6B	NM_004381;NM_001136153	TSS200;TSS200		6:32095704-32096456	Promoter_Associated
cg00366934	0.063486215	0.059812611	0.085993665	chr6	135503837	-	MYB	NM_005375;NM_001161657;NM_001161659;NM_001161658;NM_001130173;NM_001161660;NM_001161656;NM_001130172	Body;Body;Body;Body;Body;Body;Body;Body		6:135503792-135504463	Promoter_Associated
cg00369990	0.152493057	0.14052352	0.117931936	chr3	69129751	-	UBA3	NM_198195;NM_003968	TSS1500;TSS1500		3:69128984-69130000	Promoter_Associated_Cell_type_specific
cg00372354	0.042911296	0.038574286	0.153718023	chr2	97304187	+	KIAA1310	NM_017991;NM_001115016	TSS200;TSS200		2:97303099-97304550	Promoter_Associated
cg00372610	0.061367498	0.057539746	0.092915918	chr19	2096731	-	C19orf36	NM_001031735;NM_001039846;NM_130807	TSS200;TSS200;TSS1500		19:2095956-2097256	Promoter_Associated
cg00372610	0.061367498	0.057539746	0.092915918	chr19	2096731	-	MOBKL2A	NM_001031735;NM_001039846;NM_130807	TSS200;TSS200;TSS1500		19:2095956-2097256	Promoter_Associated
cg00374492	0.09180039	0.085596055	0.100955974	chr6	42015867	+	CCND3	NM_001136017;NM_001136126	5'UTR;5'UTR		6:42015849-42016918	Promoter_Associated
cg00374596	0.044411274	0.040920227	0.118111802	chr11	67169070	+	PPP1CA	NM_001008709;NM_206873;NM_002708	Body;Body;Body		11:67168258-67169974	Promoter_Associated
cg00374927	0.062024402	0.057525441	0.108635794	chr3	138328184	+	FAIM	NM_001033030;NM_001033031;NM_001033032;NM_018147	5'UTR;5'UTR;5'UTR;5'UTR		3:138327138-138328809	Promoter_Associated
cg00375829	0.131432392	0.122426873	0.102400612	chr21	30257342	-	N6AMT1	NM_182749;NM_013240	Body;Body		21:30256886-30258369	Promoter_Associated
cg00382515	0.070064748	0.066364099	0.078285755	chr2	224822229	-	MRPL44	NM_022915	1stExon		2:224821664-224822528	Promoter_Associated
cg00394153	0.037118757	0.034179598	0.119012944	chr11	96122958	+	CCDC82	NM_024725;NM_003772	5'UTR;TSS200		11:96122433-96123883	Promoter_Associated
cg00394153	0.037118757	0.034179598	0.119012944	chr11	96122958	+	JRKL	NM_024725;NM_003772	5'UTR;TSS200		11:96122433-96123883	Promoter_Associated
cg00396407	0.05341739	0.050743279	0.074092738	chr1	226374726	-	ACBD3	NM_022735	TSS1500		1:226373527-226375296	Promoter_Associated
cg00396677	0.074047363	0.067404605	0.135601194	chr11	33278679	-	HIPK3	NM_005734;NM_001048200	TSS1500;TSS1500		11:33278642-33279405	Promoter_Associated
cg00405568	0.074069455	0.068832789	0.10578276	chr17	43138965	+	NMT1	NM_021079;NM_024819	Body;TSS1500		17:43138038-43139220	Promoter_Associated
cg00405568	0.074069455	0.068832789	0.10578276	chr17	43138965	+	DCAKD	NM_021079;NM_024819	Body;TSS1500		17:43138038-43139220	Promoter_Associated
cg00410534	0.86432025	0.859105228	0.008731111	chr16	67232557	-	ELMO3	NM_024712;NM_001950	TSS1500;3'UTR		16:67231473-67233091	Gene_Associated
cg00410534	0.86432025	0.859105228	0.008731111	chr16	67232557	-	E2F4	NM_024712;NM_001950	TSS1500;3'UTR		16:67231473-67233091	Gene_Associated
cg00410990	0.075997397	0.072159759	0.074755489	chr8	27695476	+	PBK	NM_018492	TSS200		8:27694825-27696111	Promoter_Associated_Cell_type_specific
cg00418511	0.066999099	0.062386219	0.102914318	chr4	83956075	+	COPS4	NM_016129	TSS200		4:83955373-83956948	Promoter_Associated
cg00418882	0.07310797	0.068591738	0.091993883	chr18	47814150	+	CXXC1	NM_014593;NM_001101654;NM_001101654;NM_014593	5'UTR;1stExon;5'UTR;1stExon		18:47813675-47815000	Promoter_Associated
cg00419092	0.074735498	0.069574995	0.103224771	chr12	65003003	-	RASSF3	NM_178169	TSS1500		12:65002639-65003173	Promoter_Associated
cg00428601	0.128886798	0.122471048	0.073663758	chr5	132082801	-	CCNI2	NM_001039780	TSS1500		5:132082544-132084072	Promoter_Associated
cg00429830	0.139319401	0.128280417	0.119095224	chr2	74007425	-	DUSP11	NM_003584	TSS200		2:74006331-74008046	Promoter_Associated
cg00432979	0.057649124	0.054270309	0.087135578	chr13	21750473	+	MRP63	NM_024026;NM_024026;NM_145061;NM_001166017	1stExon;5'UTR;Body;Body		13:21750131-21751577	Promoter_Associated
cg00432979	0.057649124	0.054270309	0.087135578	chr13	21750473	+	SKA3	NM_024026;NM_024026;NM_145061;NM_001166017	1stExon;5'UTR;Body;Body		13:21750131-21751577	Promoter_Associated
cg00435408	0.062174107	0.05790684	0.102580106	chr16	57220662	-	FAM192A	NM_024946;NM_133368	TSS1500;5'UTR		16:57219368-57221916	Promoter_Associated
cg00435408	0.062174107	0.05790684	0.102580106	chr16	57220662	-	RSPRY1	NM_024946;NM_133368	TSS1500;5'UTR		16:57219368-57221916	Promoter_Associated
cg00441741	0.062117381	0.058439272	0.08805881	chr2	172290573	-	DCAF17	NM_025000;NM_024770;NM_001164821;NR_028482	TSS200;5'UTR;TSS200;TSS200		2:172289803-172291512	Promoter_Associated
cg00441741	0.062117381	0.058439272	0.08805881	chr2	172290573	-	METTL8	NM_025000;NM_024770;NM_001164821;NR_028482	TSS200;5'UTR;TSS200;TSS200		2:172289803-172291512	Promoter_Associated
cg00443163	0.058923511	0.052696372	0.161139756	chr12	6772378	+	ING4	NM_001127583;NM_001127585;NM_016162;NM_001127586;NM_001127584;NM_001127582	TSS200;TSS200;TSS200;TSS200;TSS200;TSS200		12:6771780-6772830	Promoter_Associated
cg00446925	0.099868521	0.095383392	0.066291918	chr8	41348205	-	GOLGA7	NM_001002296;NM_016099;NM_001002296	5'UTR;5'UTR;1stExon		8:41347205-41348564	Promoter_Associated
cg00447804	0.066315986	0.063181293	0.069859235	chr11	62446693	-	UBXN1	NM_015853	TSS200		11:62446193-62446879	Promoter_Associated
cg00449941	0.069948697	0.065804009	0.088121688	chr17	26926011	+	SPAG5	NM_006461;NM_006461	5'UTR;1stExon		17:26925482-26927115	Promoter_Associated
cg00454770	0.113195488	0.104179676	0.11974259	chr10	116286974	+	ABLIM1	NM_001003408;NM_001003407;NM_006720;NM_002313	Body;Body;TSS1500;Body		10:116286409-116287292	Promoter_Associated
cg00455178	0.044406969	0.040965156	0.116388765	chr11	14913981	-	CYP2R1	NM_024514	TSS1500		11:14913413-14914093	Promoter_Associated
cg00455333	0.044203654	0.041126673	0.104091278	chr1	45205373	-	KIF2C	NM_006845	TSS200		1:45204827-45205931	Promoter_Associated
cg00458210	0.089318994	0.082338663	0.117396971	chr1	149858411	-	HIST2H2AC	NM_003517;NM_003528	TSS200;TSS200		1:149858089-149858644	Promoter_Associated
cg00458210	0.089318994	0.082338663	0.117396971	chr1	149858411	-	HIST2H2BE	NM_003517;NM_003528	TSS200;TSS200		1:149858089-149858644	Promoter_Associated
cg00460807	0.098228596	0.092596573	0.08518429	chr3	45731126	-	SACM1L	NM_014016	Body		3:45729805-45731414	Promoter_Associated
cg00460911	0.067527932	0.062454288	0.112683752	chr2	180872053	+	CWC22	NM_020943	TSS1500		2:180871429-180872681	Promoter_Associated
cg00464269	0.072948538	0.069589471	0.068010037	chr17	26662842	-	TNFAIP1	NM_021137;NM_021137;NM_174887	5'UTR;1stExon;TSS1500		17:26662074-26663336	Promoter_Associated
cg00464269	0.072948538	0.069589471	0.068010037	chr17	26662842	-	IFT20	NM_021137;NM_021137;NM_174887	5'UTR;1stExon;TSS1500		17:26662074-26663336	Promoter_Associated
cg00472687	0.865375822	0.858935825	0.010776468	chr19	42585457	-	ZNF574	NM_022752	3'UTR		19:42585395-42586169	Gene_Associated
cg00473501	0.828965389	0.8207483	0.014372011	chr17	56354594	+	MPO	NM_000250	Body		17:56354492-56355067	Promoter_Associated_Cell_type_specific
cg00474889	0.120908081	0.109879147	0.13799306	chr11	5711068	-	TRIM22	NM_006074;NM_006074	1stExon;5'UTR		11:5710694-5711307	Promoter_Associated
cg00475310	0.041608976	0.039410524	0.078313869	chr19	17666414	-	GLT25D1	NM_024656	TSS200		19:17665921-17667211	Promoter_Associated
cg00479101	0.202211071	0.194223958	0.058140815	chr1	227058070	+	PSEN2	NM_012486;NM_000447	TSS1500;TSS1500		1:227057720-227059386	Promoter_Associated
cg00479269	0.065051329	0.059101613	0.138381038	chr2	101869975	+	C2orf29	NM_017546	Body		2:101868781-101870587	Promoter_Associated
cg00494066	0.101954076	0.095681129	0.09161314	chr13	77601485	-	FBXL3	NM_012158	TSS200		13:77601276-77601676	Promoter_Associated
cg00495415	0.055437599	0.052060804	0.090667193	chr12	53773795	+	SP1	NM_003109;NM_138473	TSS1500;TSS200		12:53773012-53774785	Promoter_Associated
cg00504919	0.047831712	0.044749751	0.09608778	chr16	89724445	-	C16orf55	NM_153025;NM_002768;NM_001083314	Body;TSS1500;TSS1500		16:89723324-89725242	Promoter_Associated
cg00504919	0.047831712	0.044749751	0.09608778	chr16	89724445	-	CHMP1A	NM_153025;NM_002768;NM_001083314	Body;TSS1500;TSS1500		16:89723324-89725242	Promoter_Associated
cg00505381	0.05313235	0.049766366	0.094419484	chr2	241526834	+	CAPN10	NM_021251;NM_023083;NM_023085;NM_023089	Body;Body;Body;Body		2:241525072-241527106	Promoter_Associated
cg00505393	0.071632791	0.067229371	0.0915285	chr20	32274504	+	E2F1	NM_005225	TSS1500		20:32272778-32275021	Promoter_Associated
cg00510447	0.312258341	0.298014022	0.067359894	chr16	3071608	+	TNFRSF12A	NM_016639	Body		16:3071370-3071919	Promoter_Associated
cg00510718	0.15034493	0.133197227	0.174712169	chr7	106505961	-	PIK3CG	NM_002649;NM_002649	5'UTR;1stExon		7:106505080-106506285	Promoter_Associated
cg00512404	0.118393332	0.108584178	0.124773927	chr12	15114732	-	ARHGDIB	NM_001175	TSS200		12:15113731-15114971	Promoter_Associated
cg00515161	0.054039406	0.050410613	0.100284315	chr17	59940900	+	BRIP1	NM_032043	TSS200		17:59940161-59941563	Promoter_Associated
cg00517533	0.069060941	0.064318292	0.102640884	chr13	30880827	-	KATNAL1	NM_001014380;NM_032116	5'UTR;5'UTR		13:30880775-30882124	Promoter_Associated
cg00519482	0.089358619	0.081478773	0.133182631	chr2	27995079	-	MRPL33	NM_145330;NM_004891	Body;Body		2:27993807-27995317	Promoter_Associated
cg00521598	0.082719703	0.073952988	0.161622551	chr1	39339413	-	MYCBP	NM_012333	TSS1500		1:39337986-39339862	Promoter_Associated
cg00522883	0.107367017	0.09324319	0.203480603	chr11	57194120	+	SLC43A3	NM_199329;NM_014096;NM_017611	5'UTR;5'UTR;5'UTR		11:57193972-57194211	Promoter_Associated
cg00527653	0.898999143	0.88791605	0.017896461	chr10	72574724	+	SGPL1	NM_003901	TSS1500		10:72574533-72576678	Promoter_Associated
cg00531924	0.132311844	0.128090475	0.046779007	chr6	111279890	-	GTF3C6	NM_138408;NM_138408	1stExon;5'UTR		6:111279243-111280656	Promoter_Associated
cg00538370	0.152132103	0.142837435	0.090950487	chr2	8823090	-	ID2	NM_002166	3'UTR		2:8821942-8823765	Promoter_Associated
cg00539360	0.87274257	0.862630157	0.016814017	chr6	43737136	+	VEGFA	NM_001171622;NM_001171625;NM_001171623;NM_001025370;NM_001025368;NM_001171627;NM_001033756;NM_001171630;NM_001171626;NM_001025366;NM_001171628;NM_001171629;NM_003376;NM_001171624;NM_001025369;NM_001025367	TSS1500;TSS1500;TSS1500;TSS1500;TSS1500;TSS1500;TSS1500;TSS1500;TSS1500;TSS1500;TSS1500;TSS1500;TSS1500;TSS1500;TSS1500;TSS1500	RDMR	6:43736658-43738376	Promoter_Associated
cg00544901	0.044945273	0.0424201	0.083421354	chr19	49999417	+	RPS11	NM_001015	TSS1500		19:49999122-49999833	Promoter_Associated
cg00547777	0.149007862	0.140277642	0.087103363	chr2	203736784	+	ICA1L	NM_178231;NM_138468	TSS1500;TSS1500		2:203735190-203736975	Promoter_Associated
cg00550672	0.058664334	0.054786516	0.098662791	chr19	50321447	+	MED25	NM_030973	TSS200		19:50320519-50322005	Promoter_Associated
cg00554614	0.075432862	0.071496554	0.077319444	chr7	127225750	-	GCC1	NM_024523	TSS200		7:127225026-127226159	Promoter_Associated
cg00569673	0.24645042	0.22422787	0.136331834	chr6	32160462	-	GPSM3	NM_022107	5'UTR		6:32160245-32160918	Promoter_Associated
cg00571935	0.045040711	0.040454593	0.154926099	chr6	146285339	+	SHPRH	NM_173082;NM_001042683	TSS200;TSS200		6:146284797-146286478	Promoter_Associated
cg00573124	0.745572848	0.73423152	0.022114271	chr9	139011777	-	C9orf69	NM_152833	TSS1500		9:139011535-139012213	Promoter_Associated
cg00577070	0.868154883	0.861549626	0.011018549	chr3	47049880	-	NBEAL2	NM_015175	Body		3:47049757-47050130	Gene_Associated_Cell_type_specific
cg00578530	0.068064905	0.061577226	0.144514236	chr1	220263239	+	BPNT1	NM_006085	TSS200		1:220262740-220263737	Promoter_Associated
cg00579379	0.140675457	0.130945096	0.103408625	chr11	111712249	+	ALG9	NM_001077690;NM_001077691;NM_024740;NM_001077692	Body;Body;Body;Body		11:111712138-111713854	Gene_Associated
cg00581979	0.094910838	0.086934398	0.126645702	chr19	47778059	-	PRR24	NM_178511	TSS200		19:47777275-47778384	Promoter_Associated
cg00584636	0.066576287	0.061622079	0.111561062	chr2	220253109	+	DNPEP	NM_012100	TSS1500		2:220252102-220253617	Promoter_Associated
cg00586214	0.052697438	0.049728149	0.083670087	chr4	185655459	-	MLF1IP	NM_024629	TSS200		4:185654395-185655890	Promoter_Associated
cg00586623	0.913910151	0.909561668	0.00688088	chr16	11037122	-	CLEC16A	NM_015226;NM_014015	TSS1500;TSS1500		16:11035767-11037309	Promoter_Associated
cg00586623	0.913910151	0.909561668	0.00688088	chr16	11037122	-	DEXI	NM_015226;NM_014015	TSS1500;TSS1500		16:11035767-11037309	Promoter_Associated
cg00586909	0.091607023	0.084144807	0.122583974	chr6	20534671	-	CDKAL1	NM_017774	TSS200		6:20534400-20535474	Promoter_Associated
cg00588300	0.067895524	0.062930967	0.109546358	chr7	134671083	+	AGBL3	NM_178563	TSS200		7:134670742-134672189	Promoter_Associated
cg00590106	0.047190723	0.044269205	0.092199814	chr5	81045966	+	SSBP2	NM_012446	Body		5:81045692-81046209	Promoter_Associated
cg00594952	0.83572456	0.829631836	0.010556276	chr1	41130641	+	RIMS3	NM_014747	5'UTR		1:41130505-41131976	Promoter_Associated
cg00595678	0.207670859	0.192079812	0.112592893	chr6	109805074	-	ZBTB24	NM_001164313;NM_014797	TSS1500;TSS1500		6:109803746-109805376	Promoter_Associated
cg00597366	0.049996372	0.04548423	0.136456977	chr16	46917883	-	GPT2	NM_001142466;NM_133443	TSS1500;TSS1500		16:46917454-46918997	Promoter_Associated
cg00598235	0.743024306	0.720073613	0.045265005	chr4	17580680	+	LAP3	NM_015907	Body		4:17580578-17580702	Promoter_Associated_Cell_type_specific
cg00605038	0.049089095	0.045666541	0.104265025	chr22	36903287	-	FOXRED2	NM_001102371;NM_024955	TSS200;TSS200		22:36902214-36903764	Promoter_Associated
cg00607264	0.048432008	0.04519987	0.099642172	chr10	22292568	+	DNAJC1	NM_022365;NM_022365	5'UTR;1stExon		10:22292459-22292968	Promoter_Associated
cg00608362	0.04363099	0.041208274	0.082419181	chr4	128802003	+	PLK4	NM_014264	TSS200		4:128801595-128802566	Promoter_Associated
cg00611535	0.067183221	0.062742384	0.098660607	chr12	56367227	+	RAB5B	NM_002868	TSS1500	RDMR	12:56367192-56368381	Promoter_Associated
cg00616369	0.03909961	0.036020476	0.118336967	chr2	232329096	-	NCL	NM_005381;NM_005381	1stExon;5'UTR		2:232328860-232329819	Promoter_Associated
cg00616922	0.870311374	0.863246355	0.011759313	chr16	48386789	-	LONP2	NM_031490	3'UTR		16:48386752-48387976	Gene_Associated
cg00616965	0.095190026	0.087078313	0.128496968	chr11	1331217	+	LOC255512	NR_029409;NM_019009	Body;TSS1500		11:1329770-1331617	Promoter_Associated
cg00616965	0.095190026	0.087078313	0.128496968	chr11	1331217	+	TOLLIP	NR_029409;NM_019009	Body;TSS1500		11:1329770-1331617	Promoter_Associated
cg00619497	0.077310104	0.071392246	0.114889607	chr13	48878736	-	RB1	NM_000321	Body	RDMR	13:48877111-48879080	Promoter_Associated
cg00620223	0.086553233	0.080731059	0.100463885	chr1	214776904	+	CENPF	NM_016343	5'UTR		1:214775766-214777248	Promoter_Associated
cg00625331	0.082857728	0.078218248	0.083131031	chr16	10838160	-	NUBP1	NM_002484	Body		16:10837134-10838460	Promoter_Associated
cg00626422	0.114911728	0.101028616	0.185762052	chr7	22894849	-	SNORD93	NR_003075	TSS1500	CDMR	7:22894798-22894959	Promoter_Associated
cg00627788	0.050205361	0.046803652	0.101220325	chr3	196296266	-	WDR53	NM_182627;NM_001105573	TSS1500;Body		3:196294905-196296400	Promoter_Associated
cg00627788	0.050205361	0.046803652	0.101220325	chr3	196296266	-	FBXO45	NM_182627;NM_001105573	TSS1500;Body		3:196294905-196296400	Promoter_Associated
cg00629244	0.048611401	0.045690266	0.089407878	chr5	142783379	-	NR3C1	NM_001024094;NM_001018076;NM_001018075;NM_001020825;NM_001018077;NM_000176;NM_001018074	TSS200;5'UTR;5'UTR;TSS200;5'UTR;TSS200;5'UTR		5:142783021-142785530	Promoter_Associated
cg00635299	0.091095495	0.083803909	0.120362159	chr1	220219163	-	EPRS	NM_004446	Body		1:220218858-220220360	Promoter_Associated
cg00635944	0.070884755	0.063405818	0.160860171	chr16	29827205	-	C16orf53	NM_024516	TSS1500		16:29826859-29828805	Promoter_Associated
cg00649906	0.106546598	0.099124722	0.104167712	chr12	125549630	+	AACS	NM_023928	TSS1500		12:125549409-125550929	Promoter_Associated
cg00660272	0.211980481	0.200907663	0.077398835	chr1	24231353	+	CNR2	NM_001841	5'UTR		1:24231249-24231648	Gene_Associated_Cell_type_specific
cg00662232	0.075140891	0.069971374	0.102833401	chr15	55582394	-	RAB27A	NM_183235	TSS1500		15:55581889-55583380	Promoter_Associated
cg00662489	0.070585342	0.068114281	0.051411303	chr1	25942827	+	MAN1C1	NM_020379	TSS1500		1:25941963-25943529	Promoter_Associated
cg00664023	0.067619782	0.062882247	0.104792579	chr1	95538837	-	ALG14	NM_144988	TSS1500		1:95537656-95539274	Promoter_Associated
cg00665395	0.104598876	0.09859126	0.085335694	chr2	219575490	+	TTLL4	NM_014640	TSS200		2:219575105-219576736	Promoter_Associated
cg00668890	0.071166354	0.066235824	0.103583617	chr12	6449990	-	TNFRSF1A	NM_001065	Body		12:6449463-6450018	Promoter_Associated
cg00669856	0.088398777	0.081231416	0.121988619	chr4	124317779	+	SPRY1	NM_199327	TSS200		4:124317529-124318299	Promoter_Associated
cg00673020	0.72477179	0.711888819	0.02587486	chrX	134049678	-	MOSPD1	NM_019556	TSS1500		X:134048621-134049729	Promoter_Associated
cg00676572	0.090114969	0.07645842	0.23709137	chr8	17780336	+	PCM1	NM_006197	TSS200		8:17779881-17780587	Promoter_Associated
cg00688900	0.053144434	0.048711195	0.125665213	chr17	34901364	-	GGNBP2	NM_024835	5'UTR		17:34901046-34901561	Promoter_Associated
cg00691078	0.050549288	0.047351719	0.094273977	chr17	30669164	+	C17orf75	NM_022344;NM_022344	1stExon;5'UTR		17:30667988-30669611	Promoter_Associated
cg00692549	0.105941589	0.097606987	0.118212724	chr1	11072455	+	TARDBP	NM_007375	TSS1500		1:11072219-11072831	Promoter_Associated
cg00693599	0.876866901	0.870425146	0.010637638	chr9	139836323	+	FBXW5	NM_018998	Body		9:139836264-139836562	Gene_Associated_Cell_type_specific
cg00695362	0.074228553	0.069101035	0.103266918	chr1	40506212	+	CAP1	NM_006367;NM_001105530	TSS200;TSS200		1:40504895-40506832	Promoter_Associated
cg00696901	0.05314687	0.050546623	0.072370025	chr1	113933133	+	MAGI3	NM_001142782;NM_152900	TSS1500;TSS1500		1:113932732-113933216	Promoter_Associated
cg00698535	0.073610859	0.069144336	0.090307529	chr16	81812719	-	PLCG2	NM_002661	TSS1500		16:81812579-81813324	Promoter_Associated
cg00702693	0.050129222	0.047395528	0.080900897	chr1	153939769	+	SLC39A1	NM_014437;NM_130898	5'UTR;TSS1500		1:153939585-153940805	Promoter_Associated
cg00702693	0.050129222	0.047395528	0.080900897	chr1	153939769	+	CREB3L4	NM_014437;NM_130898	5'UTR;TSS1500		1:153939585-153940805	Promoter_Associated
cg00705878	0.055509265	0.052870178	0.070274416	chr3	142720294	+	SR140	NM_001080415	TSS200		3:142719822-142720949	Promoter_Associated
cg00710617	0.033384702	0.031313055	0.092422872	chr20	50808543	+	ZFP64	NM_018197;NM_022088;NM_199427;NM_199426	TSS200;TSS200;TSS200;TSS200		20:50807981-50808779	Promoter_Associated
cg00714078	0.124934226	0.114762583	0.12251642	chr2	135809744	+	RAB3GAP1	NM_012233	TSS200		2:135809334-135810656	Promoter_Associated
cg00720723	0.096233307	0.090281071	0.092112773	chr2	203130645	-	NOP58	NM_015934;NM_015934	1stExon;5'UTR		2:203130183-203131013	Promoter_Associated
cg00720764	0.062338345	0.058698335	0.086800272	chr2	150444429	+	MMADHC	NM_015702	TSS200		2:150443712-150444885	Promoter_Associated
cg00728999	0.04130167	0.038704561	0.093696525	chr17	40897147	+	EZH1	NM_001991	TSS200		17:40896052-40897643	Promoter_Associated
cg00731404	0.03963361	0.037244034	0.089715057	chr13	28024444	+	MTIF3	NM_001166261;NM_001166263;NM_001166262;NM_152912	TSS200;5'UTR;TSS200;5'UTR		13:28024018-28025463	Promoter_Associated
cg00731948	0.080134465	0.077574379	0.046842618	chr17	7146339	+	GABARAP	NM_007278	TSS1500		17:7145320-7146850	Promoter_Associated
cg00734960	0.076815251	0.072107335	0.091246746	chr14	50319966	-	SDCCAG1	NM_004713	TSS1500		14:50319062-50321044	Promoter_Associated
cg00735315	0.039996265	0.03684302	0.118473949	chr8	145691582	-	CYHR1	NM_001129888;NM_032687;NM_145754;NM_138496	TSS1500;TSS1500;TSS200;TSS1500		8:145690738-145691941	Promoter_Associated
cg00735315	0.039996265	0.03684302	0.118473949	chr8	145691582	-	KIFC2	NM_001129888;NM_032687;NM_145754;NM_138496	TSS1500;TSS1500;TSS200;TSS1500		8:145690738-145691941	Promoter_Associated
cg00737514	0.068780545	0.065086548	0.079641135	chr4	37893313	+	TBC1D1	NM_015173	5'UTR		4:37891938-37893651	Promoter_Associated
cg00746083	0.069763046	0.06480542	0.106348554	chr14	21905454	+	CHD8	NM_020920;NM_020920	1stExon;5'UTR		14:21904849-21906100	Promoter_Associated
cg00746130	0.112399223	0.102083908	0.138876589	chr6	31671271	-	BAT5	NM_021160	TSS200		6:31670342-31671568	Promoter_Associated
cg00746949	0.142536878	0.133754176	0.091751296	chr7	141437889	-	SSBP1	NM_003143;NR_015392	TSS1500;Body		7:141437630-141438803	Promoter_Associated
cg00746949	0.142536878	0.133754176	0.091751296	chr7	141437889	-	FLJ40852	NM_003143;NR_015392	TSS1500;Body		7:141437630-141438803	Promoter_Associated
cg00752277	0.83947251	0.826996016	0.021602703	chr3	47892279	-	MAP4	NM_002375;NM_001134365;NM_001134364;NM_030884	3'UTR;3'UTR;3'UTR;3'UTR		3:47890795-47892519	Gene_Associated
cg00754232	0.047628183	0.044244316	0.10632337	chr7	97881723	-	TECPR1	NM_015395	TSS1500		7:97881218-97881989	Promoter_Associated
cg00754584	0.047212476	0.044679288	0.079561958	chr1	155197279	+	GBAP1	NR_002188	Body		1:155196296-155197926	Promoter_Associated
cg00754900	0.067331018	0.062306116	0.111897489	chr14	62228975	-	SNAPC1	NM_003082	TSS200		14:62228356-62229621	Promoter_Associated
cg00755836	0.113377515	0.104545593	0.117002305	chr1	246888206	-	SCCPDH	NM_016002	Body		1:246887190-246888797	Promoter_Associated
cg00757414	0.168681888	0.159598233	0.079860399	chr7	65669728	-	TPST1	NM_003596	TSS1500		7:65669566-65671072	Promoter_Associated
cg00762326	0.055539193	0.051469014	0.109802068	chr19	18682511	+	UBA52	NM_001033930;NM_003333	TSS200;TSS200		19:18682117-18683064	Promoter_Associated
cg00762659	0.083628314	0.077676835	0.106507065	chr2	73964772	-	TPRKB	NM_016058	TSS1500		2:73963781-73964899	Promoter_Associated
cg00763094	0.061912349	0.057137609	0.115786525	chr1	171455187	-	BAT2L2	NM_015172	5'UTR		1:171453975-171455862	Promoter_Associated
cg00770871	0.039747577	0.036232027	0.13360139	chr12	2999840	+	TULP3	NM_003324;NM_001160408	TSS200;TSS200		12:2998937-3000672	Promoter_Associated
cg00771170	0.066670552	0.061243442	0.122494304	chr19	3971184	+	DAPK3	NM_001348	TSS1500		19:3970671-3971755	Promoter_Associated
cg00771653	0.751865562	0.737047972	0.0287162	chr22	24111337	+	CHCHD10	NM_213720	TSS1500		22:24110294-24111489	Promoter_Associated
cg00775279	0.047933186	0.045503269	0.075054644	chr6	86303732	+	SNX14	NM_020468;NM_153816	TSS200;TSS200		6:86302697-86304474	Promoter_Associated
cg00776080	0.889204214	0.882204002	0.011402481	chr12	53442322	-	TENC1	NM_198316;NM_015319	5'UTR;TSS1500		12:53441876-53443325	Promoter_Associated
cg00777968	0.049825153	0.046673368	0.094274663	chr6	32811647	+	PSMB8	NM_004159;NM_148919	Body;1stExon		6:32811563-32813032	Promoter_Associated
cg00778920	0.1766343	0.16605664	0.089090114	chr11	60674370	-	PRPF19	NM_014502	TSS1500		11:60672583-60674543	Promoter_Associated
cg00783759	0.053885976	0.050634032	0.08980249	chr4	128983441	-	LARP1B	NM_018078;NM_032239;NM_178043	5'UTR;5'UTR;5'UTR		4:128983205-128983717	Promoter_Associated
cg00784051	0.95026825	0.946983572	0.004995429	chr16	69352641	-	VPS4A	NM_013245	Body		16:69352424-69352711	Gene_Associated_Cell_type_specific
cg00784357	0.094473111	0.088540904	0.093559667	chr7	6413877	+	RAC1	NM_006908;NM_018890	TSS1500;TSS1500		7:6413719-6414899	Promoter_Associated
cg00784791	0.07283146	0.068492987	0.08860547	chr3	75484516	-	FAM86D	NR_024241	TSS1500		3:75484106-75485455	Promoter_Associated_Cell_type_specific
cg00786406	0.135726074	0.119411933	0.184750878	chr1	114474389	+	HIPK1	NM_152696;NM_198268	5'UTR;5'UTR		1:114473837-114474456	Promoter_Associated
cg00788362	0.045985492	0.041031325	0.164453035	chr6	30710464	+	FLOT1	NM_005803	TSS200		6:30710361-30712511	Promoter_Associated
cg00788412	0.10444921	0.096707208	0.111106258	chr19	12551876	+	ZNF443	NM_005815;NM_005815	5'UTR;1stExon		19:12551632-12552202	Promoter_Associated
cg00796364	0.091941934	0.08596155	0.097031518	chr16	89753572	-	CDK10	NM_001098533;NR_027702;NR_027703;NM_001160367;NM_052988;NM_052987	5'UTR;Body;Body;5'UTR;Body;5'UTR		16:89752657-89753895	Promoter_Associated
cg00798428	0.054679364	0.050797052	0.106251686	chr4	84205382	-	COQ2	NM_015697	Body		4:84204992-84206809	Promoter_Associated
cg00801568	0.125913872	0.117650082	0.097934906	chr15	66649150	+	TIPIN	NM_017858	TSS200		15:66648096-66649549	Promoter_Associated
cg00811051	0.061378182	0.058367683	0.072556099	chr4	100868099	-	DNAJB14	NM_001031723	TSS1500		4:100866943-100868841	NonGene_Associated
cg00812502	0.045282559	0.040941819	0.145380288	chr22	19109875	+	DGCR2	NM_005137;NM_005137	1stExon;5'UTR		22:19109476-19110292	Promoter_Associated
cg00814065	0.05169838	0.048615383	0.088706208	chr16	2265398	+	PGP	NM_001042371	TSS1500		16:2263767-2265647	Promoter_Associated
cg00815440	0.03118759	0.028954746	0.107172196	chr19	29704028	+	UQCRFS1	NM_006003;NM_006003	1stExon;5'UTR		19:29703955-29704123	Promoter_Associated
cg00817396	0.087353192	0.081594172	0.098394301	chr13	21347357	+	N6AMT2	NM_174928	5'UTR		13:21347134-21348378	Promoter_Associated
cg00820664	0.041184899	0.037830075	0.122581808	chr2	128568918	+	WDR33	NM_001006622;NM_001006623;NM_018383	TSS200;TSS200;TSS200		2:128567836-128569667	Promoter_Associated
cg00825497	0.100916848	0.095197357	0.084173616	chr17	8198725	+	SLC25A35	NM_201520	TSS1500		17:8198216-8199348	Promoter_Associated
cg00826603	0.879728028	0.872445697	0.011992238	chr1	32231019	+	BAI2	NM_001703	TSS1500		1:32230238-32231587	NonGene_Associated
cg00828616	0.061526205	0.05877896	0.065901193	chr10	81838587	-	LOC219347	NR_027430;NR_027428;NM_025125;NR_027431;NR_027429;NR_027432	Body;Body;Body;Body;Body;Body		10:81838095-81839555	Promoter_Associated
cg00828616	0.061526205	0.05877896	0.065901193	chr10	81838587	-	C10orf57	NR_027430;NR_027428;NM_025125;NR_027431;NR_027429;NR_027432	Body;Body;Body;Body;Body;Body		10:81838095-81839555	Promoter_Associated
cg00830621	0.623590762	0.586785284	0.087766865	chr16	18799106	-	RPS15A	NM_001019;NM_001030009	Body;Body		16:18799074-18799184	Promoter_Associated
cg00837398	0.514540497	0.49624895	0.052220581	chr7	148958537	+	ZNF783	NR_015357	TSS1500		7:148958385-148959904	Promoter_Associated
cg00841001	0.849347873	0.841976022	0.01257642	chr3	48230393	+	CDC25A	NM_201567;NM_001789	TSS1500;TSS1500		3:48228930-48230528	Promoter_Associated
cg00844589	0.080528075	0.075771486	0.0878368	chr12	100661322	-	SCYL2	NM_017988;NM_152317	TSS1500;TSS1500		12:100660139-100662009	Promoter_Associated
cg00844589	0.080528075	0.075771486	0.0878368	chr12	100661322	-	DEPDC4	NM_017988;NM_152317	TSS1500;TSS1500		12:100660139-100662009	Promoter_Associated
cg00850821	0.088162874	0.07886594	0.160768875	chr22	22089417	-	YPEL1	NM_013313	5'UTR		22:22089040-22090864	Promoter_Associated
cg00850840	0.045905471	0.043001784	0.094269592	chr12	120884130	-	TRIAP1	NM_016399;NM_176818	1stExon;TSS200		12:120883735-120884653	Promoter_Associated
cg00850840	0.045905471	0.043001784	0.094269592	chr12	120884130	-	GATC	NM_016399;NM_176818	1stExon;TSS200		12:120883735-120884653	Promoter_Associated
cg00855626	0.054639305	0.051439555	0.087060964	chr19	5690231	+	RPL36	NM_015414;NM_033643	TSS200;TSS200		19:5689924-5690483	Promoter_Associated
cg00859739	0.104908969	0.098197267	0.095383252	chr20	60697463	-	LSM14B	NM_144703	TSS200		20:60697064-60697633	Promoter_Associated
cg00861839	0.061526909	0.056561162	0.121405755	chr18	23670297	+	SS18	NM_001007559;NM_005637	Body;Body		18:23670037-23671317	Promoter_Associated
cg00866484	0.066770996	0.0633813	0.075164297	chr1	52082670	-	OSBPL9	NM_148909;NM_148906;NM_024586;NM_148908	TSS200;TSS200;TSS200;TSS200		1:52082034-52083410	Promoter_Associated
cg00866667	0.083682027	0.079042381	0.082291404	chr19	40031046	-	EID2	NM_153232	TSS1500		19:40029714-40031441	Promoter_Associated
cg00867997	0.063084992	0.059516228	0.084013723	chr3	183966811	+	ALG3	NM_001006941;NR_024533;NM_005787;NR_024534;NM_014693;NM_032331	Body;TSS200;TSS200;TSS200;TSS1500;TSS1500		3:183966485-183966821	Promoter_Associated
cg00867997	0.063084992	0.059516228	0.084013723	chr3	183966811	+	ECE2	NM_001006941;NR_024533;NM_005787;NR_024534;NM_014693;NM_032331	Body;TSS200;TSS200;TSS200;TSS1500;TSS1500		3:183966485-183966821	Promoter_Associated
cg00870265	0.048143218	0.046022441	0.064995077	chr19	912831	+	C19orf22	NM_138774	Body		19:912547-913545	Promoter_Associated
cg00872371	0.08726907	0.082247527	0.085498123	chr18	9475364	-	RALBP1	NM_006788	TSS200		18:9474869-9476009	Promoter_Associated
cg00873037	0.06960816	0.064696101	0.105577677	chr8	11626984	+	NEIL2	NM_001135748;NM_001135746;NM_145043;NM_001135747	TSS200;TSS200;TSS200;TSS200		8:11626759-11628404	Promoter_Associated
cg00876541	0.052842799	0.048448274	0.125261608	chr19	10515578	+	MIR1181	NR_031592;NM_007065	TSS1500;TSS1500		19:10515362-10515613	Promoter_Associated
cg00876541	0.052842799	0.048448274	0.125261608	chr19	10515578	+	CDC37	NR_031592;NM_007065	TSS1500;TSS1500		19:10515362-10515613	Promoter_Associated
cg00880290	0.046743329	0.04396117	0.088530706	chr19	14550999	-	PKN1	NM_213560;NM_002741	TSS200;Body		19:14550737-14551463	Promoter_Associated
cg00881440	0.067533505	0.06460899	0.063868521	chr7	2595255	-	C7orf27	NM_152743	TSS200		7:2594136-2595701	Promoter_Associated
cg00883150	0.082576714	0.07882513	0.06707936	chr4	178230997	-	NEIL3	NM_018248;NM_018248	5'UTR;1stExon		4:178230328-178231635	Promoter_Associated
cg00884794	0.078092644	0.072187453	0.113438559	chr14	23565044	+	C14orf119	NM_017924;NM_001164814;NM_001164815;NM_014977	5'UTR;TSS1500;TSS1500;TSS1500		14:23563654-23565055	Promoter_Associated
cg00884794	0.078092644	0.072187453	0.113438559	chr14	23565044	+	ACIN1	NM_017924;NM_001164814;NM_001164815;NM_014977	5'UTR;TSS1500;TSS1500;TSS1500		14:23563654-23565055	Promoter_Associated
cg00886812	0.121940192	0.1178991	0.048621011	chr6	127664739	+	ECHDC1	NM_001105545;NM_001105544;NM_001002030;NM_018479;NM_001139510;NM_001105544;NM_001002030;NM_018479;NM_001105545	1stExon;1stExon;5'UTR;1stExon;TSS1500;5'UTR;1stExon;5'UTR;5'UTR		6:127663809-127665493	Promoter_Associated
cg00892804	0.07684863	0.073125712	0.071640779	chr3	183353372	+	KLHL24	NM_017644	TSS200		3:183353072-183353563	Promoter_Associated
cg00901652	0.06584007	0.062441958	0.076450088	chr11	10772434	+	CTR9	NM_014633	TSS1500		11:10772380-10773434	Promoter_Associated
cg00902873	0.040521813	0.03793078	0.095329664	chr3	127771089	+	SEC61A1	NM_013336	TSS200		3:127770239-127772053	Promoter_Associated
cg00903010	0.043787642	0.040626107	0.108116648	chr14	23236465	+	OXA1L	NM_005015	Body		14:23235387-23236477	Promoter_Associated
cg00904063	0.043130452	0.039861064	0.113726627	chr17	72869185	+	FDXR	NM_024417;NM_004110	TSS200;TSS200		17:72868458-72870310	Promoter_Associated
cg00904273	0.877660871	0.870924374	0.01111614	chr16	717621	-	RHOT2	NM_138769;NM_145294	TSS1500;3'UTR		16:717112-718821	Promoter_Associated
cg00904273	0.877660871	0.870924374	0.01111614	chr16	717621	-	WDR90	NM_138769;NM_145294	TSS1500;3'UTR		16:717112-718821	Promoter_Associated
cg00911551	0.073170227	0.067115872	0.124602751	chr12	8234647	+	NECAP1	NR_024260;NM_015509	TSS200;TSS200		12:8233990-8235464	Promoter_Associated
cg00916635	0.086222569	0.076560056	0.171473655	chr1	114414312	+	PTPN22	NM_012411;NM_012411;NM_015967;NM_015967	5'UTR;1stExon;5'UTR;1stExon		1:114414133-114414623	Promoter_Associated
cg00916659	0.653164128	0.618513286	0.078640974	chr1	212558854	+	TMEM206	NM_018252	Body		1:212558767-212558923	Gene_Associated_Cell_type_specific
cg00916854	0.776805688	0.761618863	0.028484555	chr12	123350361	+	VPS37B	NM_024667	3'UTR		12:123349541-123350773	Gene_Associated
cg00923919	0.053059418	0.048455351	0.130952862	chr22	26879581	-	HPS4	NM_022081;NM_001013694	5'UTR;TSS1500		22:26879060-26880703	Promoter_Associated
cg00923919	0.053059418	0.048455351	0.130952862	chr22	26879581	-	SRRD	NM_022081;NM_001013694	5'UTR;TSS1500		22:26879060-26880703	Promoter_Associated
cg00924357	0.040056452	0.037580626	0.092045529	chr7	131012552	-	MKLN1	NM_001145354;NM_013255	Body;TSS200		7:131011514-131013510	Promoter_Associated
cg00929050	0.079731574	0.073438118	0.118622051	chr14	50359216	+	ARF6	NM_001663	TSS1500		14:50358742-50360861	Promoter_Associated
cg00930706	0.043169355	0.040264599	0.100495568	chr16	88752925	-	MGC23284	NR_024399;NM_178310	Body;TSS200		16:88751297-88753501	Promoter_Associated
cg00930706	0.043169355	0.040264599	0.100495568	chr16	88752925	-	SNAI3	NR_024399;NM_178310	Body;TSS200		16:88751297-88753501	Promoter_Associated
cg00930890	0.059228261	0.055568454	0.092019644	chr17	34948097	+	DHRS11	NM_024308	TSS200		17:34947790-34949581	Promoter_Associated
cg00932128	0.123743224	0.115959686	0.093726188	chr14	65006881	+	HSPA2	NM_021979	TSS1500		14:65006856-65007364	Promoter_Associated
cg00937135	0.063610978	0.057436845	0.147299255	chr7	127983655	+	RBM28	NM_018077;NM_001166135	Body;Body		7:127983426-127984339	Promoter_Associated
cg00941745	0.039743272	0.036953444	0.105001835	chr8	109261117	+	EIF3E	NM_001568	TSS200		8:109260563-109261372	Promoter_Associated
cg00948664	0.476476522	0.456523047	0.061717434	chr3	48935316	+	SLC25A20	NM_000387	Body		3:48935263-48937080	Promoter_Associated
cg00956010	0.0808258	0.075856646	0.091540294	chr17	2239526	+	TSR1	NM_018128;NM_001098509;NM_014853	Body;TSS1500;TSS1500		17:2239460-2240509	Promoter_Associated
cg00956010	0.0808258	0.075856646	0.091540294	chr17	2239526	+	SGSM2	NM_018128;NM_001098509;NM_014853	Body;TSS1500;TSS1500		17:2239460-2240509	Promoter_Associated
cg00960017	0.057532593	0.053981812	0.091906079	chr1	205091398	-	RBBP5	NM_005057	TSS1500		1:205090548-205092217	Promoter_Associated
cg00960580	0.488860686	0.472196695	0.050035443	chr17	16285290	+	UBB	NM_018955	Body		17:16283787-16285757	Promoter_Associated
cg00962740	0.64332801	0.621334298	0.050184811	chr1	243507532	+	SDCCAG8	NM_006642	Body		1:243507191-243507727	Gene_Associated
cg00965110	0.578782657	0.557891883	0.053036132	chr16	14724468	-	PARN	NM_002582;NM_001134477	TSS1500;TSS1500		16:14722951-14724559	Promoter_Associated
cg00966959	0.103231702	0.091528167	0.173598388	chr17	36002951	+	DDX52	NM_152300;NM_007010	5'UTR;Body		17:36002769-36004099	Promoter_Associated
cg00966974	0.103977057	0.09880795	0.073566193	chr1	182573524	-	RGS16	NM_002928;NM_002928	5'UTR;1stExon		1:182572531-182574164	Promoter_Associated
cg00977744	0.055535464	0.051571911	0.106823855	chr17	27139688	+	C17orf63	NM_001077498;NM_018182	5'UTR;5'UTR		17:27138496-27140150	Promoter_Associated
cg00978584	0.07095777	0.064362974	0.140729672	chr2	202122832	-	CASP8	NM_001080124;NM_033355;NM_033358;NM_001080125;NM_001080125;NM_001228	5'UTR;5'UTR;5'UTR;1stExon;5'UTR;5'UTR		2:202122320-202123661	Promoter_Associated
cg00984433	0.077298859	0.07200391	0.102371874	chr5	141348539	-	RNF14	NM_004290;NM_183401;NM_183400;NM_183399;NM_183398	TSS200;TSS200;TSS200;5'UTR;TSS200		5:141348133-141349252	Promoter_Associated
cg00987278	0.070417832	0.064938189	0.116873663	chr6	90529715	+	MDN1	NM_014611	TSS1500		6:90528703-90529836	Promoter_Associated
cg00993799	0.051376767	0.048467205	0.084107231	chr7	104653126	-	LOC100216545	NR_024586	Body		7:104652742-104655716	Promoter_Associated
cg00997327	0.863470894	0.855498525	0.013382182	chr1	11310842	-	MTOR	NM_004958	Body		1:11310836-11311089	Gene_Associated_Cell_type_specific
cg00997424	0.073695384	0.068339601	0.108852446	chr10	99400181	-	PI4K2A	NM_018425	TSS1500		10:99399912-99401764	Promoter_Associated
cg00998410	0.06548761	0.062062632	0.077497105	chr16	5084110	+	NAGPA	NM_016256	TSS200		16:5082880-5084700	Promoter_Associated_Cell_type_specific
cg00999644	0.078357239	0.072979444	0.102576399	chr16	20817639	-	ERI2	NM_001142725;NM_001144924;NM_030941;NM_080663	Body;TSS200;TSS200;Body		16:20817376-20818554	Promoter_Associated
cg00999644	0.078357239	0.072979444	0.102576399	chr16	20817639	-	LOC81691	NM_001142725;NM_001144924;NM_030941;NM_080663	Body;TSS200;TSS200;Body		16:20817376-20818554	Promoter_Associated
cg01000365	0.075447732	0.070138248	0.105276147	chr8	124428803	+	WDYHV1	NM_018024	TSS200		8:124428153-124429873	Promoter_Associated
cg01003595	0.157912421	0.144770134	0.125360652	chr2	86426930	+	MRPL35	NM_145644;NM_016622	Body;Body		2:86426823-86427132	Promoter_Associated
cg01009358	0.052679702	0.048686239	0.113733137	chr6	37787209	-	ZFAND3	NM_021943	TSS200		6:37786224-37788215	Promoter_Associated
cg01012308	0.029649524	0.027628641	0.101844306	chr16	3767753	-	TRAP1	NM_016292	TSS200		16:3767404-3767936	Promoter_Associated
cg01013312	0.084559149	0.079176255	0.094893036	chr4	146018962	+	ABCE1	NM_001040876;NM_014885;NM_002940	TSS200;5'UTR;TSS200		4:146018377-146020345	Promoter_Associated
cg01013312	0.084559149	0.079176255	0.094893036	chr4	146018962	+	ANAPC10	NM_001040876;NM_014885;NM_002940	TSS200;5'UTR;TSS200		4:146018377-146020345	Promoter_Associated
cg01013630	0.069604987	0.062607127	0.152863775	chr12	54582852	+	SMUG1	NM_014311	TSS200		12:54582413-54583556	Promoter_Associated
cg01016169	0.732821122	0.714910033	0.035699389	chr12	51441443	+	LETMD1	NM_001024668;NM_015416	TSS1500;TSS1500		12:51441341-51443048	Promoter_Associated
cg01022618	0.706042275	0.687552656	0.038284364	chrX	152110833	+	ZNF185	NM_007150	Body		X:152109521-152110947	Promoter_Associated
cg01024113	0.046370142	0.043068969	0.106547385	chr15	70390440	-	TLE3	NM_001105192;NM_020908;NM_005078	TSS200;TSS200;TSS200		15:70390120-70390902	Promoter_Associated
cg01029302	0.042207563	0.038625772	0.127937742	chr18	21017905	+	C18orf45	NM_032933;NM_032933	1stExon;5'UTR		18:21017229-21018877	Promoter_Associated
cg01031177	0.06786832	0.062939715	0.108767648	chr19	46498321	-	CCDC61	NM_001080402	TSS200		19:46497936-46498971	Promoter_Associated
cg01032570	0.091372206	0.084216879	0.117645981	chr8	22224534	-	SLC39A14	NM_001135154;NM_015359;NM_001128431;NM_001135153	TSS1500;TSS1500;TSS1500;TSS1500		8:22223934-22225986	Promoter_Associated
cg01035015	0.064711068	0.060482546	0.097493621	chr6	31325063	+	HLA-B	NM_005514	TSS200		6:31324761-31325506	Promoter_Associated
cg01036173	0.075865579	0.071814867	0.079162932	chr9	5437898	+	C9orf46	NM_018465	TSS200		9:5436953-5438558	Promoter_Associated
cg01036296	0.053957385	0.050596786	0.092774696	chr5	80597395	+	RNU5E	NR_002754;NM_001131035;NM_001131036;NR_002755;NM_032280	Body;TSS200;TSS200;Body;TSS200		5:80597082-80597998	Promoter_Associated
cg01036296	0.053957385	0.050596786	0.092774696	chr5	80597395	+	ZCCHC9	NR_002754;NM_001131035;NM_001131036;NR_002755;NM_032280	Body;TSS200;TSS200;Body;TSS200		5:80597082-80597998	Promoter_Associated
cg01036296	0.053957385	0.050596786	0.092774696	chr5	80597395	+	RNU5D	NR_002754;NM_001131035;NM_001131036;NR_002755;NM_032280	Body;TSS200;TSS200;Body;TSS200		5:80597082-80597998	Promoter_Associated
cg01047124	0.083325405	0.071476896	0.221279437	chr12	44153217	-	IRAK4	NM_016123;NM_001098614;NM_001145257;NM_031292;NM_001098615;NM_001145256;NM_001145258;NM_001114182	5'UTR;TSS1500;5'UTR;TSS1500;TSS1500;5'UTR;5'UTR;5'UTR		12:44151976-44153841	Promoter_Associated
cg01047124	0.083325405	0.071476896	0.221279437	chr12	44153217	-	PUS7L	NM_016123;NM_001098614;NM_001145257;NM_031292;NM_001098615;NM_001145256;NM_001145258;NM_001114182	5'UTR;TSS1500;5'UTR;TSS1500;TSS1500;5'UTR;5'UTR;5'UTR		12:44151976-44153841	Promoter_Associated
cg01053463	0.052113827	0.049920961	0.06202049	chr1	26186087	+	C1orf135	NM_024037	TSS1500		1:26185239-26186668	Promoter_Associated
cg01054502	0.043823193	0.0401693	0.125601293	chr16	11439194	+	C16orf75	NM_152308	TSS200		16:11438603-11440065	Promoter_Associated
cg01056889	0.044515086	0.040739421	0.127868864	chr3	27411030	-	NEK10	NM_199347	TSS200		3:27410398-27411358	Promoter_Associated
cg01060409	0.83853045	0.819010484	0.033981254	chr12	131355340	+	RAN	NM_006325	TSS1500		12:131354822-131356093	Promoter_Associated
cg01060964	0.768892985	0.749661471	0.036543561	chr20	31989983	+	CDK5RAP1	NM_016082;NM_016408	TSS1500;TSS1500		20:31988652-31989995	Promoter_Associated
cg01061890	0.04818061	0.044248746	0.122816093	chr16	11836724	+	TXNDC11	NM_015914	TSS200		16:11835905-11837272	Promoter_Associated
cg01063524	0.085121938	0.078370452	0.119221166	chr17	49230700	-	NME1	NM_198175;NM_000269;NM_001018136	TSS1500;TSS1500;TSS1500		17:49230174-49231782	Promoter_Associated
cg01063524	0.085121938	0.078370452	0.119221166	chr17	49230700	-	NME1-NME2	NM_198175;NM_000269;NM_001018136	TSS1500;TSS1500;TSS1500		17:49230174-49231782	Promoter_Associated
cg01063813	0.111163083	0.104138503	0.094174171	chr12	57504948	+	STAT6	NM_003153;NM_003153	1stExon;5'UTR		12:57504662-57507159	Promoter_Associated
cg01067626	0.038432959	0.036344776	0.080596054	chr5	133512870	-	SKP1	NM_006930;NM_170679	TSS200;TSS200		5:133512419-133513205	Promoter_Associated
cg01067849	0.037382373	0.034238335	0.12674563	chr6	2765587	-	WRNIP1	NM_020135;NM_130395	TSS200;TSS200		6:2765180-2766193	Promoter_Associated
cg01068808	0.733699145	0.714771463	0.037706567	chr1	184007101	-	GLT25D2	NM_015101	TSS1500		1:184007058-184007204	Promoter_Associated_Cell_type_specific
cg01069141	0.869193568	0.862055322	0.011897042	chr11	67398826	+	TBX10	NM_005995;NM_181843	3'UTR;TSS1500		11:67395593-67398846	Promoter_Associated
cg01069141	0.869193568	0.862055322	0.011897042	chr11	67398826	+	NUDT8	NM_005995;NM_181843	3'UTR;TSS1500		11:67395593-67398846	Promoter_Associated
cg01069753	0.053204941	0.049191991	0.113136778	chr6	90062706	-	UBE2J1	NM_016021	TSS200		6:90061395-90063050	Promoter_Associated
cg01069804	0.071833502	0.06713679	0.097553287	chr15	63449582	+	RPS27L	NM_015920	Body		15:63449131-63450697	Promoter_Associated
cg01073369	0.068176906	0.065129308	0.065976234	chr19	1269071	-	CIRBP	NM_001280;NR_023313;NR_023312;NR_027271	TSS200;TSS200;TSS200;Body		19:1268717-1270267	Promoter_Associated
cg01073369	0.068176906	0.065129308	0.065976234	chr19	1269071	-	C19orf23	NM_001280;NR_023313;NR_023312;NR_027271	TSS200;TSS200;TSS200;Body		19:1268717-1270267	Promoter_Associated
cg01073605	0.06018852	0.05629796	0.096405701	chr10	126490761	-	FAM175B	NM_032182	Body		10:126490043-126490973	Promoter_Associated
cg01074347	0.043533808	0.040249625	0.113160885	chr1	93427451	+	FAM69A	NM_001006605	TSS1500		1:93426914-93427700	Promoter_Associated
cg01075763	0.063937958	0.059621533	0.100839189	chr18	3449181	-	TGIF1	NM_174886;NM_173207;NM_173209;NM_003244;NM_173208	5'UTR;Body;TSS1500;TSS1500;TSS1500		18:3448793-3449257	Promoter_Associated
cg01077350	0.039607758	0.035789564	0.146244057	chr6	10694632	-	C6orf52	NM_001145020;NR_026736;NM_017906;NR_026737	5'UTR;Body;TSS1500;Body		6:10694464-10695711	Promoter_Associated
cg01077350	0.039607758	0.035789564	0.146244057	chr6	10694632	-	PAK1IP1	NM_001145020;NR_026736;NM_017906;NR_026737	5'UTR;Body;TSS1500;Body		6:10694464-10695711	Promoter_Associated
cg01077616	0.459106188	0.442700039	0.052498376	chr6	42017945	-	TAF8	NM_001136126;NM_138572;NM_001136017	TSS1500;TSS1500;TSS1500		6:42017119-42018953	Promoter_Associated
cg01077808	0.048556923	0.044889076	0.113312608	chr19	16607011	+	C19orf44	NM_032207;NM_145046	TSS200;TSS200		19:16606594-16607591	Promoter_Associated
cg01077808	0.048556923	0.044889076	0.113312608	chr19	16607011	+	CALR3	NM_032207;NM_145046	TSS200;TSS200		19:16606594-16607591	Promoter_Associated
cg01078248	0.086366003	0.080570151	0.10021807	chr7	123197661	-	NDUFA5	NM_005000	Body		7:123197436-123198520	Promoter_Associated
cg01078271	0.054817049	0.050301214	0.124031451	chr19	47164463	+	DACT3	NM_145056	TSS200		19:47164213-47165671	Promoter_Associated
cg01078871	0.053443281	0.050538435	0.080627586	chr14	39901508	+	FBXO33	NM_203301;NM_203301	1stExon;5'UTR		14:39901222-39902466	Promoter_Associated
cg01080902	0.747657224	0.731477377	0.031563749	chr19	44039870	+	ZNF575	NM_174945	3'UTR		19:44037974-44040069	Promoter_Associated
cg01083994	0.054314085	0.050925556	0.092936554	chr18	51795732	+	POLI	NM_007195	TSS200		18:51795576-51797200	Promoter_Associated
cg01085216	0.066289323	0.061627849	0.105194082	chr16	68877878	-	TMCO7	NM_024562	Body		16:68877045-68878453	Promoter_Associated
cg01088561	0.101286857	0.092474536	0.131318919	chr4	47487181	-	ATP10D	NM_020453	TSS1500	RDMR	4:47487034-47487658	Promoter_Associated
cg01092293	0.058344839	0.055239551	0.078903469	chr2	160761427	-	LY75	NM_002349	TSS200		2:160761072-160761856	Promoter_Associated
cg01094787	0.07986691	0.071647024	0.15669112	chr12	2921657	-	ITFG2	NM_018463	TSS200		12:2921442-2922447	Promoter_Associated
cg01095819	0.054645945	0.050432603	0.115757744	chr16	2273298	+	E4F1	NM_004424	TSS1500		16:2273044-2274390	Promoter_Associated
cg01098656	0.080181396	0.075319031	0.090253083	chr10	1095069	+	IDI1	NM_004508	TSS200		10:1094183-1095693	Promoter_Associated
cg01098771	0.04014195	0.036655923	0.131064344	chr19	4969087	-	KDM4B	NM_015015	TSS200		19:4968518-4969242	Promoter_Associated
cg01099453	0.063382765	0.058660702	0.111696281	chr22	39101431	-	GTPBP1	NM_004286	TSS1500		22:39101147-39103108	Promoter_Associated
cg01104425	0.783040564	0.763501729	0.036455622	chr1	25249494	+	RUNX3	NM_001031680;NM_004350	Body;Body		1:25249384-25249585	Promoter_Associated_Cell_type_specific
cg01106303	0.884453512	0.879355141	0.008340378	chr16	67899264	+	NUTF2	NM_005796	Body		16:67898953-67899633	Gene_Associated
cg01108219	0.054702562	0.05175832	0.079817622	chr3	140660457	-	SLC25A36	NM_018155;NM_001104647	TSS1500;TSS1500		3:140660162-140661784	Promoter_Associated
cg01108230	0.049293489	0.045719506	0.108587285	chr17	12921051	+	ELAC2	NM_173717;NM_001165962;NM_018127	1stExon;1stExon;1stExon		17:12920584-12921896	Promoter_Associated
cg01108316	0.075076854	0.071895078	0.062475186	chr11	32605196	-	EIF3M	NM_006360	TSS200		11:32604804-32605839	Promoter_Associated
cg01109508	0.055474646	0.052118652	0.090028764	chr10	135187068	+	ECHS1	NM_004092	TSS200		10:135185790-135187563	Promoter_Associated
cg01110147	0.084839774	0.076639576	0.146651191	chr14	58711972	-	PSMA3	NM_152132;NM_002788	Body;Body		14:58710895-58712106	Promoter_Associated
cg01110552	0.059938667	0.05414695	0.146606936	chr10	103578627	-	MGEA5	NM_001142434;NM_012215	TSS1500;TSS1500		10:103578061-103578637	Promoter_Associated
cg01113597	0.123091625	0.116008405	0.08550328	chr9	116918183	+	COL27A1	NM_032888	TSS200		9:116917224-116918559	NonGene_Associated
cg01113910	0.076331954	0.072493103	0.074443367	chr2	203102513	+	SUMO1	NM_001005782;NM_001005781;NM_003352	Body;Body;Body		2:203102342-203103888	Promoter_Associated
cg01118031	0.063642105	0.058878376	0.112243689	chr16	15149275	+	NTAN1	NM_173474	Body		16:15149058-15150428	Promoter_Associated
cg01129886	0.089301924	0.080841588	0.143593594	chr20	31072675	+	C20orf112	NM_080616	TSS1500		20:31072606-31073555	Promoter_Associated
cg01131147	0.059140573	0.054952488	0.105963414	chr4	120988131	-	MAD2L1	NM_002358	TSS200		4:120987237-120988830	Promoter_Associated
cg01139412	0.071489704	0.065820721	0.119193637	chr19	50316597	+	FUZ	NM_025129	TSS200		19:50315603-50317200	Promoter_Associated
cg01142936	0.065647114	0.059041371	0.153005367	chr17	79604293	+	NPLOC4	NM_017921	TSS200		17:79603472-79604468	Promoter_Associated
cg01145559	0.060094007	0.055412758	0.117002943	chr14	102605829	+	WDR20	NM_181291;NM_181308;NM_001017963;NM_001017963;NM_144574;NM_181302	TSS1500;TSS1500;1stExon;5'UTR;TSS1500;TSS1500		14:102605541-102606369	Promoter_Associated
cg01145559	0.060094007	0.055412758	0.117002943	chr14	102605829	+	HSP90AA1	NM_181291;NM_181308;NM_001017963;NM_001017963;NM_144574;NM_181302	TSS1500;TSS1500;1stExon;5'UTR;TSS1500;TSS1500		14:102605541-102606369	Promoter_Associated
cg01146614	0.073424118	0.067856529	0.113766406	chr6	159235211	+	EZR	NM_003379;NM_001111077	Body;Body		6:159234894-159235376	Promoter_Associated
cg01147367	0.072266506	0.066907506	0.111159075	chr13	25860902	+	MTMR6	NM_004685	Body		13:25860384-25862687	Promoter_Associated
cg01150297	0.111683549	0.106830213	0.064096974	chr8	37594251	+	ERLIN2	NM_007175;NM_001003791;NM_001003790;NM_001003790	5'UTR;5'UTR;5'UTR;1stExon		8:37593314-37594292	Promoter_Associated
cg01154930	0.048723918	0.04538147	0.10252679	chr17	78074970	-	GAA	NM_001079803;NM_000152;NM_001079804	TSS1500;TSS1500;TSS1500		17:78074570-78075819	Promoter_Associated
cg01159004	0.119387725	0.107709683	0.148506556	chr20	48330681	+	B4GALT5	NM_004776	TSS1500		20:48329490-48331055	Promoter_Associated
cg01160766	0.068086656	0.063394765	0.103008359	chr17	72199871	-	RPL38	NM_001035258;NM_000999;NM_000999	5'UTR;1stExon;5'UTR		17:72199163-72200841	Promoter_Associated
cg01168851	0.100816177	0.094955397	0.086405243	chr21	18984132	-	BTG3	NM_001130914;NM_006806	5'UTR;5'UTR		21:18983706-18984159	Promoter_Associated
cg01170099	0.065507447	0.061591389	0.088930271	chr14	82000431	+	SEL1L	NM_005065	TSS1500		14:81999443-82000971	Promoter_Associated
cg01174859	0.113476989	0.108972543	0.05843509	chr7	128379317	-	CALU	NM_001219;NM_001130674	TSS200;TSS200		7:128378501-128380214	Promoter_Associated
cg01176028	0.562347048	0.541227054	0.055226796	chr21	43653234	+	ABCG1	NM_207628;NM_004915;NM_207174;NM_207627;NM_016818;NM_207629	Body;Body;Body;Body;Body;Body		21:43653093-43654339	Promoter_Associated
cg01176271	0.051930627	0.048933595	0.085760371	chr15	64388259	-	SNX1	NM_003099;NM_152826;NM_148955	1stExon;1stExon;1stExon		15:64387552-64388971	Promoter_Associated
cg01179580	0.044028214	0.040382314	0.124704768	chr12	110318367	+	GLTP	NM_016433	TSS200		12:110316891-110319072	Promoter_Associated
cg01181307	0.855554277	0.843448425	0.020559529	chr14	105714379	+	BRF1	NM_145685;NM_033271;NM_001519	TSS200;TSS1500;Body		14:105714258-105715960	Promoter_Associated
cg01181307	0.855554277	0.843448425	0.020559529	chr14	105714379	+	BTBD6	NM_145685;NM_033271;NM_001519	TSS200;TSS1500;Body		14:105714258-105715960	Promoter_Associated
cg01189475	0.053820793	0.049469518	0.121623805	chr2	152685088	+	ARL5A	NM_177985;NM_001037174;NM_012097	TSS200;TSS200;TSS200		2:152684853-152685192	Promoter_Associated
cg01193506	0.055669719	0.051583255	0.109989972	chr22	38004378	+	GGA1	NM_013365;NM_001001561;NM_001001560	TSS200;TSS200;TSS200		22:38002965-38005785	Promoter_Associated
cg01194468	0.087486758	0.081788438	0.097167753	chr9	33264774	+	SUGT1P1	NR_003667;NM_016410;NM_004323	Body;TSS200;TSS200		9:33263658-33265395	Promoter_Associated
cg01194468	0.087486758	0.081788438	0.097167753	chr9	33264774	+	CHMP5	NR_003667;NM_016410;NM_004323	Body;TSS200;TSS200		9:33263658-33265395	Promoter_Associated
cg01194468	0.087486758	0.081788438	0.097167753	chr9	33264774	+	BAG1	NR_003667;NM_016410;NM_004323	Body;TSS200;TSS200		9:33263658-33265395	Promoter_Associated
cg01197091	0.036685736	0.034210456	0.100781923	chr10	12171445	+	SEC61A2	NM_001142627;NM_001142628;NR_024576;NR_024577;NM_018144	TSS200;TSS200;TSS200;TSS200;TSS200		10:12171067-12173231	Promoter_Associated
cg01202278	0.151956531	0.142258531	0.095143517	chr12	69202838	-	MDM2	NM_006878;NM_001145337;NM_001145340;NM_006881;NM_006879;NM_002392;NM_001145339;NM_006882;NM_001145337;NM_001145340	Body;1stExon;1stExon;Body;Body;Body;Body;Body;5'UTR;5'UTR		12:69201381-69202867	Promoter_Associated
cg01224366	0.065263892	0.062894584	0.053349241	chr21	45148694	+	PDXK	NM_003681	Body	DMR	21:45148017-45149547	Promoter_Associated
cg01234517	0.897812662	0.891618878	0.009987281	chr7	150021553	+	ACTR3C	NM_001164458;NM_023942;NM_001142928	TSS1500;5'UTR;5'UTR		7:150019859-150021604	Promoter_Associated
cg01234517	0.897812662	0.891618878	0.009987281	chr7	150021553	+	LRRC61	NM_001164458;NM_023942;NM_001142928	TSS1500;5'UTR;5'UTR		7:150019859-150021604	Promoter_Associated
cg01237807	0.087428441	0.082393147	0.085578337	chr1	46215957	-	IPP	NM_005897;NM_001145349	5'UTR;5'UTR		1:46215721-46216959	Promoter_Associated
cg01245721	0.851376688	0.843897614	0.012729612	chr6	30594037	+	MRPS18B	NM_014046;NM_024909	3'UTR;TSS1500		6:30593987-30595136	Promoter_Associated
cg01245721	0.851376688	0.843897614	0.012729612	chr6	30594037	+	C6orf134	NM_014046;NM_024909	3'UTR;TSS1500		6:30593987-30595136	Promoter_Associated
cg01246431	0.142003278	0.129844175	0.129142936	chr12	95467572	-	NR2C1	NM_003297;NM_001127362;NM_001032287	TSS200;TSS200;TSS200		12:95466230-95467883	Promoter_Associated
cg01248421	0.063308458	0.057680712	0.134309277	chr18	32924572	+	ZNF24	NM_006965	TSS200		18:32923404-32924884	NonGene_Associated
cg01248445	0.791413877	0.780192146	0.020602888	chr20	58513509	-	PPP1R3D	NM_006242;NM_006242	3'UTR;1stExon	RDMR	20:58513051-58513869	Gene_Associated_Cell_type_specific
cg01250175	0.084720128	0.079814011	0.086062753	chr18	60382541	-	PHLPP1	NM_194449	TSS200		18:60382032-60382697	Promoter_Associated
cg01253107	0.040318656	0.03777226	0.094120469	chr9	35102903	+	STOML2	NM_013442	Body		9:35102481-35103711	Promoter_Associated
cg01253545	0.113308217	0.104336857	0.119003612	chr22	31556314	-	RNF185	NM_001135824;NM_152267;NR_024211;NR_024209;NR_024212;NM_001135825;NR_024210	5'UTR;5'UTR;Body;Body;Body;5'UTR;Body		22:31555931-31556797	Promoter_Associated
cg01254459	0.069134363	0.065569363	0.07638109	chr14	53173891	+	PSMC6	NM_002806	TSS200		14:53173096-53174254	Promoter_Associated
cg01266880	0.070981797	0.065202656	0.122518357	chr12	56552110	-	MYL6	NM_079423;NM_079423;NM_021019;NM_021019	1stExon;5'UTR;5'UTR;1stExon		12:56551189-56552819	Promoter_Associated
cg01267165	0.83631508	0.821991387	0.0249233	chr16	11681599	+	LITAF	NM_004862;NM_001136472;NR_024320;NM_001136473	TSS1500;TSS1500;TSS1500;TSS1500		16:11679862-11681606	Promoter_Associated
cg01267908	0.422294441	0.407354139	0.051965688	chr21	46686908	-	POFUT2	NM_015227;NR_004858;NM_133635	3'UTR;Body;Body		21:46686388-46686943	Promoter_Associated_Cell_type_specific
cg01273125	0.034430219	0.03166494	0.120789027	chr9	140149675	-	COBRA1	NM_015456	TSS200		9:140149042-140150654	Promoter_Associated
cg01275515	0.063265031	0.059271141	0.094078455	chr2	68385031	-	PNO1	NM_020143;NM_020143;NM_138458	5'UTR;1stExon;TSS1500		2:68384073-68385407	Promoter_Associated
cg01275515	0.063265031	0.059271141	0.094078455	chr2	68385031	-	WDR92	NM_020143;NM_020143;NM_138458	5'UTR;1stExon;TSS1500		2:68384073-68385407	Promoter_Associated
cg01276616	0.045660258	0.042969675	0.087620151	chr2	42396713	-	EML4	NM_019063;NM_001145076;NM_019063;NM_001145076	5'UTR;1stExon;1stExon;5'UTR		2:42396003-42397673	Promoter_Associated
cg01276938	0.061338575	0.057809665	0.085483955	chr5	175875031	-	FAF2	NM_014613	TSS1500		5:175874154-175876094	Promoter_Associated
cg01278696	0.080893958	0.075530789	0.098967096	chr4	144434369	-	SMARCA5	NM_003601	TSS1500		4:144433968-144435513	Promoter_Associated
cg01279709	0.079088626	0.073275112	0.110146972	chr13	28196083	+	POLR1D	NM_152705;NM_153371;NM_015972;NM_015972;NM_152705	5'UTR;TSS1500;1stExon;5'UTR;1stExon		13:28195840-28196097	Promoter_Associated
cg01279709	0.079088626	0.073275112	0.110146972	chr13	28196083	+	LNX2	NM_152705;NM_153371;NM_015972;NM_015972;NM_152705	5'UTR;TSS1500;1stExon;5'UTR;1stExon		13:28195840-28196097	Promoter_Associated
cg01288977	0.049596438	0.046658051	0.088110451	chr18	29672555	+	RNF138	NM_016271;NM_198128	5'UTR;TSS200		18:29671794-29672590	Promoter_Associated
cg01289020	0.10491272	0.094653347	0.148464182	chr16	71323706	+	FTSJD1	NM_018348;NM_001099642	TSS200;TSS1500		16:71322192-71323925	Promoter_Associated
cg01290459	0.071539695	0.066698255	0.101094958	chr10	91174256	+	IFIT5	NM_012420	TSS200		10:91174195-91174618	Promoter_Associated
cg01290701	0.072321329	0.066802778	0.1145131	chr5	82373336	+	XRCC4	NM_022550;NM_003401;NM_022550;NM_022406;NM_003401;NM_022406;NM_174909	1stExon;1stExon;5'UTR;1stExon;5'UTR;5'UTR;TSS200		5:82372621-82373945	Promoter_Associated
cg01290701	0.072321329	0.066802778	0.1145131	chr5	82373336	+	TMEM167A	NM_022550;NM_003401;NM_022550;NM_022406;NM_003401;NM_022406;NM_174909	1stExon;1stExon;5'UTR;1stExon;5'UTR;5'UTR;TSS200		5:82372621-82373945	Promoter_Associated
cg01296653	0.10381128	0.094018645	0.142944418	chr9	4678949	-	CDC37L1	NM_017913	TSS1500		9:4678657-4680336	Promoter_Associated
cg01300291	0.526495437	0.504702572	0.060987589	chr3	194980397	-	C3orf21	NM_152531	Body		3:194980250-194981229	Promoter_Associated
cg01315323	0.069179647	0.064187347	0.108058717	chr2	26569874	+	GPR113	NM_153835;NM_033505	TSS200;Body		2:26568278-26570162	Promoter_Associated
cg01315323	0.069179647	0.064187347	0.108058717	chr2	26569874	+	SELI	NM_153835;NM_033505	TSS200;Body		2:26568278-26570162	Promoter_Associated
cg01323634	0.06717405	0.062848115	0.09603453	chr5	114631921	+	CCDC112	NM_152549;NM_152549;NM_001040440	5'UTR;1stExon;Body		5:114631182-114633130	Promoter_Associated
cg01324212	0.882282276	0.876601629	0.009318943	chr4	3518121	-	LRPAP1	NM_002337	Body		4:3517878-3518163	Gene_Associated
cg01332683	0.88867133	0.881016756	0.012480487	chr16	16190393	-	ABCC1	NM_019862;NM_019898;NM_019899;NM_004996;NM_019900	Body;Body;Body;Body;Body		16:16189687-16190756	Gene_Associated_Cell_type_specific
cg01332827	0.070169718	0.066281052	0.082252062	chr20	33735167	+	EDEM2	NR_026728;NM_018217;NM_001145025	TSS200;TSS200;TSS200		20:33733826-33735652	Promoter_Associated
cg01333824	0.834990711	0.825906535	0.015781623	chr16	89949981	+	TCF25	NM_014972	Body		16:89949770-89950003	Gene_Associated_Cell_type_specific
cg01339781	0.044869042	0.040916414	0.13304069	chr6	116989657	+	ZUFSP	NM_145062	5'UTR		6:116989365-116990075	Promoter_Associated
cg01342085	0.097100855	0.088832004	0.128404475	chr15	89010689	+	MRPS11	NM_176805;NM_022163;NM_022839;NM_176805;NM_022839	1stExon;TSS200;1stExon;5'UTR;5'UTR		15:89010165-89011244	Promoter_Associated_Cell_type_specific
cg01342085	0.097100855	0.088832004	0.128404475	chr15	89010689	+	MRPL46	NM_176805;NM_022163;NM_022839;NM_176805;NM_022839	1stExon;TSS200;1stExon;5'UTR;5'UTR		15:89010165-89011244	Promoter_Associated_Cell_type_specific
cg01345827	0.070968032	0.065987005	0.104987352	chr7	144532382	+	TPK1	NM_022445;NM_001042482	Body;Body		7:144531806-144533572	Promoter_Associated
cg01349687	0.035541919	0.032947321	0.109360401	chr6	96025457	-	MANEA	NM_024641;NM_024641	5'UTR;1stExon		6:96024482-96026323	Promoter_Associated
cg01351177	0.043429567	0.041314355	0.072034425	chr2	88991149	-	RPIA	NM_144563	TSS200		2:88990313-88992305	NonGene_Associated
cg01352882	0.040435233	0.03569581	0.179858206	chr16	730130	-	STUB1	NM_005861;NM_005861	1stExon;5'UTR		16:729354-731151	Promoter_Associated
cg01353608	0.04701669	0.043525061	0.11132666	chr4	15656911	-	FBXL5	NM_033535;NM_012161;NM_012161;NM_033535	5'UTR;5'UTR;1stExon;1stExon		4:15656843-15657272	Promoter_Associated
cg01356653	0.096467474	0.090255088	0.096034326	chr12	50135491	-	TMBIM6	NM_001098576;NM_003217	TSS200;5'UTR		12:50134864-50136182	Promoter_Associated
cg01357925	0.051608549	0.048411556	0.092258611	chr6	53658617	+	LRRC1	NM_018214	TSS1500		6:53658616-53659819	Promoter_Associated
cg01360067	0.07362008	0.067631687	0.122399978	chr10	75256027	+	PPP3CB	NM_001142353;NM_021132;NM_001142354	TSS1500;TSS1500;TSS1500		10:75254734-75256354	Promoter_Associated
cg01368415	0.811638122	0.799744046	0.021298283	chr11	66206894	+	MRPL11	NM_170739;NM_016050;NM_170738	TSS1500;TSS1500;TSS1500		11:66205669-66207240	Promoter_Associated
cg01374654	0.116712713	0.109337379	0.094175025	chr3	32432921	+	CMTM7	NM_138410;NM_181472	TSS1500;TSS1500		3:32432824-32434688	Promoter_Associated_Cell_type_specific
cg01379969	0.139109312	0.132046015	0.075178239	chr12	48166813	+	SLC48A1	NM_017842	TSS200		12:48166426-48167971	Promoter_Associated
cg01380634	0.909977502	0.9030785	0.010979479	chr19	4046108	+	ZBTB7A	NM_015898	3'UTR		19:4045974-4046317	Gene_Associated_Cell_type_specific
cg01382474	0.060377422	0.056482923	0.096194406	chr3	141206694	+	RASA2	NM_006506	Body		3:141206615-141206921	Promoter_Associated
cg01382936	0.060376928	0.056859319	0.086600526	chr19	44716836	-	ZNF227	NM_182490	5'UTR		19:44716249-44717359	Promoter_Associated
cg01383799	0.064294703	0.059000509	0.123972466	chr16	29819361	-	MAZ	NM_002383;NM_001042539	Body;Body		16:29819324-29819687	Promoter_Associated_Cell_type_specific
cg01385230	0.034613868	0.032162989	0.105948698	chr8	23315328	-	ENTPD4	NM_004901;NM_001128930	TSS200;TSS200		8:23315201-23315795	Promoter_Associated
cg01385356	0.328555295	0.310704524	0.080592945	chr17	76837375	-	USP36	NM_025090	TSS1500		17:76836796-76837642	Promoter_Associated
cg01394093	0.064160228	0.061030546	0.072147784	chr4	103266697	+	SLC39A8	NM_001135147;NM_022154;NM_001135146	TSS1500;TSS1500;TSS200		4:103266163-103267241	Promoter_Associated
cg01394255	0.900804912	0.894206241	0.010607079	chr17	8798062	+	PIK3R5	NM_014308;NM_001142633	Body;Body		17:8797672-8799503	Promoter_Associated
cg01395394	0.069237856	0.062570215	0.146084989	chr5	64921203	+	C5orf44	NM_001093755;NM_001656;NM_001093756;NM_024941;NM_033227;NR_003545;NM_033228	Body;TSS1500;Body;Body;TSS1500;Body;TSS1500		5:64919702-64921321	Promoter_Associated
cg01395394	0.069237856	0.062570215	0.146084989	chr5	64921203	+	TRIM23	NM_001093755;NM_001656;NM_001093756;NM_024941;NM_033227;NR_003545;NM_033228	Body;TSS1500;Body;Body;TSS1500;Body;TSS1500		5:64919702-64921321	Promoter_Associated
cg01397449	0.645847665	0.622156606	0.053916144	chr16	67220541	+	EXOC3L	NM_178516	Body	RDMR	16:67219054-67220598	Promoter_Associated
cg01403114	0.097551253	0.088446123	0.141361503	chr5	64859509	-	CENPK	NM_022145;NM_015342	TSS1500;Body		5:64858477-64859610	Promoter_Associated
cg01403114	0.097551253	0.088446123	0.141361503	chr5	64859509	-	PPWD1	NM_022145;NM_015342	TSS1500;Body		5:64858477-64859610	Promoter_Associated
cg01403320	0.86635618	0.860389114	0.009971003	chr2	88355784	+	KRCC1	NM_016618	TSS1500		2:88353934-88355918	Promoter_Associated
cg01407797	0.130060211	0.120442251	0.110838092	chr22	29168514	+	CCDC117	NM_173510	TSS200		22:29168209-29170005	Promoter_Associated
cg01407927	0.693605984	0.676522731	0.035977936	chr10	103816225	-	C10orf76	NM_024541	TSS1500		10:103815059-103816493	Promoter_Associated
cg01418033	0.074253041	0.069571884	0.093945729	chr5	172386541	+	RPL26L1	NM_016093;NR_026683;NR_026682	5'UTR;TSS1500;TSS200		5:172385366-172386916	Promoter_Associated
cg01418033	0.074253041	0.069571884	0.093945729	chr5	172386541	+	LOC100268168	NM_016093;NR_026683;NR_026682	5'UTR;TSS1500;TSS200		5:172385366-172386916	Promoter_Associated
cg01420987	0.080318968	0.075327658	0.092561049	chr16	21312694	-	CRYM	NM_001014444;NR_026675	5'UTR;Body		16:21311851-21313348	Promoter_Associated
cg01420987	0.080318968	0.075327658	0.092561049	chr16	21312694	-	NCRNA00169	NM_001014444;NR_026675	5'UTR;Body		16:21311851-21313348	Promoter_Associated
cg01422129	0.053353243	0.050447365	0.080797046	chr2	677375	-	TMEM18	NM_152834;NM_152834	5'UTR;1stExon		2:675752-677953	Promoter_Associated
cg01423563	0.076895762	0.071818301	0.098552574	chr3	9851850	+	TTLL3	NM_001025930	TSS200		3:9850204-9852776	Promoter_Associated
cg01424145	0.180797857	0.162217711	0.156446238	chr19	44285333	+	KCNN4	NM_002250;NM_002250	1stExon;5'UTR		19:44284830-44285584	Promoter_Associated
cg01427436	0.130881488	0.121853945	0.103108092	chr4	174240175	+	GALNT7	NM_017423	Body		4:174240015-174240555	Gene_Associated
cg01428071	0.644642438	0.617340698	0.062432262	chr6	79785773	-	PHIP	NM_017934	Body		6:79785658-79786227	Promoter_Associated_Cell_type_specific
cg01428361	0.07018981	0.066759054	0.072298073	chr17	48556460	+	RSAD1	NM_018346	Body		17:48555358-48557279	Promoter_Associated
cg01429181	0.047948241	0.044315601	0.113663215	chr1	160231585	-	DCAF8	NR_028106;NR_028103;NR_028104;NR_028105;NM_015726	Body;Body;Body;Body;5'UTR		1:160231183-160233065	Promoter_Associated
cg01429996	0.094555782	0.087380357	0.113856667	chr9	100819542	+	NANS	NM_018946	Body		9:100818435-100819993	Promoter_Associated
cg01430621	0.079386383	0.071034105	0.160379701	chr10	75012835	-	MRPS16	NM_016065	TSS1500		10:75011941-75013349	Promoter_Associated
cg01433443	0.061086369	0.058099471	0.072325459	chr1	6673467	+	PHF13	NM_153812	TSS1500		1:6673235-6673921	Promoter_Associated
cg01434608	0.081045678	0.073236726	0.14616795	chr16	66637927	-	CMTM3	NM_144601;NM_181554;NM_001048251;NM_181553	TSS1500;TSS1500;TSS1500;TSS1500		16:66637860-66638142	Promoter_Associated
cg01434618	0.079015425	0.073899228	0.096575028	chr1	185126331	-	C1orf25	NM_030934;NM_017673;NM_001105518;NM_017673	TSS1500;5'UTR;5'UTR;1stExon		1:185126328-185126759	Promoter_Associated
cg01434618	0.079015425	0.073899228	0.096575028	chr1	185126331	-	C1orf26	NM_030934;NM_017673;NM_001105518;NM_017673	TSS1500;5'UTR;5'UTR;1stExon		1:185126328-185126759	Promoter_Associated
cg01438892	0.083029998	0.075015551	0.146442962	chr2	61108274	+	REL	NM_002908	TSS1500		2:61107830-61109486	Promoter_Associated
cg01442481	0.077489797	0.071613121	0.113782423	chr20	32580856	+	RALY	NM_016732;NM_007367	TSS1500;TSS1500		20:32580792-32581890	Promoter_Associated
cg01446576	0.056433285	0.052967043	0.091451367	chr1	160313037	+	COPA	NM_004371;NM_015331;NM_001098398;NM_001098398;NM_004371	5'UTR;TSS200;1stExon;5'UTR;1stExon		1:160312020-160313617	Promoter_Associated
cg01446576	0.056433285	0.052967043	0.091451367	chr1	160313037	+	NCSTN	NM_004371;NM_015331;NM_001098398;NM_001098398;NM_004371	5'UTR;TSS200;1stExon;5'UTR;1stExon		1:160312020-160313617	Promoter_Associated
cg01446983	0.04198457	0.038824582	0.112888832	chr17	47754976	+	SPOP	NM_001007228;NM_003563;NM_001007229;NM_001007230;NM_001007227;NM_001007226	5'UTR;5'UTR;5'UTR;5'UTR;5'UTR;5'UTR		17:47754552-47755974	Promoter_Associated
cg01447748	0.506347791	0.484453212	0.063771319	chr1	51985259	+	EPS15	NM_001981	TSS1500		1:51984885-51985279	Promoter_Associated
cg01449321	0.081747808	0.076321187	0.099096432	chr3	130613593	-	ATP2C1	NM_001001486;NM_001001487;NM_001001486;NM_001001485;NM_014382;NM_001001485;NM_014382;NM_001001487	1stExon;5'UTR;5'UTR;5'UTR;1stExon;1stExon;5'UTR;1stExon		3:130613485-130613710	Promoter_Associated
cg01453441	0.042626275	0.039990723	0.092077599	chr2	192015753	-	STAT4	NM_003151;NM_003151	1stExon;5'UTR		2:192014864-192016093	Promoter_Associated
cg01456517	0.622110266	0.600506705	0.050989959	chr10	6205229	-	PFKFB3	NM_001145443	Body		10:6205184-6206447	Promoter_Associated
cg01458683	0.128960781	0.124342148	0.052616982	chr13	76112187	+	COMMD6	NM_203495;NM_203497	TSS200;TSS200		13:76111311-76112567	Promoter_Associated
cg01458752	0.070482006	0.063971348	0.139829114	chr11	8008673	+	EIF3F	NM_003754	TSS200		11:8008092-8009094	Promoter_Associated
cg01459033	0.876884052	0.871801146	0.00838699	chr16	77228497	-	MON1B	NM_014940	Body		16:77228401-77228592	Gene_Associated
cg01459116	0.063073388	0.058902173	0.098710581	chr15	41954072	-	MGA	NM_001080541;NM_001164273	5'UTR;5'UTR		15:41953797-41954424	Promoter_Associated
cg01459962	0.062673153	0.058086836	0.109636318	chr16	28565206	-	CCDC101	NM_138414	TSS200		16:28564905-28566145	Promoter_Associated
cg01462884	0.046139612	0.043302792	0.091545799	chr19	1848536	+	REXO1	NM_020695	TSS200		19:1847814-1849180	Promoter_Associated
cg01476222	0.860592958	0.843683528	0.0286291	chr11	36522143	-	TRAF6	NM_004620;NM_145803	Body;Body		11:36522091-36522251	Gene_Associated_Cell_type_specific
cg01485838	0.137635192	0.121980545	0.174198324	chr14	100532680	-	EVL	NM_016337	Body		14:100532251-100532890	Promoter_Associated
cg01489519	0.047591872	0.044475925	0.097690589	chr20	61493186	+	TCFL5	NM_006602	TSS200		20:61492397-61493696	Promoter_Associated
cg01493303	0.041191592	0.03875022	0.088145386	chr19	48949047	+	GRWD1	NM_031485;NM_031485	1stExon;5'UTR		19:48948697-48949213	Promoter_Associated
cg01493617	0.05593875	0.051791494	0.111132849	chr17	79650915	-	HGS	NM_004712;NM_001040025;NM_001040025	TSS200;1stExon;5'UTR		17:79650304-79651446	Promoter_Associated
cg01493617	0.05593875	0.051791494	0.111132849	chr17	79650915	-	ARL16	NM_004712;NM_001040025;NM_001040025	TSS200;1stExon;5'UTR		17:79650304-79651446	Promoter_Associated
cg01497501	0.05383952	0.051477055	0.06473602	chr7	1200135	-	ZFAND2A	NM_182491	TSS1500		7:1199435-1200523	Promoter_Associated
cg01499546	0.096027893	0.090539234	0.084910421	chr8	74658911	+	STAU2	NM_001164384;NM_001164385;NM_001164380;NM_001164381;NM_001164382;NM_014393;NM_001164383	5'UTR;5'UTR;5'UTR;5'UTR;5'UTR;5'UTR;5'UTR		8:74658697-74659747	Promoter_Associated
cg01501264	0.885593945	0.879100688	0.010616944	chr7	150820526	+	AGAP3	NM_001042535;NM_031946	3'UTR;Body		7:150820295-150822257	Gene_Associated
cg01503516	0.662168359	0.629900982	0.072073015	chr15	85202406	-	NMB	NM_205858;NM_021077	TSS1500;TSS1500		15:85201121-85202416	Promoter_Associated
cg01511742	0.084397976	0.077399862	0.124877398	chr3	71112437	-	FOXP1	NM_032682	Body		3:71112179-71112898	Promoter_Associated_Cell_type_specific
cg01512265	0.058137011	0.052306035	0.152479486	chr20	34359908	-	PHF20	NM_016436	TSS200		20:34359338-34360585	Promoter_Associated
cg01513661	0.068784611	0.065526821	0.070000286	chr22	50781987	+	SAPS2	NM_014678	5'UTR		22:50780499-50782205	Promoter_Associated
cg01513967	0.075364882	0.072670806	0.052516509	chr1	8484004	+	RERE	NM_012102;NM_001042682;NM_001042681	Body;TSS1500;Body		1:8483819-8484024	Promoter_Associated
cg01516881	0.365982997	0.318115513	0.202225895	chr6	292596	-	DUSP22	NM_020185	Body		6:291596-292679	Promoter_Associated
cg01519158	0.056273171	0.053054051	0.08498435	chr19	40476650	+	PSMC4	NM_006503;NM_153001	TSS1500;TSS1500		19:40476009-40477669	Promoter_Associated
cg01519350	0.109110237	0.098577791	0.146451904	chr3	137906342	-	ARMC8	NM_014154;NM_015396;NM_015396;NM_213654;NM_014154;NM_213654	1stExon;5'UTR;1stExon;5'UTR;5'UTR;1stExon		3:137905443-137907392	Promoter_Associated
cg01527023	0.056953047	0.053183213	0.09880211	chr16	188138	+	C16orf35	NM_001039476;NM_001077350	5'UTR;Body		16:187879-189017	Promoter_Associated
cg01538984	0.114516644	0.103757925	0.142335766	chr7	140396422	-	LOC100134713	NR_024454;NM_004546	Body;TSS200		7:140395600-140397569	Promoter_Associated
cg01538984	0.114516644	0.103757925	0.142335766	chr7	140396422	-	NDUFB2	NR_024454;NM_004546	Body;TSS200		7:140395600-140397569	Promoter_Associated
cg01539269	0.120044452	0.110537973	0.119026666	chr19	18746992	+	KLHL26	NM_018316	TSS1500		19:18746541-18748275	Promoter_Associated
cg01542644	0.055802209	0.05166522	0.111128838	chr6	26458326	+	BTN2A1	NM_078476;NM_007049;NM_078476;NM_007049	5'UTR;1stExon;1stExon;5'UTR		6:26457894-26458535	Promoter_Associated
cg01544805	0.045359965	0.042097395	0.107688558	chr19	48111904	-	GLTSCR1	NM_015711	5'UTR		19:48111772-48112465	Promoter_Associated
cg01544807	0.079956423	0.075442328	0.083839728	chr8	42195539	+	POLB	NM_002690	TSS1500		8:42195282-42196562	Promoter_Associated
cg01545242	0.059240064	0.055341725	0.098205571	chr19	14248090	-	ASF1B	NM_018154	TSS1500		19:14246903-14248559	Promoter_Associated
cg01548905	0.072439251	0.066282144	0.128151356	chr6	79577640	+	IRAK1BP1	NM_001010844	Body		6:79576830-79577750	Promoter_Associated
cg01548965	0.656419386	0.637061016	0.043186288	chr11	73088618	-	RELT	NM_152222;NM_032871	5'UTR;5'UTR		11:73088465-73088707	Promoter_Associated
cg01554096	0.06723944	0.06268031	0.101295384	chr16	27561374	+	GTF3C1	NM_001520;NM_015202	TSS200;TSS200		16:27560534-27562324	Promoter_Associated
cg01554096	0.06723944	0.06268031	0.101295384	chr16	27561374	+	KIAA0556	NM_001520;NM_015202	TSS200;TSS200		16:27560534-27562324	Promoter_Associated
cg01555270	0.072055192	0.067186612	0.100928613	chr19	41945599	+	ATP5SL	NM_001167869;NR_030765;NM_001167868;NM_001167870;NM_018035;NM_001167867;NM_001167871	Body;Body;TSS200;Body;Body;TSS200;Body		19:41945313-41946374	Promoter_Associated
cg01557215	0.087120597	0.081202246	0.101494205	chr20	3185377	+	DDRGK1	NM_023935	TSS200		20:3183799-3185605	Promoter_Associated
cg01557883	0.065303525	0.061425033	0.088334145	chr1	70820063	-	HHLA3	NR_027404;NM_001036645;NM_001031693;NM_001036646;NM_030816	TSS1500;TSS1500;TSS1500;TSS1500;1stExon		1:70819512-70821036	Promoter_Associated
cg01557883	0.065303525	0.061425033	0.088334145	chr1	70820063	-	ANKRD13C	NR_027404;NM_001036645;NM_001031693;NM_001036646;NM_030816	TSS1500;TSS1500;TSS1500;TSS1500;1stExon		1:70819512-70821036	Promoter_Associated
cg01561596	0.080981007	0.074630741	0.117813576	chr13	38924477	-	UFM1	NM_016617	Body		13:38922825-38924707	Promoter_Associated
cg01569500	0.107084213	0.096109909	0.155988727	chr9	140051495	-	GRIN1	NM_000832;NM_007327;NM_021569	Body;Body;Body		9:140050904-140052040	Promoter_Associated
cg01574787	0.063010478	0.058884717	0.097698518	chr7	150756600	-	SLC4A2	NM_003040	TSS200		7:150756497-150756826	Promoter_Associated
cg01576340	0.057068111	0.050733692	0.169740651	chr1	9970659	-	CTNNBIP1	NM_001012329;NM_020248	TSS1500;TSS1500		1:9969989-9970949	Promoter_Associated
cg01578996	0.038957687	0.035827994	0.120820772	chr19	57752011	-	ZNF805	NM_001023563;NM_001145078	TSS200;TSS200		19:57751520-57752751	Promoter_Associated
cg01579086	0.180241584	0.168760818	0.094951912	chr17	40719412	+	MLX	NM_198205;NM_198204;NM_170607	Body;Body;Body		17:40718443-40720042	Promoter_Associated
cg01580934	0.142696555	0.130635005	0.12740897	chr7	104909815	-	SRPK2	NM_182691;NM_182692	TSS1500;Body		7:104909001-104910362	Promoter_Associated
cg01583265	0.057368623	0.053791703	0.092878209	chr7	97501874	-	ASNS	NM_183356;NM_001673;NM_133436	TSS200;TSS200;TSS1500		7:97500895-97502230	Promoter_Associated
cg01585703	0.064314835	0.059843005	0.103968939	chr15	40074646	-	FSIP1	NM_152597	5'UTR		15:40074586-40075322	Promoter_Associated
cg01585985	0.056680596	0.053541498	0.082197409	chr5	176730172	+	RAB24	NM_130781;NM_001031677;NM_013237	Body;1stExon;TSS1500		5:176729002-176730862	Promoter_Associated
cg01585985	0.056680596	0.053541498	0.082197409	chr5	176730172	+	PRELID1	NM_130781;NM_001031677;NM_013237	Body;1stExon;TSS1500		5:176729002-176730862	Promoter_Associated
cg01587630	0.11105479	0.102443033	0.116449737	chr7	23053820	+	FAM126A	NM_032581	TSS200	DMR	7:23052701-23054214	Promoter_Associated
cg01587771	0.086421727	0.07961625	0.118331144	chr1	24117398	-	LYPLA2	NM_007260	TSS1500		1:24117075-24118948	Promoter_Associated
cg01588435	0.048335637	0.044276918	0.12653243	chr6	52926786	+	ICK	NM_014920;NM_016513	TSS200;TSS200		6:52925809-52927333	Promoter_Associated
cg01588776	0.080370547	0.074106482	0.117067165	chr1	155881290	+	RIT1	NM_006912	TSS200		1:155880593-155881766	Promoter_Associated
cg01601016	0.068568072	0.062994344	0.122314658	chr7	23145033	-	KLHL7	NM_001031710;NM_018846	TSS1500;TSS1500		7:23144771-23146420	Promoter_Associated
cg01601299	0.463398266	0.443556486	0.063134805	chr3	128745637	-	CCDC48	NM_024768	Body		3:128745460-128746537	Promoter_Associated
cg01601439	0.041297172	0.038253344	0.110457113	chr16	1728344	-	HN1L	NM_144570	1stExon		16:1727456-1729257	Promoter_Associated
cg01604611	0.062567769	0.058349137	0.100708355	chr22	40742268	+	ADSL	NM_001123378;NM_000026	TSS1500;TSS1500		22:40741962-40743244	Promoter_Associated
cg01606027	0.743036893	0.728399498	0.028703918	chr22	31607212	-	LIMK2	NM_005569	TSS1500		22:31607167-31609166	Promoter_Associated
cg01608045	0.839665489	0.833164819	0.01121277	chr19	3532665	+	FZR1	NM_001136197;NM_016263;NM_001136198	Body;Body;Body		19:3532385-3533717	Gene_Associated_Cell_type_specific
cg01611665	0.060456956	0.056024995	0.109837707	chr19	17581121	-	SLC27A1	NM_198580	TSS200		19:17580162-17581753	Promoter_Associated
cg01623438	0.745656158	0.721617697	0.047275798	chr20	57582894	-	CTSZ	NM_001336	TSS1500		20:57582783-57583151	Promoter_Associated
cg01630362	0.119656773	0.112188954	0.092971426	chr11	71163528	+	NADSYN1	NM_018161	TSS1500		11:71163157-71164911	Promoter_Associated
cg01630479	0.836764718	0.82970331	0.012226481	chr22	20072709	-	MIR1306	NR_031706;NM_022720	TSS1500;5'UTR		22:20071695-20072863	Gene_Associated
cg01630479	0.836764718	0.82970331	0.012226481	chr22	20072709	-	DGCR8	NR_031706;NM_022720	TSS1500;5'UTR		22:20071695-20072863	Gene_Associated
cg01639485	0.05439569	0.047379786	0.199220668	chr12	31226718	-	DDX11	NM_004399;NM_030653;NM_152438	TSS200;TSS200;TSS200		12:31226382-31227922	Promoter_Associated
cg01658602	0.0375855	0.03459074	0.119790323	chr20	2489878	-	ZNF343	NM_024325	TSS200		20:2488440-2490283	Promoter_Associated
cg01665633	0.067422976	0.061481275	0.133093215	chr15	29562142	+	NDNL2	NM_138704;NM_015307	TSS200;Body		15:29561844-29562368	Promoter_Associated
cg01665633	0.067422976	0.061481275	0.133093215	chr15	29562142	+	FAM189A1	NM_138704;NM_015307	TSS200;Body		15:29561844-29562368	Promoter_Associated
cg01667185	0.857005868	0.8489593	0.01360969	chr11	66625638	+	PC	NM_022172;NM_000920;NM_024036;NM_001040716	Body;Body;1stExon;Body		11:66625102-66625651	Promoter_Associated
cg01667185	0.857005868	0.8489593	0.01360969	chr11	66625638	+	LRFN4	NM_022172;NM_000920;NM_024036;NM_001040716	Body;Body;1stExon;Body		11:66625102-66625651	Promoter_Associated
cg01670771	0.887707662	0.882232825	0.008925211	chr16	31009232	-	STX1B	NM_052874	Body		16:31007791-31009548	Promoter_Associated
cg01672455	0.035993535	0.033729711	0.093717869	chr16	2582142	-	CEMP1	NM_001048212	TSS1500		16:2581697-2582418	Promoter_Associated
cg01674679	0.046881134	0.043167838	0.119050651	chr13	27998804	-	GTF3A	NM_002097;NM_002097	1stExon;5'UTR		13:27998394-27999118	Promoter_Associated
cg01680009	0.074760314	0.06728203	0.15205139	chr3	184529753	-	VPS8	NM_015303;NM_001009921	TSS200;TSS200		3:184529515-184530995	Promoter_Associated
cg01685246	0.054844618	0.049507453	0.14770432	chr16	30538016	+	ZNF768	NM_024671	TSS200		16:30537713-30539229	Promoter_Associated
cg01687301	0.087386295	0.078935825	0.146726817	chr17	42785867	-	DBF4B	NM_145663;NM_025104	TSS200;TSS200		17:42785313-42786829	Promoter_Associated
cg01687711	0.074278939	0.069773728	0.090269295	chr10	74386160	-	CBARA1	NM_006077	TSS1500		10:74385369-74386490	Promoter_Associated
cg01695279	0.596448787	0.564782978	0.078701661	chr15	83733816	-	BTBD1	NM_025238;NM_001011885	Body;Body		15:83733664-83733849	Promoter_Associated_Cell_type_specific
cg01699425	0.077103377	0.071009035	0.118791453	chr16	31192719	-	FUS	NR_028388;NM_001170937;NM_004960;NM_001170634	Body;Body;Body;Body		16:31192559-31192819	Promoter_Associated
cg01701819	0.076441781	0.065214852	0.229160839	chr15	75287824	-	SCAMP5	NM_138967	TSS200		15:75287332-75288611	Promoter_Associated
cg01709316	0.086570417	0.080974428	0.096407732	chr16	2732203	-	KCTD5	NM_018992	TSS1500		16:2732022-2733136	Promoter_Associated
cg01712016	0.09592573	0.087498757	0.13265531	chr3	13521531	-	HDAC11	NM_024827;NM_001136041	TSS200;TSS1500		3:13521157-13521925	Promoter_Associated
cg01715842	0.409992199	0.389676503	0.073319517	chr16	85045600	-	ZDHHC7	NM_017740;NM_001145548	TSS1500;TSS1500		16:85044276-85045712	Promoter_Associated
cg01719268	0.61154294	0.59924999	0.029295824	chr16	50244074	-	PAPD5	NM_001040285;NM_001040284	Body;Body		16:50243795-50245544	Gene_Associated
cg01725199	0.04794618	0.043909174	0.126893477	chr9	101569990	-	GALNT12	NM_024642	1stExon		9:101568219-101571252	Promoter_Associated
cg01725773	0.113157812	0.107088306	0.079535245	chr14	23475850	+	C14orf93	NM_021944;NM_001130706;NM_001130708	5'UTR;5'UTR;5'UTR		14:23475785-23476943	Promoter_Associated
cg01728667	0.090669435	0.083039349	0.126821148	chr1	145439281	+	TXNIP	NM_006472	Body		1:145439272-145439297	Promoter_Associated
cg01730274	0.044606048	0.041565869	0.101839958	chr2	122407247	+	CLASP1	NM_001142274;NM_001142273;NM_015282	TSS200;TSS200;TSS200		2:122406388-122407658	Promoter_Associated
cg01734628	0.765575792	0.754576169	0.020878673	chr6	31926014	+	RDBP	NM_002904;NM_006929;NR_031601	Body;TSS1500;TSS1500		6:31925934-31927779	Promoter_Associated
cg01734628	0.765575792	0.754576169	0.020878673	chr6	31926014	+	SKIV2L	NM_002904;NM_006929;NR_031601	Body;TSS1500;TSS1500		6:31925934-31927779	Promoter_Associated
cg01734628	0.765575792	0.754576169	0.020878673	chr6	31926014	+	MIR1236	NM_002904;NM_006929;NR_031601	Body;TSS1500;TSS1500		6:31925934-31927779	Promoter_Associated
cg01735420	0.040618959	0.03803476	0.094834729	chr11	122527139	-	UBASH3B	NM_032873	Body		11:122526050-122527827	Promoter_Associated
cg01737828	0.084191694	0.07654039	0.137456667	chr15	75230659	+	COX5A	NM_004255	TSS200		15:75229766-75230826	Promoter_Associated
cg01739963	0.076394601	0.07284239	0.068692432	chr13	76123781	-	UCHL3	NM_006002	TSS200		13:76122743-76124508	Promoter_Associated
cg01742826	0.088425107	0.084117619	0.072048042	chr19	47104737	-	CALM3	NM_005184	Body		19:47103452-47105406	Promoter_Associated
cg01744130	0.091690694	0.084832439	0.112159281	chr2	86667850	+	KDM3A	NM_001146688;NM_018433	TSS1500;TSS1500		2:86667751-86668596	Promoter_Associated
cg01744215	0.053382117	0.050258849	0.0869789	chr16	9056616	-	USP7	NM_003470	Body		16:9056286-9056717	Promoter_Associated
cg01745657	0.07946416	0.073103099	0.12037176	chr3	111393169	-	PLCXD2	NM_001134478;NM_153268	TSS1500;TSS1500		3:111392831-111394066	Promoter_Associated
cg01749500	0.772824448	0.76283977	0.018760676	chr16	68027075	-	DPEP2	NM_022355	Body		16:68026579-68027947	Promoter_Associated
cg01760846	0.232854596	0.21721695	0.10029267	chr14	90722706	-	PSMC1	NM_002802	TSS200		14:90722496-90723565	Promoter_Associated_Cell_type_specific
cg01767202	0.065101386	0.060280071	0.111007135	chr14	36789886	+	MBIP	NM_001144891;NM_016586	TSS200;TSS200		14:36789314-36790602	Promoter_Associated
cg01769501	0.089024907	0.079451713	0.164130696	chr4	76912251	+	SDAD1	NM_018115	TSS200		4:76911730-76912391	Promoter_Associated
cg01771885	0.8533758	0.843968983	0.01599122	chr20	60882801	+	ADRM1	NM_007002;NM_175573	Body;Body		20:60882623-60882846	Gene_Associated_Cell_type_specific
cg01773951	0.062032111	0.056753455	0.128307008	chr1	247094386	-	AHCTF1	NM_015446	Body		1:247094292-247094531	Promoter_Associated
cg01776246	0.082144375	0.075377612	0.124025692	chr17	55038508	-	COIL	NM_004645	TSS200		17:55037861-55038949	Promoter_Associated
cg01777630	0.107890178	0.102187542	0.078344211	chr16	66914802	+	PDP2	NM_020786	5'UTR		16:66913721-66915160	Promoter_Associated
cg01778114	0.080413636	0.072454782	0.150359245	chr2	216877947	+	MREG	NM_018000	Body		2:216877662-216878778	Promoter_Associated
cg01781745	0.071730978	0.067012271	0.098170994	chr9	73029065	+	KLF9	NM_001206;NM_001206	1stExon;5'UTR		9:73028494-73029390	Promoter_Associated
cg01785060	0.051430231	0.048422071	0.086951862	chr9	14693082	-	ZDHHC21	NM_178566	5'UTR		9:14692775-14693902	Promoter_Associated
cg01786109	0.901191004	0.896317902	0.007822402	chr1	16056218	+	PLEKHM2	NM_015164	Body		1:16056122-16056330	Gene_Associated_Cell_type_specific
cg01788568	0.048651953	0.045548631	0.095090037	chr2	74154043	-	DGUOK	NM_080918;NM_080916	1stExon;1stExon		2:74153620-74154597	Promoter_Associated
cg01790771	0.51067596	0.493557008	0.049191414	chr12	45611089	-	ANO6	NM_001142679;NM_015899;NM_001142680;NM_001025356	Body;TSS1500;Body;Body		12:45610961-45611142	Promoter_Associated
cg01790771	0.51067596	0.493557008	0.049191414	chr12	45611089	-	PLEKHA9	NM_001142679;NM_015899;NM_001142680;NM_001025356	Body;TSS1500;Body;Body		12:45610961-45611142	Promoter_Associated
cg01791104	0.108214384	0.10036166	0.108684029	chr1	27113753	-	PIGV	NM_017837	TSS1500	RDMR	1:27113589-27114149	Promoter_Associated
cg01793042	0.064733451	0.059940296	0.110985209	chr12	116714297	-	MED13L	NM_015335	Body		12:116713773-116714905	Promoter_Associated
cg01793704	0.099167609	0.088830186	0.158818957	chr7	130126024	-	MEST	NM_177524	TSS200		7:130125763-130127331	Promoter_Associated
cg01794103	0.068271501	0.062191825	0.134558516	chr15	78342494	+	TBC1D2B	NM_144572;NM_015079	Body;Body		15:78342128-78342728	Promoter_Associated
cg01797169	0.826571755	0.814765213	0.020755681	chr12	107711489	+	BTBD11	NM_001018072	TSS1500		12:107711149-107712289	Promoter_Associated
cg01797567	0.039833884	0.03744439	0.089246575	chr14	50087093	+	MGAT2	NM_002408;NM_001001	TSS1500;5'UTR		14:50086698-50088193	Promoter_Associated
cg01797567	0.039833884	0.03744439	0.089246575	chr14	50087093	+	RPL36AL	NM_002408;NM_001001	TSS1500;5'UTR		14:50086698-50088193	Promoter_Associated
cg01799366	0.060451357	0.056297267	0.102709828	chr2	71222298	+	TEX261	NM_144582	TSS1500		2:71221079-71222995	Promoter_Associated
cg01799602	0.795976167	0.786766088	0.016790459	chr17	26894979	-	PIGS	NM_033198	Body		17:26894700-26895081	Gene_Associated_Cell_type_specific
cg01802397	0.070644255	0.065560025	0.10775584	chr14	39583830	+	SIP1	NM_001009182;NM_003616;NM_001009183	Body;Body;Body		14:39582981-39583920	Promoter_Associated
cg01802635	0.093583983	0.085402999	0.131974894	chr6	8064800	-	MUTED	NM_201280	TSS200		6:8063910-8065273	Promoter_Associated
cg01802811	0.09369037	0.088259382	0.086151127	chr4	119757670	-	SEC24D	NM_014822	TSS1500		4:119757574-119757839	Promoter_Associated
cg01810875	0.576461904	0.564659955	0.029842947	chr12	54891213	+	NCKAP1L	NM_005337	TSS1500		12:54891141-54891783	Promoter_Associated
cg01811561	0.062867354	0.059593527	0.077155411	chr16	67753396	-	GFOD2	NR_027399;NR_027398;NM_030819	TSS200;TSS200;TSS200		16:67752108-67754084	Promoter_Associated
cg01812463	0.069839571	0.066174252	0.077774723	chr16	30107488	-	YPEL3	NM_031477;NM_001145524;NM_031477;NM_001145524	1stExon;5'UTR;5'UTR;1stExon		16:30107413-30107792	Promoter_Associated
cg01813761	0.122279468	0.115092726	0.087385521	chr14	20812041	+	PARP2	NM_005484;NM_001042618;NR_002312	Body;Body;TSS1500		14:20811064-20812372	Promoter_Associated
cg01813761	0.122279468	0.115092726	0.087385521	chr14	20812041	+	RPPH1	NM_005484;NM_001042618;NR_002312	Body;Body;TSS1500		14:20811064-20812372	Promoter_Associated
cg01814833	0.057550226	0.05310592	0.115948915	chr7	75623698	+	TMEM120A	NM_031925	Body		7:75622859-75624736	Promoter_Associated
cg01822727	0.114311717	0.108406259	0.076525233	chr6	170101549	+	C6orf120	NM_001029863;NM_182552	TSS1500;5'UTR		6:170101378-170103186	Promoter_Associated
cg01822727	0.114311717	0.108406259	0.076525233	chr6	170101549	+	WDR27	NM_001029863;NM_182552	TSS1500;5'UTR		6:170101378-170103186	Promoter_Associated
cg01823416	0.149332034	0.144296651	0.04948587	chr1	47082372	+	MOBKL2C	NM_201403	5'UTR		1:47081604-47083116	Promoter_Associated
cg01834625	0.083302221	0.076262565	0.1273799	chr1	151254649	-	ZNF687	NM_020832	TSS200		1:151253539-151254959	Promoter_Associated
cg01837275	0.145497984	0.130795011	0.153691651	chr13	97874533	-	MBNL2	NM_207304;NM_144778	TSS200;TSS200		13:97874280-97875082	Promoter_Associated
cg01837777	0.066156084	0.062179915	0.089425189	chr17	38136779	+	PSMD3	NM_002809	TSS1500		17:38135974-38138026	Promoter_Associated
cg01840333	0.77165938	0.75186708	0.03748653	chr6	26225767	-	HIST1H3E	NM_003532	1stExon	RDMR	6:26225338-26226287	Promoter_Associated
cg01841828	0.057475395	0.053091985	0.114450386	chr16	69166849	-	CHTF8	NM_001040144;NM_001039690;NR_033227;NM_001040146;NM_032830	TSS1500;TSS1500;TSS1500;TSS1500;5'UTR		16:69166771-69166878	Promoter_Associated
cg01841828	0.057475395	0.053091985	0.114450386	chr16	69166849	-	CIRH1A	NM_001040144;NM_001039690;NR_033227;NM_001040146;NM_032830	TSS1500;TSS1500;TSS1500;TSS1500;5'UTR		16:69166771-69166878	Promoter_Associated
cg01848594	0.065725177	0.06081099	0.112114046	chr16	81041324	-	CENPN	NM_001100624;NM_001100625;NM_018455;NM_020188	5'UTR;5'UTR;5'UTR;TSS1500		16:81039851-81041527	Promoter_Associated
cg01848594	0.065725177	0.06081099	0.112114046	chr16	81041324	-	C16orf61	NM_001100624;NM_001100625;NM_018455;NM_020188	5'UTR;5'UTR;5'UTR;TSS1500		16:81039851-81041527	Promoter_Associated
cg01854420	0.05577348	0.05225064	0.094130577	chr3	99536702	-	MIR548G	NR_031662;NM_032359;NM_032359	Body;1stExon;5'UTR		3:99535879-99537412	Promoter_Associated
cg01854420	0.05577348	0.05225064	0.094130577	chr3	99536702	-	C3orf26	NR_031662;NM_032359;NM_032359	Body;1stExon;5'UTR		3:99535879-99537412	Promoter_Associated
cg01855013	0.576152871	0.560311599	0.040222297	chr16	31489209	-	TGFB1I1	NM_015927;NM_001042454;NM_001164719	3'UTR;3'UTR;3'UTR		16:31487307-31489273	Promoter_Associated
cg01855674	0.060643388	0.055910998	0.11721826	chr21	34639040	+	IL10RB	NM_000628	Body		21:34637884-34639713	Promoter_Associated
cg01855735	0.0786524	0.07109372	0.14576867	chr3	101546709	+	FAM55C	NM_145037;NM_001134456;NM_001005474	3'UTR;3'UTR;TSS200		3:101546192-101546964	Promoter_Associated
cg01855735	0.0786524	0.07109372	0.14576867	chr3	101546709	+	NFKBIZ	NM_145037;NM_001134456;NM_001005474	3'UTR;3'UTR;TSS200		3:101546192-101546964	Promoter_Associated
cg01856650	0.038027802	0.035113241	0.115039381	chr5	271569	+	PDCD6	NM_013232	TSS200		5:271165-272180	Promoter_Associated
cg01865606	0.088803208	0.08066753	0.138623706	chr6	53214076	-	ELOVL5	NM_021814	TSS200	DMR	6:53212333-53214175	Promoter_Associated
cg01866064	0.067775433	0.063524551	0.093448158	chr20	18487951	+	SEC23B	NM_006363;NM_032985;NM_032986	TSS1500;TSS1500;TSS1500		20:18487702-18489015	Promoter_Associated
cg01870865	0.847331183	0.836148821	0.019166222	chr3	48507087	-	TREX1	NM_016381;NM_033629	TSS200;TSS200		3:48506323-48507272	Promoter_Associated
cg01871979	0.854993556	0.844691679	0.017488708	chr12	132632781	-	NOC4L	NM_024078	Body		12:132632761-132633351	Gene_Associated
cg01877196	0.059602947	0.055039644	0.114912519	chr1	28559339	+	DNAJC8	NM_014280	Body		1:28558951-28559802	Promoter_Associated
cg01878705	0.153876533	0.139950454	0.136857055	chr18	47012892	+	MIR1539	NR_031720;NM_001035005	TSS1500;5'UTR	RDMR	18:47012595-47014206	Promoter_Associated
cg01878705	0.153876533	0.139950454	0.136857055	chr18	47012892	+	C18orf32	NR_031720;NM_001035005	TSS1500;5'UTR	RDMR	18:47012595-47014206	Promoter_Associated
cg01879488	0.090694338	0.07907401	0.197808901	chr11	35160498	+	CD44	NM_001001389;NM_001001390;NM_001001391;NM_000610;NM_001001392;NM_001001392;NM_001001391;NM_000610;NM_001001389;NM_001001390	5'UTR;1stExon;1stExon;5'UTR;1stExon;5'UTR;5'UTR;1stExon;1stExon;5'UTR		11:35160307-35162010	Promoter_Associated
cg01884537	0.1361941	0.123732889	0.138435173	chr3	9005400	+	RAD18	NM_020165	TSS1500		3:9004326-9005756	Promoter_Associated
cg01887804	0.205671064	0.186298168	0.142725342	chr15	40697568	-	IVD	NM_002225;NM_001159508	TSS200;TSS200		15:40697422-40698725	Promoter_Associated
cg01891711	0.123784709	0.11914645	0.055097142	chr22	37640509	-	RAC2	NM_002872	TSS1500		22:37639894-37640899	Promoter_Associated
cg01896926	0.041512642	0.03913774	0.084990296	chr17	685509	-	GLOD4	NM_016080;NM_016080;NM_018146	5'UTR;1stExon;TSS200		17:684463-686395	Promoter_Associated
cg01896926	0.041512642	0.03913774	0.084990296	chr17	685509	-	RNMTL1	NM_016080;NM_016080;NM_018146	5'UTR;1stExon;TSS200		17:684463-686395	Promoter_Associated
cg01901210	0.171327837	0.161200051	0.087907372	chr5	125758791	+	GRAMD3	NM_001146319;NM_001146321;NM_023927;NM_001146320	Body;TSS200;TSS200;TSS200		5:125758430-125759955	Promoter_Associated
cg01902747	0.073936883	0.068837745	0.103094395	chr10	32734661	+	CCDC7	NM_145023;NM_001026383	TSS1500;TSS1500		10:32734493-32735840	Promoter_Associated
cg01904812	0.760390882	0.728741496	0.061334089	chr1	17746340	+	RCC2	NM_018715;NM_001136204	Body;Body		1:17745852-17747222	Gene_Associated
cg01906801	0.856215518	0.84824146	0.013498984	chr17	38191472	-	MED24	NM_014815;NM_001079518	Body;Body		17:38191181-38192230	Gene_Associated_Cell_type_specific
cg01906922	0.087464493	0.079160557	0.143915703	chr14	74552227	-	ALDH6A1	NM_005589;NM_001024674	TSS1500;Body		14:74550629-74552293	Promoter_Associated
cg01906922	0.087464493	0.079160557	0.143915703	chr14	74552227	-	LIN52	NM_005589;NM_001024674	TSS1500;Body		14:74550629-74552293	Promoter_Associated
cg01906998	0.061742994	0.057259931	0.108749511	chr17	73974972	+	C17orf106	NM_001113324;NM_004035;NM_007292	TSS1500;Body;Body		17:73974472-73976123	Promoter_Associated
cg01906998	0.061742994	0.057259931	0.108749511	chr17	73974972	+	ACOX1	NM_001113324;NM_004035;NM_007292	TSS1500;Body;Body		17:73974472-73976123	Promoter_Associated
cg01909833	0.064855502	0.060083491	0.110260347	chr6	32937267	-	BRD2	NM_001113182;NM_005104	TSS1500;5'UTR		6:32935307-32938185	Promoter_Associated
cg01912298	0.896725286	0.883824203	0.020906641	chr17	4872499	-	CAMTA2	NM_015099;NM_001171167;NM_001171166;NM_001171168;NM_004890	Body;Body;Body;Body;TSS1500		17:4870069-4873104	Promoter_Associated
cg01914037	0.108718231	0.099222741	0.131851166	chr4	129207725	-	PGRMC2	NM_006320	Body		4:129207642-129207889	Promoter_Associated
cg01915196	0.071870584	0.064372325	0.158960836	chr12	57916109	-	MBD6	NM_052897	TSS1500		12:57913637-57917461	Promoter_Associated
cg01916762	0.040230692	0.036570786	0.137604944	chr5	59996028	-	DEPDC1B	NM_018369;NM_001145208	TSS200;TSS200		5:59995395-59996826	Promoter_Associated
cg01918706	0.054492791	0.045898087	0.24763137	chr1	202310841	+	UBE2T	NM_014176	5'UTR		1:202310694-202311433	Promoter_Associated
cg01923337	0.840033121	0.8299828	0.017364771	chr16	2571449	+	AMDHD2	NM_001145815;NM_015944	Body;Body		16:2569687-2571580	Promoter_Associated
cg01926073	0.887475243	0.88270503	0.007775456	chr11	68565744	-	CPT1A	NM_001876;NM_001031847	Body;Body		11:68565475-68566829	Gene_Associated
cg01927887	0.140182585	0.130640947	0.101699983	chr17	65374072	+	PITPNC1	NM_012417;NM_181671;NM_012417;NM_181671	5'UTR;1stExon;1stExon;5'UTR		17:65373830-65375542	Promoter_Associated
cg01932091	0.049596862	0.04725532	0.06977211	chr1	29213675	-	EPB41	NM_203343;NM_001166007;NM_001166005;NM_004437;NM_203343;NM_203342;NM_004437;NM_001166007;NM_203342;NM_001166005	1stExon;5'UTR;5'UTR;1stExon;5'UTR;5'UTR;5'UTR;1stExon;1stExon;1stExon		1:29212961-29214524	Promoter_Associated
cg01942719	0.084390209	0.08011997	0.074913746	chr1	12079274	+	MIIP	NM_021933	TSS1500		1:12079085-12080127	Promoter_Associated
cg01943504	0.05886346	0.05460011	0.108468498	chr12	42538901	+	GXYLT1	NM_173601;NM_001099650	TSS1500;TSS1500		12:42538483-42538963	Promoter_Associated
cg01944226	0.911261116	0.90631805	0.007847092	chr17	80188056	-	SLC16A3	NM_001042422;NM_004207	5'UTR;5'UTR		17:80187867-80189487	Promoter_Associated
cg01944585	0.054374177	0.050055752	0.119385806	chr17	72732912	-	RAB37	NM_001163989;NM_001163990;NM_175738;NM_001006638	TSS200;TSS1500;Body;TSS1500		17:72732881-72733203	Promoter_Associated
cg01946548	0.112040503	0.101359751	0.144535484	chr3	149469835	+	COMMD2	NM_016094	Body		3:149469407-149470954	Promoter_Associated
cg01948190	0.065662302	0.061470186	0.09517848	chr6	109703904	+	CD164	NM_001142401;NM_001142403;NM_006016;NM_001142404;NM_001142402	TSS200;TSS200;TSS200;TSS200;TSS200		6:109703438-109704913	Promoter_Associated
cg01952088	0.086830958	0.080256338	0.113594166	chr5	40679966	+	PTGER4	NM_000958	TSS200		5:40679885-40680291	Promoter_Associated_Cell_type_specific
cg01966966	0.158046033	0.151072479	0.065103957	chr3	52008654	-	ABHD14B	NR_027476;NM_032750;NM_015407;NM_001146314	TSS200;TSS200;TSS1500;TSS200		3:52007848-52009460	Promoter_Associated
cg01966966	0.158046033	0.151072479	0.065103957	chr3	52008654	-	ABHD14A	NR_027476;NM_032750;NM_015407;NM_001146314	TSS200;TSS200;TSS1500;TSS200		3:52007848-52009460	Promoter_Associated
cg01969748	0.08323732	0.079457349	0.067049853	chr1	109420034	+	GPSM2	NM_013296	5'UTR		1:109419188-109420934	Promoter_Associated
cg01970638	0.048520504	0.042829705	0.179982811	chr16	57520503	+	DOK4	NM_018110	TSS200		16:57519325-57521053	Promoter_Associated
cg01980562	0.149627449	0.141573976	0.079818759	chr19	1174207	+	SBNO2	NM_014963;NM_014963	1stExon;5'UTR		19:1173047-1174733	Promoter_Associated
cg01986131	0.444294568	0.424086638	0.067157476	chr17	42092588	+	TMEM101	NM_032376	TSS1500		17:42091794-42092697	Promoter_Associated_Cell_type_specific
cg01993865	0.061066863	0.057616176	0.083915827	chr20	17550690	-	DSTN	NM_006870;NM_001011546;NM_001011546;NM_006870	5'UTR;5'UTR;1stExon;1stExon		20:17550537-17550927	Promoter_Associated
cg01995078	0.033172698	0.031203811	0.088274097	chr19	39109698	-	MAP4K1	NM_007181;NM_013234;NM_001042600	TSS1500;TSS200;TSS1500		19:39108249-39110187	Promoter_Associated
cg01995078	0.033172698	0.031203811	0.088274097	chr19	39109698	-	EIF3K	NM_007181;NM_013234;NM_001042600	TSS1500;TSS200;TSS1500		19:39108249-39110187	Promoter_Associated
cg01999229	0.04907141	0.045618812	0.105253876	chr19	49588434	-	SNRNP70	NM_003089	TSS200		19:49588069-49589441	Promoter_Associated
cg01999951	0.080577953	0.074759189	0.108134233	chr2	206951097	-	INO80D	NM_017759	TSS200		2:206950589-206951154	Promoter_Associated
cg02003624	0.050930394	0.047717975	0.093994072	chr2	128849209	+	UGGT1	NM_020120;NR_027671	Body;Body		2:128848185-128849737	Promoter_Associated
cg02010262	0.094485707	0.08895856	0.086962667	chr3	33840670	+	PDCD6IP	NM_001162429;NR_027868;NM_013374	Body;Body;Body		3:33839525-33840854	Promoter_Associated
cg02018101	0.075556468	0.069953275	0.111163657	chr14	64320521	+	SYNE2	NM_182914;NM_015180	5'UTR;5'UTR		14:64319627-64320602	Promoter_Associated
cg02020528	0.09467734	0.089348123	0.083581756	chr7	103848752	+	ORC5L	NM_002553;NM_181747	TSS1500;TSS1500		7:103847476-103849161	Promoter_Associated
cg02021817	0.147921665	0.135066106	0.13116768	chr16	53468150	-	RBL2	NM_005611	TSS200		16:53467838-53469685	Promoter_Associated
cg02022181	0.863108528	0.855586213	0.012628742	chr7	1063891	+	C7orf50	NM_001134395;NM_032350;NR_029898;NM_001134396	Body;Body;TSS1500;Body		7:1063843-1064769	Gene_Associated
cg02022181	0.863108528	0.855586213	0.012628742	chr7	1063891	+	MIR339	NM_001134395;NM_032350;NR_029898;NM_001134396	Body;Body;TSS1500;Body		7:1063843-1064769	Gene_Associated
cg02025407	0.059058165	0.055106858	0.099904657	chr20	5986831	-	CRLS1	NM_019095;NM_019095;NM_001127458	1stExon;5'UTR;TSS1500		20:5986024-5987319	Promoter_Associated
cg02031769	0.058382406	0.053235437	0.133146734	chr6	161695303	-	AGPAT4	NM_020133	TSS200		6:161694282-161695732	Promoter_Associated
cg02034516	0.058531472	0.055262051	0.082923454	chr7	95951479	-	SLC25A13	NM_014251;NR_027662;NM_001160210	TSS200;TSS200;TSS200		7:95950618-95951722	Promoter_Associated
cg02035330	0.056481363	0.052460494	0.106543525	chr19	36036387	-	TMEM147	NM_032635	TSS200		19:36036313-36036667	Promoter_Associated
cg02039171	0.769309501	0.757679262	0.021976865	chr14	23588162	+	CEBPE	NM_001805	1stExon		14:23588131-23588401	Promoter_Associated_Cell_type_specific
cg02039920	0.055061091	0.050966548	0.11148255	chr11	62538747	+	TAF6L	NM_006473	TSS200		11:62538465-62539595	Promoter_Associated
cg02044337	0.087105591	0.08030323	0.117307312	chr19	50270616	-	AP2A1	NM_014203;NM_130787	Body;Body		19:50269330-50271421	Promoter_Associated
cg02047577	0.039773165	0.036752273	0.113961889	chr20	62587702	-	UCKL1AS	NR_027287;NM_017859	Body;1stExon		20:62587643-62588035	Promoter_Associated
cg02047577	0.039773165	0.036752273	0.113961889	chr20	62587702	-	UCKL1	NR_027287;NM_017859	Body;1stExon		20:62587643-62588035	Promoter_Associated
cg02049210	0.515767573	0.49124496	0.070278467	chr8	48647583	+	KIAA0146	NM_001080394	Body		8:48647459-48648245	Promoter_Associated_Cell_type_specific
cg02049941	0.088247678	0.081653696	0.112040118	chr12	54673331	+	HNRNPA1	NM_002136;NR_002944;NM_031157;NM_012117	TSS1500;TSS1500;TSS1500;5'UTR		12:54673072-54675125	NonGene_Associated
cg02049941	0.088247678	0.081653696	0.112040118	chr12	54673331	+	HNRPA1L-2	NM_002136;NR_002944;NM_031157;NM_012117	TSS1500;TSS1500;TSS1500;5'UTR		12:54673072-54675125	NonGene_Associated
cg02049941	0.088247678	0.081653696	0.112040118	chr12	54673331	+	CBX5	NM_002136;NR_002944;NM_031157;NM_012117	TSS1500;TSS1500;TSS1500;5'UTR		12:54673072-54675125	NonGene_Associated
cg02052726	0.567900071	0.54657448	0.055218989	chr11	126180465	+	DCPS	NM_014026	Body		11:126180401-126180848	Gene_Associated
cg02060408	0.061321119	0.054617247	0.167027443	chr1	150898663	-	SETDB1	NM_012432;NM_001145415;NR_026977	TSS200;TSS200;TSS200		1:150898417-150899298	Promoter_Associated
cg02066222	0.040493845	0.037500979	0.110774358	chr1	114354688	-	RSBN1	NM_018364	1stExon		1:114353908-114355752	Promoter_Associated
cg02066994	0.095135414	0.089542867	0.087403973	chr5	32313358	-	MTMR12	NM_001040446	TSS1500		5:32312943-32313564	Promoter_Associated
cg02071276	0.08706693	0.078052126	0.157686937	chr1	224303989	+	FBXO28	NM_015176;NM_001136115	Body;Body		1:224303860-224304349	Promoter_Associated_Cell_type_specific
cg02076642	0.080169722	0.074592834	0.10402043	chr12	125477679	+	BRI3BP	NM_080626	TSS1500		12:125477225-125479150	Promoter_Associated
cg02081001	0.350175803	0.326801259	0.099665859	chr11	18720931	-	TMEM86A	NM_153347	Body		11:18719642-18720950	Promoter_Associated
cg02083999	0.114988776	0.105521598	0.123954737	chr3	121265395	+	POLQ	NM_199420	TSS1500		3:121264057-121265948	Promoter_Associated
cg02090638	0.058994359	0.054895214	0.103896625	chr11	31391270	-	DNAJC24	NM_181706;NM_181807;NM_181807	TSS200;5'UTR;1stExon		11:31390787-31391826	Promoter_Associated
cg02090638	0.058994359	0.054895214	0.103896625	chr11	31391270	-	DCDC1	NM_181706;NM_181807;NM_181807	TSS200;5'UTR;1stExon		11:31390787-31391826	Promoter_Associated
cg02095937	0.134412554	0.122148569	0.138030932	chr3	160166877	+	TRIM59	NM_173084	5'UTR		3:160166409-160168278	Promoter_Associated
cg02096001	0.083360728	0.077279337	0.109285165	chr17	39844436	+	EIF1	NM_005801	TSS1500		17:39844212-39846513	Promoter_Associated
cg02106534	0.601223588	0.569671077	0.077772452	chr16	4561545	-	C16orf5	NM_013399	3'UTR		16:4561061-4562610	Gene_Associated
cg02107269	0.037088858	0.033993743	0.125716618	chr1	27248138	-	NUDC	NM_006600	TSS200		1:27247533-27248823	Promoter_Associated
cg02110333	0.042421455	0.0396131	0.098816516	chr5	1800184	+	NDUFS6	NM_004553;NM_032479	TSS1500;TSS1500		5:1799828-1800255	Promoter_Associated
cg02110333	0.042421455	0.0396131	0.098816516	chr5	1800184	+	MRPL36	NM_004553;NM_032479	TSS1500;TSS1500		5:1799828-1800255	Promoter_Associated
cg02113729	0.044481255	0.041581501	0.097255675	chr13	99852422	-	UBAC2	NR_026644;NM_177967;NM_001144072	TSS1500;TSS1500;TSS1500		13:99852371-99854796	Promoter_Associated
cg02114850	0.055859106	0.052218641	0.097227593	chr6	44191196	-	SLC29A1	NM_001078177;NM_001078174;NM_004955;NM_001078176;NM_001078175	TSS200;5'UTR;5'UTR;TSS200;TSS200		6:44191128-44191461	Promoter_Associated
cg02120739	0.076407841	0.069851085	0.129438174	chr6	89855505	-	PM20D2	NM_001010853	TSS1500		6:89855151-89856340	Promoter_Associated
cg02132003	0.033368525	0.031127342	0.100305522	chr17	79849678	-	ANAPC11	NM_001002245;NM_001002245;NM_016476;NM_001002248;NM_001002246;NM_001002244;NM_001002248;NM_001002247;NM_016476;NM_001002249;NM_001002244;NM_001002247;NM_001002246;NM_005782	1stExon;5'UTR;5'UTR;5'UTR;5'UTR;5'UTR;1stExon;5'UTR;1stExon;TSS200;1stExon;1stExon;1stExon;TSS1500		17:79848688-79850199	Promoter_Associated
cg02132003	0.033368525	0.031127342	0.100305522	chr17	79849678	-	THOC4	NM_001002245;NM_001002245;NM_016476;NM_001002248;NM_001002246;NM_001002244;NM_001002248;NM_001002247;NM_016476;NM_001002249;NM_001002244;NM_001002247;NM_001002246;NM_005782	1stExon;5'UTR;5'UTR;5'UTR;5'UTR;5'UTR;1stExon;5'UTR;1stExon;TSS200;1stExon;1stExon;1stExon;TSS1500		17:79848688-79850199	Promoter_Associated
cg02132636	0.096641097	0.087169475	0.14881382	chr2	170551350	-	PHOSPHO2	NM_001008489;NM_144711;NM_001085447	5'UTR;5'UTR;TSS1500		2:170550412-170551785	Promoter_Associated
cg02132636	0.096641097	0.087169475	0.14881382	chr2	170551350	-	KLHL23	NM_001008489;NM_144711;NM_001085447	5'UTR;5'UTR;TSS1500		2:170550412-170551785	Promoter_Associated
cg02132636	0.096641097	0.087169475	0.14881382	chr2	170551350	-	C2orf77	NM_001008489;NM_144711;NM_001085447	5'UTR;5'UTR;TSS1500		2:170550412-170551785	Promoter_Associated
cg02136259	0.709035336	0.700420059	0.017637128	chr7	150754040	-	CDK5	NM_004935;NM_001164410	Body;Body		7:150753276-150754053	Promoter_Associated
cg02137183	0.866857905	0.854756105	0.020282705	chr7	141250424	-	AGK	NM_018238	TSS1500		7:141250424-141251988	Promoter_Associated_Cell_type_specific
cg02142657	0.055138321	0.051200338	0.106902017	chr14	77278949	-	ANGEL1	NM_015305	Body		14:77278394-77280037	Promoter_Associated
cg02151036	0.047791485	0.04535932	0.075354572	chr7	97910856	+	BRI3	NM_001159491;NM_015379	TSS200;TSS200		7:97910326-97910974	Promoter_Associated
cg02151301	0.418400773	0.40214736	0.057161266	chr20	30101785	-	HM13	NM_030789;NM_178582;NM_178580;NM_178581	TSS1500;TSS1500;TSS1500;TSS1500		20:30101651-30103097	Promoter_Associated
cg02153871	0.065566061	0.062009973	0.080448966	chr5	140070879	+	HARS2	NM_012208;NM_002109	TSS200;1stExon		5:140070677-140071587	Promoter_Associated
cg02153871	0.065566061	0.062009973	0.080448966	chr5	140070879	+	HARS	NM_012208;NM_002109	TSS200;1stExon		5:140070677-140071587	Promoter_Associated
cg02159763	0.262318618	0.247669729	0.08290266	chr13	111358924	+	CARS2	NM_024537	TSS1500		13:111357549-111359120	Promoter_Associated
cg02161380	0.09411602	0.088284635	0.092277936	chr5	95066722	-	RHOBTB3	NM_014899	TSS200		5:95066514-95067866	Promoter_Associated
cg02162412	0.059433344	0.056043637	0.08472197	chr5	74632926	-	HMGCR	NM_001130996;NM_000859	TSS200;TSS200		5:74631973-74633740	Promoter_Associated
cg02167021	0.042747211	0.037243685	0.198834455	chr3	121379791	-	HCLS1	NM_005335	TSS200		3:121379051-121380172	Promoter_Associated
cg02169098	0.04679158	0.043625438	0.101079317	chr22	42017294	-	PPPDE2	NM_015704;NM_001469;NM_001469	TSS1500;5'UTR;1stExon		22:42016159-42018029	Promoter_Associated
cg02169098	0.04679158	0.043625438	0.101079317	chr22	42017294	-	XRCC6	NM_015704;NM_001469;NM_001469	TSS1500;5'UTR;1stExon		22:42016159-42018029	Promoter_Associated
cg02178898	0.083792342	0.075705558	0.14641918	chr13	41837525	+	MTRF1	NM_004294	5'UTR		13:41837168-41838227	Promoter_Associated
cg02180766	0.038773471	0.035538535	0.125685678	chr20	3827347	+	MAVS	NM_020746	TSS200		20:3826831-3828592	Promoter_Associated
cg02185190	0.777770746	0.764778096	0.024303768	chrX	118534462	+	SLC25A43	NM_145305	Body		X:118534451-118534579	Promoter_Associated
cg02186277	0.885513037	0.880680144	0.007895409	chr17	72208213	+	TTYH2	NM_032646;NR_026914	TSS1500;Body	RDMR	17:72207683-72210262	Promoter_Associated
cg02186277	0.885513037	0.880680144	0.007895409	chr17	72208213	+	MGC16275	NM_032646;NR_026914	TSS1500;Body	RDMR	17:72207683-72210262	Promoter_Associated
cg02187196	0.514295765	0.481711666	0.094428409	chr20	3869020	+	PANK2	NM_153638;NM_153640;NM_024960	TSS1500;TSS1500;TSS1500	RDMR	20:3868641-3870177	Promoter_Associated
cg02192528	0.890973545	0.883647536	0.011911564	chr4	8478146	+	C4orf23	NM_152544	3'UTR		4:8478029-8478204	Gene_Associated_Cell_type_specific
cg02197918	0.041319522	0.038161636	0.114700536	chr13	103249205	+	TPP2	NM_003291	TSS200		13:103248415-103249495	Promoter_Associated
cg02198017	0.107873305	0.102780795	0.069767176	chr14	103801143	+	EIF5	NM_183004;NM_001969	TSS200;5'UTR		14:103800980-103801225	Promoter_Associated
cg02201132	0.899825245	0.895136619	0.007536954	chr2	242212884	-	HDLBP	NM_005336;NM_203346	5'UTR;TSS1500		2:242211074-242214010	Promoter_Associated
cg02203542	0.049916246	0.046647371	0.097713668	chr20	305175	+	SOX12	NM_006943	TSS1500		20:304798-305275	Promoter_Associated
cg02204038	0.076986081	0.06975626	0.142274936	chr11	62496330	-	TTC9C	NM_173810	1stExon		11:62494750-62496440	Promoter_Associated
cg02205221	0.047881223	0.044579042	0.103094379	chr4	6989335	-	TBC1D14	NM_001113361;NM_020773;NM_001113363	Body;Body;Body		4:6987888-6989839	Promoter_Associated
cg02209504	0.079203211	0.073876579	0.100441863	chr10	64576388	+	EGR2	NM_001136178;NM_001136179;NM_000399;NM_001136177	5'UTR;TSS1500;TSS1500;TSS1500		10:64576000-64576629	Promoter_Associated
cg02210140	0.049925026	0.046894323	0.09034989	chr6	155635646	+	TFB1M	NM_016020	TSS200		6:155634843-155636349	Promoter_Associated
cg02212310	0.04953538	0.045473452	0.123434776	chr6	31587974	+	BAT2	NM_080686	TSS1500		6:31587577-31589180	Promoter_Associated
cg02212606	0.832070192	0.825911261	0.010718457	chr16	3536023	-	NAT15	NM_001083600;NM_024845;NM_001083601	3'UTR;3'UTR;3'UTR		16:3535989-3536095	Gene_Associated_Cell_type_specific
cg02213287	0.0825919	0.074360488	0.15146406	chr14	20773640	+	TTC5	NM_138376	Body		14:20773518-20774541	Promoter_Associated
cg02217979	0.045927462	0.042087893	0.12595179	chr12	123868268	-	SETD8	NM_020382	TSS1500		12:123868104-123870474	Promoter_Associated
cg02220125	0.676020436	0.658330517	0.038254784	chr17	76164117	+	SYNGR2	NM_004710	TSS1500		17:76164112-76165518	Promoter_Associated
cg02220196	0.095228503	0.089737006	0.085690401	chr17	37886847	+	C17orf37	NM_032339	TSS200		17:37885578-37887673	Promoter_Associated
cg02222604	0.058742072	0.05433028	0.112637677	chr17	16342013	-	NCRNA00188	NR_027159;NR_027169;NR_027160;NR_027172;NR_027174;NR_027170;NR_027175;NR_027171;NR_003043;NR_027667;NR_027163;NR_027179;NR_027167;NR_002744;NR_027158;NR_027177;NR_027176;NR_027162;NR_027178;NR_027161;NR_027166;NR_027173;NR_027165;NR_027168;NR_027164	TSS1500;TSS1500;TSS1500;TSS1500;TSS1500;TSS1500;TSS1500;TSS1500;TSS1500;TSS1500;TSS1500;TSS1500;TSS1500;TSS1500;TSS1500;TSS1500;TSS1500;TSS1500;TSS1500;TSS1500;TSS1500;TSS1500;TSS1500;TSS1500;TSS1500		17:16341578-16343553	Promoter_Associated
cg02222604	0.058742072	0.05433028	0.112637677	chr17	16342013	-	SNORD49B	NR_027159;NR_027169;NR_027160;NR_027172;NR_027174;NR_027170;NR_027175;NR_027171;NR_003043;NR_027667;NR_027163;NR_027179;NR_027167;NR_002744;NR_027158;NR_027177;NR_027176;NR_027162;NR_027178;NR_027161;NR_027166;NR_027173;NR_027165;NR_027168;NR_027164	TSS1500;TSS1500;TSS1500;TSS1500;TSS1500;TSS1500;TSS1500;TSS1500;TSS1500;TSS1500;TSS1500;TSS1500;TSS1500;TSS1500;TSS1500;TSS1500;TSS1500;TSS1500;TSS1500;TSS1500;TSS1500;TSS1500;TSS1500;TSS1500;TSS1500		17:16341578-16343553	Promoter_Associated
cg02222604	0.058742072	0.05433028	0.112637677	chr17	16342013	-	SNORD49A	NR_027159;NR_027169;NR_027160;NR_027172;NR_027174;NR_027170;NR_027175;NR_027171;NR_003043;NR_027667;NR_027163;NR_027179;NR_027167;NR_002744;NR_027158;NR_027177;NR_027176;NR_027162;NR_027178;NR_027161;NR_027166;NR_027173;NR_027165;NR_027168;NR_027164	TSS1500;TSS1500;TSS1500;TSS1500;TSS1500;TSS1500;TSS1500;TSS1500;TSS1500;TSS1500;TSS1500;TSS1500;TSS1500;TSS1500;TSS1500;TSS1500;TSS1500;TSS1500;TSS1500;TSS1500;TSS1500;TSS1500;TSS1500;TSS1500;TSS1500		17:16341578-16343553	Promoter_Associated
cg02226688	0.035645244	0.032973724	0.112392773	chr4	83351676	-	ENOPH1	NM_021204;NR_003249;NM_031372	TSS200;TSS1500;TSS1500		4:83350491-83352125	Promoter_Associated
cg02226688	0.035645244	0.032973724	0.112392773	chr4	83351676	-	HNRPDL	NM_021204;NR_003249;NM_031372	TSS200;TSS1500;TSS1500		4:83350491-83352125	Promoter_Associated
cg02228329	0.042190443	0.039472358	0.096073527	chr11	64053129	+	BAD	NM_032989;NM_020155;NM_001170726;NM_004322;NM_001170880;NM_001170881	TSS1500;TSS1500;Body;TSS1500;TSS1500;5'UTR		11:64051877-64054696	Promoter_Associated
cg02228329	0.042190443	0.039472358	0.096073527	chr11	64053129	+	GPR137	NM_032989;NM_020155;NM_001170726;NM_004322;NM_001170880;NM_001170881	TSS1500;TSS1500;Body;TSS1500;TSS1500;5'UTR		11:64051877-64054696	Promoter_Associated
cg02231052	0.129514851	0.118510512	0.128102501	chr11	75111245	-	RPS3	NM_001005;NR_000005	Body;TSS200		11:75110185-75111834	Promoter_Associated
cg02231052	0.129514851	0.118510512	0.128102501	chr11	75111245	-	SNORD15A	NM_001005;NR_000005	Body;TSS200		11:75110185-75111834	Promoter_Associated
cg02231295	0.042834235	0.039431576	0.119412935	chr11	67159389	-	RAD9A	NM_004584	TSS200		11:67158811-67160053	Promoter_Associated
cg02238178	0.089908402	0.084140033	0.095663571	chr22	37545969	+	IL2RB	NM_000878	TSS200		22:37544958-37546487	Promoter_Associated
cg02239082	0.098260305	0.093970312	0.064403681	chr19	48972844	-	CYTH2	NM_004228;NM_017457	Body;Body		19:48971917-48973239	Promoter_Associated
cg02241235	0.153349473	0.145262688	0.078159025	chr10	70661129	+	DDX50	NM_024045;NM_024045	1stExon;5'UTR		10:70660262-70661664	Promoter_Associated
cg02243665	0.791215474	0.771013003	0.03731545	chr8	146013792	+	ZNF34	NM_030580	TSS1500		8:146011985-146014395	Promoter_Associated
cg02247430	0.722834781	0.705787905	0.03443122	chr14	53258644	-	GNPNAT1	NM_198066	TSS1500		14:53258001-53258657	Promoter_Associated
cg02250357	0.117500788	0.104904863	0.163588881	chr16	69795965	-	WWP2	NM_007014;NM_199423	TSS1500;TSS1500		16:69795754-69797309	Promoter_Associated
cg02253499	0.739116417	0.716842986	0.044144466	chr3	12602046	+	MKRN2	NM_014160	Body		3:12602009-12602160	Promoter_Associated_Cell_type_specific
cg02260481	0.067648087	0.062564427	0.112706533	chr6	133135438	-	RPS12	NM_001016;NR_002434	TSS1500;TSS1500		6:133135085-133136146	Promoter_Associated
cg02260481	0.067648087	0.062564427	0.112706533	chr6	133135438	-	SNORD101	NM_001016;NR_002434	TSS1500;TSS1500		6:133135085-133136146	Promoter_Associated
cg02263479	0.037375374	0.034159223	0.129812878	chr16	2097837	+	NTHL1	NM_002528;NM_001077183;NM_001114382;NM_000548	1stExon;TSS200;TSS200;TSS200		16:2097144-2098704	Promoter_Associated
cg02263479	0.037375374	0.034159223	0.129812878	chr16	2097837	+	TSC2	NM_002528;NM_001077183;NM_001114382;NM_000548	1stExon;TSS200;TSS200;TSS200		16:2097144-2098704	Promoter_Associated
cg02265034	0.121898679	0.11270524	0.1131279	chr12	117348446	-	FBXW8	NM_153348;NM_012174	TSS1500;TSS1500		12:117348270-117349447	Promoter_Associated
cg02267488	0.761776034	0.739175669	0.043449632	chr4	71858644	-	DCK	NM_000788	TSS1500		4:71858466-71860044	Promoter_Associated
cg02267992	0.651820987	0.635755776	0.03600314	chr5	176982116	-	FAM193B	NR_024019;NM_019057	TSS1500;TSS1500		5:176980697-176982172	Promoter_Associated
cg02269388	0.06892713	0.065372297	0.076392562	chr12	49658421	+	TUBA1C	NM_032704	TSS1500		12:49657956-49660670	Promoter_Associated
cg02277509	0.052277444	0.04907061	0.09132941	chr14	58893942	-	KIAA0586	NM_014749;NM_012460	TSS1500;5'UTR		14:58893315-58895159	Promoter_Associated
cg02277509	0.052277444	0.04907061	0.09132941	chr14	58893942	-	TIMM9	NM_014749;NM_012460	TSS1500;5'UTR		14:58893315-58895159	Promoter_Associated
cg02277530	0.183108974	0.171214122	0.0969008	chr17	75396462	+	9-Sep	NM_001113494;NM_001113492;NM_001113493;NM_001113491;NM_006640	5'UTR;5'UTR;Body;Body;Body		17:75395953-75397436	Promoter_Associated
cg02278675	0.066896011	0.062909174	0.088649764	chr15	65903322	+	C15orf44	NM_030800;NM_030800;NM_001136043	1stExon;5'UTR;5'UTR		15:65902739-65904130	Promoter_Associated
cg02281226	0.040669587	0.036864585	0.141714791	chr17	9479218	+	STX8	NM_004853;NM_004853;NM_145054;NM_001080556	5'UTR;1stExon;TSS1500;TSS1500		17:9478987-9479246	Promoter_Associated
cg02281226	0.040669587	0.036864585	0.141714791	chr17	9479218	+	WDR16	NM_004853;NM_004853;NM_145054;NM_001080556	5'UTR;1stExon;TSS1500;TSS1500		17:9478987-9479246	Promoter_Associated
cg02285386	0.849142593	0.841896735	0.012363554	chr22	35695157	+	TOM1	NR_024195;NM_001135732;NR_024194;NM_001135729;NM_001135730;NM_005488	TSS1500;TSS1500;TSS1500;TSS200;TSS1500;TSS1500		22:35695055-35696891	Promoter_Associated
cg02287093	0.050719873	0.047045642	0.108490066	chr17	65989313	+	C17orf58	NM_181655;NM_181656	5'UTR;5'UTR		17:65988805-65990544	Promoter_Associated
cg02290803	0.065840813	0.06139133	0.100947231	chr1	40997356	-	ZNF684	NM_152373;NM_152373	5'UTR;1stExon		1:40996824-40997746	Promoter_Associated
cg02295453	0.054068221	0.051800897	0.061803823	chr16	30407213	-	ZNF48	NM_152652	Body		16:30406118-30407614	Promoter_Associated
cg02296904	0.943724548	0.938957711	0.007305648	chr4	877321	+	GAK	NM_005255	Body		4:877298-877520	Gene_Associated
cg02301378	0.076056355	0.067505514	0.172063451	chr14	78227641	-	SNW1	NM_012245;NM_174943	TSS200;Body		14:78226700-78228233	Promoter_Associated
cg02301378	0.076056355	0.067505514	0.172063451	chr14	78227641	-	C14orf178	NM_012245;NM_174943	TSS200;Body		14:78226700-78228233	Promoter_Associated
cg02304879	0.081949946	0.075488406	0.118487903	chr6	110011999	+	AKD1	NM_001145128;NM_014845;NM_145025	5'UTR;TSS1500;5'UTR		6:110011446-110013236	Promoter_Associated
cg02304879	0.081949946	0.075488406	0.118487903	chr6	110011999	+	FIG4	NM_001145128;NM_014845;NM_145025	5'UTR;TSS1500;5'UTR		6:110011446-110013236	Promoter_Associated
cg02306493	0.840720923	0.828519991	0.021090469	chr19	13044967	+	FARSA	NM_004461	TSS1500		19:13043848-13045059	Promoter_Associated
cg02308795	0.038302913	0.035413126	0.113169924	chr5	130599504	+	CDC42SE2	NM_001038702;NM_020240	TSS200;TSS200		5:130598923-130600219	Promoter_Associated
cg02319392	0.592785442	0.573020884	0.048922296	chr16	83841324	+	HSBP1	NM_001537	TSS1500		16:83840931-83842717	Promoter_Associated
cg02319988	0.070236017	0.065813308	0.093831693	chr19	50380784	+	AKT1S1	NM_032375;NM_024682;NM_024682;NM_001098632;NM_001098633;NM_001168222;NM_001168222	TSS1500;5'UTR;1stExon;TSS200;TSS200;1stExon;5'UTR		19:50380446-50381433	Promoter_Associated
cg02319988	0.070236017	0.065813308	0.093831693	chr19	50380784	+	TBC1D17	NM_032375;NM_024682;NM_024682;NM_001098632;NM_001098633;NM_001168222;NM_001168222	TSS1500;5'UTR;1stExon;TSS200;TSS200;1stExon;5'UTR		19:50380446-50381433	Promoter_Associated
cg02322376	0.087515508	0.082632133	0.082835778	chr2	220071368	+	ZFAND2B	NM_138802	TSS200		2:220070856-220072307	Promoter_Associated
cg02326032	0.09933206	0.089283617	0.153863956	chr15	50646350	+	GABPB1	NM_016655;NM_005254;NR_026891;NM_016654;NR_024490;NM_002041;NM_181427	5'UTR;5'UTR;Body;5'UTR;TSS200;5'UTR;5'UTR		15:50646198-50646394	Promoter_Associated
cg02326032	0.09933206	0.089283617	0.153863956	chr15	50646350	+	FLJ10038	NM_016655;NM_005254;NR_026891;NM_016654;NR_024490;NM_002041;NM_181427	5'UTR;5'UTR;Body;5'UTR;TSS200;5'UTR;5'UTR		15:50646198-50646394	Promoter_Associated
cg02326032	0.09933206	0.089283617	0.153863956	chr15	50646350	+	LOC100129387	NM_016655;NM_005254;NR_026891;NM_016654;NR_024490;NM_002041;NM_181427	5'UTR;5'UTR;Body;5'UTR;TSS200;5'UTR;5'UTR		15:50646198-50646394	Promoter_Associated
cg02329029	0.890807538	0.883434801	0.011990099	chr22	18559261	+	PEX26	NM_017929;NM_001127649	TSS1500;TSS1500		22:18558206-18559577	Promoter_Associated
cg02330246	0.084275608	0.077922124	0.113082133	chr17	8340103	+	NDEL1	NM_030808;NM_001025579	5'UTR;5'UTR		17:8339589-8340138	Promoter_Associated
cg02331143	0.047652267	0.044122274	0.111037699	chr1	42128043	+	HIVEP3	NM_024503;NM_001127714	5'UTR;5'UTR		1:42127812-42128271	Promoter_Associated
cg02334771	0.123881729	0.11431577	0.115938993	chr22	38577945	+	PLA2G6	NM_001004426;NM_003560	TSS200;TSS200		22:38576873-38578259	Promoter_Associated
cg02338191	0.054409546	0.051492014	0.079511088	chr15	51200825	+	AP4E1	NM_007347	TSS200		15:51200612-51200954	Promoter_Associated
cg02342494	0.083378317	0.07575548	0.138322001	chr12	31812046	-	C12orf72	NM_173802;NM_001135863;NM_001135864	TSS200;TSS1500;5'UTR		12:31811793-31813372	Promoter_Associated
cg02343648	0.065163296	0.060682762	0.102772833	chr10	102133165	+	C10orf75	NR_026762	TSS200		10:102132868-102134271	Promoter_Associated
cg02347652	0.834589513	0.827071194	0.013055271	chr12	122332665	-	PSMD9	NM_002813	Body		12:122332001-122332892	Gene_Associated
cg02348711	0.109987593	0.099983481	0.137579136	chr17	41623836	-	ETV4	NM_001986;NM_001079675	TSS1500;TSS200		17:41623541-41623957	Promoter_Associated
cg02352687	0.035576343	0.033490162	0.087180843	chr5	172199101	-	DUSP1	NM_004417	TSS1500		5:172198628-172199895	Promoter_Associated
cg02354125	0.28468701	0.240781893	0.241649763	chr3	156544586	-	LEKR1	NM_001004316	5'UTR		3:156543091-156545015	Promoter_Associated
cg02359899	0.118397734	0.10882315	0.121655972	chr16	28503490	+	CLN3	NM_001042432;NM_000086;NM_001042432	5'UTR;TSS200;1stExon		16:28502649-28503999	Promoter_Associated
cg02370529	0.162788281	0.147034078	0.146846281	chr19	50888179	-	POLD1	NM_002691	5'UTR		19:50886475-50888351	Promoter_Associated
cg02370551	0.163419622	0.151900155	0.105457878	chr19	893230	+	MED16	NM_005481	TSS200		19:892292-893639	Promoter_Associated
cg02371376	0.128374616	0.12047427	0.091634908	chr15	77314406	-	PSTPIP1	NM_003978	Body		15:77314093-77314846	Promoter_Associated_Cell_type_specific
cg02373152	0.097650301	0.087587531	0.156898988	chr6	52227767	-	PAQR8	NM_133367	5'UTR		6:52226688-52227975	Promoter_Associated
cg02376163	0.094405334	0.087835675	0.104061359	chr5	147763224	+	FBXO38	NM_030793;NM_205836	TSS1500;TSS1500		5:147762678-147764339	Promoter_Associated
cg02376455	0.059253187	0.054143485	0.130105005	chr17	38474349	-	RARA	NM_000964;NM_001145302;NM_001145301	5'UTR;TSS200;TSS200		17:38472852-38476047	Promoter_Associated
cg02377073	0.076696575	0.070066308	0.13044128	chr8	48920860	-	UBE2V2	NM_003350	TSS200		8:48920650-48921868	Promoter_Associated
cg02377915	0.842205435	0.82922986	0.022400118	chr22	22307573	+	PPM1F	NM_014634	TSS1500		22:22306231-22307778	Promoter_Associated
cg02387679	0.072734977	0.069231698	0.071216569	chr5	75699865	-	IQGAP2	NM_006633	Body		5:75699494-75699963	Promoter_Associated
cg02393030	0.125120518	0.114315725	0.130294524	chr13	80055067	-	NDFIP2	NM_019080;NM_001161407	TSS200;TSS200		13:80054956-80056140	Promoter_Associated
cg02394812	0.798773047	0.785054911	0.024992086	chr15	44092488	-	SERINC4	NM_001033517;NM_016400	TSS1500;TSS200		15:44091257-44093126	Promoter_Associated
cg02394812	0.798773047	0.785054911	0.024992086	chr15	44092488	-	C15orf63	NM_001033517;NM_016400	TSS1500;TSS200		15:44091257-44093126	Promoter_Associated
cg02395441	0.042538508	0.037380545	0.186481816	chr19	42788248	-	CIC	NM_015125	TSS1500		19:42787112-42788855	Promoter_Associated
cg02397114	0.060496875	0.057388268	0.076104771	chr17	7338698	-	TMEM102	NM_178518	TSS200		17:7338362-7340941	Promoter_Associated
cg02397579	0.095791787	0.087571155	0.129446227	chr3	9886090	+	RPUSD3	NM_001142547;NM_173659	TSS1500;TSS1500		3:9884924-9886121	Promoter_Associated
cg02399449	0.072272376	0.065778122	0.135836502	chr7	90032850	-	CLDN12	NM_012129;NM_012129	5'UTR;1stExon		7:90032496-90033664	Promoter_Associated
cg02407308	0.757078817	0.738536709	0.035773871	chr9	139400599	+	NOTCH1	NM_017617	Body		9:139400548-139401306	Gene_Associated_Cell_type_specific
cg02408187	0.060656627	0.057048975	0.088464311	chr12	110436903	-	ANKRD13A	NM_033121	TSS1500		12:110436447-110438220	Promoter_Associated
cg02413850	0.049881709	0.046491757	0.101535928	chr20	44993235	+	SLC35C2	NM_173073;NM_173179;NM_015945	TSS200;TSS200;TSS200		20:44992092-44993858	Promoter_Associated_Cell_type_specific
cg02415661	0.843122137	0.830716109	0.021386108	chr19	16308183	+	AP1M1	NM_001130524;NM_032493	TSS1500;TSS1500		19:16308147-16309363	Promoter_Associated
cg02428652	0.054842588	0.052139569	0.07291801	chr17	80416417	+	NARF	NM_001038618;NM_012336;NM_031968;NM_001083608	5'UTR;TSS200;TSS200;TSS200		17:80415351-80417252	Promoter_Associated
cg02429622	0.044773207	0.041817447	0.098530685	chr10	30024742	+	SVIL	NM_003174	TSS200		10:30024684-30025525	Promoter_Associated
cg02430102	0.09034363	0.081549917	0.147739474	chr11	57424823	-	CLP1	NM_001142597;NM_006831	TSS1500;TSS1500		11:57424706-57425426	Promoter_Associated
cg02430497	0.087032866	0.081959978	0.086640703	chr10	1034473	-	GTPBP4	NM_012341	Body		10:1033537-1035025	Promoter_Associated
cg02430562	0.076688862	0.073461349	0.062031673	chr19	4831721	-	TICAM1	NM_182919;NM_182919	1stExon;5'UTR		19:4831106-4832119	Promoter_Associated
cg02441090	0.688880215	0.669441587	0.041294968	chr5	41871058	-	OXCT1	NM_000436	TSS1500		5:41869237-41871226	Promoter_Associated
cg02441305	0.053696261	0.050368381	0.09230328	chr17	42767179	+	CCDC43	NM_001099225;NM_144609	TSS200;TSS200		17:42766567-42767733	Promoter_Associated
cg02443089	0.062801371	0.058388704	0.10510676	chr14	50052765	+	RPS29	NM_001032;NM_001030001	Body;Body		14:50052326-50054249	Promoter_Associated
cg02446080	0.060213008	0.057162504	0.075006059	chr7	100860777	-	ZNHIT1	NM_006349;NM_001084;NM_001084	TSS1500;1stExon;5'UTR		7:100859783-100861711	Promoter_Associated
cg02446080	0.060213008	0.057162504	0.075006059	chr7	100860777	-	PLOD3	NM_006349;NM_001084;NM_001084	TSS1500;1stExon;5'UTR		7:100859783-100861711	Promoter_Associated
cg02448796	0.9048936	0.900520134	0.006989633	chr1	6101339	+	KCNAB2	NM_003636;NM_172130	Body;Body		1:6100542-6102491	Promoter_Associated
cg02453591	0.078389814	0.073925917	0.08458598	chr2	223521088	-	FARSB	NM_005687	TSS1500		2:223519989-223521782	Promoter_Associated
cg02454464	0.071991913	0.066557405	0.113235659	chr19	49957206	+	ALDH16A1	NM_153329;NM_001145396	Body;Body		19:49954737-49957343	Promoter_Associated
cg02456552	0.750880203	0.735053612	0.030733277	chr19	10426933	-	FDX1L	NM_001031734;NM_133452	TSS1500;3'UTR		19:10426078-10427272	Promoter_Associated
cg02456552	0.750880203	0.735053612	0.030733277	chr19	10426933	-	RAVER1	NM_001031734;NM_133452	TSS1500;3'UTR		19:10426078-10427272	Promoter_Associated
cg02456791	0.111863202	0.104967324	0.091795248	chr8	117887305	+	RAD21	NM_006265	TSS1500		8:117885899-117887599	Promoter_Associated
cg02457282	0.039648423	0.037117148	0.095177597	chr5	121297575	-	SRFBP1	NM_152546	TSS200		5:121297082-121298537	Promoter_Associated
cg02459569	0.886897946	0.880674262	0.010159601	chr1	150944634	-	LASS2	NM_022075;NM_181746	5'UTR;5'UTR		1:150944608-150944848	Promoter_Associated
cg02460371	0.05643649	0.053115911	0.087484156	chr1	150266604	+	MRPS21	NM_031901;NM_018997;NM_018997	5'UTR;1stExon;5'UTR		1:150265917-150266697	Promoter_Associated
cg02460419	0.298792265	0.274353909	0.123104665	chr12	124198876	+	ATP6V0A2	NM_012463	Body	CDMR	12:124198146-124199092	Promoter_Associated
cg02464895	0.055232918	0.051155587	0.11063652	chr19	54704704	-	RPS9	NM_001013	TSS200		19:54704363-54705337	Promoter_Associated
cg02471993	0.063972103	0.058528915	0.128293384	chr6	11232935	+	NEDD9	NM_006403;NM_001142393;NM_182966	TSS200;Body;TSS200		6:11232373-11233802	NonGene_Associated
cg02473350	0.05250919	0.049810902	0.07610842	chr3	160939232	-	NMD3	NM_015938	5'UTR		3:160938310-160940085	Promoter_Associated_Cell_type_specific
cg02473715	0.087743794	0.079818586	0.136572367	chr17	4699345	-	PSMB6	NM_002798	TSS200		17:4699151-4700106	Promoter_Associated
cg02475131	0.11884778	0.105541096	0.171310086	chr7	32530222	+	LSM5	NM_012322;NR_024466;NM_001139499;NM_001130710	TSS200;Body;5'UTR;5'UTR		7:32529800-32531076	Promoter_Associated
cg02480104	0.037788385	0.035678663	0.082881294	chr20	35808036	+	C20orf132	NM_152503;NM_002951;NM_001135771;NM_213631;NM_213632	TSS200;Body;Body;TSS200;TSS200		20:35806273-35808435	Promoter_Associated
cg02480104	0.037788385	0.035678663	0.082881294	chr20	35808036	+	RPN2	NM_152503;NM_002951;NM_001135771;NM_213631;NM_213632	TSS200;Body;Body;TSS200;TSS200		20:35806273-35808435	Promoter_Associated
cg02480835	0.046466101	0.043215453	0.104631286	chr7	23221354	-	NUPL2	NM_007342	TSS200		7:23221103-23222273	Promoter_Associated
cg02487020	0.069849784	0.065845105	0.085179451	chr15	41836440	+	RPAP1	NM_015540;NM_015540	1stExon;5'UTR		15:41835968-41836718	Promoter_Associated
cg02487061	0.859569389	0.852839536	0.011339786	chr1	85721250	+	C1orf52	NR_024113;NM_198077	Body;Body		1:85719796-85721295	Gene_Associated
cg02490994	0.046591878	0.044212726	0.075616802	chr1	78148370	-	ZZZ3	NM_015534	TSS200		1:78148044-78148416	Promoter_Associated
cg02491717	0.106204937	0.094988961	0.161019069	chr1	151171662	-	PIP5K1A	NM_001135636;NM_003557;NM_001135637;NM_001135638	Body;Body;Body;Body	RDMR	1:151170585-151171728	Promoter_Associated
cg02494152	0.0883358	0.08262033	0.096501421	chr12	82752508	-	C12orf26	NM_032230;NR_033192;NM_014167	1stExon;Body;TSS1500		12:82751727-82753413	Promoter_Associated
cg02494152	0.0883358	0.08262033	0.096501421	chr12	82752508	-	CCDC59	NM_032230;NR_033192;NM_014167	1stExon;Body;TSS1500		12:82751727-82753413	Promoter_Associated
cg02494664	0.067577974	0.062086598	0.122271204	chr3	57741837	-	SLMAP	NM_007159	TSS1500		3:57741460-57742114	Promoter_Associated
cg02500267	0.061284186	0.057359118	0.095491987	chr20	18568541	-	DTD1	NM_080820	TSS200		20:18567886-18569603	Promoter_Associated
cg02502849	0.068187436	0.06235857	0.128918085	chr2	122288388	+	RNU4ATAC	NM_001142273;NM_015282;NM_001142274;NR_023343	Body;Body;Body;TSS200		2:122287554-122289811	Promoter_Associated
cg02510164	0.044313693	0.041214582	0.104597712	chr3	183146421	-	MCF2L2	NM_015078	TSS1500		3:183145475-183146939	Promoter_Associated
cg02522311	0.120177608	0.110177755	0.125335142	chr6	31802286	-	C6orf48	NM_001040437;NR_002745;NM_001040438	TSS1500;TSS1500;TSS1500		6:31802048-31804836	Promoter_Associated
cg02522311	0.120177608	0.110177755	0.125335142	chr6	31802286	-	SNORD48	NM_001040437;NR_002745;NM_001040438	TSS1500;TSS1500;TSS1500		6:31802048-31804836	Promoter_Associated
cg02523415	0.094425562	0.090912027	0.054706286	chr8	82633572	-	ZFAND1	NM_001170797;NM_001170796;NR_033194;NM_024699;NR_033195;NR_033196;NR_033193	TSS200;TSS200;TSS200;TSS200;TSS200;TSS200;TSS200		8:82633275-82633859	Promoter_Associated
cg02527199	0.046735056	0.04366816	0.09792338	chr5	175085245	-	HRH2	NM_001131055	5'UTR	DMR	5:175084436-175086225	Promoter_Associated_Cell_type_specific
cg02535342	0.071277599	0.06486664	0.135972023	chr2	70417372	-	C2orf42	NM_017880	5'UTR		2:70417089-70418520	Promoter_Associated
cg02537913	0.066652517	0.062932712	0.082849257	chr17	37027030	-	LASP1	NM_006148	Body		17:37026671-37027126	Promoter_Associated
cg02546618	0.073091199	0.068799258	0.08730469	chr19	19431379	-	KIAA0892	NM_015329;NM_172231	TSS1500;TSS200		19:19430819-19432773	Promoter_Associated
cg02546618	0.073091199	0.068799258	0.08730469	chr19	19431379	-	SF4	NM_015329;NM_172231	TSS1500;TSS200		19:19430819-19432773	Promoter_Associated
cg02550151	0.839754696	0.831797195	0.013736139	chr22	50218448	-	BRD1	NM_014577;NM_014577	1stExon;5'UTR		22:50218438-50218562	Promoter_Associated_Cell_type_specific
cg02552045	0.043221784	0.040539827	0.092418697	chr20	47895017	+	C20orf199	NR_003605;NR_002433;NR_003604;NM_021035;NR_003606	Body;TSS1500;TSS200;TSS1500;TSS200		20:47894460-47895388	NonGene_Associated
cg02552045	0.043221784	0.040539827	0.092418697	chr20	47895017	+	SNORD12C	NR_003605;NR_002433;NR_003604;NM_021035;NR_003606	Body;TSS1500;TSS200;TSS1500;TSS200		20:47894460-47895388	NonGene_Associated
cg02552045	0.043221784	0.040539827	0.092418697	chr20	47895017	+	ZNFX1	NR_003605;NR_002433;NR_003604;NM_021035;NR_003606	Body;TSS1500;TSS200;TSS1500;TSS200		20:47894460-47895388	NonGene_Associated
cg02556067	0.178956725	0.170393277	0.07074235	chr2	96970985	-	SNRNP200	NM_014014	Body		2:96970700-96972386	Promoter_Associated
cg02556401	0.053301515	0.050256393	0.084869401	chr6	24403646	+	MRS2	NM_020662	Body		6:24402860-24404255	Promoter_Associated
cg02564969	0.097885277	0.090873422	0.107233471	chr6	151773285	+	C6orf211	NM_024573;NM_017909;NM_017909	TSS200;1stExon;5'UTR		6:151772562-151774471	Promoter_Associated
cg02564969	0.097885277	0.090873422	0.107233471	chr6	151773285	+	RMND1	NM_024573;NM_017909;NM_017909	TSS200;1stExon;5'UTR		6:151772562-151774471	Promoter_Associated
cg02566159	0.059757684	0.055684512	0.101848125	chr12	27175468	-	MED21	NM_004264	TSS200		12:27175201-27176598	Promoter_Associated
cg02567144	0.079714965	0.074887163	0.090132141	chr6	52285149	-	EFHC1	NM_018100;NM_018100	1stExon;5'UTR		6:52284544-52285450	NonGene_Associated
cg02568541	0.945597638	0.94080483	0.007330964	chr16	835959	+	RPUSD1	NM_058192	Body		16:835187-836441	Gene_Associated
cg02573089	0.040059692	0.036054012	0.151991511	chr17	57233042	+	PRR11	NM_018304;NM_001100595;NM_182620	TSS200;TSS1500;TSS1500		17:57232097-57233543	Promoter_Associated
cg02573089	0.040059692	0.036054012	0.151991511	chr17	57233042	+	SKA2	NM_018304;NM_001100595;NM_182620	TSS200;TSS1500;TSS1500		17:57232097-57233543	Promoter_Associated
cg02574894	0.060859662	0.058371873	0.060212957	chr12	53693825	-	C12orf10	NM_021640	Body		12:53692935-53694358	Promoter_Associated
cg02575675	0.94766243	0.943540576	0.006288683	chr16	29875187	-	LOC440356	NR_024370;NR_015396;NM_006319	Body;Body;TSS1500		16:29873871-29875327	Promoter_Associated
cg02575675	0.94766243	0.943540576	0.006288683	chr16	29875187	-	CDIPT	NR_024370;NR_015396;NM_006319	Body;Body;TSS1500		16:29873871-29875327	Promoter_Associated
cg02576073	0.091640041	0.086087162	0.090179999	chr1	154946181	+	SHC1	NM_003029;NM_001130041;NR_024163;NM_001826	5'UTR;5'UTR;TSS1500;TSS1500		1:154946157-154947748	Promoter_Associated
cg02576073	0.091640041	0.086087162	0.090179999	chr1	154946181	+	CKS1B	NM_003029;NM_001130041;NR_024163;NM_001826	5'UTR;5'UTR;TSS1500;TSS1500		1:154946157-154947748	Promoter_Associated
cg02577203	0.08591609	0.080158144	0.100079242	chr11	47869805	-	NUP160	NM_015231	1stExon		11:47869260-47870624	Promoter_Associated
cg02578368	0.058915583	0.055641593	0.082485569	chr6	26250744	-	HIST1H2BH	NM_003524;NM_021018	TSS1500;1stExon		6:26250199-26251037	Promoter_Associated
cg02578368	0.058915583	0.055641593	0.082485569	chr6	26250744	-	HIST1H3F	NM_003524;NM_021018	TSS1500;1stExon		6:26250199-26251037	Promoter_Associated
cg02580722	0.067678399	0.062630122	0.111838733	chr11	114309934	-	REXO2	NM_015523	TSS200		11:114309555-114311036	Promoter_Associated
cg02582183	0.046237661	0.04282017	0.110777879	chr11	695543	-	TMEM80	NM_001042463;NM_174940;NM_021008;NM_021008	TSS200;TSS200;5'UTR;1stExon		11:694495-696474	Promoter_Associated
cg02582183	0.046237661	0.04282017	0.110777879	chr11	695543	-	DEAF1	NM_001042463;NM_174940;NM_021008;NM_021008	TSS200;TSS200;5'UTR;1stExon		11:694495-696474	Promoter_Associated
cg02584432	0.273805992	0.265478363	0.044559731	chr5	138740366	-	SPATA24	NM_194296	TSS1500		5:138738226-138740522	Promoter_Associated
cg02584867	0.736568454	0.722992325	0.026839279	chr19	1861099	-	KLF16	NM_031918	Body	CDMR	19:1860961-1861128	Promoter_Associated
cg02584969	0.059813766	0.054415965	0.136447559	chr3	195636414	+	TNK2	NM_005781	TSS1500		3:195636036-195637098	Promoter_Associated
cg02586212	0.202539075	0.179417668	0.174878303	chr1	192544902	-	RGS1	NM_002922;NM_002922	1stExon;5'UTR		1:192544627-192544908	Promoter_Associated
cg02587129	0.10352233	0.096190727	0.105972268	chr20	34042870	+	CEP250	NM_007186	TSS1500		20:34042278-34043689	Promoter_Associated
cg02588809	0.821237031	0.811595058	0.017038604	chr13	114786825	+	RASA3	NM_007368	Body		13:114786676-114786854	Gene_Associated_Cell_type_specific
cg02596089	0.750645946	0.734425967	0.031515531	chr19	47759400	+	CCDC9	NM_015603	TSS1500		19:47759382-47761260	Promoter_Associated
cg02598341	0.038663212	0.03535971	0.128855023	chr15	31618618	-	KLF13	NM_015995	TSS1500		15:31618447-31619103	Promoter_Associated
cg02600258	0.73719398	0.720889495	0.032266164	chr5	75013682	-	C5orf37	NM_001099271	TSS1500		5:75012240-75013690	Promoter_Associated
cg02602601	0.126523233	0.120969184	0.064762749	chr12	56618057	-	OBFC2B	NM_024068	TSS200		12:56617346-56618854	Promoter_Associated
cg02604407	0.052801498	0.047272894	0.15956566	chr7	87849519	+	SRI	NM_003130;NM_198901	TSS200;Body		7:87848874-87850561	Promoter_Associated
cg02612712	0.035619228	0.033402642	0.092694016	chr19	3985498	-	EEF2	NM_001961	TSS200		19:3985419-3985678	Promoter_Associated
cg02615735	0.820320659	0.804714784	0.027710423	chr6	31648276	+	LY6G5C	NM_025262	TSS200		6:31648043-31649635	Promoter_Associated
cg02619135	0.06807228	0.063119878	0.108973031	chr3	51428440	-	RBM15B	NM_013286	TSS1500		3:51428317-51428820	Promoter_Associated
cg02620228	0.116524316	0.106970341	0.123420205	chrX	13707694	+	RAB9A	NM_004251	5'UTR		X:13706501-13707825	Promoter_Associated_Cell_type_specific
cg02624246	0.875149757	0.867844995	0.012092528	chr12	7073264	+	MIR141	NR_029682	Body		12:7073254-7075203	Gene_Associated
cg02625725	0.722798798	0.707332918	0.031204704	chr1	1264265	-	GLTPD1	NM_001029885	3'UTR		1:1264255-1264456	NonGene_Associated_Cell_type_specific
cg02626656	0.089401857	0.083984114	0.090188334	chr3	13036375	-	IQSEC1	NM_001134382	Body		3:13036050-13037228	Promoter_Associated
cg02627216	0.716616822	0.705685569	0.022176404	chr17	38599056	+	IGFBP4	NM_001552	TSS1500		17:38598963-38601020	Promoter_Associated
cg02628513	0.078820425	0.068911936	0.193815626	chr6	18387689	+	RNF144B	NM_182757;NM_182757	1stExon;5'UTR		6:18387270-18388088	Promoter_Associated_Cell_type_specific
cg02631906	0.259624367	0.244065299	0.089158603	chr1	45987864	+	PRDX1	NM_181696;NM_002574;NM_181697	TSS1500;TSS1500;TSS1500		1:45986876-45988290	Promoter_Associated
cg02632314	0.118791292	0.106452645	0.158217286	chr13	41593416	+	ELF1	NM_172373;NM_172373	5'UTR;1stExon		13:41593095-41593670	Promoter_Associated
cg02633690	0.068753582	0.062210859	0.144268443	chr1	235667903	+	B3GALNT2	NM_152490	TSS200		1:235667378-235668487	Promoter_Associated
cg02635567	0.054724953	0.051407585	0.090217573	chr15	66084779	-	DENND4A	NM_005848;NM_001144823	TSS200;TSS200		15:66084052-66085106	Promoter_Associated
cg02639007	0.062529299	0.057645154	0.117333006	chr12	94853345	+	CCDC41	NM_016122;NM_001042399;NR_027035;NM_016122;NM_001042399	1stExon;5'UTR;TSS1500;5'UTR;1stExon		12:94853227-94854476	Promoter_Associated
cg02639007	0.062529299	0.057645154	0.117333006	chr12	94853345	+	LOC144486	NM_016122;NM_001042399;NR_027035;NM_016122;NM_001042399	1stExon;5'UTR;TSS1500;5'UTR;1stExon		12:94853227-94854476	Promoter_Associated
cg02644301	0.03757139	0.033551836	0.163242755	chr19	14640456	-	TECR	NM_138501;NM_138501	5'UTR;1stExon		19:14639815-14641266	Promoter_Associated
cg02648251	0.043598644	0.040539759	0.104945742	chr16	67694779	+	PARD6A	NM_016948;NM_022914;NM_001037281;NM_001082487;NM_001082486	TSS200;TSS200;TSS200;TSS200;TSS200		16:67694516-67694977	Promoter_Associated
cg02648251	0.043598644	0.040539759	0.104945742	chr16	67694779	+	ACD	NM_016948;NM_022914;NM_001037281;NM_001082487;NM_001082486	TSS200;TSS200;TSS200;TSS200;TSS200		16:67694516-67694977	Promoter_Associated
cg02651820	0.065096916	0.060630052	0.102556145	chr10	35484824	-	CREM	NM_182770;NM_183011;NM_183013;NM_182718;NM_182719;NM_181571;NM_182850;NM_182717;NM_182720;NM_182769;NM_182853;NM_182725;NM_182724;NM_182772;NM_182723;NM_183060;NM_182721;NM_183012;NM_182722;NM_182771	Body;Body;Body;Body;Body;Body;5'UTR;Body;Body;Body;5'UTR;TSS200;TSS200;Body;TSS200;Body;TSS200;Body;TSS200;Body		10:35484438-35485588	Promoter_Associated
cg02653313	0.047442255	0.044107291	0.105155409	chr3	49131667	-	QRICH1	NM_017730;NM_198880	TSS200;TSS200		3:49131250-49132273	Promoter_Associated
cg02656741	0.052277536	0.048772864	0.100112449	chr1	161283918	-	SDHC	NM_001035512;NM_001035513;NM_001089593;NM_001035511;NM_003001	TSS1500;TSS1500;TSS1500;TSS1500;TSS1500		1:161283618-161285053	Promoter_Associated
cg02656741	0.052277536	0.048772864	0.100112449	chr1	161283918	-	LOC642502	NM_001035512;NM_001035513;NM_001089593;NM_001035511;NM_003001	TSS1500;TSS1500;TSS1500;TSS1500;TSS1500		1:161283618-161285053	Promoter_Associated
cg02659055	0.044523944	0.041159679	0.113349685	chr5	180670537	-	GNB2L1	NM_006098;NR_002591	Body;TSS200		5:180670310-180671465	Promoter_Associated
cg02659055	0.044523944	0.041159679	0.113349685	chr5	180670537	-	SNORD95	NM_006098;NR_002591	Body;TSS200		5:180670310-180671465	Promoter_Associated
cg02659086	0.057365667	0.054230925	0.081071752	chr11	67350976	-	GSTP1	NM_000852	TSS200		11:67350809-67352733	Promoter_Associated
cg02659232	0.076018847	0.070145774	0.116000961	chr11	125772925	+	DDX25	NM_013264;NM_031307	TSS1500;5'UTR		11:125772632-125774366	Promoter_Associated
cg02659232	0.076018847	0.070145774	0.116000961	chr11	125772925	+	PUS3	NM_013264;NM_031307	TSS1500;5'UTR		11:125772632-125774366	Promoter_Associated
cg02666184	0.046495851	0.044027692	0.078690758	chr19	51869680	+	ETFB	NM_001985	TSS200		19:51868568-51869902	Promoter_Associated
cg02673417	0.727275126	0.704877567	0.045128543	chr6	137105249	-	MAP3K5	NM_005923	Body		6:137105009-137105258	Promoter_Associated
cg02674662	0.046123491	0.042963213	0.102399807	chr11	62599661	+	STX5	NM_003164	TSS200		11:62598861-62600126	Promoter_Associated
cg02684548	0.845764414	0.837036111	0.014965995	chr17	43324001	+	LOC100133991	NR_024434;NM_005892	TSS1500;3'UTR		17:43323318-43325284	Promoter_Associated
cg02684548	0.845764414	0.837036111	0.014965995	chr17	43324001	+	FMNL1	NR_024434;NM_005892	TSS1500;3'UTR		17:43323318-43325284	Promoter_Associated
cg02685901	0.078961749	0.073576702	0.101904927	chr6	43597772	-	MAD2L1BP	NM_001003690;NM_019096	Body;TSS1500		6:43597583-43598142	Promoter_Associated
cg02685901	0.078961749	0.073576702	0.101904927	chr6	43597772	-	GTPBP2	NM_001003690;NM_019096	Body;TSS1500		6:43597583-43598142	Promoter_Associated
cg02689951	0.092537164	0.086260947	0.101325344	chr3	197463378	+	KIAA0226	NM_014687;NM_001145642	Body;5'UTR		3:197462786-197464663	Promoter_Associated
cg02690491	0.263760991	0.24820863	0.087677934	chr19	12075772	+	ZNF763	NM_001012753	TSS200		19:12075482-12076599	Promoter_Associated
cg02694863	0.114146995	0.107193324	0.090677824	chr12	57400517	+	ZBTB39	NM_014830	TSS1500		12:57399786-57400694	Promoter_Associated
cg02696201	0.850601388	0.825883672	0.042544621	chr7	157179773	-	DNAJB6	NM_058246	Body		7:157179591-157180440	Gene_Associated
cg02696517	0.140585868	0.124546307	0.174769337	chr15	31195612	+	MTMR15	NM_001146094;NM_001146095;NM_014967;NM_001146096	TSS1500;TSS1500;TSS1500;TSS1500		15:31195397-31196735	Promoter_Associated
cg02700824	0.046316408	0.041119052	0.171716366	chr5	149340768	+	SLC26A2	NM_000112	5'UTR		5:149338603-149340921	Promoter_Associated
cg02707638	0.038335691	0.035631747	0.105524968	chr10	129924105	+	MKI67	NM_001145966;NM_002417	5'UTR;5'UTR		10:129923556-129925188	Promoter_Associated
cg02708722	0.050522489	0.048486442	0.059344319	chr12	124118329	-	EIF2B1	NM_001414;NM_001516	TSS200;TSS200		12:124117774-124118696	Promoter_Associated
cg02708722	0.050522489	0.048486442	0.059344319	chr12	124118329	-	GTF2H3	NM_001414;NM_001516	TSS200;TSS200		12:124117774-124118696	Promoter_Associated
cg02710132	0.061740113	0.057363621	0.106072038	chr1	119683330	-	WARS2	NM_201263;NM_015836	TSS200;TSS200		1:119682497-119683637	Promoter_Associated
cg02711476	0.046119752	0.043247408	0.092771084	chr1	153930915	-	CRTC2	NM_181715	1stExon		1:153929881-153931785	Promoter_Associated
cg02715115	0.070414178	0.06630895	0.086662334	chr4	148605624	+	PRMT10	NM_138364	TSS1500		4:148604338-148606087	Promoter_Associated
cg02715246	0.040325707	0.037351399	0.110537566	chr3	42641919	-	NKTR	NM_005385	TSS1500		3:42641593-42642971	Promoter_Associated
cg02718654	0.044885263	0.039870625	0.17091561	chr19	40971802	-	SPTBN4	NM_020971;NM_000713	TSS1500;TSS200		19:40971502-40972381	Promoter_Associated
cg02718654	0.044885263	0.039870625	0.17091561	chr19	40971802	-	BLVRB	NM_020971;NM_000713	TSS1500;TSS200		19:40971502-40972381	Promoter_Associated
cg02726943	0.139515698	0.133333157	0.065391865	chr15	50475039	-	SLC27A2	NM_003645;NM_001159629	1stExon;1stExon		15:50474146-50475737	Promoter_Associated_Cell_type_specific
cg02732358	0.056393871	0.053246089	0.082862832	chr5	40756241	+	TTC33	NM_012382	TSS200		5:40754935-40756584	Promoter_Associated
cg02735133	0.064662907	0.060895897	0.086593337	chr16	23652915	-	PALB2	NM_024675;NM_032486	TSS1500;Body		16:23651842-23653403	Promoter_Associated
cg02735133	0.064662907	0.060895897	0.086593337	chr16	23652915	-	DCTN5	NM_024675;NM_032486	TSS1500;Body		16:23651842-23653403	Promoter_Associated
cg02737830	0.061772902	0.056464705	0.129624757	chr12	64616354	-	C12orf66	NM_152440	TSS1500		12:64615166-64616755	Promoter_Associated
cg02746514	0.805557372	0.793646281	0.021491184	chr7	4793947	+	FOXK1	NM_001037165	Body		7:4793073-4794422	Promoter_Associated
cg02746869	0.072236059	0.069043218	0.065219488	chr10	17271929	-	VIM	NM_003380	Body	DMR	10:17271905-17273358	Promoter_Associated
cg02751631	0.094234674	0.089054458	0.081570175	chr6	52535846	-	TMEM14A	NM_014051	TSS200		6:52535433-52536492	Promoter_Associated
cg02755475	0.033759881	0.031016431	0.122277156	chr16	67927351	-	PSKH1	NM_006742	5'UTR		16:67926423-67928106	Promoter_Associated
cg02755561	0.054810031	0.051812791	0.081131661	chr4	1283667	+	MAEA	NM_005882;NM_001017405	TSS200;TSS200		4:1283230-1283851	NonGene_Associated
cg02756056	0.06873345	0.064374953	0.094512906	chr6	32813582	+	TAP1	NM_000593;NM_004159	Body;TSS1500		6:32813460-32813680	Promoter_Associated
cg02756849	0.044481133	0.041242071	0.109076766	chr13	30169825	-	SLC7A1	NM_003045	TSS200		13:30169701-30170228	Promoter_Associated
cg02756939	0.33007688	0.297593595	0.149458613	chr1	211556576	-	C1orf97	NR_026761	Body		1:211555650-211556655	Promoter_Associated
cg02757696	0.064471429	0.060897231	0.082283329	chr20	33104113	-	DYNLRB1	NM_014183	TSS200		20:33103923-33105042	Promoter_Associated
cg02758870	0.067781971	0.063707711	0.089433589	chr4	100871523	+	LOC256880	NR_002799;NM_002106	TSS200;TSS200		4:100871055-100871941	Promoter_Associated
cg02758870	0.067781971	0.063707711	0.089433589	chr4	100871523	+	H2AFZ	NR_002799;NM_002106	TSS200;TSS200		4:100871055-100871941	Promoter_Associated
cg02768742	0.059157837	0.054223004	0.125664261	chr5	145562530	+	LARS	NM_020117	TSS1500		5:145561890-145562728	Promoter_Associated
cg02773041	0.100620602	0.090252292	0.156890245	chr1	40204384	+	PPIE	NM_203457;NM_203456;NM_006112	TSS200;TSS200;TSS200		1:40204246-40204944	Promoter_Associated
cg02775617	0.160577812	0.15018494	0.096532405	chr10	32217281	+	ARHGAP12	NM_018287	5'UTR		10:32216627-32217382	Promoter_Associated
cg02779707	0.089509609	0.081913222	0.12794623	chr6	32806196	+	TAP2	NM_018833;NM_000544	5'UTR;5'UTR		6:32805634-32807545	Promoter_Associated
cg02789309	0.071360972	0.067065943	0.089554934	chr3	52091282	+	DUSP7	NM_001947	TSS1500		3:52091041-52091864	Promoter_Associated
cg02798621	0.091750547	0.085113376	0.108330881	chr6	82462430	-	FAM46A	NM_017633	TSS200		6:82462425-82462574	Promoter_Associated
cg02800396	0.887429909	0.880003118	0.01212454	chr11	64532971	-	SF1	NM_201995;NM_004630;NM_201998	Body;3'UTR;Body		11:64531615-64533224	Gene_Associated
cg02803508	0.042628369	0.03958298	0.106933638	chr7	26904455	+	SKAP2	NM_003930	TSS200		7:26903336-26904838	Promoter_Associated
cg02804564	0.083037994	0.07722568	0.104690929	chr10	112679224	-	NCRNA00081	NR_024140;NM_007373;NR_024142;NR_024141;NR_024143;NR_015402	TSS200;TSS200;TSS200;TSS200;TSS1500;TSS200		10:112678485-112679556	Promoter_Associated
cg02804564	0.083037994	0.07722568	0.104690929	chr10	112679224	-	SHOC2	NR_024140;NM_007373;NR_024142;NR_024141;NR_024143;NR_015402	TSS200;TSS200;TSS200;TSS200;TSS1500;TSS200		10:112678485-112679556	Promoter_Associated
cg02806352	0.040622817	0.038286851	0.085441253	chr6	36410757	-	PXT1	NM_152990;NM_173562;NM_173562	TSS200;1stExon;5'UTR		6:36410202-36412132	Promoter_Associated
cg02806352	0.040622817	0.038286851	0.085441253	chr6	36410757	-	KCTD20	NM_152990;NM_173562;NM_173562	TSS200;1stExon;5'UTR		6:36410202-36412132	Promoter_Associated
cg02808338	0.040691887	0.03614064	0.171119117	chr18	33077556	+	INO80C	NM_001098817;NM_194281	Body;Body		18:33076870-33078381	Promoter_Associated
cg02815900	0.055219969	0.051194182	0.10921022	chr16	30960301	-	ORAI3	NM_152288	TSS200		16:30959783-30961779	Promoter_Associated
cg02817167	0.057978376	0.054177538	0.097820076	chr21	46962563	+	SLC19A1	NM_194255	TSS1500		21:46962281-46962649	Promoter_Associated
cg02821500	0.078405909	0.073745693	0.088403605	chr4	54931072	+	CHIC2	NM_012110	TSS1500		4:54929589-54931587	Promoter_Associated
cg02823783	0.050697731	0.04768055	0.088520306	chr12	124246919	+	DNAH10	NM_207437	TSS200		12:124246341-124247255	Promoter_Associated
cg02823866	0.060389612	0.056763835	0.089328349	chr9	5450410	-	CD274	NM_014143	TSS200		9:5449680-5451039	Promoter_Associated
cg02827911	0.07736192	0.07217003	0.100223748	chr4	39459949	+	LIAS	NM_194451;NM_001024921;NM_006859;NM_000661	TSS1500;Body;TSS1500;Body		4:39459820-39461469	Promoter_Associated
cg02827911	0.07736192	0.07217003	0.100223748	chr4	39459949	+	RPL9	NM_194451;NM_001024921;NM_006859;NM_000661	TSS1500;Body;TSS1500;Body		4:39459820-39461469	Promoter_Associated
cg02829456	0.056272239	0.052122642	0.110513145	chr2	201982020	+	CFLAR	NM_001127184;NM_001127183;NM_003879	5'UTR;TSS1500;5'UTR	RDMR	2:201980705-201982415	Promoter_Associated
cg02833532	0.040013481	0.037124067	0.108131398	chr6	31465582	-	MICB	NM_005931	TSS1500		6:31465197-31466246	Promoter_Associated
cg02834722	0.040109821	0.037704846	0.089205588	chr3	129830330	-	LOC729375	NR_024252	TSS200		3:129829980-129831090	Promoter_Associated
cg02835421	0.43303989	0.423275781	0.03290198	chr1	44411569	-	IPO13	NM_014652	TSS1500		1:44411461-44413253	Promoter_Associated
cg02836531	0.042532244	0.039956	0.09014481	chr1	78225436	-	USP33	NM_015017;NM_201626;NM_201624;NM_015017;NM_201626;NM_201624	5'UTR;1stExon;5'UTR;1stExon;5'UTR;1stExon		1:78224650-78226282	Promoter_Associated
cg02838118	0.061386352	0.057294835	0.099512836	chr1	111506021	-	C1orf103	NM_018372;NM_001006945	Body;5'UTR	DMR	1:111505704-111507181	NonGene_Associated
cg02838608	0.080511835	0.075286121	0.096816945	chr17	47438799	-	ZNF652	NM_001145365;NM_014897	5'UTR;5'UTR		17:47438697-47439062	Promoter_Associated
cg02842627	0.068163861	0.06557185	0.055930442	chr3	49967264	+	MON1A	NM_001142501;NM_032355	1stExon;1stExon		3:49966709-49967749	Promoter_Associated
cg02842972	0.089814267	0.085557033	0.070058183	chr3	38206275	-	OXSR1	NM_005109	TSS1500		3:38206023-38208009	Promoter_Associated
cg02845685	0.068414134	0.063953669	0.097267267	chr6	20212667	-	MBOAT1	NM_001080480;NM_001080480	5'UTR;1stExon		6:20212287-20213977	Promoter_Associated
cg02845997	0.505254069	0.495183509	0.029045768	chr12	96631473	+	ELK3	NM_005230	Body		12:96631435-96631854	Promoter_Associated_Cell_type_specific
cg02851237	0.071334583	0.067849868	0.072255643	chr16	84650990	+	COTL1	NM_021149	Body		16:84650837-84652372	Promoter_Associated
cg02853781	0.037068584	0.034751996	0.093101179	chr1	19229053	-	ALDH4A1	NM_003748;NM_170726;NM_003748;NM_170726	1stExon;1stExon;5'UTR;5'UTR		1:19228352-19229943	Promoter_Associated
cg02853990	0.047859466	0.043911973	0.12418993	chr9	115480539	-	C9orf80	NM_021218	TSS200		9:115479814-115481259	Promoter_Associated
cg02855981	0.892495619	0.887586236	0.007957792	chr2	26204237	-	KIF3C	NM_002254	1stExon		2:26204073-26205999	Promoter_Associated
cg02856481	0.895785158	0.891405181	0.007071418	chr6	15512678	+	JARID2	NM_004973	Body		6:15512127-15512776	Gene_Associated_Cell_type_specific
cg02859644	0.089329909	0.081199569	0.13767122	chr10	27531349	-	ACBD5	NR_024150;NM_001042473	TSS1500;TSS1500		10:27530593-27532409	Promoter_Associated
cg02866870	0.063170674	0.059782537	0.079530835	chr3	105085614	+	ALCAM	NM_001627	TSS200		3:105085270-105085644	Promoter_Associated
cg02869708	0.819635485	0.810028341	0.01701006	chr19	3207502	-	NCLN	NM_020170	Body		19:3207423-3207851	Gene_Associated_Cell_type_specific
cg02873098	0.513340088	0.483636295	0.085992412	chr16	4524103	+	NMRAL1	NM_020677;NM_001127206	Body;TSS1500		16:4524009-4524970	Promoter_Associated
cg02873098	0.513340088	0.483636295	0.085992412	chr16	4524103	+	HMOX2	NM_020677;NM_001127206	Body;TSS1500		16:4524009-4524970	Promoter_Associated
cg02874942	0.097967114	0.092639348	0.08067244	chr19	11689649	-	ACP5	NM_001611;NM_001111036;NM_001111034;NM_001111035	TSS1500;5'UTR;TSS200;5'UTR		19:11688874-11690044	Promoter_Associated
cg02878040	0.061639712	0.057675426	0.095903369	chr15	42787816	-	SNAP23	NM_130798;NM_003825	TSS200;TSS200		15:42787125-42788638	Promoter_Associated
cg02879267	0.091957191	0.085639958	0.102678309	chr19	45349558	-	PVRL2	NM_002856;NM_002856;NM_001042724;NM_001042724	5'UTR;1stExon;5'UTR;1stExon		19:45347674-45349585	Promoter_Associated
cg02880508	0.872082395	0.865493684	0.010941156	chr17	73825227	+	UNC13D	NM_199242	Body		17:73825070-73825396	Promoter_Associated
cg02883230	0.598984714	0.578512167	0.050171884	chr15	72564263	-	PARP6	NM_020214	TSS1500		15:72564197-72566237	Promoter_Associated
cg02887499	0.064708595	0.059733187	0.115424646	chr6	26158339	-	HIST1H2BD	NM_021063;NM_138720	TSS200;TSS200		6:26157632-26158567	Promoter_Associated
cg02892618	0.0693688	0.064576593	0.103275593	chr7	26239239	-	HNRNPA2B1	NM_031243;NM_002137	Body;Body		7:26239157-26241444	Promoter_Associated
cg02896201	0.063600464	0.0599835	0.084471604	chr1	155178407	-	MTX1	NM_002455;NM_007112;NM_198883	TSS200;TSS1500;TSS200		1:155177957-155179364	Promoter_Associated
cg02896201	0.063600464	0.0599835	0.084471604	chr1	155178407	-	THBS3	NM_002455;NM_007112;NM_198883	TSS200;TSS1500;TSS200		1:155177957-155179364	Promoter_Associated
cg02898212	0.116407339	0.112059915	0.054911719	chr8	133787670	+	PHF20L1	NM_016018;NM_032205;NM_032205;NM_016018;NM_198513;NM_198513	1stExon;1stExon;5'UTR;5'UTR;5'UTR;1stExon		8:133786950-133788583	Promoter_Associated
cg02901884	0.870029262	0.863871787	0.010246717	chr1	228288868	-	C1orf35	NM_024319	Body		1:228288796-228288972	Gene_Associated
cg02902102	0.544067435	0.526677061	0.046866856	chr19	48902290	-	GRIN2D	NM_000836	Body	CDMR	19:48901011-48902555	Promoter_Associated
cg02902477	0.06789643	0.062708169	0.114682325	chr6	26197071	-	HIST1H3D	NM_003530	Body		6:26197048-26197829	Promoter_Associated
cg02910910	0.08297131	0.076848415	0.11059707	chr12	122063967	-	ORAI1	NM_032790	TSS1500		12:122063910-122066124	Promoter_Associated
cg02918101	0.077033361	0.072363191	0.090227343	chr6	31371497	-	MICA	NM_000247	Body		6:31370048-31371802	Promoter_Associated
cg02919257	0.092924708	0.082889436	0.164874007	chr12	497824	+	CCDC77	NM_001130148;NM_001130147;NM_001042603;NM_005056	TSS1500;TSS1500;Body;Body		12:497660-499377	Promoter_Associated
cg02919257	0.092924708	0.082889436	0.164874007	chr12	497824	+	KDM5A	NM_001130148;NM_001130147;NM_001042603;NM_005056	TSS1500;TSS1500;Body;Body		12:497660-499377	Promoter_Associated
cg02925248	0.861435082	0.853468806	0.013403654	chr16	2213749	-	TRAF7	NM_032271	5'UTR		16:2213677-2213787	Gene_Associated_Cell_type_specific
cg02926488	0.130173993	0.119449451	0.124041031	chr7	36407010	+	KIAA0895	NM_015314;NM_001100425	TSS200;Body		7:36405700-36407361	Promoter_Associated
cg02927655	0.094058458	0.087639984	0.101968456	chr12	27167667	+	TM7SF3	NM_016551	TSS1500		12:27166423-27169038	Promoter_Associated
cg02930866	0.613126992	0.587454122	0.061709734	chr3	15482580	+	EAF1	NM_033083	3'UTR		3:15482533-15482647	Gene_Associated_Cell_type_specific
cg02933228	0.787071672	0.778446658	0.015896832	chr11	64611087	+	CDC42BPG	NM_017525	Body		11:64610375-64613007	Promoter_Associated
cg02934834	0.040028354	0.036144108	0.14726181	chr6	116575324	-	TSPYL4	NM_021648	TSS200		6:116574315-116575717	Promoter_Associated
cg02939508	0.048280526	0.044820634	0.107278354	chr14	21152672	+	RNASE4	NM_002937;NM_001145;NM_001145;NM_002937	1stExon;5'UTR;1stExon;5'UTR		14:21152485-21152783	Promoter_Associated
cg02939508	0.048280526	0.044820634	0.107278354	chr14	21152672	+	ANG	NM_002937;NM_001145;NM_001145;NM_002937	1stExon;5'UTR;1stExon;5'UTR		14:21152485-21152783	Promoter_Associated
cg02943720	0.089782811	0.083252934	0.108938139	chr12	7036715	+	ATN1	NM_001007026;NM_001940	5'UTR;TSS1500		12:7036445-7038291	Promoter_Associated
cg02952686	0.035602664	0.032661343	0.12440105	chr15	99791546	-	LRRC28	NM_144598	TSS200		15:99790932-99792344	Promoter_Associated
cg02955369	0.095533985	0.088998964	0.102225502	chr1	173837185	-	SNORD76	NR_003942;NR_002579;NR_003941;NR_002578;NM_032522;NM_001122770	TSS1500;TSS1500;TSS1500;TSS200;TSS1500;TSS1500		1:173836589-173838394	Promoter_Associated
cg02955369	0.095533985	0.088998964	0.102225502	chr1	173837185	-	SNORD74	NR_003942;NR_002579;NR_003941;NR_002578;NM_032522;NM_001122770	TSS1500;TSS1500;TSS1500;TSS200;TSS1500;TSS1500		1:173836589-173838394	Promoter_Associated
cg02955369	0.095533985	0.088998964	0.102225502	chr1	173837185	-	SNORD75	NR_003942;NR_002579;NR_003941;NR_002578;NM_032522;NM_001122770	TSS1500;TSS1500;TSS1500;TSS200;TSS1500;TSS1500		1:173836589-173838394	Promoter_Associated
cg02955369	0.095533985	0.088998964	0.102225502	chr1	173837185	-	GAS5	NR_003942;NR_002579;NR_003941;NR_002578;NM_032522;NM_001122770	TSS1500;TSS1500;TSS1500;TSS200;TSS1500;TSS1500		1:173836589-173838394	Promoter_Associated
cg02955369	0.095533985	0.088998964	0.102225502	chr1	173837185	-	ZBTB37	NR_003942;NR_002579;NR_003941;NR_002578;NM_032522;NM_001122770	TSS1500;TSS1500;TSS1500;TSS200;TSS1500;TSS1500		1:173836589-173838394	Promoter_Associated
cg02959129	0.059581938	0.056141093	0.085817879	chr3	119217242	+	C3orf1	NM_016589	TSS200		3:119217036-119217924	Promoter_Associated
cg02961575	0.038582434	0.035990765	0.100317398	chr3	186285036	+	TBCCD1	NM_018138;NM_001134415	5'UTR;5'UTR		3:186284557-186285756	Promoter_Associated
cg02961978	0.09222388	0.086532355	0.091900698	chr20	54967334	-	CSTF1	NM_001033521;NM_198434;NM_198436;NM_198435;NM_198437;NM_001324;NM_198433;NM_003600;NM_003600;NM_198437;NM_198433;NM_198436;NM_198435;NM_198434;NM_001033522	TSS200;5'UTR;5'UTR;5'UTR;1stExon;TSS1500;5'UTR;5'UTR;1stExon;5'UTR;1stExon;1stExon;1stExon;1stExon;TSS1500		20:54966882-54968642	Promoter_Associated
cg02961978	0.09222388	0.086532355	0.091900698	chr20	54967334	-	AURKA	NM_001033521;NM_198434;NM_198436;NM_198435;NM_198437;NM_001324;NM_198433;NM_003600;NM_003600;NM_198437;NM_198433;NM_198436;NM_198435;NM_198434;NM_001033522	TSS200;5'UTR;5'UTR;5'UTR;1stExon;TSS1500;5'UTR;5'UTR;1stExon;5'UTR;1stExon;1stExon;1stExon;1stExon;TSS1500		20:54966882-54968642	Promoter_Associated
cg02964845	0.047025819	0.043906328	0.099024196	chr11	64885336	+	ZNHIT2	NM_014205	TSS200		11:64884133-64886490	Promoter_Associated
cg02967152	0.037449137	0.034897491	0.101809143	chr11	64014589	+	PPP1R14B	NM_138689	TSS200		11:64014172-64015261	Promoter_Associated
cg02975986	0.056019719	0.052172665	0.102640615	chr19	41283506	-	RAB4B	NM_016154	TSS1500		19:41283075-41284837	Promoter_Associated
cg02981092	0.732175593	0.704044636	0.056522785	chr3	57543499	+	PDE12	NM_177966	Body		3:57543488-57543546	Promoter_Associated
cg02991799	0.033901992	0.031067045	0.12598503	chr19	35168510	-	ZNF302	NM_001012320;NM_018443	TSS200;TSS200		19:35167603-35169080	Promoter_Associated
cg02997812	0.051392599	0.047772767	0.105372176	chr19	17447891	-	GTPBP3	NM_001128855;NM_133644;NM_032620	TSS1500;TSS1500;TSS1500		19:17447462-17449052	Promoter_Associated
cg02998394	0.089850047	0.081718454	0.136857359	chr4	99849011	-	EIF4E	NM_001130678;NM_001968;NM_001130679	Body;Body;Body		4:99848958-99849069	Promoter_Associated_Cell_type_specific
cg03001875	0.037637517	0.034362526	0.131335343	chr1	234614834	+	TARBP1	NM_005646	1stExon		1:234614746-234615121	Promoter_Associated
cg03002480	0.045423399	0.042437686	0.098089666	chr15	43398338	-	UBR1	NM_174916	TSS200		15:43397530-43398769	Promoter_Associated
cg03007404	0.047579512	0.044248542	0.104710562	chr7	5821099	+	RNF216	NM_207116;NM_207111	5'UTR;5'UTR		7:5820687-5821657	Promoter_Associated
cg03016975	0.076990399	0.072488448	0.086927438	chr19	4124072	-	MAP2K2	NM_030662;NM_030662	5'UTR;1stExon		19:4123372-4124619	Promoter_Associated
cg03020885	0.061783226	0.057568279	0.101941115	chr11	116643423	-	BUD13	NM_001159736;NM_032725	Body;Body		11:116642874-116644770	Promoter_Associated
cg03022937	0.093044361	0.087655277	0.086077776	chr11	44117063	+	EXT2	NM_000401;NM_207122	TSS200;TSS200		11:44115748-44118167	Promoter_Associated
cg03024183	0.069239781	0.066412083	0.060155407	chr8	37963317	+	ASH2L	NM_004674;NM_001105214	Body;TSS200		8:37962047-37963883	Promoter_Associated
cg03030345	0.06474536	0.059631173	0.118710084	chr16	56485391	-	NUDT21	NM_007006;NM_018233	TSS200;TSS200		16:56484692-56486014	Promoter_Associated
cg03030345	0.06474536	0.059631173	0.118710084	chr16	56485391	-	OGFOD1	NM_007006;NM_018233	TSS200;TSS200		16:56484692-56486014	Promoter_Associated
cg03031660	0.041548992	0.039010197	0.090962191	chr17	73257791	+	MRPS7	NM_015971;NM_015971;NM_014001;NM_138619	1stExon;5'UTR;TSS200;TSS200		17:73257101-73258317	Promoter_Associated
cg03031660	0.041548992	0.039010197	0.090962191	chr17	73257791	+	GGA3	NM_015971;NM_015971;NM_014001;NM_138619	1stExon;5'UTR;TSS200;TSS200		17:73257101-73258317	Promoter_Associated
cg03031868	0.074315467	0.068357217	0.12056884	chr13	47371523	+	ESD	NM_001984	TSS200		13:47370298-47372058	Promoter_Associated
cg03036452	0.208411523	0.190393065	0.130454117	chr22	46663545	+	TTC38	NM_017931	TSS1500		22:46663051-46664416	Promoter_Associated_Cell_type_specific
cg03039974	0.078721966	0.074719466	0.075282108	chr19	49467169	+	FTL	NM_000146	TSS1500		19:49467048-49467720	Promoter_Associated
cg03042113	0.045333521	0.041703258	0.120418117	chr11	65430511	-	RELA	NM_001145138;NM_021975	TSS200;TSS200		11:65430325-65431100	Promoter_Associated
cg03043267	0.089090046	0.083560003	0.092451693	chrX	15809023	+	ZRSR2	NM_005089	Body		X:15807931-15809381	Promoter_Associated
cg03043671	0.914904437	0.910412062	0.007101388	chr9	136911923	+	BRD3	NM_007371	Body		9:136911905-136912136	Gene_Associated_Cell_type_specific
cg03043696	0.572565611	0.543709271	0.074605594	chr1	1820656	-	GNB1	NM_002074	5'UTR		1:1820567-1820714	Promoter_Associated
cg03045721	0.039812643	0.037257061	0.09571278	chr17	5095237	+	ZNF594	NM_032530	TSS200		17:5094514-5095906	Promoter_Associated
cg03046264	0.038548856	0.035136812	0.133704729	chr1	6614344	-	TAS1R1	NM_177541;NM_138697;NM_177540;NM_177539;NM_024654	TSS1500;TSS1500;TSS1500;TSS1500;1stExon		1:6613929-6615822	Promoter_Associated
cg03046264	0.038548856	0.035136812	0.133704729	chr1	6614344	-	NOL9	NM_177541;NM_138697;NM_177540;NM_177539;NM_024654	TSS1500;TSS1500;TSS1500;TSS1500;1stExon		1:6613929-6615822	Promoter_Associated
cg03047098	0.047705646	0.044232875	0.109040999	chr16	71843015	-	AP1G1	NM_001030007;NM_001128	TSS200;TSS200		16:71842111-71843779	Promoter_Associated
cg03048432	0.625091126	0.607497771	0.041187407	chr14	51290751	-	NIN	NM_182946;NM_020921;NM_016350;NM_182944	5'UTR;5'UTR;TSS1500;5'UTR		14:51290568-51290914	Promoter_Associated
cg03052078	0.766604834	0.746234479	0.038854074	chr6	147527113	-	STXBP5	NM_001127715;NM_139244	Body;Body		6:147526907-147527144	Promoter_Associated
cg03052162	0.078027435	0.072618441	0.103645514	chr12	57622963	+	SHMT2	NM_005412;NR_029416;NR_029415;NM_001166358;NM_001166357;NM_001166356;NM_001166359;NR_029417	TSS1500;TSS1500;TSS1500;TSS1500;TSS1500;TSS1500;TSS1500;TSS1500		12:57622728-57624073	Promoter_Associated
cg03054600	0.114251321	0.104231923	0.132413645	chr18	29523728	-	KIAA1012	NM_014939	TSS1500		18:29522116-29523924	Promoter_Associated
cg03055499	0.067847335	0.060610542	0.162723417	chr17	64298048	-	PRKCA	NM_002737	TSS1500		17:64297874-64299766	Promoter_Associated
cg03057621	0.080519985	0.072460936	0.152143466	chr1	40723164	+	ZMPSTE24	NM_005857	TSS1500		1:40723013-40724510	Promoter_Associated
cg03058187	0.048143745	0.044536203	0.112369798	chr11	1785407	-	HCCA2	NM_053005;NM_001909	Body;TSS200		11:1785085-1785447	Promoter_Associated
cg03058187	0.048143745	0.044536203	0.112369798	chr11	1785407	-	CTSD	NM_053005;NM_001909	Body;TSS200		11:1785085-1785447	Promoter_Associated
cg03064080	0.054475944	0.050179136	0.11853165	chr19	14800596	+	ZNF333	NM_032433	TSS1500		19:14800129-14801543	Promoter_Associated
cg03067068	0.080018468	0.075534093	0.083205036	chr16	19729774	+	C16orf88	NM_001012991;NM_153208	TSS1500;Body		16:19729410-19729936	Promoter_Associated
cg03067068	0.080018468	0.075534093	0.083205036	chr16	19729774	+	IQCK	NM_001012991;NM_153208	TSS1500;Body		16:19729410-19729936	Promoter_Associated
cg03067192	0.030730233	0.028769539	0.095116594	chr7	72300134	-	SBDSP	NR_024111;NM_001145440;NM_001145441;NR_024109;NR_024110;NR_001588	Body;TSS1500;TSS1500;Body;Body;Body		7:72299742-72300863	Promoter_Associated
cg03067192	0.030730233	0.028769539	0.095116594	chr7	72300134	-	TYW1B	NR_024111;NM_001145440;NM_001145441;NR_024109;NR_024110;NR_001588	Body;TSS1500;TSS1500;Body;Body;Body		7:72299742-72300863	Promoter_Associated
cg03074424	0.047380308	0.044392988	0.093955758	chr2	183989067	+	NUP35	NM_138285	TSS200		2:183988892-183989798	Promoter_Associated
cg03076871	0.061299531	0.056247824	0.124078752	chr20	57226737	-	STX16	NM_001134773;NM_001134772;NM_001001433;NM_001134773;NM_001134772;NM_003763;NM_003763;NM_001001433	5'UTR;1stExon;1stExon;1stExon;5'UTR;1stExon;5'UTR;5'UTR		20:57225494-57227526	Promoter_Associated
cg03077671	0.473605403	0.444432527	0.091721134	chr19	13211225	-	LYL1	NM_005583	Body	CDMR	19:13210909-13211252	Promoter_Associated
cg03083542	0.046404786	0.043024618	0.109111211	chr11	3819156	-	NUP98	NM_139132;NR_027015;NM_001145439;NM_005387;NM_001145439;NM_139131;NM_016320;NR_027017;NM_001145438;NR_027014	TSS1500;Body;1stExon;TSS1500;5'UTR;TSS1500;TSS1500;TSS200;1stExon;Body		11:3818387-3819570	Promoter_Associated
cg03083542	0.046404786	0.043024618	0.109111211	chr11	3819156	-	PGAP2	NM_139132;NR_027015;NM_001145439;NM_005387;NM_001145439;NM_139131;NM_016320;NR_027017;NM_001145438;NR_027014	TSS1500;Body;1stExon;TSS1500;5'UTR;TSS1500;TSS1500;TSS200;1stExon;Body		11:3818387-3819570	Promoter_Associated
cg03087852	0.05044681	0.046760941	0.109459082	chr16	30969112	+	SETD1A	NM_014712;NM_014712	1stExon;5'UTR		16:30967943-30969125	Promoter_Associated
cg03088473	0.090403063	0.084266926	0.101405154	chr2	198569734	+	MARS2	NM_138395	TSS1500		2:198569244-198570871	Promoter_Associated
cg03088878	0.828420102	0.816261696	0.021330802	chr15	42185659	+	SPTBN5	NM_016642	5'UTR		15:42185594-42186222	Promoter_Associated_Cell_type_specific
cg03089244	0.052160051	0.049120827	0.086610423	chr19	38865049	+	PSMD8	NM_002812	TSS200		19:38864741-38865890	Promoter_Associated
cg03096830	0.081617499	0.070781725	0.205501583	chr6	31782678	+	HSPA1L	NM_005527;NM_005527;NM_005345	5'UTR;1stExon;TSS1500		6:31782300-31783557	Promoter_Associated
cg03096830	0.081617499	0.070781725	0.205501583	chr6	31782678	+	HSPA1A	NM_005527;NM_005527;NM_005345	5'UTR;1stExon;TSS1500		6:31782300-31783557	Promoter_Associated
cg03097541	0.070866058	0.067711266	0.065698906	chr16	3185250	-	ZNF213	NM_001134655;NM_001134655;NM_004220;NM_004220	5'UTR;1stExon;5'UTR;1stExon		16:3184514-3185740	Promoter_Associated
cg03098356	0.03738352	0.03475527	0.105170654	chr6	87865314	-	ZNF292	NM_015021	1stExon		6:87864244-87866006	Promoter_Associated
cg03098515	0.04428175	0.040326013	0.135001466	chr6	31619949	-	BAT3	NM_001098534;NM_004639;NM_080702;NM_080703	5'UTR;5'UTR;5'UTR;5'UTR	RDMR	6:31619524-31621189	Promoter_Associated
cg03100040	0.087141309	0.082094716	0.08606743	chr19	37341870	-	ZNF345	NM_003419	5'UTR	DMR	19:37340481-37342145	Promoter_Associated
cg03104869	0.045541529	0.042609704	0.096000683	chr1	54665948	-	CYB5RL	NM_001031672;NM_016491	TSS1500;1stExon		1:54665112-54666682	Promoter_Associated
cg03104869	0.045541529	0.042609704	0.096000683	chr1	54665948	-	MRPL37	NM_001031672;NM_016491	TSS1500;1stExon		1:54665112-54666682	Promoter_Associated
cg03107988	0.058084767	0.054759249	0.085057188	chr4	90228815	+	GPRIN3	NM_198281;NM_198281	5'UTR;1stExon		4:90228575-90229058	Promoter_Associated_Cell_type_specific
cg03110491	0.265611254	0.257194369	0.046457215	chr19	11615848	+	ZNF653	NM_138783	Body		19:11615440-11617264	Promoter_Associated
cg03111818	0.182099591	0.164282489	0.148548971	chr12	14927076	+	H2AFJ	NR_027716;NM_177925	TSS200;TSS200		12:14926534-14928334	Promoter_Associated
cg03115820	0.081211188	0.075859277	0.098352876	chr12	27863487	-	MRPS35	NM_021821	TSS1500		12:27863160-27864762	Promoter_Associated
cg03117949	0.099315882	0.089025014	0.157813691	chr21	30396586	+	USP16	NM_001001992;NM_001032410;NM_006447	TSS1500;TSS1500;TSS1500		21:30396468-30397866	Promoter_Associated
cg03119028	0.132881336	0.120715455	0.1385281	chr1	89458849	-	CCBL2	NM_001008661;NM_001008662;NM_001162536;NM_019610	TSS1500;TSS1500;TSS1500;TSS1500		1:89457845-89459191	Promoter_Associated
cg03119028	0.132881336	0.120715455	0.1385281	chr1	89458849	-	RBMXL1	NM_001008661;NM_001008662;NM_001162536;NM_019610	TSS1500;TSS1500;TSS1500;TSS1500		1:89457845-89459191	Promoter_Associated
cg03122164	0.045093132	0.041909271	0.105638309	chr19	39421160	+	MRPS12	NM_033363;NM_017827;NM_021107;NM_033362;NM_001145901	TSS1500;1stExon;TSS1500;TSS200;1stExon		19:39420414-39422145	Promoter_Associated
cg03122164	0.045093132	0.041909271	0.105638309	chr19	39421160	+	SARS2	NM_033363;NM_017827;NM_021107;NM_033362;NM_001145901	TSS1500;1stExon;TSS1500;TSS200;1stExon		19:39420414-39422145	Promoter_Associated
cg03126043	0.040126321	0.037522112	0.096807867	chr1	205601084	+	ELK4	NM_001973;NM_021795;NM_021795;NM_001973	1stExon;5'UTR;1stExon;5'UTR		1:205600194-205601486	Promoter_Associated
cg03128101	0.092860166	0.086981402	0.094352905	chr2	74405376	+	MOBKL1B	NM_018221	Body		2:74405188-74406516	NonGene_Associated
cg03135127	0.135488893	0.126776178	0.095890904	chr19	13227421	-	TRMT1	NM_017722;NM_017722;NM_001142554;NM_001136035;NM_001142554	1stExon;5'UTR;5'UTR;5'UTR;1stExon		19:13227073-13228421	Promoter_Associated
cg03139255	0.846307136	0.839304475	0.011987059	chr6	33383093	-	PHF1	NR_027692;NM_002636;NM_024165	Body;Body;Body		6:33381563-33383449	Gene_Associated
cg03139475	0.037696151	0.034242126	0.138644968	chr19	14682660	+	NDUFB7	NM_004146	Body		19:14682371-14683325	Promoter_Associated_Cell_type_specific
cg03140883	0.079151365	0.072082646	0.13496225	chr8	38127023	+	PPAPDC1B	NM_001102559;NM_032483;NM_001102560	TSS1500;TSS1500;TSS1500		8:38125573-38127262	Promoter_Associated_Cell_type_specific
cg03144643	0.070137645	0.065225108	0.104761558	chr16	19078864	-	COQ7	NM_016138	TSS200		16:19078508-19079662	Promoter_Associated
cg03146065	0.588235158	0.57639267	0.029341025	chr17	7417598	+	POLR2A	NM_000937	3'UTR		17:7416819-7418454	Gene_Associated
cg03147548	0.086222977	0.08098727	0.090377219	chr11	64902218	+	SYVN1	NM_032431;NM_172230	TSS1500;TSS1500		11:64901445-64902826	Promoter_Associated
cg03157633	0.046335189	0.04283759	0.113230957	chr12	13154475	-	HTR7P	NR_002774;NM_015987	Body;TSS1500		12:13154279-13154635	Promoter_Associated
cg03157633	0.046335189	0.04283759	0.113230957	chr12	13154475	-	HEBP1	NR_002774;NM_015987	Body;TSS1500		12:13154279-13154635	Promoter_Associated
cg03162314	0.412391415	0.388864794	0.084745674	chr19	51600935	-	CTU1	NM_145232	3'UTR		19:51599771-51601238	Gene_Associated
cg03165700	0.078912953	0.074288517	0.087122915	chr11	108093220	+	ATM	NM_000051;NM_002519	TSS1500;Body		11:108092768-108094227	Promoter_Associated
cg03165700	0.078912953	0.074288517	0.087122915	chr11	108093220	+	NPAT	NM_000051;NM_002519	TSS1500;Body		11:108092768-108094227	Promoter_Associated
cg03165859	0.137554783	0.125742459	0.129534416	chr3	194393536	-	LSG1	NM_018385	TSS1500		3:194392129-194393767	Promoter_Associated
cg03168922	0.777060931	0.75650028	0.038687112	chr7	150779390	-	FASTK	NM_033015;NM_031434;NM_001136044;NM_006712	TSS1500;Body;Body;TSS1500		7:150779199-150779601	Promoter_Associated
cg03168922	0.777060931	0.75650028	0.038687112	chr7	150779390	-	TMUB1	NM_033015;NM_031434;NM_001136044;NM_006712	TSS1500;Body;Body;TSS1500		7:150779199-150779601	Promoter_Associated
cg03178820	0.106004964	0.095206543	0.154999191	chr2	190627986	-	OSGEPL1	NM_022353	TSS200		2:190627019-190628238	Promoter_Associated
cg03183936	0.176224674	0.149061796	0.241505387	chr5	133560628	-	PPP2CA	NM_002715	Body		5:133560472-133560641	Promoter_Associated
cg03185863	0.07669199	0.070290087	0.125754658	chr15	45879658	-	PLDN	NM_012388	1stExon		15:45878860-45880343	Promoter_Associated
cg03189627	0.080962954	0.075033541	0.10972628	chr2	234160130	-	ATG16L1	NM_017974;NM_030803	TSS200;TSS200		2:234159737-234160845	Promoter_Associated
cg03189756	0.063620504	0.059197285	0.103960784	chr1	241803820	+	OPN3	NM_014322	TSS200		1:241803540-241804022	Promoter_Associated
cg03191116	0.063357733	0.060125405	0.075546014	chr12	72058171	+	ZFC3H1	NM_144982;NM_031435;NM_031435	TSS1500;1stExon;5'UTR		12:72056538-72058472	Promoter_Associated
cg03191116	0.063357733	0.060125405	0.075546014	chr12	72058171	+	THAP2	NM_144982;NM_031435;NM_031435	TSS1500;1stExon;5'UTR		12:72056538-72058472	Promoter_Associated
cg03193893	0.875722683	0.868400937	0.012112799	chr6	30644478	+	KIAA1949	NM_001134870;NM_133471	3'UTR;3'UTR		6:30644477-30645026	Gene_Associated_Cell_type_specific
cg03197524	0.054213719	0.051055132	0.086601979	chr5	150460989	+	TNIP1	NM_006058;NM_006058	5'UTR;1stExon		5:150459422-150461291	Promoter_Associated
cg03203785	0.050651864	0.047556835	0.090962678	chr19	52511571	-	ZNF615	NM_198480	TSS200		19:52511027-52512091	Promoter_Associated
cg03208016	0.062771356	0.060010622	0.064888484	chr1	180124071	-	QSOX1	NM_001004128;NM_002826	1stExon;1stExon		1:180123733-180124172	Promoter_Associated
cg03208501	0.114742413	0.110019565	0.060638663	chr2	111435828	-	BUB1	NM_004336	TSS200		2:111434842-111436820	Promoter_Associated
cg03209166	0.099937957	0.09080961	0.138187748	chr12	11324535	+	PRH1	NM_006250;NM_001098538	TSS1500;TSS1500		12:11323475-11324855	Promoter_Associated
cg03209166	0.099937957	0.09080961	0.138187748	chr12	11324535	+	PRR4	NM_006250;NM_001098538	TSS1500;TSS1500		12:11323475-11324855	Promoter_Associated
cg03211473	0.103532336	0.095814124	0.111771187	chr6	32143869	-	AGPAT1	NM_006411;NM_006411;NM_032741	1stExon;5'UTR;5'UTR		6:32143594-32144407	Promoter_Associated
cg03214277	0.039122115	0.036884568	0.084967001	chr19	6460154	+	SLC25A23	NM_024103	TSS1500		19:6459195-6460993	Promoter_Associated
cg03215730	0.062456248	0.059794888	0.062823747	chr2	68694348	-	FBXO48	NM_001024680;NM_001024680;NM_173545	5'UTR;1stExon;TSS1500		2:68693384-68695326	Promoter_Associated
cg03215730	0.062456248	0.059794888	0.062823747	chr2	68694348	-	APLF	NM_001024680;NM_001024680;NM_173545	5'UTR;1stExon;TSS1500		2:68693384-68695326	Promoter_Associated
cg03216781	0.070329688	0.066385151	0.083273233	chr17	61904504	+	PSMC5	NM_002805;NM_017647;NM_017647	TSS1500;1stExon;5'UTR		17:61903769-61905556	Promoter_Associated
cg03216781	0.070329688	0.066385151	0.083273233	chr17	61904504	+	FTSJ3	NM_002805;NM_017647;NM_017647	TSS1500;1stExon;5'UTR		17:61903769-61905556	Promoter_Associated
cg03227078	0.073196805	0.067614742	0.114442856	chr19	44455454	-	ZNF221	NM_013359;NM_013359	5'UTR;1stExon		19:44455081-44455630	Promoter_Associated
cg03234437	0.117290925	0.104852319	0.161732623	chr6	30509536	+	GNL1	NM_005275	3'UTR		6:30508998-30510972	Promoter_Associated
cg03238738	0.088703199	0.082969948	0.096397253	chr21	34852281	-	TMEM50B	NM_006134	TSS200		21:34852040-34852861	Promoter_Associated
cg03247626	0.069152	0.064864545	0.092340879	chr6	126277793	-	HINT3	NM_138571	TSS200		6:126277233-126279007	Promoter_Associated
cg03252340	0.071617966	0.066300932	0.111292402	chr4	83293766	-	HNRNPD	NM_031370;NM_001003810;NM_002138;NM_031369	Body;Body;Body;Body		4:83293715-83293815	Promoter_Associated
cg03252536	0.044751309	0.041248485	0.117588753	chr17	35306063	-	AATF	NM_012138	TSS200		17:35305910-35306392	Promoter_Associated
cg03255601	0.8587748	0.85118347	0.012809723	chr12	133143874	+	FBRSL1	NM_001142641	Body		12:133143680-133144569	Gene_Associated_Cell_type_specific
cg03257294	0.08713339	0.080199285	0.119636303	chr1	222763046	+	TAF1A	NM_139352;NM_005681	5'UTR;5'UTR		1:222762234-222763665	Promoter_Associated
cg03257916	0.873321524	0.865036829	0.01375134	chr21	45744181	-	PFKL	NR_024108;NM_002626	Body;Body		21:45743576-45744636	Gene_Associated_Cell_type_specific
cg03258346	0.049800631	0.046444832	0.100645949	chr1	67896128	+	SERBP1	NM_015640;NM_001018068;NM_001018069;NM_001018067	TSS200;TSS200;TSS200;TSS200		1:67895949-67896891	Promoter_Associated
cg03267400	0.03333504	0.030985559	0.105443457	chr2	27273215	-	AGBL5	NM_021831;NM_001035507	TSS1500;TSS1500		2:27272614-27273787	Promoter_Associated
cg03273025	0.127671168	0.119240707	0.098555928	chr19	48673952	-	LIG1	NM_000234	TSS1500		19:48673475-48674216	Promoter_Associated
cg03273509	0.041156025	0.03873974	0.087289395	chr18	9913806	-	VAPA	NM_003574;NM_194434	TSS200;TSS200		18:9913656-9914118	Promoter_Associated
cg03274117	0.136081838	0.124319559	0.130421249	chr8	56686508	+	TMEM68	NM_152417;NM_024831	TSS1500;Body		8:56686474-56686754	Promoter_Associated
cg03274117	0.136081838	0.124319559	0.130421249	chr8	56686508	+	TGS1	NM_152417;NM_024831	TSS1500;Body		8:56686474-56686754	Promoter_Associated
cg03274876	0.052846313	0.047938723	0.140611349	chr4	170679006	+	C4orf27	NM_017867	1stExon		4:170678454-170679799	Promoter_Associated
cg03276813	0.065952601	0.060955397	0.113675596	chr2	182757157	+	SSFA2	NM_006751;NM_001130445	Body;Body		2:182756923-182757312	Promoter_Associated
cg03278114	0.850638865	0.845433565	0.008855381	chr5	177660351	+	AGXT2L2	NM_153373	TSS1500		5:177658792-177660517	Promoter_Associated
cg03278965	0.153301724	0.143663248	0.093682882	chr3	141595308	-	ATP1B3	NM_001679	TSS200		3:141593935-141595586	Promoter_Associated
cg03281983	0.07503717	0.07106458	0.078474762	chr4	155471587	-	PLRG1	NM_002669	TSS200		4:155470697-155472011	Promoter_Associated
cg03282686	0.051712528	0.04892113	0.080056096	chr4	177116826	+	SPATA4	NM_144644	TSS200		4:177116328-177117292	Promoter_Associated
cg03287740	0.129246771	0.119040499	0.118675752	chr8	66546718	+	ARMC1	NM_018120	TSS1500		8:66545506-66546902	Promoter_Associated
cg03290610	0.294606814	0.277585243	0.085859924	chr16	67035041	+	CES8	NM_173815	Body		16:67034094-67035484	Promoter_Associated
cg03297783	0.064362491	0.057955873	0.151265295	chr3	50378664	-	RASSF1	NM_007182;NM_170714;NM_015896	TSS1500;TSS1500;3'UTR		3:50377386-50378845	Promoter_Associated_Cell_type_specific
cg03297783	0.064362491	0.057955873	0.151265295	chr3	50378664	-	ZMYND10	NM_007182;NM_170714;NM_015896	TSS1500;TSS1500;3'UTR		3:50377386-50378845	Promoter_Associated_Cell_type_specific
cg03300645	0.133156909	0.122435293	0.121107797	chr15	77223542	+	RCN2	NM_002902	TSS1500		15:77223323-77225311	Promoter_Associated
cg03302738	0.093547711	0.086391032	0.114820806	chr6	31707502	+	MSH5	NM_025259;NM_002441;NM_172165;NM_172166	TSS1500;TSS1500;TSS1500;TSS1500	RDMR	6:31707012-31708446	Promoter_Associated
cg03309253	0.093983833	0.087696992	0.099885239	chr19	41119579	-	LTBP4	NM_001042545;NM_001042544;NM_003573	Body;Body;Body		19:41119446-41120211	Promoter_Associated
cg03309721	0.066871729	0.061587972	0.118747788	chr19	2236316	+	PLEKHJ1	NM_018049;NM_018049;NM_007165	5'UTR;1stExon;TSS1500		19:2235354-2237243	Promoter_Associated
cg03309721	0.066871729	0.061587972	0.118747788	chr19	2236316	+	SF3A2	NM_018049;NM_018049;NM_007165	5'UTR;1stExon;TSS1500		19:2235354-2237243	Promoter_Associated
cg03309722	0.215826036	0.19515192	0.145271259	chr2	74681805	-	INO80B	NM_031288	TSS1500		2:74681555-74682634	Promoter_Associated
cg03315687	0.076241937	0.07089576	0.104885423	chr19	40932206	+	SERTAD1	NM_013376	TSS1500		19:40930613-40932386	Promoter_Associated
cg03319070	0.899726043	0.894270627	0.008774294	chr12	125345167	-	SCARB1	NM_001082959;NM_005505	Body;Body		12:125345086-125345193	Gene_Associated_Cell_type_specific
cg03323092	0.043477417	0.040960523	0.086032088	chr20	42219682	-	IFT52	NM_016004;NM_016004	5'UTR;1stExon		20:42218653-42220256	Promoter_Associated
cg03327347	0.071215986	0.065466848	0.121436614	chr12	93963553	-	SOCS2	NM_003877	TSS200		12:93963346-93963680	Promoter_Associated
cg03331490	0.056034396	0.053412659	0.069130975	chr10	120840461	+	EIF3A	NM_003750	TSS200		10:120839482-120841154	Promoter_Associated
cg03331897	0.079468361	0.073086067	0.12078419	chr11	6704982	+	MRPL17	NM_022061	TSS1500		11:6703942-6705143	NonGene_Associated
cg03340889	0.035259473	0.03311395	0.090571815	chr22	24407762	-	CABIN1	NM_012295	TSS200		22:24406669-24408427	Promoter_Associated
cg03341758	0.062325319	0.058325273	0.0956972	chr20	34330234	+	RBM39	NM_184234;NM_004902	TSS200;TSS200		20:34329384-34330808	Promoter_Associated
cg03352975	0.076365525	0.067828257	0.171035073	chr20	30327429	+	TPX2	NM_012112	5'UTR		20:30326506-30327554	Promoter_Associated
cg03353394	0.653972574	0.639510242	0.032262671	chr11	77791298	-	NDUFC2	NM_004549	TSS200		11:77790161-77791492	Promoter_Associated
cg03372365	0.043105852	0.03916582	0.138288582	chr6	89673536	+	RNGTT	NM_003800	TSS200		6:89672717-89674129	Promoter_Associated
cg03384545	0.048722673	0.045409484	0.101599655	chr17	40428524	+	STAT5B	NM_012448	TSS200		17:40428334-40428705	Promoter_Associated
cg03392564	0.922617269	0.918385382	0.006632618	chr1	1478680	+	SSU72	NM_014188	Body		1:1478585-1478895	Gene_Associated_Cell_type_specific
cg03392565	0.264080362	0.248900768	0.085406338	chr1	212464932	-	PPP2R5A	NM_006243	Body		1:212464910-212465234	Promoter_Associated_Cell_type_specific
cg03394422	0.877268689	0.87044007	0.011273807	chr14	75389280	+	RPS6KL1	NM_031464	TSS200		14:75389209-75390361	Promoter_Associated
cg03395898	0.55022037	0.512353079	0.102871189	chr14	76448011	+	TGFB3	NM_003239;NM_003239	1stExon;5'UTR		14:76447789-76449556	Promoter_Associated
cg03396809	0.063633822	0.060856705	0.06437757	chr3	48282488	-	ZNF589	NM_016089	TSS200	RDMR	3:48282109-48283092	Promoter_Associated
cg03397724	0.840065859	0.828885986	0.019328766	chr16	375541	+	AXIN1	NM_003502;NM_181050	Body;Body		16:374368-375920	Promoter_Associated
cg03399783	0.2691084	0.256138563	0.071262946	chr3	69062163	-	C3orf64	NM_173654	5'UTR		3:69061753-69063647	Promoter_Associated
cg03400317	0.062353591	0.05863437	0.088726057	chr1	24070409	-	TCEB3	NM_003198	Body		1:24069269-24071028	Promoter_Associated
cg03404662	0.415345305	0.389106348	0.094146729	chr9	114937740	+	SUSD1	NM_022486	TSS200		9:114936531-114938463	Promoter_Associated
cg03407889	0.777962552	0.766746202	0.020951597	chr7	66310685	+	LOC729156	NR_003934	TSS1500		7:66310674-66310788	Promoter_Associated
cg03410815	0.054059001	0.04956375	0.125249496	chr8	30891219	-	WRN	NM_000553;NM_013357;NM_001015508;NM_001015508;NM_000553	1stExon;TSS1500;1stExon;5'UTR;5'UTR		8:30891102-30891331	Promoter_Associated
cg03410815	0.054059001	0.04956375	0.125249496	chr8	30891219	-	PURG	NM_000553;NM_013357;NM_001015508;NM_001015508;NM_000553	1stExon;TSS1500;1stExon;5'UTR;5'UTR		8:30891102-30891331	Promoter_Associated
cg03416422	0.055282154	0.052457683	0.075659739	chr11	111807767	+	DIXDC1	NM_001037954	TSS200		11:111807253-111808598	Promoter_Associated_Cell_type_specific
cg03420356	0.111469232	0.102626514	0.11924205	chr6	52528802	-	LOC730101	NR_024405;NR_024403	TSS1500;TSS1500		6:52527963-52529596	Promoter_Associated
cg03421807	0.063683642	0.058683604	0.117965367	chr1	46712916	+	RAD54L	NM_003579;NM_001142548	TSS1500;TSS1500		1:46712232-46713909	Promoter_Associated
cg03427849	0.290535217	0.270255634	0.104388355	chr4	184578976	+	RWDD4A	NM_152682;NM_199053;NM_021942	Body;TSS1500;TSS1500		4:184578819-184579059	Promoter_Associated_Cell_type_specific
cg03427849	0.290535217	0.270255634	0.104388355	chr4	184578976	+	C4orf41	NM_152682;NM_199053;NM_021942	Body;TSS1500;TSS1500		4:184578819-184579059	Promoter_Associated_Cell_type_specific
cg03428881	0.091914285	0.087690875	0.067862357	chr7	150725579	+	ABCB8	NM_007188;NM_007188	1stExon;5'UTR		7:150724947-150726137	Promoter_Associated
cg03430010	0.462084361	0.445921543	0.051366363	chrY	15591607	-	UTY	NM_182660;NM_182660;NM_007125;NM_182659;NM_182659;NM_007125	1stExon;5'UTR;5'UTR;1stExon;5'UTR;1stExon		Y:15591332-15591628	Promoter_Associated_Cell_type_specific
cg03430067	0.034175648	0.031934394	0.097857598	chr19	14016927	+	C19orf57	NM_024323;NM_017721	TSS200;TSS200		19:14016394-14017781	Promoter_Associated
cg03430067	0.034175648	0.031934394	0.097857598	chr19	14016927	+	CC2D1A	NM_024323;NM_017721	TSS200;TSS200		19:14016394-14017781	Promoter_Associated
cg03430800	0.09115592	0.08383036	0.12086354	chr1	161015930	-	USF1	NM_207005;NM_007122	TSS200;TSS200		1:161014788-161015995	Promoter_Associated
cg03435608	0.048752507	0.045611546	0.096077336	chr3	87276226	-	CHMP2B	NM_014043	TSS200		3:87275672-87277495	Promoter_Associated
cg03437912	0.450478593	0.432901042	0.057421275	chr13	29232327	-	POMP	NM_015932	TSS1500		13:29232302-29233881	Promoter_Associated
cg03441227	0.198436484	0.179753819	0.142654874	chr1	114301296	+	PHTF1	NM_006608	1stExon		1:114300873-114302704	Promoter_Associated
cg03443505	0.058797954	0.054907147	0.098771995	chr17	7387573	-	ZBTB4	NM_020899;NM_000937	TSS200;TSS1500		17:7387535-7388578	Promoter_Associated
cg03444587	0.876751841	0.87109704	0.00933511	chr16	2054271	+	ZNF598	NM_178167	Body		16:2053443-2054692	Gene_Associated
cg03450049	0.053386374	0.04863305	0.134534493	chr22	50913555	+	SBF1	NM_002972	TSS200		22:50913362-50913750	Promoter_Associated
cg03450734	0.777614541	0.764706388	0.024149271	chr17	45899862	-	OSBPL7	NM_145798	TSS1500		17:45898792-45899893	Promoter_Associated
cg03450966	0.899225931	0.894240986	0.008019967	chr22	19462415	-	UFD1L	NM_001035247;NM_005659	Body;Body		22:19460897-19462716	Gene_Associated
cg03457587	0.110877085	0.104148935	0.090313147	chr19	54694791	+	MBOAT7	NM_024298;NM_001146056;NM_001146082;NM_001146083;NM_024075;NM_001077446	TSS1500;TSS1500;TSS1500;TSS1500;5'UTR;TSS1500		19:54694578-54695202	Promoter_Associated
cg03457587	0.110877085	0.104148935	0.090313147	chr19	54694791	+	TSEN34	NM_024298;NM_001146056;NM_001146082;NM_001146083;NM_024075;NM_001077446	TSS1500;TSS1500;TSS1500;TSS1500;5'UTR;TSS1500		19:54694578-54695202	Promoter_Associated
cg03468382	0.238841758	0.217309996	0.136300558	chr10	94353952	+	KIF11	NM_004523	Body		10:94353816-94354176	Promoter_Associated
cg03468945	0.048800814	0.045645886	0.096420359	chr10	126107610	-	OAT	NM_000274	TSS200		10:126106489-126108356	Promoter_Associated
cg03469079	0.048825109	0.044353181	0.138585671	chr22	38054892	-	PDXP	NM_020315	1stExon		22:38054283-38055006	Promoter_Associated
cg03470736	0.038583842	0.035687788	0.112566315	chr1	156698323	+	C1orf66	NM_001142560;NM_001142560;NM_030980;NM_015997;NM_015997	1stExon;5'UTR;TSS1500;1stExon;5'UTR		1:156697753-156699143	Promoter_Associated
cg03490564	0.106414122	0.098350416	0.113686556	chr2	112811719	+	TMEM87B	NM_032824	TSS1500		2:112811551-112812207	Promoter_Associated
cg03491181	0.064458703	0.059500676	0.115469097	chr14	45605002	-	FKBP3	NM_002013;NM_020937	TSS1500;TSS200		14:45604740-45605817	Promoter_Associated
cg03491181	0.064458703	0.059500676	0.115469097	chr14	45605002	-	FANCM	NM_002013;NM_020937	TSS1500;TSS200		14:45604740-45605817	Promoter_Associated
cg03493547	0.808925533	0.80208317	0.012255057	chr11	47201858	+	PACSIN3	NM_016223	Body		11:47200744-47201944	Promoter_Associated
cg03495059	0.100837224	0.095634571	0.076424171	chr16	30913719	+	CTF1	NM_001142544;NM_001330	Body;Body		16:30912732-30914121	Promoter_Associated
cg03500965	0.083795907	0.074426648	0.17106053	chr6	108145777	-	SCML4	NM_198081	TSS1500		6:108145137-108146102	Promoter_Associated
cg03503297	0.168747021	0.16118669	0.066129414	chr16	30441811	+	DCTPP1	NM_024096	TSS1500		16:30440788-30442223	Promoter_Associated
cg03510359	0.082632624	0.076379684	0.113522518	chr7	99698208	+	MCM7	NM_005916;NM_004722;NM_182776;NM_182776	Body;TSS1500;1stExon;5'UTR		7:99698173-99698628	Promoter_Associated
cg03510359	0.082632624	0.076379684	0.113522518	chr7	99698208	+	AP4M1	NM_005916;NM_004722;NM_182776;NM_182776	Body;TSS1500;1stExon;5'UTR		7:99698173-99698628	Promoter_Associated
cg03511931	0.097492173	0.091089627	0.097999631	chr2	231729492	-	ITM2C	NM_030926;NM_001012516;NM_001012514	TSS200;TSS200;TSS200		2:231728903-231729827	Promoter_Associated
cg03520401	0.063433283	0.060231705	0.0747169	chr14	104182074	-	ZFYVE21	NM_024071;NM_001100118;NM_001100119;NM_005432	TSS200;TSS1500;TSS1500;TSS1500		14:104181274-104183082	Promoter_Associated
cg03520401	0.063433283	0.060231705	0.0747169	chr14	104182074	-	XRCC3	NM_024071;NM_001100118;NM_001100119;NM_005432	TSS200;TSS1500;TSS1500;TSS1500		14:104181274-104183082	Promoter_Associated
cg03521113	0.069492057	0.062406292	0.155156597	chr12	25204672	+	LRMP	NM_006152	TSS1500		12:25204583-25205752	Promoter_Associated
cg03522216	0.09871539	0.09354888	0.077554629	chr5	32174578	+	GOLPH3	NM_022130	TSS200		5:32174275-32174802	Promoter_Associated
cg03523603	0.040762163	0.038257045	0.091505176	chr1	150241529	-	APH1A	NM_016022;NM_016022;NM_001077628;NM_001077628	1stExon;5'UTR;5'UTR;1stExon		1:150240518-150242013	Promoter_Associated
cg03524445	0.084513682	0.080217231	0.075272765	chr19	58873524	+	ZNF497	NM_198458	5'UTR		19:58873244-58874650	Promoter_Associated
cg03524611	0.086846906	0.081271805	0.095719511	chr8	27631853	-	ESCO2	NM_001017420	TSS1500		8:27631492-27632481	Promoter_Associated
cg03532040	0.825604459	0.815953187	0.016964379	chr19	51301449	-	C19orf48	NM_199250;NM_199249	Body;Body		19:51301390-51301589	Gene_Associated_Cell_type_specific
cg03532510	0.04564253	0.041786011	0.127358706	chr1	224544720	-	CNIH4	NM_014184	Body		1:224544239-224546150	Promoter_Associated
cg03532957	0.047802488	0.044686109	0.097259285	chr15	101792098	+	CHSY1	NM_014918;NM_014918	1stExon;5'UTR		15:101792092-101792525	Promoter_Associated
cg03534718	0.823226477	0.809836215	0.023659224	chrX	152736932	-	HAUS7	NM_017518	TSS1500		X:152735349-152736967	Promoter_Associated
cg03536466	0.049598638	0.046092886	0.105756408	chr16	4784145	-	ANKS3	NM_133450;NM_139170;NM_133450	1stExon;TSS200;5'UTR		16:4783937-4785585	Promoter_Associated
cg03536466	0.049598638	0.046092886	0.105756408	chr16	4784145	-	C16orf71	NM_133450;NM_139170;NM_133450	1stExon;TSS200;5'UTR		16:4783937-4785585	Promoter_Associated
cg03538733	0.074725091	0.069581774	0.102883295	chr16	47175912	-	NETO2	NM_018092	Body		16:47175202-47176881	Promoter_Associated
cg03539474	0.057651068	0.054077387	0.092321883	chr2	172751088	-	SLC25A12	NM_003705	TSS1500		2:172749937-172751549	Promoter_Associated
cg03541057	0.257279857	0.242625316	0.084608418	chr1	150206242	-	ANP32E	NM_001136478;NM_001136479;NM_030920	Body;5'UTR;Body	RDMR	1:150206124-150206410	Promoter_Associated_Cell_type_specific
cg03545047	0.047008479	0.043928567	0.09776155	chr7	149321876	+	ZNF767	NR_027788;NR_027789	Body;Body		7:149321074-149323181	Promoter_Associated
cg03546505	0.052142949	0.049659558	0.070400755	chr14	105266900	-	ZBTB42	NM_001137601	TSS200		14:105266777-105266943	Promoter_Associated
cg03556021	0.726041322	0.709308164	0.033639109	chr5	112258649	-	REEP5	NM_005669	TSS1500	RDMR	5:112257761-112258708	Promoter_Associated
cg03559831	0.072552077	0.068944083	0.073590188	chr12	57481609	-	NAB2	NM_005967	TSS1500		12:57481291-57482019	Promoter_Associated
cg03560597	0.045034677	0.042311171	0.089997699	chr22	31064008	+	DUSP18	NM_152511	TSS200		22:31062774-31064447	Promoter_Associated
cg03560963	0.036510217	0.034261949	0.091693036	chr20	44519939	+	CTSA	NM_001127695;NM_001167594;NM_001127695;NM_080749;NM_001167594;NM_000308;NM_000308	5'UTR;5'UTR;1stExon;TSS200;1stExon;5'UTR;1stExon		20:44519691-44520208	Promoter_Associated
cg03560963	0.036510217	0.034261949	0.091693036	chr20	44519939	+	NEURL2	NM_001127695;NM_001167594;NM_001127695;NM_080749;NM_001167594;NM_000308;NM_000308	5'UTR;5'UTR;1stExon;TSS200;1stExon;5'UTR;1stExon		20:44519691-44520208	Promoter_Associated
cg03564754	0.887178291	0.880293204	0.011239933	chr9	131580109	-	ENDOG	NM_004435	TSS1500		9:131579821-131581941	Promoter_Associated
cg03571129	0.114824667	0.103975769	0.143185242	chr2	113032661	-	ZC3H6	NM_198581	TSS1500		2:113032516-113034413	Promoter_Associated
cg03572913	0.076400421	0.07214008	0.082779576	chr20	34287853	-	ROMO1	NM_080748;NM_021100	Body;TSS1500		20:34286405-34287943	Promoter_Associated
cg03572913	0.076400421	0.07214008	0.082779576	chr20	34287853	-	NFS1	NM_080748;NM_021100	Body;TSS1500		20:34286405-34287943	Promoter_Associated
cg03585454	0.040035449	0.036555716	0.131180953	chr19	5623009	+	SAFB2	NM_014649;NM_002967	TSS200;TSS200		19:5622066-5624042	Promoter_Associated
cg03585454	0.040035449	0.036555716	0.131180953	chr19	5623009	+	SAFB	NM_014649;NM_002967	TSS200;TSS200		19:5622066-5624042	Promoter_Associated
cg03594822	0.062548331	0.057529674	0.120665093	chr16	8891458	+	TMEM186	NM_015421;NM_000303	Body;TSS1500		16:8890803-8892555	Promoter_Associated
cg03594822	0.062548331	0.057529674	0.120665093	chr16	8891458	+	PMM2	NM_015421;NM_000303	Body;TSS1500		16:8890803-8892555	Promoter_Associated
cg03596450	0.072386467	0.065801837	0.137592129	chr1	155827082	+	GON4L	NM_001037533;NM_032292	TSS200;TSS200		1:155826490-155827280	Promoter_Associated
cg03598513	0.250527535	0.235337435	0.090238347	chr1	47780452	+	STIL	NM_003035;NM_001048166	TSS1500;TSS1500		1:47779122-47780456	Promoter_Associated
cg03600886	0.046462106	0.043504658	0.094884681	chr19	44598447	-	ZNF224	NM_013398	TSS200		19:44597972-44599764	Promoter_Associated
cg03601585	0.050428526	0.047049246	0.100068461	chr11	62623324	+	SNORD27	NR_002563;NM_001012664;NM_001012663;NR_002562;NR_002565;NM_002394;NM_001012661;NR_002564;NM_001012662;NR_003098	TSS1500;TSS200;TSS200;TSS1500;TSS1500;TSS200;TSS200;TSS1500;TSS200;Body		11:62623029-62623993	Promoter_Associated
cg03601585	0.050428526	0.047049246	0.100068461	chr11	62623324	+	SLC3A2	NR_002563;NM_001012664;NM_001012663;NR_002562;NR_002565;NM_002394;NM_001012661;NR_002564;NM_001012662;NR_003098	TSS1500;TSS200;TSS200;TSS1500;TSS1500;TSS200;TSS200;TSS1500;TSS200;Body		11:62623029-62623993	Promoter_Associated
cg03601585	0.050428526	0.047049246	0.100068461	chr11	62623324	+	SNORD28	NR_002563;NM_001012664;NM_001012663;NR_002562;NR_002565;NM_002394;NM_001012661;NR_002564;NM_001012662;NR_003098	TSS1500;TSS200;TSS200;TSS1500;TSS1500;TSS200;TSS200;TSS1500;TSS200;Body		11:62623029-62623993	Promoter_Associated
cg03601585	0.050428526	0.047049246	0.100068461	chr11	62623324	+	SNORD25	NR_002563;NM_001012664;NM_001012663;NR_002562;NR_002565;NM_002394;NM_001012661;NR_002564;NM_001012662;NR_003098	TSS1500;TSS200;TSS200;TSS1500;TSS1500;TSS200;TSS200;TSS1500;TSS200;Body		11:62623029-62623993	Promoter_Associated
cg03601585	0.050428526	0.047049246	0.100068461	chr11	62623324	+	SNORD26	NR_002563;NM_001012664;NM_001012663;NR_002562;NR_002565;NM_002394;NM_001012661;NR_002564;NM_001012662;NR_003098	TSS1500;TSS200;TSS200;TSS1500;TSS1500;TSS200;TSS200;TSS1500;TSS200;Body		11:62623029-62623993	Promoter_Associated
cg03601585	0.050428526	0.047049246	0.100068461	chr11	62623324	+	SNHG1	NR_002563;NM_001012664;NM_001012663;NR_002562;NR_002565;NM_002394;NM_001012661;NR_002564;NM_001012662;NR_003098	TSS1500;TSS200;TSS200;TSS1500;TSS1500;TSS200;TSS200;TSS1500;TSS200;Body		11:62623029-62623993	Promoter_Associated
cg03603669	0.1665793	0.147489746	0.175594478	chr3	169896616	-	PHC3	NM_024947	Body		3:169896387-169896861	Promoter_Associated_Cell_type_specific
cg03605666	0.883975952	0.876235184	0.012688978	chr19	3383594	+	NFIC	NM_005597;NM_205843	Body;Body		19:3383555-3383712	Gene_Associated
cg03612258	0.047507019	0.044061605	0.108618637	chr19	8070121	+	ELAVL1	NM_001419	5'UTR		19:8069363-8070961	NonGene_Associated
cg03614442	0.431183431	0.420238277	0.037094168	chr16	18938364	-	SMG1	NM_015092	TSS1500		16:18936819-18938452	Promoter_Associated
cg03616030	0.101016663	0.092644167	0.124821235	chr8	94766944	-	TMEM67	NM_001142301;NM_153704;NR_024522	TSS200;TSS200;TSS200		8:94766685-94767447	Promoter_Associated
cg03617389	0.173233288	0.160110704	0.113646418	chr16	5147251	-	FAM86A	NM_201598;NM_201400	Body;Body		16:5146867-5147516	Promoter_Associated
cg03618177	0.060079314	0.057110584	0.073110211	chr1	26437494	+	PDIK1L	NR_026685;NM_152835;NR_026686	TSS200;TSS1500;TSS1500		1:26437310-26438252	Promoter_Associated
cg03620975	0.44157189	0.42655227	0.049925794	chr3	32611110	-	DYNC1LI1	NM_016141	Body		3:32611073-32612904	Promoter_Associated
cg03621100	0.058515474	0.05457459	0.100588797	chr12	104322919	+	LOC253724	NR_027249;NM_003299	Body;TSS1500		12:104322494-104324479	Promoter_Associated
cg03621100	0.058515474	0.05457459	0.100588797	chr12	104322919	+	HSP90B1	NR_027249;NM_003299	Body;TSS1500		12:104322494-104324479	Promoter_Associated
cg03624316	0.706410058	0.690392442	0.033089212	chr12	53693054	-	PFDN5	NM_002624;NM_021640;NM_145897	Body;TSS1500;Body		12:53692935-53694358	Promoter_Associated
cg03631596	0.040605851	0.03678443	0.142592384	chr13	73301985	+	C13orf37	NM_001071775;NM_024808	TSS200;TSS200		13:73301116-73302435	Promoter_Associated
cg03631596	0.040605851	0.03678443	0.142592384	chr13	73301985	+	C13orf34	NM_001071775;NM_024808	TSS200;TSS200		13:73301116-73302435	Promoter_Associated
cg03641062	0.813201002	0.80094445	0.021909807	chr11	120099868	+	OAF	NM_178507	3'UTR		11:120099653-120101229	Gene_Associated
cg03646474	0.071562628	0.068878436	0.055153982	chr1	174992368	+	MRPS14	NM_022100	Body		1:174991966-174993016	Promoter_Associated
cg03649030	0.871680457	0.863321705	0.013901105	chr1	145115872	+	SEC22B	NM_004892	Body		1:145115819-145115984	NonGene_Associated_Cell_type_specific
cg03655940	0.072492781	0.067524214	0.102432398	chr16	15737228	-	MIR484	NR_030159;NM_001143979;NM_001143979;NM_014647	Body;1stExon;5'UTR;TSS1500		16:15736305-15737895	Promoter_Associated
cg03655940	0.072492781	0.067524214	0.102432398	chr16	15737228	-	NDE1	NR_030159;NM_001143979;NM_001143979;NM_014647	Body;1stExon;5'UTR;TSS1500		16:15736305-15737895	Promoter_Associated
cg03655940	0.072492781	0.067524214	0.102432398	chr16	15737228	-	KIAA0430	NR_030159;NM_001143979;NM_001143979;NM_014647	Body;1stExon;5'UTR;TSS1500		16:15736305-15737895	Promoter_Associated
cg03662843	0.079788504	0.070436697	0.179853644	chr7	128785077	-	TSPAN33	NM_178562	Body		7:128784016-128785719	Promoter_Associated
cg03666973	0.083500263	0.076676887	0.122988967	chr2	27008764	+	CENPA	NM_001809;NM_001042426	TSS200;TSS200		2:27008221-27009933	Promoter_Associated
cg03667871	0.738978908	0.721991609	0.033551118	chr1	198125222	-	NEK7	NM_133494	TSS1500		1:198125062-198125865	Promoter_Associated
cg03670441	0.164598541	0.145486718	0.178064096	chr12	27094081	+	FGFR1OP2	NM_015633	5'UTR		12:27093800-27094540	Promoter_Associated_Cell_type_specific
cg03672854	0.090796687	0.085280793	0.090418797	chr10	90750580	+	FAS	NM_000043;NM_152872;NR_028035;NR_028036;NM_001141945;NM_152871;NM_152871;NM_152872;NR_028034;NM_000043;NR_028033	1stExon;1stExon;Body;Body;5'UTR;5'UTR;1stExon;5'UTR;Body;5'UTR;Body		10:90750269-90750609	Promoter_Associated
cg03672854	0.090796687	0.085280793	0.090418797	chr10	90750580	+	ACTA2	NM_000043;NM_152872;NR_028035;NR_028036;NM_001141945;NM_152871;NM_152871;NM_152872;NR_028034;NM_000043;NR_028033	1stExon;1stExon;Body;Body;5'UTR;5'UTR;1stExon;5'UTR;Body;5'UTR;Body		10:90750269-90750609	Promoter_Associated
cg03680150	0.069271969	0.066204993	0.06533165	chr12	4758201	-	NDUFA9	NM_005002	TSS200		12:4757628-4758820	Promoter_Associated
cg03697316	0.043570488	0.040645953	0.10023956	chr22	21336741	+	LZTR1	NM_006767	1stExon		22:21334747-21337281	Promoter_Associated
cg03698343	0.641055713	0.620697551	0.046559292	chr9	139921892	+	ABCA2	NM_001606;NM_207511;NM_212533	Body;TSS200;Body		9:139921780-139922052	Promoter_Associated_Cell_type_specific
cg03698343	0.641055713	0.620697551	0.046559292	chr9	139921892	+	C9orf139	NM_001606;NM_207511;NM_212533	Body;TSS200;Body		9:139921780-139922052	Promoter_Associated_Cell_type_specific
cg03702435	0.060895918	0.05616958	0.116556503	chr6	31548843	-	LTB	NM_002341;NM_009588	Body;3'UTR		6:31547692-31549746	Promoter_Associated
cg03705405	0.051296243	0.046933911	0.128222482	chr5	77072399	-	TBCA	NM_004607	TSS1500		5:77071292-77072812	Promoter_Associated
cg03707169	0.898047199	0.891982549	0.009775786	chr11	128647051	-	FLI1	NM_002017;NM_001167681	Body;Body		11:128646455-128647960	Gene_Associated
cg03711457	0.476762671	0.464942745	0.036218214	chr11	113746831	-	USP28	NM_020886	TSS1500		11:113745194-113746965	Promoter_Associated
cg03712579	0.048840628	0.044792032	0.124839634	chr15	73925889	-	NPTN	NM_017455;NM_001161364;NM_012428;NM_001161363	TSS200;TSS200;TSS200;TSS200		15:73925525-73925962	Promoter_Associated
cg03712708	0.064334786	0.060263745	0.094308681	chr9	91925885	+	CKS2	NM_001827	TSS1500		9:91924690-91926451	Promoter_Associated
cg03715152	0.049171378	0.045820325	0.101831108	chr17	46969953	+	ATP5G1	NM_005175;NM_001002027	TSS200;TSS200		17:46969569-46970458	Promoter_Associated
cg03727700	0.073640573	0.068044212	0.114028414	chr10	115614022	+	NHLRC2	NM_198514;NM_014881	TSS1500;TSS200		10:115613584-115615233	Promoter_Associated
cg03727700	0.073640573	0.068044212	0.114028414	chr10	115614022	+	DCLRE1A	NM_198514;NM_014881	TSS1500;TSS200		10:115613584-115615233	Promoter_Associated
cg03730535	0.099168768	0.092227605	0.104687196	chr19	41768214	+	HNRNPUL1	NM_144732	TSS200	RDMR	19:41767515-41770646	Promoter_Associated
cg03732293	0.094848694	0.087321044	0.119298523	chr1	179335087	-	C1orf125	NM_182766;NM_144696;NM_144696	TSS200;5'UTR;1stExon		1:179334649-179335879	Promoter_Associated
cg03737367	0.708476923	0.68896479	0.040290607	chr19	50005045	-	MIR150	NR_029703	TSS1500		19:50003577-50005271	Promoter_Associated
cg03741506	0.831843447	0.823928204	0.013793411	chr11	63764804	-	OTUB1	NM_017670;NR_003089	Body;Body		11:63764688-63765748	Gene_Associated
cg03742642	0.883799337	0.873721806	0.016544851	chr12	133354143	+	GOLGA3	NM_005895	Body		12:133353985-133354161	Gene_Associated_Cell_type_specific
cg03747028	0.050786815	0.046815403	0.117470744	chr1	28970259	-	TAF12	NM_001135218;NM_005644	TSS1500;TSS1500		1:28968781-28970386	Promoter_Associated
cg03751356	0.070934001	0.067226118	0.077455481	chr7	99070313	+	ZNF789	NM_213603;NM_001013258	TSS1500;TSS1500		7:99070072-99071179	Promoter_Associated
cg03753670	0.755770543	0.74150198	0.027497744	chr1	6762231	+	DNAJC11	NM_018198	TSS1500		1:6761355-6762271	Promoter_Associated
cg03754705	0.788526042	0.769807998	0.034659741	chr19	55767810	+	SAPS1	NM_014931	5'UTR	CDMR	19:55767655-55767850	Promoter_Associated
cg03769523	0.080581402	0.074685309	0.10962242	chr10	104613934	-	C10orf32	NM_144591;NM_001136200	TSS200;TSS200		10:104613672-104614495	Promoter_Associated
cg03772384	0.832740123	0.823611045	0.015903161	chr3	12851369	-	CAND2	NM_001162499;NM_012298	Body;Body		3:12851281-12852840	Promoter_Associated
cg03773192	0.274071897	0.26080075	0.071606383	chr10	120965975	-	GRK5	NM_005308	TSS1500		10:120965731-120965995	Promoter_Associated_Cell_type_specific
cg03774988	0.697312293	0.682875777	0.030181755	chr20	62715942	-	OPRL1	NM_000913;NM_001007125;NM_182647	5'UTR;TSS1500;5'UTR		20:62713450-62716161	Promoter_Associated
cg03774988	0.697312293	0.682875777	0.030181755	chr20	62715942	-	C20orf201	NM_000913;NM_001007125;NM_182647	5'UTR;TSS1500;5'UTR		20:62713450-62716161	Promoter_Associated
cg03782956	0.094794961	0.084848543	0.159920495	chr6	26538188	-	HMGN4	NM_006353	TSS1500		6:26537394-26538770	Promoter_Associated
cg03784614	0.077992534	0.073488503	0.085817446	chr12	32259462	+	BICD1	NM_001714;NM_001003398	TSS1500;TSS1500		12:32259276-32260125	Promoter_Associated
cg03790325	0.070304268	0.065701235	0.097691794	chr10	46089985	-	8-Mar	NM_145021;NM_001002265;NM_001002265;NM_145021	1stExon;5'UTR;1stExon;5'UTR		10:46089551-46090924	Promoter_Associated
cg03795157	0.881743512	0.872577898	0.015075124	chr12	133531927	-	ZNF605	NM_001164715;NM_183238	5'UTR;5'UTR		12:133531910-133533561	Promoter_Associated
cg03797687	0.043864129	0.041185603	0.090901519	chr12	111843585	-	SH2B3	NM_005475	TSS200		12:111841860-111844098	Promoter_Associated
cg03799220	0.105956193	0.095081505	0.156231282	chr15	52860635	+	ARPP19	NM_006628	Body		15:52860258-52862015	Promoter_Associated_Cell_type_specific
cg03807314	0.067434113	0.062734411	0.10422159	chr10	30722678	+	MAP3K8	NM_005204	TSS200		10:30722198-30723625	Promoter_Associated
cg03818826	0.081244592	0.074462179	0.125763954	chr16	70323689	+	AARS	NM_001605	TSS1500		16:70322720-70324004	Promoter_Associated
cg03825328	0.05999879	0.056295576	0.09191186	chr16	2479181	+	CCNF	NM_001761	TSS1500		16:2479051-2479858	Promoter_Associated
cg03846288	0.071322887	0.067124616	0.087523181	chr15	59279849	-	RNF111	NM_017610	TSS200		15:59279251-59281230	Promoter_Associated
cg03848697	0.056063906	0.053140931	0.077248775	chr12	117537264	-	TESC	NM_001168325;NR_031766;NM_017899	TSS200;TSS200;TSS200		12:117537026-117537373	Promoter_Associated
cg03849074	0.10725475	0.100509453	0.093710352	chr6	28317796	-	ZKSCAN3	NM_024493;NM_001135215;NM_024493;NM_145909	1stExon;5'UTR;5'UTR;5'UTR		6:28317382-28318220	Promoter_Associated
cg03849074	0.10725475	0.100509453	0.093710352	chr6	28317796	-	ZNF323	NM_024493;NM_001135215;NM_024493;NM_145909	1stExon;5'UTR;5'UTR;5'UTR		6:28317382-28318220	Promoter_Associated
cg03852056	0.075289564	0.070466261	0.095517235	chr16	57769597	-	KATNB1	NM_005886	TSS200		16:57769035-57769840	Promoter_Associated
cg03852656	0.097149707	0.089449909	0.119129625	chr3	186525224	+	RFC4	NM_181573;NM_002916	TSS1500;TSS1500		3:186523823-186525556	Promoter_Associated
cg03854543	0.062431675	0.059171665	0.077371674	chr4	154074127	-	TRIM2	NM_001130067	TSS200		4:154073996-154075645	Promoter_Associated
cg03854665	0.073122456	0.065483373	0.15918589	chr16	21963840	+	UQCRC2	NM_003366	TSS1500		16:21963568-21964982	Promoter_Associated
cg03857553	0.458678419	0.441210709	0.056015225	chr22	29976613	+	NIPSNAP1	NM_003634	Body		22:29976337-29977462	Promoter_Associated
cg03860665	0.073650443	0.067685201	0.121853763	chr6	30524763	-	PRR3	NM_025263;NM_001077497;NM_025263;NM_005275;NM_001077497;NM_005275	5'UTR;5'UTR;1stExon;5'UTR;1stExon;1stExon		6:30523976-30525149	Promoter_Associated
cg03863549	0.074272546	0.070638606	0.072372157	chr9	33474004	-	NOL6	NM_139235;NR_003667;NM_022917	TSS200;Body;TSS200		9:33473365-33474338	Promoter_Associated
cg03866360	0.049817214	0.047279012	0.075444453	chr16	4321272	-	TFAP4	NM_003223	Body		16:4321199-4321483	Promoter_Associated
cg03876622	0.074680906	0.067921806	0.136864611	chr12	10876230	+	CSDA	NM_001145426;NM_003651	TSS1500;TSS1500		12:10875766-10876264	Promoter_Associated
cg03878377	0.042257354	0.039387555	0.101462593	chr15	55489120	+	RSL24D1	NM_016304;NM_016304	5'UTR;1stExon		15:55488515-55489811	Promoter_Associated
cg03884213	0.180763137	0.170477443	0.084519637	chr17	8152412	+	PFAS	NM_012393;NM_025099	TSS200;TSS1500		17:8152123-8152907	Promoter_Associated
cg03884213	0.180763137	0.170477443	0.084519637	chr17	8152412	+	C17orf68	NM_012393;NM_025099	TSS200;TSS1500		17:8152123-8152907	Promoter_Associated
cg03887534	0.047809666	0.043059298	0.150977532	chr22	18121194	+	BCL2L13	NM_015367	TSS1500		22:18120836-18122023	Promoter_Associated
cg03888579	0.075231844	0.070732762	0.088964848	chr1	35331832	+	DLGAP3	NM_001080418	Body		1:35331000-35333505	Promoter_Associated
cg03899654	0.893465107	0.887264996	0.010046334	chr21	45361964	-	AGPAT3	NM_001037553;NM_020132	5'UTR;5'UTR		21:45360779-45361991	Promoter_Associated
cg03906843	0.43305258	0.414800637	0.062124091	chr3	151157436	+	IGSF10	NM_178822	Body		3:151156727-151158265	Gene_Associated
cg03912267	0.078841431	0.074788274	0.076141873	chr16	69458953	+	CYB5B	NM_030579	Body		16:69458035-69458990	Promoter_Associated
cg03914985	0.046231888	0.041410048	0.158907397	chr6	49431023	+	CENPQ	NM_018132;NM_000255;NM_000255	TSS200;5'UTR;1stExon		6:49430584-49431546	Promoter_Associated
cg03914985	0.046231888	0.041410048	0.158907397	chr6	49431023	+	MUT	NM_018132;NM_000255;NM_000255	TSS200;5'UTR;1stExon		6:49430584-49431546	Promoter_Associated
cg03917623	0.049679754	0.04609737	0.107973606	chr11	73472500	-	RAB6A	NM_002869;NM_198896	TSS1500;TSS1500		11:73472058-73472598	Promoter_Associated
cg03918306	0.039876866	0.03742597	0.091512332	chr3	4534460	-	ITPR1	NM_001168272;NM_001099952;NM_002222	TSS1500;TSS1500;TSS1500		3:4533886-4534555	Promoter_Associated
cg03920172	0.076015017	0.071506422	0.088211644	chr3	170075494	-	SKIL	NM_001145098;NM_005414;NM_001145098;NM_005414	1stExon;5'UTR;5'UTR;1stExon		3:170074580-170075813	Promoter_Associated
cg03933784	0.033510888	0.030420391	0.139591225	chr1	155278509	+	FDPS	NM_001135822;NM_001135821;NM_002004	TSS200;TSS200;TSS200		1:155278101-155279443	Promoter_Associated
cg03938507	0.043328695	0.040695958	0.090437279	chr17	48171847	-	PDK2	NM_002611	TSS1500		17:48171365-48172880	Promoter_Associated
cg03938516	0.903671039	0.899271445	0.007041029	chr1	53731693	-	LRP8	NM_033300;NM_001018054;NM_017522;NM_004631	Body;Body;Body;Body		1:53731548-53732197	Gene_Associated_Cell_type_specific
cg03942436	0.042475007	0.039728567	0.0964374	chr16	30583048	+	ZNF688	NM_145271;NM_001024683;NM_145271	5'UTR;Body;1stExon		16:30582265-30583904	Promoter_Associated
cg03943357	0.120455819	0.11264264	0.096751034	chr6	42947252	-	PEX6	NM_000287	TSS1500		6:42946023-42947890	Promoter_Associated
cg03943571	0.120385306	0.11268062	0.095419912	chr7	24612635	-	MPP6	NM_016447	TSS1500		7:24612620-24612966	Promoter_Associated
cg03944843	0.277651294	0.263260429	0.076783436	chr1	24307429	+	SFRS13A	NM_054016;NM_006625	TSS1500;TSS1500		1:24306292-24307561	Promoter_Associated
cg03946452	0.05938295	0.055685313	0.092751918	chr6	34393990	-	RPS10	NM_001014	TSS200		6:34393305-34394305	Promoter_Associated
cg03947203	0.891725813	0.887246633	0.007264986	chr11	118987153	-	C2CD2L	NM_014807	3'UTR		11:118987075-118987306	Gene_Associated_Cell_type_specific
cg03947478	0.905609278	0.899960524	0.009027018	chr16	72132666	+	DHX38	NM_014003	Body		16:72132652-72134501	Gene_Associated
cg03950590	0.116171022	0.108025631	0.104876586	chr15	59397186	+	CCNB2	NM_004701	TSS200		15:59396780-59397732	Promoter_Associated
cg03952488	0.120614822	0.109176059	0.143750677	chr22	38900825	+	DDX17	NM_001098504;NM_006386	Body;Body		22:38900690-38901038	Promoter_Associated
cg03954667	0.157995778	0.144956253	0.124268438	chr12	11806065	-	ETV6	NM_001987	Body	RDMR	12:11806019-11806218	Promoter_Associated
cg03954861	0.080275861	0.077400825	0.052617302	chr12	6561352	-	TAPBPL	NM_018009;NR_015382;NM_018009	1stExon;TSS1500;5'UTR		12:6560520-6561576	Promoter_Associated
cg03954861	0.080275861	0.077400825	0.052617302	chr12	6561352	-	LOC678655	NM_018009;NR_015382;NM_018009	1stExon;TSS1500;5'UTR		12:6560520-6561576	Promoter_Associated
cg03963929	0.055588758	0.052801779	0.07420663	chr6	39197426	-	KCNK5	NM_003740	TSS200		6:39197189-39197652	Promoter_Associated
cg03969906	0.037040589	0.034735358	0.092702048	chr6	26021768	+	HIST1H4A	NM_003538	TSS200		6:26021483-26022342	Promoter_Associated
cg03974483	0.062802384	0.056577591	0.150588571	chr16	104033	-	POLR3K	NM_016310;NM_024571	TSS1500;1stExon		16:102883-104351	Promoter_Associated
cg03974483	0.062802384	0.056577591	0.150588571	chr16	104033	-	SNRNP25	NM_016310;NM_024571	TSS1500;1stExon		16:102883-104351	Promoter_Associated
cg03974859	0.062120331	0.056573427	0.13494096	chr6	84937888	-	KIAA1009	NM_014895	TSS1500		6:84937001-84938217	Promoter_Associated
cg03987890	0.056374591	0.052877746	0.092384378	chr16	69420050	+	TERF2	NM_005652	TSS200		16:69418692-69420235	Promoter_Associated
cg03988119	0.080382054	0.073894843	0.12139976	chr15	63797904	-	USP3	NM_006537	Body	RDMR	15:63797798-63798216	Promoter_Associated
cg03992830	0.870210042	0.865193492	0.008340852	chr16	67681065	-	RLTPR	NM_001013838	Body		16:67680686-67681098	Promoter_Associated_Cell_type_specific
cg04000569	0.061828686	0.059071147	0.065822726	chr16	4400999	+	Magmas	NM_016069	Body		16:4400653-4401969	Promoter_Associated
cg04003500	0.10930292	0.102770825	0.088901173	chr9	71788759	+	TJP2	NM_001170630;NM_001170414;NM_004817;NM_201629	TSS1500;5'UTR;TSS1500;TSS1500		9:71788163-71789574	Promoter_Associated
cg04009666	0.085509202	0.078388976	0.125428907	chr17	62493127	+	POLG2	NM_007215;NM_007215	1stExon;5'UTR		17:62492644-62494223	Promoter_Associated
cg04011247	0.209241891	0.194946534	0.102093202	chr12	25102274	-	BCAT1	NM_005504;NM_005504	1stExon;5'UTR		12:25101345-25102494	Promoter_Associated
cg04011435	0.057446966	0.054209874	0.083675046	chr2	207630159	+	FASTKD2	NM_001136193;NM_001136194;NM_001136194;NM_014929;NM_001039845;NM_014929;NM_001136193	1stExon;1stExon;5'UTR;5'UTR;TSS200;1stExon;5'UTR		2:207629422-207630723	Promoter_Associated
cg04011435	0.057446966	0.054209874	0.083675046	chr2	207630159	+	MDH1B	NM_001136193;NM_001136194;NM_001136194;NM_014929;NM_001039845;NM_014929;NM_001136193	1stExon;1stExon;5'UTR;5'UTR;TSS200;1stExon;5'UTR		2:207629422-207630723	Promoter_Associated
cg04012924	0.052113305	0.049380384	0.077713714	chr11	13690702	-	FAR1	NM_032228	5'UTR		11:13689488-13691393	Promoter_Associated
cg04015486	0.060123454	0.057691946	0.059557957	chr20	44044769	-	PIGT	NM_015937;NM_015937	5'UTR;1stExon		20:44044410-44045210	Promoter_Associated
cg04017769	0.050302986	0.047441412	0.08449709	chr8	38644939	+	TACC1	NM_001122824;NM_006283;NM_001122824;NM_006283;NM_001146216	5'UTR;5'UTR;1stExon;1stExon;5'UTR		8:38644468-38645017	Promoter_Associated
cg04030905	0.063388149	0.060043729	0.07819955	chr17	7531377	+	SHBG	NR_027463;NR_027462;NM_133491	Body;Body;TSS200		17:7530476-7531567	Promoter_Associated
cg04030905	0.063388149	0.060043729	0.07819955	chr17	7531377	+	SAT2	NR_027463;NR_027462;NM_133491	Body;Body;TSS200		17:7530476-7531567	Promoter_Associated
cg04046930	0.073781146	0.06956367	0.084918141	chr17	66454136	+	WIPI1	NM_017983	TSS1500		17:66453025-66454393	Promoter_Associated
cg04051446	0.055448094	0.049049002	0.176914095	chr12	57119348	+	NACA	NM_005594;NM_001113201;NM_001113202;NM_001113203	TSS1500;TSS1500;TSS200;TSS200		12:57118337-57119850	Promoter_Associated
cg04054034	0.096659768	0.091240888	0.083235047	chr11	32113137	+	RCN1	NM_002901	Body		11:32112347-32113576	Promoter_Associated
cg04054902	0.134859664	0.120151946	0.166598902	chr13	49684404	-	FNDC3A	NM_014923;NM_001079673	TSS200;Body		13:49684179-49684668	Promoter_Associated_Cell_type_specific
cg04056542	0.085493674	0.078973504	0.11444897	chr11	62495784	-	HNRNPUL2	NM_001079559;NM_173810	TSS1500;TSS200		11:62494750-62496440	Promoter_Associated
cg04071779	0.261837241	0.246514472	0.086997959	chr7	30517627	-	NOD1	NM_006092	5'UTR		7:30517506-30519355	Promoter_Associated
cg04071866	0.813567113	0.797723188	0.028373148	chr16	4700737	-	MGRN1	NM_015246;NM_001142291;NM_001142290;NM_001142289	Body;Body;Body;Body		16:4700369-4701176	Gene_Associated
cg04075035	0.108977904	0.100926411	0.110731888	chr5	54602880	-	DHX29	NM_019030;NM_015360	Body;TSS1500	RDMR	5:54602778-54604767	Promoter_Associated
cg04075035	0.108977904	0.100926411	0.110731888	chr5	54602880	-	SKIV2L2	NM_019030;NM_015360	Body;TSS1500	RDMR	5:54602778-54604767	Promoter_Associated
cg04080291	0.521538074	0.512304206	0.025771843	chr3	57679146	-	FAM116A	NM_152678	TSS1500		3:57677899-57679184	Promoter_Associated
cg04084401	0.046618004	0.04181327	0.156926379	chr1	211432139	-	RCOR3	NM_018254;NM_001136225;NM_001136224;NM_001136223	TSS1500;TSS1500;TSS1500;TSS1500		1:211431659-211432903	Promoter_Associated
cg04085339	0.433666351	0.417855655	0.053580847	chr1	174967695	-	CACYBP	NM_014412;NM_001007214	TSS1500;TSS1500		1:174967610-174967986	Promoter_Associated_Cell_type_specific
cg04095971	0.064648837	0.060010623	0.107406526	chr6	30028619	+	ZNRD1	NM_014596;NM_170783;NR_026751	TSS1500;TSS1500;Body		6:30028228-30029841	Promoter_Associated
cg04095971	0.064648837	0.060010623	0.107406526	chr6	30028619	+	NCRNA00171	NM_014596;NM_170783;NR_026751	TSS1500;TSS1500;Body		6:30028228-30029841	Promoter_Associated
cg04096735	0.039767508	0.037767638	0.074439623	chr7	2281774	+	NUDT1	NM_198952;NM_198950;NM_198953;NM_198954;NM_002452;NM_013393;NM_198949;NM_198948	TSS200;TSS200;TSS1500;TSS1500;TSS200;Body;TSS200;TSS200		7:2281235-2282660	Promoter_Associated
cg04096735	0.039767508	0.037767638	0.074439623	chr7	2281774	+	FTSJ2	NM_198952;NM_198950;NM_198953;NM_198954;NM_002452;NM_013393;NM_198949;NM_198948	TSS200;TSS200;TSS1500;TSS1500;TSS200;Body;TSS200;TSS200		7:2281235-2282660	Promoter_Associated
cg04106584	0.087618021	0.079782582	0.135153816	chr7	6099037	+	EIF2AK1	NM_014413;NM_001134335	TSS200;TSS200		7:6098090-6099278	Promoter_Associated
cg04106785	0.919973143	0.916405835	0.0056051	chr17	30813145	-	CDK5R1	NM_003885	TSS1500		17:30813096-30815067	Promoter_Associated
cg04109220	0.052060492	0.048075089	0.114899412	chr9	35812293	-	SPAG8	NM_001039592;NM_172312	TSS200;TSS200	CDMR	9:35811774-35812660	Promoter_Associated
cg04110421	0.060940655	0.056153637	0.118025538	chr17	41277428	+	NBR2	NR_003108;NM_007294;NM_007299;NR_027676;NM_007297;NM_007297;NM_007300;NM_007300;NM_007294;NM_007298;NM_007299	TSS200;5'UTR;5'UTR;TSS200;5'UTR;1stExon;1stExon;5'UTR;1stExon;TSS1500;1stExon		17:41277171-41278081	Promoter_Associated
cg04110421	0.060940655	0.056153637	0.118025538	chr17	41277428	+	BRCA1	NR_003108;NM_007294;NM_007299;NR_027676;NM_007297;NM_007297;NM_007300;NM_007300;NM_007294;NM_007298;NM_007299	TSS200;5'UTR;5'UTR;TSS200;5'UTR;1stExon;1stExon;5'UTR;1stExon;TSS1500;1stExon		17:41277171-41278081	Promoter_Associated
cg04117853	0.033308533	0.030060813	0.148007777	chr4	48832952	-	OCIAD1	NM_001079841;NM_001079842;NM_017830;NM_001079840;NM_001079839;NM_001168254	TSS200;TSS1500;TSS200;TSS200;TSS1500;TSS1500		4:48832504-48833684	Promoter_Associated
cg04118464	0.157827553	0.145870786	0.113658108	chr12	120740050	-	SIRT4	NM_012240	TSS200		12:120738787-120740505	Promoter_Associated
cg04119701	0.046333992	0.04342864	0.093424202	chr10	51827480	+	FAM21A	NM_001005751	TSS1500		10:51827377-51827914	Promoter_Associated
cg04130057	0.060910541	0.057122791	0.09262544	chr1	159895524	+	TAGLN2	NM_003564	TSS1500		1:159895125-159895890	Promoter_Associated
cg04130657	0.09435214	0.0871298	0.114889009	chr1	161102858	-	DEDD	NM_001039711;NM_032998;NM_001039712	TSS1500;TSS1500;TSS1500		1:161101135-161103088	Promoter_Associated
cg04132522	0.914995731	0.909378664	0.008883857	chr1	11898705	-	CLCN6	NM_001286	Body		1:11898636-11899366	Gene_Associated
cg04132851	0.140452837	0.130049746	0.111022183	chr1	85155548	-	SSX2IP	NM_001166294;NM_001166417;NM_001166295;NM_001166293;NM_014021	5'UTR;5'UTR;5'UTR;5'UTR;5'UTR		1:85155371-85157038	Promoter_Associated
cg04133023	0.046884811	0.043391033	0.111723664	chr17	4167203	+	ANKFY1	NM_016376;NM_020740	Body;Body		17:4166088-4168142	Promoter_Associated
cg04134015	0.730898836	0.71872762	0.024226607	chr3	193310532	-	OPA1	NM_130833;NM_130837;NM_130835;NM_130834;NM_130836;NM_015560;NM_130832;NM_130831	TSS1500;TSS1500;TSS1500;TSS1500;TSS1500;TSS1500;TSS1500;TSS1500		3:193310388-193311249	Promoter_Associated
cg04134624	0.060703718	0.057344959	0.082118224	chr22	39268162	+	CBX6	NM_014292	1stExon		22:39268054-39268554	Promoter_Associated
cg04137037	0.064833996	0.059974785	0.112394408	chr22	41777896	-	TEF	NM_001145398;NM_003216	Body;TSS200		22:41777039-41778016	Promoter_Associated
cg04138181	0.102846484	0.095413667	0.108224634	chr16	23690918	-	PLK1	NM_005030	Body		16:23690828-23691054	Promoter_Associated
cg04140267	0.142297016	0.130662194	0.123063641	chr17	21030030	-	DHRS7B	NM_015510	TSS1500		17:21029877-21030929	Promoter_Associated
cg04143372	0.065356765	0.060701636	0.106601176	chr1	153700876	-	INTS3	NM_023015;NM_023015	5'UTR;1stExon		1:153699954-153701079	Promoter_Associated
cg04154825	0.051939874	0.049512415	0.069052167	chr3	122283252	+	PARP9	NM_001146105;NM_138287;NM_031458;NM_001146102;NM_001146106;NM_001146103;NM_001146104;NM_138287	TSS200;1stExon;5'UTR;TSS200;TSS200;5'UTR;TSS200;5'UTR		3:122282584-122283901	Promoter_Associated
cg04154825	0.051939874	0.049512415	0.069052167	chr3	122283252	+	DTX3L	NM_001146105;NM_138287;NM_031458;NM_001146102;NM_001146106;NM_001146103;NM_001146104;NM_138287	TSS200;1stExon;5'UTR;TSS200;TSS200;5'UTR;TSS200;5'UTR		3:122282584-122283901	Promoter_Associated
cg04158367	0.190743452	0.167267144	0.189479451	chr1	92952440	+	GFI1	NM_001127216;NM_005263	TSS1500;TSS200		1:92952202-92952455	Promoter_Associated
cg04159077	0.857886323	0.850207844	0.012970922	chr10	81110820	+	PPIF	NM_005729	Body		10:81110735-81111000	Promoter_Associated_Cell_type_specific
cg04166304	0.043873252	0.037573026	0.223644311	chr14	45722617	-	C14orf106	NM_018353	TSS200		14:45721819-45723634	Promoter_Associated
cg04170442	0.049192707	0.045959376	0.098085235	chr2	190305819	+	WDR75	NM_032168	TSS1500		2:190305515-190306593	Promoter_Associated
cg04170468	0.049630412	0.046704241	0.087670873	chr10	122610882	-	WDR11	NM_018117;NM_018117	5'UTR;1stExon		10:122610470-122611341	Promoter_Associated
cg04181614	0.064831301	0.059650847	0.120147893	chr17	6544266	-	TXNDC17	NM_032731;NM_014804;NM_032731	1stExon;TSS200;5'UTR		17:6543784-6544766	Promoter_Associated
cg04181614	0.064831301	0.059650847	0.120147893	chr17	6544266	-	KIAA0753	NM_032731;NM_014804;NM_032731	1stExon;TSS200;5'UTR		17:6543784-6544766	Promoter_Associated
cg04182378	0.481615446	0.466328108	0.046536273	chrX	21958416	+	SMS	NM_004595	TSS1500		X:21958317-21959738	Promoter_Associated
cg04183933	0.048255958	0.044454808	0.118367612	chr2	198363868	+	HSPD1	NM_199440;NM_002156;NM_002157	5'UTR;5'UTR;TSS1500		2:198363542-198365504	Promoter_Associated
cg04183933	0.048255958	0.044454808	0.118367612	chr2	198363868	+	HSPE1	NM_199440;NM_002156;NM_002157	5'UTR;5'UTR;TSS1500		2:198363542-198365504	Promoter_Associated
cg04187545	0.095991711	0.086891174	0.143700177	chr8	56987050	+	SNORD54	NR_002437;NM_001146227;NM_001023;NM_001023;NM_001146227	TSS1500;5'UTR;1stExon;5'UTR;1stExon		8:56985989-56988030	Promoter_Associated
cg04187545	0.095991711	0.086891174	0.143700177	chr8	56987050	+	RPS20	NR_002437;NM_001146227;NM_001023;NM_001023;NM_001146227	TSS1500;5'UTR;1stExon;5'UTR;1stExon		8:56985989-56988030	Promoter_Associated
cg04193422	0.040213826	0.036790369	0.128363447	chr7	95064225	+	PON2	NM_001018161;NM_000305	1stExon;1stExon		7:95063608-95064909	Promoter_Associated
cg04195548	0.88209665	0.87718686	0.008052537	chr4	1206004	+	CTBP1	NM_001012614;NM_001328	3'UTR;3'UTR		4:1205986-1206735	Gene_Associated_Cell_type_specific
cg04198824	0.068834191	0.065476472	0.072148752	chr13	31191332	-	USPL1	NM_005800	TSS1500		13:31191216-31192796	Promoter_Associated
cg04205066	0.068477328	0.063445141	0.11011673	chr22	31477176	+	SMTN	NM_134269;NM_006932;NM_134270	TSS200;TSS200;TSS200		22:31476439-31478045	Promoter_Associated
cg04206644	0.060101219	0.054398989	0.143814415	chr13	52026632	-	INTS6	NM_001039937;NM_012141;NM_001039938	5'UTR;1stExon;1stExon		13:52026322-52026774	Promoter_Associated
cg04209035	0.395541504	0.384742564	0.039935641	chr2	220463052	-	STK11IP	NM_052902	Body		2:220461975-220463294	Promoter_Associated
cg04210361	0.093751258	0.086838335	0.110505989	chr1	193073866	+	GLRX2	NM_016066;NM_197962	Body;Body		1:193073497-193075345	Promoter_Associated
cg04212884	0.102062959	0.096071321	0.087281646	chr16	67876131	-	CENPT	NM_025082;NM_020457	5'UTR;TSS200		16:67875225-67876405	Promoter_Associated
cg04212884	0.102062959	0.096071321	0.087281646	chr16	67876131	-	THAP11	NM_025082;NM_020457	5'UTR;TSS200		16:67875225-67876405	Promoter_Associated
cg04220088	0.069989143	0.063859523	0.132229377	chr4	141294522	-	SCOC	NM_001153585;NM_032547;NM_001153690;NM_001153552;NM_001153484;NM_001153446;NM_001153635;NM_001153663	Body;Body;Body;TSS200;TSS200;Body;Body;TSS200		4:141293915-141295426	Promoter_Associated
cg04226276	0.037228229	0.033711328	0.143163523	chr3	194406284	-	FAM43A	NM_153690	TSS1500	CDMR	3:194406171-194406498	Promoter_Associated
cg04226542	0.073695342	0.069070774	0.093498048	chr12	64173449	-	TMEM5	NM_014254	TSS200		12:64173085-64174662	Promoter_Associated
cg04228573	0.066673032	0.059008641	0.176177093	chr17	67410799	+	MAP2K6	NM_002758	TSS200		17:67410529-67411537	Promoter_Associated
cg04233521	0.2979629	0.272428481	0.129255167	chr1	27743080	+	WASF2	NM_006990	Body		1:27742993-27743320	Gene_Associated_Cell_type_specific
cg04240373	0.136605151	0.129359672	0.078623955	chr1	109969611	+	PSMA5	NM_002790	TSS1500		1:109967964-109969723	Promoter_Associated
cg04246445	0.089336459	0.085375126	0.065433267	chr3	97483469	-	ARL6	NM_177976;NM_032146	TSS200;TSS200		3:97482916-97483858	Promoter_Associated
cg04259326	0.090987363	0.08317655	0.129489337	chr1	167599124	+	RCSD1	NM_052862	TSS1500		1:167599025-167600629	Promoter_Associated
cg04272969	0.044121029	0.041584169	0.085432034	chr11	6411615	+	SMPD1	NM_000543;NM_001007593;NR_027400	TSS200;TSS200;TSS200		11:6410657-6412515	Promoter_Associated
cg04275695	0.077381429	0.071840157	0.107196876	chr6	149806273	+	ZC3H12D	NM_207360	TSS200		6:149805583-149806902	Promoter_Associated
cg04276715	0.904757034	0.900610909	0.006626466	chr6	33254460	-	WDR46	NM_005452;NM_001164267	Body;Body		6:33254378-33254514	Gene_Associated_Cell_type_specific
cg04277470	0.066665935	0.061895516	0.107114862	chr13	41707106	+	KBTBD6	NM_152903	TSS200		13:41706484-41707292	Promoter_Associated_Cell_type_specific
cg04278162	0.059353878	0.057040569	0.057353911	chr6	30182172	+	TRIM26	NM_003449	TSS1500		6:30182063-30182404	Promoter_Associated
cg04278905	0.906960011	0.901258548	0.009097906	chr17	40273815	-	KAT2A	NM_021078;NM_033194	TSS1500;TSS1500		17:40271970-40273927	Promoter_Associated
cg04278905	0.906960011	0.901258548	0.009097906	chr17	40273815	-	HSPB9	NM_021078;NM_033194	TSS1500;TSS1500		17:40271970-40273927	Promoter_Associated
cg04284814	0.046592816	0.043675488	0.093283725	chr5	141016114	+	HDAC3	NM_003883;NM_173828;NM_001130029	Body;TSS1500;TSS1500		5:141015989-141016553	Promoter_Associated
cg04284814	0.046592816	0.043675488	0.093283725	chr5	141016114	+	RELL2	NM_003883;NM_173828;NM_001130029	Body;TSS1500;TSS1500		5:141015989-141016553	Promoter_Associated
cg04286959	0.32326576	0.311336726	0.054244933	chr15	67546365	-	IQCH	NM_022784;NM_001031715;NM_024666	TSS1500;TSS1500;Body		15:67546248-67548033	Promoter_Associated
cg04286959	0.32326576	0.311336726	0.054244933	chr15	67546365	-	AAGAB	NM_022784;NM_001031715;NM_024666	TSS1500;TSS1500;Body		15:67546248-67548033	Promoter_Associated
cg04302752	0.086411605	0.080070841	0.109948121	chr2	32264493	+	DPY30	NM_032574	Body		2:32264364-32265475	Promoter_Associated_Cell_type_specific
cg04311230	0.05699026	0.05352495	0.090503845	chr6	160114681	-	SOD2	NM_001024465;NM_000636;NM_001024466	TSS1500;TSS1500;TSS1500		6:160113882-160114773	Promoter_Associated
cg04316126	0.91117466	0.905686748	0.008715478	chr19	50366381	+	PNKP	NM_007254	Body		19:50365616-50366897	Gene_Associated
cg04318212	0.055049556	0.051801623	0.087733633	chr14	65569343	+	MAX	NM_145116;NM_145113;NM_002382;NM_197957;NM_145112;NM_145114	TSS200;TSS200;TSS200;TSS200;TSS200;TSS200		14:65568953-65570442	Promoter_Associated
cg04318476	0.057615805	0.054900018	0.06965802	chr10	99447212	+	AVPI1	NM_021732	TSS200		10:99446707-99447246	Promoter_Associated
cg04321378	0.060581603	0.057370645	0.078566998	chr11	65819389	-	SF3B2	NM_006842	TSS1500		11:65818695-65820280	Promoter_Associated
cg04321608	0.084205758	0.077750021	0.115075818	chr22	50689962	+	HDAC10	NM_032019;NM_001159286	TSS200;TSS200		22:50689560-50689971	Promoter_Associated
cg04326040	0.058330407	0.053452859	0.125981015	chr17	617519	+	VPS53	NM_018289;NM_001128159	Body;Body		17:617472-618712	Promoter_Associated
cg04329382	0.919835684	0.916340247	0.00549278	chr22	46480891	-	LOC400931	NR_027033	TSS1500		22:46480764-46480950	Gene_Associated_Cell_type_specific
cg04330084	0.09272658	0.084619455	0.131993558	chr7	123175371	-	IQUB	NM_178827	TSS1500		7:123174588-123175396	Promoter_Associated
cg04330884	0.141707342	0.133539902	0.085643631	chr10	126339578	-	FAM53B	NM_014661	Body		10:126339302-126340464	Promoter_Associated
cg04332258	0.110075525	0.103759913	0.085244548	chr3	195270051	+	PPP1R2	NM_006241;NM_006241	5'UTR;1stExon		3:195269096-195270913	Promoter_Associated
cg04337542	0.101736494	0.094938063	0.099778776	chr12	1704080	+	FBXL14	NM_152441	TSS1500		12:1703611-1704277	Promoter_Associated
cg04337628	0.046085572	0.042095356	0.130654082	chr6	111580510	-	KIAA1919	NM_153369;NM_153369	5'UTR;1stExon		6:111579905-111581074	Promoter_Associated
cg04338966	0.323182034	0.307810752	0.070303372	chr11	118955391	+	HMBS	NM_000190	TSS200		11:118955307-118956243	Promoter_Associated
cg04340421	0.096282113	0.086884952	0.148161482	chr8	33370637	+	C8orf41	NM_001102401;NM_025115;NM_001102401;NM_025115	1stExon;1stExon;5'UTR;5'UTR		8:33370343-33371493	Promoter_Associated
cg04340772	0.092232224	0.087631239	0.073825629	chr4	75023606	-	MTHFD2L	NM_001144978	TSS1500		4:75023602-75023938	NonGene_Associated
cg04342999	0.064563897	0.05886359	0.133352121	chr5	138629163	-	MATR3	NM_018834;NM_199189	TSS200;5'UTR		5:138628909-138630643	Promoter_Associated
cg04343292	0.084841179	0.076541503	0.148522436	chr1	3817373	-	LOC100133612	NR_024455;NM_207356	Body;TSS1500		1:3816711-3818133	Promoter_Associated
cg04343292	0.084841179	0.076541503	0.148522436	chr1	3817373	-	C1orf174	NR_024455;NM_207356	Body;TSS1500		1:3816711-3818133	Promoter_Associated
cg04344205	0.107891348	0.099903077	0.110978164	chr1	3566818	+	WDR8	NM_017818	TSS200		1:3566030-3567323	Promoter_Associated
cg04347161	0.669093287	0.653093011	0.034918899	chr16	57495877	-	POLR2C	NM_032940	TSS1500		16:57495782-57497173	Promoter_Associated
cg04347867	0.110692145	0.105487538	0.069480278	chr16	56965804	+	HERPUD1	NM_001010990;NM_001010990;NM_001010989;NM_014685;NM_014685;NM_001010989	1stExon;5'UTR;5'UTR;1stExon;5'UTR;1stExon		16:56965152-56967142	Promoter_Associated
cg04349565	0.046811704	0.043442264	0.107769999	chr19	10829101	-	MIR638	NR_030368;NM_004945;NM_001005361;NM_001005362;NM_001005360	Body;Body;Body;Body;Body		19:10827882-10829622	Promoter_Associated
cg04349565	0.046811704	0.043442264	0.107769999	chr19	10829101	-	DNM2	NR_030368;NM_004945;NM_001005361;NM_001005362;NM_001005360	Body;Body;Body;Body;Body		19:10827882-10829622	Promoter_Associated
cg04350646	0.053353566	0.050009194	0.093391337	chr7	42972170	+	MRPL32	NM_031903;NM_002787	Body;TSS1500		7:42971008-42972357	Promoter_Associated
cg04350646	0.053353566	0.050009194	0.093391337	chr7	42972170	+	PSMA2	NM_031903;NM_002787	Body;TSS1500		7:42971008-42972357	Promoter_Associated
cg04355750	0.049415447	0.046021801	0.102644665	chr16	12009983	-	GSPT1	NM_002094;NM_001130007;NM_001130006;NM_001130007	TSS200;1stExon;TSS200;5'UTR		16:12009668-12010196	Promoter_Associated
cg04359880	0.08204787	0.07671829	0.096895314	chr13	50511082	-	C13orf1	NR_023351;NM_001127482;NM_020456	TSS1500;TSS1500;TSS1500		13:50509653-50511260	Promoter_Associated
cg04360458	0.054501751	0.050959306	0.096956943	chr4	57773953	-	REST	NM_005612	TSS200		4:57773944-57774459	Promoter_Associated
cg04360780	0.045321851	0.042699571	0.085985198	chr4	2010701	+	WHSC2	NM_005663	1stExon		4:2010550-2011493	Promoter_Associated
cg04368257	0.838189125	0.831883971	0.010893484	chr20	62293924	+	RTEL1	NM_016434;NM_032957	Body;Body		20:62293924-62294127	Gene_Associated_Cell_type_specific
cg04379155	0.059091756	0.055819085	0.082198408	chr17	7143007	-	PHF23	NM_024297	TSS200		17:7142566-7143356	Promoter_Associated
cg04384245	0.064321147	0.060497978	0.088406208	chr1	28696042	-	PHACTR4	NM_001048183	TSS200		1:28695629-28697267	Promoter_Associated
cg04393391	0.115450731	0.10393182	0.151639894	chr8	130952742	+	FAM49B	NM_016623	TSS1500		8:130951179-130952871	Promoter_Associated
cg04395739	0.062030122	0.056947253	0.123342724	chr1	155247196	+	HCN3	NM_020897	TSS200		1:155246672-155249068	Promoter_Associated
cg04395977	0.035471808	0.033298883	0.091199111	chr6	170151835	-	C6orf70	NM_018341;NM_174910	Body;TSS200		6:170151009-170152767	Promoter_Associated
cg04395977	0.035471808	0.033298883	0.091199111	chr6	170151835	-	TCTE3	NM_018341;NM_174910	Body;TSS200		6:170151009-170152767	Promoter_Associated
cg04399615	0.052800126	0.050089923	0.076020976	chr6	142468354	-	VTA1	NM_016485	TSS200		6:142467681-142468812	Promoter_Associated
cg04402021	0.07115491	0.067030717	0.086140943	chr19	1094921	-	POLR2E	NM_002695	Body		19:1094699-1096152	Promoter_Associated
cg04402966	0.032821302	0.030546878	0.10360752	chr7	87505783	+	SLC25A40	NM_018843;NM_006716;NM_006716	TSS200;1stExon;5'UTR		7:87505432-87505928	NonGene_Associated
cg04402966	0.032821302	0.030546878	0.10360752	chr7	87505783	+	DBF4	NM_018843;NM_006716;NM_006716	TSS200;1stExon;5'UTR		7:87505432-87505928	NonGene_Associated
cg04404772	0.839421073	0.833260135	0.010627722	chr19	46876609	+	PPP5C	NM_006247	Body		19:46876062-46876798	Gene_Associated
cg04410516	0.097098771	0.090977345	0.09394571	chr19	13068293	-	GADD45GIP1	NM_052850	TSS1500		19:13067507-13068342	Promoter_Associated_Cell_type_specific
cg04413680	0.077796992	0.073169753	0.088466988	chr6	71998398	-	OGFRL1	NM_024576	TSS200		6:71997673-71999663	Promoter_Associated
cg04414518	0.150583024	0.136701324	0.139531929	chr8	101162204	-	POLR2K	NM_005034	TSS1500		8:101161858-101163230	Promoter_Associated
cg04417471	0.058808794	0.053279926	0.142439832	chr19	54619164	-	PRPF31	NM_015629;NM_013342;NM_015629	5'UTR;TSS200;1stExon		19:54617796-54619360	Promoter_Associated
cg04417471	0.058808794	0.053279926	0.142439832	chr19	54619164	-	TFPT	NM_015629;NM_013342;NM_015629	5'UTR;TSS200;1stExon		19:54617796-54619360	Promoter_Associated
cg04421259	0.075513281	0.071569089	0.077393802	chr14	102430618	-	DYNC1H1	NM_001376	TSS1500		14:102430196-102432114	Promoter_Associated
cg04423622	0.096983735	0.084523065	0.198397735	chr1	21023073	+	KIF17	NM_001122819;NM_020816	Body;Body		1:21022416-21023868	Promoter_Associated
cg04432597	0.077552812	0.071648244	0.114247737	chr3	49757306	+	AMIGO3	NM_198722;NM_022064	TSS200;Body		3:49756080-49757514	Promoter_Associated
cg04432597	0.077552812	0.071648244	0.114247737	chr3	49757306	+	RNF123	NM_198722;NM_022064	TSS200;Body		3:49756080-49757514	Promoter_Associated
cg04432742	0.109602797	0.100005347	0.132207478	chr11	18609698	-	UEVLD	NM_001040697;NM_018314	Body;Body		11:18609314-18610684	Promoter_Associated
cg04440679	0.117660962	0.107217201	0.13409936	chr17	28258382	-	EFCAB5	NM_001145053;NM_033389	5'UTR;TSS1500		17:28258357-28258811	Promoter_Associated
cg04440679	0.117660962	0.107217201	0.13409936	chr17	28258382	-	SSH2	NM_001145053;NM_033389	5'UTR;TSS1500		17:28258357-28258811	Promoter_Associated
cg04444949	0.527673832	0.512635887	0.041711962	chr1	11795746	-	AGTRAP	NM_001040194;NM_001040197;NM_001040195;NM_001040196;NM_020350	TSS1500;TSS1500;TSS1500;TSS1500;TSS1500		1:11795708-11797356	Promoter_Associated
cg04445988	0.10223862	0.098573596	0.052667102	chr6	75994563	-	TMEM30A	NM_001143958;NM_001143958;NM_018247;NM_018247	5'UTR;1stExon;5'UTR;1stExon		6:75994392-75994880	Promoter_Associated
cg04446533	0.085753178	0.080431726	0.092425449	chr16	89766660	-	SPATA2L	NM_152339	Body		16:89765892-89767249	Promoter_Associated
cg04447216	0.123502585	0.115343276	0.098607344	chr19	53290205	+	ZNF600	NM_198457	TSS200		19:53289723-53290472	Promoter_Associated
cg04460668	0.093741009	0.086022097	0.123973022	chr12	122984780	+	ZCCHC8	NM_017612	Body		12:122984363-122986184	Promoter_Associated
cg04467838	0.096154357	0.089668825	0.10074573	chr17	27071119	+	TRAF4	NM_004295;NM_004295	1stExon;5'UTR		17:27070637-27071186	Promoter_Associated
cg04478727	0.043767891	0.040359215	0.116974749	chr12	58166393	+	METTL1	NM_023033;NM_015433;NM_206914;NM_015433;NM_005371;NM_206914	TSS1500;1stExon;5'UTR;5'UTR;TSS1500;1stExon		12:58165126-58166837	Promoter_Associated
cg04478727	0.043767891	0.040359215	0.116974749	chr12	58166393	+	FAM119B	NM_023033;NM_015433;NM_206914;NM_015433;NM_005371;NM_206914	TSS1500;1stExon;5'UTR;5'UTR;TSS1500;1stExon		12:58165126-58166837	Promoter_Associated
cg04483548	0.066678529	0.06169946	0.111964428	chr2	43823369	+	THADA	NM_001083953;NM_022065	TSS1500;TSS200		2:43822751-43823717	Promoter_Associated
cg04486013	0.810949348	0.802885478	0.014417588	chr1	46035287	+	AKR1A1	NM_006066;NM_153326	Body;Body		1:46035222-46036808	Gene_Associated
cg04498433	0.052159739	0.048344833	0.109574944	chr3	40351158	-	EIF1B	NM_005875	TSS200		3:40350167-40352165	Promoter_Associated
cg04504475	0.060203671	0.055781977	0.110052382	chr14	67708177	-	MPP5	NM_022474;NM_022474	1stExon;5'UTR		14:67707208-67709146	Promoter_Associated
cg04504933	0.122350156	0.116244279	0.073856228	chr1	77685251	-	PIGK	NM_005482	TSS200		1:77684640-77685476	Promoter_Associated
cg04505333	0.059584576	0.055177429	0.110860686	chr3	196229769	+	RNF168	NM_152617	1stExon		3:196229440-196231013	Promoter_Associated
cg04509559	0.121983321	0.112870894	0.112010396	chr14	69864994	+	ERH	NM_004450;NM_004450;NM_018375	1stExon;5'UTR;TSS1500		14:69864616-69865833	Promoter_Associated
cg04509559	0.121983321	0.112870894	0.112010396	chr14	69864994	+	SLC39A9	NM_004450;NM_004450;NM_018375	1stExon;5'UTR;TSS1500		14:69864616-69865833	Promoter_Associated
cg04510262	0.048133821	0.04448124	0.11385394	chr18	12884175	-	PTPN2	NM_080422;NM_002828;NM_002828;NM_080423;NM_080423;NM_080422	1stExon;5'UTR;1stExon;1stExon;5'UTR;5'UTR		18:12883621-12884513	Promoter_Associated
cg04513669	0.081169263	0.076192554	0.091283499	chr1	87169962	+	SH3GLB1	NM_016009	TSS1500		1:87169355-87170697	Promoter_Associated
cg04514758	0.059938141	0.056478492	0.085772759	chr7	32931884	-	KBTBD2	NM_015483	TSS1500		7:32931260-32931908	Promoter_Associated
cg04517010	0.072108045	0.0659274	0.129282029	chr3	14989968	-	NR2C2	NM_003298	5'UTR		3:14988841-14990264	Promoter_Associated
cg04519421	0.065325898	0.059972706	0.123348982	chr11	819128	-	PNPLA2	NM_020376	5'UTR		11:818961-820729	Promoter_Associated
cg04522040	0.068182645	0.0648065	0.073266044	chr19	11039280	+	YIPF2	NM_024029;NM_024029;NM_138358	1stExon;5'UTR;TSS200		19:11038438-11040235	Promoter_Associated
cg04522040	0.068182645	0.0648065	0.073266044	chr19	11039280	+	C19orf52	NM_024029;NM_024029;NM_138358	1stExon;5'UTR;TSS200		19:11038438-11040235	Promoter_Associated
cg04522455	0.060539078	0.056905244	0.089305087	chr2	32390791	-	SLC30A6	NM_017964	TSS200		2:32390550-32391150	Promoter_Associated
cg04522531	0.059207196	0.051175156	0.210328935	chr17	37010237	+	RPL23	NM_000978;NR_002576	TSS200;TSS1500		17:37009515-37010484	Promoter_Associated
cg04522531	0.059207196	0.051175156	0.210328935	chr17	37010237	+	SNORA21	NM_000978;NR_002576	TSS200;TSS1500		17:37009515-37010484	Promoter_Associated
cg04524433	0.819689347	0.812681674	0.012386886	chr16	88924729	+	TRAPPC2L	NM_016209;NM_000512	Body;TSS1500		16:88923225-88925446	Promoter_Associated
cg04524433	0.819689347	0.812681674	0.012386886	chr16	88924729	+	GALNS	NM_016209;NM_000512	Body;TSS1500		16:88923225-88925446	Promoter_Associated
cg04526124	0.052942878	0.048594671	0.123638516	chr7	23571763	+	TRA2A	NM_013293	TSS200		7:23571604-23571910	Promoter_Associated
cg04529868	0.073887233	0.067125599	0.138462055	chr14	65381343	-	CHURC1	NM_145165	Body		14:65380674-65381766	Promoter_Associated
cg04533487	0.051959193	0.047829714	0.119471855	chr3	132379626	-	UBA5	NM_024818;NM_198329;NM_032169	Body;5'UTR;TSS1500		3:132379608-132379649	Promoter_Associated
cg04533487	0.051959193	0.047829714	0.119471855	chr3	132379626	-	ACAD11	NM_024818;NM_198329;NM_032169	Body;5'UTR;TSS1500		3:132379608-132379649	Promoter_Associated
cg04538470	0.031893423	0.029407914	0.117054512	chr21	38445379	+	PIGP	NM_153682;NM_153682;NM_001001894;NM_153681;NR_028352	1stExon;5'UTR;TSS200;TSS1500;Body		21:38445237-38446866	Promoter_Associated
cg04538470	0.031893423	0.029407914	0.117054512	chr21	38445379	+	TTC3	NM_153682;NM_153682;NM_001001894;NM_153681;NR_028352	1stExon;5'UTR;TSS200;TSS1500;Body		21:38445237-38446866	Promoter_Associated
cg04543742	0.06150384	0.057192495	0.104850643	chr5	176944496	-	DDX41	NM_016222	TSS1500		5:176942781-176944662	Promoter_Associated
cg04544938	0.048114751	0.045228945	0.089232934	chr11	76092429	-	PRKRIR	NM_004705	TSS1500		11:76091950-76092571	Promoter_Associated
cg04545079	0.716854122	0.693867514	0.047019342	chr16	67599924	-	CTCF	NM_006565	5'UTR		16:67599828-67600041	Promoter_Associated_Cell_type_specific
cg04545296	0.353843436	0.317972813	0.154207739	chr12	48745243	+	ZNF641	NM_152320	TSS1500		12:48743712-48745643	Promoter_Associated
cg04549115	0.057359452	0.053208987	0.108361303	chr6	116892534	-	RWDD1	NM_016104;NM_015952;NM_001007464	TSS200;TSS200;TSS200		6:116891775-116893225	Promoter_Associated
cg04552940	0.066110483	0.061870385	0.095630044	chr2	27712630	+	IFT172	NM_015662	TSS200		2:27712053-27713179	Promoter_Associated
cg04555735	0.038535264	0.035399875	0.122435012	chr20	35402175	+	DSN1	NM_001145317;NM_001145316;NM_001145315;NM_001145318;NM_001145318;NM_001145317;NM_001145315;NM_024918	5'UTR;TSS200;5'UTR;5'UTR;1stExon;1stExon;1stExon;TSS200		20:35401219-35403433	Promoter_Associated
cg04556601	0.056021776	0.053628511	0.062987527	chr17	18761454	+	PRPSAP2	NM_002767	TSS200		17:18760926-18762438	Promoter_Associated
cg04568710	0.061335117	0.056859354	0.109315586	chr12	38710424	+	ALG10B	NM_001013620	TSS200		12:38709958-38711075	Promoter_Associated
cg04571742	0.044570762	0.04087511	0.124875008	chr3	51534000	+	VPRBP	NM_014703;NM_014703	1stExon;5'UTR		3:51532819-51534597	Promoter_Associated
cg04573175	0.070644689	0.065917466	0.099920317	chr13	49821654	-	CDADC1	NM_030911	TSS1500		13:49821481-49823019	Promoter_Associated
cg04578677	0.892452465	0.886366952	0.009871237	chr11	67270800	-	PITPNM1	NM_001130848;NM_004910	Body;Body		11:67270610-67270953	Gene_Associated_Cell_type_specific
cg04590956	0.091381952	0.083921184	0.122874234	chr2	70057467	+	GMCL1	NM_178439	Body		2:70056144-70057846	Promoter_Associated
cg04594291	0.084724105	0.079772281	0.086884957	chr7	44645767	+	OGDH	NM_001003941;NM_002541;NM_001165036	TSS1500;TSS1500;TSS1500		7:44645641-44647293	Promoter_Associated
cg04598325	0.055594544	0.051853625	0.100498456	chr12	122239014	-	LOC338799	NR_002809	Body		12:122237265-122239180	Promoter_Associated
cg04603834	0.080049247	0.074881866	0.096271451	chr13	50571387	-	TRIM13	NM_005798;NM_001007278;NM_213590;NM_052811;NM_213590;NR_002612	5'UTR;5'UTR;5'UTR;5'UTR;1stExon;Body		13:50570792-50572106	Promoter_Associated
cg04603834	0.080049247	0.074881866	0.096271451	chr13	50571387	-	DLEU2	NM_005798;NM_001007278;NM_213590;NM_052811;NM_213590;NR_002612	5'UTR;5'UTR;5'UTR;5'UTR;1stExon;Body		13:50570792-50572106	Promoter_Associated
cg04604276	0.045091344	0.041875354	0.10674911	chr1	23670779	-	HNRNPR	NM_001102397;NM_001102399;NM_001102398;NM_001102399;NM_001102398;NM_005826;NM_005826;NM_001102397	5'UTR;5'UTR;5'UTR;1stExon;1stExon;5'UTR;1stExon;1stExon		1:23669616-23671547	Promoter_Associated
cg04605667	0.099696108	0.091967947	0.116406049	chr3	150481783	-	SIAH2	NM_005067	TSS1500		3:150480763-150482237	Promoter_Associated
cg04608746	0.821445454	0.813643459	0.013768041	chr19	19740381	-	LPAR2	NM_004720;NM_016573	TSS1500;3'UTR		19:19740197-19741346	Gene_Associated
cg04608746	0.821445454	0.813643459	0.013768041	chr19	19740381	-	GMIP	NM_004720;NM_016573	TSS1500;3'UTR		19:19740197-19741346	Gene_Associated
cg04610235	0.861907502	0.85661079	0.008893201	chr17	56592440	-	MTMR4	NM_004687	Body		17:56591367-56592491	Promoter_Associated
cg04621676	0.103759007	0.095517766	0.119395568	chr1	9599380	+	SLC25A33	NM_032315	TSS200		1:9598978-9600807	Promoter_Associated
cg04623168	0.054459406	0.050534546	0.107911296	chr12	112546260	+	NAA25	NM_024953	Body		12:112545382-112547106	Promoter_Associated
cg04629867	0.836260867	0.826897719	0.016244164	chr16	1495835	-	CCDC154	NM_001143980;NM_001287;NM_001114331	TSS1500;3'UTR;3'UTR		16:1495740-1496104	Gene_Associated_Cell_type_specific
cg04629867	0.836260867	0.826897719	0.016244164	chr16	1495835	-	CLCN7	NM_001143980;NM_001287;NM_001114331	TSS1500;3'UTR;3'UTR		16:1495740-1496104	Gene_Associated_Cell_type_specific
cg04635392	0.072775127	0.066939485	0.120587986	chr11	118230690	-	UBE4A	NM_004788	5'UTR		11:118229960-118230825	NonGene_Associated
cg04635999	0.066239085	0.06119332	0.114308561	chr5	158689972	+	UBLCP1	NM_145049	TSS200		5:158689547-158691012	Promoter_Associated
cg04645049	0.031936096	0.029351301	0.121763515	chr3	69133926	-	ARL6IP5	NM_006407	TSS200		3:69133321-69134690	Promoter_Associated
cg04649468	0.088939655	0.082973555	0.100175215	chr13	52768166	+	THSD1P	NR_002816	Body		13:52768106-52770009	Promoter_Associated
cg04653012	0.098293805	0.092687716	0.084722332	chr16	58163677	+	C16orf80	NM_013242	TSS1500		16:58162614-58163863	Promoter_Associated
cg04654907	0.094636447	0.087323585	0.11602455	chr6	80816671	+	BCKDHB	NM_183050;NM_000056	Body;Body		6:80815775-80816936	Promoter_Associated
cg04655365	0.090806982	0.082267662	0.142477785	chr15	44085506	+	SERF2	NM_001018108	Body	RDMR	15:44083694-44085780	Promoter_Associated
cg04659622	0.572241003	0.55778113	0.036923747	chrX	7895031	-	PNPLA4	NM_001142389;NM_004650	5'UTR;5'UTR		X:7894885-7896376	Promoter_Associated
cg04663539	0.074953007	0.069286522	0.113411617	chr17	62340072	+	TEX2	NM_018469	5'UTR		17:62339325-62341278	Promoter_Associated
cg04665732	0.06392706	0.060806748	0.072195312	chr12	12510007	-	LOH12CR1	NM_058169;NR_024061	TSS200;TSS200		12:12509404-12510857	Promoter_Associated
cg04665732	0.06392706	0.060806748	0.072195312	chr12	12510007	-	LOH12CR2	NM_058169;NR_024061	TSS200;TSS200		12:12509404-12510857	Promoter_Associated
cg04669894	0.79766866	0.783804765	0.025295254	chr7	72993765	-	TBL2	NM_012453	TSS1500		7:72992286-72993788	Promoter_Associated
cg04672495	0.135936791	0.12494314	0.121664281	chr15	76136875	-	UBE2Q2	NM_001145335;NM_173469	Body;Body		15:76136826-76136929	Promoter_Associated
cg04672837	0.168823247	0.151579235	0.155441448	chr16	48644449	-	N4BP1	NM_153029	TSS1500		16:48643189-48644565	Promoter_Associated
cg04674792	0.125100897	0.109780781	0.188466625	chr15	44116616	-	MFAP1	NM_005926	Body		15:44116450-44117356	Promoter_Associated
cg04676715	0.040220908	0.03726103	0.110278101	chr16	67840712	+	TSNAXIP1	NM_018430;NM_020850	TSS1500;TSS200		16:67839732-67841257	Promoter_Associated
cg04676715	0.040220908	0.03726103	0.110278101	chr16	67840712	+	RANBP10	NM_018430;NM_020850	TSS1500;TSS200		16:67839732-67841257	Promoter_Associated
cg04680037	0.064955686	0.061524094	0.078304317	chr1	33430483	+	RNF19B	NM_001127361;NM_153341	TSS200;TSS200		1:33429286-33431260	Promoter_Associated
cg04680833	0.096404966	0.09295277	0.052609596	chr16	1832754	-	NUBP2	NM_012225;NM_080861	TSS200;TSS200		16:1832428-1833247	Promoter_Associated
cg04680833	0.096404966	0.09295277	0.052609596	chr16	1832754	-	SPSB3	NM_012225;NM_080861	TSS200;TSS200		16:1832428-1833247	Promoter_Associated
cg04682787	0.067629394	0.063429752	0.09249074	chr11	65339779	-	FAM89B	NM_152832;NM_001098785;NM_001098784	TSS200;TSS200;TSS200		11:65339358-65342324	Promoter_Associated
cg04685253	0.732751047	0.711602209	0.042252134	chr19	50117948	+	PRR12	NM_020719	Body		19:50117590-50118239	Gene_Associated_Cell_type_specific
cg04685880	0.047588582	0.045076426	0.078242336	chr19	55988027	-	ZNF628	NM_033113;NM_033113	5'UTR;1stExon		19:55987349-55988816	Promoter_Associated
cg04692942	0.065646856	0.06059364	0.115559556	chr20	3189896	-	ITPA	NM_033453;NM_181493	TSS200;TSS200		20:3189542-3190621	Promoter_Associated
cg04696391	0.952193353	0.947837145	0.006615358	chr16	3021794	-	PAQR4	NM_152341	Body		16:3021786-3021843	Gene_Associated_Cell_type_specific
cg04708398	0.0469046	0.043871071	0.096459484	chr5	31532521	-	C5orf22	NM_018356;NM_001100412;NM_013235	1stExon;TSS1500;TSS1500		5:31531677-31532736	Promoter_Associated
cg04708398	0.0469046	0.043871071	0.096459484	chr5	31532521	-	RNASEN	NM_018356;NM_001100412;NM_013235	1stExon;TSS1500;TSS1500		5:31531677-31532736	Promoter_Associated
cg04724115	0.049746108	0.047037609	0.080768927	chr22	39052386	-	LOC646851	NM_001013647;NM_001013647;NM_001002880;NM_015373	1stExon;5'UTR;TSS1500;TSS1500		22:39051686-39053639	Promoter_Associated
cg04724115	0.049746108	0.047037609	0.080768927	chr22	39052386	-	CBY1	NM_001013647;NM_001013647;NM_001002880;NM_015373	1stExon;5'UTR;TSS1500;TSS1500		22:39051686-39053639	Promoter_Associated
cg04729371	0.070327371	0.066577653	0.079048265	chr11	111637213	+	PPP2R1B	NM_002716;NM_181699	TSS200;TSS200		11:111636957-111637322	Promoter_Associated
cg04729594	0.08792068	0.081199842	0.114725625	chr2	33172444	-	LTBP1	NM_206943	1stExon		2:33170819-33173075	Promoter_Associated
cg04731861	0.519300076	0.490054751	0.083625497	chr2	219085781	-	ARPC2	NM_152862;NM_005731	Body;Body		2:219085674-219085784	Promoter_Associated_Cell_type_specific
cg04733302	0.077538741	0.072326595	0.100391091	chr10	75118678	+	TTC18	NM_145170	TSS200		10:75117827-75119134	Promoter_Associated
cg04733431	0.067569808	0.063471634	0.090266767	chr4	39640740	-	C4orf34	NM_174921	TSS1500		4:39640288-39640953	Promoter_Associated
cg04737286	0.139110182	0.128048246	0.11954053	chr16	2653238	-	LOC652276	NR_015441	TSS200		16:2652752-2654116	Promoter_Associated
cg04742505	0.099422753	0.090720987	0.132139712	chr7	72936528	+	BAZ1B	NM_032408;NM_032408	1stExon;5'UTR		7:72936439-72937302	Promoter_Associated
cg04743933	0.051012697	0.047494203	0.103104944	chr7	129844923	-	TMEM209	NM_032842	Body		7:129844742-129845675	Promoter_Associated
cg04748923	0.052110085	0.049046268	0.087419246	chr19	5680966	-	HSD11B1L	NM_198705;NM_205767;NM_198704;NM_198706;NM_198533;NM_198708;NM_198707	TSS200;TSS200;TSS200;TSS200;TSS200;TSS200;TSS200		19:5679964-5681501	Promoter_Associated
cg04748923	0.052110085	0.049046268	0.087419246	chr19	5680966	-	C19orf70	NM_198705;NM_205767;NM_198704;NM_198706;NM_198533;NM_198708;NM_198707	TSS200;TSS200;TSS200;TSS200;TSS200;TSS200;TSS200		19:5679964-5681501	Promoter_Associated
cg04752565	0.097630465	0.091265251	0.097265745	chr12	51664655	-	SMAGP	NM_001033873;NM_001031628	TSS1500;TSS1500		12:51663000-51664982	Promoter_Associated
cg04753163	0.135592533	0.124744349	0.120303275	chr6	42249488	+	TRERF1	NM_033502	5'UTR		6:42249267-42249814	Promoter_Associated_Cell_type_specific
cg04760574	0.08884854	0.07989579	0.153228592	chr10	101989519	+	CHUK	NM_001278	TSS200		10:101988521-101989797	Promoter_Associated
cg04764416	0.047532284	0.044616232	0.091339046	chr22	42487145	+	NDUFA6	NM_002490	TSS1500		22:42486129-42487584	Promoter_Associated
cg04765675	0.068432242	0.063866015	0.099627778	chrX	16804334	+	CXorf15	NM_018360;NM_001168683	TSS1500;TSS1500		X:16803783-16805528	Promoter_Associated
cg04767207	0.061996951	0.058022581	0.095582801	chr11	60929031	+	VPS37C	NM_017966	TSS200		11:60928439-60929397	Promoter_Associated
cg04767753	0.623381779	0.60302056	0.047908796	chr6	3258655	-	PSMG4	NM_001128592;NM_001128591;NM_001135750	TSS1500;TSS1500;TSS1500		6:3258435-3260261	Promoter_Associated
cg04771550	0.049735087	0.047216751	0.074965226	chr17	8079827	+	TMEM107	NM_032354;NM_183065	TSS200;TSS200		17:8079104-8079982	Promoter_Associated
cg04775238	0.048537444	0.04133891	0.231597784	chr2	202646121	+	ALS2	NM_001135745;NM_020919	TSS1500;TSS1500		2:202645461-202646299	NonGene_Associated
cg04778331	0.037068636	0.034443316	0.105975002	chr8	104033321	-	ATP6V1C1	NM_001695;NM_001695	1stExon;5'UTR		8:104032206-104034186	Promoter_Associated
cg04787407	0.077052227	0.07124249	0.113098703	chr4	99916511	-	METAP1	NM_015143	TSS1500		4:99915916-99917273	Promoter_Associated
cg04789589	0.05755705	0.051921608	0.14865759	chr10	91061844	+	IFIT2	NM_001547;NM_001547	5'UTR;1stExon		10:91061484-91062108	Promoter_Associated
cg04794299	0.092809731	0.08463184	0.133075554	chr11	108368512	+	KDELC2	NM_153705	Body		11:108367857-108369610	Promoter_Associated
cg04798158	0.063348624	0.05691126	0.154599165	chr14	75179846	-	FCF1	NM_015962;NM_001039479	TSS200;TSS200		14:75179325-75180162	Promoter_Associated
cg04798158	0.063348624	0.05691126	0.154599165	chr14	75179846	-	KIAA0317	NM_015962;NM_001039479	TSS200;TSS200		14:75179325-75180162	Promoter_Associated
cg04798497	0.049345315	0.045628813	0.112967979	chr3	156273025	+	SSR3	NM_007107	TSS200		3:156272335-156273611	Promoter_Associated
cg04803098	0.058318098	0.055184478	0.079681156	chr16	89627791	-	RPL13	NM_000977;NR_002450;NM_033251	Body;TSS200;Body		16:89626553-89627917	Promoter_Associated
cg04803098	0.058318098	0.055184478	0.079681156	chr16	89627791	-	SNORD68	NM_000977;NR_002450;NM_033251	Body;TSS200;Body		16:89626553-89627917	Promoter_Associated
cg04815396	0.073826253	0.067883774	0.121067181	chr6	37226176	-	TMEM217	NM_001162900;NM_145316;NM_017772	TSS1500;TSS1500;Body		6:37224936-37226283	Promoter_Associated
cg04815396	0.073826253	0.067883774	0.121067181	chr6	37226176	-	TBC1D22B	NM_001162900;NM_145316;NM_017772	TSS1500;TSS1500;Body		6:37224936-37226283	Promoter_Associated
cg04818882	0.06085463	0.056834602	0.098597499	chr2	25016272	-	CENPO	NM_024322;NM_001013663	TSS200;TSS200		2:25015367-25017320	Promoter_Associated
cg04818882	0.06085463	0.056834602	0.098597499	chr2	25016272	-	C2orf79	NM_024322;NM_001013663	TSS200;TSS200		2:25015367-25017320	Promoter_Associated
cg04822018	0.247856525	0.23440065	0.080528673	chr17	34959680	+	MRM1	NM_024864	Body		17:34957379-34960313	Promoter_Associated
cg04826215	0.038174174	0.035013929	0.124667963	chr12	120105529	-	PRKAB1	NM_006253	TSS1500		12:120104798-120106463	Promoter_Associated
cg04826663	0.069339099	0.06278615	0.143222742	chr7	36430136	-	ANLN	NM_018685;NM_001100425	Body;TSS1500		7:36428986-36430368	Promoter_Associated
cg04828284	0.060314737	0.056364025	0.097735907	chr3	9691254	-	MTMR14	NM_022485;NM_022485;NM_001077526;NM_001077526;NM_001077525;NM_001077525	5'UTR;1stExon;5'UTR;1stExon;5'UTR;1stExon		3:9690717-9692404	Promoter_Associated
cg04835122	0.070558907	0.066158618	0.092899122	chr2	74056056	-	STAMBP	NM_006463;NM_201647;NM_213622	TSS200;TSS200;TSS200		2:74055583-74057088	Promoter_Associated
cg04836154	0.038629777	0.035988087	0.102193939	chr11	62439314	+	C11orf83	NM_001085372;NM_024099	1stExon;TSS200		11:62438785-62440013	Promoter_Associated
cg04836154	0.038629777	0.035988087	0.102193939	chr11	62439314	+	C11orf48	NM_001085372;NM_024099	1stExon;TSS200		11:62438785-62440013	Promoter_Associated
cg04836221	0.065282225	0.060821266	0.102114386	chr2	145277852	+	ZEB2	NR_033258;NM_014795;NM_001171653;NM_014795;NM_001171653	Body;5'UTR;1stExon;1stExon;5'UTR	DMR	2:145277204-145277973	Promoter_Associated
cg04841955	0.088498478	0.081337269	0.121736088	chr1	16175950	-	FLJ37453	NR_024279;NM_015001	TSS1500;Body		1:16173682-16176432	Promoter_Associated
cg04841955	0.088498478	0.081337269	0.121736088	chr1	16175950	-	SPEN	NR_024279;NM_015001	TSS1500;Body		1:16173682-16176432	Promoter_Associated
cg04846962	0.079864584	0.073274458	0.124245485	chr1	235530554	-	TBCE	NM_003193;NM_001079515	TSS200;TSS200		1:235530238-235531227	Promoter_Associated
cg04848196	0.066797254	0.061282772	0.124307232	chr16	75657359	-	ADAT1	NM_012091	TSS1500		16:75656609-75657551	Promoter_Associated
cg04849824	0.756718628	0.737354435	0.037398692	chr7	148769189	+	ZNF786	NM_152411	Body		7:148768919-148769441	Promoter_Associated_Cell_type_specific
cg04854794	0.082449957	0.077201016	0.094898905	chr4	164415804	-	C4orf43	NM_018352;NM_018352	1stExon;5'UTR		4:164415267-164416669	Promoter_Associated
cg04860852	0.123170995	0.115425842	0.093696302	chr1	200993069	+	KIF21B	NM_017596	TSS1500		1:200992671-200993107	Promoter_Associated
cg04864666	0.060155669	0.053167616	0.178152911	chr8	124407723	+	ATAD2	NM_014109	Body		8:124407287-124408101	Promoter_Associated
cg04867814	0.874629301	0.869658426	0.008222814	chr16	1368120	+	UBE2I	NM_194261;NM_003345;NM_194260;NM_194259	Body;Body;Body;Body		16:1368063-1368266	Gene_Associated_Cell_type_specific
cg04868132	0.040502669	0.037566998	0.108551152	chr11	65265060	-	MALAT1	NR_002819	TSS200		11:65264667-65265382	Promoter_Associated
cg04870498	0.147451889	0.135355941	0.12348609	chr22	40573877	+	TNRC6B	NM_001024843;NM_001162501;NM_015088	Body;TSS200;TSS200		22:40573655-40574063	Promoter_Associated
cg04871582	0.080166544	0.074075432	0.114005152	chr14	50065065	+	PPIL5	NM_203467;NM_152329	TSS1500;TSS1500		14:50064827-50066601	Promoter_Associated
cg04871778	0.08212089	0.076678028	0.098936024	chr1	55267125	-	TTC22	NM_001114108;NM_017904	TSS200;TSS200		1:55266307-55267846	Promoter_Associated
cg04871873	0.063319518	0.059819923	0.082024224	chr7	25164974	+	CYCS	NM_018947	TSS200		7:25164486-25165552	Promoter_Associated
cg04875987	0.053246661	0.049885889	0.094059269	chr17	79981264	-	STRA13	NM_144998;NM_144999	TSS1500;TSS200		17:79980172-79981991	Promoter_Associated
cg04875987	0.053246661	0.049885889	0.094059269	chr17	79981264	-	LRRC45	NM_144998;NM_144999	TSS1500;TSS200		17:79980172-79981991	Promoter_Associated
cg04878842	0.16693313	0.140849921	0.245111546	chr19	45874111	+	ERCC2	NM_000400;NM_001130867	TSS1500;TSS1500		19:45873278-45874409	Promoter_Associated
cg04882359	0.839025938	0.831158826	0.013591224	chr14	24032626	+	AP1G2	NM_003917	Body		14:24031198-24033121	Gene_Associated
cg04885072	0.586771835	0.569653622	0.042714667	chr12	16513009	+	MGST1	NM_145792;NM_145791;NM_020300;NM_145764	Body;Body;Body;Body		12:16512445-16513541	Gene_Associated_Cell_type_specific
cg04885475	0.059353901	0.056367373	0.074482508	chr3	157827967	+	RSRC1	NM_016625;NM_016625	1stExon;5'UTR		3:157827168-157828923	Promoter_Associated_Cell_type_specific
cg04887414	0.069641731	0.064957095	0.100464942	chr15	40453526	-	BUB1B	NM_001211	Body		15:40452682-40453925	Promoter_Associated
cg04891861	0.056584577	0.052815484	0.099447943	chr11	82612646	+	PRCP	NM_005040;NM_145018;NM_199418	TSS1500;TSS200;TSS1500		11:82611077-82612893	Promoter_Associated
cg04891861	0.056584577	0.052815484	0.099447943	chr11	82612646	+	C11orf82	NM_005040;NM_145018;NM_199418	TSS1500;TSS200;TSS1500		11:82611077-82612893	Promoter_Associated
cg04897621	0.064408142	0.058732138	0.133092923	chr9	102585321	-	NR4A3	NM_173199;NM_173198;NM_006981	5'UTR;5'UTR;5'UTR		9:102583875-102585809	Promoter_Associated
cg04899180	0.041135399	0.038340794	0.101500223	chr1	45266286	+	PLK3	NM_004073	1stExon		1:45265254-45266847	Promoter_Associated
cg04899896	0.047344239	0.044942418	0.075111152	chr4	79860379	-	PAQR3	NM_001040202;NM_001040202	1stExon;5'UTR		4:79859514-79861481	Promoter_Associated
cg04903146	0.733254909	0.711396653	0.043660637	chr1	1337542	+	MRPL20	NM_017971	Body		1:1337379-1337691	Promoter_Associated
cg04906816	0.159318746	0.145309963	0.132782404	chr14	69263302	+	C14orf181	NM_207442	TSS200		14:69262374-69263508	Promoter_Associated
cg04915425	0.094497721	0.088645416	0.092233515	chr11	47236385	-	DDB2	NM_000107	TSS200		11:47235748-47237382	Promoter_Associated
cg04920869	0.844935317	0.834605511	0.017746455	chr1	12336515	+	VPS13D	NM_015378;NM_018156	Body;Body		1:12336512-12336602	Gene_Associated
cg04923144	0.073013746	0.068340996	0.095416829	chr19	15530188	+	AKAP8L	NM_014371	TSS1500		19:15529161-15530745	Promoter_Associated
cg04923388	0.060618976	0.057114255	0.085918623	chr5	41904550	-	C5orf51	NM_175921	1stExon		5:41903799-41904712	Promoter_Associated
cg04925803	0.052168375	0.048990356	0.090677702	chr10	15210549	+	NMT2	NM_004808	1stExon		10:15210290-15211182	Promoter_Associated
cg04948627	0.088548479	0.083036366	0.09272422	chr9	35115895	-	KIAA1539	NM_025182	TSS200		9:35115740-35117637	Promoter_Associated
cg04953732	0.111743621	0.101397567	0.140169433	chr10	114709946	+	TCF7L2	NM_001146274;NM_001146284;NM_001146283;NM_001146285;NM_001146286;NM_030756	TSS200;TSS200;TSS200;TSS200;TSS200;TSS200		10:114709378-114710211	Promoter_Associated_Cell_type_specific
cg04954411	0.078326383	0.071599332	0.129552207	chr19	40336742	+	FBL	NM_001436	Body		19:40335508-40338093	Promoter_Associated
cg04958124	0.065020748	0.060691689	0.099401174	chr7	148823862	-	ZNF398	NM_020781;NM_001001661	5'UTR;TSS1500		7:148822863-148824556	Promoter_Associated
cg04958124	0.065020748	0.060691689	0.099401174	chr7	148823862	-	ZNF425	NM_020781;NM_001001661	5'UTR;TSS1500		7:148822863-148824556	Promoter_Associated
cg04960951	0.058764202	0.055021381	0.094945196	chr19	55851040	-	SUV420H2	NM_032701	TSS200		19:55850130-55851441	Promoter_Associated
cg04965426	0.098761324	0.092015444	0.102070154	chr7	44924308	-	PURB	NM_033224	1stExon	CDMR	7:44924085-44925904	NonGene_Associated
cg04970158	0.889582394	0.88417501	0.008796277	chr17	43208740	-	PLCD3	NM_133373;NM_001135704	Body;TSS1500		17:43208410-43209668	Promoter_Associated
cg04970158	0.889582394	0.88417501	0.008796277	chr17	43208740	-	ACBD4	NM_133373;NM_001135704	Body;TSS1500		17:43208410-43209668	Promoter_Associated
cg04972384	0.598122402	0.58373408	0.035129454	chr15	101818260	-	SELS	NM_203472;NM_018445	TSS1500;TSS1500		15:101816662-101818272	Promoter_Associated
cg04976999	0.057771674	0.053869368	0.100897176	chr3	42632121	+	SS18L2	NM_016305	TSS200		3:42631980-42632701	Promoter_Associated
cg04981007	0.858558089	0.850246804	0.014034071	chr1	1266468	+	TAS1R3	NM_152228	TSS1500		1:1266340-1266593	NonGene_Associated_Cell_type_specific
cg04985324	0.041939903	0.038173965	0.135734506	chr14	96000921	+	GLRX5	NM_016417;NR_003138;NR_003002;NR_001459	TSS1500;Body;TSS1500;Body		14:96000780-96001554	Promoter_Associated
cg04985324	0.041939903	0.038173965	0.135734506	chr14	96000921	+	SNHG10	NM_016417;NR_003138;NR_003002;NR_001459	TSS1500;Body;TSS1500;Body		14:96000780-96001554	Promoter_Associated
cg04985324	0.041939903	0.038173965	0.135734506	chr14	96000921	+	SCARNA13	NM_016417;NR_003138;NR_003002;NR_001459	TSS1500;Body;TSS1500;Body		14:96000780-96001554	Promoter_Associated
cg04986373	0.852289664	0.839709262	0.021453935	chr17	77768687	+	CBX8	NM_020649	Body		17:77768522-77768747	Gene_Associated_Cell_type_specific
cg04987149	0.057598379	0.053826321	0.097716397	chr1	38273384	+	C1orf122	NM_198446;NM_024640;NM_001142726	TSS200;Body;TSS200		1:38272955-38274948	Promoter_Associated
cg04987149	0.057598379	0.053826321	0.097716397	chr1	38273384	+	YRDC	NM_198446;NM_024640;NM_001142726	TSS200;Body;TSS200		1:38272955-38274948	Promoter_Associated
cg04987654	0.066228972	0.061737876	0.101306618	chr12	110907068	-	GPN3	NM_001164373;NM_001164372;NM_013300;NM_016301	TSS1500;TSS1500;Body;TSS1500		12:110905601-110907861	Promoter_Associated
cg04987654	0.066228972	0.061737876	0.101306618	chr12	110907068	-	C12orf24	NM_001164373;NM_001164372;NM_013300;NM_016301	TSS1500;TSS1500;Body;TSS1500		12:110905601-110907861	Promoter_Associated
cg04994773	0.066629094	0.06307735	0.079030215	chr1	109656777	-	KIAA1324	NM_020775;NM_020775;NM_001122961	5'UTR;1stExon;TSS1500		1:109656064-109657490	Promoter_Associated
cg04994773	0.066629094	0.06307735	0.079030215	chr1	109656777	-	C1orf194	NM_020775;NM_020775;NM_001122961	5'UTR;1stExon;TSS1500		1:109656064-109657490	Promoter_Associated
cg04996355	0.060461808	0.057067765	0.083348047	chr5	148206108	+	ADRB2	NM_000024	TSS200		5:148205331-148206777	Promoter_Associated
cg05001758	0.040521406	0.038190101	0.085485469	chr1	173794044	-	CENPL	NM_001171182;NM_018122;NM_001127181;NM_033319;NM_018122	TSS1500;1stExon;TSS1500;TSS1500;5'UTR		1:173792651-173794548	Promoter_Associated
cg05001758	0.040521406	0.038190101	0.085485469	chr1	173794044	-	DARS2	NM_001171182;NM_018122;NM_001127181;NM_033319;NM_018122	TSS1500;1stExon;TSS1500;TSS1500;5'UTR		1:173792651-173794548	Promoter_Associated
cg05002512	0.045332102	0.042245553	0.101733569	chr1	51425990	+	FAF1	NM_007051	TSS200		1:51425578-51426229	Promoter_Associated
cg05002590	0.070735059	0.066069551	0.098439896	chr3	10206633	+	IRAK2	NM_001570;NM_001570	1stExon;5'UTR		3:10206140-10207171	Promoter_Associated
cg05002837	0.810768778	0.796860856	0.024962705	chr22	47057371	-	GRAMD4	NM_015124	Body	CDMR	22:47057331-47057778	Gene_Associated_Cell_type_specific
cg05002974	0.094689459	0.091144959	0.055040967	chr5	81574439	+	RPS23	NM_001025	TSS1500		5:81573677-81574751	Promoter_Associated
cg05010129	0.386883393	0.36444592	0.08619405	chr8	102219246	+	ZNF706	NM_001042510;NM_001042511;NM_016096	TSS1500;TSS1500;TSS1500		8:102218828-102219311	Promoter_Associated_Cell_type_specific
cg05013250	0.055970692	0.051678866	0.11509719	chr11	58345523	+	ZFP91	NM_053023;NM_001143995;NM_001143995;NR_024091	TSS1500;1stExon;5'UTR;TSS1500		11:58345383-58345830	Promoter_Associated
cg05013250	0.055970692	0.051678866	0.11509719	chr11	58345523	+	LPXN	NM_053023;NM_001143995;NM_001143995;NR_024091	TSS1500;1stExon;5'UTR;TSS1500		11:58345383-58345830	Promoter_Associated
cg05013250	0.055970692	0.051678866	0.11509719	chr11	58345523	+	ZFP91-CNTF	NM_053023;NM_001143995;NM_001143995;NR_024091	TSS1500;1stExon;5'UTR;TSS1500		11:58345383-58345830	Promoter_Associated
cg05013483	0.031578503	0.029708759	0.088054428	chr15	72978625	-	HIGD2B	NR_002780;NM_033028	TSS200;Body		15:72978023-72979149	Promoter_Associated_Cell_type_specific
cg05013483	0.031578503	0.029708759	0.088054428	chr15	72978625	-	BBS4	NR_002780;NM_033028	TSS200;Body		15:72978023-72979149	Promoter_Associated_Cell_type_specific
cg05014452	0.078891645	0.073030901	0.111365481	chr15	79603196	-	TMED3	NM_007364	TSS1500		15:79602841-79604165	Promoter_Associated
cg05016425	0.076118423	0.072527838	0.069710832	chr1	166845755	+	TADA1	NM_053053	TSS200		1:166845227-166846005	Promoter_Associated
cg05019152	0.06551134	0.060853806	0.106397164	chr15	41047360	+	FAM82A2	NM_018145;NM_018145	1stExon;5'UTR		15:41046754-41048049	Promoter_Associated
cg05019168	0.06159871	0.056639563	0.121090018	chr15	64679956	-	TRIP4	NM_016213	TSS200		15:64679612-64680389	Promoter_Associated
cg05019913	0.059452073	0.055145975	0.108471527	chr16	19532886	-	GDE1	NM_016641	Body		16:19532116-19533855	Promoter_Associated
cg05026033	0.065165988	0.059367112	0.134455248	chr8	27950972	+	ELP3	NM_018091	Body		8:27950099-27951179	Promoter_Associated
cg05028089	0.079956977	0.07227645	0.145698288	chr10	79793366	+	RPS24	NM_001142285;NM_001142282;NM_001142284;NM_001026;NM_001142283;NM_033022	TSS200;TSS200;TSS200;TSS200;TSS200;TSS200		10:79793168-79794406	Promoter_Associated
cg05032848	0.073618639	0.067772899	0.119362596	chr17	33390854	+	RFFL	NM_001017368;NM_057178	TSS200;5'UTR		17:33390472-33391505	Promoter_Associated
cg05034918	0.091154053	0.086819668	0.070284892	chr2	38152189	-	FAM82A1	NM_001170791	TSS1500		2:38151762-38153247	Promoter_Associated
cg05035143	0.901338001	0.896563326	0.00766273	chr13	43597297	-	DNAJC15	NM_013238	TSS200		13:43597275-43598292	Promoter_Associated_Cell_type_specific
cg05037927	0.12591804	0.111913402	0.170102177	chr2	61372117	-	C2orf74	NM_001143960	TSS200		2:61371787-61372514	Promoter_Associated
cg05038210	0.069830274	0.064880629	0.106064823	chr19	9250716	-	ZNF317	NM_020933	TSS1500		19:9250699-9251631	NonGene_Associated
cg05039583	0.048691787	0.045035191	0.112625654	chr15	75660780	-	MAN2C1	NM_006715	Body		15:75659673-75661681	Promoter_Associated
cg05043311	0.558824011	0.541608891	0.045142586	chr1	161179735	-	NDUFS2	NM_004550;NM_001166159	Body;Body		1:161178823-161180398	Gene_Associated
cg05044414	0.778640186	0.763320689	0.02866751	chr3	183734942	+	ABCC5	NM_001023587;NM_005688	5'UTR;5'UTR		3:183734664-183736467	Promoter_Associated
cg05045343	0.047529884	0.04487186	0.083023915	chr2	219232747	-	C2orf62	NM_198559	3'UTR		2:219231749-219233063	Promoter_Associated
cg05047493	0.086386105	0.081689879	0.080641926	chr1	28844580	-	SNHG3-RCC1	NR_030725;NM_001048195;NR_030726;NM_001269;NM_001048194;NM_001048199	Body;TSS200;Body;TSS200;TSS200;5'UTR		1:28843845-28845626	Promoter_Associated
cg05047493	0.086386105	0.081689879	0.080641926	chr1	28844580	-	RCC1	NR_030725;NM_001048195;NR_030726;NM_001269;NM_001048194;NM_001048199	Body;TSS200;Body;TSS200;TSS200;5'UTR		1:28843845-28845626	Promoter_Associated
cg05049628	0.080304256	0.074533923	0.107579245	chr11	72525270	-	ATG16L2	NM_033388	TSS200		11:72524929-72526105	Promoter_Associated
cg05050757	0.061893541	0.056494176	0.131686712	chr12	54019816	+	ATF7	NM_001130060;NM_006856	5'UTR;5'UTR		12:54019502-54020945	Promoter_Associated
cg05051199	0.044092865	0.041664681	0.081720283	chr3	196014796	+	PCYT1A	NM_005017	TSS1500		3:196013772-196015326	Promoter_Associated
cg05053108	0.073629776	0.067905746	0.116755664	chr12	120632772	+	GCN1L1	NM_006836	TSS1500		12:120631688-120633300	Promoter_Associated
cg05053594	0.891429645	0.884911432	0.010587871	chr16	3110019	+	MMP25	NM_022468	3'UTR		16:3108174-3110209	Promoter_Associated
cg05060602	0.083346685	0.078270984	0.090647247	chr4	183838922	-	DCTD	NM_001012732;NM_001921	TSS1500;TSS1500		4:183837739-183839680	Promoter_Associated_Cell_type_specific
cg05062047	0.045734979	0.04330438	0.078785024	chr12	69979562	+	CCT2	NM_006431	Body		12:69978694-69980149	Promoter_Associated
cg05062896	0.11676961	0.108525248	0.105634129	chr1	161135611	-	PPOX	NM_001122764;NM_000309	TSS1500;TSS1500		1:161135001-161136595	Promoter_Associated
cg05065466	0.071109216	0.067451797	0.076179682	chr7	99149761	-	C7orf38	NM_145111	TSS200		7:99149185-99150169	Promoter_Associated
cg05065583	0.062469957	0.05617114	0.153333469	chr2	201729576	+	CLK1	NM_001162407;NR_027856;NR_027855;NM_004071	TSS1500;TSS200;TSS200;TSS200		2:201728531-201729972	Promoter_Associated
cg05068442	0.065006148	0.060846008	0.095413551	chr1	62191150	+	TM2D1	NM_032027	TSS200		1:62190220-62191506	Promoter_Associated
cg05074709	0.890876651	0.886500876	0.007103635	chr3	30733753	-	TGFBR2	NM_001024847;NM_003242	3'UTR;3'UTR		3:30733682-30733932	Gene_Associated_Cell_type_specific
cg05100917	0.342560869	0.328237956	0.061618287	chr11	117198460	+	CEP164	NM_014956	TSS200		11:117198210-117199414	Promoter_Associated
cg05103387	0.04527078	0.040476075	0.161510742	chr2	224702699	+	AP1S3	NM_001039569	TSS1500		2:224701547-224703026	Promoter_Associated
cg05107152	0.06378172	0.057836427	0.141164562	chr6	43026774	-	KLC4	NM_201522;NM_201523;NM_201521;NM_015950;NM_138343	TSS1500;TSS1500;TSS1500;Body;TSS1500		6:43026639-43027935	Promoter_Associated
cg05107152	0.06378172	0.057836427	0.141164562	chr6	43026774	-	MRPL2	NM_201522;NM_201523;NM_201521;NM_015950;NM_138343	TSS1500;TSS1500;TSS1500;Body;TSS1500		6:43026639-43027935	Promoter_Associated
cg05110071	0.079460513	0.074886972	0.085523347	chr15	42841310	-	HAUS2	NM_018097;NM_153260;NM_001130447	Body;TSS1500;Body		15:42840208-42841637	Promoter_Associated
cg05110071	0.079460513	0.074886972	0.085523347	chr15	42841310	-	LRRC57	NM_018097;NM_153260;NM_001130447	Body;TSS1500;Body		15:42840208-42841637	Promoter_Associated
cg05119799	0.067296641	0.062823059	0.099240311	chr14	53618732	+	DDHD1	NM_001160147;NM_030637;NM_001160148	Body;Body;Body		14:53618077-53619311	Promoter_Associated
cg05123139	0.152232319	0.139588836	0.125091109	chr15	85923174	+	AKAP13	NM_006738;NM_007200	TSS1500;TSS1500		15:85922962-85924696	Promoter_Associated
cg05129412	0.050571764	0.047828335	0.080466532	chr1	165600470	+	MGST3	NM_004528;NM_004528	5'UTR;1stExon		1:165599652-165601505	Promoter_Associated
cg05129817	0.055714747	0.052161071	0.095085742	chr1	210001399	-	C1orf107	NM_014388;NM_014388	5'UTR;1stExon		1:210000917-210001809	Promoter_Associated
cg05131526	0.646646409	0.62464137	0.049948929	chr15	91447195	-	MAN2A2	NM_006122	TSS1500	RDMR	15:91446968-91447517	Promoter_Associated
cg05141059	0.60923691	0.588758574	0.049327185	chr3	195162052	-	ACAP2	NM_012287	Body		3:195162026-195162283	Promoter_Associated_Cell_type_specific
cg05148900	0.061050108	0.056696945	0.106722848	chr5	139554558	-	C5orf32	NM_032412	TSS200		5:139554047-139556021	Promoter_Associated
cg05149085	0.093699104	0.086531699	0.11480653	chr15	90118406	+	C15orf42	NM_152259	TSS1500		15:90118009-90119641	Promoter_Associated
cg05151393	0.083564693	0.075881565	0.139144075	chr14	70883883	+	SYNJ2BP	NM_018373	TSS200		14:70883254-70884280	Promoter_Associated
cg05155042	0.042207131	0.038904676	0.117543217	chr12	102270893	+	DRAM1	NM_018370	TSS1500		12:102270763-102271569	Promoter_Associated
cg05158219	0.079334002	0.07496795	0.081665374	chr17	27230214	-	DHRS13	NM_144683	TSS200		17:27229040-27230693	Promoter_Associated
cg05159604	0.615826183	0.599779679	0.038090565	chrX	153627716	-	RPL10	NM_006013;NR_026898;NR_000011	Body;Body;TSS1500	RDMR	X:153625687-153628207	Promoter_Associated
cg05159604	0.615826183	0.599779679	0.038090565	chrX	153627716	-	SNORA70	NM_006013;NR_026898;NR_000011	Body;Body;TSS1500	RDMR	X:153625687-153628207	Promoter_Associated
cg05160409	0.058921749	0.054921707	0.101423791	chr11	60681264	-	TMEM109	NM_024092	TSS200		11:60681250-60682332	Promoter_Associated
cg05162137	0.046806837	0.043435818	0.107834071	chr1	146644430	+	PRKAB2	NM_005399	TSS1500		1:146643672-146644611	Promoter_Associated
cg05163509	0.771087393	0.763064612	0.01508916	chr1	151148496	-	TMOD4	NM_013353;NM_013353	5'UTR;1stExon		1:151148013-151148862	Gene_Associated
cg05163923	0.057886304	0.053723555	0.107667274	chr11	71159392	+	DHCR7	NM_001360;NM_001163817;NM_001360;NM_001163817	1stExon;1stExon;5'UTR;5'UTR		11:71159258-71160106	Promoter_Associated
cg05165976	0.073893999	0.067991707	0.120098417	chr13	33113027	+	N4BP2L2	NM_033111;NM_014887	TSS200;TSS200		13:33112180-33113469	Promoter_Associated
cg05169312	0.839416683	0.830010133	0.016258185	chr5	154316775	+	GEMIN5	NM_015465	Body	RDMR	5:154316699-154318194	Promoter_Associated
cg05170275	0.099012601	0.09052362	0.129317868	chr6	106534146	-	PRDM1	NM_001198	TSS200		6:106533424-106534436	Promoter_Associated_Cell_type_specific
cg05177851	0.059184499	0.055245643	0.099358669	chr1	45451992	-	EIF2B3	NM_001166588;NM_020365	5'UTR;5'UTR		1:45451897-45452634	Promoter_Associated
cg05178518	0.069838151	0.065491437	0.092709063	chr13	37573100	+	ALG5	NM_001142364;NM_013338	Body;Body		13:37572506-37574323	Promoter_Associated
cg05179880	0.059309356	0.054393181	0.124833921	chr15	65426293	-	PDCD7	NM_005707	TSS200		15:65425021-65426801	Promoter_Associated
cg05195247	0.059862734	0.055902113	0.09875535	chr20	20033470	+	C20orf26	NM_015585;NM_016652	5'UTR;Body		20:20032572-20033793	Promoter_Associated
cg05195247	0.059862734	0.055902113	0.09875535	chr20	20033470	+	CRNKL1	NM_015585;NM_016652	5'UTR;Body		20:20032572-20033793	Promoter_Associated
cg05200610	0.055402317	0.051935524	0.093224622	chr12	72233572	-	TBC1D15	NM_001146213;NM_001146214;NR_027449;NM_022771;NM_001146214	1stExon;5'UTR;Body;1stExon;1stExon		12:72233167-72234229	Promoter_Associated
cg05200628	0.088000849	0.077784496	0.178034808	chr1	160681760	+	CD48	NM_001778	TSS200		1:160681390-160682087	Promoter_Associated
cg05201956	0.051093028	0.047302137	0.111221074	chr13	53024733	-	VPS36	NM_016075;NM_016075	5'UTR;1stExon		13:53023498-53026124	Promoter_Associated
cg05207834	0.089967787	0.08464739	0.08794296	chr17	49199381	-	SPAG9	NM_003971;NM_001130528	TSS1500;TSS1500		17:49199165-49199485	Promoter_Associated
cg05216888	0.053519363	0.049411458	0.115215317	chr6	33239446	+	RPS18	NM_022551;NM_022553	TSS1500;1stExon		6:33238930-33240058	Promoter_Associated
cg05216888	0.053519363	0.049411458	0.115215317	chr6	33239446	+	VPS52	NM_022551;NM_022553	TSS1500;1stExon		6:33238930-33240058	Promoter_Associated
cg05226323	0.076763982	0.071333611	0.105847539	chr17	71228757	-	FAM104A	NM_032837;NM_001100622;NM_001098832;NM_017941;NM_001100621	TSS1500;TSS200;TSS1500;TSS200;TSS200		17:71228356-71228890	Promoter_Associated
cg05226323	0.076763982	0.071333611	0.105847539	chr17	71228757	-	C17orf80	NM_032837;NM_001100622;NM_001098832;NM_017941;NM_001100621	TSS1500;TSS200;TSS1500;TSS200;TSS200		17:71228356-71228890	Promoter_Associated
cg05227655	0.100224089	0.095722643	0.06629717	chr10	26986590	-	PDSS1	NM_014317	TSS200		10:26985745-26987198	Promoter_Associated
cg05238767	0.068759899	0.064426669	0.093909436	chr16	50581723	-	NKD1	NM_033119	TSS1500		16:50581282-50581727	Promoter_Associated_Cell_type_specific
cg05238905	0.045465305	0.042961652	0.08171656	chr6	149867353	+	PPIL4	NM_139126	TSS200		6:149866175-149867731	Promoter_Associated
cg05240795	0.045471565	0.042352394	0.102521137	chr11	561364	-	RASSF7	NM_003475;NM_001143994;NM_173573;NM_001143993	TSS200;TSS200;TSS1500;5'UTR		11:561300-561434	Promoter_Associated
cg05240795	0.045471565	0.042352394	0.102521137	chr11	561364	-	C11orf35	NM_003475;NM_001143994;NM_173573;NM_001143993	TSS200;TSS200;TSS1500;5'UTR		11:561300-561434	Promoter_Associated
cg05245650	0.591246669	0.563222811	0.070054384	chr2	37900205	+	CDC42EP3	NM_006449	TSS1500		2:37900178-37900300	Promoter_Associated
cg05246110	0.66895451	0.656291397	0.027571587	chr11	68238943	+	SAPS3	NM_001164161;NM_001164163;NM_001164160;NM_001164164;NM_001164162;NM_018312	5'UTR;5'UTR;5'UTR;5'UTR;5'UTR;5'UTR		11:68238843-68239073	Promoter_Associated_Cell_type_specific
cg05249393	0.108659023	0.095752359	0.182428047	chr19	11199883	+	LDLR	NM_000527	TSS200		19:11199816-11200619	Promoter_Associated
cg05254749	0.224679269	0.210993234	0.090670273	chr14	45552862	-	PRPF39	NM_017922	TSS1500		14:45552476-45553858	Promoter_Associated
cg05256304	0.840479442	0.826176998	0.024761638	chr11	116969870	-	SIK3	NM_025164	TSS1500	RDMR	11:116969109-116969977	Promoter_Associated
cg05257275	0.88833966	0.883835421	0.007333651	chr11	65547049	+	DKFZp761E198	NM_138368	1stExon		11:65546869-65548018	Promoter_Associated
cg05260129	0.055406074	0.051319941	0.110524622	chr3	50388622	-	TUSC4	NM_006545;NM_007022	TSS200;5'UTR		3:50387733-50388926	Promoter_Associated
cg05260129	0.055406074	0.051319941	0.110524622	chr3	50388622	-	CYB561D2	NM_006545;NM_007022	TSS200;5'UTR		3:50387733-50388926	Promoter_Associated
cg05260886	0.812504151	0.801276786	0.020074504	chr14	91854239	-	CCDC88C	NM_001080414	Body		14:91854048-91854247	Promoter_Associated_Cell_type_specific
cg05261759	0.85956647	0.849938522	0.016250715	chr9	130498309	-	TOR2A	NM_130459;NM_001085347;NM_001134430;NM_001134431	TSS1500;TSS1500;TSS1500;TSS1500		9:130496383-130498311	Promoter_Associated
cg05262335	0.185717987	0.17415699	0.092725172	chr6	159466062	+	TAGAP	NM_152133;NM_152133;NM_054114;NM_138810;NM_138810;NM_054114	1stExon;5'UTR;5'UTR;1stExon;5'UTR;1stExon		6:159465693-159466558	Promoter_Associated
cg05264454	0.053659586	0.049173561	0.125953084	chr4	120549840	+	PDE5A	NM_033430;NM_001083;NM_001083;NM_033437	TSS1500;1stExon;5'UTR;TSS1500		4:120549452-120550601	Promoter_Associated
cg05265306	0.054464369	0.05051799	0.108515474	chr17	57784459	-	PTRH2	NM_016077;NM_030938	5'UTR;TSS1500		17:57784436-57785841	Promoter_Associated
cg05265306	0.054464369	0.05051799	0.108515474	chr17	57784459	-	TMEM49	NM_016077;NM_030938	5'UTR;TSS1500		17:57784436-57785841	Promoter_Associated
cg05279284	0.039019069	0.036509587	0.095903989	chr14	24769176	-	DHRS1	NM_138452;NM_174913;NM_001136050	TSS1500;1stExon;TSS200		14:24768271-24769418	Promoter_Associated
cg05279284	0.039019069	0.036509587	0.095903989	chr14	24769176	-	C14orf21	NM_138452;NM_174913;NM_001136050	TSS1500;1stExon;TSS200		14:24768271-24769418	Promoter_Associated
cg05280148	0.096300841	0.09041159	0.091040658	chr16	30134882	+	MAPK3	NM_001040056;NM_001109891;NM_002746	TSS1500;TSS1500;TSS1500		16:30134189-30135052	Promoter_Associated
cg05281544	0.11163326	0.10134429	0.13950212	chr6	21597055	-	SOX4	NM_003107;NM_003107	3'UTR;1stExon		6:21596313-21597580	Promoter_Associated
cg05281831	0.142632937	0.126452456	0.17371211	chr14	103061090	-	RCOR1	NM_015156	Body		14:103060803-103061896	Promoter_Associated
cg05287206	0.149699829	0.137772162	0.119788166	chr19	17377977	+	C19orf62	NM_001033549;NM_014173	TSS1500;TSS1500		19:17377683-17378805	Promoter_Associated
cg05288569	0.061206357	0.058287084	0.070505271	chr17	40021733	-	KLHL11	NM_018143	TSS200		17:40020460-40022172	Promoter_Associated
cg05288857	0.864985343	0.856694604	0.013894685	chr19	2226551	-	DOT1L	NM_032482	Body		19:2226459-2226925	Gene_Associated
cg05293407	0.082482562	0.077281267	0.093970382	chr6	28891967	-	TRIM27	NM_006510	TSS200		6:28890536-28892200	Promoter_Associated
cg05295919	0.067916137	0.062865072	0.111495737	chr11	66886253	-	KDM2A	NR_027473;NM_012308	TSS1500;TSS1500		11:66886184-66887382	Promoter_Associated
cg05302542	0.0594461	0.053685133	0.147059546	chr17	73286267	+	SLC25A19	NM_001126122;NM_021734;NM_001126121	TSS1500;TSS1500;TSS1500		17:73284790-73286493	Promoter_Associated
cg05303236	0.083713089	0.078934917	0.084789577	chr10	102791138	-	PDZD7	NM_024895;NM_030971;NM_030971	TSS1500;5'UTR;1stExon		10:102790862-102791164	Promoter_Associated
cg05303236	0.083713089	0.078934917	0.084789577	chr10	102791138	-	SFXN3	NM_024895;NM_030971;NM_030971	TSS1500;5'UTR;1stExon		10:102790862-102791164	Promoter_Associated
cg05309280	0.72923307	0.703571117	0.051683729	chr2	171785085	+	GORASP2	NM_015530	TSS1500		2:171784828-171786187	Promoter_Associated
cg05309964	0.075402598	0.07185174	0.069591147	chr1	156182615	-	PMF1	NM_007221	TSS200		1:156182182-156183641	Promoter_Associated
cg05310071	0.057925906	0.053423891	0.116723659	chr17	16120569	-	PIGL	NM_004278	1stExon		17:16120153-16120903	Promoter_Associated
cg05317081	0.066563248	0.062343049	0.094497131	chr6	30685534	-	MDC1	NM_014641	TSS200		6:30684799-30685738	Promoter_Associated
cg05317710	0.052495422	0.049896562	0.073251202	chr19	17186744	-	MYO9B	NM_004145;NM_033417;NM_001130065;NM_001011699	5'UTR;TSS1500;5'UTR;TSS1500		19:17185919-17186763	Promoter_Associated
cg05317710	0.052495422	0.049896562	0.073251202	chr19	17186744	-	HAUS8	NM_004145;NM_033417;NM_001130065;NM_001011699	5'UTR;TSS1500;5'UTR;TSS1500		19:17185919-17186763	Promoter_Associated
cg05320369	0.057642274	0.054110282	0.091224478	chr8	124054396	-	DERL1	NM_001134671;NM_024295;NM_024295;NM_001134671	5'UTR;5'UTR;1stExon;1stExon		8:124053589-124055048	Promoter_Associated
cg05321398	0.095134396	0.088285728	0.107786811	chr3	49027063	+	P4HTM	NM_177939;NM_177938	TSS1500;TSS1500		3:49026839-49028774	Promoter_Associated
cg05321960	0.059497335	0.055428725	0.10219123	chr1	155904084	+	KIAA0907	NM_014949	Body	RDMR	1:155903484-155904774	Promoter_Associated
cg05328960	0.048443236	0.044297336	0.129075306	chr16	57278875	-	ARL2BP	NM_012106	TSS200		16:57278367-57279820	Promoter_Associated
cg05329798	0.062649556	0.058906283	0.088882769	chr15	85176641	-	SCAND2	NR_004859;NR_003654	Body;Body		15:85176407-85177588	Promoter_Associated
cg05332867	0.893780436	0.889963936	0.006173591	chr20	34133783	+	ERGIC3	NM_198398;NM_015966	Body;Body		20:34133690-34133842	Gene_Associated_Cell_type_specific
cg05333149	0.845111154	0.837944815	0.012285872	chr22	29660173	-	RHBDD3	NM_012265	Body		22:29660045-29660320	Gene_Associated_Cell_type_specific
cg05336051	0.091919324	0.086686507	0.084560724	chr4	2813724	-	SH3BP2	NM_001145855;NM_001122681	TSS1500;5'UTR		4:2813405-2815108	Promoter_Associated
cg05337743	0.04502716	0.042468781	0.084392807	chr19	54369571	+	MYADM	NM_001020820	TSS200	DMR	19:54369525-54369734	Promoter_Associated
cg05338009	0.388085696	0.355304798	0.127318092	chr19	54041398	-	ZNF331	NM_001079906;NM_001079906;NM_018555	1stExon;5'UTR;5'UTR		19:54040740-54041825	Promoter_Associated
cg05343316	0.064308209	0.060086972	0.09795069	chr1	45956843	-	TESK2	NM_007170	TSS200		1:45955662-45957417	Promoter_Associated
cg05347567	0.04333508	0.040755638	0.088535702	chr12	56512408	+	ZC3H10	NM_032786	5'UTR		12:56511592-56512541	Promoter_Associated
cg05350268	0.103134692	0.095298993	0.11399683	chr6	73330112	-	KCNQ5	NM_001160133;NM_019842;NM_001160134;NM_001160130;NM_001160132	TSS1500;TSS1500;TSS1500;TSS1500;TSS1500	DMR	6:73329792-73330189	Promoter_Associated
cg05355078	0.155060887	0.14468603	0.099909185	chr19	45971862	-	FOSB	NM_001114171;NM_006732	1stExon;1stExon		19:45970787-45973299	Promoter_Associated
cg05360949	0.082622866	0.075700761	0.1262333	chr19	41903737	-	BCKDHA	NM_000709;NM_001164783;NM_020158	1stExon;1stExon;TSS1500		19:41902869-41903934	Promoter_Associated
cg05360949	0.082622866	0.075700761	0.1262333	chr19	41903737	-	EXOSC5	NM_000709;NM_001164783;NM_020158	1stExon;1stExon;TSS1500		19:41902869-41903934	Promoter_Associated
cg05361728	0.838362254	0.82849955	0.017072849	chr17	81010244	+	B3GNTL1	NM_001009905	TSS1500		17:81008952-81010339	Promoter_Associated
cg05362320	0.080151382	0.073887125	0.117404398	chr14	94596053	+	IFI27L2	NM_032036	TSS200		14:94595522-94596801	Promoter_Associated
cg05364211	0.078882691	0.074810847	0.076461291	chr1	213188787	+	ANGEL2	NM_144567	Body		1:213188254-213189450	Promoter_Associated
cg05366401	0.04410254	0.040865432	0.109980751	chr14	24664722	+	TM9SF1	NM_006405;NM_001014842;NM_006405;NM_001014842	1stExon;1stExon;5'UTR;5'UTR		14:24664144-24665817	Promoter_Associated
cg05368942	0.091170581	0.087220612	0.063899246	chr1	110881960	+	RBM15	NM_022768;NM_022768	5'UTR;1stExon		1:110880806-110882218	Promoter_Associated
cg05380145	0.086921511	0.076727857	0.179962808	chr14	53161516	+	ERO1L	NM_014584	Body		14:53161279-53163253	Promoter_Associated
cg05383153	0.072485492	0.068998622	0.071124718	chr1	178995099	-	FAM20B	NM_014864;NM_014864	5'UTR;1stExon		1:178994498-178996329	Promoter_Associated
cg05385248	0.143034634	0.132060758	0.115162688	chr10	61667761	-	CCDC6	NM_005436	TSS1500		10:61667708-61667826	Promoter_Associated
cg05391486	0.291071028	0.268810976	0.1147792	chr1	201123919	+	TMEM9	NM_016456	TSS1500		1:201122822-201124261	Promoter_Associated
cg05392792	0.063442762	0.057945298	0.130763992	chr1	154155295	+	TPM3	NM_001043352;NM_001043351;NM_152263;NM_001043353;NM_153649	Body;Body;Body;Body;Body		1:154154448-154156290	Promoter_Associated
cg05394456	0.458613647	0.437005811	0.069626824	chr16	129230	+	MPG	NM_001015054;NM_001015052;NM_002434	5'UTR;Body;5'UTR		16:129066-129407	Promoter_Associated
cg05398095	0.717825528	0.690400791	0.056199113	chr1	207224740	+	YOD1	NM_018566	TSS1500		1:207223188-207225061	Promoter_Associated
cg05405742	0.847995212	0.838281959	0.016620537	chr3	101396855	-	ZBTB11	NM_014415;NR_024407	TSS1500;Body		3:101395899-101396942	Promoter_Associated
cg05405742	0.847995212	0.838281959	0.016620537	chr3	101396855	-	LOC100009676	NM_014415;NR_024407	TSS1500;Body		3:101395899-101396942	Promoter_Associated
cg05408317	0.111637504	0.101165501	0.142104376	chr6	31765634	+	LSM2	NM_021177	Body		6:31765387-31765832	Promoter_Associated_Cell_type_specific
cg05409276	0.070408218	0.062537653	0.171018749	chr17	73400549	+	GRB2	NM_002086;NM_203506	5'UTR;5'UTR		17:73400202-73401460	Promoter_Associated
cg05411953	0.072638137	0.067699596	0.101579974	chr19	52207653	+	NCRNA00085	NR_024330	Body	DMR	19:52206037-52208766	Promoter_Associated
[truncated: 4,066 more rows]
