# Supplementary material for: Deep phenotyping of post-infectious myalgic encephalomyelitis/chronic fatigue syndrome
Source: Nat Commun. 2024 Feb 21;15:907. doi: 10.1038/s41467-024-45107-3 (PMC10881493; doi:10.1038/s41467-024-45107-3)
Supplement: Supplementary file 6 — Source Data [file 41467_2024_45107_MOESM6_ESM.zip › Figures Source Data Files 12.30.23/Figure S19A.xlsx]

## Sheet: Sheet1
Group	Birth Sex	CE(12:0)	CE(14:0)	CE(14:1)	CE(15:0)	CE(16:0)	CE(16:1)	CE(17:0)	CE(18:0)	CE(18:1)	CE(18:2)	CE(18:3)	CE(18:4)	CE(20:0)	CE(20:1)	CE(20:2)	CE(20:3)	CE(20:4)	CE(20:5)	CE(22:0)	CE(22:1)	CE(22:2)	CE(22:4)	CE(22:5)	CE(22:6)	CE(24:0)	CE(24:1)	CER(14:0)	CER(16:0)	CER(18:0)	CER(20:0)	CER(22:0)	CER(22:1)	CER(24:0)	CER(24:1)	CER(26:0)	DAG(12:0/18:1)	DAG(12:0/18:2)	DAG(14:0/14:0)	DAG(14:0/16:0)	DAG(14:0/16:1)	DAG(14:0/18:1)	DAG(14:0/18:2)	DAG(14:1/18:1)	DAG(15:0/18:1)	DAG(16:0/16:0)	DAG(16:0/16:1)	DAG(16:0/18:0)	DAG(16:0/18:1)
PI-ME/CFS	1	0.0229	0.8057	0.0285	0.272	13.6837	2.3384	0.2915	1.5155	14.9361	52.7691	1.9513	0.0436	0.0615	0.0201	0.0581	1.0827	8.1942	0.9785	0.0161	.	.	0.0181	0.0878	0.8248	.	.	.	38.2961	.	.	11.3996	.	34.6991	15.6051	.	.	.	.	.	.	1.1187	1.0105	.	.	3.5517	.	3.2236	13.9928
HV	1	.	0.809	0.0416	0.2569	14.2357	3.7924	0.2585	1.7748	16.1765	51.486	1.6556	0.0317	0.0364	0.0207	0.0687	1.3836	6.8479	0.5453	.	.	.	0.018	0.0935	0.4673	.	.	.	10.1534	.	1.9775	18.048	.	52.8244	16.9968	.	.	0.4766	.	1.0098	0.5184	1.8809	0.7282	0.891	.	4.3221	2.4859	.	21.0684
HV	1	0.027	0.9634	0.0321	0.3622	14.131	2.2672	0.3904	2.0218	15.7832	54.9579	1.2253	0.0211	0.032	0.02	0.0431	0.6558	6.1605	0.4492	.	.	.	0.0146	0.0679	0.3743	.	.	.	9.9549	.	1.5763	16.8035	.	55.5223	16.1431	.	.	.	.	1.0069	.	1.5579	0.7857	1.1462	.	5.2279	1.5361	4.6766	19.6442
HV	0	.	0.6649	0.014	0.196	15.4788	1.8545	0.2389	1.6223	15.4704	49.2072	2.3746	0.0637	0.0313	0.0218	0.0541	1.1131	10.2198	0.6619	0.0155	0.0088	.	0.0234	0.1121	0.553	.	.	.	7.4768	1.5103	1.5741	12.9329	.	55.3486	21.1574	.	.	.	.	.	.	.	.	1.6711	.	3.431	.	9.6783	12.711
PI-ME/CFS	0	.	0.541	0.0154	0.2054	14.6428	1.1738	0.3161	1.8765	13.9379	55.0915	1.2115	0.0189	0.0216	0.0162	0.0431	0.7195	8.2966	0.6317	0.0169	.	0.0047	0.0153	0.1042	1.0993	.	.	.	7.2184	1.8985	2.3038	16.9326	.	48.1869	23.4599	.	.	.	.	.	.	1.2705	0.7576	1.4525	.	1.9114	.	2.3103	14.2527
HV	1	.	0.5063	0.0067	0.1889	12.7624	1.6152	0.186	1.4182	16.7124	53.423	2.8458	0.0975	0.0327	0.03	0.0358	0.4851	3.9927	4.4732	0.0249	0.0095	.	0.0079	0.0754	1.0706	.	.	.	7.7219	.	.	15.6362	.	59.1646	17.4773	.	.	0.9599	.	.	.	.	.	2.8552	.	2.2533	.	4.9076	8.3173
HV	0	.	0.523	0.015	0.2496	15.2445	1.6	0.3458	1.9105	17.9431	49.7622	1.2504	0.0201	0.0391	0.0299	0.0595	1.0471	8.9195	0.4897	.	.	.	0.0238	0.088	0.4392	.	.	.	7.1751	.	2.046	16.9536	.	60.5334	13.2919	.	.	.	.	.	.	0.7374	.	0.7897	.	2.5377	0.6908	3.3478	11.854
HV	1	0.0377	0.932	0.0276	0.1618	14.2013	2.6916	0.187	1.4004	14.1779	52.7166	2.1709	0.0554	0.0233	0.0173	0.0638	1.1383	8.0654	1.0605	.	.	.	0.0153	0.0908	0.7649	.	.	.	5.4554	.	.	15.0485	.	63.2917	16.2043	.	.	.	.	1.3307	.	1.7591	1.4012	1.2345	.	3.2777	0.9552	3.802	10.8481
HV	0	.	0.4535	0.0117	0.1997	14.9751	1.4286	0.2514	1.6601	14.6525	51.0455	1.0381	0.0197	0.0381	0.0325	0.0516	0.8755	11.2001	1.033	.	.	0.0057	0.0281	0.1141	0.8785	.	0.0071	.	7.9062	2.0005	1.8334	16.8105	.	54.0323	17.4171	.	.	1.6657	.	.	.	.	.	4.0597	.	3.2374	.	9.1246	8.2826
PI-ME/CFS	0	0.0376	1.1556	0.0588	0.3134	13.1101	3.2253	0.3515	1.7208	16.1142	50.7539	2.6198	0.0949	0.0248	0.0168	0.0618	1.2662	7.6941	0.7814	.	.	.	0.0186	0.1001	0.4803	.	.	.	5.931	2.2098	2.2827	20.7687	.	47.7334	21.0744	.	.	0.4957	.	0.7087	.	2.2612	1.0763	0.739	0.5728	1.9337	1.6929	1.7198	16.9468
HV	1	0.0236	0.8645	0.0232	0.3057	13.6063	1.9538	0.3015	1.7043	17.986	52.9416	2.4215	0.0717	0.0414	0.0244	0.0428	0.5704	5.6039	0.8907	0.0254	0.0218	0.0064	0.0178	0.0582	0.493	.	.	.	19.9414	1.476	.	12.9069	.	49.665	14.8069	1.2038	.	0.9402	.	1.7385	0.9113	.	.	2.3038	.	4.3958	2.7621	3.2551	13.3642
PI-ME/CFS	1	0.0149	0.6417	0.0175	0.3058	14.7567	1.5005	0.3292	1.7421	15.6154	53.3718	1.3469	0.0238	0.0338	0.0189	0.0527	0.9828	8.0487	0.4729	.	0.0112	0.005	0.0219	0.0938	0.592	.	.	.	10.1286	1.7419	1.5677	15.9229	.	51.2731	19.3657	.	.	0.943	.	.	.	0.9286	0.595	1.3025	.	3.1393	1.4327	5.2627	14.9456
HV	1	0.0248	0.7647	0.0226	0.2768	13.3904	1.8159	0.2911	1.6423	15.4542	55.2244	1.735	0.0408	0.034	0.016	0.0524	0.8863	7.2356	0.5103	.	.	0.0043	0.0167	0.0752	0.4799	.	0.0065	.	5.2748	.	1.8368	15.1182	.	63.1328	14.6373	.	.	.	.	.	.	.	.	2.5653	.	3.0714	.	6.4939	10.781
PI-ME/CFS	0	0.0161	0.694	0.0216	0.3323	15.6507	1.6014	0.5181	2.2635	15.4958	49.8714	1.2646	0.0168	0.0236	0.0208	0.0406	0.8022	10.2615	0.5566	.	.	.	0.0176	0.0865	0.4367	.	0.0076	.	5.9492	2.8739	2.0401	15.9937	.	51.9248	21.2182	.	.	.	.	.	.	0.8266	.	2.2508	.	4.4785	.	7.1595	14.7141
PI-ME/CFS	1	.	1.1763	0.0625	0.4828	14.3508	3.3241	0.4351	1.6254	15.8912	53.3881	1.6333	0.0303	0.035	0.0203	0.0524	0.8493	5.7456	0.3737	.	0.0092	.	0.0146	0.0669	0.4266	.	0.0064	.	6.6423	.	1.8659	13.6741	.	56.0794	21.7383	.	.	0.6293	.	0.9289	.	1.4931	1.1327	1.6507	0.792	2.6717	2.2735	2.8015	16.357
PI-ME/CFS	1	.	0.6236	0.0136	0.3073	13.3692	1.6185	0.3293	1.5478	14.1981	56.9867	1.5648	0.0257	0.0353	0.0173	0.0493	0.7963	7.5873	0.4399	.	.	.	0.0184	0.0913	0.3724	.	0.0079	.	7.001	2.4285	2.4032	16.5254	.	51.4925	20.1493	.	.	.	.	.	.	.	0.7835	.	.	3.5241	.	4.7105	12.1933
HV	1	.	0.7491	0.029	0.2493	14.0825	1.9995	0.2913	1.7064	15.0218	51.0476	2.4033	0.1023	0.023	0.0194	0.0528	1.0244	9.5282	1.0905	.	.	.	0.02	0.0839	0.4656	.	0.0101	.	5.8214	.	1.78	15.7721	.	58.1919	18.4346	.	1.3048	1.118	0.866	3.1629	.	2.9765	1.5458	1.7924	1.3048	6.1065	1.4078	4.6317	15.8535
HV	1	0.0316	0.9477	0.0232	0.327	15.0218	2.4266	0.4181	1.7177	16.938	49.19	1.3367	0.0255	0.0302	0.0238	0.0415	0.7217	8.9735	0.8175	0.0129	0.0053	.	0.0185	0.0926	0.8501	.	0.0086	.	5.2475	.	.	14.2119	.	56.0922	24.4484	.	.	.	.	.	.	1.1668	.	2.7562	.	3.8405	1.5181	8.2646	11.3836
HV	0	.	0.4221	0.0061	0.2451	15.5447	1.3479	0.241	1.5362	16.385	54.143	0.8988	0.0106	0.0434	0.0436	0.0481	0.7208	7.4236	0.2516	0.0147	.	.	0.0268	0.0957	0.5447	.	0.0066	.	7.5869	1.8108	2.3158	17.5338	.	52.1602	18.5924	.	.	.	.	.	.	0.9273	.	2.6386	.	3.4236	.	8.597	13.819
PI-ME/CFS	0	.	0.3705	0.0063	0.1994	15.438	1.1158	0.2644	1.9837	16.7874	52.5146	0.9055	0.01	0.0313	0.0222	0.0376	0.6501	8.2771	0.4332	.	.	.	0.0143	0.0759	0.8555	.	0.0072	.	6.5155	1.1532	.	18.8353	.	63.0021	10.4939	.	.	.	.	.	.	1.5083	.	1.9768	.	4.6158	1.0982	5.2069	16.3475
HV	1	.	0.9074	0.0276	0.3613	15.0314	2.3	0.3563	1.6425	14.5734	50.3174	1.7339	0.0308	0.0618	0.0228	0.0611	1.1661	10.168	0.601	0.0162	.	.	0.0286	0.1109	0.4723	.	0.0091	.	47.4952	1.1443	1.0393	9.2045	.	31.3052	9.8115	.	.	.	.	.	.	.	.	2.0026	.	8.5828	.	10.1423	14.7703
HV	0	0.0125	0.8034	0.0194	0.3698	14.7533	1.5443	0.348	1.5463	15.502	52.0374	1.0741	0.0218	0.0303	0.0245	0.0542	0.9019	8.8412	1.1227	.	0.0085	.	0.0191	0.0979	0.8673	.	.	.	6.9505	1.5871	1.5291	13.6619	.	56.4864	19.785	.	.	.	.	.	.	.	.	3.2256	.	4.7335	1.4029	12.4858	11.3495
PI-ME/CFS	0	0.0215	0.6176	0.0189	0.2353	14.2777	1.6951	0.3163	1.8747	15.975	51.0007	1.1216	0.0169	0.0311	0.0194	0.0648	1.0947	10.4523	0.411	.	.	.	0.0229	0.1247	0.6024	.	0.0052	.	6.111	2.0582	1.4071	16.9198	.	58.742	14.7619	.	.	0.6581	.	0.8539	.	1.5517	0.8659	1.0065	.	2.3367	0.8807	3.5634	14.2002
PI-ME/CFS	1	0.0194	0.7497	0.0203	0.2155	15.735	2.3919	0.2173	1.7043	16.8288	46.3513	1.5477	0.0425	0.0351	0.0229	0.0608	1.1144	10.5974	0.8571	.	0.0081	.	0.0258	0.1448	1.3101	.	.	.	9.5811	.	.	14.1348	.	54.6812	21.6029	.	.	.	.	.	.	1.0358	0.6611	.	.	1.8295	1.0087	3.0064	13.4796
HV	1	0.0248	1.0199	0.0436	0.2227	13.9034	3.8188	0.2682	1.5372	14.9081	51.1192	2.2901	0.0857	0.03	.	0.0625	1.2887	7.6618	0.8041	.	.	.	0.0205	0.0872	0.8035	.	.	.	4.6716	2.2256	1.9465	18.2836	.	54.9314	17.9413	.	.	.	.	0.5905	.	1.8892	1.1632	0.5878	.	2.7708	2.0458	.	18.3806
HV	0	0.0328	0.9266	0.0352	0.2906	14.1634	2.2543	0.3694	1.8957	16.3215	53.0361	1.5587	0.0328	0.0323	0.022	0.0699	1.0554	6.538	0.6169	0.0123	.	.	0.0159	0.0803	0.6399	.	.	.	5.7545	.	2.0797	16.5442	.	59.4683	16.1532	.	.	.	.	.	.	1.5593	0.8781	1.6802	.	2.1947	1.1148	4.2456	12.4263
PI-ME/CFS	0	0.0351	0.7729	0.0195	0.2432	14.0034	1.7536	0.2749	1.7068	15.1799	52.4268	1.7079	0.0351	0.0288	0.014	0.0452	0.9235	9.2536	0.8904	.	0.0072	.	0.0136	0.0902	0.5746	.	.	.	5.5427	.	1.818	16.0256	.	59.3229	17.2908	.	1.4149	0.8342	.	.	.	2.4287	1.3498	1.0929	.	2.551	1.1807	2.8468	16.4076
HV	0	.	0.7039	0.0179	0.1795	16.2387	2.58	0.2162	1.5217	15.4882	47.2371	1.7358	0.0414	0.0346	0.0198	0.0448	0.8251	11.8715	0.6888	.	0.0061	.	0.0194	0.0986	0.4208	.	0.0101	.	6.7315	1.8751	2.2155	15.8332	.	54.1173	19.2274	.	.	.	.	.	.	.	0.7306	.	.	2.464	.	5.1581	13.0298
HV	0	0.0164	1.0337	0.043	0.3163	14.3175	3.2692	0.3079	1.684	17.5513	48.8335	2.9243	0.1461	0.0373	0.0239	0.0467	0.8513	7.1242	0.7557	0.0158	.	.	0.0154	0.0825	0.5941	.	0.01	.	7.3563	.	.	16.954	.	55.9483	19.7414	.	.	1.1351	.	1.3187	.	1.7453	0.9517	0.9281	.	5.5501	1.1942	6.3867	16.7175
PI-ME/CFS	1	.	0.5886	0.0141	0.2561	14.8829	1.651	0.3268	1.7269	15.6016	52.5589	1.4898	0.0222	0.0419	0.0245	0.0503	0.896	8.8048	0.3793	.	0.006	.	0.0224	0.1046	0.5317	0.0131	0.0064	.	5.7932	1.9357	.	19.0797	.	54.7833	18.408	.	.	.	.	.	.	.	.	3.0797	.	2.0428	.	7.6622	11.0024
PI-ME/CFS	1	0.0168	0.7558	0.0232	0.3041	13.7716	1.6154	0.2912	1.5548	14.8263	55.9657	1.71	0.0364	0.023	0.0173	0.0408	0.6839	7.0189	0.5384	.	0.0066	.	0.0136	0.0883	0.6979	.	.	.	8.2496	2.1765	2.5804	16.9041	.	52.2899	17.7994	.	1.5925	0.6807	.	.	.	1.7223	1.1311	1.0991	.	3.9966	.	3.1592	14.8141
PI-ME/CFS	1	.	0.3563	0.0112	0.1577	13.0782	1.9287	0.1768	1.4114	16.4106	55.6725	1.2403	0.0154	0.0244	0.0183	0.0511	1.0186	7.0939	0.4735	.	0.0076	.	0.0165	0.1029	0.7281	.	0.0061	.	7.21	2.2171	1.951	13.2228	.	54.248	21.1511	.	.	1.768	.	.	.	1.0708	0.9876	1.4047	.	1.967	0.9327	2.6338	9.1711
PI-ME/CFS	1	0.0143	0.5489	0.011	0.2393	13.6966	1.0545	0.2817	1.8636	16.8088	54.8313	0.9971	0.0131	0.0454	0.0245	0.0485	0.7891	7.7305	0.2777	0.0189	0.0112	0.0069	0.0173	0.0856	0.5767	.	0.0077	.	4.7775	.	1.0961	18.8281	.	64.6582	10.6401	.	.	0.7243	.	.	.	1.2703	.	2.2357	.	3.1809	1.1232	4.8217	15.815
[truncated: 744 more columns]
