# Supplementary material for: Deep phenotyping of post-infectious myalgic encephalomyelitis/chronic fatigue syndrome
Source: Nat Commun. 2024 Feb 21;15:907. doi: 10.1038/s41467-024-45107-3 (PMC10881493; doi:10.1038/s41467-024-45107-3)
Supplement: Supplementary file 6 — Source Data [file 41467_2024_45107_MOESM6_ESM.zip › Figures Source Data Files 12.30.23/Figure S19B.xlsx]

## Sheet: Sheet1
Group	Birth Sex	CE(12:0)	CE(14:0)	CE(14:1)	CE(15:0)	CE(16:0)	CE(16:1)	CE(17:0)	CE(18:0)	CE(18:1)	CE(18:2)	CE(18:3)	CE(18:4)	CE(20:0)	CE(20:1)	CE(20:2)	CE(20:3)	CE(20:4)	CE(20:5)	CE(22:0)	CE(22:1)	CE(22:2)	CE(22:4)	CE(22:5)	CE(22:6)	CE(24:0)	CE(24:1)	CER(14:0)	CER(16:0)	CER(18:0)	CER(20:0)	CER(22:0)	CER(22:1)	CER(24:0)	CER(24:1)	CER(26:0)	DAG(12:0/18:1)	DAG(12:0/18:2)	DAG(14:0/14:0)	DAG(14:0/16:0)	DAG(14:0/16:1)	DAG(14:0/18:1)	DAG(14:0/18:2)	DAG(14:1/18:1)	DAG(15:0/18:1)	DAG(16:0/16:0)	DAG(16:0/16:1)	DAG(16:0/18:0)	DAG(16:0/18:1)
HV	0	.	0.6649	0.014	0.196	15.4788	1.8545	0.2389	1.6223	15.4704	49.2072	2.3746	0.0637	0.0313	0.0218	0.0541	1.1131	10.2198	0.6619	0.0155	0.0088	.	0.0234	0.1121	0.553	.	.	.	7.4768	1.5103	1.5741	12.9329	.	55.3486	21.1574	.	.	.	.	.	.	.	.	1.6711	.	3.431	.	9.6783	12.711
PI-ME/CFS	0	.	0.541	0.0154	0.2054	14.6428	1.1738	0.3161	1.8765	13.9379	55.0915	1.2115	0.0189	0.0216	0.0162	0.0431	0.7195	8.2966	0.6317	0.0169	.	0.0047	0.0153	0.1042	1.0993	.	.	.	7.2184	1.8985	2.3038	16.9326	.	48.1869	23.4599	.	.	.	.	.	.	1.2705	0.7576	1.4525	.	1.9114	.	2.3103	14.2527
HV	0	.	0.523	0.015	0.2496	15.2445	1.6	0.3458	1.9105	17.9431	49.7622	1.2504	0.0201	0.0391	0.0299	0.0595	1.0471	8.9195	0.4897	.	.	.	0.0238	0.088	0.4392	.	.	.	7.1751	.	2.046	16.9536	.	60.5334	13.2919	.	.	.	.	.	.	0.7374	.	0.7897	.	2.5377	0.6908	3.3478	11.854
HV	0	.	0.4535	0.0117	0.1997	14.9751	1.4286	0.2514	1.6601	14.6525	51.0455	1.0381	0.0197	0.0381	0.0325	0.0516	0.8755	11.2001	1.033	.	.	0.0057	0.0281	0.1141	0.8785	.	0.0071	.	7.9062	2.0005	1.8334	16.8105	.	54.0323	17.4171	.	.	1.6657	.	.	.	.	.	4.0597	.	3.2374	.	9.1246	8.2826
PI-ME/CFS	0	0.0376	1.1556	0.0588	0.3134	13.1101	3.2253	0.3515	1.7208	16.1142	50.7539	2.6198	0.0949	0.0248	0.0168	0.0618	1.2662	7.6941	0.7814	.	.	.	0.0186	0.1001	0.4803	.	.	.	5.931	2.2098	2.2827	20.7687	.	47.7334	21.0744	.	.	0.4957	.	0.7087	.	2.2612	1.0763	0.739	0.5728	1.9337	1.6929	1.7198	16.9468
PI-ME/CFS	0	0.0161	0.694	0.0216	0.3323	15.6507	1.6014	0.5181	2.2635	15.4958	49.8714	1.2646	0.0168	0.0236	0.0208	0.0406	0.8022	10.2615	0.5566	.	.	.	0.0176	0.0865	0.4367	.	0.0076	.	5.9492	2.8739	2.0401	15.9937	.	51.9248	21.2182	.	.	.	.	.	.	0.8266	.	2.2508	.	4.4785	.	7.1595	14.7141
HV	0	.	0.4221	0.0061	0.2451	15.5447	1.3479	0.241	1.5362	16.385	54.143	0.8988	0.0106	0.0434	0.0436	0.0481	0.7208	7.4236	0.2516	0.0147	.	.	0.0268	0.0957	0.5447	.	0.0066	.	7.5869	1.8108	2.3158	17.5338	.	52.1602	18.5924	.	.	.	.	.	.	0.9273	.	2.6386	.	3.4236	.	8.597	13.819
PI-ME/CFS	0	.	0.3705	0.0063	0.1994	15.438	1.1158	0.2644	1.9837	16.7874	52.5146	0.9055	0.01	0.0313	0.0222	0.0376	0.6501	8.2771	0.4332	.	.	.	0.0143	0.0759	0.8555	.	0.0072	.	6.5155	1.1532	.	18.8353	.	63.0021	10.4939	.	.	.	.	.	.	1.5083	.	1.9768	.	4.6158	1.0982	5.2069	16.3475
HV	0	0.0125	0.8034	0.0194	0.3698	14.7533	1.5443	0.348	1.5463	15.502	52.0374	1.0741	0.0218	0.0303	0.0245	0.0542	0.9019	8.8412	1.1227	.	0.0085	.	0.0191	0.0979	0.8673	.	.	.	6.9505	1.5871	1.5291	13.6619	.	56.4864	19.785	.	.	.	.	.	.	.	.	3.2256	.	4.7335	1.4029	12.4858	11.3495
PI-ME/CFS	0	0.0215	0.6176	0.0189	0.2353	14.2777	1.6951	0.3163	1.8747	15.975	51.0007	1.1216	0.0169	0.0311	0.0194	0.0648	1.0947	10.4523	0.411	.	.	.	0.0229	0.1247	0.6024	.	0.0052	.	6.111	2.0582	1.4071	16.9198	.	58.742	14.7619	.	.	0.6581	.	0.8539	.	1.5517	0.8659	1.0065	.	2.3367	0.8807	3.5634	14.2002
HV	0	0.0328	0.9266	0.0352	0.2906	14.1634	2.2543	0.3694	1.8957	16.3215	53.0361	1.5587	0.0328	0.0323	0.022	0.0699	1.0554	6.538	0.6169	0.0123	.	.	0.0159	0.0803	0.6399	.	.	.	5.7545	.	2.0797	16.5442	.	59.4683	16.1532	.	.	.	.	.	.	1.5593	0.8781	1.6802	.	2.1947	1.1148	4.2456	12.4263
PI-ME/CFS	0	0.0351	0.7729	0.0195	0.2432	14.0034	1.7536	0.2749	1.7068	15.1799	52.4268	1.7079	0.0351	0.0288	0.014	0.0452	0.9235	9.2536	0.8904	.	0.0072	.	0.0136	0.0902	0.5746	.	.	.	5.5427	.	1.818	16.0256	.	59.3229	17.2908	.	1.4149	0.8342	.	.	.	2.4287	1.3498	1.0929	.	2.551	1.1807	2.8468	16.4076
HV	0	.	0.7039	0.0179	0.1795	16.2387	2.58	0.2162	1.5217	15.4882	47.2371	1.7358	0.0414	0.0346	0.0198	0.0448	0.8251	11.8715	0.6888	.	0.0061	.	0.0194	0.0986	0.4208	.	0.0101	.	6.7315	1.8751	2.2155	15.8332	.	54.1173	19.2274	.	.	.	.	.	.	.	0.7306	.	.	2.464	.	5.1581	13.0298
HV	0	0.0164	1.0337	0.043	0.3163	14.3175	3.2692	0.3079	1.684	17.5513	48.8335	2.9243	0.1461	0.0373	0.0239	0.0467	0.8513	7.1242	0.7557	0.0158	.	.	0.0154	0.0825	0.5941	.	0.01	.	7.3563	.	.	16.954	.	55.9483	19.7414	.	.	1.1351	.	1.3187	.	1.7453	0.9517	0.9281	.	5.5501	1.1942	6.3867	16.7175
[truncated: 744 more columns]
