# Supplementary material for: Deep phenotyping of post-infectious myalgic encephalomyelitis/chronic fatigue syndrome
Source: Nat Commun. 2024 Feb 21;15:907. doi: 10.1038/s41467-024-45107-3 (PMC10881493; doi:10.1038/s41467-024-45107-3)
Supplement: Supplementary file 6 — Source Data [file 41467_2024_45107_MOESM6_ESM.zip › Figures Source Data Files 12.30.23/Figure S1A.xlsx]

## Sheet: Sheet1
Group	IENFD Distal Leg
HV	5.4
HV	2.1
HV	10.4
HV	7.2
HV	4.3
HV	3.7
HV	11.7
HV	6.9
HV	9.8
PI-ME/CFS	13.1
PI-ME/CFS	11.2
PI-ME/CFS	5.8
PI-ME/CFS	9.2
PI-ME/CFS	8.1
PI-ME/CFS	27.5
PI-ME/CFS	7.5
PI-ME/CFS	22.6
PI-ME/CFS	6.1
PI-ME/CFS	4.4
PI-ME/CFS	11.4
