# Supplementary material for: Deep phenotyping of post-infectious myalgic encephalomyelitis/chronic fatigue syndrome
Source: Nat Commun. 2024 Feb 21;15:907. doi: 10.1038/s41467-024-45107-3 (PMC10881493; doi:10.1038/s41467-024-45107-3)
Supplement: Supplementary file 6 — Source Data [file 41467_2024_45107_MOESM6_ESM.zip › Figures Source Data Files 12.30.23/Figure S1B.xlsx]

## Sheet: Sheet1
Group	IENFD Distal Thigh
HV	12.3
HV	9.5
HV	13.3
HV	8.5
HV	9.9
HV	7.7
HV	15
HV	7.6
HV	11.9
PI-ME/CFS	13.7
PI-ME/CFS	10.2
PI-ME/CFS	9.2
PI-ME/CFS	8.7
PI-ME/CFS	6.6
PI-ME/CFS	20.9
PI-ME/CFS	11.7
PI-ME/CFS	17.2
PI-ME/CFS	9.3
PI-ME/CFS	9.3
PI-ME/CFS	11.5
