# Supplementary material for: Deep phenotyping of post-infectious myalgic encephalomyelitis/chronic fatigue syndrome
Source: Nat Commun. 2024 Feb 21;15:907. doi: 10.1038/s41467-024-45107-3 (PMC10881493; doi:10.1038/s41467-024-45107-3)
Supplement: Supplementary file 6 — Source Data [file 41467_2024_45107_MOESM6_ESM.zip › Figures Source Data Files 12.30.23/Figure S1C.xlsx]

## Sheet: Sheet1
Group	SGNFD Distal Leg
HV	17.19
HV	11.32
HV	15.83
HV	9.65
HV	17.96
HV	9.2
HV	13.78
HV	15.48
PI-ME/CFS	18.96
PI-ME/CFS	11.22
PI-ME/CFS	11.88
PI-ME/CFS	16.23
PI-ME/CFS	16.94
PI-ME/CFS	11.98
PI-ME/CFS	7.73
PI-ME/CFS	6.62
PI-ME/CFS	9.9
PI-ME/CFS	20.58
