# Supplementary material for: Deep phenotyping of post-infectious myalgic encephalomyelitis/chronic fatigue syndrome
Source: Nat Commun. 2024 Feb 21;15:907. doi: 10.1038/s41467-024-45107-3 (PMC10881493; doi:10.1038/s41467-024-45107-3)
Supplement: Supplementary file 6 — Source Data [file 41467_2024_45107_MOESM6_ESM.zip › Figures Source Data Files 12.30.23/Figure S1D.xlsx]

## Sheet: Sheet1
Group	SGNFD Distal Thigh
HV	11.05
HV	24.03
HV	10.49
HV	20.07
HV	11.87
HV	15.04
HV	11.09
HV	18.71
PI-ME/CFS	18.33
PI-ME/CFS	10.61
PI-ME/CFS	14.56
PI-ME/CFS	17.58
PI-ME/CFS	18.02
PI-ME/CFS	10.26
PI-ME/CFS	12.37
PI-ME/CFS	22.04
PI-ME/CFS	11.05
