# Supplementary material for: Deep phenotyping of post-infectious myalgic encephalomyelitis/chronic fatigue syndrome
Source: Nat Commun. 2024 Feb 21;15:907. doi: 10.1038/s41467-024-45107-3 (PMC10881493; doi:10.1038/s41467-024-45107-3)
Supplement: Supplementary file 6 — Source Data [file 41467_2024_45107_MOESM6_ESM.zip › Figures Source Data Files 12.30.23/Figure S1E.xlsx]

## Sheet: Sheet1
Group	Tau
HV	2.53601
HV	4.06154
HV	1.8953
HV	2.77781
HV	1.77465
HV	2.61498
HV	1.3098
HV	2.13029
HV	1.15067
HV	2.1869
HV	2.25416
HV	2.65352
HV	1.80167
HV	2.60415
HV	1.44328
HV	7.17713
HV	1.45076
HV	2.02536
HV	1.72911
HV	1.41577
HV	2.84064
PI-ME/CFS	1.59202
PI-ME/CFS	2.3375
PI-ME/CFS	3.20966
PI-ME/CFS	2.27382
PI-ME/CFS	1.79932
PI-ME/CFS	2.28526
PI-ME/CFS	3.4011
PI-ME/CFS	2.36385
PI-ME/CFS	2.49644
PI-ME/CFS	4.89693
PI-ME/CFS	6.65375
PI-ME/CFS	1.20877
PI-ME/CFS	2.16574
PI-ME/CFS	2.17506
PI-ME/CFS	3.12768
PI-ME/CFS	3.10054
PI-ME/CFS	2.26733
