# Supplementary material for: Deep phenotyping of post-infectious myalgic encephalomyelitis/chronic fatigue syndrome
Source: Nat Commun. 2024 Feb 21;15:907. doi: 10.1038/s41467-024-45107-3 (PMC10881493; doi:10.1038/s41467-024-45107-3)
Supplement: Supplementary file 6 — Source Data [file 41467_2024_45107_MOESM6_ESM.zip › Figures Source Data Files 12.30.23/Figure S1F.xlsx]

## Sheet: Sheet1
Group	NfL
HV	4.35861
HV	10.4861
HV	10.243
HV	7.743
HV	5.24118
HV	7.49084
HV	2.5547
HV	10.5927
HV	2.92262
HV	15.1289
HV	11.803
HV	19.6732
HV	12.8296
HV	10.0167
HV	13.0473
HV	7.13374
HV	5.01699
HV	8.54798
HV	6.73438
HV	6.72543
HV	11.8994
PI-ME/CFS	9.54541
PI-ME/CFS	14.1382
PI-ME/CFS	4.37188
PI-ME/CFS	7.98957
PI-ME/CFS	3.57315
PI-ME/CFS	7.75612
PI-ME/CFS	17.3519
PI-ME/CFS	11.0284
PI-ME/CFS	5.23572
PI-ME/CFS	6.97572
PI-ME/CFS	6.03112
PI-ME/CFS	4.91245
PI-ME/CFS	9.40301
PI-ME/CFS	4.74539
PI-ME/CFS	16.1915
PI-ME/CFS	5.7677
PI-ME/CFS	5.68695
