# Supplementary material for: Deep phenotyping of post-infectious myalgic encephalomyelitis/chronic fatigue syndrome
Source: Nat Commun. 2024 Feb 21;15:907. doi: 10.1038/s41467-024-45107-3 (PMC10881493; doi:10.1038/s41467-024-45107-3)
Supplement: Supplementary file 6 — Source Data [file 41467_2024_45107_MOESM6_ESM.zip › Figures Source Data Files 12.30.23/Figure S1G.xlsx]

## Sheet: Sheet1
Group	GFAP
HV	55.9381
HV	47.1241
HV	37.1278
HV	131.329
HV	33.057
HV	68.2818
HV	60.6167
HV	122.238
HV	49.7127
HV	135.533
HV	75.8177
HV	101.651
HV	114.118
HV	80.4353
HV	117.039
HV	55.8428
HV	51.8408
HV	63.2312
HV	43.7357
HV	31.0947
HV	131.808
PI-ME/CFS	127.989
PI-ME/CFS	245.138
PI-ME/CFS	63.1415
PI-ME/CFS	95.1475
PI-ME/CFS	47.7662
PI-ME/CFS	83.7675
PI-ME/CFS	169.371
PI-ME/CFS	62.9061
PI-ME/CFS	39.2697
PI-ME/CFS	156.342
PI-ME/CFS	100.351
PI-ME/CFS	45.634
PI-ME/CFS	95.7845
PI-ME/CFS	99.8278
PI-ME/CFS	124.489
PI-ME/CFS	60.1473
PI-ME/CFS	103.02
