# Supplementary material for: Deep phenotyping of post-infectious myalgic encephalomyelitis/chronic fatigue syndrome
Source: Nat Commun. 2024 Feb 21;15:907. doi: 10.1038/s41467-024-45107-3 (PMC10881493; doi:10.1038/s41467-024-45107-3)
Supplement: Supplementary file 6 — Source Data [file 41467_2024_45107_MOESM6_ESM.zip › Figures Source Data Files 12.30.23/Figure S1H.xlsx]

## Sheet: Sheet1
Group	Tau
HV	85.7806
HV	25.1486
HV	62.3113
HV	75.6888
HV	48.8665
HV	73.6607
HV	67.3325
HV	66.5039
HV	154.698
HV	81.5374
HV	42.0925
HV	31.7569
HV	61.0504
HV	59.4662
HV	78.0594
HV	97.0433
HV	30.7044
HV	69.7126
HV	31.4112
HV	58.6092
HV	50.6484
PI-ME/CFS	57.0897
PI-ME/CFS	45.6177
PI-ME/CFS	51.8691
PI-ME/CFS	40.1521
PI-ME/CFS	146.416
PI-ME/CFS	83.8663
PI-ME/CFS	74.666
PI-ME/CFS	63.4467
PI-ME/CFS	32.0409
PI-ME/CFS	53.7265
PI-ME/CFS	59.0355
PI-ME/CFS	61.9671
PI-ME/CFS	34.6102
PI-ME/CFS	58.2125
PI-ME/CFS	22.1534
PI-ME/CFS	48.506
