# Supplementary material for: Deep phenotyping of post-infectious myalgic encephalomyelitis/chronic fatigue syndrome
Source: Nat Commun. 2024 Feb 21;15:907. doi: 10.1038/s41467-024-45107-3 (PMC10881493; doi:10.1038/s41467-024-45107-3)
Supplement: Supplementary file 6 — Source Data [file 41467_2024_45107_MOESM6_ESM.zip › Figures Source Data Files 12.30.23/Figure S1I.xlsx]

## Sheet: Sheet1
Group	NfL
HV	436.626
HV	305.26
HV	1100.19
HV	529.66
HV	470.028
HV	423.349
HV	221.688
HV	455.163
HV	370.587
HV	763.605
HV	426.497
HV	376.691
HV	474.284
HV	273.902
HV	545.549
HV	367.329
HV	163.836
HV	486.988
HV	546.702
HV	331.77
HV	458.108
PI-ME/CFS	281.756
PI-ME/CFS	855.26
PI-ME/CFS	325.876
PI-ME/CFS	576.551
PI-ME/CFS	685.358
PI-ME/CFS	1046.44
PI-ME/CFS	820.68
PI-ME/CFS	227.222
PI-ME/CFS	347.666
PI-ME/CFS	217.377
PI-ME/CFS	511.555
PI-ME/CFS	242.605
PI-ME/CFS	376.449
PI-ME/CFS	788.169
PI-ME/CFS	164.489
PI-ME/CFS	390.222
