# Supplementary material for: Deep phenotyping of post-infectious myalgic encephalomyelitis/chronic fatigue syndrome
Source: Nat Commun. 2024 Feb 21;15:907. doi: 10.1038/s41467-024-45107-3 (PMC10881493; doi:10.1038/s41467-024-45107-3)
Supplement: Supplementary file 6 — Source Data [file 41467_2024_45107_MOESM6_ESM.zip › Figures Source Data Files 12.30.23/Figure S1J.xlsx]

## Sheet: Sheet1
Group	GFAP
HV	11415.5
HV	4697.42
HV	11875
HV	13731.2
HV	9273.25
HV	8274.09
HV	6468.27
HV	9864.63
HV	11086.3
HV	18089.5
HV	12000.6
HV	6472.06
HV	10475
HV	8966.47
HV	18845.8
HV	9501.43
HV	2551.36
HV	8170.52
HV	6714.86
HV	4938.92
HV	7842.65
PI-ME/CFS	9216.76
PI-ME/CFS	25881.3
PI-ME/CFS	8487.84
PI-ME/CFS	14521.6
PI-ME/CFS	14122.3
PI-ME/CFS	18820.2
PI-ME/CFS	7128.41
PI-ME/CFS	2494.13
PI-ME/CFS	7019.83
PI-ME/CFS	9027.12
PI-ME/CFS	7963.27
PI-ME/CFS	5048.84
PI-ME/CFS	7578.84
PI-ME/CFS	12158.8
PI-ME/CFS	2754.87
PI-ME/CFS	8449.95
