# Supplementary material for: Deep phenotyping of post-infectious myalgic encephalomyelitis/chronic fatigue syndrome
Source: Nat Commun. 2024 Feb 21;15:907. doi: 10.1038/s41467-024-45107-3 (PMC10881493; doi:10.1038/s41467-024-45107-3)
Supplement: Supplementary file 6 — Source Data [file 41467_2024_45107_MOESM6_ESM.zip › Figures Source Data Files 12.30.23/Figure S1K.xlsx]

## Sheet: Sheet1
Group	UCHL1
HV	1212.45
HV	1280.21
HV	1260.1
HV	1779.04
HV	1380.27
HV	1773.38
HV	1307.48
HV	1425.28
HV	1682.23
HV	1606.12
HV	1528.07
HV	994.847
HV	1332.85
HV	1379.62
HV	1654.76
HV	1770.62
HV	947.391
HV	1216.83
HV	1131.81
HV	854.766
HV	1042.15
PI-ME/CFS	1366.3
PI-ME/CFS	1592.74
PI-ME/CFS	1423.36
PI-ME/CFS	1314.85
PI-ME/CFS	2330.38
PI-ME/CFS	1554.1
PI-ME/CFS	1222.66
PI-ME/CFS	1482.15
PI-ME/CFS	1145.41
PI-ME/CFS	1037.29
PI-ME/CFS	1460.44
PI-ME/CFS	1061.93
PI-ME/CFS	1231.96
PI-ME/CFS	1271.79
PI-ME/CFS	983.89
PI-ME/CFS	1132.57
