# Supplementary material for: Deep phenotyping of post-infectious myalgic encephalomyelitis/chronic fatigue syndrome
Source: Nat Commun. 2024 Feb 21;15:907. doi: 10.1038/s41467-024-45107-3 (PMC10881493; doi:10.1038/s41467-024-45107-3)
Supplement: Supplementary file 6 — Source Data [file 41467_2024_45107_MOESM6_ESM.zip › Figures Source Data Files 12.30.23/Figure S20A.xlsx]

## Sheet: Sheet1
Group	Observed Features
HV	413
HV	512
HV	452
HV	488
HV	502
HV	478
HV	423
HV	474
HV	451
HV	487
HV	515
HV	470
HV	453
HV	471
HV	505
HV	540
HV	482
PI-ME/CFS	384
PI-ME/CFS	439
PI-ME/CFS	493
PI-ME/CFS	369
PI-ME/CFS	437
PI-ME/CFS	468
PI-ME/CFS	501
PI-ME/CFS	381
PI-ME/CFS	421
PI-ME/CFS	439
PI-ME/CFS	365
PI-ME/CFS	452
PI-ME/CFS	380
PI-ME/CFS	414
PI-ME/CFS	460
