# Supplementary material for: Deep phenotyping of post-infectious myalgic encephalomyelitis/chronic fatigue syndrome
Source: Nat Commun. 2024 Feb 21;15:907. doi: 10.1038/s41467-024-45107-3 (PMC10881493; doi:10.1038/s41467-024-45107-3)
Supplement: Supplementary file 6 — Source Data [file 41467_2024_45107_MOESM6_ESM.zip › Figures Source Data Files 12.30.23/Figure S20B.xlsx]

## Sheet: Sheet1
Group	Inverse Simpson
HV	23.59
HV	38.17
HV	26.84
HV	40.02
HV	65.58
HV	27.79
HV	29.7
HV	25.61
HV	22.09
HV	35.65
HV	8.53
HV	24.92
HV	26.74
HV	29.22
HV	36.33
HV	19.24
HV	33.88
PI-ME/CFS	10.74
PI-ME/CFS	31.41
PI-ME/CFS	48.06
PI-ME/CFS	18.97
PI-ME/CFS	37.55
PI-ME/CFS	47.74
PI-ME/CFS	46.31
PI-ME/CFS	23.07
PI-ME/CFS	26.04
PI-ME/CFS	42.57
PI-ME/CFS	14.79
PI-ME/CFS	20.25
PI-ME/CFS	19.66
PI-ME/CFS	44.86
PI-ME/CFS	36.53
