# Supplementary material for: Deep phenotyping of post-infectious myalgic encephalomyelitis/chronic fatigue syndrome
Source: Nat Commun. 2024 Feb 21;15:907. doi: 10.1038/s41467-024-45107-3 (PMC10881493; doi:10.1038/s41467-024-45107-3)
Supplement: Supplementary file 6 — Source Data [file 41467_2024_45107_MOESM6_ESM.zip › Figures Source Data Files 12.30.23/Figure S20C.xlsx]

## Sheet: Sheet 1
Least Known Taxa	pval	stat	l2fc	absl2fc	padj_holm	padj_hochberg	padj_hommel	padj_bonferroni	padj_BH	padj_BY	padj_fdr	padj_none	Method	Class_where_increased	MedianGenomeComp	SDGenomeComp
LKT__g__Enterocloster	0.000810068	42	2.39055	2.39055	0.224389	0.224389	0.219528	0.224389	0.0882647	0.547509	0.0882647	0.000810068	MannWhitneyWilcoxon	ME/CFS	0.005	0.123621
LKT__s__Ruminococcus_champanellensis	0.000815353	216.5	-4.06733	4.06733	0.225037	0.225037	0.220961	0.225853	0.0882647	0.547509	0.0882647	0.000815353	MannWhitneyWilcoxon	HV	0	0.182138
LKT__s__Blautia_producta	0.00108549	40.5	2.30718	2.30718	0.298511	0.298511	0.284605	0.300682	0.0882647	0.547509	0.0882647	0.00108549	MannWhitneyWilcoxon	ME/CFS	0.01	0.146176
LKT__s__Holdemanella_biformis	0.00161683	211	-5.65888	5.65888	0.44301	0.44301	0.410674	0.447861	0.0882647	0.547509	0.0882647	0.00161683	MannWhitneyWilcoxon	HV	0	0.500408
LKT__s__Clostridium_Unclassified_AF37_5	0.00173763	210	-4.79716	4.79716	0.474374	0.474374	0.439622	0.481325	0.0882647	0.547509	0.0882647	0.00173763	MannWhitneyWilcoxon	HV	0	0.214039
LKT__s__Anaeromassilibacillus_Unclassified_An250	0.00220993	46	3.07347	3.07347	0.601101	0.601101	0.548063	0.612151	0.0882647	0.547509	0.0882647	0.00220993	MannWhitneyWilcoxon	ME/CFS	0.01	0.0432127
LKT__s__Prevotella_stercorea	0.00223052	200	-4.01856	4.01856	0.60447	0.60447	0.551945	0.617853	0.0882647	0.547509	0.0882647	0.00223052	MannWhitneyWilcoxon	HV	0	0.162242
LKT__s__Clostridium_scindens	0.00358903	52	2.23806	2.23806	0.969037	0.969037	0.724983	0.99416	0.103289	0.640703	0.103289	0.00358903	MannWhitneyWilcoxon	ME/CFS	0.045	0.247566
LKT__s__Ellagibacter_isourolithinifaciens	0.00378585	203.5	-4.04576	4.04576	1	1	0.746259	1	0.103289	0.640703	0.103289	0.00378585	MannWhitneyWilcoxon	HV	0	0.237405
LKT__s__Barnesiella_intestinihominis	0.00382556	203	-4.87287	4.87287	1	1	0.750928	1	0.103289	0.640703	0.103289	0.00382556	MannWhitneyWilcoxon	HV	0	0.35946
LKT__s__Roseburia_inulinivorans	0.00410171	204	-2.09201	2.09201	1	1	0.781329	1	0.103289	0.640703	0.103289	0.00410171	MannWhitneyWilcoxon	HV	0.195	0.455419
LKT__s__Holdemanella_porci	0.00630971	196.5	-4.17871	4.17871	1	1	0.967774	1	0.145649	0.903468	0.145649	0.00630971	MannWhitneyWilcoxon	HV	0	0.287336
LKT__s__Clostridium_Unclassified_AF36_18BH	0.00731532	199	-3.39274	3.39274	1	1	0.990798	1	0.155873	0.966884	0.155873	0.00731532	MannWhitneyWilcoxon	HV	0.01	0.0687027
LKT__s__Bacteroides_stercoris	0.00884143	196	-3.12621	3.12621	1	1	1	1	0.164894	1	0.164894	0.00884143	MannWhitneyWilcoxon	HV	0.01	0.406375
LKT__s__Clostridium_Unclassified_AM34_9AC	0.00892925	197	-3.48747	3.48747	1	1	1	1	0.164894	1	0.164894	0.00892925	MannWhitneyWilcoxon	HV	0	0.0547566
LKT__s__Oscillibacter_Unclassified_PEA192	0.0113878	60	2.17916	2.17916	1	1	1	1	0.192151	1	0.192151	0.0113878	MannWhitneyWilcoxon	ME/CFS	0.02	0.251754
LKT__s__Clostridium_Unclassified_AM49_4BH	0.0119062	194.5	-3.40951	3.40951	1	1	1	1	0.192151	1	0.192151	0.0119062	MannWhitneyWilcoxon	HV	0.005	0.245868
LKT__s__Clostridium_spiroforme	0.0172854	64	3.12897	3.12897	1	1	1	1	0.192151	1	0.192151	0.0172854	MannWhitneyWilcoxon	ME/CFS	0.055	0.366558
LKT__s__Roseburia_intestinalis	0.0176827	190	-1.63042	1.63042	1	1	1	1	0.192151	1	0.192151	0.0176827	MannWhitneyWilcoxon	HV	0.235	0.367395
LKT__s__Sellimonas_intestinalis	0.0182345	64.5	2.39116	2.39116	1	1	1	1	0.192151	1	0.192151	0.0182345	MannWhitneyWilcoxon	ME/CFS	0.01	0.39754
LKT__s__Waltera_intestinalis	0.0191841	190	-3.11506	3.11506	1	1	1	1	0.192151	1	0.192151	0.0191841	MannWhitneyWilcoxon	HV	0.02	0.263775
LKT__s__Mediterraneibacter_glycyrrhizinilyticus	0.0197174	66	1.85638	1.85638	1	1	1	1	0.192151	1	0.192151	0.0197174	MannWhitneyWilcoxon	ME/CFS	0.05	0.298611
LKT__s__Frisingicoccus_caecimuris	0.0201537	65.5	2.78283	2.78283	1	1	1	1	0.192151	1	0.192151	0.0201537	MannWhitneyWilcoxon	ME/CFS	0.01	0.29657
LKT__s__Kineothrix_Unclassified_MSJ_39	0.0201995	189.5	-3.14941	3.14941	1	1	1	1	0.192151	1	0.192151	0.0201995	MannWhitneyWilcoxon	HV	0.01	0.281181
LKT__s__Ruminococcus_callidus	0.0210597	189	-3.31475	3.31475	1	1	1	1	0.192151	1	0.192151	0.0210597	MannWhitneyWilcoxon	HV	0.01	0.451471
LKT__s__Streptococcus_thermophilus	0.0211899	66	3.56569	3.56569	1	1	1	1	0.192151	1	0.192151	0.0211899	MannWhitneyWilcoxon	ME/CFS	0.05	0.427305
LKT__s__Eggerthella_lenta	0.0219461	67	2.29453	2.29453	1	1	1	1	0.192151	1	0.192151	0.0219461	MannWhitneyWilcoxon	ME/CFS	0.14	0.438696
LKT__s__Clostridium_Unclassified_MCC334	0.0219461	67	2.27652	2.27652	1	1	1	1	0.192151	1	0.192151	0.0219461	MannWhitneyWilcoxon	ME/CFS	0.13	0.30589
LKT__s__Bilophila_wadsworthia	0.0224973	187.5	-3.96962	3.96962	1	1	1	1	0.192151	1	0.192151	0.0224973	MannWhitneyWilcoxon	HV	0.025	0.243561
LKT__s__Longicatena_caecimuris	0.0232499	67	3.39961	3.39961	1	1	1	1	0.192151	1	0.192151	0.0232499	MannWhitneyWilcoxon	ME/CFS	0.01	0.250894
LKT__s__Faecalibacterium_Unclassified_CLA_AA_H233	0.0234531	188	-2.61531	2.61531	1	1	1	1	0.192151	1	0.192151	0.0234531	MannWhitneyWilcoxon	HV	0.045	0.363783
LKT__s__Odoribacter_splanchnicus	0.0241491	187.5	-3.29784	3.29784	1	1	1	1	0.192151	1	0.192151	0.0241491	MannWhitneyWilcoxon	HV	0.01	0.265363
LKT__s__Ruminococcus_gnavus	0.0243833	68	1.78367	1.78367	1	1	1	1	0.192151	1	0.192151	0.0243833	MannWhitneyWilcoxon	ME/CFS	0.21	0.541083
LKT__g__Longicatena	0.0248931	68	3.21132	3.21132	1	1	1	1	0.192151	1	0.192151	0.0248931	MannWhitneyWilcoxon	ME/CFS	0	0.130924
LKT__g__Eggerthella	0.0258668	68	2.09562	2.09562	1	1	1	1	0.192151	1	0.192151	0.0258668	MannWhitneyWilcoxon	ME/CFS	0.035	0.105188
LKT__s__Parasutterella_excrementihominis	0.0259508	68.5	3.87269	3.87269	1	1	1	1	0.192151	1	0.192151	0.0259508	MannWhitneyWilcoxon	ME/CFS	0.015	0.337762
LKT__s__Clostridium_Unclassified_AF36_4	0.0266051	186.5	-3.38487	3.38487	1	1	1	1	0.192151	1	0.192151	0.0266051	MannWhitneyWilcoxon	HV	0.005	0.184495
LKT__s__Bacteroides_xylanisolvens	0.0270433	69	2.384	2.384	1	1	1	1	0.192151	1	0.192151	0.0270433	MannWhitneyWilcoxon	ME/CFS	0.085	0.29108
LKT__s__Anaeromassilibacillus_Unclassified_Marseille_P3371	0.0270537	68.5	2.2487	2.2487	1	1	1	1	0.192151	1	0.192151	0.0270537	MannWhitneyWilcoxon	ME/CFS	0.01	0.122828
LKT__s__Eubacterium_coprostanoligenes	0.0304636	185	-4.13861	4.13861	1	1	1	1	0.210961	1	0.210961	0.0304636	MannWhitneyWilcoxon	HV	0.015	0.276834
LKT__g__Butyrivibrio	0.0365157	183	-1.88335	1.88335	1	1	1	1	0.246704	1	0.246704	0.0365157	MannWhitneyWilcoxon	HV	0.02	0.04064
LKT__s__Lachnospira_eligens	0.0402245	182	-2.46112	2.46112	1	1	1	1	0.253066	1	0.253066	0.0402245	MannWhitneyWilcoxon	HV	0.665	0.457474
LKT__s__Clostridium_innocuum	0.0402245	73	1.87849	1.87849	1	1	1	1	0.253066	1	0.253066	0.0402245	MannWhitneyWilcoxon	ME/CFS	0.1	0.372229
LKT__s__Ruthenibacterium_lactatiformans	0.0402245	73	1.43893	1.43893	1	1	1	1	0.253066	1	0.253066	0.0402245	MannWhitneyWilcoxon	ME/CFS	0.215	0.370672
LKT__s__Blautia_Unclassified_Marseille_P3201T	0.0414126	73	1.99129	1.99129	1	1	1	1	0.253066	1	0.253066	0.0414126	MannWhitneyWilcoxon	ME/CFS	0.01	0.0776202
LKT__s__Bifidobacterium_adolescentis	0.0420255	179	-3.80016	3.80016	1	1	1	1	0.253066	1	0.253066	0.0420255	MannWhitneyWilcoxon	HV	0	0.425971
LKT__s__Blautia_stercoris	0.0433132	181.5	-1.66935	1.66935	1	1	1	1	0.255271	1	0.255271	0.0433132	MannWhitneyWilcoxon	HV	0.015	0.128351
LKT__g__Collinsella	0.0473778	180.5	-2.35892	2.35892	1	1	1	1	0.273409	1	0.273409	0.0473778	MannWhitneyWilcoxon	HV	0.01	0.0695021
LKT__s__Pseudoflavonifractor_Unclassified_An184	0.0517369	75.5	1.90401	1.90401	1	1	1	1	0.283629	1	0.283629	0.0517369	MannWhitneyWilcoxon	ME/CFS	0.015	0.0756051
LKT__s__Prevotella_copri	0.0529068	179	-4.82103	4.82103	1	1	1	1	0.283629	1	0.283629	0.0529068	MannWhitneyWilcoxon	HV	0	0.687278
LKT__s__Enterocloster_bolteae	0.0532444	76	1.37305	1.37305	1	1	1	1	0.283629	1	0.283629	0.0532444	MannWhitneyWilcoxon	ME/CFS	0.02	0.233359
LKT__s__Anaerotignum_lactatifermentans	0.0532444	76	1.84797	1.84797	1	1	1	1	0.283629	1	0.283629	0.0532444	MannWhitneyWilcoxon	ME/CFS	0.02	0.383725
LKT__s__Agathobaculum_butyriciproducens	0.0582748	178	-1.17982	1.17982	1	1	1	1	0.297066	1	0.297066	0.0582748	MannWhitneyWilcoxon	HV	0.06	0.0846476
LKT__s__Eubacterium_ramulus	0.0589843	178	-2.20542	2.20542	1	1	1	1	0.297066	1	0.297066	0.0589843	MannWhitneyWilcoxon	HV	0.02	0.353202
LKT__s__Roseburia_porci	0.0589843	178	-2.38375	2.38375	1	1	1	1	0.297066	1	0.297066	0.0589843	MannWhitneyWilcoxon	HV	0.025	0.12853
LKT__s__Agathobaculum_Unclassified_NSJ_28	0.0613491	77.5	1.88092	1.88092	1	1	1	1	0.303459	1	0.303459	0.0613491	MannWhitneyWilcoxon	ME/CFS	0	0.0814628
LKT__s__Faecalibacterium_prausnitzii	0.063681	177	-1.0371	1.0371	1	1	1	1	0.309467	1	0.309467	0.063681	MannWhitneyWilcoxon	HV	3.09	1.55796
LKT__s__Sutterella_wadsworthensis	0.0677686	171	-2.66608	2.66608	1	1	1	1	0.32243	1	0.32243	0.0677686	MannWhitneyWilcoxon	HV	0	0.258056
LKT__s__Ruminococcus_torques	0.0694812	79	1.29784	1.29784	1	1	1	1	0.32243	1	0.32243	0.0694812	MannWhitneyWilcoxon	ME/CFS	0.415	0.328643
LKT__s__Roseburia_Unclassified_CLA_AA_H209	0.0698404	176	-2.62578	2.62578	1	1	1	1	0.32243	1	0.32243	0.0698404	MannWhitneyWilcoxon	HV	0.02	0.137966
LKT__s__Blautia_obeum	0.0756942	80	0.812808	0.812808	1	1	1	1	0.338182	1	0.338182	0.0756942	MannWhitneyWilcoxon	ME/CFS	1.035	0.480804
LKT__s__Coprococcus_eutactus	0.0756942	175	-2.40532	2.40532	1	1	1	1	0.338182	1	0.338182	0.0756942	MannWhitneyWilcoxon	HV	0.015	0.225138
LKT__g__Alistipes	0.0857018	173.5	-1.71662	1.71662	1	1	1	1	0.369745	1	0.369745	0.0857018	MannWhitneyWilcoxon	HV	0.1	0.159077
LKT__s__Anaerotignum_faecicola	0.088085	173	-1.85859	1.85859	1	1	1	1	0.369745	1	0.369745	0.088085	MannWhitneyWilcoxon	HV	0	0.0700626
LKT__s__Pseudoruminococcus_massiliensis	0.0887955	172.5	-1.31959	1.31959	1	1	1	1	0.369745	1	0.369745	0.0887955	MannWhitneyWilcoxon	HV	0	0.177055
LKT__s__Butyricicoccus_faecihominis	0.0890823	173	-1.83192	1.83192	1	1	1	1	0.369745	1	0.369745	0.0890823	MannWhitneyWilcoxon	HV	0.02	0.132809
LKT__g__Roseburia	0.089433	173	-1.18949	1.18949	1	1	1	1	0.369745	1	0.369745	0.089433	MannWhitneyWilcoxon	HV	0.105	0.0918838
LKT__s__Roseburia_Unclassified_CLA_AA_H204	0.0925419	172.5	-2.54524	2.54524	1	1	1	1	0.372591	1	0.372591	0.0925419	MannWhitneyWilcoxon	HV	0.01	0.0926095
LKT__g__Coprococcus	0.0928114	172.5	-1.21248	1.21248	1	1	1	1	0.372591	1	0.372591	0.0928114	MannWhitneyWilcoxon	HV	0.015	0.058223
LKT__g__Parabacteroides	0.0964786	172	-2.08439	2.08439	1	1	1	1	0.373164	1	0.373164	0.0964786	MannWhitneyWilcoxon	HV	0.11	0.21744
LKT__s__Roseburia_faecis	0.0969956	172	-2.08681	2.08681	1	1	1	1	0.373164	1	0.373164	0.0969956	MannWhitneyWilcoxon	HV	0.225	0.492347
LKT__g__Ruminococcus	0.0969956	172	-0.632316	0.632316	1	1	1	1	0.373164	1	0.373164	0.0969956	MannWhitneyWilcoxon	HV	0.16	0.142775
LKT__s__Blautia_Unclassified_MSK22_86	0.0993581	171.5	-4.02714	4.02714	1	1	1	1	0.377016	1	0.377016	0.0993581	MannWhitneyWilcoxon	HV	0.065	0.0493741
LKT__s__Senegalimassilia_anaerobia	0.104692	169.5	-2.56594	2.56594	1	1	1	1	0.387966	1	0.387966	0.104692	MannWhitneyWilcoxon	HV	0	0.249719
LKT__s__Clostridium_Unclassified_AF34_10BH	0.105045	171	-1.69194	1.69194	1	1	1	1	0.387966	1	0.387966	0.105045	MannWhitneyWilcoxon	HV	0.01	0.0811609
LKT__s__Butyricicoccus_Unclassified_BIOML_A1	0.108318	170.5	-2.10036	2.10036	1	1	1	1	0.39479	1	0.39479	0.108318	MannWhitneyWilcoxon	HV	0.04	0.156729
LKT__s__Waltera_Unclassified_CLA_AA_H273	0.112665	170	-1.92551	1.92551	1	1	1	1	0.403421	1	0.403421	0.112665	MannWhitneyWilcoxon	HV	0.01	0.082691
LKT__s__Subdoligranulum_Unclassified_APC924_74	0.113599	170	-1.38505	1.38505	1	1	1	1	0.403421	1	0.403421	0.113599	MannWhitneyWilcoxon	HV	0.79	0.387962
LKT__s__Methanobrevibacter_smithii	0.116128	161	-2.12767	2.12767	1	1	1	1	0.407184	1	0.407184	0.116128	MannWhitneyWilcoxon	HV	0	0.399149
LKT__s__Dysosmobacter_Unclassified_BX15	0.121386	169	-2.56638	2.56638	1	1	1	1	0.417841	1	0.417841	0.121386	MannWhitneyWilcoxon	HV	0.03	0.206522
LKT__s__Flavonifractor_plautii	0.122675	86	0.621617	0.621617	1	1	1	1	0.417841	1	0.417841	0.122675	MannWhitneyWilcoxon	ME/CFS	0.365	0.392736
LKT__s__Pseudoflavonifractor_Unclassified_MSJ_30	0.125994	168.5	-2.26934	2.26934	1	1	1	1	0.417841	1	0.417841	0.125994	MannWhitneyWilcoxon	HV	0.035	0.323927
LKT__s__Phocaeicola_coprocola	0.128508	168	-1.90343	1.90343	1	1	1	1	0.417841	1	0.417841	0.128508	MannWhitneyWilcoxon	HV	0	0.161873
LKT__s__Parabacteroides_merdae	0.130207	168	-2.33569	2.33569	1	1	1	1	0.417841	1	0.417841	0.130207	MannWhitneyWilcoxon	HV	0.01	0.343999
LKT__s__Phocaeicola_plebeius	0.130772	168	-1.34977	1.34977	1	1	1	1	0.417841	1	0.417841	0.130772	MannWhitneyWilcoxon	HV	0	0.267863
LKT__g__Faecalibacterium	0.13229	168	-0.666344	0.666344	1	1	1	1	0.417841	1	0.417841	0.13229	MannWhitneyWilcoxon	HV	0.205	0.140379
LKT__s__Clostridium_symbiosum	0.13229	87	0.768794	0.768794	1	1	1	1	0.417841	1	0.417841	0.13229	MannWhitneyWilcoxon	ME/CFS	0.03	0.237582
LKT__s__Clostridium_Unclassified_MCC328	0.134504	167.5	-1.81256	1.81256	1	1	1	1	0.417841	1	0.417841	0.134504	MannWhitneyWilcoxon	HV	0.01	0.0786728
LKT__s__Eubacterium_ventriosum	0.135725	167.5	-2.08353	2.08353	1	1	1	1	0.417841	1	0.417841	0.135725	MannWhitneyWilcoxon	HV	0.035	0.342354
LKT__s__Blautia_Unclassified_OF03_15BH	0.135761	167.5	-1.36645	1.36645	1	1	1	1	0.417841	1	0.417841	0.135761	MannWhitneyWilcoxon	HV	0.03	0.192886
LKT__s__Bifidobacterium_breve	0.142779	89	2.30158	2.30158	1	1	1	1	0.434613	1	0.434613	0.142779	MannWhitneyWilcoxon	ME/CFS	0	0.199434
LKT__s__Blautia_caecimuris	0.151217	89	2.04807	2.04807	1	1	1	1	0.447505	1	0.447505	0.151217	MannWhitneyWilcoxon	ME/CFS	0.005	0.369856
LKT__s__Blautia_Unclassified_An249	0.151254	89	1.22034	1.22034	1	1	1	1	0.447505	1	0.447505	0.151254	MannWhitneyWilcoxon	ME/CFS	0.01	0.0551793
LKT__p__Firmicutes	0.153201	89	0.241275	0.241275	1	1	1	1	0.447505	1	0.447505	0.153201	MannWhitneyWilcoxon	ME/CFS	0.285	0.127222
LKT__s__Ruminococcus_Unclassified_210702_SL_1_03	0.155909	165.5	-2.15843	2.15843	1	1	1	1	0.447505	1	0.447505	0.155909	MannWhitneyWilcoxon	HV	0.01	0.0691422
LKT__s__Pseudoflavonifractor_phocaeensis	0.156707	89.5	0.914979	0.914979	1	1	1	1	0.447505	1	0.447505	0.156707	MannWhitneyWilcoxon	ME/CFS	0.03	0.0475095
LKT__s__Pseudoflavonifractor_capillosus	0.156707	89.5	0.914385	0.914385	1	1	1	1	0.447505	1	0.447505	0.156707	MannWhitneyWilcoxon	ME/CFS	0.035	0.181261
LKT__s__Coprococcus_comes	0.164529	165	-0.842903	0.842903	1	1	1	1	0.465045	1	0.465045	0.164529	MannWhitneyWilcoxon	HV	0.92	0.399548
LKT__s__Clostridium_Unclassified_AM34_11AC	0.166497	164.5	-1.17205	1.17205	1	1	1	1	0.465416	1	0.465416	0.166497	MannWhitneyWilcoxon	HV	0	0.0404012
LKT__s__Eisenbergiella_tayi	0.16802	164.5	-1.21885	1.21885	1	1	1	1	0.465416	1	0.465416	0.16802	MannWhitneyWilcoxon	HV	0.01	0.170329
LKT__s__Roseburia_Unclassified_AM59_24XD	0.173764	164	-2.68276	2.68276	1	1	1	1	0.472104	1	0.472104	0.173764	MannWhitneyWilcoxon	HV	0.02	0.0326207
LKT__s__Faecalibacterium_Unclassified_OM04_11BH	0.173843	164	-1.88811	1.88811	1	1	1	1	0.472104	1	0.472104	0.173843	MannWhitneyWilcoxon	HV	0.01	0.0459268
LKT__s__Blautia_Unclassified_Marseille_P3087	0.178979	163.5	-1.46974	1.46974	1	1	1	1	0.478407	1	0.478407	0.178979	MannWhitneyWilcoxon	HV	0	0.0519576
LKT__s__Ruminococcus_Unclassified_AF41_9	0.179618	163.5	-1.59117	1.59117	1	1	1	1	0.478407	1	0.478407	0.179618	MannWhitneyWilcoxon	HV	0.01	0.165897
LKT__s__Acutalibacter_Unclassified_1XD8_33	0.185866	163	-0.877878	0.877878	1	1	1	1	0.484742	1	0.484742	0.185866	MannWhitneyWilcoxon	HV	0	0.101936
LKT__s__Acinetobacter_baumannii	0.185906	163	-1.61231	1.61231	1	1	1	1	0.484742	1	0.484742	0.185906	MannWhitneyWilcoxon	HV	0	0.0436214
LKT__s__Bacteroides_ovatus	0.188997	92	1.54248	1.54248	1	1	1	1	0.484742	1	0.484742	0.188997	MannWhitneyWilcoxon	ME/CFS	0.22	0.326168
LKT__g__Mediterraneibacter	0.188997	92	0.775745	0.775745	1	1	1	1	0.484742	1	0.484742	0.188997	MannWhitneyWilcoxon	ME/CFS	0.025	0.0363104
LKT__s__Collinsella_aerofaciens	0.199001	162	-2.58882	2.58882	1	1	1	1	0.495566	1	0.495566	0.199001	MannWhitneyWilcoxon	HV	0.985	0.615246
LKT__s__Oscillibacter_Unclassified_MSJ_2	0.199001	162	-1.53581	1.53581	1	1	1	1	0.495566	1	0.495566	0.199001	MannWhitneyWilcoxon	HV	0.02	0.0349193
LKT__s__Gordonibacter_urolithinfaciens	0.199083	93	1.06085	1.06085	1	1	1	1	0.495566	1	0.495566	0.199083	MannWhitneyWilcoxon	ME/CFS	0.01	0.245427
LKT__s__Blautia_wexlerae	0.202162	93	0.432144	0.432144	1	1	1	1	0.495566	1	0.495566	0.202162	MannWhitneyWilcoxon	ME/CFS	1.09	0.33785
LKT__s__Evtepia_gabavorous	0.202162	93	0.905283	0.905283	1	1	1	1	0.495566	1	0.495566	0.202162	MannWhitneyWilcoxon	ME/CFS	0.785	0.301873
LKT__c__Actinomycetia	0.205811	161.5	-0.927295	0.927295	1	1	1	1	0.500085	1	0.500085	0.205811	MannWhitneyWilcoxon	HV	0.025	0.0372099
LKT__s__Clostridium_Unclassified_TF08_15	0.208991	161	-1.88441	1.88441	1	1	1	1	0.502582	1	0.502582	0.208991	MannWhitneyWilcoxon	HV	0.005	0.0387507
LKT__g__Bifidobacterium	0.212366	161	-1.46935	1.46935	1	1	1	1	0.502582	1	0.502582	0.212366	MannWhitneyWilcoxon	HV	0.015	0.130049
LKT__s__Fusicatenibacter_Unclassified_CLA_AA_H277	0.21266	161	-0.922755	0.922755	1	1	1	1	0.502582	1	0.502582	0.21266	MannWhitneyWilcoxon	HV	0.025	0.181514
LKT__s__Butyricicoccus_Unclassified_AM42_5AC	0.217806	160.5	-0.941509	0.941509	1	1	1	1	0.502582	1	0.502582	0.217806	MannWhitneyWilcoxon	HV	0	0.159391
LKT__s__Bacteroides_caccae	0.219672	94.5	1.40154	1.40154	1	1	1	1	0.502582	1	0.502582	0.219672	MannWhitneyWilcoxon	ME/CFS	0.165	0.395417
LKT__s__Slackia_isoflavoniconvertens	0.219783	160	-2.24214	2.24214	1	1	1	1	0.502582	1	0.502582	0.219783	MannWhitneyWilcoxon	HV	0.01	0.331495
LKT__s__Gordonibacter_pamelaeae	0.226763	95	1.34627	1.34627	1	1	1	1	0.502582	1	0.502582	0.226763	MannWhitneyWilcoxon	ME/CFS	0.01	0.131626
LKT__s__Clostridium_Unclassified_AT4	0.226848	95	1.7429	1.7429	1	1	1	1	0.502582	1	0.502582	0.226848	MannWhitneyWilcoxon	ME/CFS	0.015	0.290114
LKT__s__Dorea_longicatena	0.23041	160	-0.55743	0.55743	1	1	1	1	0.502582	1	0.502582	0.23041	MannWhitneyWilcoxon	HV	0.96	0.506628
LKT__s__Lachnospira_Unclassified_NSJ_43	0.234061	159.5	-1.52785	1.52785	1	1	1	1	0.502582	1	0.502582	0.234061	MannWhitneyWilcoxon	HV	0.01	0.343378
LKT__s__Anaeromassilibacillus_Unclassified_An200	0.234147	95.5	1.19181	1.19181	1	1	1	1	0.502582	1	0.502582	0.234147	MannWhitneyWilcoxon	ME/CFS	0.03	0.0395489
LKT__s__Ruminococcus_Unclassified_AM31_32	0.234454	156	-1.42662	1.42662	1	1	1	1	0.502582	1	0.502582	0.234454	MannWhitneyWilcoxon	HV	0	0.158091
LKT__s__Clostridium_Unclassified_AM09_51	0.239011	96	2.4372	2.4372	1	1	1	1	0.502582	1	0.502582	0.239011	MannWhitneyWilcoxon	ME/CFS	0	0.121063
LKT__s__Blautia_schinkii	0.241526	159	-1.32425	1.32425	1	1	1	1	0.502582	1	0.502582	0.241526	MannWhitneyWilcoxon	HV	0.01	0.095186
LKT__s__Ruminococcus_Unclassified_AF14_5	0.241526	159	-1.38004	1.38004	1	1	1	1	0.502582	1	0.502582	0.241526	MannWhitneyWilcoxon	HV	0	0.0255267
LKT__s__Vescimonas_coprocola	0.241698	159	-2.20608	2.20608	1	1	1	1	0.502582	1	0.502582	0.241698	MannWhitneyWilcoxon	HV	0.235	0.649983
LKT__s__Anaerostipes_Unclassified_Marseille_Q3525	0.244416	158	-0.749756	0.749756	1	1	1	1	0.502582	1	0.502582	0.244416	MannWhitneyWilcoxon	HV	0	0.0376194
LKT__k__Bacteria	0.24551	159	-0.235341	0.235341	1	1	1	1	0.502582	1	0.502582	0.24551	MannWhitneyWilcoxon	HV	0.265	0.235123
LKT__g__Clostridium	0.24551	159	-0.524616	0.524616	1	1	1	1	0.502582	1	0.502582	0.24551	MannWhitneyWilcoxon	HV	0.49	0.286446
LKT__s__Streptococcus_salivarius	0.249158	96.5	1.31249	1.31249	1	1	1	1	0.502582	1	0.502582	0.249158	MannWhitneyWilcoxon	ME/CFS	0.04	0.333597
LKT__s__Phocaeicola_massiliensis	0.249245	158.5	-1.84987	1.84987	1	1	1	1	0.502582	1	0.502582	0.249245	MannWhitneyWilcoxon	HV	0	0.235673
LKT__s__Blautia_marasmi	0.249288	96.5	1.28052	1.28052	1	1	1	1	0.502582	1	0.502582	0.249288	MannWhitneyWilcoxon	ME/CFS	0.005	0.0964903
LKT__s__Oscillibacter_Unclassified_MSJ_31	0.249331	158.5	-1.4938	1.4938	1	1	1	1	0.502582	1	0.502582	0.249331	MannWhitneyWilcoxon	HV	0.035	0.423114
LKT__g__Faecalibacillus	0.253532	158	-1.53026	1.53026	1	1	1	1	0.502582	1	0.502582	0.253532	MannWhitneyWilcoxon	HV	0.02	0.0656205
LKT__s__Anaerofilum_Unclassified_An201	0.257046	97	0.980468	0.980468	1	1	1	1	0.502582	1	0.502582	0.257046	MannWhitneyWilcoxon	ME/CFS	0.01	0.0308939
LKT__s__Hungatella_hathewayi	0.25722	97	0.806415	0.806415	1	1	1	1	0.502582	1	0.502582	0.25722	MannWhitneyWilcoxon	ME/CFS	0.01	0.156478
LKT__s__Ruminococcus_lactaris	0.26127	158	-1.09864	1.09864	1	1	1	1	0.502582	1	0.502582	0.26127	MannWhitneyWilcoxon	HV	0.055	0.413629
LKT__s__Bacteroides_fragilis	0.26127	97	1.00945	1.00945	1	1	1	1	0.502582	1	0.502582	0.26127	MannWhitneyWilcoxon	ME/CFS	0.06	0.330542
LKT__s__Oscillibacter_Unclassified_ER4	0.26127	158	-1.66265	1.66265	1	1	1	1	0.502582	1	0.502582	0.26127	MannWhitneyWilcoxon	HV	0.05	0.484255
LKT__f__Bacteroidaceae	0.26127	158	-0.412723	0.412723	1	1	1	1	0.502582	1	0.502582	0.26127	MannWhitneyWilcoxon	HV	0.08	0.115758
LKT__s__Alistipes_onderdonkii	0.273288	157	-2.22254	2.22254	1	1	1	1	0.522075	1	0.522075	0.273288	MannWhitneyWilcoxon	HV	0.22	0.400508
LKT__s__Ruminococcus_flavefaciens	0.277695	157	-1.63099	1.63099	1	1	1	1	0.52686	1	0.52686	0.277695	MannWhitneyWilcoxon	HV	0.015	0.248338
LKT__s__Alistipes_communis	0.280228	156.5	-1.80818	1.80818	1	1	1	1	0.528049	1	0.528049	0.280228	MannWhitneyWilcoxon	HV	0.02	0.325569
LKT__s__Faecalibacterium_Unclassified_AF27_11BH	0.290128	156	-2.12754	2.12754	1	1	1	1	0.536612	1	0.536612	0.290128	MannWhitneyWilcoxon	HV	0.05	0.0505045
LKT__s__Alistipes_shahii	0.290172	156	-2.27161	2.27161	1	1	1	1	0.536612	1	0.536612	0.290172	MannWhitneyWilcoxon	HV	0.32	0.399626
LKT__s__Paraprevotella_clara	0.290584	151	-1.81383	1.81383	1	1	1	1	0.536612	1	0.536612	0.290584	MannWhitneyWilcoxon	HV	0	0.289877
LKT__s__Roseburia_Unclassified_BX1005	0.294789	156	-1.89624	1.89624	1	1	1	1	0.537213	1	0.537213	0.294789	MannWhitneyWilcoxon	HV	0.075	0.285423
LKT__s__Anaerobutyricum_soehngenii	0.294789	156	-1.07686	1.07686	1	1	1	1	0.537213	1	0.537213	0.294789	MannWhitneyWilcoxon	HV	0.03	0.284299
LKT__s__Clostridium_paraputrificum	0.29825	155.5	0.286645	0.286645	1	1	1	1	0.53997	1	0.53997	0.29825	MannWhitneyWilcoxon	ME/CFS	0	0.0573613
LKT__s__Parabacteroides_distasonis	0.312552	155	-1.14156	1.14156	1	1	1	1	0.547518	1	0.547518	0.312552	MannWhitneyWilcoxon	HV	0.095	0.354283
LKT__s__Blautia_hansenii	0.312552	100	1.13596	1.13596	1	1	1	1	0.547518	1	0.547518	0.312552	MannWhitneyWilcoxon	ME/CFS	0.02	0.483963
LKT__s__Blautia_glucerasea	0.312552	155	-0.771865	0.771865	1	1	1	1	0.547518	1	0.547518	0.312552	MannWhitneyWilcoxon	HV	0.155	0.260675
LKT__s__Coprococcus_catus	0.312552	155	-0.987661	0.987661	1	1	1	1	0.547518	1	0.547518	0.312552	MannWhitneyWilcoxon	HV	0.545	0.374328
LKT__s__Oscillibacter_Unclassified_MCC667	0.316877	154.5	-1.82643	1.82643	1	1	1	1	0.547518	1	0.547518	0.316877	MannWhitneyWilcoxon	HV	0.04	0.181196
LKT__s__Dialister_invisus	0.31891	102	3.35602	3.35602	1	1	1	1	0.547518	1	0.547518	0.31891	MannWhitneyWilcoxon	ME/CFS	0	0.507893
LKT__s__Ruminococcus_Unclassified_AF19_15	0.322384	154	-0.705055	0.705055	1	1	1	1	0.547518	1	0.547518	0.322384	MannWhitneyWilcoxon	HV	0.02	0.12767
LKT__s__Ruminococcus_Unclassified_NSJ_71	0.325606	154	-1.62281	1.62281	1	1	1	1	0.547518	1	0.547518	0.325606	MannWhitneyWilcoxon	HV	0	0.0628097
LKT__s__Anaeromassilibacillus_Unclassified_D41t1_190614_C2	0.325695	101	0.9962	0.9962	1	1	1	1	0.547518	1	0.547518	0.325695	MannWhitneyWilcoxon	ME/CFS	0.01	0.0522932
LKT__s__Clostridium_Unclassified_AF27_2AA	0.325695	154	-0.939768	0.939768	1	1	1	1	0.547518	1	0.547518	0.325695	MannWhitneyWilcoxon	HV	0.01	0.038432
LKT__s__Blautia_hydrogenotrophica	0.32605	101	2.18727	2.18727	1	1	1	1	0.547518	1	0.547518	0.32605	MannWhitneyWilcoxon	ME/CFS	0.01	0.395033
LKT__s__Faecalibacterium_Unclassified_Marseille_Q4137	0.326139	154	-1.50699	1.50699	1	1	1	1	0.547518	1	0.547518	0.326139	MannWhitneyWilcoxon	HV	0.01	0.0373303
LKT__s__Blautia_Unclassified_BIOML_A1	0.334774	153.5	-1.58026	1.58026	1	1	1	1	0.553076	1	0.553076	0.334774	MannWhitneyWilcoxon	HV	0.01	0.101852
LKT__s__Dorea_phocaeensis	0.335351	101.5	1.4609	1.4609	1	1	1	1	0.553076	1	0.553076	0.335351	MannWhitneyWilcoxon	ME/CFS	0.01	0.345625
LKT__s__Roseburia_Unclassified_BX0805	0.33544	153.5	-1.56633	1.56633	1	1	1	1	0.553076	1	0.553076	0.33544	MannWhitneyWilcoxon	HV	0.03	0.211359
LKT__s__Ruminococcus_Unclassified_1001270H_150608_F2	0.342913	153	-1.10844	1.10844	1	1	1	1	0.562053	1	0.562053	0.342913	MannWhitneyWilcoxon	HV	0	0.218513
LKT__s__Bifidobacterium_pseudocatenulatum	0.351742	152	-0.722508	0.722508	1	1	1	1	0.573132	1	0.573132	0.351742	MannWhitneyWilcoxon	HV	0	0.438747
LKT__s__Ruminococcus_Unclassified_D40t1_170626_H2	0.354427	152.5	-1.4404	1.4404	1	1	1	1	0.57413	1	0.57413	0.354427	MannWhitneyWilcoxon	HV	0.015	0.0270901
LKT__s__Ruminococcus_Unclassified_BSD2780120874_150323_B10	0.364543	151.5	-1.22494	1.22494	1	1	1	1	0.587084	1	0.587084	0.364543	MannWhitneyWilcoxon	HV	0	0.218185
LKT__s__Bifidobacterium_bifidum	0.368437	151	-1.10269	1.10269	1	1	1	1	0.587351	1	0.587351	0.368437	MannWhitneyWilcoxon	HV	0	0.401713
LKT__s__Slackia_piriformis	0.36895	151.5	-0.965986	0.965986	1	1	1	1	0.587351	1	0.587351	0.36895	MannWhitneyWilcoxon	HV	0	0.238408
LKT__s__Alistipes_Unclassified_An66	0.387839	150.5	-0.622002	0.622002	1	1	1	1	0.607344	1	0.607344	0.387839	MannWhitneyWilcoxon	HV	0	0.176505
LKT__s__Bacteroides_thetaiotaomicron	0.390279	104	0.436053	0.436053	1	1	1	1	0.607344	1	0.607344	0.390279	MannWhitneyWilcoxon	ME/CFS	0.12	0.413716
LKT__s__Lachnospira_pectinoschiza	0.390279	151	-1.00136	1.00136	1	1	1	1	0.607344	1	0.607344	0.390279	MannWhitneyWilcoxon	HV	0.045	0.520188
LKT__s__Roseburia_hominis	0.390279	151	-0.566706	0.566706	1	1	1	1	0.607344	1	0.607344	0.390279	MannWhitneyWilcoxon	HV	0.1	0.380125
LKT__s__Romboutsia_timonensis	0.402277	150	-1.23282	1.23282	1	1	1	1	0.620101	1	0.620101	0.402277	MannWhitneyWilcoxon	HV	0.015	0.325527
LKT__s__Faecalibacillus_Unclassified_MSK20_93	0.404413	150	-1.28834	1.28834	1	1	1	1	0.620101	1	0.620101	0.404413	MannWhitneyWilcoxon	HV	0.035	0.245834
LKT__s__Intestinibacter_bartlettii	0.405192	105	1.31812	1.31812	1	1	1	1	0.620101	1	0.620101	0.405192	MannWhitneyWilcoxon	ME/CFS	0.01	0.377002
LKT__s__Anaerobutyricum_hallii	0.411355	150	-1.12687	1.12687	1	1	1	1	0.622652	1	0.622652	0.411355	MannWhitneyWilcoxon	HV	0.965	0.50098
LKT__g__Streptococcus	0.411355	105	0.669227	0.669227	1	1	1	1	0.622652	1	0.622652	0.411355	MannWhitneyWilcoxon	ME/CFS	0.08	0.144847
LKT__g__Coprobacillus	0.415865	149.5	-0.940112	0.940112	1	1	1	1	0.626058	1	0.626058	0.415865	MannWhitneyWilcoxon	HV	0.01	0.0839138
LKT__s__Akkermansia_muciniphila	0.418707	106.5	1.21613	1.21613	1	1	1	1	0.626929	1	0.626929	0.418707	MannWhitneyWilcoxon	ME/CFS	0	0.522704
LKT__s__Blautia_massiliensis	0.433073	149	-1.93603	1.93603	1	1	1	1	0.638091	1	0.638091	0.433073	MannWhitneyWilcoxon	HV	0.7	0.346312
LKT__f__Oscillospiraceae	0.433073	106	0.420582	0.420582	1	1	1	1	0.638091	1	0.638091	0.433073	MannWhitneyWilcoxon	ME/CFS	0.3	0.230763
LKT__s__Eisenbergiella_massiliensis	0.433073	106	0.662823	0.662823	1	1	1	1	0.638091	1	0.638091	0.433073	MannWhitneyWilcoxon	ME/CFS	0.01	0.211133
LKT__s__Vescimonas_fastidiosa	0.438808	148.5	-0.89502	0.89502	1	1	1	1	0.643121	1	0.643121	0.438808	MannWhitneyWilcoxon	HV	0.05	0.250393
LKT__s__Bifidobacterium_longum	0.449514	148	-1.1968	1.1968	1	1	1	1	0.645933	1	0.645933	0.449514	MannWhitneyWilcoxon	HV	0.02	0.538477
LKT__s__Blautia_Unclassified_DFI_9_9	0.449514	107	1.2227	1.2227	1	1	1	1	0.645933	1	0.645933	0.449514	MannWhitneyWilcoxon	ME/CFS	0.04	0.165512
LKT__s__Bacteroides_finegoldii	0.450013	148	-0.801015	0.801015	1	1	1	1	0.645933	1	0.645933	0.450013	MannWhitneyWilcoxon	HV	0.01	0.1569
LKT__g__Butyricicoccus	0.450055	148	-0.903468	0.903468	1	1	1	1	0.645933	1	0.645933	0.450055	MannWhitneyWilcoxon	HV	0.065	0.151044
LKT__s__Faecalibacillus_Unclassified_H12	0.458982	147.5	-1.00088	1.00088	1	1	1	1	0.654344	1	0.654344	0.458982	MannWhitneyWilcoxon	HV	0.025	0.186131
LKT__s__Negativibacillus_massiliensis	0.460639	107.5	1.20402	1.20402	1	1	1	1	0.654344	1	0.654344	0.460639	MannWhitneyWilcoxon	ME/CFS	0.01	0.186167
LKT__s__Phascolarctobacterium_faecium	0.464727	147	-1.95249	1.95249	1	1	1	1	0.656783	1	0.656783	0.464727	MannWhitneyWilcoxon	HV	0	0.487615
LKT__s__Lacticaseibacillus_rhamnosus	0.484395	146.5	-1.7636	1.7636	1	1	1	1	0.678168	1	0.678168	0.484395	MannWhitneyWilcoxon	HV	0.04	0.0343605
LKT__s__Hydrogeniiclostidium_mannosilyticum	0.484755	108.5	0.716276	0.716276	1	1	1	1	0.678168	1	0.678168	0.484755	MannWhitneyWilcoxon	ME/CFS	0.04	0.191366
LKT__s__Anaeromassilibacillus_Unclassified_An172	0.496083	109	0.621093	0.621093	1	1	1	1	0.690528	1	0.690528	0.496083	MannWhitneyWilcoxon	ME/CFS	0.01	0.137593
LKT__s__Bacteroides_nordii	0.520397	110	1.29391	1.29391	1	1	1	1	0.717639	1	0.717639	0.520397	MannWhitneyWilcoxon	ME/CFS	0	0.296079
LKT__s__Adlercreutzia_equolifaciens	0.520742	145	-1.14007	1.14007	1	1	1	1	0.717639	1	0.717639	0.520742	MannWhitneyWilcoxon	HV	0.49	0.370864
LKT__s__Ruminococcus_bromii	0.526094	145	-1.936	1.936	1	1	1	1	0.721426	1	0.721426	0.526094	MannWhitneyWilcoxon	HV	0.135	0.45827
LKT__s__Bacteroides_faecis	0.533191	144.5	-0.749898	0.749898	1	1	1	1	0.72399	1	0.72399	0.533191	MannWhitneyWilcoxon	HV	0.01	0.155821
LKT__s__Bacteroides_intestinalis	0.533191	144.5	-1.08541	1.08541	1	1	1	1	0.72399	1	0.72399	0.533191	MannWhitneyWilcoxon	HV	0.01	0.195092
LKT__s__Butyricicoccus_pullicaecorum	0.545561	111	0.439446	0.439446	1	1	1	1	0.737172	1	0.737172	0.545561	MannWhitneyWilcoxon	ME/CFS	0.01	0.0624241
LKT__s__Bacteroides_uniformis	0.576054	143	-0.536601	0.536601	1	1	1	1	0.767149	1	0.767149	0.576054	MannWhitneyWilcoxon	HV	0.77	0.363999
LKT__s__Mediterraneibacter_faecis	0.576054	112	0.512071	0.512071	1	1	1	1	0.767149	1	0.767149	0.576054	MannWhitneyWilcoxon	ME/CFS	0.625	0.322604
LKT__s__Lacrimispora_saccharolytica	0.576054	143	-0.301384	0.301384	1	1	1	1	0.767149	1	0.767149	0.576054	MannWhitneyWilcoxon	HV	0.04	0.175164
LKT__s__Acutalibacter_muris	0.596557	142	-0.964455	0.964455	1	1	1	1	0.772746	1	0.772746	0.596557	MannWhitneyWilcoxon	HV	0.01	0.0288489
LKT__s__Clostridium_Unclassified_AM33_3	0.596827	142	-0.511864	0.511864	1	1	1	1	0.772746	1	0.772746	0.596827	MannWhitneyWilcoxon	HV	0.01	0.0397561
LKT__s__Mogibacterium_Unclassified_NSJ_24	0.596894	113	0.200895	0.200895	1	1	1	1	0.772746	1	0.772746	0.596894	MannWhitneyWilcoxon	ME/CFS	0.01	0.0873068
LKT__s__Mogibacterium_Unclassified_BX12	0.596928	113	0.791681	0.791681	1	1	1	1	0.772746	1	0.772746	0.596928	MannWhitneyWilcoxon	ME/CFS	0.01	0.163033
LKT__o__Bacteroidales	0.596995	142	-0.0466653	0.0466653	1	1	1	1	0.772746	1	0.772746	0.596995	MannWhitneyWilcoxon	HV	0.12	0.102536
LKT__s__Phocea_massiliensis	0.596995	113	0.554652	0.554652	1	1	1	1	0.772746	1	0.772746	0.596995	MannWhitneyWilcoxon	ME/CFS	0.025	0.0358705
LKT__s__Anaerostipes_hadrus	0.601824	113	-0.674447	0.674447	1	1	1	1	0.775373	1	0.775373	0.601824	MannWhitneyWilcoxon	HV	1.05	0.459273
LKT__s__CrAss_like_virus_Unclassified	0.618237	140.5	-0.298667	0.298667	1	1	1	1	0.790816	1	0.790816	0.618237	MannWhitneyWilcoxon	HV	0.01	0.673449
LKT__s__Dorea_Unclassified_AF36_15AT	0.623327	114	0.30988	0.30988	1	1	1	1	0.790816	1	0.790816	0.623327	MannWhitneyWilcoxon	ME/CFS	0.025	0.160624
LKT__s__Bacteroides_cellulosilyticus	0.623391	141	-0.765703	0.765703	1	1	1	1	0.790816	1	0.790816	0.623391	MannWhitneyWilcoxon	HV	0	0.350409
LKT__o__Eubacteriales	0.628085	114	0.065282	0.065282	1	1	1	1	0.790816	1	0.790816	0.628085	MannWhitneyWilcoxon	ME/CFS	1.035	0.322736
LKT__f__Lachnospiraceae	0.628085	114	0.115398	0.115398	1	1	1	1	0.790816	1	0.790816	0.628085	MannWhitneyWilcoxon	ME/CFS	0.58	0.259697
LKT__s__Faecalibacterium_Unclassified_Marseille_P9312	0.63681	140.5	-0.72063	0.72063	1	1	1	1	0.798173	1	0.798173	0.63681	MannWhitneyWilcoxon	HV	0.02	0.0632169
LKT__s__Phocaeicola_dorei	0.654813	115	0.564981	0.564981	1	1	1	1	0.806147	1	0.806147	0.654813	MannWhitneyWilcoxon	ME/CFS	0.02	0.382209
LKT__s__Blautia_faecis	0.654813	140	-0.274172	0.274172	1	1	1	1	0.806147	1	0.806147	0.654813	MannWhitneyWilcoxon	HV	0.46	0.238568
LKT__s__Lachnoclostridium_Unclassified_210928_DFI_6_3	0.654813	140	-0.826861	0.826861	1	1	1	1	0.806147	1	0.806147	0.654813	MannWhitneyWilcoxon	HV	0.44	0.396818
LKT__s__Enterocloster_clostridioformis	0.654813	115	0.302472	0.302472	1	1	1	1	0.806147	1	0.806147	0.654813	MannWhitneyWilcoxon	ME/CFS	0.02	0.172203
LKT__s__Clostridium_Unclassified_MCC345	0.663366	139.5	-0.410841	0.410841	1	1	1	1	0.813064	1	0.813064	0.663366	MannWhitneyWilcoxon	HV	0	0.103261
LKT__s__Ruminococcus_Unclassified_Marseille_P6503	0.67727	139	-1.00568	1.00568	1	1	1	1	0.823367	1	0.823367	0.67727	MannWhitneyWilcoxon	HV	0.01	0.303702
LKT__s__Clostridium_Unclassified_AM22_11AC	0.677717	139	-0.818325	0.818325	1	1	1	1	0.823367	1	0.823367	0.677717	MannWhitneyWilcoxon	HV	0.01	0.0675821
LKT__s__Dorea_Unclassified_AGR2135	0.691569	116.5	0.59473	0.59473	1	1	1	1	0.832986	1	0.832986	0.691569	MannWhitneyWilcoxon	ME/CFS	0.01	0.0315973
LKT__s__Clostridium_Unclassified_AM32_2	0.691649	138.5	-0.703036	0.703036	1	1	1	1	0.832986	1	0.832986	0.691649	MannWhitneyWilcoxon	HV	0.01	0.0579201
LKT__s__Faecalibacterium_Unclassified_Marseille_Q4896	0.705682	138	-1.06416	1.06416	1	1	1	1	0.846207	1	0.846207	0.705682	MannWhitneyWilcoxon	HV	0.055	0.105211
LKT__g__Oscillibacter	0.71976	117.5	0.352347	0.352347	1	1	1	1	0.859369	1	0.859369	0.71976	MannWhitneyWilcoxon	ME/CFS	0.05	0.0859758
LKT__s__Clostridium_phoceensis	0.733911	118	0.320875	0.320875	1	1	1	1	0.861964	1	0.861964	0.733911	MannWhitneyWilcoxon	ME/CFS	0.035	0.244124
LKT__s__Ruminococcus_bicirculans	0.733935	137	-0.799889	0.799889	1	1	1	1	0.861964	1	0.861964	0.733935	MannWhitneyWilcoxon	HV	0.145	0.302463
LKT__g__Blautia	0.737492	118	0.215007	0.215007	1	1	1	1	0.861964	1	0.861964	0.737492	MannWhitneyWilcoxon	ME/CFS	0.435	0.220199
LKT__g__Bacteroides	0.737492	118	0.270121	0.270121	1	1	1	1	0.861964	1	0.861964	0.737492	MannWhitneyWilcoxon	ME/CFS	0.605	0.405506
LKT__s__Anaerotruncus_colihominis	0.737492	118	0.295149	0.295149	1	1	1	1	0.861964	1	0.861964	0.737492	MannWhitneyWilcoxon	ME/CFS	0.08	0.12954
LKT__g__Dorea	0.748201	118.5	-0.169296	0.169296	1	1	1	1	0.870805	1	0.870805	0.748201	MannWhitneyWilcoxon	HV	0.125	0.0747624
LKT__s__Monoglobus_pectinilyticus	0.76179	136	0.768453	0.768453	1	1	1	1	0.876462	1	0.876462	0.76179	MannWhitneyWilcoxon	ME/CFS	0	0.336664
LKT__s__Faecalibacillus_intestinalis	0.76249	136	-0.685278	0.685278	1	1	1	1	0.876462	1	0.876462	0.76249	MannWhitneyWilcoxon	HV	0.02	0.0978308
LKT__s__Faecalimonas_umbilicata	0.762553	119	-0.160018	0.160018	1	1	1	1	0.876462	1	0.876462	0.762553	MannWhitneyWilcoxon	HV	0.01	0.0343591
LKT__s__Fusicatenibacter_saccharivorans	0.765779	119	0.492767	0.492767	1	1	1	1	0.876532	1	0.876532	0.765779	MannWhitneyWilcoxon	ME/CFS	0.79	0.303287
LKT__s__Faecalibacillus_faecis	0.776868	135.5	-0.592531	0.592531	1	1	1	1	0.881982	1	0.881982	0.776868	MannWhitneyWilcoxon	HV	0.01	0.299897
LKT__s__Blautia_Unclassified_DFI_4_84	0.776908	119.5	0.265991	0.265991	1	1	1	1	0.881982	1	0.881982	0.776908	MannWhitneyWilcoxon	ME/CFS	0.03	0.134332
LKT__s__Tyzzerella_nexilis	0.791463	120	0.40303	0.40303	1	1	1	1	0.887262	1	0.887262	0.791463	MannWhitneyWilcoxon	ME/CFS	0.01	0.311334
LKT__s__Hydrogenoanaerobacterium_saccharovorans	0.7915	135	-0.558839	0.558839	1	1	1	1	0.887262	1	0.887262	0.7915	MannWhitneyWilcoxon	HV	0.01	0.0345478
LKT__s__Cyclospora_cayetanensis	0.794372	135	-0.312249	0.312249	1	1	1	1	0.887262	1	0.887262	0.794372	MannWhitneyWilcoxon	HV	0.06	0.0449686
LKT__s__Roseburia_Unclassified_MSJ_14	0.794372	135	-0.964873	0.964873	1	1	1	1	0.887262	1	0.887262	0.794372	MannWhitneyWilcoxon	HV	0.025	0.037395
LKT__s__Dorea_formicigenerans	0.806085	134.5	-0.195756	0.195756	1	1	1	1	0.896729	1	0.896729	0.806085	MannWhitneyWilcoxon	HV	0.37	0.31696
LKT__s__Escherichia_coli	0.820737	121	0.721776	0.721776	1	1	1	1	0.897781	1	0.897781	0.820737	MannWhitneyWilcoxon	ME/CFS	0.01	0.261324
LKT__g__Eubacterium	0.820737	121	-0.0184036	0.0184036	1	1	1	1	0.897781	1	0.897781	0.820737	MannWhitneyWilcoxon	HV	0.02	0.0985622
LKT__s__Phocaeicola_vulgatus	0.823236	134	-0.207522	0.207522	1	1	1	1	0.897781	1	0.897781	0.823236	MannWhitneyWilcoxon	HV	0.47	0.420182
LKT__s__Gemmiger_formicilis	0.823236	134	-0.22989	0.22989	1	1	1	1	0.897781	1	0.897781	0.823236	MannWhitneyWilcoxon	HV	1.045	0.67994
LKT__s__Blautia_Unclassified_MCC289	0.823236	134	-0.596924	0.596924	1	1	1	1	0.897781	1	0.897781	0.823236	MannWhitneyWilcoxon	HV	0.02	0.058747
LKT__s__Blautia_Unclassified_MSK_20_85	0.864793	132.5	-0.539418	0.539418	1	1	1	1	0.936012	1	0.936012	0.864793	MannWhitneyWilcoxon	HV	0	0.0714305
LKT__s__Dorea_Unclassified_AM58_8	0.865051	132.5	-0.243224	0.243224	1	1	1	1	0.936012	1	0.936012	0.865051	MannWhitneyWilcoxon	HV	0.03	0.104417
LKT__s__Ruminococcus_Unclassified_AM28_13	0.871728	123	0.572736	0.572736	1	1	1	1	0.939567	1	0.939567	0.871728	MannWhitneyWilcoxon	ME/CFS	0	0.0327687
LKT__s__Ruminococcus_Unclassified_AF34_12	0.894261	131.5	-0.509874	0.509874	1	1	1	1	0.95701	1	0.95701	0.894261	MannWhitneyWilcoxon	HV	0.01	0.123098
LKT__o__Erysipelotrichales	0.894821	123.5	0.370839	0.370839	1	1	1	1	0.95701	1	0.95701	0.894821	MannWhitneyWilcoxon	ME/CFS	0.025	0.0967683
LKT__s__Anaerotruncus_massiliensis	0.907803	131	0.549042	0.549042	1	1	1	1	0.958224	1	0.958224	0.907803	MannWhitneyWilcoxon	ME/CFS	0	0.181448
LKT__s__Ruminococcus_Unclassified_AF16_50	0.907935	124	0.186349	0.186349	1	1	1	1	0.958224	1	0.958224	0.907935	MannWhitneyWilcoxon	ME/CFS	0.01	0.066672
LKT__s__Enterococcus_faecium	0.909769	131	0.137021	0.137021	1	1	1	1	0.958224	1	0.958224	0.909769	MannWhitneyWilcoxon	ME/CFS	0.01	0.0276189
LKT__s__Intestinimonas_Unclassified_MSJ_38	0.909794	131	-0.112825	0.112825	1	1	1	1	0.958224	1	0.958224	0.909794	MannWhitneyWilcoxon	HV	0.02	0.0872098
LKT__s__Eubacterium_Unclassified_AF19_12LB	0.923905	124.5	0.153256	0.153256	1	1	1	1	0.9694	1	0.9694	0.923905	MannWhitneyWilcoxon	ME/CFS	0	0.123304
LKT__s__Alistipes_putredinis	0.939681	130	-0.295558	0.295558	1	1	1	1	0.974984	1	0.974984	0.939681	MannWhitneyWilcoxon	HV	0.185	0.450226
LKT__s__Alistipes_finegoldii	0.939686	130	-0.35194	0.35194	1	1	1	1	0.974984	1	0.974984	0.939686	MannWhitneyWilcoxon	HV	0.03	0.390214
LKT__s__Enterocloster_aldenensis	0.939786	125	0.0374384	0.0374384	1	1	1	1	0.974984	1	0.974984	0.939786	MannWhitneyWilcoxon	ME/CFS	0	0.107686
LKT__s__Faecalibacterium_Unclassified_An58	0.954746	129.5	-0.57815	0.57815	1	1	1	1	0.983217	1	0.983217	0.954746	MannWhitneyWilcoxon	HV	0	0.0571139
LKT__s__Bacteroides_eggerthii	0.95482	129.5	0.0159721	0.0159721	1	1	1	1	0.983217	1	0.983217	0.95482	MannWhitneyWilcoxon	ME/CFS	0.01	0.292155
LKT__s__Blautia_argi	0.969866	129	0.229991	0.229991	1	1	1	1	0.991347	1	0.991347	0.969866	MannWhitneyWilcoxon	ME/CFS	0.01	0.0992101
LKT__s__Faecalicatena_fissicatena	0.969874	126	-0.110366	0.110366	1	1	1	1	0.991347	1	0.991347	0.969874	MannWhitneyWilcoxon	HV	0.05	0.349843
LKT__s__Lacrimispora_celerecrescens	0.984933	128.5	0.0171334	0.0171334	1	1	1	1	1	1	1	0.984933	MannWhitneyWilcoxon	ME/CFS	0.01	0.0819858
LKT__s__Blautia_luti	1	127	-0.390901	0.390901	1	1	1	1	1	1	1	1	MannWhitneyWilcoxon	HV	0.055	0.117664
LKT__s__Neglecta_timonensis	1	127	0.397548	0.397548	1	1	1	1	1	1	1	1	MannWhitneyWilcoxon	ME/CFS	0.01	0.296253
LKT__s__Intestinimonas_butyriciproducens	1	127	-0.00733856	0.00733856	1	1	1	1	1	1	1	1	MannWhitneyWilcoxon	HV	0.055	0.177817
LKT__s__Oscillibacter_valericigenes	1	127.5	0.357593	0.357593	1	1	1	1	1	1	1	1	MannWhitneyWilcoxon	ME/CFS	0.015	0.254409
LKT__s__Dysosmobacter_welbionis	1	127	-0.403328	0.403328	1	1	1	1	1	1	1	1	MannWhitneyWilcoxon	HV	0.02	0.038141
