# Supplementary material for: Deep phenotyping of post-infectious myalgic encephalomyelitis/chronic fatigue syndrome
Source: Nat Commun. 2024 Feb 21;15:907. doi: 10.1038/s41467-024-45107-3 (PMC10881493; doi:10.1038/s41467-024-45107-3)
Supplement: Supplementary file 6 — Source Data [file 41467_2024_45107_MOESM6_ESM.zip › Figures Source Data Files 12.30.23/Figure S2A.xlsx]

## Sheet: Sheet1
Group	Lean Body Mass
HV	46.73
HV	45.53
HV	40.36
HV	38.92
HV	57.62
HV	48.2
HV	57.95
HV	53.2
HV	44.05
HV	66.31
HV	53.27
PI-ME/CFS	46.03
PI-ME/CFS	42.87
PI-ME/CFS	46.32
PI-ME/CFS	51.28
PI-ME/CFS	55.56
PI-ME/CFS	56.2
PI-ME/CFS	33.56
PI-ME/CFS	38.88
PI-ME/CFS	42.9
PI-ME/CFS	56.88
PI-ME/CFS	32.2
PI-ME/CFS	56.93
PI-ME/CFS	41.87
PI-ME/CFS	63.57
PI-ME/CFS	37.15
PI-ME/CFS	69.1
