# Supplementary material for: Deep phenotyping of post-infectious myalgic encephalomyelitis/chronic fatigue syndrome
Source: Nat Commun. 2024 Feb 21;15:907. doi: 10.1038/s41467-024-45107-3 (PMC10881493; doi:10.1038/s41467-024-45107-3)
Supplement: Supplementary file 6 — Source Data [file 41467_2024_45107_MOESM6_ESM.zip › Figures Source Data Files 12.30.23/Figure S2B.xlsx]

## Sheet: Sheet1
Group	Fat Mass
HV	14.1
HV	38.73
HV	25.93
HV	10.44
HV	14.09
HV	20.03
HV	17.68
HV	33.85
HV	31.23
HV	27.96
HV	17.03
PI-ME/CFS	21.37
PI-ME/CFS	39.91
PI-ME/CFS	21.01
PI-ME/CFS	50.99
PI-ME/CFS	20.73
PI-ME/CFS	25.42
PI-ME/CFS	17.52
PI-ME/CFS	40.31
PI-ME/CFS	26.47
PI-ME/CFS	25.43
PI-ME/CFS	19.81
PI-ME/CFS	21.03
PI-ME/CFS	17.51
PI-ME/CFS	28.76
PI-ME/CFS	17.11
PI-ME/CFS	28.18
