# Supplementary material for: Deep phenotyping of post-infectious myalgic encephalomyelitis/chronic fatigue syndrome
Source: Nat Commun. 2024 Feb 21;15:907. doi: 10.1038/s41467-024-45107-3 (PMC10881493; doi:10.1038/s41467-024-45107-3)
Supplement: Supplementary file 6 — Source Data [file 41467_2024_45107_MOESM6_ESM.zip › Figures Source Data Files 12.30.23/Figure S2C.xlsx]

## Sheet: Sheet1
Group	Bone Mineral Content
HV	2.46
HV	2.29
HV	2.05
HV	2.18
HV	3.13
HV	2.62
HV	2.94
HV	2.67
HV	2.33
HV	3.49
HV	3.1
PI-ME/CFS	2.71
PI-ME/CFS	2.64
PI-ME/CFS	2.59
PI-ME/CFS	2.89
PI-ME/CFS	3.24
PI-ME/CFS	2.94
PI-ME/CFS	1.69
PI-ME/CFS	2.15
PI-ME/CFS	2.83
PI-ME/CFS	3.11
PI-ME/CFS	1.93
PI-ME/CFS	4.26
PI-ME/CFS	2.36
PI-ME/CFS	3.37
PI-ME/CFS	2.44
PI-ME/CFS	3.42
