# Supplementary material for: Deep phenotyping of post-infectious myalgic encephalomyelitis/chronic fatigue syndrome
Source: Nat Commun. 2024 Feb 21;15:907. doi: 10.1038/s41467-024-45107-3 (PMC10881493; doi:10.1038/s41467-024-45107-3)
Supplement: Supplementary file 6 — Source Data [file 41467_2024_45107_MOESM6_ESM.zip › Figures Source Data Files 12.30.23/Figure S2D.xlsx]

## Sheet: Sheet1
Group	Body Fat (%)
HV	22.2729
HV	44.745
HV	37.9445
HV	20.254
HV	18.8318
HV	28.276
HV	22.5008
HV	37.7258
HV	40.2392
HV	28.5987
HV	23.2003
PI-ME/CFS	30.4849
PI-ME/CFS	46.7239
PI-ME/CFS	30.0503
PI-ME/CFS	48.4852
PI-ME/CFS	26.0616
PI-ME/CFS	30.0593
PI-ME/CFS	33.2005
PI-ME/CFS	49.5612
PI-ME/CFS	36.6677
PI-ME/CFS	29.7721
PI-ME/CFS	36.7251
PI-ME/CFS	25.5745
PI-ME/CFS	28.3617
PI-ME/CFS	30.056
PI-ME/CFS	30.1778
PI-ME/CFS	27.9832
