# Supplementary material for: Deep phenotyping of post-infectious myalgic encephalomyelitis/chronic fatigue syndrome
Source: Nat Commun. 2024 Feb 21;15:907. doi: 10.1038/s41467-024-45107-3 (PMC10881493; doi:10.1038/s41467-024-45107-3)
Supplement: Supplementary file 6 — Source Data [file 41467_2024_45107_MOESM6_ESM.zip › Figures Source Data Files 12.30.23/Figure S2E.xlsx]

## Sheet: Sheet1
Group	Visceral Fat Mass
HV	221.272
HV	2320.66
HV	331.943
HV	210.312
HV	117.394
HV	1189.22
HV	624.346
HV	2031.56
HV	535.353
HV	650.723
HV	593.008
PI-ME/CFS	828.974
PI-ME/CFS	1265.29
PI-ME/CFS	1391.4
PI-ME/CFS	1160.4
PI-ME/CFS	676.722
PI-ME/CFS	1507.22
PI-ME/CFS	213.214
PI-ME/CFS	1429.44
PI-ME/CFS	730.574
PI-ME/CFS	1333.13
PI-ME/CFS	692.689
PI-ME/CFS	1104.59
PI-ME/CFS	28.4577
PI-ME/CFS	998.338
PI-ME/CFS	77.6894
PI-ME/CFS	2085.4
