# Supplementary material for: Deep phenotyping of post-infectious myalgic encephalomyelitis/chronic fatigue syndrome
Source: Nat Commun. 2024 Feb 21;15:907. doi: 10.1038/s41467-024-45107-3 (PMC10881493; doi:10.1038/s41467-024-45107-3)
Supplement: Supplementary file 6 — Source Data [file 41467_2024_45107_MOESM6_ESM.zip › Figures Source Data Files 12.30.23/Figure S2F.xlsx]

## Sheet: Sheet1
Group	Dominant Arm Lean Mass
HV	2.92823
HV	2.65552
HV	1.85183
HV	4.36776
HV	3.0414
HV	3.76328
HV	3.72868
HV	2.70246
HV	4.82531
HV	3.87479
PI-ME/CFS	3.25105
PI-ME/CFS	3.01486
PI-ME/CFS	3.60441
PI-ME/CFS	1.61449
PI-ME/CFS	2.49196
PI-ME/CFS	2.49788
PI-ME/CFS	3.79985
PI-ME/CFS	1.76209
PI-ME/CFS	2.30925
PI-ME/CFS	4.21134
PI-ME/CFS	2.02419
PI-ME/CFS	4.91543
