# Supplementary material for: Deep phenotyping of post-infectious myalgic encephalomyelitis/chronic fatigue syndrome
Source: Nat Commun. 2024 Feb 21;15:907. doi: 10.1038/s41467-024-45107-3 (PMC10881493; doi:10.1038/s41467-024-45107-3)
Supplement: Supplementary file 6 — Source Data [file 41467_2024_45107_MOESM6_ESM.zip › Figures Source Data Files 12.30.23/Figure S2G.xlsx]

## Sheet: Sheet1
Group	Leg Lean Mass
HV	15.9567
HV	14.7841
HV	12.2315
HV	20.0872
HV	15.9979
HV	20.2124
HV	20.1141
HV	16.5443
HV	23.5555
HV	19.4646
PI-ME/CFS	14.6904
PI-ME/CFS	18.9831
PI-ME/CFS	19.6753
PI-ME/CFS	11.8539
PI-ME/CFS	13.1704
PI-ME/CFS	14.4695
PI-ME/CFS	20.3629
PI-ME/CFS	10.1404
PI-ME/CFS	13.829
PI-ME/CFS	23.1357
PI-ME/CFS	12.4549
PI-ME/CFS	25.2597
