# Supplementary material for: Deep phenotyping of post-infectious myalgic encephalomyelitis/chronic fatigue syndrome
Source: Nat Commun. 2024 Feb 21;15:907. doi: 10.1038/s41467-024-45107-3 (PMC10881493; doi:10.1038/s41467-024-45107-3)
Supplement: Supplementary file 6 — Source Data [file 41467_2024_45107_MOESM6_ESM.zip › Figures Source Data Files 12.30.23/Figure S3A.xlsx]

## Sheet: Sheet1
Group	Basal
HV	57.41
HV	58.49
HV	8.97
HV	40.9847
HV	23.31
HV	40.67
HV	14.3
HV	29.08
HV	215.3
HV	46.73
HV	52.67
HV	60.01
HV	49.52
PI-ME/CFS	40.73
PI-ME/CFS	186.78
PI-ME/CFS	84.37
PI-ME/CFS	41.1
PI-ME/CFS	26.17
PI-ME/CFS	56.42
PI-ME/CFS	42.28
PI-ME/CFS	68.57
PI-ME/CFS	86.32
PI-ME/CFS	31.5
PI-ME/CFS	44.4
PI-ME/CFS	47.8
PI-ME/CFS	57.54
PI-ME/CFS	92.11
