# Supplementary material for: Deep phenotyping of post-infectious myalgic encephalomyelitis/chronic fatigue syndrome
Source: Nat Commun. 2024 Feb 21;15:907. doi: 10.1038/s41467-024-45107-3 (PMC10881493; doi:10.1038/s41467-024-45107-3)
Supplement: Supplementary file 6 — Source Data [file 41467_2024_45107_MOESM6_ESM.zip › Figures Source Data Files 12.30.23/Figure S3B.xlsx]

## Sheet: Sheet1
Group	Maximum respiratory capacity
HV	218.65
HV	145.43
HV	12.03
HV	60.4739
HV	50.92
HV	67.83
HV	32.8
HV	61.42
HV	1124.4
HV	132.04
HV	115.77
HV	403.66
HV	194.5
PI-ME/CFS	87.15
PI-ME/CFS	1391.4
PI-ME/CFS	388.85
PI-ME/CFS	208.01
PI-ME/CFS	27.97
PI-ME/CFS	243.16
PI-ME/CFS	271.37
PI-ME/CFS	250.89
PI-ME/CFS	259.77
PI-ME/CFS	287.92
PI-ME/CFS	138.4
PI-ME/CFS	92.3
PI-ME/CFS	146.07
PI-ME/CFS	341.01
