# Supplementary material for: Deep phenotyping of post-infectious myalgic encephalomyelitis/chronic fatigue syndrome
Source: Nat Commun. 2024 Feb 21;15:907. doi: 10.1038/s41467-024-45107-3 (PMC10881493; doi:10.1038/s41467-024-45107-3)
Supplement: Supplementary file 6 — Source Data [file 41467_2024_45107_MOESM6_ESM.zip › Figures Source Data Files 12.30.23/Figure S3C.xlsx]

## Sheet: Sheet1
Group	Non-mitochondrial respiration
HV	29.5
HV	22.4
HV	3.31
HV	9.00351
HV	11.96
HV	11.95
HV	12.7
HV	31.25
HV	101
HV	49.19
HV	34.51
HV	46.52
HV	38.47
PI-ME/CFS	31.9
PI-ME/CFS	81.73
PI-ME/CFS	56.6
PI-ME/CFS	23.64
PI-ME/CFS	13.65
PI-ME/CFS	35.8
PI-ME/CFS	38.66
PI-ME/CFS	38.59
PI-ME/CFS	39.93
PI-ME/CFS	38.49
PI-ME/CFS	25.2
PI-ME/CFS	24.9
PI-ME/CFS	21.64
PI-ME/CFS	24.42
PI-ME/CFS	33.65
