# Supplementary material for: Deep phenotyping of post-infectious myalgic encephalomyelitis/chronic fatigue syndrome
Source: Nat Commun. 2024 Feb 21;15:907. doi: 10.1038/s41467-024-45107-3 (PMC10881493; doi:10.1038/s41467-024-45107-3)
Supplement: Supplementary file 6 — Source Data [file 41467_2024_45107_MOESM6_ESM.zip › Figures Source Data Files 12.30.23/Figure S3D.xlsx]

## Sheet: Sheet1
Group	Type 2:Type 1 ratio
HV	1.11429
HV	0.884062
HV	1
HV	0.923492
HV	0.83985
HV	0.983353
HV	0.88188
HV	0.849067
HV	0.896456
HV	0.939303
HV	1.07817
PI-MECFS	0.763412
PI-MECFS	0.763694
PI-MECFS	0.820886
PI-MECFS	0.623778
PI-MECFS	0.95711
PI-MECFS	0.739897
PI-MECFS	1.08119
PI-MECFS	1.30215
PI-MECFS	0.817625
PI-MECFS	0.884007
PI-MECFS	1.05634
PI-MECFS	0.832875
