# Supplementary material for: Deep phenotyping of post-infectious myalgic encephalomyelitis/chronic fatigue syndrome
Source: Nat Commun. 2024 Feb 21;15:907. doi: 10.1038/s41467-024-45107-3 (PMC10881493; doi:10.1038/s41467-024-45107-3)
Supplement: Supplementary file 6 — Source Data [file 41467_2024_45107_MOESM6_ESM.zip › Figures Source Data Files 12.30.23/Figure S4A.csv]

Group	EPI.SUPINE	EPI.4	EPI.8	EPI.12	EPI.16	EPI.20	EPI.24	EPI.28	EPI.32	EPI.36	EPI.40
PI-ME/CFS	0.12081	0.25674	0.33509	0.62759	0.64637	1.08866	1.38678	1.40789	1.21195	1.1443	1.27046
PI-ME/CFS	0.42259	0.55545	0.78393	0.9255	0.89849	0.78502	1.01994	0.92789	0.89532	0.95402	0.80661
PI-ME/CFS	0.01844	0.03092	0.03207	0.03954	0.06373	0.07146	0.07792	0.06386	NA	NA	NA
PI-ME/CFS	0.075	0.08334	0.0535	0.12085	0.14077	0.18142	0.26412	0.26323	0.22558	0.28517	0.23992
PI-ME/CFS	0.06728	0.07613	0.20036	0.33607	NA	NA	NA	NA	NA	NA	NA
PI-ME/CFS	0.10627	0.21498	0.14104	0.16037	0.17001	0.15885	0.13097	0.14334	0.19114	0.20651	0.20254
PI-ME/CFS	0.0569	0.05514	0.06766	0.0587	0.20548	0.18418	0.17789	0.15779	0.17426	0.15526	0.15962
PI-ME/CFS	0.06845	0.08689	0.15204	0.17478	0.19262	0.20972	NA	NA	NA	NA	NA
PI-ME/CFS	0.20624	0.25663	0.25069	0.23724	0.28345	0.41224	0.34167	0.30492	0.30265	0.28331	0.25919
PI-ME/CFS	0.06989	0.11163	0.13574	0.20021	0.25854	0.36212	0.36131	0.62491	NA	NA	NA
PI-ME/CFS	0.15493	0.38804	0.84278	NA	NA	NA	NA	NA	NA	NA	NA
PI-ME/CFS	0.10789	0.23527	0.53759	0.37705	0.53172	0.48609	0.55753	0.63405	0.69243	0.70792	0.58411
PI-ME/CFS	0.07908	0.12889	0.14163	0.15923	0.15391	0.17162	0.20365	0.19283	0.14999	0.20807	0.18485
PI-ME/CFS	0.24565	0.44446	0.54676	0.85097	0.85549	NA	NA	NA	NA	NA	NA
PI-ME/CFS	0.04615	0.15998	0.12634	0.11357	0.29289	0.25646	0.2574	0.21561	0.20456	0.20455	0.22726
PI-ME/CFS	0.39005	0.29842	NA	NA	NA	NA	NA	NA	NA	NA	NA
HV	0.0572	0.05158	0.06798	0.0596	0.0719	0.06034	0.06499	0.05959	0.08386	0.06628	0.08805
HV	0.02877	0.04918	0.07484	0.08005	0.05646	0.04264	0.03527	0.10633	0.14848	0.15008	0.32334
HV	0.11701	0.28314	0.27311	0.29937	0.3378	0.35632	0.35671	0.3826	0.38737	0.42119	0.49139
HV	0.08574	0.14732	0.14286	0.12794	0.11936	0.11316	0.09705	0.10456	0.12485	0.1291	0.12914
HV	0.02951	0.05098	0.04161	0.06387	0.11339	0.19973	0.21102	0.36145	0.39442	0.29518	0.38903
HV	0.1303	0.15362	0.27914	0.72577	NA	NA	NA	NA	NA	NA	NA
HV	0.02832	0.03264	0.03845	0.06172	0.09383	0.08602	NA	NA	NA	NA	NA
HV	0.08348	0.16556	0.28799	0.36185	0.41192	0.3229	0.42324	0.49019	0.5356	0.53483	0.60258
HV	0.13046	0.32801	0.29379	0.26187	0.31257	0.27802	0.34664	0.30023	0.25177	0.27903	0.28102
HV	0.01467	0.04883	0.08932	0.12641	0.13545	0.1998	0.22947	NA	NA	NA	NA
HV	NA	NA	NA	NA	NA	NA	NA	NA	NA	NA	NA
HV	0.01158	0.01905	0.05577	0.05537	0.07281	0.06656	0.06415	0.07751	0.08436	0.15017	0.0975
HV	0.25787	0.30801	0.25673	0.25128	0.27584	0.26121	0.26508	0.23756	0.24479	0.23743	0.20736
HV	NA	NA	0.04467	0.05227	0.06449	0.05257	0.0919	0.08223	0.08298	0.08146	0.09497
HV	0.04111	0.0889	0.07153	0.06783	0.06843	0.09856	0.11643	0.15785	0.16422	0.23172	0.12579
HV	0.0364	0.03229	0.05839	0.06789	0.08716	0.12711	0.19578	0.27955	0.30115	NA	NA
HV	0.1429	0.22983	0.21577	0.20872	NA	NA	NA	NA	NA	NA	NA
