# Supplementary material for: Deep phenotyping of post-infectious myalgic encephalomyelitis/chronic fatigue syndrome
Source: Nat Commun. 2024 Feb 21;15:907. doi: 10.1038/s41467-024-45107-3 (PMC10881493; doi:10.1038/s41467-024-45107-3)
Supplement: Supplementary file 6 — Source Data [file 41467_2024_45107_MOESM6_ESM.zip › Figures Source Data Files 12.30.23/Figure S4B.csv]

Group	NE.SUPINE	NE.4	NE.8	NE.12	NE.16	NE.20	NE.24	NE.28	NE.32	NE.36	NE.40
PI-ME/CFS	0.59576	1.52975	1.57985	1.80072	2.03823	1.88196	2.06505	1.97262	2.08405	1.96499	2.32576
PI-ME/CFS	1.08636	1.88577	2.13857	2.39272	2.46937	2.45332	2.50646	2.49865	2.49037	2.92293	2.43512
PI-ME/CFS	1.11936	2.42683	2.12933	2.48097	3.00884	3.13139	2.62575	2.60563	NA	NA	NA
PI-ME/CFS	0.94565	1.9813	2.1336	2.48586	2.70829	2.88082	2.51336	2.47258	2.46564	2.53721	2.71328
PI-ME/CFS	1.66222	2.1663	1.39571	1.35461	NA	NA	NA	NA	NA	NA	NA
PI-ME/CFS	1.13312	1.64963	1.65389	1.46246	1.68853	1.72959	1.64712	1.73537	1.88914	2.04157	1.85404
PI-ME/CFS	1.53741	2.60764	3.89075	4.16362	3.60133	3.99178	5.22571	4.62107	4.58441	5.54004	5.06329
PI-ME/CFS	1.19686	1.59164	1.76322	1.80307	1.92824	1.80808	NA	NA	NA	NA	NA
PI-ME/CFS	1.31417	2.21626	1.99409	2.02999	2.4252	2.40162	2.49817	2.38192	2.51833	2.44851	2.78908
PI-ME/CFS	1.03365	2.28663	3.14862	3.67659	4.19129	4.05846	3.71837	5.35051	NA	NA	NA
PI-ME/CFS	0.93587	1.8352	2.18369	NA	NA	NA	NA	NA	NA	NA	NA
PI-ME/CFS	2.0539	2.48791	2.92701	2.42012	3.27645	2.88547	3.14099	3.00588	3.03131	2.77728	2.96543
PI-ME/CFS	1.10735	2.0331	2.92763	2.64664	2.78254	2.56644	2.40053	2.50264	2.41867	2.184	2.74713
PI-ME/CFS	1.96855	3.99843	5.1515	6.61807	6.53267	NA	NA	NA	NA	NA	NA
PI-ME/CFS	1.98092	2.62286	2.60314	2.78419	2.44484	2.58438	2.50311	2.81076	2.79296	2.86734	2.71366
PI-ME/CFS	2.39286	3.09664	NA	NA	NA	NA	NA	NA	NA	NA	NA
HV	1.18928	2.28215	2.18736	2.12638	1.86011	2.04572	2.24643	2.25059	1.91511	2.29722	2.16189
HV	1.69536	2.23077	2.62095	2.52695	2.71485	2.702	2.57722	2.81479	2.83772	2.94867	2.85697
HV	1.87898	3.23795	2.81749	3.26927	3.48289	3.46241	3.49821	3.779	4.40581	3.57052	4.07349
HV	1.19957	2.02687	2.02283	1.92037	2.22027	2.02754	2.02575	2.10157	2.29043	2.08998	2.2406
HV	NA	NA	NA	NA	NA	NA	NA	NA	NA	NA	NA
HV	3.04663	3.01823	4.45304	4.44811	NA	NA	NA	NA	NA	NA	NA
HV	2.1707	2.79278	3.5947	3.74147	3.27305	2.90007	NA	NA	NA	NA	NA
HV	1.13488	2.4458	2.58815	2.32215	2.30086	2.37299	2.23009	2.30595	2.21123	2.30704	1.95166
HV	1.1686	1.77207	1.90089	1.91778	2.29605	2.29056	2.50517	2.42036	2.44121	2.79731	2.67946
HV	1.51179	1.96152	2.39338	2.23627	2.65138	2.27944	2.1926	NA	NA	NA	NA
HV	3.81102	3.94337	3.35562	2.97756	NA	NA	NA	NA	NA	NA	NA
HV	1.9291	3.37366	3.40067	2.92688	3.05653	3.48366	3.18148	3.51587	3.34514	3.92701	3.83159
HV	1.06075	1.65226	1.78166	2.04004	2.0417	2.05188	2.02443	2.05744	1.9774	2.08981	2.02367
HV	1.4737	2.03507	2.05664	2.20672	2.20873	2.28996	2.49725	2.46374	2.58222	2.73746	2.65888
HV	2.36412	2.62284	3.00681	3.44717	3.27768	2.82046	2.98366	3.39186	3.61228	3.24028	3.54946
HV	2.70336	4.46817	6.60503	6.2787	5.86236	5.8138	6.02238	5.95801	5.69898	NA	NA
HV	2.93511	3.20528	2.94233	2.42459	NA	NA	NA	NA	NA	NA	NA
