# Supplementary material for: Deep phenotyping of post-infectious myalgic encephalomyelitis/chronic fatigue syndrome
Source: Nat Commun. 2024 Feb 21;15:907. doi: 10.1038/s41467-024-45107-3 (PMC10881493; doi:10.1038/s41467-024-45107-3)
Supplement: Supplementary file 6 — Source Data [file 41467_2024_45107_MOESM6_ESM.zip › Figures Source Data Files 12.30.23/Figure S4C.csv]

Group	NE.SUPINE	NE.4	NE.8	NE.12	NE.16	NE.20	NE.24	NE.28	NE.32	NE.36	NE.40	EPI.SUPINE	EPI.4	EPI.8	EPI.12	EPI.16	EPI.20	EPI.24	EPI.28	EPI.32	EPI.36	EPI.40
PI-ME/CFS	0.59576	1.52975	1.57985	1.80072	2.03823	1.88196	2.06505	1.97262	2.08405	1.96499	2.32576	0.12081	0.25674	0.33509	0.62759	0.64637	1.08866	1.38678	1.40789	1.21195	1.1443	1.27046
PI-ME/CFS	1.08636	1.88577	2.13857	2.39272	2.46937	2.45332	2.50646	2.49865	2.49037	2.92293	2.43512	0.42259	0.55545	0.78393	0.9255	0.89849	0.78502	1.01994	0.92789	0.89532	0.95402	0.80661
PI-ME/CFS	1.11936	2.42683	2.12933	2.48097	3.00884	3.13139	2.62575	2.60563	NA	NA	NA	0.01844	0.03092	0.03207	0.03954	0.06373	0.07146	0.07792	0.06386	NA	NA	NA
PI-ME/CFS	0.94565	1.9813	2.1336	2.48586	2.70829	2.88082	2.51336	2.47258	2.46564	2.53721	2.71328	0.075	0.08334	0.0535	0.12085	0.14077	0.18142	0.26412	0.26323	0.22558	0.28517	0.23992
PI-ME/CFS	1.66222	2.1663	1.39571	1.35461	NA	NA	NA	NA	NA	NA	NA	0.06728	0.07613	0.20036	0.33607	NA	NA	NA	NA	NA	NA	NA
PI-ME/CFS	1.13312	1.64963	1.65389	1.46246	1.68853	1.72959	1.64712	1.73537	1.88914	2.04157	1.85404	0.10627	0.21498	0.14104	0.16037	0.17001	0.15885	0.13097	0.14334	0.19114	0.20651	0.20254
PI-ME/CFS	1.53741	2.60764	3.89075	4.16362	3.60133	3.99178	5.22571	4.62107	4.58441	5.54004	5.06329	0.0569	0.05514	0.06766	0.0587	0.20548	0.18418	0.17789	0.15779	0.17426	0.15526	0.15962
PI-ME/CFS	1.19686	1.59164	1.76322	1.80307	1.92824	1.80808	NA	NA	NA	NA	NA	0.06845	0.08689	0.15204	0.17478	0.19262	0.20972	NA	NA	NA	NA	NA
PI-ME/CFS	1.31417	2.21626	1.99409	2.02999	2.4252	2.40162	2.49817	2.38192	2.51833	2.44851	2.78908	0.20624	0.25663	0.25069	0.23724	0.28345	0.41224	0.34167	0.30492	0.30265	0.28331	0.25919
PI-ME/CFS	1.03365	2.28663	3.14862	3.67659	4.19129	4.05846	3.71837	5.35051	NA	NA	NA	0.06989	0.11163	0.13574	0.20021	0.25854	0.36212	0.36131	0.62491	NA	NA	NA
PI-ME/CFS	0.93587	1.8352	2.18369	NA	NA	NA	NA	NA	NA	NA	NA	0.15493	0.38804	0.84278	NA	NA	NA	NA	NA	NA	NA	NA
PI-ME/CFS	2.0539	2.48791	2.92701	2.42012	3.27645	2.88547	3.14099	3.00588	3.03131	2.77728	2.96543	0.10789	0.23527	0.53759	0.37705	0.53172	0.48609	0.55753	0.63405	0.69243	0.70792	0.58411
PI-ME/CFS	1.10735	2.0331	2.92763	2.64664	2.78254	2.56644	2.40053	2.50264	2.41867	2.184	2.74713	0.07908	0.12889	0.14163	0.15923	0.15391	0.17162	0.20365	0.19283	0.14999	0.20807	0.18485
PI-ME/CFS	1.96855	3.99843	5.1515	6.61807	6.53267	NA	NA	NA	NA	NA	NA	0.24565	0.44446	0.54676	0.85097	0.85549	NA	NA	NA	NA	NA	NA
PI-ME/CFS	1.98092	2.62286	2.60314	2.78419	2.44484	2.58438	2.50311	2.81076	2.79296	2.86734	2.71366	0.04615	0.15998	0.12634	0.11357	0.29289	0.25646	0.2574	0.21561	0.20456	0.20455	0.22726
PI-ME/CFS	2.39286	3.09664	NA	NA	NA	NA	NA	NA	NA	NA	NA	0.39005	0.29842	NA	NA	NA	NA	NA	NA	NA	NA	NA
HV	1.18928	2.28215	2.18736	2.12638	1.86011	2.04572	2.24643	2.25059	1.91511	2.29722	2.16189	0.0572	0.05158	0.06798	0.0596	0.0719	0.06034	0.06499	0.05959	0.08386	0.06628	0.08805
HV	1.69536	2.23077	2.62095	2.52695	2.71485	2.702	2.57722	2.81479	2.83772	2.94867	2.85697	0.02877	0.04918	0.07484	0.08005	0.05646	0.04264	0.03527	0.10633	0.14848	0.15008	0.32334
HV	1.87898	3.23795	2.81749	3.26927	3.48289	3.46241	3.49821	3.779	4.40581	3.57052	4.07349	0.11701	0.28314	0.27311	0.29937	0.3378	0.35632	0.35671	0.3826	0.38737	0.42119	0.49139
HV	1.19957	2.02687	2.02283	1.92037	2.22027	2.02754	2.02575	2.10157	2.29043	2.08998	2.2406	0.08574	0.14732	0.14286	0.12794	0.11936	0.11316	0.09705	0.10456	0.12485	0.1291	0.12914
HV	NA	NA	NA	NA	NA	NA	NA	NA	NA	NA	NA	0.02951	0.05098	0.04161	0.06387	0.11339	0.19973	0.21102	0.36145	0.39442	0.29518	0.38903
HV	3.04663	3.01823	4.45304	4.44811	NA	NA	NA	NA	NA	NA	NA	0.1303	0.15362	0.27914	0.72577	NA	NA	NA	NA	NA	NA	NA
HV	2.1707	2.79278	3.5947	3.74147	3.27305	2.90007	NA	NA	NA	NA	NA	0.02832	0.03264	0.03845	0.06172	0.09383	0.08602	NA	NA	NA	NA	NA
HV	1.13488	2.4458	2.58815	2.32215	2.30086	2.37299	2.23009	2.30595	2.21123	2.30704	1.95166	0.08348	0.16556	0.28799	0.36185	0.41192	0.3229	0.42324	0.49019	0.5356	0.53483	0.60258
HV	1.1686	1.77207	1.90089	1.91778	2.29605	2.29056	2.50517	2.42036	2.44121	2.79731	2.67946	0.13046	0.32801	0.29379	0.26187	0.31257	0.27802	0.34664	0.30023	0.25177	0.27903	0.28102
HV	1.51179	1.96152	2.39338	2.23627	2.65138	2.27944	2.1926	NA	NA	NA	NA	0.01467	0.04883	0.08932	0.12641	0.13545	0.1998	0.22947	NA	NA	NA	NA
HV	3.81102	3.94337	3.35562	2.97756	NA	NA	NA	NA	NA	NA	NA	NA	NA	NA	NA	NA	NA	NA	NA	NA	NA	NA
HV	1.9291	3.37366	3.40067	2.92688	3.05653	3.48366	3.18148	3.51587	3.34514	3.92701	3.83159	0.01158	0.01905	0.05577	0.05537	0.07281	0.06656	0.06415	0.07751	0.08436	0.15017	0.0975
HV	1.06075	1.65226	1.78166	2.04004	2.0417	2.05188	2.02443	2.05744	1.9774	2.08981	2.02367	0.25787	0.30801	0.25673	0.25128	0.27584	0.26121	0.26508	0.23756	0.24479	0.23743	0.20736
HV	1.4737	2.03507	2.05664	2.20672	2.20873	2.28996	2.49725	2.46374	2.58222	2.73746	2.65888	NA	NA	0.04467	0.05227	0.06449	0.05257	0.0919	0.08223	0.08298	0.08146	0.09497
HV	2.36412	2.62284	3.00681	3.44717	3.27768	2.82046	2.98366	3.39186	3.61228	3.24028	3.54946	0.04111	0.0889	0.07153	0.06783	0.06843	0.09856	0.11643	0.15785	0.16422	0.23172	0.12579
HV	2.70336	4.46817	6.60503	6.2787	5.86236	5.8138	6.02238	5.95801	5.69898	NA	NA	0.0364	0.03229	0.05839	0.06789	0.08716	0.12711	0.19578	0.27955	0.30115	NA	NA
HV	2.93511	3.20528	2.94233	2.42459	NA	NA	NA	NA	NA	NA	NA	0.1429	0.22983	0.21577	0.20872	NA	NA	NA	NA	NA	NA	NA
