# Supplementary material for: Deep phenotyping of post-infectious myalgic encephalomyelitis/chronic fatigue syndrome
Source: Nat Commun. 2024 Feb 21;15:907. doi: 10.1038/s41467-024-45107-3 (PMC10881493; doi:10.1038/s41467-024-45107-3)
Supplement: Supplementary file 6 — Source Data [file 41467_2024_45107_MOESM6_ESM.zip › Figures Source Data Files 12.30.23/Figure S5E.xlsx]

## Sheet: EEfRT_Full_Data
ID	Trial	Trial_Difficulty_Hard_is_1	Value_of_Reward	Probability_of_Reward
HV A	-1	1	1.78	0.5
HV A	-2	0	2.68	0.12
HV A	-3	1	3.58	0.5
HV A	-4	0	4.12	0.88
HV A	1	1	3.04	0.12
HV A	2	0	1.42	0.5
HV A	3	1	2.86	0.5
HV A	4	1	3.22	0.88
HV A	5	0	1.78	0.12
HV A	6	1	1.96	0.88
HV A	7	0	2.68	0.5
HV A	8	1	1.78	0.88
HV A	9	0	2.14	0.5
HV A	10	0	2.5	0.12
HV A	11	1	3.94	0.5
HV A	12	0	2.32	0.5
HV A	13	0	2.14	0.12
HV A	14	1	1.42	0.88
HV A	15	0	3.04	0.88
HV A	16	0	1.24	0.12
HV A	17	1	3.58	0.88
HV A	18	0	2.32	0.12
HV A	19	1	4.12	0.5
HV A	20	1	4.12	0.12
HV A	21	0	2.5	0.5
HV A	22	1	3.94	0.12
HV A	23	0	3.22	0.12
HV A	24	1	4.12	0.88
HV A	25	0	2.68	0.88
HV A	26	0	3.4	0.5
HV A	27	0	2.5	0.88
HV A	28	1	3.76	0.5
HV A	29	0	1.78	0.5
HV A	30	0	1.42	0.12
HV A	31	1	3.04	0.5
HV A	32	1	3.4	0.88
HV A	33	0	3.22	0.5
HV A	34	0	1.24	0.88
HV A	35	1	3.58	0.12
HV A	36	1	3.76	0.12
HV A	37	1	3.76	0.88
HV A	38	0	2.14	0.88
HV A	39	1	3.58	0.5
HV A	40	0	1.6	0.88
HV A	41	0	2.86	0.12
HV A	42	1	2.68	0.12
HV A	43	0	1.24	0.5
HV A	44	0	1.96	0.5
HV B	-1	0	1.78	0.5
HV B	-2	0	2.68	0.12
HV B	-3	1	3.58	0.5
HV B	-4	0	4.12	0.88
HV B	1	0	3.04	0.12
HV B	2	0	1.42	0.5
HV B	3	0	2.86	0.5
HV B	4	1	3.22	0.88
HV B	5	0	1.78	0.12
HV B	6	1	1.96	0.88
HV B	7	1	2.68	0.5
HV B	8	0	1.78	0.88
HV B	9	1	2.14	0.5
HV B	10	0	2.5	0.12
HV B	11	1	3.94	0.5
HV B	12	1	2.32	0.5
HV B	13	0	2.14	0.12
HV B	14	0	1.42	0.88
HV B	15	0	3.04	0.88
HV B	16	0	1.24	0.12
HV B	17	0	3.58	0.88
HV B	18	0	2.32	0.12
HV B	19	1	4.12	0.5
HV B	20	0	4.12	0.12
HV B	21	0	2.5	0.5
HV B	22	0	3.94	0.12
HV B	23	0	3.22	0.12
HV B	24	0	4.12	0.88
HV B	25	0	2.68	0.88
HV B	26	1	3.4	0.5
HV B	27	0	2.5	0.88
HV B	28	0	3.76	0.5
HV B	29	1	1.78	0.5
HV B	30	0	1.42	0.12
HV B	31	0	3.04	0.5
HV B	32	0	3.4	0.88
HV B	33	1	3.22	0.5
HV B	34	0	1.24	0.88
HV B	35	0	3.58	0.12
HV B	36	0	3.76	0.12
HV B	37	0	3.76	0.88
HV B	38	0	2.14	0.88
HV B	39	1	3.58	0.5
HV B	40	0	1.6	0.88
HV B	41	0	2.86	0.12
HV B	42	0	2.68	0.12
HV B	43	0	1.24	0.5
HV B	44	0	1.96	0.5
HV B	45	1	1.6	0.12
HV B	46	0	2.86	0.88
HV B	47	0	2.32	0.88
HV B	48	0	3.4	0.12
HV B	49	1	3.94	0.88
HV B	50	0	1.96	0.12
HV C	-1	0	1.78	0.5
HV C	-2	0	2.68	0.12
HV C	-3	1	3.58	0.5
HV C	-4	1	4.12	0.88
HV C	1	0	3.04	0.12
HV C	2	0	1.42	0.5
HV C	3	1	2.86	0.5
HV C	4	1	3.22	0.88
HV C	5	0	1.78	0.12
HV C	6	0	1.96	0.88
HV C	7	1	2.68	0.5
HV C	8	1	1.78	0.88
HV C	9	0	2.14	0.5
HV C	10	0	2.5	0.12
HV C	11	1	3.94	0.5
HV C	12	0	2.32	0.5
HV C	13	0	2.14	0.12
HV C	14	1	1.42	0.88
HV C	15	1	3.04	0.88
HV C	16	0	1.24	0.12
HV C	17	1	3.58	0.88
HV C	18	0	2.32	0.12
HV C	19	1	4.12	0.5
HV C	20	0	4.12	0.12
HV C	21	0	2.5	0.5
HV C	22	0	3.94	0.12
HV C	23	0	3.22	0.12
HV C	24	1	4.12	0.88
HV C	25	0	2.68	0.88
HV C	26	1	3.4	0.5
HV C	27	0	2.5	0.88
HV C	28	0	3.76	0.5
HV C	29	0	1.78	0.5
HV C	30	0	1.42	0.12
HV C	31	1	3.04	0.5
HV C	32	1	3.4	0.88
HV C	33	0	3.22	0.5
HV C	34	0	1.24	0.88
HV C	35	0	3.58	0.12
HV C	36	0	3.76	0.12
HV C	37	1	3.76	0.88
HV C	38	0	2.14	0.88
HV C	39	0	3.58	0.5
HV C	40	0	1.6	0.88
HV C	41	0	2.86	0.12
HV C	42	0	2.68	0.12
HV C	43	0	1.24	0.5
HV C	44	0	1.96	0.5
HV C	45	0	1.6	0.12
HV C	46	0	2.86	0.88
HV C	47	0	2.32	0.88
HV C	48	0	3.4	0.12
HV D	-1	0	1.78	0.5
HV D	-2	0	2.68	0.12
HV D	-3	1	3.58	0.5
HV D	-4	1	4.12	0.88
HV D	1	0	3.04	0.12
HV D	2	0	1.42	0.5
HV D	3	1	2.86	0.5
HV D	4	1	3.22	0.88
HV D	5	0	1.78	0.12
HV D	6	1	1.96	0.88
HV D	7	1	2.68	0.5
HV D	8	1	1.78	0.88
HV D	9	0	2.14	0.5
HV D	10	1	2.5	0.12
HV D	11	1	3.94	0.5
HV D	12	0	2.32	0.5
HV D	13	0	2.14	0.12
HV D	14	1	1.42	0.88
HV D	15	1	3.04	0.88
HV D	16	0	1.24	0.12
HV D	17	1	3.58	0.88
HV D	18	0	2.32	0.12
HV D	19	1	4.12	0.5
HV D	20	0	4.12	0.12
HV D	21	0	2.5	0.5
HV D	22	0	3.94	0.12
HV D	23	1	3.22	0.12
HV D	24	1	4.12	0.88
HV D	25	1	2.68	0.88
HV D	26	0	3.4	0.5
HV D	27	1	2.5	0.88
HV D	28	0	3.76	0.5
HV D	29	0	1.78	0.5
HV D	30	0	1.42	0.12
HV D	31	0	3.04	0.5
HV D	32	1	3.4	0.88
HV D	33	0	3.22	0.5
HV D	34	0	1.24	0.88
HV D	35	0	3.58	0.12
HV D	36	0	3.76	0.12
HV D	37	1	3.76	0.88
HV D	38	1	2.14	0.88
HV D	39	0	3.58	0.5
HV D	40	0	1.6	0.88
HV D	41	0	2.86	0.12
HV D	42	0	2.68	0.12
HV D	43	0	1.24	0.5
HV D	44	0	1.96	0.5
HV D	45	0	1.6	0.12
HV D	46	0	2.86	0.88
HV D	47	0	2.32	0.88
HV E	-1	0	1.78	0.5
HV E	-2	0	2.68	0.12
HV E	-3	1	3.58	0.5
HV E	-4	0	4.12	0.88
HV E	1	1	3.04	0.12
HV E	2	0	1.42	0.5
HV E	3	0	2.86	0.5
HV E	4	0	3.22	0.88
HV E	5	0	1.78	0.12
HV E	6	0	1.96	0.88
HV E	7	0	2.68	0.5
HV E	8	0	1.78	0.88
HV E	9	0	2.14	0.5
HV E	10	0	2.5	0.12
HV E	11	0	3.94	0.5
HV E	12	0	2.32	0.5
HV E	13	0	2.14	0.12
HV E	14	1	1.42	0.88
HV E	15	1	3.04	0.88
HV E	16	0	1.24	0.12
HV E	17	1	3.58	0.88
HV E	18	0	2.32	0.12
HV E	19	0	4.12	0.5
HV E	20	0	4.12	0.12
HV E	21	0	2.5	0.5
HV E	22	1	3.94	0.12
HV E	23	0	3.22	0.12
HV E	24	1	4.12	0.88
HV E	25	1	2.68	0.88
HV E	26	1	3.4	0.5
HV E	27	1	2.5	0.88
HV E	28	1	3.76	0.5
HV E	29	0	1.78	0.5
HV E	30	0	1.42	0.12
HV E	31	1	3.04	0.5
HV E	32	1	3.4	0.88
HV E	33	0	3.22	0.5
HV E	34	0	1.24	0.88
HV E	35	0	3.58	0.12
HV E	36	0	3.76	0.12
HV E	37	1	3.76	0.88
HV E	38	1	2.14	0.88
HV E	39	1	3.58	0.5
HV E	40	0	1.6	0.88
HV E	41	0	2.86	0.12
HV E	42	0	2.68	0.12
HV E	43	0	1.24	0.5
HV E	44	0	1.96	0.5
HV E	45	0	1.6	0.12
HV E	46	1	2.86	0.88
HV E	47	1	2.32	0.88
HV G	-1	0	1.78	0.5
HV G	-2	0	2.68	0.12
HV G	-3	1	3.58	0.5
HV G	-4	0	4.12	0.88
HV G	1	0	3.04	0.12
HV G	2	1	1.42	0.5
HV G	3	0	2.86	0.5
HV G	4	0	3.22	0.88
HV G	5	0	1.78	0.12
HV G	6	1	1.96	0.88
HV G	7	0	2.68	0.5
HV G	8	1	1.78	0.88
HV G	9	0	2.14	0.5
HV G	10	0	2.5	0.12
HV G	11	1	3.94	0.5
HV G	12	0	2.32	0.5
HV G	13	0	2.14	0.12
HV G	14	1	1.42	0.88
HV G	15	1	3.04	0.88
HV G	16	0	1.24	0.12
HV G	17	1	3.58	0.88
HV G	18	0	2.32	0.12
HV G	19	0	4.12	0.5
HV G	20	0	4.12	0.12
HV G	21	0	2.5	0.5
HV G	22	0	3.94	0.12
HV G	23	0	3.22	0.12
HV G	24	1	4.12	0.88
HV G	25	1	2.68	0.88
HV G	26	0	3.4	0.5
HV G	27	1	2.5	0.88
HV G	28	0	3.76	0.5
HV G	29	0	1.78	0.5
HV G	30	0	1.42	0.12
HV G	31	1	3.04	0.5
HV G	32	1	3.4	0.88
HV G	33	1	3.22	0.5
HV G	34	0	1.24	0.88
HV G	35	0	3.58	0.12
HV G	36	0	3.76	0.12
HV G	37	1	3.76	0.88
HV G	38	0	2.14	0.88
HV G	39	1	3.58	0.5
HV G	40	1	1.6	0.88
HV G	41	0	2.86	0.12
HV G	42	0	2.68	0.12
HV G	43	0	1.24	0.5
HV G	44	1	1.96	0.5
HV G	45	0	1.6	0.12
HV G	46	1	2.86	0.88
HV G	47	1	2.32	0.88
HV G	48	0	3.4	0.12
HV G	49	1	3.94	0.88
HV H	-1	0	1.78	0.5
HV H	-2	1	2.68	0.12
HV H	-3	1	3.58	0.5
HV H	-4	0	4.12	0.88
HV H	1	0	3.04	0.12
HV H	2	1	1.42	0.5
HV H	3	1	2.86	0.5
HV H	4	1	3.22	0.88
HV H	5	0	1.78	0.12
HV H	6	1	1.96	0.88
HV H	7	1	2.68	0.5
HV H	8	1	1.78	0.88
HV H	9	0	2.14	0.5
HV H	10	1	2.5	0.12
HV H	11	1	3.94	0.5
HV H	12	1	2.32	0.5
HV H	13	1	2.14	0.12
HV H	14	0	1.42	0.88
HV H	15	1	3.04	0.88
HV H	16	0	1.24	0.12
HV H	17	1	3.58	0.88
HV H	18	1	2.32	0.12
HV H	19	1	4.12	0.5
HV H	20	1	4.12	0.12
HV H	21	1	2.5	0.5
HV H	22	1	3.94	0.12
HV H	23	1	3.22	0.12
HV H	24	1	4.12	0.88
HV H	25	1	2.68	0.88
HV H	26	1	3.4	0.5
HV H	27	1	2.5	0.88
HV H	28	1	3.76	0.5
HV H	29	0	1.78	0.5
HV H	30	0	1.42	0.12
HV H	31	1	3.04	0.5
HV H	32	1	3.4	0.88
HV H	33	1	3.22	0.5
HV H	34	0	1.24	0.88
HV H	35	1	3.58	0.12
HV I	-1	0	1.78	0.5
HV I	-2	0	2.68	0.12
HV I	-3	1	3.58	0.5
HV I	-4	0	4.12	0.88
HV I	1	0	3.04	0.12
HV I	2	1	1.42	0.5
HV I	3	1	2.86	0.5
HV I	4	0	3.22	0.88
HV I	5	0	1.78	0.12
HV I	6	1	1.96	0.88
HV I	7	0	2.68	0.5
HV I	8	1	1.78	0.88
HV I	9	0	2.14	0.5
HV I	10	1	2.5	0.12
HV I	11	0	3.94	0.5
HV I	12	0	2.32	0.5
HV I	13	0	2.14	0.12
HV I	14	1	1.42	0.88
HV I	15	1	3.04	0.88
HV I	16	0	1.24	0.12
HV I	17	1	3.58	0.88
HV I	18	0	2.32	0.12
HV I	19	0	4.12	0.5
HV I	20	0	4.12	0.12
HV I	21	1	2.5	0.5
HV I	22	0	3.94	0.12
HV I	23	0	3.22	0.12
HV I	24	1	4.12	0.88
HV I	25	0	2.68	0.88
HV I	26	0	3.4	0.5
HV I	27	1	2.5	0.88
HV I	28	0	3.76	0.5
HV I	29	0	1.78	0.5
HV I	30	0	1.42	0.12
HV I	31	1	3.04	0.5
HV I	32	1	3.4	0.88
HV I	33	0	3.22	0.5
HV I	34	0	1.24	0.88
HV I	35	0	3.58	0.12
HV I	36	0	3.76	0.12
HV I	37	1	3.76	0.88
HV I	38	1	2.14	0.88
HV I	39	0	3.58	0.5
HV I	40	0	1.6	0.88
HV I	41	0	2.86	0.12
HV I	42	0	2.68	0.12
HV I	43	0	1.24	0.5
HV I	44	0	1.96	0.5
HV I	45	0	1.6	0.12
HV I	46	1	2.86	0.88
HV I	47	1	2.32	0.88
HV I	48	0	3.4	0.12
HV J	-1	0	1.78	0.5
HV J	-2	1	2.68	0.12
HV J	-3	1	3.58	0.5
HV J	-4	0	4.12	0.88
HV J	1	0	3.04	0.12
HV J	2	1	1.42	0.5
HV J	3	0	2.86	0.5
HV J	4	0	3.22	0.88
HV J	5	0	1.78	0.12
HV J	6	1	1.96	0.88
HV J	7	1	2.68	0.5
HV J	8	0	1.78	0.88
HV J	9	0	2.14	0.5
HV J	10	0	2.5	0.12
HV J	11	1	3.94	0.5
HV J	12	0	2.32	0.5
HV J	13	0	2.14	0.12
HV J	14	1	1.42	0.88
HV J	15	1	3.04	0.88
HV J	16	0	1.24	0.12
HV J	17	1	3.58	0.88
HV J	18	0	2.32	0.12
HV J	19	0	4.12	0.5
HV J	20	1	4.12	0.12
HV J	21	0	2.5	0.5
HV J	22	0	3.94	0.12
HV J	23	1	3.22	0.12
HV J	24	1	4.12	0.88
HV J	25	0	2.68	0.88
HV J	26	0	3.4	0.5
HV J	27	1	2.5	0.88
HV J	28	0	3.76	0.5
HV J	29	0	1.78	0.5
HV J	30	0	1.42	0.12
HV J	31	1	3.04	0.5
HV J	32	1	3.4	0.88
HV J	33	0	3.22	0.5
HV J	34	0	1.24	0.88
HV J	35	0	3.58	0.12
HV J	36	1	3.76	0.12
HV J	37	1	3.76	0.88
HV J	38	0	2.14	0.88
HV J	39	0	3.58	0.5
HV J	40	0	1.6	0.88
HV J	41	0	2.86	0.12
HV J	42	1	2.68	0.12
HV J	43	0	1.24	0.5
HV J	44	0	1.96	0.5
HV J	45	0	1.6	0.12
HV J	46	1	2.86	0.88
HV K	-1	0	1.78	0.5
HV K	-2	0	2.68	0.12
HV K	-3	1	3.58	0.5
HV K	-4	0	4.12	0.88
HV K	1	0	3.04	0.12
HV K	2	0	1.42	0.5
HV K	3	1	2.86	0.5
HV K	4	1	3.22	0.88
HV K	5	0	1.78	0.12
HV K	6	1	1.96	0.88
HV K	7	0	2.68	0.5
HV K	8	1	1.78	0.88
HV K	9	1	2.14	0.5
HV K	10	0	2.5	0.12
HV K	11	1	3.94	0.5
HV K	12	1	2.32	0.5
HV K	13	0	2.14	0.12
HV K	14	1	1.42	0.88
HV K	15	1	3.04	0.88
HV K	16	0	1.24	0.12
HV K	17	1	3.58	0.88
HV K	18	0	2.32	0.12
HV K	19	1	4.12	0.5
HV K	20	1	4.12	0.12
HV K	21	1	2.5	0.5
HV K	22	1	3.94	0.12
HV K	23	0	3.22	0.12
HV K	24	1	4.12	0.88
HV K	25	1	2.68	0.88
HV K	26	1	3.4	0.5
HV K	27	1	2.5	0.88
HV K	28	1	3.76	0.5
HV K	29	0	1.78	0.5
HV K	30	0	1.42	0.12
HV K	31	1	3.04	0.5
HV K	32	1	3.4	0.88
HV K	33	1	3.22	0.5
HV K	34	0	1.24	0.88
HV K	35	1	3.58	0.12
HV K	36	0	3.76	0.12
HV K	37	1	3.76	0.88
HV K	38	1	2.14	0.88
HV K	39	1	3.58	0.5
HV K	40	0	1.6	0.88
HV K	41	0	2.86	0.12
HV K	42	0	2.68	0.12
HV K	43	0	1.24	0.5
HV L	-1	0	1.78	0.5
HV L	-2	1	2.68	0.12
HV L	-3	1	3.58	0.5
HV L	-4	1	4.12	0.88
HV L	1	1	3.04	0.12
HV L	2	1	1.42	0.5
HV L	3	0	2.86	0.5
HV L	4	1	3.22	0.88
HV L	5	0	1.78	0.12
HV L	6	0	1.96	0.88
HV L	7	1	2.68	0.5
HV L	8	0	1.78	0.88
HV L	9	0	2.14	0.5
HV L	10	1	2.5	0.12
HV L	11	1	3.94	0.5
HV L	12	0	2.32	0.5
HV L	13	0	2.14	0.12
HV L	14	0	1.42	0.88
HV L	15	1	3.04	0.88
HV L	16	0	1.24	0.12
HV L	17	1	3.58	0.88
HV L	18	0	2.32	0.12
HV L	19	1	4.12	0.5
HV L	20	1	4.12	0.12
HV L	21	0	2.5	0.5
HV L	22	1	3.94	0.12
HV L	23	0	3.22	0.12
HV L	24	1	4.12	0.88
HV L	25	0	2.68	0.88
HV L	26	0	3.4	0.5
HV L	27	0	2.5	0.88
HV L	28	1	3.76	0.5
HV L	29	0	1.78	0.5
HV L	30	0	1.42	0.12
HV L	31	0	3.04	0.5
HV L	32	1	3.4	0.88
HV L	33	1	3.22	0.5
HV L	34	0	1.24	0.88
HV L	35	0	3.58	0.12
HV L	36	1	3.76	0.12
HV L	37	1	3.76	0.88
HV L	38	0	2.14	0.88
HV L	39	0	3.58	0.5
HV L	40	0	1.6	0.88
HV L	41	1	2.86	0.12
HV L	42	0	2.68	0.12
HV L	43	0	1.24	0.5
HV L	44	0	1.96	0.5
HV L	45	0	1.6	0.12
HV L	46	0	2.86	0.88
HV L	47	0	2.32	0.88
HV L	48	1	3.4	0.12
HV L	49	1	3.94	0.88
HV M	-1	0	1.78	0.5
HV M	-2	0	2.68	0.12
HV M	-3	1	3.58	0.5
HV M	-4	1	4.12	0.88
HV M	1	0	3.04	0.12
HV M	2	1	1.42	0.5
HV M	3	1	2.86	0.5
HV M	4	1	3.22	0.88
HV M	5	0	1.78	0.12
HV M	6	1	1.96	0.88
HV M	7	1	2.68	0.5
HV M	8	1	1.78	0.88
HV M	9	0	2.14	0.5
HV M	10	0	2.5	0.12
HV M	11	1	3.94	0.5
HV M	12	1	2.32	0.5
HV M	13	0	2.14	0.12
HV M	14	1	1.42	0.88
HV M	15	1	3.04	0.88
HV M	16	0	1.24	0.12
HV M	17	1	3.58	0.88
HV M	18	0	2.32	0.12
HV M	19	1	4.12	0.5
HV M	20	0	4.12	0.12
HV M	21	1	2.5	0.5
HV M	22	0	3.94	0.12
HV M	23	0	3.22	0.12
HV M	24	1	4.12	0.88
HV M	25	1	2.68	0.88
HV M	26	1	3.4	0.5
HV M	27	1	2.5	0.88
HV M	28	0	3.76	0.5
HV M	29	0	1.78	0.5
HV M	30	0	1.42	0.12
HV M	31	0	3.04	0.5
HV M	32	1	3.4	0.88
HV M	33	0	3.22	0.5
HV M	34	0	1.24	0.88
HV M	35	0	3.58	0.12
HV M	36	0	3.76	0.12
HV M	37	1	3.76	0.88
HV M	38	1	2.14	0.88
HV M	39	0	3.58	0.5
HV M	40	0	1.6	0.88
HV M	41	0	2.86	0.12
HV M	42	0	2.68	0.12
HV M	43	0	1.24	0.5
HV M	44	0	1.96	0.5
HV M	45	0	1.6	0.12
HV M	46	0	2.86	0.88
HV N	-1	0	1.78	0.5
HV N	-2	0	2.68	0.12
HV N	-3	1	3.58	0.5
HV N	-4	1	4.12	0.88
HV N	1	0	3.04	0.12
HV N	2	0	1.42	0.5
HV N	3	1	2.86	0.5
HV N	4	1	3.22	0.88
HV N	5	0	1.78	0.12
HV N	6	0	1.96	0.88
HV N	7	0	2.68	0.5
HV N	8	0	1.78	0.88
HV N	9	0	2.14	0.5
HV N	10	0	2.5	0.12
HV N	11	0	3.94	0.5
HV N	12	0	2.32	0.5
HV N	13	0	2.14	0.12
HV N	14	0	1.42	0.88
HV N	15	1	3.04	0.88
HV N	16	0	1.24	0.12
HV N	17	1	3.58	0.88
HV N	18	0	2.32	0.12
HV N	19	0	4.12	0.5
HV N	20	0	4.12	0.12
HV N	21	0	2.5	0.5
HV N	22	0	3.94	0.12
HV N	23	0	3.22	0.12
HV N	24	1	4.12	0.88
HV N	25	1	2.68	0.88
HV N	26	0	3.4	0.5
HV N	27	1	2.5	0.88
HV N	28	0	3.76	0.5
HV N	29	0	1.78	0.5
HV N	30	0	1.42	0.12
HV N	31	0	3.04	0.5
HV N	32	1	3.4	0.88
HV N	33	0	3.22	0.5
HV N	34	0	1.24	0.88
HV N	35	0	3.58	0.12
HV N	36	0	3.76	0.12
HV N	37	1	3.76	0.88
HV N	38	1	2.14	0.88
HV N	39	0	3.58	0.5
HV N	40	0	1.6	0.88
HV N	41	0	2.86	0.12
HV N	42	0	2.68	0.12
HV N	43	0	1.24	0.5
HV N	44	0	1.96	0.5
HV N	45	0	1.6	0.12
HV N	46	1	2.86	0.88
HV N	47	1	2.32	0.88
HV N	48	0	3.4	0.12
HV N	49	1	3.94	0.88
HV N	50	0	1.96	0.12
HV N	51	0	1.6	0.5
HV O	-1	0	1.78	0.5
HV O	-2	0	2.68	0.12
HV O	-3	1	3.58	0.5
HV O	-4	1	4.12	0.88
HV O	1	0	3.04	0.12
HV O	2	1	1.42	0.5
HV O	3	1	2.86	0.5
HV O	4	0	3.22	0.88
HV O	5	1	1.78	0.12
HV O	6	0	1.96	0.88
HV O	7	0	2.68	0.5
HV O	8	1	1.78	0.88
HV O	9	0	2.14	0.5
HV O	10	1	2.5	0.12
HV O	11	0	3.94	0.5
HV O	12	1	2.32	0.5
HV O	13	0	2.14	0.12
HV O	14	1	1.42	0.88
HV O	15	1	3.04	0.88
HV O	16	0	1.24	0.12
HV O	17	0	3.58	0.88
HV O	18	1	2.32	0.12
HV O	19	0	4.12	0.5
HV O	20	1	4.12	0.12
HV O	21	0	2.5	0.5
HV O	22	1	3.94	0.12
HV O	23	0	3.22	0.12
HV O	24	1	4.12	0.88
HV O	25	0	2.68	0.88
HV O	26	1	3.4	0.5
HV O	27	0	2.5	0.88
HV O	28	1	3.76	0.5
HV O	29	0	1.78	0.5
HV O	30	1	1.42	0.12
HV O	31	0	3.04	0.5
HV O	32	1	3.4	0.88
HV O	33	1	3.22	0.5
HV O	34	0	1.24	0.88
HV O	35	0	3.58	0.12
HV O	36	1	3.76	0.12
HV O	37	0	3.76	0.88
HV O	38	1	2.14	0.88
HV O	39	0	3.58	0.5
HV O	40	1	1.6	0.88
HV O	41	0	2.86	0.12
HV O	42	0	2.68	0.12
HV O	43	0	1.24	0.5
HV O	44	0	1.96	0.5
HV P	-1	0	1.78	0.5
HV P	-2	0	2.68	0.12
HV P	-3	1	3.58	0.5
HV P	-4	1	4.12	0.88
HV P	1	0	3.04	0.12
HV P	2	1	1.42	0.5
HV P	3	1	2.86	0.5
HV P	4	1	3.22	0.88
HV P	5	0	1.78	0.12
HV P	6	1	1.96	0.88
HV P	7	1	2.68	0.5
HV P	8	1	1.78	0.88
HV P	9	0	2.14	0.5
HV P	10	0	2.5	0.12
HV P	11	1	3.94	0.5
HV P	12	0	2.32	0.5
HV P	13	1	2.14	0.12
HV P	14	1	1.42	0.88
HV P	15	1	3.04	0.88
HV P	16	0	1.24	0.12
HV P	17	1	3.58	0.88
HV P	18	0	2.32	0.12
HV P	19	1	4.12	0.5
HV P	20	1	4.12	0.12
HV P	21	1	2.5	0.5
HV P	22	1	3.94	0.12
HV P	23	0	3.22	0.12
HV P	24	1	4.12	0.88
HV P	25	1	2.68	0.88
HV P	26	1	3.4	0.5
HV P	27	1	2.5	0.88
HV P	28	1	3.76	0.5
HV P	29	0	1.78	0.5
HV P	30	0	1.42	0.12
HV P	31	1	3.04	0.5
HV P	32	1	3.4	0.88
HV P	33	1	3.22	0.5
HV P	34	1	1.24	0.88
HV P	35	0	3.58	0.12
HV P	36	1	3.76	0.12
HV P	37	1	3.76	0.88
HV P	38	1	2.14	0.88
HV Q	-1	0	1.78	0.5
HV Q	-2	1	2.68	0.12
HV Q	-3	1	3.58	0.5
HV Q	-4	0	4.12	0.88
HV Q	1	0	3.04	0.12
HV Q	2	0	1.42	0.5
HV Q	3	0	2.86	0.5
HV Q	4	1	3.22	0.88
HV Q	5	0	1.78	0.12
HV Q	6	1	1.96	0.88
HV Q	7	0	2.68	0.5
HV Q	8	0	1.78	0.88
HV Q	9	0	2.14	0.5
HV Q	10	0	2.5	0.12
HV Q	11	1	3.94	0.5
HV Q	12	1	2.32	0.5
HV Q	13	0	2.14	0.12
HV Q	14	0	1.42	0.88
HV Q	15	1	3.04	0.88
HV Q	16	0	1.24	0.12
HV Q	17	1	3.58	0.88
HV Q	18	0	2.32	0.12
HV Q	19	1	4.12	0.5
HV Q	20	0	4.12	0.12
HV Q	21	0	2.5	0.5
HV Q	22	0	3.94	0.12
HV Q	23	0	3.22	0.12
HV Q	24	1	4.12	0.88
HV Q	25	1	2.68	0.88
HV Q	26	1	3.4	0.5
HV Q	27	1	2.5	0.88
HV Q	28	1	3.76	0.5
HV Q	29	0	1.78	0.5
HV Q	30	0	1.42	0.12
HV Q	31	0	3.04	0.5
HV Q	32	1	3.4	0.88
HV Q	33	0	3.22	0.5
HV Q	34	0	1.24	0.88
HV Q	35	0	3.58	0.12
HV Q	36	0	3.76	0.12
HV Q	37	1	3.76	0.88
HV Q	38	1	2.14	0.88
HV Q	39	1	3.58	0.5
HV Q	40	0	1.6	0.88
HV Q	41	0	2.86	0.12
HV Q	42	0	2.68	0.12
HV Q	43	0	1.24	0.5
HV Q	44	0	1.96	0.5
HV Q	45	0	1.6	0.12
HV Q	46	1	2.86	0.88
HV Q	47	1	2.32	0.88
HV Q	48	0	3.4	0.12
HV Q	49	1	3.94	0.88
PI-ME/CFS A	-1	0	1.78	0.5
PI-ME/CFS A	-2	1	2.68	0.12
PI-ME/CFS A	-3	1	3.58	0.5
PI-ME/CFS A	-4	1	4.12	0.88
PI-ME/CFS A	1	0	3.04	0.12
PI-ME/CFS A	2	0	1.42	0.5
PI-ME/CFS A	3	0	2.86	0.5
PI-ME/CFS A	4	1	3.22	0.88
PI-ME/CFS A	5	0	1.78	0.12
PI-ME/CFS A	6	1	1.96	0.88
PI-ME/CFS A	7	0	2.68	0.5
PI-ME/CFS A	8	1	1.78	0.88
PI-ME/CFS A	9	0	2.14	0.5
PI-ME/CFS A	10	0	2.5	0.12
PI-ME/CFS A	11	1	3.94	0.5
PI-ME/CFS A	12	0	2.32	0.5
PI-ME/CFS A	13	1	2.14	0.12
PI-ME/CFS A	14	1	1.42	0.88
PI-ME/CFS A	15	1	3.04	0.88
PI-ME/CFS A	16	0	1.24	0.12
PI-ME/CFS A	17	1	3.58	0.88
PI-ME/CFS A	18	0	2.32	0.12
PI-ME/CFS A	19	0	4.12	0.5
PI-ME/CFS A	20	0	4.12	0.12
PI-ME/CFS A	21	0	2.5	0.5
PI-ME/CFS A	22	0	3.94	0.12
PI-ME/CFS A	23	0	3.22	0.12
PI-ME/CFS A	24	1	4.12	0.88
PI-ME/CFS A	25	0	2.68	0.88
PI-ME/CFS A	26	0	3.4	0.5
PI-ME/CFS A	27	0	2.5	0.88
PI-ME/CFS A	28	1	3.76	0.5
PI-ME/CFS A	29	0	1.78	0.5
PI-ME/CFS A	30	0	1.42	0.12
PI-ME/CFS A	31	1	3.04	0.5
PI-ME/CFS A	32	1	3.4	0.88
PI-ME/CFS A	33	0	3.22	0.5
PI-ME/CFS A	34	0	1.24	0.88
PI-ME/CFS A	35	0	3.58	0.12
PI-ME/CFS A	36	0	3.76	0.12
PI-ME/CFS A	37	1	3.76	0.88
PI-ME/CFS A	38	0	2.14	0.88
PI-ME/CFS A	39	1	3.58	0.5
PI-ME/CFS A	40	0	1.6	0.88
PI-ME/CFS A	41	0	2.86	0.12
PI-ME/CFS A	42	0	2.68	0.12
PI-ME/CFS A	43	0	1.24	0.5
PI-ME/CFS A	44	0	1.96	0.5
PI-ME/CFS A	45	0	1.6	0.12
PI-ME/CFS A	46	1	2.86	0.88
PI-ME/CFS A	47	0	2.32	0.88
PI-ME/CFS B	-1	0	1.78	0.5
PI-ME/CFS B	-2	0	2.68	0.12
PI-ME/CFS B	-3	1	3.58	0.5
PI-ME/CFS B	-4	1	4.12	0.88
PI-ME/CFS B	1	0	3.04	0.12
PI-ME/CFS B	2	1	1.42	0.5
PI-ME/CFS B	3	0	2.86	0.5
PI-ME/CFS B	4	1	3.22	0.88
PI-ME/CFS B	5	0	1.78	0.12
PI-ME/CFS B	6	0	1.96	0.88
PI-ME/CFS B	7	0	2.68	0.5
PI-ME/CFS B	8	1	1.78	0.88
PI-ME/CFS B	9	1	2.14	0.5
PI-ME/CFS B	10	0	2.5	0.12
PI-ME/CFS B	11	1	3.94	0.5
PI-ME/CFS B	12	0	2.32	0.5
PI-ME/CFS B	13	0	2.14	0.12
PI-ME/CFS B	14	0	1.42	0.88
PI-ME/CFS B	15	0	3.04	0.88
PI-ME/CFS B	16	0	1.24	0.12
PI-ME/CFS B	17	1	3.58	0.88
PI-ME/CFS B	18	0	2.32	0.12
PI-ME/CFS B	19	0	4.12	0.5
PI-ME/CFS B	20	0	4.12	0.12
PI-ME/CFS B	21	0	2.5	0.5
PI-ME/CFS B	22	0	3.94	0.12
PI-ME/CFS B	23	0	3.22	0.12
PI-ME/CFS B	24	1	4.12	0.88
PI-ME/CFS B	25	0	2.68	0.88
PI-ME/CFS B	26	0	3.4	0.5
PI-ME/CFS B	27	0	2.5	0.88
PI-ME/CFS B	28	0	3.76	0.5
PI-ME/CFS B	29	0	1.78	0.5
PI-ME/CFS B	30	0	1.42	0.12
PI-ME/CFS B	31	0	3.04	0.5
PI-ME/CFS B	32	1	3.4	0.88
PI-ME/CFS B	33	0	3.22	0.5
PI-ME/CFS B	34	0	1.24	0.88
PI-ME/CFS B	35	0	3.58	0.12
PI-ME/CFS B	36	0	3.76	0.12
PI-ME/CFS B	37	0	3.76	0.88
PI-ME/CFS B	38	0	2.14	0.88
PI-ME/CFS B	39	0	3.58	0.5
PI-ME/CFS B	40	0	1.6	0.88
PI-ME/CFS B	41	0	2.86	0.12
PI-ME/CFS B	42	0	2.68	0.12
PI-ME/CFS B	43	0	1.24	0.5
PI-ME/CFS B	44	0	1.96	0.5
PI-ME/CFS B	45	0	1.6	0.12
PI-ME/CFS B	46	1	2.86	0.88
PI-ME/CFS B	47	0	2.32	0.88
PI-ME/CFS B	48	0	3.4	0.12
PI-ME/CFS B	49	0	3.94	0.88
PI-ME/CFS B	50	0	1.96	0.12
PI-ME/CFS B	51	0	1.6	0.5
PI-ME/CFS B	52	0	2.59	0.12
PI-ME/CFS B	53	0	3.49	0.88
PI-ME/CFS C	-1	0	1.78	0.5
PI-ME/CFS C	-2	1	2.68	0.12
PI-ME/CFS C	-3	1	3.58	0.5
PI-ME/CFS C	-4	0	4.12	0.88
PI-ME/CFS C	1	1	3.04	0.12
PI-ME/CFS C	2	0	1.42	0.5
PI-ME/CFS C	3	1	2.86	0.5
PI-ME/CFS C	4	1	3.22	0.88
PI-ME/CFS C	5	0	1.78	0.12
PI-ME/CFS C	6	0	1.96	0.88
PI-ME/CFS C	7	0	2.68	0.5
PI-ME/CFS C	8	1	1.78	0.88
PI-ME/CFS C	9	0	2.14	0.5
PI-ME/CFS C	10	1	2.5	0.12
PI-ME/CFS C	11	1	3.94	0.5
PI-ME/CFS C	12	0	2.32	0.5
PI-ME/CFS C	13	0	2.14	0.12
PI-ME/CFS C	14	1	1.42	0.88
PI-ME/CFS C	15	1	3.04	0.88
PI-ME/CFS C	16	0	1.24	0.12
PI-ME/CFS C	17	1	3.58	0.88
PI-ME/CFS C	18	0	2.32	0.12
PI-ME/CFS C	19	1	4.12	0.5
PI-ME/CFS C	20	0	4.12	0.12
PI-ME/CFS C	21	0	2.5	0.5
PI-ME/CFS C	22	0	3.94	0.12
PI-ME/CFS C	23	0	3.22	0.12
PI-ME/CFS C	24	1	4.12	0.88
PI-ME/CFS C	25	1	2.68	0.88
PI-ME/CFS C	26	1	3.4	0.5
PI-ME/CFS C	27	1	2.5	0.88
PI-ME/CFS C	28	1	3.76	0.5
PI-ME/CFS C	29	0	1.78	0.5
PI-ME/CFS C	30	0	1.42	0.12
PI-ME/CFS C	31	1	3.04	0.5
PI-ME/CFS C	32	1	3.4	0.88
PI-ME/CFS C	33	0	3.22	0.5
PI-ME/CFS C	34	0	1.24	0.88
PI-ME/CFS C	35	0	3.58	0.12
PI-ME/CFS C	36	0	3.76	0.12
PI-ME/CFS C	37	1	3.76	0.88
PI-ME/CFS C	38	1	2.14	0.88
PI-ME/CFS C	39	0	3.58	0.5
PI-ME/CFS C	40	0	1.6	0.88
PI-ME/CFS C	41	0	2.86	0.12
PI-ME/CFS C	42	0	2.68	0.12
PI-ME/CFS C	43	0	1.24	0.5
PI-ME/CFS C	44	0	1.96	0.5
PI-ME/CFS C	45	0	1.6	0.12
PI-ME/CFS C	46	1	2.86	0.88
PI-ME/CFS D	-1	0	1.78	0.5
PI-ME/CFS D	-2	1	2.68	0.12
PI-ME/CFS D	-3	0	3.58	0.5
PI-ME/CFS D	-4	1	4.12	0.88
PI-ME/CFS D	1	1	3.04	0.12
PI-ME/CFS D	2	0	1.42	0.5
PI-ME/CFS D	3	1	2.86	0.5
PI-ME/CFS D	4	1	3.22	0.88
PI-ME/CFS D	5	0	1.78	0.12
PI-ME/CFS D	6	0	1.96	0.88
PI-ME/CFS D	7	1	2.68	0.5
PI-ME/CFS D	8	1	1.78	0.88
PI-ME/CFS D	9	0	2.14	0.5
PI-ME/CFS D	10	0	2.5	0.12
PI-ME/CFS D	11	1	3.94	0.5
PI-ME/CFS D	12	1	2.32	0.5
PI-ME/CFS D	13	0	2.14	0.12
PI-ME/CFS D	14	1	1.42	0.88
PI-ME/CFS D	15	1	3.04	0.88
PI-ME/CFS D	16	0	1.24	0.12
PI-ME/CFS D	17	1	3.58	0.88
PI-ME/CFS D	18	0	2.32	0.12
PI-ME/CFS D	19	1	4.12	0.5
PI-ME/CFS D	20	0	4.12	0.12
PI-ME/CFS D	21	1	2.5	0.5
PI-ME/CFS D	22	1	3.94	0.12
PI-ME/CFS D	23	1	3.22	0.12
PI-ME/CFS D	24	1	4.12	0.88
PI-ME/CFS D	25	1	2.68	0.88
PI-ME/CFS D	26	0	3.4	0.5
PI-ME/CFS D	27	1	2.5	0.88
PI-ME/CFS D	28	0	3.76	0.5
PI-ME/CFS D	29	0	1.78	0.5
PI-ME/CFS D	30	0	1.42	0.12
PI-ME/CFS D	31	1	3.04	0.5
PI-ME/CFS D	32	1	3.4	0.88
PI-ME/CFS D	33	0	3.22	0.5
PI-ME/CFS D	34	0	1.24	0.88
PI-ME/CFS D	35	0	3.58	0.12
PI-ME/CFS D	36	0	3.76	0.12
PI-ME/CFS D	37	1	3.76	0.88
PI-ME/CFS D	38	1	2.14	0.88
PI-ME/CFS D	39	0	3.58	0.5
PI-ME/CFS D	40	0	1.6	0.88
PI-ME/CFS E	-1	0	1.78	0.5
PI-ME/CFS E	-2	1	2.68	0.12
PI-ME/CFS E	-3	0	3.58	0.5
PI-ME/CFS E	-4	0	4.12	0.88
PI-ME/CFS E	1	1	3.04	0.12
PI-ME/CFS E	2	1	1.42	0.5
PI-ME/CFS E	3	1	2.86	0.5
PI-ME/CFS E	4	0	3.22	0.88
PI-ME/CFS E	5	0	1.78	0.12
PI-ME/CFS E	6	1	1.96	0.88
PI-ME/CFS E	7	0	2.68	0.5
PI-ME/CFS E	8	1	1.78	0.88
PI-ME/CFS E	9	1	2.14	0.5
PI-ME/CFS E	10	1	2.5	0.12
PI-ME/CFS E	11	0	3.94	0.5
PI-ME/CFS E	12	0	2.32	0.5
PI-ME/CFS E	13	0	2.14	0.12
PI-ME/CFS E	14	0	1.42	0.88
PI-ME/CFS E	15	1	3.04	0.88
PI-ME/CFS E	16	1	1.24	0.12
PI-ME/CFS E	17	1	3.58	0.88
PI-ME/CFS E	18	0	2.32	0.12
PI-ME/CFS E	19	0	4.12	0.5
PI-ME/CFS E	20	0	4.12	0.12
PI-ME/CFS E	21	0	2.5	0.5
PI-ME/CFS E	22	0	3.94	0.12
PI-ME/CFS E	23	1	3.22	0.12
PI-ME/CFS E	24	1	4.12	0.88
PI-ME/CFS E	25	0	2.68	0.88
PI-ME/CFS E	26	0	3.4	0.5
PI-ME/CFS E	27	0	2.5	0.88
PI-ME/CFS E	28	0	3.76	0.5
PI-ME/CFS E	29	1	1.78	0.5
PI-ME/CFS E	30	1	1.42	0.12
PI-ME/CFS E	31	1	3.04	0.5
PI-ME/CFS E	32	0	3.4	0.88
PI-ME/CFS E	33	0	3.22	0.5
PI-ME/CFS E	34	1	1.24	0.88
PI-ME/CFS E	35	0	3.58	0.12
PI-ME/CFS E	36	1	3.76	0.12
PI-ME/CFS E	37	1	3.76	0.88
PI-ME/CFS E	38	1	2.14	0.88
PI-ME/CFS E	39	0	3.58	0.5
PI-ME/CFS E	40	0	1.6	0.88
PI-ME/CFS E	41	0	2.86	0.12
PI-ME/CFS E	42	0	2.68	0.12
PI-ME/CFS E	43	1	1.24	0.5
PI-ME/CFS E	44	1	1.96	0.5
PI-ME/CFS E	45	1	1.6	0.12
PI-ME/CFS F	-1	1	1.78	0.5
PI-ME/CFS F	-2	0	2.68	0.12
PI-ME/CFS F	-3	1	3.58	0.5
PI-ME/CFS F	-4	0	4.12	0.88
PI-ME/CFS F	1	0	3.04	0.12
PI-ME/CFS F	2	1	1.42	0.5
PI-ME/CFS F	3	0	2.86	0.5
PI-ME/CFS F	4	1	3.22	0.88
PI-ME/CFS F	5	0	1.78	0.12
PI-ME/CFS F	6	1	1.96	0.88
PI-ME/CFS F	7	0	2.68	0.5
PI-ME/CFS F	8	1	1.78	0.88
PI-ME/CFS F	9	0	2.14	0.5
PI-ME/CFS F	10	0	2.5	0.12
PI-ME/CFS F	11	1	3.94	0.5
PI-ME/CFS F	12	0	2.32	0.5
PI-ME/CFS F	13	0	2.14	0.12
PI-ME/CFS F	14	1	1.42	0.88
PI-ME/CFS F	15	1	3.04	0.88
PI-ME/CFS F	16	0	1.24	0.12
PI-ME/CFS F	17	1	3.58	0.88
PI-ME/CFS F	18	0	2.32	0.12
PI-ME/CFS F	19	1	4.12	0.5
PI-ME/CFS F	20	0	4.12	0.12
PI-ME/CFS F	21	0	2.5	0.5
PI-ME/CFS F	22	0	3.94	0.12
PI-ME/CFS F	23	0	3.22	0.12
PI-ME/CFS F	24	1	4.12	0.88
PI-ME/CFS F	25	1	2.68	0.88
PI-ME/CFS F	26	1	3.4	0.5
PI-ME/CFS F	27	1	2.5	0.88
PI-ME/CFS F	28	1	3.76	0.5
PI-ME/CFS F	29	0	1.78	0.5
PI-ME/CFS F	30	0	1.42	0.12
PI-ME/CFS F	31	0	3.04	0.5
PI-ME/CFS F	32	1	3.4	0.88
PI-ME/CFS F	33	1	3.22	0.5
PI-ME/CFS F	34	0	1.24	0.88
PI-ME/CFS F	35	0	3.58	0.12
PI-ME/CFS F	36	0	3.76	0.12
PI-ME/CFS F	37	1	3.76	0.88
PI-ME/CFS F	38	0	2.14	0.88
PI-ME/CFS F	39	1	3.58	0.5
PI-ME/CFS F	40	0	1.6	0.88
PI-ME/CFS F	41	0	2.86	0.12
PI-ME/CFS F	42	0	2.68	0.12
PI-ME/CFS F	43	0	1.24	0.5
PI-ME/CFS F	44	1	1.96	0.5
PI-ME/CFS G	-1	0	1.78	0.5
PI-ME/CFS G	-2	1	2.68	0.12
PI-ME/CFS G	-3	1	3.58	0.5
PI-ME/CFS G	-4	0	4.12	0.88
PI-ME/CFS G	1	1	3.04	0.12
PI-ME/CFS G	2	0	1.42	0.5
PI-ME/CFS G	3	0	2.86	0.5
PI-ME/CFS G	4	1	3.22	0.88
PI-ME/CFS G	5	0	1.78	0.12
PI-ME/CFS G	6	1	1.96	0.88
PI-ME/CFS G	7	0	2.68	0.5
PI-ME/CFS G	8	0	1.78	0.88
PI-ME/CFS G	9	0	2.14	0.5
PI-ME/CFS G	10	0	2.5	0.12
PI-ME/CFS G	11	1	3.94	0.5
PI-ME/CFS G	12	0	2.32	0.5
PI-ME/CFS G	13	0	2.14	0.12
PI-ME/CFS G	14	0	1.42	0.88
PI-ME/CFS G	15	1	3.04	0.88
PI-ME/CFS G	16	0	1.24	0.12
PI-ME/CFS G	17	1	3.58	0.88
PI-ME/CFS G	18	0	2.32	0.12
PI-ME/CFS G	19	0	4.12	0.5
PI-ME/CFS G	20	0	4.12	0.12
PI-ME/CFS G	21	0	2.5	0.5
PI-ME/CFS G	22	0	3.94	0.12
PI-ME/CFS G	23	0	3.22	0.12
PI-ME/CFS G	24	1	4.12	0.88
PI-ME/CFS G	25	0	2.68	0.88
PI-ME/CFS G	26	0	3.4	0.5
PI-ME/CFS G	27	0	2.5	0.88
PI-ME/CFS G	28	1	3.76	0.5
PI-ME/CFS G	29	0	1.78	0.5
PI-ME/CFS G	30	0	1.42	0.12
PI-ME/CFS G	31	0	3.04	0.5
PI-ME/CFS G	32	1	3.4	0.88
PI-ME/CFS G	33	0	3.22	0.5
PI-ME/CFS G	34	0	1.24	0.88
PI-ME/CFS G	35	1	3.58	0.12
PI-ME/CFS G	36	0	3.76	0.12
PI-ME/CFS G	37	1	3.76	0.88
PI-ME/CFS G	38	0	2.14	0.88
PI-ME/CFS G	39	0	3.58	0.5
PI-ME/CFS G	40	0	1.6	0.88
PI-ME/CFS G	41	0	2.86	0.12
PI-ME/CFS G	42	0	2.68	0.12
PI-ME/CFS G	43	0	1.24	0.5
PI-ME/CFS G	44	0	1.96	0.5
PI-ME/CFS G	45	0	1.6	0.12
PI-ME/CFS G	46	0	2.86	0.88
PI-ME/CFS G	47	0	2.32	0.88
PI-ME/CFS G	48	1	3.4	0.12
PI-ME/CFS G	49	1	3.94	0.88
PI-ME/CFS H	-1	0	1.78	0.5
PI-ME/CFS H	-2	1	2.68	0.12
PI-ME/CFS H	-3	1	3.58	0.5
PI-ME/CFS H	-4	1	4.12	0.88
PI-ME/CFS H	1	0	3.04	0.12
PI-ME/CFS H	2	0	1.42	0.5
PI-ME/CFS H	3	0	2.86	0.5
PI-ME/CFS H	4	1	3.22	0.88
PI-ME/CFS H	5	0	1.78	0.12
PI-ME/CFS H	6	1	1.96	0.88
PI-ME/CFS H	7	0	2.68	0.5
PI-ME/CFS H	8	1	1.78	0.88
PI-ME/CFS H	9	0	2.14	0.5
PI-ME/CFS H	10	0	2.5	0.12
PI-ME/CFS H	11	1	3.94	0.5
PI-ME/CFS H	12	1	2.32	0.5
PI-ME/CFS H	13	1	2.14	0.12
PI-ME/CFS H	14	1	1.42	0.88
PI-ME/CFS H	15	1	3.04	0.88
PI-ME/CFS H	16	1	1.24	0.12
PI-ME/CFS H	17	0	3.58	0.88
PI-ME/CFS H	18	0	2.32	0.12
PI-ME/CFS H	19	0	4.12	0.5
PI-ME/CFS H	20	1	4.12	0.12
PI-ME/CFS H	21	1	2.5	0.5
PI-ME/CFS H	22	0	3.94	0.12
PI-ME/CFS H	23	0	3.22	0.12
PI-ME/CFS H	24	1	4.12	0.88
PI-ME/CFS H	25	1	2.68	0.88
PI-ME/CFS H	26	1	3.4	0.5
PI-ME/CFS H	27	1	2.5	0.88
PI-ME/CFS H	28	0	3.76	0.5
PI-ME/CFS H	29	0	1.78	0.5
PI-ME/CFS H	30	0	1.42	0.12
PI-ME/CFS H	31	0	3.04	0.5
PI-ME/CFS H	32	0	3.4	0.88
PI-ME/CFS H	33	0	3.22	0.5
PI-ME/CFS H	34	0	1.24	0.88
PI-ME/CFS H	35	0	3.58	0.12
PI-ME/CFS H	36	0	3.76	0.12
PI-ME/CFS H	37	0	3.76	0.88
PI-ME/CFS H	38	1	2.14	0.88
PI-ME/CFS H	39	1	3.58	0.5
PI-ME/CFS H	40	1	1.6	0.88
PI-ME/CFS H	41	0	2.86	0.12
PI-ME/CFS H	42	0	2.68	0.12
PI-ME/CFS H	43	0	1.24	0.5
PI-ME/CFS I	-1	0	1.78	0.5
PI-ME/CFS I	-2	0	2.68	0.12
PI-ME/CFS I	-3	1	3.58	0.5
PI-ME/CFS I	-4	1	4.12	0.88
PI-ME/CFS I	1	0	3.04	0.12
PI-ME/CFS I	2	0	1.42	0.5
PI-ME/CFS I	3	0	2.86	0.5
PI-ME/CFS I	4	0	3.22	0.88
PI-ME/CFS I	5	0	1.78	0.12
PI-ME/CFS I	6	0	1.96	0.88
PI-ME/CFS I	7	0	2.68	0.5
PI-ME/CFS I	8	0	1.78	0.88
PI-ME/CFS I	9	0	2.14	0.5
PI-ME/CFS I	10	1	2.5	0.12
PI-ME/CFS I	11	0	3.94	0.5
PI-ME/CFS I	12	0	2.32	0.5
PI-ME/CFS I	13	0	2.14	0.12
PI-ME/CFS I	14	1	1.42	0.88
PI-ME/CFS I	15	0	3.04	0.88
PI-ME/CFS I	16	0	1.24	0.12
PI-ME/CFS I	17	0	3.58	0.88
PI-ME/CFS I	18	1	2.32	0.12
PI-ME/CFS I	19	0	4.12	0.5
PI-ME/CFS I	20	0	4.12	0.12
PI-ME/CFS I	21	1	2.5	0.5
PI-ME/CFS I	22	0	3.94	0.12
PI-ME/CFS I	23	0	3.22	0.12
PI-ME/CFS I	24	0	4.12	0.88
PI-ME/CFS I	25	0	2.68	0.88
PI-ME/CFS I	26	1	3.4	0.5
PI-ME/CFS I	27	1	2.5	0.88
PI-ME/CFS I	28	0	3.76	0.5
PI-ME/CFS I	29	0	1.78	0.5
PI-ME/CFS I	30	0	1.42	0.12
PI-ME/CFS I	31	0	3.04	0.5
PI-ME/CFS I	32	1	3.4	0.88
PI-ME/CFS I	33	0	3.22	0.5
PI-ME/CFS I	34	0	1.24	0.88
PI-ME/CFS I	35	0	3.58	0.12
PI-ME/CFS I	36	1	3.76	0.12
PI-ME/CFS I	37	1	3.76	0.88
PI-ME/CFS I	38	0	2.14	0.88
PI-ME/CFS I	39	0	3.58	0.5
PI-ME/CFS I	40	0	1.6	0.88
PI-ME/CFS I	41	0	2.86	0.12
PI-ME/CFS I	42	1	2.68	0.12
PI-ME/CFS I	43	0	1.24	0.5
PI-ME/CFS I	44	0	1.96	0.5
PI-ME/CFS I	45	0	1.6	0.12
PI-ME/CFS I	46	0	2.86	0.88
PI-ME/CFS I	47	1	2.32	0.88
PI-ME/CFS I	48	0	3.4	0.12
PI-ME/CFS I	49	1	3.94	0.88
PI-ME/CFS I	50	0	1.96	0.12
PI-ME/CFS I	51	0	1.6	0.5
PI-ME/CFS I	52	0	2.59	0.12
PI-ME/CFS I	53	1	3.49	0.88
PI-ME/CFS I	54	0	3.85	0.5
PI-ME/CFS I	55	0	4.21	0.88
PI-ME/CFS J	-1	0	1.78	0.5
PI-ME/CFS J	-2	1	2.68	0.12
PI-ME/CFS J	-3	0	3.58	0.5
PI-ME/CFS J	-4	0	4.12	0.88
PI-ME/CFS J	1	1	3.04	0.12
PI-ME/CFS J	2	1	1.42	0.5
PI-ME/CFS J	3	0	2.86	0.5
PI-ME/CFS J	4	0	3.22	0.88
PI-ME/CFS J	5	0	1.78	0.12
PI-ME/CFS J	6	1	1.96	0.88
PI-ME/CFS J	7	0	2.68	0.5
PI-ME/CFS J	8	1	1.78	0.88
PI-ME/CFS J	9	0	2.14	0.5
PI-ME/CFS J	10	0	2.5	0.12
PI-ME/CFS J	11	0	3.94	0.5
PI-ME/CFS J	12	0	2.32	0.5
PI-ME/CFS J	13	0	2.14	0.12
PI-ME/CFS J	14	1	1.42	0.88
PI-ME/CFS J	15	1	3.04	0.88
PI-ME/CFS J	16	0	1.24	0.12
PI-ME/CFS J	17	1	3.58	0.88
PI-ME/CFS J	18	0	2.32	0.12
PI-ME/CFS J	19	1	4.12	0.5
PI-ME/CFS J	20	0	4.12	0.12
PI-ME/CFS J	21	0	2.5	0.5
PI-ME/CFS J	22	0	3.94	0.12
PI-ME/CFS J	23	0	3.22	0.12
PI-ME/CFS J	24	1	4.12	0.88
PI-ME/CFS J	25	1	2.68	0.88
PI-ME/CFS J	26	0	3.4	0.5
PI-ME/CFS J	27	1	2.5	0.88
PI-ME/CFS J	28	0	3.76	0.5
PI-ME/CFS J	29	0	1.78	0.5
PI-ME/CFS J	30	0	1.42	0.12
PI-ME/CFS J	31	0	3.04	0.5
PI-ME/CFS J	32	1	3.4	0.88
PI-ME/CFS J	33	0	3.22	0.5
PI-ME/CFS J	34	1	1.24	0.88
PI-ME/CFS J	35	0	3.58	0.12
PI-ME/CFS J	36	0	3.76	0.12
PI-ME/CFS J	37	1	3.76	0.88
PI-ME/CFS J	38	1	2.14	0.88
PI-ME/CFS J	39	0	3.58	0.5
PI-ME/CFS J	40	0	1.6	0.88
PI-ME/CFS J	41	0	2.86	0.12
PI-ME/CFS J	42	0	2.68	0.12
PI-ME/CFS J	43	0	1.24	0.5
PI-ME/CFS J	44	0	1.96	0.5
PI-ME/CFS J	45	0	1.6	0.12
PI-ME/CFS J	46	0	2.86	0.88
PI-ME/CFS J	47	1	2.32	0.88
PI-ME/CFS J	48	0	3.4	0.12
PI-ME/CFS J	49	1	3.94	0.88
PI-ME/CFS J	50	0	1.96	0.12
PI-ME/CFS K	-1	0	1.78	0.5
PI-ME/CFS K	-2	1	2.68	0.12
PI-ME/CFS K	-3	1	3.58	0.5
PI-ME/CFS K	-4	0	4.12	0.88
PI-ME/CFS K	1	0	3.04	0.12
PI-ME/CFS K	2	1	1.42	0.5
PI-ME/CFS K	3	1	2.86	0.5
PI-ME/CFS K	4	1	3.22	0.88
PI-ME/CFS K	5	0	1.78	0.12
PI-ME/CFS K	6	1	1.96	0.88
PI-ME/CFS K	7	1	2.68	0.5
PI-ME/CFS K	8	1	1.78	0.88
PI-ME/CFS K	9	0	2.14	0.5
PI-ME/CFS K	10	0	2.5	0.12
PI-ME/CFS K	11	1	3.94	0.5
PI-ME/CFS K	12	1	2.32	0.5
PI-ME/CFS K	13	0	2.14	0.12
PI-ME/CFS K	14	0	1.42	0.88
PI-ME/CFS K	15	1	3.04	0.88
PI-ME/CFS K	16	0	1.24	0.12
PI-ME/CFS K	17	1	3.58	0.88
PI-ME/CFS K	18	0	2.32	0.12
PI-ME/CFS K	19	1	4.12	0.5
PI-ME/CFS K	20	0	4.12	0.12
PI-ME/CFS K	21	0	2.5	0.5
PI-ME/CFS K	22	0	3.94	0.12
PI-ME/CFS K	23	0	3.22	0.12
PI-ME/CFS K	24	1	4.12	0.88
PI-ME/CFS K	25	1	2.68	0.88
PI-ME/CFS K	26	1	3.4	0.5
PI-ME/CFS K	27	1	2.5	0.88
PI-ME/CFS K	28	1	3.76	0.5
PI-ME/CFS K	29	0	1.78	0.5
PI-ME/CFS K	30	0	1.42	0.12
PI-ME/CFS K	31	0	3.04	0.5
PI-ME/CFS K	32	1	3.4	0.88
PI-ME/CFS K	33	1	3.22	0.5
PI-ME/CFS K	34	0	1.24	0.88
PI-ME/CFS K	35	0	3.58	0.12
PI-ME/CFS K	36	0	3.76	0.12
PI-ME/CFS K	37	1	3.76	0.88
PI-ME/CFS K	38	1	2.14	0.88
PI-ME/CFS K	39	1	3.58	0.5
PI-ME/CFS K	40	0	1.6	0.88
PI-ME/CFS K	41	0	2.86	0.12
PI-ME/CFS K	42	0	2.68	0.12
PI-ME/CFS K	43	0	1.24	0.5
PI-ME/CFS K	44	0	1.96	0.5
PI-ME/CFS K	45	0	1.6	0.12
PI-ME/CFS K	46	1	2.86	0.88
PI-ME/CFS L	-1	0	1.78	0.5
PI-ME/CFS L	-2	0	2.68	0.12
PI-ME/CFS L	-3	1	3.58	0.5
PI-ME/CFS L	-4	1	4.12	0.88
PI-ME/CFS L	1	0	3.04	0.12
PI-ME/CFS L	2	1	1.42	0.5
PI-ME/CFS L	3	1	2.86	0.5
PI-ME/CFS L	4	0	3.22	0.88
PI-ME/CFS L	5	0	1.78	0.12
PI-ME/CFS L	6	1	1.96	0.88
PI-ME/CFS L	7	0	2.68	0.5
PI-ME/CFS L	8	0	1.78	0.88
PI-ME/CFS L	9	0	2.14	0.5
PI-ME/CFS L	10	0	2.5	0.12
PI-ME/CFS L	11	1	3.94	0.5
PI-ME/CFS L	12	0	2.32	0.5
PI-ME/CFS L	13	0	2.14	0.12
PI-ME/CFS L	14	0	1.42	0.88
PI-ME/CFS L	15	1	3.04	0.88
PI-ME/CFS L	16	0	1.24	0.12
PI-ME/CFS L	17	1	3.58	0.88
PI-ME/CFS L	18	0	2.32	0.12
PI-ME/CFS L	19	0	4.12	0.5
PI-ME/CFS L	20	0	4.12	0.12
PI-ME/CFS L	21	0	2.5	0.5
PI-ME/CFS L	22	0	3.94	0.12
PI-ME/CFS L	23	0	3.22	0.12
PI-ME/CFS L	24	1	4.12	0.88
PI-ME/CFS L	25	1	2.68	0.88
PI-ME/CFS L	26	0	3.4	0.5
PI-ME/CFS L	27	1	2.5	0.88
PI-ME/CFS L	28	0	3.76	0.5
PI-ME/CFS L	29	0	1.78	0.5
PI-ME/CFS L	30	0	1.42	0.12
PI-ME/CFS L	31	0	3.04	0.5
PI-ME/CFS L	32	1	3.4	0.88
PI-ME/CFS L	33	0	3.22	0.5
PI-ME/CFS L	34	0	1.24	0.88
PI-ME/CFS L	35	0	3.58	0.12
PI-ME/CFS L	36	0	3.76	0.12
PI-ME/CFS L	37	1	3.76	0.88
PI-ME/CFS L	38	0	2.14	0.88
PI-ME/CFS L	39	0	3.58	0.5
PI-ME/CFS L	40	0	1.6	0.88
PI-ME/CFS L	41	0	2.86	0.12
PI-ME/CFS L	42	0	2.68	0.12
PI-ME/CFS L	43	0	1.24	0.5
PI-ME/CFS L	44	0	1.96	0.5
PI-ME/CFS L	45	0	1.6	0.12
PI-ME/CFS L	46	0	2.86	0.88
PI-ME/CFS L	47	0	2.32	0.88
PI-ME/CFS L	48	0	3.4	0.12
PI-ME/CFS L	49	1	3.94	0.88
PI-ME/CFS L	50	0	1.96	0.12
PI-ME/CFS M	-1	0	1.78	0.5
PI-ME/CFS M	-2	1	2.68	0.12
PI-ME/CFS M	-3	1	3.58	0.5
PI-ME/CFS M	-4	0	4.12	0.88
PI-ME/CFS M	1	1	3.04	0.12
PI-ME/CFS M	2	0	1.42	0.5
PI-ME/CFS M	3	0	2.86	0.5
PI-ME/CFS M	4	1	3.22	0.88
PI-ME/CFS M	5	0	1.78	0.12
PI-ME/CFS M	6	1	1.96	0.88
PI-ME/CFS M	7	0	2.68	0.5
PI-ME/CFS M	8	1	1.78	0.88
PI-ME/CFS M	9	0	2.14	0.5
PI-ME/CFS M	10	0	2.5	0.12
PI-ME/CFS M	11	0	3.94	0.5
PI-ME/CFS M	12	0	2.32	0.5
PI-ME/CFS M	13	0	2.14	0.12
PI-ME/CFS M	14	1	1.42	0.88
PI-ME/CFS M	15	1	3.04	0.88
PI-ME/CFS M	16	0	1.24	0.12
PI-ME/CFS M	17	1	3.58	0.88
PI-ME/CFS M	18	0	2.32	0.12
PI-ME/CFS M	19	1	4.12	0.5
PI-ME/CFS M	20	0	4.12	0.12
PI-ME/CFS M	21	0	2.5	0.5
PI-ME/CFS M	22	0	3.94	0.12
PI-ME/CFS M	23	0	3.22	0.12
PI-ME/CFS M	24	1	4.12	0.88
PI-ME/CFS M	25	1	2.68	0.88
PI-ME/CFS M	26	1	3.4	0.5
PI-ME/CFS M	27	1	2.5	0.88
PI-ME/CFS M	28	0	3.76	0.5
PI-ME/CFS M	29	0	1.78	0.5
PI-ME/CFS M	30	0	1.42	0.12
PI-ME/CFS M	31	0	3.04	0.5
PI-ME/CFS M	32	1	3.4	0.88
PI-ME/CFS M	33	0	3.22	0.5
PI-ME/CFS M	34	0	1.24	0.88
PI-ME/CFS M	35	0	3.58	0.12
PI-ME/CFS M	36	0	3.76	0.12
PI-ME/CFS M	37	1	3.76	0.88
PI-ME/CFS M	38	0	2.14	0.88
PI-ME/CFS M	39	1	3.58	0.5
PI-ME/CFS M	40	0	1.6	0.88
PI-ME/CFS M	41	0	2.86	0.12
PI-ME/CFS M	42	0	2.68	0.12
PI-ME/CFS M	43	0	1.24	0.5
PI-ME/CFS M	44	0	1.96	0.5
PI-ME/CFS M	45	0	1.6	0.12
PI-ME/CFS M	46	1	2.86	0.88
PI-ME/CFS M	47	1	2.32	0.88
PI-ME/CFS N	-1	0	1.78	0.5
PI-ME/CFS N	-2	1	2.68	0.12
PI-ME/CFS N	-3	0	3.58	0.5
PI-ME/CFS N	-4	1	4.12	0.88
PI-ME/CFS N	1	0	3.04	0.12
PI-ME/CFS N	2	1	1.42	0.5
PI-ME/CFS N	3	1	2.86	0.5
PI-ME/CFS N	4	0	3.22	0.88
PI-ME/CFS N	5	0	1.78	0.12
PI-ME/CFS N	6	0	1.96	0.88
PI-ME/CFS N	7	0	2.68	0.5
PI-ME/CFS N	8	1	1.78	0.88
PI-ME/CFS N	9	0	2.14	0.5
PI-ME/CFS N	10	0	2.5	0.12
PI-ME/CFS N	11	1	3.94	0.5
PI-ME/CFS N	12	0	2.32	0.5
PI-ME/CFS N	13	0	2.14	0.12
PI-ME/CFS N	14	1	1.42	0.88
PI-ME/CFS N	15	1	3.04	0.88
PI-ME/CFS N	16	0	1.24	0.12
PI-ME/CFS N	17	1	3.58	0.88
PI-ME/CFS N	18	0	2.32	0.12
PI-ME/CFS N	19	0	4.12	0.5
PI-ME/CFS N	20	0	4.12	0.12
PI-ME/CFS N	21	0	2.5	0.5
PI-ME/CFS N	22	0	3.94	0.12
PI-ME/CFS N	23	0	3.22	0.12
PI-ME/CFS N	24	1	4.12	0.88
PI-ME/CFS N	25	1	2.68	0.88
PI-ME/CFS N	26	0	3.4	0.5
PI-ME/CFS N	27	1	2.5	0.88
PI-ME/CFS N	28	0	3.76	0.5
PI-ME/CFS N	29	0	1.78	0.5
PI-ME/CFS N	30	0	1.42	0.12
PI-ME/CFS N	31	0	3.04	0.5
PI-ME/CFS N	32	1	3.4	0.88
PI-ME/CFS N	33	0	3.22	0.5
PI-ME/CFS N	34	0	1.24	0.88
PI-ME/CFS N	35	0	3.58	0.12
PI-ME/CFS N	36	0	3.76	0.12
PI-ME/CFS N	37	1	3.76	0.88
PI-ME/CFS N	38	1	2.14	0.88
PI-ME/CFS N	39	0	3.58	0.5
PI-ME/CFS N	40	0	1.6	0.88
PI-ME/CFS N	41	0	2.86	0.12
PI-ME/CFS N	42	0	2.68	0.12
PI-ME/CFS N	43	0	1.24	0.5
PI-ME/CFS N	44	0	1.96	0.5
PI-ME/CFS N	45	0	1.6	0.12
PI-ME/CFS N	46	1	2.86	0.88
PI-ME/CFS N	47	1	2.32	0.88
PI-ME/CFS O	-1	1	1.78	0.5
PI-ME/CFS O	-2	0	2.68	0.12
PI-ME/CFS O	-3	1	3.58	0.5
PI-ME/CFS O	-4	1	4.12	0.88
PI-ME/CFS O	1	0	3.04	0.12
PI-ME/CFS O	2	1	1.42	0.5
PI-ME/CFS O	3	0	2.86	0.5
PI-ME/CFS O	4	1	3.22	0.88
PI-ME/CFS O	5	0	1.78	0.12
PI-ME/CFS O	6	1	1.96	0.88
PI-ME/CFS O	7	1	2.68	0.5
PI-ME/CFS O	8	0	1.78	0.88
PI-ME/CFS O	9	1	2.14	0.5
PI-ME/CFS O	10	1	2.5	0.12
PI-ME/CFS O	11	0	3.94	0.5
PI-ME/CFS O	12	0	2.32	0.5
PI-ME/CFS O	13	1	2.14	0.12
PI-ME/CFS O	14	0	1.42	0.88
PI-ME/CFS O	15	1	3.04	0.88
PI-ME/CFS O	16	0	1.24	0.12
PI-ME/CFS O	17	1	3.58	0.88
PI-ME/CFS O	18	0	2.32	0.12
PI-ME/CFS O	19	1	4.12	0.5
PI-ME/CFS O	20	1	4.12	0.12
PI-ME/CFS O	21	0	2.5	0.5
PI-ME/CFS O	22	0	3.94	0.12
PI-ME/CFS O	23	1	3.22	0.12
PI-ME/CFS O	24	1	4.12	0.88
PI-ME/CFS O	25	0	2.68	0.88
PI-ME/CFS O	26	0	3.4	0.5
PI-ME/CFS O	27	0	2.5	0.88
PI-ME/CFS O	28	0	3.76	0.5
PI-ME/CFS O	29	1	1.78	0.5
PI-ME/CFS O	30	0	1.42	0.12
PI-ME/CFS O	31	0	3.04	0.5
PI-ME/CFS O	32	1	3.4	0.88
PI-ME/CFS O	33	0	3.22	0.5
PI-ME/CFS O	34	0	1.24	0.88
PI-ME/CFS O	35	0	3.58	0.12
PI-ME/CFS O	36	0	3.76	0.12
PI-ME/CFS O	37	1	3.76	0.88
PI-ME/CFS O	38	0	2.14	0.88
PI-ME/CFS O	39	0	3.58	0.5
PI-ME/CFS O	40	0	1.6	0.88
PI-ME/CFS O	41	0	2.86	0.12
PI-ME/CFS O	42	0	2.68	0.12
PI-ME/CFS O	43	0	1.24	0.5
PI-ME/CFS O	44	0	1.96	0.5
PI-ME/CFS O	45	0	1.6	0.12
