# Supplementary material for: Deep phenotyping of post-infectious myalgic encephalomyelitis/chronic fatigue syndrome
Source: Nat Commun. 2024 Feb 21;15:907. doi: 10.1038/s41467-024-45107-3 (PMC10881493; doi:10.1038/s41467-024-45107-3)
Supplement: Supplementary file 6 — Source Data [file 41467_2024_45107_MOESM6_ESM.zip › Figures Source Data Files 12.30.23/Figure S5F.xlsx]

## Sheet: EEfRT_Full_Data
ID	Valid Data_is_1	Trial	Trial_Difficulty_Hard_is_1	Value_of_Reward	Probability_of_Reward
HV A	1	-1	1	1.78	0.5
HV A	1	-2	0	2.68	0.12
HV A	1	-3	1	3.58	0.5
HV A	1	-4	0	4.12	0.88
HV A	1	1	1	3.04	0.12
HV A	1	2	0	1.42	0.5
HV A	1	3	1	2.86	0.5
HV A	1	4	1	3.22	0.88
HV A	1	5	0	1.78	0.12
HV A	1	6	1	1.96	0.88
HV A	1	7	0	2.68	0.5
HV A	1	8	1	1.78	0.88
HV A	1	9	0	2.14	0.5
HV A	1	10	0	2.5	0.12
HV A	1	11	1	3.94	0.5
HV A	1	12	0	2.32	0.5
HV A	1	13	0	2.14	0.12
HV A	1	14	1	1.42	0.88
HV A	1	15	0	3.04	0.88
HV A	1	16	0	1.24	0.12
HV A	1	17	1	3.58	0.88
HV A	1	18	0	2.32	0.12
HV A	1	19	1	4.12	0.5
HV A	1	20	1	4.12	0.12
HV A	1	21	0	2.5	0.5
HV A	1	22	1	3.94	0.12
HV A	1	23	0	3.22	0.12
HV A	1	24	1	4.12	0.88
HV A	1	25	0	2.68	0.88
HV A	1	26	0	3.4	0.5
HV A	1	27	0	2.5	0.88
HV A	1	28	1	3.76	0.5
HV A	1	29	0	1.78	0.5
HV A	1	30	0	1.42	0.12
HV A	1	31	1	3.04	0.5
HV A	1	32	1	3.4	0.88
HV A	1	33	0	3.22	0.5
HV A	1	34	0	1.24	0.88
HV A	1	35	1	3.58	0.12
HV A	1	36	1	3.76	0.12
HV A	1	37	1	3.76	0.88
HV A	1	38	0	2.14	0.88
HV A	1	39	1	3.58	0.5
HV A	1	40	0	1.6	0.88
HV A	1	41	0	2.86	0.12
HV A	1	42	1	2.68	0.12
HV A	1	43	0	1.24	0.5
HV A	1	44	0	1.96	0.5
HV B	1	-1	0	1.78	0.5
HV B	1	-2	0	2.68	0.12
HV B	1	-3	1	3.58	0.5
HV B	1	-4	0	4.12	0.88
HV B	1	1	0	3.04	0.12
HV B	1	2	0	1.42	0.5
HV B	1	3	0	2.86	0.5
HV B	1	4	1	3.22	0.88
HV B	1	5	0	1.78	0.12
HV B	1	6	1	1.96	0.88
HV B	1	7	1	2.68	0.5
HV B	1	8	0	1.78	0.88
HV B	1	9	1	2.14	0.5
HV B	1	10	0	2.5	0.12
HV B	1	11	1	3.94	0.5
HV B	1	12	1	2.32	0.5
HV B	1	13	0	2.14	0.12
HV B	1	14	0	1.42	0.88
HV B	1	15	0	3.04	0.88
HV B	1	16	0	1.24	0.12
HV B	1	17	0	3.58	0.88
HV B	1	18	0	2.32	0.12
HV B	1	19	1	4.12	0.5
HV B	1	20	0	4.12	0.12
HV B	1	21	0	2.5	0.5
HV B	1	22	0	3.94	0.12
HV B	1	23	0	3.22	0.12
HV B	1	24	0	4.12	0.88
HV B	1	25	0	2.68	0.88
HV B	1	26	1	3.4	0.5
HV B	1	27	0	2.5	0.88
HV B	1	28	0	3.76	0.5
HV B	1	29	1	1.78	0.5
HV B	1	30	0	1.42	0.12
HV B	1	31	0	3.04	0.5
HV B	1	32	0	3.4	0.88
HV B	1	33	1	3.22	0.5
HV B	1	34	0	1.24	0.88
HV B	1	35	0	3.58	0.12
HV B	1	36	0	3.76	0.12
HV B	1	37	0	3.76	0.88
HV B	1	38	0	2.14	0.88
HV B	1	39	1	3.58	0.5
HV B	1	40	0	1.6	0.88
HV B	1	41	0	2.86	0.12
HV B	1	42	0	2.68	0.12
HV B	1	43	0	1.24	0.5
HV B	1	44	0	1.96	0.5
HV B	1	45	1	1.6	0.12
HV B	1	46	0	2.86	0.88
HV B	1	47	0	2.32	0.88
HV B	1	48	0	3.4	0.12
HV B	1	49	1	3.94	0.88
HV B	1	50	0	1.96	0.12
HV C	1	-1	0	1.78	0.5
HV C	1	-2	0	2.68	0.12
HV C	1	-3	1	3.58	0.5
HV C	1	-4	1	4.12	0.88
HV C	1	1	0	3.04	0.12
HV C	1	2	0	1.42	0.5
HV C	1	3	1	2.86	0.5
HV C	1	4	1	3.22	0.88
HV C	1	5	0	1.78	0.12
HV C	1	6	0	1.96	0.88
HV C	1	7	1	2.68	0.5
HV C	1	8	1	1.78	0.88
HV C	1	9	0	2.14	0.5
HV C	1	10	0	2.5	0.12
HV C	1	11	1	3.94	0.5
HV C	1	12	0	2.32	0.5
HV C	1	13	0	2.14	0.12
HV C	1	14	1	1.42	0.88
HV C	1	15	1	3.04	0.88
HV C	1	16	0	1.24	0.12
HV C	1	17	1	3.58	0.88
HV C	1	18	0	2.32	0.12
HV C	1	19	1	4.12	0.5
HV C	1	20	0	4.12	0.12
HV C	1	21	0	2.5	0.5
HV C	1	22	0	3.94	0.12
HV C	1	23	0	3.22	0.12
HV C	1	24	1	4.12	0.88
HV C	1	25	0	2.68	0.88
HV C	1	26	1	3.4	0.5
HV C	1	27	0	2.5	0.88
HV C	1	28	0	3.76	0.5
HV C	1	29	0	1.78	0.5
HV C	1	30	0	1.42	0.12
HV C	1	31	1	3.04	0.5
HV C	1	32	1	3.4	0.88
HV C	1	33	0	3.22	0.5
HV C	1	34	0	1.24	0.88
HV C	1	35	0	3.58	0.12
HV C	1	36	0	3.76	0.12
HV C	1	37	1	3.76	0.88
HV C	1	38	0	2.14	0.88
HV C	1	39	0	3.58	0.5
HV C	1	40	0	1.6	0.88
HV C	1	41	0	2.86	0.12
HV C	1	42	0	2.68	0.12
HV C	1	43	0	1.24	0.5
HV C	1	44	0	1.96	0.5
HV C	1	45	0	1.6	0.12
HV C	1	46	0	2.86	0.88
HV C	1	47	0	2.32	0.88
HV C	1	48	0	3.4	0.12
HV D	1	-1	0	1.78	0.5
HV D	1	-2	0	2.68	0.12
HV D	1	-3	1	3.58	0.5
HV D	1	-4	1	4.12	0.88
HV D	1	1	0	3.04	0.12
HV D	1	2	0	1.42	0.5
HV D	1	3	1	2.86	0.5
HV D	1	4	1	3.22	0.88
HV D	1	5	0	1.78	0.12
HV D	1	6	1	1.96	0.88
HV D	1	7	1	2.68	0.5
HV D	1	8	1	1.78	0.88
HV D	1	9	0	2.14	0.5
HV D	1	10	1	2.5	0.12
HV D	1	11	1	3.94	0.5
HV D	1	12	0	2.32	0.5
HV D	1	13	0	2.14	0.12
HV D	1	14	1	1.42	0.88
HV D	1	15	1	3.04	0.88
HV D	1	16	0	1.24	0.12
HV D	1	17	1	3.58	0.88
HV D	1	18	0	2.32	0.12
HV D	1	19	1	4.12	0.5
HV D	1	20	0	4.12	0.12
HV D	1	21	0	2.5	0.5
HV D	1	22	0	3.94	0.12
HV D	1	23	1	3.22	0.12
HV D	1	24	1	4.12	0.88
HV D	1	25	1	2.68	0.88
HV D	1	26	0	3.4	0.5
HV D	1	27	1	2.5	0.88
HV D	1	28	0	3.76	0.5
HV D	1	29	0	1.78	0.5
HV D	1	30	0	1.42	0.12
HV D	1	31	0	3.04	0.5
HV D	1	32	1	3.4	0.88
HV D	1	33	0	3.22	0.5
HV D	1	34	0	1.24	0.88
HV D	1	35	0	3.58	0.12
HV D	1	36	0	3.76	0.12
HV D	1	37	1	3.76	0.88
HV D	1	38	1	2.14	0.88
HV D	1	39	0	3.58	0.5
HV D	1	40	0	1.6	0.88
HV D	1	41	0	2.86	0.12
HV D	1	42	0	2.68	0.12
HV D	1	43	0	1.24	0.5
HV D	1	44	0	1.96	0.5
HV D	1	45	0	1.6	0.12
HV D	1	46	0	2.86	0.88
HV D	1	47	0	2.32	0.88
HV E	1	-1	0	1.78	0.5
HV E	1	-2	0	2.68	0.12
HV E	1	-3	1	3.58	0.5
HV E	1	-4	0	4.12	0.88
HV E	1	1	1	3.04	0.12
HV E	1	2	0	1.42	0.5
HV E	1	3	0	2.86	0.5
HV E	1	4	0	3.22	0.88
HV E	1	5	0	1.78	0.12
HV E	1	6	0	1.96	0.88
HV E	1	7	0	2.68	0.5
HV E	1	8	0	1.78	0.88
HV E	1	9	0	2.14	0.5
HV E	1	10	0	2.5	0.12
HV E	1	11	0	3.94	0.5
HV E	1	12	0	2.32	0.5
HV E	1	13	0	2.14	0.12
HV E	1	14	1	1.42	0.88
HV E	1	15	1	3.04	0.88
HV E	1	16	0	1.24	0.12
HV E	1	17	1	3.58	0.88
HV E	1	18	0	2.32	0.12
HV E	1	19	0	4.12	0.5
HV E	1	20	0	4.12	0.12
HV E	1	21	0	2.5	0.5
HV E	1	22	1	3.94	0.12
HV E	1	23	0	3.22	0.12
HV E	1	24	1	4.12	0.88
HV E	1	25	1	2.68	0.88
HV E	1	26	1	3.4	0.5
HV E	1	27	1	2.5	0.88
HV E	1	28	1	3.76	0.5
HV E	1	29	0	1.78	0.5
HV E	1	30	0	1.42	0.12
HV E	1	31	1	3.04	0.5
HV E	1	32	1	3.4	0.88
HV E	1	33	0	3.22	0.5
HV E	1	34	0	1.24	0.88
HV E	1	35	0	3.58	0.12
HV E	1	36	0	3.76	0.12
HV E	1	37	1	3.76	0.88
HV E	1	38	1	2.14	0.88
HV E	1	39	1	3.58	0.5
HV E	1	40	0	1.6	0.88
HV E	1	41	0	2.86	0.12
HV E	1	42	0	2.68	0.12
HV E	1	43	0	1.24	0.5
HV E	1	44	0	1.96	0.5
HV E	1	45	0	1.6	0.12
HV E	1	46	1	2.86	0.88
HV E	1	47	1	2.32	0.88
HV G	1	-1	0	1.78	0.5
HV G	1	-2	0	2.68	0.12
HV G	1	-3	1	3.58	0.5
HV G	1	-4	0	4.12	0.88
HV G	1	1	0	3.04	0.12
HV G	1	2	1	1.42	0.5
HV G	1	3	0	2.86	0.5
HV G	1	4	0	3.22	0.88
HV G	1	5	0	1.78	0.12
HV G	1	6	1	1.96	0.88
HV G	1	7	0	2.68	0.5
HV G	1	8	1	1.78	0.88
HV G	1	9	0	2.14	0.5
HV G	1	10	0	2.5	0.12
HV G	1	11	1	3.94	0.5
HV G	1	12	0	2.32	0.5
HV G	1	13	0	2.14	0.12
HV G	1	14	1	1.42	0.88
HV G	1	15	1	3.04	0.88
HV G	1	16	0	1.24	0.12
HV G	1	17	1	3.58	0.88
HV G	1	18	0	2.32	0.12
HV G	1	19	0	4.12	0.5
HV G	1	20	0	4.12	0.12
HV G	1	21	0	2.5	0.5
HV G	1	22	0	3.94	0.12
HV G	1	23	0	3.22	0.12
HV G	1	24	1	4.12	0.88
HV G	1	25	1	2.68	0.88
HV G	1	26	0	3.4	0.5
HV G	1	27	1	2.5	0.88
HV G	1	28	0	3.76	0.5
HV G	1	29	0	1.78	0.5
HV G	1	30	0	1.42	0.12
HV G	1	31	1	3.04	0.5
HV G	1	32	1	3.4	0.88
HV G	1	33	1	3.22	0.5
HV G	1	34	0	1.24	0.88
HV G	1	35	0	3.58	0.12
HV G	1	36	0	3.76	0.12
HV G	1	37	1	3.76	0.88
HV G	1	38	0	2.14	0.88
HV G	1	39	1	3.58	0.5
HV G	1	40	1	1.6	0.88
HV G	1	41	0	2.86	0.12
HV G	1	42	0	2.68	0.12
HV G	1	43	0	1.24	0.5
HV G	1	44	1	1.96	0.5
HV G	1	45	0	1.6	0.12
HV G	1	46	1	2.86	0.88
HV G	1	47	1	2.32	0.88
HV G	1	48	0	3.4	0.12
HV G	1	49	1	3.94	0.88
HV H	1	-1	0	1.78	0.5
HV H	1	-2	1	2.68	0.12
HV H	1	-3	1	3.58	0.5
HV H	1	-4	0	4.12	0.88
HV H	1	1	0	3.04	0.12
HV H	1	2	1	1.42	0.5
HV H	1	3	1	2.86	0.5
HV H	1	4	1	3.22	0.88
HV H	1	5	0	1.78	0.12
HV H	1	6	1	1.96	0.88
HV H	1	7	1	2.68	0.5
HV H	1	8	1	1.78	0.88
HV H	1	9	0	2.14	0.5
HV H	1	10	1	2.5	0.12
HV H	1	11	1	3.94	0.5
HV H	1	12	1	2.32	0.5
HV H	1	13	1	2.14	0.12
HV H	1	14	0	1.42	0.88
HV H	1	15	1	3.04	0.88
HV H	1	16	0	1.24	0.12
HV H	1	17	1	3.58	0.88
HV H	1	18	1	2.32	0.12
HV H	1	19	1	4.12	0.5
HV H	1	20	1	4.12	0.12
HV H	1	21	1	2.5	0.5
HV H	1	22	1	3.94	0.12
HV H	1	23	1	3.22	0.12
HV H	1	24	1	4.12	0.88
HV H	1	25	1	2.68	0.88
HV H	1	26	1	3.4	0.5
HV H	1	27	1	2.5	0.88
HV H	1	28	1	3.76	0.5
HV H	1	29	0	1.78	0.5
HV H	1	30	0	1.42	0.12
HV H	1	31	1	3.04	0.5
HV H	1	32	1	3.4	0.88
HV H	1	33	1	3.22	0.5
HV H	1	34	0	1.24	0.88
HV H	1	35	1	3.58	0.12
HV I	1	-1	0	1.78	0.5
HV I	1	-2	0	2.68	0.12
HV I	1	-3	1	3.58	0.5
HV I	1	-4	0	4.12	0.88
HV I	1	1	0	3.04	0.12
HV I	1	2	1	1.42	0.5
HV I	1	3	1	2.86	0.5
HV I	1	4	0	3.22	0.88
HV I	1	5	0	1.78	0.12
HV I	1	6	1	1.96	0.88
HV I	1	7	0	2.68	0.5
HV I	1	8	1	1.78	0.88
HV I	1	9	0	2.14	0.5
HV I	1	10	1	2.5	0.12
HV I	1	11	0	3.94	0.5
HV I	1	12	0	2.32	0.5
HV I	1	13	0	2.14	0.12
HV I	1	14	1	1.42	0.88
HV I	1	15	1	3.04	0.88
HV I	1	16	0	1.24	0.12
HV I	1	17	1	3.58	0.88
HV I	1	18	0	2.32	0.12
HV I	1	19	0	4.12	0.5
HV I	1	20	0	4.12	0.12
HV I	1	21	1	2.5	0.5
HV I	1	22	0	3.94	0.12
HV I	1	23	0	3.22	0.12
HV I	1	24	1	4.12	0.88
HV I	1	25	0	2.68	0.88
HV I	1	26	0	3.4	0.5
HV I	1	27	1	2.5	0.88
HV I	1	28	0	3.76	0.5
HV I	1	29	0	1.78	0.5
HV I	1	30	0	1.42	0.12
HV I	1	31	1	3.04	0.5
HV I	1	32	1	3.4	0.88
HV I	1	33	0	3.22	0.5
HV I	1	34	0	1.24	0.88
HV I	1	35	0	3.58	0.12
HV I	1	36	0	3.76	0.12
HV I	1	37	1	3.76	0.88
HV I	1	38	1	2.14	0.88
HV I	1	39	0	3.58	0.5
HV I	1	40	0	1.6	0.88
HV I	1	41	0	2.86	0.12
HV I	1	42	0	2.68	0.12
HV I	1	43	0	1.24	0.5
HV I	1	44	0	1.96	0.5
HV I	1	45	0	1.6	0.12
HV I	1	46	1	2.86	0.88
HV I	1	47	1	2.32	0.88
HV I	1	48	0	3.4	0.12
HV J	1	-1	0	1.78	0.5
HV J	1	-2	1	2.68	0.12
HV J	1	-3	1	3.58	0.5
HV J	1	-4	0	4.12	0.88
HV J	1	1	0	3.04	0.12
HV J	1	2	1	1.42	0.5
HV J	1	3	0	2.86	0.5
HV J	1	4	0	3.22	0.88
HV J	1	5	0	1.78	0.12
HV J	1	6	1	1.96	0.88
HV J	1	7	1	2.68	0.5
HV J	1	8	0	1.78	0.88
HV J	1	9	0	2.14	0.5
HV J	1	10	0	2.5	0.12
HV J	1	11	1	3.94	0.5
HV J	1	12	0	2.32	0.5
HV J	1	13	0	2.14	0.12
HV J	1	14	1	1.42	0.88
HV J	1	15	1	3.04	0.88
HV J	1	16	0	1.24	0.12
HV J	1	17	1	3.58	0.88
HV J	1	18	0	2.32	0.12
HV J	1	19	0	4.12	0.5
HV J	1	20	1	4.12	0.12
HV J	1	21	0	2.5	0.5
HV J	1	22	0	3.94	0.12
HV J	1	23	1	3.22	0.12
HV J	1	24	1	4.12	0.88
HV J	1	25	0	2.68	0.88
HV J	1	26	0	3.4	0.5
HV J	1	27	1	2.5	0.88
HV J	1	28	0	3.76	0.5
HV J	1	29	0	1.78	0.5
HV J	1	30	0	1.42	0.12
HV J	1	31	1	3.04	0.5
HV J	1	32	1	3.4	0.88
HV J	1	33	0	3.22	0.5
HV J	1	34	0	1.24	0.88
HV J	1	35	0	3.58	0.12
HV J	1	36	1	3.76	0.12
HV J	1	37	1	3.76	0.88
HV J	1	38	0	2.14	0.88
HV J	1	39	0	3.58	0.5
HV J	1	40	0	1.6	0.88
HV J	1	41	0	2.86	0.12
HV J	1	42	1	2.68	0.12
HV J	1	43	0	1.24	0.5
HV J	1	44	0	1.96	0.5
HV J	1	45	0	1.6	0.12
HV J	1	46	1	2.86	0.88
HV K	1	-1	0	1.78	0.5
HV K	1	-2	0	2.68	0.12
HV K	1	-3	1	3.58	0.5
HV K	1	-4	0	4.12	0.88
HV K	1	1	0	3.04	0.12
HV K	1	2	0	1.42	0.5
HV K	1	3	1	2.86	0.5
HV K	1	4	1	3.22	0.88
HV K	1	5	0	1.78	0.12
HV K	1	6	1	1.96	0.88
HV K	1	7	0	2.68	0.5
HV K	1	8	1	1.78	0.88
HV K	1	9	1	2.14	0.5
HV K	1	10	0	2.5	0.12
HV K	1	11	1	3.94	0.5
HV K	1	12	1	2.32	0.5
HV K	1	13	0	2.14	0.12
HV K	1	14	1	1.42	0.88
HV K	1	15	1	3.04	0.88
HV K	1	16	0	1.24	0.12
HV K	1	17	1	3.58	0.88
HV K	1	18	0	2.32	0.12
HV K	1	19	1	4.12	0.5
HV K	1	20	1	4.12	0.12
HV K	1	21	1	2.5	0.5
HV K	1	22	1	3.94	0.12
HV K	1	23	0	3.22	0.12
HV K	1	24	1	4.12	0.88
HV K	1	25	1	2.68	0.88
HV K	1	26	1	3.4	0.5
HV K	1	27	1	2.5	0.88
HV K	1	28	1	3.76	0.5
HV K	1	29	0	1.78	0.5
HV K	1	30	0	1.42	0.12
HV K	1	31	1	3.04	0.5
HV K	1	32	1	3.4	0.88
HV K	1	33	1	3.22	0.5
HV K	1	34	0	1.24	0.88
HV K	1	35	1	3.58	0.12
HV K	1	36	0	3.76	0.12
HV K	1	37	1	3.76	0.88
HV K	1	38	1	2.14	0.88
HV K	1	39	1	3.58	0.5
HV K	1	40	0	1.6	0.88
HV K	1	41	0	2.86	0.12
HV K	1	42	0	2.68	0.12
HV K	1	43	0	1.24	0.5
HV L	1	-1	0	1.78	0.5
HV L	1	-2	1	2.68	0.12
HV L	1	-3	1	3.58	0.5
HV L	1	-4	1	4.12	0.88
HV L	1	1	1	3.04	0.12
HV L	1	2	1	1.42	0.5
HV L	1	3	0	2.86	0.5
HV L	1	4	1	3.22	0.88
HV L	1	5	0	1.78	0.12
HV L	1	6	0	1.96	0.88
HV L	1	7	1	2.68	0.5
HV L	1	8	0	1.78	0.88
HV L	1	9	0	2.14	0.5
HV L	1	10	1	2.5	0.12
HV L	1	11	1	3.94	0.5
HV L	1	12	0	2.32	0.5
HV L	1	13	0	2.14	0.12
HV L	1	14	0	1.42	0.88
HV L	1	15	1	3.04	0.88
HV L	1	16	0	1.24	0.12
HV L	1	17	1	3.58	0.88
HV L	1	18	0	2.32	0.12
HV L	1	19	1	4.12	0.5
HV L	1	20	1	4.12	0.12
HV L	1	21	0	2.5	0.5
HV L	1	22	1	3.94	0.12
HV L	1	23	0	3.22	0.12
HV L	1	24	1	4.12	0.88
HV L	1	25	0	2.68	0.88
HV L	1	26	0	3.4	0.5
HV L	1	27	0	2.5	0.88
HV L	1	28	1	3.76	0.5
HV L	1	29	0	1.78	0.5
HV L	1	30	0	1.42	0.12
HV L	1	31	0	3.04	0.5
HV L	1	32	1	3.4	0.88
HV L	1	33	1	3.22	0.5
HV L	1	34	0	1.24	0.88
HV L	1	35	0	3.58	0.12
HV L	1	36	1	3.76	0.12
HV L	1	37	1	3.76	0.88
HV L	1	38	0	2.14	0.88
HV L	1	39	0	3.58	0.5
HV L	1	40	0	1.6	0.88
HV L	1	41	1	2.86	0.12
HV L	1	42	0	2.68	0.12
HV L	1	43	0	1.24	0.5
HV L	1	44	0	1.96	0.5
HV L	1	45	0	1.6	0.12
HV L	1	46	0	2.86	0.88
HV L	1	47	0	2.32	0.88
HV L	1	48	1	3.4	0.12
HV L	1	49	1	3.94	0.88
HV M	1	-1	0	1.78	0.5
HV M	1	-2	0	2.68	0.12
HV M	1	-3	1	3.58	0.5
HV M	1	-4	1	4.12	0.88
HV M	1	1	0	3.04	0.12
HV M	1	2	1	1.42	0.5
HV M	1	3	1	2.86	0.5
HV M	1	4	1	3.22	0.88
HV M	1	5	0	1.78	0.12
HV M	1	6	1	1.96	0.88
HV M	1	7	1	2.68	0.5
HV M	1	8	1	1.78	0.88
HV M	1	9	0	2.14	0.5
HV M	1	10	0	2.5	0.12
HV M	1	11	1	3.94	0.5
HV M	1	12	1	2.32	0.5
HV M	1	13	0	2.14	0.12
HV M	1	14	1	1.42	0.88
HV M	1	15	1	3.04	0.88
HV M	1	16	0	1.24	0.12
HV M	1	17	1	3.58	0.88
HV M	1	18	0	2.32	0.12
HV M	1	19	1	4.12	0.5
HV M	1	20	0	4.12	0.12
HV M	1	21	1	2.5	0.5
HV M	1	22	0	3.94	0.12
HV M	1	23	0	3.22	0.12
HV M	1	24	1	4.12	0.88
HV M	1	25	1	2.68	0.88
HV M	1	26	1	3.4	0.5
HV M	1	27	1	2.5	0.88
HV M	1	28	0	3.76	0.5
HV M	1	29	0	1.78	0.5
HV M	1	30	0	1.42	0.12
HV M	1	31	0	3.04	0.5
HV M	1	32	1	3.4	0.88
HV M	1	33	0	3.22	0.5
HV M	1	34	0	1.24	0.88
HV M	1	35	0	3.58	0.12
HV M	1	36	0	3.76	0.12
HV M	1	37	1	3.76	0.88
HV M	1	38	1	2.14	0.88
HV M	1	39	0	3.58	0.5
HV M	1	40	0	1.6	0.88
HV M	1	41	0	2.86	0.12
HV M	1	42	0	2.68	0.12
HV M	1	43	0	1.24	0.5
HV M	1	44	0	1.96	0.5
HV M	1	45	0	1.6	0.12
HV M	1	46	0	2.86	0.88
HV N	1	-1	0	1.78	0.5
HV N	1	-2	0	2.68	0.12
HV N	1	-3	1	3.58	0.5
HV N	1	-4	1	4.12	0.88
HV N	1	1	0	3.04	0.12
HV N	1	2	0	1.42	0.5
HV N	1	3	1	2.86	0.5
HV N	1	4	1	3.22	0.88
HV N	1	5	0	1.78	0.12
HV N	1	6	0	1.96	0.88
HV N	1	7	0	2.68	0.5
HV N	1	8	0	1.78	0.88
HV N	1	9	0	2.14	0.5
HV N	1	10	0	2.5	0.12
HV N	1	11	0	3.94	0.5
HV N	1	12	0	2.32	0.5
HV N	1	13	0	2.14	0.12
HV N	1	14	0	1.42	0.88
HV N	1	15	1	3.04	0.88
HV N	1	16	0	1.24	0.12
HV N	1	17	1	3.58	0.88
HV N	1	18	0	2.32	0.12
HV N	1	19	0	4.12	0.5
HV N	1	20	0	4.12	0.12
HV N	1	21	0	2.5	0.5
HV N	1	22	0	3.94	0.12
HV N	1	23	0	3.22	0.12
HV N	1	24	1	4.12	0.88
HV N	1	25	1	2.68	0.88
HV N	1	26	0	3.4	0.5
HV N	1	27	1	2.5	0.88
HV N	1	28	0	3.76	0.5
HV N	1	29	0	1.78	0.5
HV N	1	30	0	1.42	0.12
HV N	1	31	0	3.04	0.5
HV N	1	32	1	3.4	0.88
HV N	1	33	0	3.22	0.5
HV N	1	34	0	1.24	0.88
HV N	1	35	0	3.58	0.12
HV N	1	36	0	3.76	0.12
HV N	1	37	1	3.76	0.88
HV N	1	38	1	2.14	0.88
HV N	1	39	0	3.58	0.5
HV N	1	40	0	1.6	0.88
HV N	1	41	0	2.86	0.12
HV N	1	42	0	2.68	0.12
HV N	1	43	0	1.24	0.5
HV N	1	44	0	1.96	0.5
HV N	1	45	0	1.6	0.12
HV N	1	46	1	2.86	0.88
HV N	1	47	1	2.32	0.88
HV N	1	48	0	3.4	0.12
HV N	1	49	1	3.94	0.88
HV N	1	50	0	1.96	0.12
HV N	1	51	0	1.6	0.5
HV O	1	-1	0	1.78	0.5
HV O	1	-2	0	2.68	0.12
HV O	1	-3	1	3.58	0.5
HV O	1	-4	1	4.12	0.88
HV O	1	1	0	3.04	0.12
HV O	1	2	1	1.42	0.5
HV O	1	3	1	2.86	0.5
HV O	1	4	0	3.22	0.88
HV O	1	5	1	1.78	0.12
HV O	1	6	0	1.96	0.88
HV O	1	7	0	2.68	0.5
HV O	1	8	1	1.78	0.88
HV O	1	9	0	2.14	0.5
HV O	1	10	1	2.5	0.12
HV O	1	11	0	3.94	0.5
HV O	1	12	1	2.32	0.5
HV O	1	13	0	2.14	0.12
HV O	1	14	1	1.42	0.88
HV O	1	15	1	3.04	0.88
HV O	1	16	0	1.24	0.12
HV O	1	17	0	3.58	0.88
HV O	1	18	1	2.32	0.12
HV O	1	19	0	4.12	0.5
HV O	1	20	1	4.12	0.12
HV O	1	21	0	2.5	0.5
HV O	1	22	1	3.94	0.12
HV O	1	23	0	3.22	0.12
HV O	1	24	1	4.12	0.88
HV O	1	25	0	2.68	0.88
HV O	1	26	1	3.4	0.5
HV O	1	27	0	2.5	0.88
HV O	1	28	1	3.76	0.5
HV O	1	29	0	1.78	0.5
HV O	1	30	1	1.42	0.12
HV O	1	31	0	3.04	0.5
HV O	1	32	1	3.4	0.88
HV O	1	33	1	3.22	0.5
HV O	1	34	0	1.24	0.88
HV O	1	35	0	3.58	0.12
HV O	1	36	1	3.76	0.12
HV O	1	37	0	3.76	0.88
HV O	1	38	1	2.14	0.88
HV O	1	39	0	3.58	0.5
HV O	1	40	1	1.6	0.88
HV O	1	41	0	2.86	0.12
HV O	1	42	0	2.68	0.12
HV O	1	43	0	1.24	0.5
HV O	1	44	0	1.96	0.5
HV P	1	-1	0	1.78	0.5
HV P	1	-2	0	2.68	0.12
HV P	1	-3	1	3.58	0.5
HV P	1	-4	1	4.12	0.88
HV P	1	1	0	3.04	0.12
HV P	1	2	1	1.42	0.5
HV P	1	3	1	2.86	0.5
HV P	1	4	1	3.22	0.88
HV P	1	5	0	1.78	0.12
HV P	1	6	1	1.96	0.88
HV P	1	7	1	2.68	0.5
HV P	1	8	1	1.78	0.88
HV P	1	9	0	2.14	0.5
HV P	1	10	0	2.5	0.12
HV P	1	11	1	3.94	0.5
HV P	1	12	0	2.32	0.5
HV P	1	13	1	2.14	0.12
HV P	1	14	1	1.42	0.88
HV P	1	15	1	3.04	0.88
HV P	1	16	0	1.24	0.12
HV P	1	17	1	3.58	0.88
HV P	1	18	0	2.32	0.12
HV P	1	19	1	4.12	0.5
HV P	1	20	1	4.12	0.12
HV P	1	21	1	2.5	0.5
HV P	1	22	1	3.94	0.12
HV P	1	23	0	3.22	0.12
HV P	1	24	1	4.12	0.88
HV P	1	25	1	2.68	0.88
HV P	1	26	1	3.4	0.5
HV P	1	27	1	2.5	0.88
HV P	1	28	1	3.76	0.5
HV P	1	29	0	1.78	0.5
HV P	1	30	0	1.42	0.12
HV P	1	31	1	3.04	0.5
HV P	1	32	1	3.4	0.88
HV P	1	33	1	3.22	0.5
HV P	1	34	1	1.24	0.88
HV P	1	35	0	3.58	0.12
HV P	1	36	1	3.76	0.12
HV P	1	37	1	3.76	0.88
HV P	1	38	1	2.14	0.88
HV Q	1	-1	0	1.78	0.5
HV Q	1	-2	1	2.68	0.12
HV Q	1	-3	1	3.58	0.5
HV Q	1	-4	0	4.12	0.88
HV Q	1	1	0	3.04	0.12
HV Q	1	2	0	1.42	0.5
HV Q	1	3	0	2.86	0.5
HV Q	1	4	1	3.22	0.88
HV Q	1	5	0	1.78	0.12
HV Q	1	6	1	1.96	0.88
HV Q	1	7	0	2.68	0.5
HV Q	1	8	0	1.78	0.88
HV Q	1	9	0	2.14	0.5
HV Q	1	10	0	2.5	0.12
HV Q	1	11	1	3.94	0.5
HV Q	1	12	1	2.32	0.5
HV Q	1	13	0	2.14	0.12
HV Q	1	14	0	1.42	0.88
HV Q	1	15	1	3.04	0.88
HV Q	1	16	0	1.24	0.12
HV Q	1	17	1	3.58	0.88
HV Q	1	18	0	2.32	0.12
HV Q	1	19	1	4.12	0.5
HV Q	1	20	0	4.12	0.12
HV Q	1	21	0	2.5	0.5
HV Q	1	22	0	3.94	0.12
HV Q	1	23	0	3.22	0.12
HV Q	1	24	1	4.12	0.88
HV Q	1	25	1	2.68	0.88
HV Q	1	26	1	3.4	0.5
HV Q	1	27	1	2.5	0.88
HV Q	1	28	1	3.76	0.5
HV Q	1	29	0	1.78	0.5
HV Q	1	30	0	1.42	0.12
HV Q	1	31	0	3.04	0.5
HV Q	1	32	1	3.4	0.88
HV Q	1	33	0	3.22	0.5
HV Q	1	34	0	1.24	0.88
HV Q	1	35	0	3.58	0.12
HV Q	1	36	0	3.76	0.12
HV Q	1	37	1	3.76	0.88
HV Q	1	38	1	2.14	0.88
HV Q	1	39	1	3.58	0.5
HV Q	1	40	0	1.6	0.88
HV Q	1	41	0	2.86	0.12
HV Q	1	42	0	2.68	0.12
HV Q	1	43	0	1.24	0.5
HV Q	1	44	0	1.96	0.5
HV Q	1	45	0	1.6	0.12
HV Q	1	46	1	2.86	0.88
HV Q	1	47	1	2.32	0.88
HV Q	1	48	0	3.4	0.12
HV Q	1	49	1	3.94	0.88
PI-ME/CFS A	1	-1	0	1.78	0.5
PI-ME/CFS A	1	-2	1	2.68	0.12
PI-ME/CFS A	1	-3	1	3.58	0.5
PI-ME/CFS A	1	-4	1	4.12	0.88
PI-ME/CFS A	1	1	0	3.04	0.12
PI-ME/CFS A	1	2	0	1.42	0.5
PI-ME/CFS A	1	3	0	2.86	0.5
PI-ME/CFS A	1	4	1	3.22	0.88
PI-ME/CFS A	1	5	0	1.78	0.12
PI-ME/CFS A	1	6	1	1.96	0.88
PI-ME/CFS A	1	7	0	2.68	0.5
PI-ME/CFS A	1	8	1	1.78	0.88
PI-ME/CFS A	1	9	0	2.14	0.5
PI-ME/CFS A	1	10	0	2.5	0.12
PI-ME/CFS A	1	11	1	3.94	0.5
PI-ME/CFS A	1	12	0	2.32	0.5
PI-ME/CFS A	1	13	1	2.14	0.12
PI-ME/CFS A	1	14	1	1.42	0.88
PI-ME/CFS A	1	15	1	3.04	0.88
PI-ME/CFS A	1	16	0	1.24	0.12
PI-ME/CFS A	1	17	1	3.58	0.88
PI-ME/CFS A	1	18	0	2.32	0.12
PI-ME/CFS A	1	19	0	4.12	0.5
PI-ME/CFS A	1	20	0	4.12	0.12
PI-ME/CFS A	1	21	0	2.5	0.5
PI-ME/CFS A	1	22	0	3.94	0.12
PI-ME/CFS A	1	23	0	3.22	0.12
PI-ME/CFS A	1	24	1	4.12	0.88
PI-ME/CFS A	1	25	0	2.68	0.88
PI-ME/CFS A	1	26	0	3.4	0.5
PI-ME/CFS A	1	27	0	2.5	0.88
PI-ME/CFS A	1	28	1	3.76	0.5
PI-ME/CFS A	1	29	0	1.78	0.5
PI-ME/CFS A	1	30	0	1.42	0.12
PI-ME/CFS A	1	31	1	3.04	0.5
PI-ME/CFS A	1	32	1	3.4	0.88
PI-ME/CFS A	1	33	0	3.22	0.5
PI-ME/CFS A	1	34	0	1.24	0.88
PI-ME/CFS A	1	35	0	3.58	0.12
PI-ME/CFS A	1	36	0	3.76	0.12
PI-ME/CFS A	1	37	1	3.76	0.88
PI-ME/CFS A	1	38	0	2.14	0.88
PI-ME/CFS A	1	39	1	3.58	0.5
PI-ME/CFS A	1	40	0	1.6	0.88
PI-ME/CFS A	1	41	0	2.86	0.12
PI-ME/CFS A	1	42	0	2.68	0.12
PI-ME/CFS A	1	43	0	1.24	0.5
PI-ME/CFS A	1	44	0	1.96	0.5
PI-ME/CFS A	1	45	0	1.6	0.12
PI-ME/CFS A	1	46	1	2.86	0.88
PI-ME/CFS A	1	47	0	2.32	0.88
PI-ME/CFS B	1	-1	0	1.78	0.5
PI-ME/CFS B	1	-2	0	2.68	0.12
PI-ME/CFS B	1	-3	1	3.58	0.5
PI-ME/CFS B	1	-4	1	4.12	0.88
PI-ME/CFS B	1	1	0	3.04	0.12
PI-ME/CFS B	1	2	1	1.42	0.5
PI-ME/CFS B	1	3	0	2.86	0.5
PI-ME/CFS B	1	4	1	3.22	0.88
PI-ME/CFS B	1	5	0	1.78	0.12
PI-ME/CFS B	1	6	0	1.96	0.88
PI-ME/CFS B	1	7	0	2.68	0.5
PI-ME/CFS B	1	8	1	1.78	0.88
PI-ME/CFS B	1	9	1	2.14	0.5
PI-ME/CFS B	1	10	0	2.5	0.12
PI-ME/CFS B	1	11	1	3.94	0.5
PI-ME/CFS B	1	12	0	2.32	0.5
PI-ME/CFS B	1	13	0	2.14	0.12
PI-ME/CFS B	1	14	0	1.42	0.88
PI-ME/CFS B	1	15	0	3.04	0.88
PI-ME/CFS B	1	16	0	1.24	0.12
PI-ME/CFS B	1	17	1	3.58	0.88
PI-ME/CFS B	1	18	0	2.32	0.12
PI-ME/CFS B	1	19	0	4.12	0.5
PI-ME/CFS B	1	20	0	4.12	0.12
PI-ME/CFS B	1	21	0	2.5	0.5
PI-ME/CFS B	1	22	0	3.94	0.12
PI-ME/CFS B	1	23	0	3.22	0.12
PI-ME/CFS B	1	24	1	4.12	0.88
PI-ME/CFS B	1	25	0	2.68	0.88
PI-ME/CFS B	1	26	0	3.4	0.5
PI-ME/CFS B	1	27	0	2.5	0.88
PI-ME/CFS B	1	28	0	3.76	0.5
PI-ME/CFS B	1	29	0	1.78	0.5
PI-ME/CFS B	1	30	0	1.42	0.12
PI-ME/CFS B	1	31	0	3.04	0.5
PI-ME/CFS B	1	32	1	3.4	0.88
PI-ME/CFS B	1	33	0	3.22	0.5
PI-ME/CFS B	1	34	0	1.24	0.88
PI-ME/CFS B	1	35	0	3.58	0.12
PI-ME/CFS B	1	36	0	3.76	0.12
PI-ME/CFS B	1	37	0	3.76	0.88
PI-ME/CFS B	1	38	0	2.14	0.88
PI-ME/CFS B	1	39	0	3.58	0.5
PI-ME/CFS B	1	40	0	1.6	0.88
PI-ME/CFS B	1	41	0	2.86	0.12
PI-ME/CFS B	1	42	0	2.68	0.12
PI-ME/CFS B	1	43	0	1.24	0.5
PI-ME/CFS B	1	44	0	1.96	0.5
PI-ME/CFS B	1	45	0	1.6	0.12
PI-ME/CFS B	1	46	1	2.86	0.88
PI-ME/CFS B	1	47	0	2.32	0.88
PI-ME/CFS B	1	48	0	3.4	0.12
PI-ME/CFS B	1	49	0	3.94	0.88
PI-ME/CFS B	1	50	0	1.96	0.12
PI-ME/CFS B	1	51	0	1.6	0.5
PI-ME/CFS B	1	52	0	2.59	0.12
PI-ME/CFS B	1	53	0	3.49	0.88
PI-ME/CFS C	1	-1	0	1.78	0.5
PI-ME/CFS C	1	-2	1	2.68	0.12
PI-ME/CFS C	1	-3	1	3.58	0.5
PI-ME/CFS C	1	-4	0	4.12	0.88
PI-ME/CFS C	1	1	1	3.04	0.12
PI-ME/CFS C	1	2	0	1.42	0.5
PI-ME/CFS C	1	3	1	2.86	0.5
PI-ME/CFS C	1	4	1	3.22	0.88
PI-ME/CFS C	1	5	0	1.78	0.12
PI-ME/CFS C	1	6	0	1.96	0.88
PI-ME/CFS C	1	7	0	2.68	0.5
PI-ME/CFS C	1	8	1	1.78	0.88
PI-ME/CFS C	1	9	0	2.14	0.5
PI-ME/CFS C	1	10	1	2.5	0.12
PI-ME/CFS C	1	11	1	3.94	0.5
PI-ME/CFS C	1	12	0	2.32	0.5
PI-ME/CFS C	1	13	0	2.14	0.12
PI-ME/CFS C	1	14	1	1.42	0.88
PI-ME/CFS C	1	15	1	3.04	0.88
PI-ME/CFS C	1	16	0	1.24	0.12
PI-ME/CFS C	1	17	1	3.58	0.88
PI-ME/CFS C	1	18	0	2.32	0.12
PI-ME/CFS C	1	19	1	4.12	0.5
PI-ME/CFS C	1	20	0	4.12	0.12
PI-ME/CFS C	1	21	0	2.5	0.5
PI-ME/CFS C	1	22	0	3.94	0.12
PI-ME/CFS C	1	23	0	3.22	0.12
PI-ME/CFS C	1	24	1	4.12	0.88
PI-ME/CFS C	1	25	1	2.68	0.88
PI-ME/CFS C	1	26	1	3.4	0.5
PI-ME/CFS C	1	27	1	2.5	0.88
PI-ME/CFS C	1	28	1	3.76	0.5
PI-ME/CFS C	1	29	0	1.78	0.5
PI-ME/CFS C	1	30	0	1.42	0.12
PI-ME/CFS C	1	31	1	3.04	0.5
PI-ME/CFS C	1	32	1	3.4	0.88
PI-ME/CFS C	1	33	0	3.22	0.5
PI-ME/CFS C	1	34	0	1.24	0.88
PI-ME/CFS C	1	35	0	3.58	0.12
PI-ME/CFS C	1	36	0	3.76	0.12
PI-ME/CFS C	1	37	1	3.76	0.88
PI-ME/CFS C	1	38	1	2.14	0.88
PI-ME/CFS C	1	39	0	3.58	0.5
PI-ME/CFS C	1	40	0	1.6	0.88
PI-ME/CFS C	1	41	0	2.86	0.12
PI-ME/CFS C	1	42	0	2.68	0.12
PI-ME/CFS C	1	43	0	1.24	0.5
PI-ME/CFS C	1	44	0	1.96	0.5
PI-ME/CFS C	1	45	0	1.6	0.12
PI-ME/CFS C	1	46	1	2.86	0.88
PI-ME/CFS D	1	-1	0	1.78	0.5
PI-ME/CFS D	1	-2	1	2.68	0.12
PI-ME/CFS D	1	-3	0	3.58	0.5
PI-ME/CFS D	1	-4	1	4.12	0.88
PI-ME/CFS D	1	1	1	3.04	0.12
PI-ME/CFS D	1	2	0	1.42	0.5
PI-ME/CFS D	1	3	1	2.86	0.5
PI-ME/CFS D	1	4	1	3.22	0.88
PI-ME/CFS D	1	5	0	1.78	0.12
PI-ME/CFS D	1	6	0	1.96	0.88
PI-ME/CFS D	1	7	1	2.68	0.5
PI-ME/CFS D	1	8	1	1.78	0.88
PI-ME/CFS D	1	9	0	2.14	0.5
PI-ME/CFS D	1	10	0	2.5	0.12
PI-ME/CFS D	1	11	1	3.94	0.5
PI-ME/CFS D	1	12	1	2.32	0.5
PI-ME/CFS D	1	13	0	2.14	0.12
PI-ME/CFS D	1	14	1	1.42	0.88
PI-ME/CFS D	1	15	1	3.04	0.88
PI-ME/CFS D	1	16	0	1.24	0.12
PI-ME/CFS D	1	17	1	3.58	0.88
PI-ME/CFS D	1	18	0	2.32	0.12
PI-ME/CFS D	1	19	1	4.12	0.5
PI-ME/CFS D	1	20	0	4.12	0.12
PI-ME/CFS D	1	21	1	2.5	0.5
PI-ME/CFS D	1	22	1	3.94	0.12
PI-ME/CFS D	1	23	1	3.22	0.12
PI-ME/CFS D	1	24	1	4.12	0.88
PI-ME/CFS D	1	25	1	2.68	0.88
PI-ME/CFS D	1	26	0	3.4	0.5
PI-ME/CFS D	1	27	1	2.5	0.88
PI-ME/CFS D	1	28	0	3.76	0.5
PI-ME/CFS D	1	29	0	1.78	0.5
PI-ME/CFS D	1	30	0	1.42	0.12
PI-ME/CFS D	1	31	1	3.04	0.5
PI-ME/CFS D	1	32	1	3.4	0.88
PI-ME/CFS D	1	33	0	3.22	0.5
PI-ME/CFS D	1	34	0	1.24	0.88
PI-ME/CFS D	1	35	0	3.58	0.12
PI-ME/CFS D	1	36	0	3.76	0.12
PI-ME/CFS D	1	37	1	3.76	0.88
PI-ME/CFS D	1	38	1	2.14	0.88
PI-ME/CFS D	1	39	0	3.58	0.5
PI-ME/CFS D	1	40	0	1.6	0.88
PI-ME/CFS E	1	-1	0	1.78	0.5
PI-ME/CFS E	1	-2	1	2.68	0.12
PI-ME/CFS E	1	-3	0	3.58	0.5
PI-ME/CFS E	1	-4	0	4.12	0.88
PI-ME/CFS E	1	1	1	3.04	0.12
PI-ME/CFS E	1	2	1	1.42	0.5
PI-ME/CFS E	1	3	1	2.86	0.5
PI-ME/CFS E	1	4	0	3.22	0.88
PI-ME/CFS E	1	5	0	1.78	0.12
PI-ME/CFS E	1	6	1	1.96	0.88
PI-ME/CFS E	1	7	0	2.68	0.5
PI-ME/CFS E	1	8	1	1.78	0.88
PI-ME/CFS E	1	9	1	2.14	0.5
PI-ME/CFS E	1	10	1	2.5	0.12
PI-ME/CFS E	1	11	0	3.94	0.5
PI-ME/CFS E	1	12	0	2.32	0.5
PI-ME/CFS E	1	13	0	2.14	0.12
PI-ME/CFS E	1	14	0	1.42	0.88
PI-ME/CFS E	1	15	1	3.04	0.88
PI-ME/CFS E	1	16	1	1.24	0.12
PI-ME/CFS E	1	17	1	3.58	0.88
PI-ME/CFS E	1	18	0	2.32	0.12
PI-ME/CFS E	1	19	0	4.12	0.5
PI-ME/CFS E	1	20	0	4.12	0.12
PI-ME/CFS E	1	21	0	2.5	0.5
PI-ME/CFS E	1	22	0	3.94	0.12
PI-ME/CFS E	1	23	1	3.22	0.12
PI-ME/CFS E	1	24	1	4.12	0.88
PI-ME/CFS E	1	25	0	2.68	0.88
PI-ME/CFS E	1	26	0	3.4	0.5
PI-ME/CFS E	1	27	0	2.5	0.88
PI-ME/CFS E	1	28	0	3.76	0.5
PI-ME/CFS E	1	29	1	1.78	0.5
PI-ME/CFS E	1	30	1	1.42	0.12
PI-ME/CFS E	1	31	1	3.04	0.5
PI-ME/CFS E	1	32	0	3.4	0.88
PI-ME/CFS E	1	33	0	3.22	0.5
PI-ME/CFS E	1	34	1	1.24	0.88
PI-ME/CFS E	1	35	0	3.58	0.12
PI-ME/CFS E	1	36	1	3.76	0.12
PI-ME/CFS E	1	37	1	3.76	0.88
PI-ME/CFS E	1	38	1	2.14	0.88
PI-ME/CFS E	1	39	0	3.58	0.5
PI-ME/CFS E	1	40	0	1.6	0.88
PI-ME/CFS E	1	41	0	2.86	0.12
PI-ME/CFS E	1	42	0	2.68	0.12
PI-ME/CFS E	1	43	1	1.24	0.5
PI-ME/CFS E	1	44	1	1.96	0.5
PI-ME/CFS E	1	45	1	1.6	0.12
PI-ME/CFS F	1	-1	1	1.78	0.5
PI-ME/CFS F	1	-2	0	2.68	0.12
PI-ME/CFS F	1	-3	1	3.58	0.5
PI-ME/CFS F	1	-4	0	4.12	0.88
PI-ME/CFS F	1	1	0	3.04	0.12
PI-ME/CFS F	1	2	1	1.42	0.5
PI-ME/CFS F	1	3	0	2.86	0.5
PI-ME/CFS F	1	4	1	3.22	0.88
PI-ME/CFS F	1	5	0	1.78	0.12
PI-ME/CFS F	1	6	1	1.96	0.88
PI-ME/CFS F	1	7	0	2.68	0.5
PI-ME/CFS F	1	8	1	1.78	0.88
PI-ME/CFS F	1	9	0	2.14	0.5
PI-ME/CFS F	1	10	0	2.5	0.12
PI-ME/CFS F	1	11	1	3.94	0.5
PI-ME/CFS F	1	12	0	2.32	0.5
PI-ME/CFS F	1	13	0	2.14	0.12
PI-ME/CFS F	1	14	1	1.42	0.88
PI-ME/CFS F	1	15	1	3.04	0.88
PI-ME/CFS F	1	16	0	1.24	0.12
PI-ME/CFS F	1	17	1	3.58	0.88
PI-ME/CFS F	1	18	0	2.32	0.12
PI-ME/CFS F	1	19	1	4.12	0.5
PI-ME/CFS F	1	20	0	4.12	0.12
PI-ME/CFS F	1	21	0	2.5	0.5
PI-ME/CFS F	1	22	0	3.94	0.12
PI-ME/CFS F	1	23	0	3.22	0.12
PI-ME/CFS F	1	24	1	4.12	0.88
PI-ME/CFS F	1	25	1	2.68	0.88
PI-ME/CFS F	1	26	1	3.4	0.5
PI-ME/CFS F	1	27	1	2.5	0.88
PI-ME/CFS F	1	28	1	3.76	0.5
PI-ME/CFS F	1	29	0	1.78	0.5
PI-ME/CFS F	1	30	0	1.42	0.12
PI-ME/CFS F	1	31	0	3.04	0.5
PI-ME/CFS F	1	32	1	3.4	0.88
PI-ME/CFS F	1	33	1	3.22	0.5
PI-ME/CFS F	1	34	0	1.24	0.88
PI-ME/CFS F	1	35	0	3.58	0.12
PI-ME/CFS F	1	36	0	3.76	0.12
PI-ME/CFS F	1	37	1	3.76	0.88
PI-ME/CFS F	1	38	0	2.14	0.88
PI-ME/CFS F	1	39	1	3.58	0.5
PI-ME/CFS F	1	40	0	1.6	0.88
PI-ME/CFS F	1	41	0	2.86	0.12
PI-ME/CFS F	1	42	0	2.68	0.12
PI-ME/CFS F	1	43	0	1.24	0.5
PI-ME/CFS F	1	44	1	1.96	0.5
PI-ME/CFS G	1	-1	0	1.78	0.5
PI-ME/CFS G	1	-2	1	2.68	0.12
PI-ME/CFS G	1	-3	1	3.58	0.5
PI-ME/CFS G	1	-4	0	4.12	0.88
PI-ME/CFS G	1	1	1	3.04	0.12
PI-ME/CFS G	1	2	0	1.42	0.5
PI-ME/CFS G	1	3	0	2.86	0.5
PI-ME/CFS G	1	4	1	3.22	0.88
PI-ME/CFS G	1	5	0	1.78	0.12
PI-ME/CFS G	1	6	1	1.96	0.88
PI-ME/CFS G	1	7	0	2.68	0.5
PI-ME/CFS G	1	8	0	1.78	0.88
PI-ME/CFS G	1	9	0	2.14	0.5
PI-ME/CFS G	1	10	0	2.5	0.12
PI-ME/CFS G	1	11	1	3.94	0.5
PI-ME/CFS G	1	12	0	2.32	0.5
PI-ME/CFS G	1	13	0	2.14	0.12
PI-ME/CFS G	1	14	0	1.42	0.88
PI-ME/CFS G	1	15	1	3.04	0.88
PI-ME/CFS G	1	16	0	1.24	0.12
PI-ME/CFS G	1	17	1	3.58	0.88
PI-ME/CFS G	1	18	0	2.32	0.12
PI-ME/CFS G	1	19	0	4.12	0.5
PI-ME/CFS G	1	20	0	4.12	0.12
PI-ME/CFS G	1	21	0	2.5	0.5
PI-ME/CFS G	1	22	0	3.94	0.12
PI-ME/CFS G	1	23	0	3.22	0.12
PI-ME/CFS G	1	24	1	4.12	0.88
PI-ME/CFS G	1	25	0	2.68	0.88
PI-ME/CFS G	1	26	0	3.4	0.5
PI-ME/CFS G	1	27	0	2.5	0.88
PI-ME/CFS G	1	28	1	3.76	0.5
PI-ME/CFS G	1	29	0	1.78	0.5
PI-ME/CFS G	1	30	0	1.42	0.12
PI-ME/CFS G	1	31	0	3.04	0.5
PI-ME/CFS G	1	32	1	3.4	0.88
PI-ME/CFS G	1	33	0	3.22	0.5
PI-ME/CFS G	1	34	0	1.24	0.88
PI-ME/CFS G	1	35	1	3.58	0.12
PI-ME/CFS G	1	36	0	3.76	0.12
PI-ME/CFS G	1	37	1	3.76	0.88
PI-ME/CFS G	1	38	0	2.14	0.88
PI-ME/CFS G	1	39	0	3.58	0.5
PI-ME/CFS G	1	40	0	1.6	0.88
PI-ME/CFS G	1	41	0	2.86	0.12
PI-ME/CFS G	1	42	0	2.68	0.12
PI-ME/CFS G	1	43	0	1.24	0.5
PI-ME/CFS G	1	44	0	1.96	0.5
PI-ME/CFS G	1	45	0	1.6	0.12
PI-ME/CFS G	1	46	0	2.86	0.88
PI-ME/CFS G	1	47	0	2.32	0.88
PI-ME/CFS G	1	48	1	3.4	0.12
PI-ME/CFS G	1	49	1	3.94	0.88
PI-ME/CFS H	1	-1	0	1.78	0.5
PI-ME/CFS H	1	-2	1	2.68	0.12
PI-ME/CFS H	1	-3	1	3.58	0.5
PI-ME/CFS H	1	-4	1	4.12	0.88
PI-ME/CFS H	1	1	0	3.04	0.12
PI-ME/CFS H	1	2	0	1.42	0.5
PI-ME/CFS H	1	3	0	2.86	0.5
PI-ME/CFS H	1	4	1	3.22	0.88
PI-ME/CFS H	1	5	0	1.78	0.12
PI-ME/CFS H	1	6	1	1.96	0.88
PI-ME/CFS H	1	7	0	2.68	0.5
PI-ME/CFS H	1	8	1	1.78	0.88
PI-ME/CFS H	1	9	0	2.14	0.5
PI-ME/CFS H	1	10	0	2.5	0.12
PI-ME/CFS H	1	11	1	3.94	0.5
PI-ME/CFS H	1	12	1	2.32	0.5
PI-ME/CFS H	1	13	1	2.14	0.12
PI-ME/CFS H	1	14	1	1.42	0.88
PI-ME/CFS H	1	15	1	3.04	0.88
PI-ME/CFS H	1	16	1	1.24	0.12
PI-ME/CFS H	1	17	0	3.58	0.88
PI-ME/CFS H	1	18	0	2.32	0.12
PI-ME/CFS H	1	19	0	4.12	0.5
PI-ME/CFS H	1	20	1	4.12	0.12
PI-ME/CFS H	1	21	1	2.5	0.5
PI-ME/CFS H	1	22	0	3.94	0.12
PI-ME/CFS H	1	23	0	3.22	0.12
PI-ME/CFS H	1	24	1	4.12	0.88
PI-ME/CFS H	1	25	1	2.68	0.88
PI-ME/CFS H	1	26	1	3.4	0.5
PI-ME/CFS H	1	27	1	2.5	0.88
PI-ME/CFS H	1	28	0	3.76	0.5
PI-ME/CFS H	1	29	0	1.78	0.5
PI-ME/CFS H	1	30	0	1.42	0.12
PI-ME/CFS H	1	31	0	3.04	0.5
PI-ME/CFS H	1	32	0	3.4	0.88
PI-ME/CFS H	1	33	0	3.22	0.5
PI-ME/CFS H	1	34	0	1.24	0.88
PI-ME/CFS H	1	35	0	3.58	0.12
PI-ME/CFS H	1	36	0	3.76	0.12
PI-ME/CFS H	1	37	0	3.76	0.88
PI-ME/CFS H	1	38	1	2.14	0.88
PI-ME/CFS H	1	39	1	3.58	0.5
PI-ME/CFS H	1	40	1	1.6	0.88
PI-ME/CFS H	1	41	0	2.86	0.12
PI-ME/CFS H	1	42	0	2.68	0.12
PI-ME/CFS H	1	43	0	1.24	0.5
PI-ME/CFS I	1	-1	0	1.78	0.5
PI-ME/CFS I	1	-2	0	2.68	0.12
PI-ME/CFS I	1	-3	1	3.58	0.5
PI-ME/CFS I	1	-4	1	4.12	0.88
PI-ME/CFS I	1	1	0	3.04	0.12
PI-ME/CFS I	1	2	0	1.42	0.5
PI-ME/CFS I	1	3	0	2.86	0.5
PI-ME/CFS I	1	4	0	3.22	0.88
PI-ME/CFS I	1	5	0	1.78	0.12
PI-ME/CFS I	1	6	0	1.96	0.88
PI-ME/CFS I	1	7	0	2.68	0.5
PI-ME/CFS I	1	8	0	1.78	0.88
PI-ME/CFS I	1	9	0	2.14	0.5
PI-ME/CFS I	1	10	1	2.5	0.12
PI-ME/CFS I	1	11	0	3.94	0.5
PI-ME/CFS I	1	12	0	2.32	0.5
PI-ME/CFS I	1	13	0	2.14	0.12
PI-ME/CFS I	1	14	1	1.42	0.88
PI-ME/CFS I	1	15	0	3.04	0.88
PI-ME/CFS I	1	16	0	1.24	0.12
PI-ME/CFS I	1	17	0	3.58	0.88
PI-ME/CFS I	1	18	1	2.32	0.12
PI-ME/CFS I	1	19	0	4.12	0.5
PI-ME/CFS I	1	20	0	4.12	0.12
PI-ME/CFS I	1	21	1	2.5	0.5
PI-ME/CFS I	1	22	0	3.94	0.12
PI-ME/CFS I	1	23	0	3.22	0.12
PI-ME/CFS I	1	24	0	4.12	0.88
PI-ME/CFS I	1	25	0	2.68	0.88
PI-ME/CFS I	1	26	1	3.4	0.5
PI-ME/CFS I	1	27	1	2.5	0.88
PI-ME/CFS I	1	28	0	3.76	0.5
PI-ME/CFS I	1	29	0	1.78	0.5
PI-ME/CFS I	1	30	0	1.42	0.12
PI-ME/CFS I	1	31	0	3.04	0.5
PI-ME/CFS I	1	32	1	3.4	0.88
PI-ME/CFS I	1	33	0	3.22	0.5
PI-ME/CFS I	1	34	0	1.24	0.88
PI-ME/CFS I	1	35	0	3.58	0.12
PI-ME/CFS I	1	36	1	3.76	0.12
PI-ME/CFS I	1	37	1	3.76	0.88
PI-ME/CFS I	1	38	0	2.14	0.88
PI-ME/CFS I	1	39	0	3.58	0.5
PI-ME/CFS I	1	40	0	1.6	0.88
PI-ME/CFS I	1	41	0	2.86	0.12
PI-ME/CFS I	1	42	1	2.68	0.12
PI-ME/CFS I	1	43	0	1.24	0.5
PI-ME/CFS I	1	44	0	1.96	0.5
PI-ME/CFS I	1	45	0	1.6	0.12
PI-ME/CFS I	1	46	0	2.86	0.88
PI-ME/CFS I	1	47	1	2.32	0.88
PI-ME/CFS I	1	48	0	3.4	0.12
PI-ME/CFS I	1	49	1	3.94	0.88
PI-ME/CFS I	1	50	0	1.96	0.12
PI-ME/CFS I	1	51	0	1.6	0.5
PI-ME/CFS I	1	52	0	2.59	0.12
PI-ME/CFS I	1	53	1	3.49	0.88
PI-ME/CFS I	1	54	0	3.85	0.5
PI-ME/CFS I	1	55	0	4.21	0.88
PI-ME/CFS J	1	-1	0	1.78	0.5
PI-ME/CFS J	1	-2	1	2.68	0.12
PI-ME/CFS J	1	-3	0	3.58	0.5
PI-ME/CFS J	1	-4	0	4.12	0.88
PI-ME/CFS J	1	1	1	3.04	0.12
PI-ME/CFS J	1	2	1	1.42	0.5
PI-ME/CFS J	1	3	0	2.86	0.5
PI-ME/CFS J	1	4	0	3.22	0.88
PI-ME/CFS J	1	5	0	1.78	0.12
PI-ME/CFS J	1	6	1	1.96	0.88
PI-ME/CFS J	1	7	0	2.68	0.5
PI-ME/CFS J	1	8	1	1.78	0.88
PI-ME/CFS J	1	9	0	2.14	0.5
PI-ME/CFS J	1	10	0	2.5	0.12
PI-ME/CFS J	1	11	0	3.94	0.5
PI-ME/CFS J	1	12	0	2.32	0.5
PI-ME/CFS J	1	13	0	2.14	0.12
PI-ME/CFS J	1	14	1	1.42	0.88
PI-ME/CFS J	1	15	1	3.04	0.88
PI-ME/CFS J	1	16	0	1.24	0.12
PI-ME/CFS J	1	17	1	3.58	0.88
PI-ME/CFS J	1	18	0	2.32	0.12
PI-ME/CFS J	1	19	1	4.12	0.5
PI-ME/CFS J	1	20	0	4.12	0.12
PI-ME/CFS J	1	21	0	2.5	0.5
PI-ME/CFS J	1	22	0	3.94	0.12
PI-ME/CFS J	1	23	0	3.22	0.12
PI-ME/CFS J	1	24	1	4.12	0.88
PI-ME/CFS J	1	25	1	2.68	0.88
PI-ME/CFS J	1	26	0	3.4	0.5
PI-ME/CFS J	1	27	1	2.5	0.88
PI-ME/CFS J	1	28	0	3.76	0.5
PI-ME/CFS J	1	29	0	1.78	0.5
PI-ME/CFS J	1	30	0	1.42	0.12
PI-ME/CFS J	1	31	0	3.04	0.5
PI-ME/CFS J	1	32	1	3.4	0.88
PI-ME/CFS J	1	33	0	3.22	0.5
PI-ME/CFS J	1	34	1	1.24	0.88
PI-ME/CFS J	1	35	0	3.58	0.12
PI-ME/CFS J	1	36	0	3.76	0.12
PI-ME/CFS J	1	37	1	3.76	0.88
PI-ME/CFS J	1	38	1	2.14	0.88
PI-ME/CFS J	1	39	0	3.58	0.5
PI-ME/CFS J	1	40	0	1.6	0.88
PI-ME/CFS J	1	41	0	2.86	0.12
PI-ME/CFS J	1	42	0	2.68	0.12
PI-ME/CFS J	1	43	0	1.24	0.5
PI-ME/CFS J	1	44	0	1.96	0.5
PI-ME/CFS J	1	45	0	1.6	0.12
PI-ME/CFS J	1	46	0	2.86	0.88
PI-ME/CFS J	1	47	1	2.32	0.88
PI-ME/CFS J	1	48	0	3.4	0.12
PI-ME/CFS J	1	49	1	3.94	0.88
PI-ME/CFS J	1	50	0	1.96	0.12
PI-ME/CFS K	1	-1	0	1.78	0.5
PI-ME/CFS K	1	-2	1	2.68	0.12
PI-ME/CFS K	1	-3	1	3.58	0.5
PI-ME/CFS K	1	-4	0	4.12	0.88
PI-ME/CFS K	1	1	0	3.04	0.12
PI-ME/CFS K	1	2	1	1.42	0.5
PI-ME/CFS K	1	3	1	2.86	0.5
PI-ME/CFS K	1	4	1	3.22	0.88
PI-ME/CFS K	1	5	0	1.78	0.12
PI-ME/CFS K	1	6	1	1.96	0.88
PI-ME/CFS K	1	7	1	2.68	0.5
PI-ME/CFS K	1	8	1	1.78	0.88
PI-ME/CFS K	1	9	0	2.14	0.5
PI-ME/CFS K	1	10	0	2.5	0.12
PI-ME/CFS K	1	11	1	3.94	0.5
PI-ME/CFS K	1	12	1	2.32	0.5
PI-ME/CFS K	1	13	0	2.14	0.12
PI-ME/CFS K	1	14	0	1.42	0.88
PI-ME/CFS K	1	15	1	3.04	0.88
PI-ME/CFS K	1	16	0	1.24	0.12
PI-ME/CFS K	1	17	1	3.58	0.88
PI-ME/CFS K	1	18	0	2.32	0.12
PI-ME/CFS K	1	19	1	4.12	0.5
PI-ME/CFS K	1	20	0	4.12	0.12
PI-ME/CFS K	1	21	0	2.5	0.5
PI-ME/CFS K	1	22	0	3.94	0.12
PI-ME/CFS K	1	23	0	3.22	0.12
PI-ME/CFS K	1	24	1	4.12	0.88
PI-ME/CFS K	1	25	1	2.68	0.88
PI-ME/CFS K	1	26	1	3.4	0.5
PI-ME/CFS K	1	27	1	2.5	0.88
PI-ME/CFS K	1	28	1	3.76	0.5
PI-ME/CFS K	1	29	0	1.78	0.5
PI-ME/CFS K	1	30	0	1.42	0.12
PI-ME/CFS K	1	31	0	3.04	0.5
PI-ME/CFS K	1	32	1	3.4	0.88
PI-ME/CFS K	1	33	1	3.22	0.5
PI-ME/CFS K	1	34	0	1.24	0.88
PI-ME/CFS K	1	35	0	3.58	0.12
PI-ME/CFS K	1	36	0	3.76	0.12
PI-ME/CFS K	1	37	1	3.76	0.88
PI-ME/CFS K	1	38	1	2.14	0.88
PI-ME/CFS K	1	39	1	3.58	0.5
PI-ME/CFS K	1	40	0	1.6	0.88
PI-ME/CFS K	1	41	0	2.86	0.12
PI-ME/CFS K	1	42	0	2.68	0.12
PI-ME/CFS K	1	43	0	1.24	0.5
PI-ME/CFS K	1	44	0	1.96	0.5
PI-ME/CFS K	1	45	0	1.6	0.12
PI-ME/CFS K	1	46	1	2.86	0.88
PI-ME/CFS L	1	-1	0	1.78	0.5
PI-ME/CFS L	1	-2	0	2.68	0.12
PI-ME/CFS L	1	-3	1	3.58	0.5
PI-ME/CFS L	1	-4	1	4.12	0.88
PI-ME/CFS L	1	1	0	3.04	0.12
PI-ME/CFS L	1	2	1	1.42	0.5
PI-ME/CFS L	1	3	1	2.86	0.5
PI-ME/CFS L	1	4	0	3.22	0.88
PI-ME/CFS L	1	5	0	1.78	0.12
PI-ME/CFS L	1	6	1	1.96	0.88
PI-ME/CFS L	1	7	0	2.68	0.5
PI-ME/CFS L	1	8	0	1.78	0.88
PI-ME/CFS L	1	9	0	2.14	0.5
PI-ME/CFS L	1	10	0	2.5	0.12
PI-ME/CFS L	1	11	1	3.94	0.5
PI-ME/CFS L	1	12	0	2.32	0.5
PI-ME/CFS L	1	13	0	2.14	0.12
PI-ME/CFS L	1	14	0	1.42	0.88
PI-ME/CFS L	1	15	1	3.04	0.88
PI-ME/CFS L	1	16	0	1.24	0.12
PI-ME/CFS L	1	17	1	3.58	0.88
PI-ME/CFS L	1	18	0	2.32	0.12
PI-ME/CFS L	1	19	0	4.12	0.5
PI-ME/CFS L	1	20	0	4.12	0.12
PI-ME/CFS L	1	21	0	2.5	0.5
PI-ME/CFS L	1	22	0	3.94	0.12
PI-ME/CFS L	1	23	0	3.22	0.12
PI-ME/CFS L	1	24	1	4.12	0.88
PI-ME/CFS L	1	25	1	2.68	0.88
PI-ME/CFS L	1	26	0	3.4	0.5
PI-ME/CFS L	1	27	1	2.5	0.88
PI-ME/CFS L	1	28	0	3.76	0.5
PI-ME/CFS L	1	29	0	1.78	0.5
PI-ME/CFS L	1	30	0	1.42	0.12
PI-ME/CFS L	1	31	0	3.04	0.5
PI-ME/CFS L	1	32	1	3.4	0.88
PI-ME/CFS L	1	33	0	3.22	0.5
PI-ME/CFS L	1	34	0	1.24	0.88
PI-ME/CFS L	1	35	0	3.58	0.12
PI-ME/CFS L	1	36	0	3.76	0.12
PI-ME/CFS L	1	37	1	3.76	0.88
PI-ME/CFS L	1	38	0	2.14	0.88
PI-ME/CFS L	1	39	0	3.58	0.5
PI-ME/CFS L	1	40	0	1.6	0.88
PI-ME/CFS L	1	41	0	2.86	0.12
PI-ME/CFS L	1	42	0	2.68	0.12
PI-ME/CFS L	1	43	0	1.24	0.5
PI-ME/CFS L	1	44	0	1.96	0.5
PI-ME/CFS L	1	45	0	1.6	0.12
PI-ME/CFS L	1	46	0	2.86	0.88
PI-ME/CFS L	1	47	0	2.32	0.88
PI-ME/CFS L	1	48	0	3.4	0.12
PI-ME/CFS L	1	49	1	3.94	0.88
PI-ME/CFS L	1	50	0	1.96	0.12
PI-ME/CFS M	1	-1	0	1.78	0.5
PI-ME/CFS M	1	-2	1	2.68	0.12
PI-ME/CFS M	1	-3	1	3.58	0.5
PI-ME/CFS M	1	-4	0	4.12	0.88
PI-ME/CFS M	1	1	1	3.04	0.12
PI-ME/CFS M	1	2	0	1.42	0.5
PI-ME/CFS M	1	3	0	2.86	0.5
PI-ME/CFS M	1	4	1	3.22	0.88
PI-ME/CFS M	1	5	0	1.78	0.12
PI-ME/CFS M	1	6	1	1.96	0.88
PI-ME/CFS M	1	7	0	2.68	0.5
PI-ME/CFS M	1	8	1	1.78	0.88
PI-ME/CFS M	1	9	0	2.14	0.5
PI-ME/CFS M	1	10	0	2.5	0.12
PI-ME/CFS M	1	11	0	3.94	0.5
PI-ME/CFS M	1	12	0	2.32	0.5
PI-ME/CFS M	1	13	0	2.14	0.12
PI-ME/CFS M	1	14	1	1.42	0.88
PI-ME/CFS M	1	15	1	3.04	0.88
PI-ME/CFS M	1	16	0	1.24	0.12
PI-ME/CFS M	1	17	1	3.58	0.88
PI-ME/CFS M	1	18	0	2.32	0.12
PI-ME/CFS M	1	19	1	4.12	0.5
PI-ME/CFS M	1	20	0	4.12	0.12
PI-ME/CFS M	1	21	0	2.5	0.5
PI-ME/CFS M	1	22	0	3.94	0.12
PI-ME/CFS M	1	23	0	3.22	0.12
PI-ME/CFS M	1	24	1	4.12	0.88
PI-ME/CFS M	1	25	1	2.68	0.88
PI-ME/CFS M	1	26	1	3.4	0.5
PI-ME/CFS M	1	27	1	2.5	0.88
PI-ME/CFS M	1	28	0	3.76	0.5
PI-ME/CFS M	1	29	0	1.78	0.5
PI-ME/CFS M	1	30	0	1.42	0.12
PI-ME/CFS M	1	31	0	3.04	0.5
PI-ME/CFS M	1	32	1	3.4	0.88
PI-ME/CFS M	1	33	0	3.22	0.5
PI-ME/CFS M	1	34	0	1.24	0.88
PI-ME/CFS M	1	35	0	3.58	0.12
PI-ME/CFS M	1	36	0	3.76	0.12
PI-ME/CFS M	1	37	1	3.76	0.88
PI-ME/CFS M	1	38	0	2.14	0.88
PI-ME/CFS M	1	39	1	3.58	0.5
PI-ME/CFS M	1	40	0	1.6	0.88
PI-ME/CFS M	1	41	0	2.86	0.12
PI-ME/CFS M	1	42	0	2.68	0.12
PI-ME/CFS M	1	43	0	1.24	0.5
PI-ME/CFS M	1	44	0	1.96	0.5
PI-ME/CFS M	1	45	0	1.6	0.12
PI-ME/CFS M	1	46	1	2.86	0.88
PI-ME/CFS M	1	47	1	2.32	0.88
PI-ME/CFS N	1	-1	0	1.78	0.5
PI-ME/CFS N	1	-2	1	2.68	0.12
PI-ME/CFS N	1	-3	0	3.58	0.5
PI-ME/CFS N	1	-4	1	4.12	0.88
PI-ME/CFS N	1	1	0	3.04	0.12
PI-ME/CFS N	1	2	1	1.42	0.5
PI-ME/CFS N	1	3	1	2.86	0.5
PI-ME/CFS N	1	4	0	3.22	0.88
PI-ME/CFS N	1	5	0	1.78	0.12
PI-ME/CFS N	1	6	0	1.96	0.88
PI-ME/CFS N	1	7	0	2.68	0.5
PI-ME/CFS N	1	8	1	1.78	0.88
PI-ME/CFS N	1	9	0	2.14	0.5
PI-ME/CFS N	1	10	0	2.5	0.12
PI-ME/CFS N	1	11	1	3.94	0.5
PI-ME/CFS N	1	12	0	2.32	0.5
PI-ME/CFS N	1	13	0	2.14	0.12
PI-ME/CFS N	1	14	1	1.42	0.88
PI-ME/CFS N	1	15	1	3.04	0.88
PI-ME/CFS N	1	16	0	1.24	0.12
PI-ME/CFS N	1	17	1	3.58	0.88
PI-ME/CFS N	1	18	0	2.32	0.12
PI-ME/CFS N	1	19	0	4.12	0.5
PI-ME/CFS N	1	20	0	4.12	0.12
PI-ME/CFS N	1	21	0	2.5	0.5
PI-ME/CFS N	1	22	0	3.94	0.12
PI-ME/CFS N	1	23	0	3.22	0.12
PI-ME/CFS N	1	24	1	4.12	0.88
PI-ME/CFS N	1	25	1	2.68	0.88
PI-ME/CFS N	1	26	0	3.4	0.5
PI-ME/CFS N	1	27	1	2.5	0.88
PI-ME/CFS N	1	28	0	3.76	0.5
PI-ME/CFS N	1	29	0	1.78	0.5
PI-ME/CFS N	1	30	0	1.42	0.12
PI-ME/CFS N	1	31	0	3.04	0.5
PI-ME/CFS N	1	32	1	3.4	0.88
PI-ME/CFS N	1	33	0	3.22	0.5
PI-ME/CFS N	1	34	0	1.24	0.88
PI-ME/CFS N	1	35	0	3.58	0.12
PI-ME/CFS N	1	36	0	3.76	0.12
PI-ME/CFS N	1	37	1	3.76	0.88
PI-ME/CFS N	1	38	1	2.14	0.88
PI-ME/CFS N	1	39	0	3.58	0.5
PI-ME/CFS N	1	40	0	1.6	0.88
PI-ME/CFS N	1	41	0	2.86	0.12
PI-ME/CFS N	1	42	0	2.68	0.12
PI-ME/CFS N	1	43	0	1.24	0.5
PI-ME/CFS N	1	44	0	1.96	0.5
PI-ME/CFS N	1	45	0	1.6	0.12
PI-ME/CFS N	1	46	1	2.86	0.88
PI-ME/CFS N	1	47	1	2.32	0.88
PI-ME/CFS O	1	-1	1	1.78	0.5
PI-ME/CFS O	1	-2	0	2.68	0.12
PI-ME/CFS O	1	-3	1	3.58	0.5
PI-ME/CFS O	1	-4	1	4.12	0.88
PI-ME/CFS O	1	1	0	3.04	0.12
PI-ME/CFS O	1	2	1	1.42	0.5
PI-ME/CFS O	1	3	0	2.86	0.5
PI-ME/CFS O	1	4	1	3.22	0.88
PI-ME/CFS O	1	5	0	1.78	0.12
PI-ME/CFS O	1	6	1	1.96	0.88
PI-ME/CFS O	1	7	1	2.68	0.5
PI-ME/CFS O	1	8	0	1.78	0.88
PI-ME/CFS O	1	9	1	2.14	0.5
PI-ME/CFS O	1	10	1	2.5	0.12
PI-ME/CFS O	1	11	0	3.94	0.5
PI-ME/CFS O	1	12	0	2.32	0.5
PI-ME/CFS O	1	13	1	2.14	0.12
PI-ME/CFS O	1	14	0	1.42	0.88
PI-ME/CFS O	1	15	1	3.04	0.88
PI-ME/CFS O	1	16	0	1.24	0.12
PI-ME/CFS O	1	17	1	3.58	0.88
PI-ME/CFS O	1	18	0	2.32	0.12
PI-ME/CFS O	1	19	1	4.12	0.5
PI-ME/CFS O	1	20	1	4.12	0.12
PI-ME/CFS O	1	21	0	2.5	0.5
PI-ME/CFS O	1	22	0	3.94	0.12
PI-ME/CFS O	1	23	1	3.22	0.12
PI-ME/CFS O	1	24	1	4.12	0.88
PI-ME/CFS O	1	25	0	2.68	0.88
PI-ME/CFS O	1	26	0	3.4	0.5
PI-ME/CFS O	1	27	0	2.5	0.88
PI-ME/CFS O	1	28	0	3.76	0.5
PI-ME/CFS O	1	29	1	1.78	0.5
PI-ME/CFS O	1	30	0	1.42	0.12
PI-ME/CFS O	1	31	0	3.04	0.5
PI-ME/CFS O	1	32	1	3.4	0.88
PI-ME/CFS O	1	33	0	3.22	0.5
PI-ME/CFS O	1	34	0	1.24	0.88
PI-ME/CFS O	1	35	0	3.58	0.12
PI-ME/CFS O	1	36	0	3.76	0.12
PI-ME/CFS O	1	37	1	3.76	0.88
PI-ME/CFS O	1	38	0	2.14	0.88
PI-ME/CFS O	1	39	0	3.58	0.5
PI-ME/CFS O	1	40	0	1.6	0.88
PI-ME/CFS O	1	41	0	2.86	0.12
PI-ME/CFS O	1	42	0	2.68	0.12
PI-ME/CFS O	1	43	0	1.24	0.5
PI-ME/CFS O	1	44	0	1.96	0.5
PI-ME/CFS O	1	45	0	1.6	0.12
