# Supplementary material for: Deep phenotyping of post-infectious myalgic encephalomyelitis/chronic fatigue syndrome
Source: Nat Commun. 2024 Feb 21;15:907. doi: 10.1038/s41467-024-45107-3 (PMC10881493; doi:10.1038/s41467-024-45107-3)
Supplement: Supplementary file 6 — Source Data [file 41467_2024_45107_MOESM6_ESM.zip › Figures Source Data Files 12.30.23/Figure S6A.xlsx]

## Sheet: Sheet1
Group	Max Grip Force	Dominant Arm Mass
HV	34.75	2.92823
HV	33.25	2.65552
HV	50	4.36776
HV	44	3.0414
HV	44	3.76328
HV	43	3.72868
HV	32.5	2.70246
HV	48.05	4.82531
PI-ME/CFS	51.5	3.25105
PI-ME/CFS	31.5	3.01486
PI-ME/CFS	40.25	3.60441
PI-ME/CFS	20	1.61449
PI-ME/CFS	31.5	2.49196
PI-ME/CFS	34	2.49788
PI-ME/CFS	48.75	3.79985
PI-ME/CFS	24	1.76209
PI-ME/CFS	26.5	2.30925
PI-ME/CFS	53.5	4.21134
PI-ME/CFS	22	2.02419
PI-ME/CFS	57	4.91543
