# Supplementary material for: Deep phenotyping of post-infectious myalgic encephalomyelitis/chronic fatigue syndrome
Source: Nat Commun. 2024 Feb 21;15:907. doi: 10.1038/s41467-024-45107-3 (PMC10881493; doi:10.1038/s41467-024-45107-3)
Supplement: Supplementary file 6 — Source Data [file 41467_2024_45107_MOESM6_ESM.zip › Figures Source Data Files 12.30.23/Figure S6B.xlsx]

## Sheet: Sheet1
Group	Max Grip Force	Proportion Hard Trials (%)
HV	16.5	45.4545
HV	32.5	26
HV	49.5	29.1667
HV	33.25	38.2979
HV	44	40.8163
HV	44	77.1429
HV	26	35.4167
HV	60	36.9565
HV	43	60.4651
HV	31	40.8163
HV	32.5	43.4783
HV	22.5	25.4902
HV	48.05	45.4545
HV	48	71.0526
HV	49.5	38.7755
PI-ME/CFS	51.5	31.9149
PI-ME/CFS	31.5	16.9811
PI-ME/CFS	40.25	43.4783
PI-ME/CFS	20	52.5
PI-ME/CFS	31.5	48.8889
PI-ME/CFS	34	43.1818
PI-ME/CFS	48.75	26.5306
PI-ME/CFS	26.5	41.8605
PI-ME/CFS	24	23.6364
PI-ME/CFS	26.5	34
PI-ME/CFS	53.5	47.8261
PI-ME/CFS	22	24
PI-ME/CFS	57	36.1702
PI-ME/CFS	28	31.9149
PI-ME/CFS	42.5	35.5556
