# Supplementary material for: Deep phenotyping of post-infectious myalgic encephalomyelitis/chronic fatigue syndrome
Source: Nat Commun. 2024 Feb 21;15:907. doi: 10.1038/s41467-024-45107-3 (PMC10881493; doi:10.1038/s41467-024-45107-3)
Supplement: Supplementary file 6 — Source Data [file 41467_2024_45107_MOESM6_ESM.zip › Figures Source Data Files 12.30.23/Figure S6C.xlsx]

## Sheet: Sheet1
Group	Max Grip Force	Median MinFeret Ratio (Type II/TypeI)
HV	34.75	1.11429
HV	44	1
HV	44	0.923492
HV	26	0.83985
HV	43	0.983353
HV	31	0.88188
HV	32.5	0.849067
HV	22.5	0.896456
HV	48.05	0.939303
HV	48	1.07817
PI-ME/CFS	31.5	0.763412
PI-ME/CFS	20	0.763694
PI-ME/CFS	31.5	0.820886
PI-ME/CFS	34	0.623778
PI-ME/CFS	48.75	0.95711
PI-ME/CFS	24	0.739897
PI-ME/CFS	26.5	1.08119
PI-ME/CFS	53.5	1.30215
PI-ME/CFS	57	0.817625
PI-ME/CFS	25.5	0.884007
PI-ME/CFS	28	1.05634
PI-ME/CFS	42.5	0.832875
