# Supplementary material for: Deep phenotyping of post-infectious myalgic encephalomyelitis/chronic fatigue syndrome
Source: Nat Commun. 2024 Feb 21;15:907. doi: 10.1038/s41467-024-45107-3 (PMC10881493; doi:10.1038/s41467-024-45107-3)
Supplement: Supplementary file 6 — Source Data [file 41467_2024_45107_MOESM6_ESM.zip › Figures Source Data Files 12.30.23/Figure S6D.xlsx]

## Sheet: Sheet1
Group	Time to Failure	Dominant Arm Lean Mass (kg)
HV	18.8	2.92823
HV	9.25	2.65552
HV	16.67	4.36776
HV	33.55	3.0414
HV	30.68	3.76328
HV	32.3	3.72868
HV	28.53	2.70246
HV	46.1	4.82531
PI-ME/CFS	22.31	3.25105
PI-ME/CFS	3.71	3.01486
PI-ME/CFS	36.87	3.60441
PI-ME/CFS	6.29	1.61449
PI-ME/CFS	27.78	2.49196
PI-ME/CFS	16.51	2.49788
PI-ME/CFS	8.5	3.79985
PI-ME/CFS	10.8	2.30925
PI-ME/CFS	26.39	4.21134
PI-ME/CFS	5.71	2.02419
PI-ME/CFS	13.03	4.91543
