# Supplementary material for: Deep phenotyping of post-infectious myalgic encephalomyelitis/chronic fatigue syndrome
Source: Nat Commun. 2024 Feb 21;15:907. doi: 10.1038/s41467-024-45107-3 (PMC10881493; doi:10.1038/s41467-024-45107-3)
Supplement: Supplementary file 6 — Source Data [file 41467_2024_45107_MOESM6_ESM.zip › Figures Source Data Files 12.30.23/Figure S6F.xlsx]

## Sheet: Sheet1
Group	Time to Failure	Median MinFeret Ratio (Type II/TypeI)
HV	18.8	1.11429
HV	33.55	1
HV	30.68	0.923492
HV	45.58	0.83985
HV	32.3	0.983353
HV	30.76	0.88188
HV	28.53	0.849067
HV	13.45	0.896456
HV	46.1	0.939303
HV	25.45	1.07817
PI-ME/CFS	3.71	0.763412
PI-ME/CFS	6.29	0.763694
PI-ME/CFS	27.78	0.820886
PI-ME/CFS	16.51	0.623778
PI-ME/CFS	8.5	0.95711
PI-ME/CFS	10.8	1.08119
PI-ME/CFS	26.39	1.30215
PI-ME/CFS	13.03	0.817625
PI-ME/CFS	17.19	0.884007
PI-ME/CFS	10.12	1.05634
PI-ME/CFS	7.62	0.832875
