# Supplementary material for: Deep phenotyping of post-infectious myalgic encephalomyelitis/chronic fatigue syndrome
Source: Nat Commun. 2024 Feb 21;15:907. doi: 10.1038/s41467-024-45107-3 (PMC10881493; doi:10.1038/s41467-024-45107-3)
Supplement: Supplementary file 6 — Source Data [file 41467_2024_45107_MOESM6_ESM.zip › Figures Source Data Files 12.30.23/Figure S7B.xlsx]

## Sheet: Sheet1
Group	Total Motor Output	Proportion Hard Trials (%)
HV	3.51309	38.2979
HV	8.47797	36.1702
HV	8.82905	40.8163
HV	7.42132	43.4783
HV	5.55936	71.0526
PI-ME/CFS	2.04244	31.9149
PI-ME/CFS	2.94587	16.9811
PI-ME/CFS	7.02523	48.8889
PI-ME/CFS	6.52674	26.5306
PI-ME/CFS	2.89543	23.6364
PI-ME/CFS	3.98733	34
PI-ME/CFS	6.99068	47.8261
PI-ME/CFS	2.14174	31.9149
PI-ME/CFS	4.0367	35.5556
