# Supplementary material for: Deep phenotyping of post-infectious myalgic encephalomyelitis/chronic fatigue syndrome
Source: Nat Commun. 2024 Feb 21;15:907. doi: 10.1038/s41467-024-45107-3 (PMC10881493; doi:10.1038/s41467-024-45107-3)
Supplement: Supplementary file 6 — Source Data [file 41467_2024_45107_MOESM6_ESM.zip › Figures Source Data Files 12.30.23/Figure S7C.xlsx]

## Sheet: Sheet1
Group	Total Motor Output	Dominant Arm Lean Mass (kg)
HV	5.0392	2.92823
HV	3.51309	2.65552
HV	8.47797	1.85183
HV	8.82905	3.0414
HV	7.42132	2.70246
PI-ME/CFS	2.04244	3.25105
PI-ME/CFS	2.94587	3.01486
PI-ME/CFS	7.02523	2.49196
PI-ME/CFS	6.52674	3.79985
PI-ME/CFS	2.89543	1.76209
PI-ME/CFS	3.98733	2.30925
PI-ME/CFS	6.99068	4.21134
