# Supplementary material for: Deep phenotyping of post-infectious myalgic encephalomyelitis/chronic fatigue syndrome
Source: Nat Commun. 2024 Feb 21;15:907. doi: 10.1038/s41467-024-45107-3 (PMC10881493; doi:10.1038/s41467-024-45107-3)
Supplement: Supplementary file 6 — Source Data [file 41467_2024_45107_MOESM6_ESM.zip › Figures Source Data Files 12.30.23/Figure S7D.xlsx]

## Sheet: Sheet1
Group	Total Motor Output	Median MinFeret TypeII/Median MinFeret TypeI
HV	5.0392	1.11429
HV	8.47797	0.884062
HV	8.82905	1
HV	7.42132	0.849067
HV	5.55936	1.07817
PI-ME/CFS	6.67298	0.948598
PI-ME/CFS	2.94587	0.763412
PI-ME/CFS	7.71726	1.21518
PI-ME/CFS	7.02523	0.820886
PI-ME/CFS	6.52674	0.95711
PI-ME/CFS	2.89543	0.739897
PI-ME/CFS	3.98733	1.08119
PI-ME/CFS	6.99068	1.30215
PI-ME/CFS	2.14174	1.05634
PI-ME/CFS	4.0367	0.832875
PI-ME/CFS	3.26054	0.68798
PI-ME/CFS	4.79007	1.01461
