# Supplementary material for: Deep phenotyping of post-infectious myalgic encephalomyelitis/chronic fatigue syndrome
Source: Nat Commun. 2024 Feb 21;15:907. doi: 10.1038/s41467-024-45107-3 (PMC10881493; doi:10.1038/s41467-024-45107-3)
Supplement: Supplementary file 6 — Source Data [file 41467_2024_45107_MOESM6_ESM.zip › Figures Source Data Files 12.30.23/Figure S7E.xlsx]

## Sheet: Sheet1
		HV1	HV2	HV3	HV4	HV5	HV6	HV7	HV8	HV9	HV10	MECFS1	MECFS2	MECFS3	MECFS4	MECFS5	MECFS6	MECFS7	MECFS8
1	1st block	0.096057	0.42075	0.37408	0.28496	0.42296	0.13815	0.5216	0.28164	0.27096	0.21006	-0.056777	0.30374	0.40602	0.136	0.88033	0.20095	0.39084	0.11857
1	1st block	0.097887	0.42438	0.37664	0.28738	0.42559	0.14004	0.52485	0.2845	0.27303	0.21246	-0.056907	0.30668	0.409	0.13788	0.88117	0.20324	0.39346	0.12014
1	1st block	0.099728	0.42802	0.3792	0.28981	0.42822	0.14195	0.5281	0.28737	0.27512	0.21487	-0.057037	0.30964	0.41199	0.13976	0.88201	0.20553	0.39608	0.12171
1	1st block	0.10158	0.43167	0.38178	0.29226	0.43086	0.14386	0.53136	0.29026	0.27722	0.2173	-0.057167	0.3126	0.41498	0.14167	0.88285	0.20784	0.39871	0.12329
1	1st block	0.10344	0.43533	0.38437	0.29471	0.43351	0.14579	0.53463	0.29315	0.27932	0.21974	-0.057297	0.31557	0.41799	0.14358	0.88369	0.21016	0.40134	0.12488
1	1st block	0.10532	0.43901	0.38696	0.29718	0.43617	0.14772	0.5379	0.29606	0.28143	0.22219	-0.057426	0.31856	0.421	0.14551	0.88453	0.21249	0.40397	0.12648
1	1st block	0.1072	0.4427	0.38957	0.29965	0.43883	0.14967	0.54117	0.29898	0.28355	0.22465	-0.057555	0.32155	0.42402	0.14744	0.88538	0.21483	0.40661	0.12809
1	1st block	0.1091	0.4464	0.39218	0.30214	0.4415	0.15163	0.54445	0.30191	0.28568	0.22713	-0.057684	0.32456	0.42704	0.14939	0.88622	0.21718	0.40924	0.12971
1	1st block	0.111	0.45012	0.3948	0.30463	0.44417	0.1536	0.54774	0.30485	0.28782	0.22961	-0.057812	0.32758	0.43008	0.15136	0.88707	0.21954	0.41189	0.13134
1	1st block	0.11292	0.45384	0.39743	0.30713	0.44685	0.15558	0.55103	0.3078	0.28997	0.23211	-0.05794	0.33061	0.43312	0.15333	0.88792	0.22192	0.41453	0.13298
1	1st block	0.11485	0.45758	0.40008	0.30965	0.44954	0.15756	0.55432	0.31077	0.29212	0.23462	-0.058068	0.33365	0.43617	0.15532	0.88877	0.2243	0.41718	0.13463
1	1st block	0.11678	0.46134	0.40273	0.31217	0.45223	0.15956	0.55762	0.31374	0.29428	0.23714	-0.058195	0.3367	0.43922	0.15731	0.88963	0.22669	0.41983	0.13629
1	1st block	0.11873	0.4651	0.40538	0.31471	0.45493	0.16157	0.56092	0.31673	0.29645	0.23967	-0.058322	0.33976	0.44228	0.15933	0.89048	0.2291	0.42248	0.13796
1	1st block	0.12069	0.46888	0.40805	0.31725	0.45764	0.1636	0.56423	0.31973	0.29863	0.24221	-0.058449	0.34283	0.44535	0.16135	0.89134	0.23151	0.42513	0.13964
1	1st block	0.12266	0.47267	0.41073	0.3198	0.46035	0.16563	0.56754	0.32273	0.30082	0.24476	-0.058575	0.34591	0.44843	0.16338	0.89219	0.23394	0.42779	0.14133
1	1st block	0.12465	0.47647	0.41341	0.32236	0.46307	0.16767	0.57085	0.32575	0.30301	0.24733	-0.0587	0.349	0.45151	0.16543	0.89305	0.23638	0.43045	0.14303
1	1st block	0.12664	0.48029	0.41611	0.32494	0.46579	0.16972	0.57417	0.32878	0.30522	0.2499	-0.058825	0.3521	0.4546	0.16749	0.89392	0.23883	0.4331	0.14474
1	1st block	0.12864	0.48411	0.41881	0.32752	0.46852	0.17178	0.57749	0.33182	0.30743	0.25249	-0.05895	0.35522	0.45769	0.16956	0.89478	0.24128	0.43576	0.14646
1	1st block	0.13065	0.48795	0.42152	0.33011	0.47125	0.17386	0.58081	0.33487	0.30964	0.25509	-0.059074	0.35834	0.46079	0.17165	0.89564	0.24375	0.43843	0.14819
1	1st block	0.13268	0.4918	0.42424	0.33271	0.47399	0.17594	0.58413	0.33793	0.31187	0.2577	-0.059198	0.36147	0.46389	0.17374	0.89651	0.24623	0.44109	0.14993
1	1st block	0.13471	0.49566	0.42696	0.33532	0.47673	0.17803	0.58746	0.341	0.3141	0.26032	-0.059321	0.36461	0.467	0.17585	0.89737	0.24872	0.44375	0.15168
1	1st block	0.13676	0.49953	0.4297	0.33793	0.47948	0.18014	0.59079	0.34408	0.31634	0.26295	-0.059444	0.36776	0.47012	0.17797	0.89824	0.25122	0.44641	0.15344
1	1st block	0.13882	0.50341	0.43244	0.34056	0.48224	0.18225	0.59412	0.34717	0.31859	0.26559	-0.059566	0.37093	0.47324	0.18011	0.89911	0.25373	0.44908	0.1552
1	1st block	0.14088	0.5073	0.43519	0.3432	0.48499	0.18438	0.59745	0.35027	0.32085	0.26825	-0.059688	0.3741	0.47637	0.18225	0.89998	0.25625	0.45174	0.15698
1	1st block	0.14296	0.51121	0.43795	0.34584	0.48776	0.18651	0.60079	0.35338	0.32311	0.27091	-0.059809	0.37728	0.4795	0.18441	0.90085	0.25878	0.4544	0.15877
1	1st block	0.14505	0.51512	0.44071	0.3485	0.49052	0.18866	0.60412	0.3565	0.32538	0.27359	-0.05993	0.38047	0.48264	0.18658	0.90172	0.26132	0.45707	0.16057
1	1st block	0.14715	0.51905	0.44349	0.35116	0.4933	0.19081	0.60746	0.35963	0.32766	0.27627	-0.06005	0.38366	0.48578	0.18876	0.9026	0.26387	0.45973	0.16237
1	1st block	0.14926	0.52298	0.44627	0.35383	0.49607	0.19298	0.6108	0.36277	0.32994	0.27897	-0.060169	0.38687	0.48893	0.19095	0.90347	0.26643	0.4624	0.16419
1	1st block	0.15138	0.52693	0.44906	0.35651	0.49885	0.19515	0.61414	0.36592	0.33223	0.28167	-0.060288	0.39009	0.49208	0.19316	0.90435	0.269	0.46506	0.16602
1	1st block	0.15351	0.53088	0.45185	0.35919	0.50163	0.19734	0.61748	0.36908	0.33453	0.28439	-0.060406	0.39331	0.49523	0.19538	0.90522	0.27158	0.46772	0.16786
1	1st block	0.15565	0.53485	0.45465	0.36189	0.50442	0.19953	0.62081	0.37225	0.33684	0.28712	-0.060523	0.39655	0.49839	0.19761	0.9061	0.27417	0.47038	0.1697
1	1st block	0.15781	0.53882	0.45746	0.36459	0.50721	0.20174	0.62415	0.37543	0.33915	0.28986	-0.06064	0.39979	0.50155	0.19985	0.90698	0.27677	0.47304	0.17156
1	1st block	0.15997	0.54281	0.46028	0.36731	0.51001	0.20395	0.62749	0.37861	0.34147	0.29261	-0.060756	0.40304	0.50472	0.20211	0.90786	0.27938	0.4757	0.17342
1	1st block	0.16214	0.5468	0.4631	0.37003	0.5128	0.20618	0.63083	0.38181	0.34379	0.29536	-0.060871	0.4063	0.50789	0.20437	0.90874	0.282	0.47835	0.1753
1	1st block	0.16433	0.5508	0.46593	0.37276	0.5156	0.20842	0.63417	0.38501	0.34612	0.29813	-0.060986	0.40957	0.51106	0.20665	0.90962	0.28462	0.481	0.17718
1	1st block	0.16652	0.55481	0.46876	0.37549	0.5184	0.21066	0.63751	0.38822	0.34846	0.30091	-0.0611	0.41284	0.51424	0.20894	0.9105	0.28726	0.48366	0.17908
1	1st block	0.16872	0.55883	0.47161	0.37824	0.52121	0.21292	0.64084	0.39144	0.35081	0.3037	-0.061213	0.41613	0.51742	0.21124	0.91139	0.28991	0.48631	0.18098
1	1st block	0.17094	0.56286	0.47446	0.38099	0.52402	0.21518	0.64418	0.39467	0.35316	0.3065	-0.061325	0.41942	0.5206	0.21356	0.91227	0.29257	0.48895	0.1829
1	1st block	0.17316	0.5669	0.47731	0.38375	0.52683	0.21746	0.64751	0.39791	0.35552	0.30931	-0.061437	0.42272	0.52378	0.21589	0.91315	0.29523	0.4916	0.18482
1	1st block	0.1754	0.57095	0.48017	0.38651	0.52964	0.21974	0.65084	0.40115	0.35788	0.31213	-0.061548	0.42602	0.52697	0.21822	0.91404	0.29791	0.49424	0.18675
1	1st block	0.17765	0.575	0.48304	0.38929	0.53245	0.22203	0.65417	0.40441	0.36025	0.31495	-0.061658	0.42934	0.53016	0.22057	0.91492	0.30059	0.49687	0.1887
1	1st block	0.1799	0.57906	0.48591	0.39207	0.53527	0.22434	0.65749	0.40767	0.36263	0.31779	-0.061767	0.43266	0.53335	0.22294	0.91581	0.30328	0.49951	0.19065
1	1st block	0.18217	0.58313	0.48879	0.39485	0.53809	0.22665	0.66082	0.41094	0.36501	0.32064	-0.061875	0.43599	0.53654	0.22531	0.91669	0.30598	0.50214	0.19261
1	1st block	0.18444	0.58721	0.49167	0.39765	0.5409	0.22897	0.66414	0.41422	0.36739	0.32349	-0.061983	0.43932	0.53973	0.2277	0.91758	0.30869	0.50476	0.19458
1	1st block	0.18673	0.59129	0.49456	0.40045	0.54372	0.23131	0.66745	0.4175	0.36979	0.32636	-0.062089	0.44266	0.54293	0.2301	0.91847	0.31141	0.50739	0.19656
1	1st block	0.18903	0.59539	0.49745	0.40326	0.54655	0.23365	0.67077	0.42079	0.37219	0.32923	-0.062195	0.44601	0.54612	0.23251	0.91936	0.31414	0.51	0.19855
1	1st block	0.19134	0.59948	0.50035	0.40608	0.54937	0.236	0.67408	0.42409	0.37459	0.33212	-0.062299	0.44937	0.54932	0.23493	0.92024	0.31688	0.51262	0.20055
1	1st block	0.19365	0.60359	0.50325	0.4089	0.55219	0.23836	0.67738	0.4274	0.377	0.33501	-0.062403	0.45273	0.55252	0.23736	0.92113	0.31962	0.51523	0.20256
1	1st block	0.19598	0.6077	0.50616	0.41173	0.55501	0.24073	0.68068	0.43071	0.37941	0.33791	-0.062506	0.45609	0.55571	0.23981	0.92202	0.32238	0.51783	0.20458
1	1st block	0.19832	0.61182	0.50908	0.41456	0.55784	0.24311	0.68398	0.43403	0.38183	0.34082	-0.062607	0.45947	0.55891	0.24226	0.92291	0.32514	0.52043	0.2066
1	1st block	0.20066	0.61594	0.51199	0.4174	0.56066	0.2455	0.68727	0.43736	0.38426	0.34374	-0.062708	0.46284	0.56211	0.24473	0.9238	0.32791	0.52302	0.20864
1	1st block	0.20302	0.62007	0.51492	0.42025	0.56348	0.24789	0.69056	0.44069	0.38669	0.34667	-0.062808	0.46623	0.56531	0.24721	0.92469	0.33068	0.52561	0.21069
1	1st block	0.20539	0.62421	0.51784	0.4231	0.56631	0.2503	0.69384	0.44403	0.38912	0.34961	-0.062907	0.46962	0.56851	0.2497	0.92558	0.33347	0.52819	0.21274
1	1st block	0.20776	0.62835	0.52077	0.42596	0.56913	0.25271	0.69712	0.44738	0.39156	0.35255	-0.063004	0.47301	0.57171	0.25221	0.92647	0.33626	0.53076	0.21481
1	1st block	0.21015	0.63249	0.52371	0.42882	0.57195	0.25514	0.70039	0.45073	0.394	0.35551	-0.063101	0.47641	0.5749	0.25472	0.92736	0.33906	0.53333	0.21688
1	1st block	0.21254	0.63664	0.52664	0.43169	0.57477	0.25757	0.70365	0.45409	0.39645	0.35847	-0.063196	0.47982	0.5781	0.25725	0.92825	0.34187	0.5359	0.21896
1	1st block	0.21495	0.6408	0.52959	0.43457	0.57759	0.26001	0.70691	0.45745	0.3989	0.36144	-0.063291	0.48323	0.58129	0.25979	0.92914	0.34469	0.53845	0.22105
1	1st block	0.21736	0.64496	0.53253	0.43745	0.58041	0.26246	0.71016	0.46082	0.40136	0.36442	-0.063384	0.48664	0.58449	0.26234	0.93003	0.34752	0.541	0.22315
1	1st block	0.21979	0.64912	0.53548	0.44033	0.58323	0.26492	0.71341	0.46419	0.40382	0.3674	-0.063476	0.49006	0.58768	0.2649	0.93091	0.35035	0.54354	0.22526
1	1st block	0.22222	0.65329	0.53843	0.44322	0.58604	0.26739	0.71665	0.46757	0.40628	0.3704	-0.063567	0.49348	0.59087	0.26747	0.9318	0.35319	0.54608	0.22738
1	1st block	0.22467	0.65746	0.54138	0.44611	0.58886	0.26986	0.71988	0.47096	0.40875	0.3734	-0.063656	0.49691	0.59406	0.27005	0.93269	0.35603	0.5486	0.22951
1	1st block	0.22712	0.66164	0.54434	0.44901	0.59167	0.27235	0.7231	0.47435	0.41122	0.37641	-0.063745	0.50034	0.59725	0.27265	0.93358	0.35888	0.55112	0.23164
1	1st block	0.22958	0.66582	0.5473	0.45192	0.59448	0.27484	0.72632	0.47774	0.4137	0.37942	-0.063832	0.50377	0.60043	0.27525	0.93447	0.36175	0.55364	0.23379
1	1st block	0.23205	0.67	0.55026	0.45483	0.59729	0.27734	0.72953	0.48114	0.41618	0.38245	-0.063918	0.50721	0.60361	0.27787	0.93536	0.36461	0.55614	0.23594
1	1st block	0.23453	0.67418	0.55323	0.45774	0.6001	0.27985	0.73273	0.48454	0.41866	0.38548	-0.064002	0.51065	0.60679	0.2805	0.93625	0.36749	0.55864	0.2381
1	1st block	0.23702	0.67837	0.5562	0.46065	0.6029	0.28237	0.73592	0.48795	0.42114	0.38852	-0.064086	0.51409	0.60997	0.28314	0.93713	0.37037	0.56112	0.24027
1	1st block	0.23952	0.68256	0.55917	0.46357	0.6057	0.28489	0.7391	0.49136	0.42363	0.39156	-0.064168	0.51754	0.61315	0.28578	0.93802	0.37325	0.5636	0.24245
1	1st block	0.24203	0.68675	0.56214	0.4665	0.6085	0.28743	0.74228	0.49477	0.42612	0.39461	-0.064248	0.52099	0.61632	0.28845	0.93891	0.37615	0.56608	0.24464
1	1st block	0.24455	0.69094	0.56511	0.46943	0.61129	0.28997	0.74545	0.49819	0.42862	0.39767	-0.064328	0.52444	0.61948	0.29112	0.93979	0.37904	0.56854	0.24684
1	1st block	0.24707	0.69513	0.56809	0.47236	0.61408	0.29252	0.7486	0.50162	0.43111	0.40074	-0.064406	0.52789	0.62265	0.2938	0.94068	0.38195	0.57099	0.24904
1	1st block	0.24961	0.69933	0.57106	0.47529	0.61687	0.29507	0.75175	0.50504	0.43361	0.40381	-0.064482	0.53135	0.62581	0.29649	0.94156	0.38486	0.57344	0.25125
1	1st block	0.25215	0.70352	0.57404	0.47823	0.61965	0.29764	0.75489	0.50847	0.43612	0.40688	-0.064557	0.5348	0.62896	0.29919	0.94245	0.38778	0.57587	0.25347
1	1st block	0.2547	0.70772	0.57702	0.48117	0.62243	0.30021	0.75802	0.5119	0.43862	0.40997	-0.064631	0.53826	0.63212	0.30191	0.94333	0.3907	0.5783	0.2557
1	1st block	0.25726	0.71192	0.58	0.48411	0.62521	0.30279	0.76114	0.51533	0.44113	0.41306	-0.064703	0.54172	0.63527	0.30463	0.94421	0.39363	0.58072	0.25794
1	1st block	0.25983	0.71611	0.58298	0.48705	0.62798	0.30537	0.76425	0.51877	0.44364	0.41615	-0.064773	0.54518	0.63841	0.30737	0.9451	0.39656	0.58313	0.26019
1	1st block	0.26241	0.72031	0.58596	0.49	0.63075	0.30797	0.76734	0.52221	0.44615	0.41925	-0.064843	0.54864	0.64155	0.31011	0.94598	0.3995	0.58553	0.26244
1	1st block	0.265	0.72451	0.58894	0.49295	0.63351	0.31057	0.77043	0.52565	0.44866	0.42236	-0.06491	0.5521	0.64469	0.31287	0.94686	0.40245	0.58792	0.2647
1	1st block	0.26759	0.7287	0.59193	0.4959	0.63627	0.31317	0.77351	0.52909	0.45117	0.42547	-0.064976	0.55556	0.64782	0.31564	0.94773	0.4054	0.5903	0.26697
1	1st block	0.27019	0.73289	0.59491	0.49886	0.63903	0.31579	0.77658	0.53253	0.45369	0.42859	-0.06504	0.55903	0.65094	0.31841	0.94861	0.40835	0.59267	0.26925
1	1st block	0.27281	0.73709	0.59789	0.50181	0.64178	0.31841	0.77964	0.53598	0.4562	0.43171	-0.065103	0.56249	0.65406	0.3212	0.94949	0.41131	0.59503	0.27154
1	1st block	0.27543	0.74128	0.60088	0.50477	0.64453	0.32104	0.78268	0.53942	0.45872	0.43484	-0.065164	0.56595	0.65718	0.32399	0.95037	0.41427	0.59738	0.27383
1	1st block	0.27805	0.74547	0.60386	0.50773	0.64727	0.32368	0.78572	0.54287	0.46124	0.43797	-0.065224	0.56941	0.66029	0.3268	0.95124	0.41724	0.59972	0.27613
1	1st block	0.28069	0.74965	0.60685	0.51068	0.65	0.32632	0.78874	0.54632	0.46376	0.44111	-0.065281	0.57287	0.66339	0.32962	0.95211	0.42021	0.60206	0.27844
1	1st block	0.28333	0.75384	0.60983	0.51364	0.65273	0.32897	0.79175	0.54977	0.46628	0.44425	-0.065337	0.57633	0.66649	0.33244	0.95299	0.42319	0.60438	0.28076
1	1st block	0.28598	0.75802	0.61281	0.5166	0.65546	0.33162	0.79475	0.55322	0.4688	0.44739	-0.065392	0.57979	0.66959	0.33528	0.95386	0.42617	0.60669	0.28308
1	1st block	0.28864	0.76219	0.61579	0.51957	0.65818	0.33428	0.79774	0.55667	0.47132	0.45054	-0.065444	0.58324	0.67267	0.33812	0.95473	0.42915	0.60899	0.28541
1	1st block	0.29131	0.76637	0.61877	0.52253	0.66089	0.33695	0.80072	0.56012	0.47385	0.4537	-0.065495	0.58669	0.67575	0.34098	0.95559	0.43214	0.61128	0.28775
1	1st block	0.29398	0.77054	0.62175	0.52549	0.6636	0.33962	0.80369	0.56357	0.47637	0.45686	-0.065544	0.59015	0.67883	0.34384	0.95646	0.43513	0.61356	0.29009
1	1st block	0.29666	0.77471	0.62473	0.52845	0.6663	0.3423	0.80664	0.56701	0.47889	0.46002	-0.065591	0.5936	0.6819	0.34671	0.95733	0.43813	0.61583	0.29245
1	1st block	0.29935	0.77887	0.62771	0.53141	0.669	0.34499	0.80958	0.57046	0.48141	0.46318	-0.065636	0.59704	0.68496	0.3496	0.95819	0.44113	0.61809	0.29481
1	1st block	0.30205	0.78303	0.63069	0.53437	0.67169	0.34768	0.81251	0.57391	0.48394	0.46635	-0.065679	0.60048	0.68802	0.35249	0.95905	0.44413	0.62034	0.29717
1	1st block	0.30475	0.78718	0.63366	0.53733	0.67438	0.35038	0.81543	0.57736	0.48646	0.46952	-0.065721	0.60392	0.69106	0.35539	0.95992	0.44713	0.62258	0.29955
1	1st block	0.30746	0.79133	0.63664	0.54029	0.67706	0.35308	0.81833	0.5808	0.48898	0.4727	-0.06576	0.60736	0.69411	0.3583	0.96078	0.45014	0.6248	0.30193
1	1st block	0.31018	0.79548	0.63961	0.54325	0.67973	0.35579	0.82122	0.58425	0.4915	0.47588	-0.065797	0.61079	0.69714	0.36122	0.96163	0.45315	0.62702	0.30432
1	1st block	0.31291	0.79961	0.64258	0.54621	0.6824	0.3585	0.8241	0.58769	0.49402	0.47906	-0.065833	0.61422	0.70017	0.36415	0.96249	0.45616	0.62923	0.30671
1	1st block	0.31564	0.80375	0.64555	0.54916	0.68506	0.36122	0.82697	0.59113	0.49654	0.48224	-0.065866	0.61765	0.70319	0.36708	0.96335	0.45917	0.63142	0.30911
1	1st block	0.31838	0.80787	0.64851	0.55212	0.68771	0.36394	0.82982	0.59457	0.49906	0.48543	-0.065898	0.62107	0.70621	0.37003	0.9642	0.46219	0.63361	0.31152
1	1st block	0.32112	0.81199	0.65147	0.55507	0.69036	0.36667	0.83266	0.59801	0.50158	0.48861	-0.065927	0.62449	0.70921	0.37298	0.96505	0.46521	0.63578	0.31393
1	1st block	0.32387	0.81611	0.65443	0.55802	0.693	0.36941	0.83549	0.60144	0.5041	0.4918	-0.065954	0.6279	0.71221	0.37594	0.9659	0.46823	0.63794	0.31635
1	1st block	0.32663	0.82021	0.65739	0.56097	0.69563	0.37215	0.8383	0.60488	0.50661	0.49499	-0.065979	0.6313	0.7152	0.37891	0.96675	0.47125	0.64009	0.31878
1	1st block	0.32939	0.82431	0.66035	0.56391	0.69826	0.37489	0.8411	0.60831	0.50913	0.49819	-0.066002	0.63471	0.71819	0.38189	0.9676	0.47427	0.64223	0.32121
1	1st block	0.33216	0.8284	0.6633	0.56686	0.70088	0.37764	0.84389	0.61173	0.51164	0.50138	-0.066023	0.6381	0.72116	0.38487	0.96844	0.4773	0.64436	0.32365
1	1st block	0.33494	0.83249	0.66625	0.5698	0.70349	0.38039	0.84666	0.61516	0.51415	0.50458	-0.066042	0.64149	0.72413	0.38787	0.96929	0.48032	0.64648	0.32609
1	1st block	0.33772	0.83657	0.66919	0.57274	0.70609	0.38315	0.84942	0.61858	0.51666	0.50778	-0.066058	0.64487	0.72709	0.39087	0.97013	0.48335	0.64859	0.32854
1	1st block	0.34051	0.84064	0.67214	0.57567	0.70869	0.38591	0.85217	0.622	0.51917	0.51098	-0.066072	0.64825	0.73004	0.39388	0.97097	0.48637	0.65068	0.331
1	1st block	0.3433	0.8447	0.67508	0.57861	0.71128	0.38867	0.8549	0.62541	0.52168	0.51418	-0.066084	0.65162	0.73299	0.39689	0.97181	0.4894	0.65277	0.33346
1	1st block	0.3461	0.84875	0.67801	0.58154	0.71386	0.39144	0.85762	0.62882	0.52418	0.51738	-0.066093	0.65499	0.73592	0.39992	0.97264	0.49243	0.65484	0.33592
1	1st block	0.34891	0.85279	0.68094	0.58446	0.71644	0.39422	0.86033	0.63223	0.52668	0.52058	-0.0661	0.65835	0.73885	0.40295	0.97348	0.49546	0.6569	0.3384
1	1st block	0.35172	0.85683	0.68387	0.58738	0.719	0.397	0.86302	0.63563	0.52918	0.52378	-0.066105	0.6617	0.74177	0.40599	0.97431	0.49849	0.65896	0.34087
1	1st block	0.35453	0.86085	0.6868	0.5903	0.72156	0.39978	0.8657	0.63903	0.53167	0.52698	-0.066107	0.66504	0.74468	0.40903	0.97514	0.50152	0.66099	0.34336
1	1st block	0.35735	0.86487	0.68972	0.59322	0.72411	0.40256	0.86837	0.64242	0.53417	0.53018	-0.066107	0.66838	0.74758	0.41209	0.97597	0.50455	0.66302	0.34584
1	1st block	0.36018	0.86888	0.69263	0.59613	0.72666	0.40535	0.87102	0.64581	0.53666	0.53338	-0.066105	0.67171	0.75047	0.41515	0.9768	0.50758	0.66504	0.34834
1	1st block	0.36301	0.87288	0.69554	0.59904	0.72919	0.40814	0.87365	0.64919	0.53914	0.53658	-0.0661	0.67503	0.75336	0.41821	0.97762	0.5106	0.66704	0.35084
1	1st block	0.36585	0.87686	0.69845	0.60194	0.73172	0.41094	0.87628	0.65257	0.54163	0.53978	-0.066092	0.67835	0.75623	0.42129	0.97844	0.51363	0.66904	0.35334
1	1st block	0.36869	0.88084	0.70135	0.60484	0.73424	0.41374	0.87888	0.65594	0.54411	0.54298	-0.066082	0.68165	0.7591	0.42436	0.97926	0.51666	0.67102	0.35585
1	1st block	0.37153	0.88481	0.70425	0.60773	0.73675	0.41654	0.88148	0.65931	0.54659	0.54618	-0.066069	0.68495	0.76195	0.42745	0.98008	0.51968	0.67299	0.35836
1	1st block	0.37438	0.88877	0.70714	0.61062	0.73925	0.41934	0.88406	0.66267	0.54906	0.54938	-0.066054	0.68824	0.7648	0.43054	0.9809	0.52271	0.67495	0.36088
1	1st block	0.37723	0.89271	0.71003	0.6135	0.74175	0.42215	0.88662	0.66603	0.55153	0.55258	-0.066036	0.69152	0.76764	0.43364	0.98171	0.52573	0.6769	0.3634
1	1st block	0.38009	0.89665	0.71291	0.61638	0.74423	0.42496	0.88918	0.66938	0.554	0.55577	-0.066015	0.6948	0.77047	0.43674	0.98252	0.52876	0.67884	0.36592
1	1st block	0.38295	0.90057	0.71579	0.61926	0.74671	0.42777	0.89171	0.67273	0.55647	0.55896	-0.065992	0.69806	0.77329	0.43985	0.98333	0.53178	0.68076	0.36845
1	1st block	0.38582	0.90448	0.71866	0.62213	0.74918	0.43059	0.89424	0.67607	0.55893	0.56216	-0.065966	0.70132	0.7761	0.44297	0.98414	0.5348	0.68267	0.37099
1	1st block	0.38869	0.90838	0.72152	0.62499	0.75164	0.43341	0.89674	0.6794	0.56138	0.56535	-0.065937	0.70456	0.7789	0.44609	0.98495	0.53781	0.68458	0.37352
1	1st block	0.39156	0.91227	0.72438	0.62785	0.75409	0.43623	0.89924	0.68273	0.56383	0.56853	-0.065905	0.7078	0.78169	0.44921	0.98575	0.54083	0.68647	0.37606
1	1st block	0.39444	0.91615	0.72724	0.6307	0.75653	0.43905	0.90172	0.68605	0.56628	0.57172	-0.06587	0.71103	0.78447	0.45234	0.98655	0.54384	0.68834	0.37861
1	1st block	0.39732	0.92002	0.73009	0.63355	0.75896	0.44187	0.90418	0.68936	0.56872	0.5749	-0.065833	0.71425	0.78724	0.45548	0.98735	0.54686	0.69021	0.38116
1	1st block	0.4002	0.92387	0.73293	0.63639	0.76138	0.4447	0.90663	0.69266	0.57116	0.57809	-0.065793	0.71746	0.79001	0.45862	0.98815	0.54987	0.69207	0.38371
1	1st block	0.40308	0.92771	0.73576	0.63922	0.7638	0.44753	0.90907	0.69596	0.5736	0.58126	-0.06575	0.72066	0.79276	0.46176	0.98894	0.55287	0.69391	0.38627
1	1st block	0.40597	0.93154	0.73859	0.64205	0.7662	0.45036	0.91149	0.69925	0.57603	0.58444	-0.065704	0.72385	0.7955	0.46491	0.98973	0.55588	0.69574	0.38883
1	1st block	0.40886	0.93536	0.74142	0.64488	0.7686	0.45319	0.9139	0.70254	0.57845	0.58761	-0.065655	0.72703	0.79823	0.46807	0.99052	0.55888	0.69756	0.39139
1	1st block	0.41176	0.93916	0.74424	0.64769	0.77098	0.45602	0.91629	0.70581	0.58087	0.59078	-0.065602	0.7302	0.80096	0.47123	0.99131	0.56188	0.69937	0.39396
1	1st block	0.41465	0.94295	0.74705	0.6505	0.77336	0.45885	0.91866	0.70908	0.58329	0.59395	-0.065547	0.73336	0.80367	0.47439	0.99209	0.56487	0.70117	0.39652
1	1st block	0.41755	0.94672	0.74985	0.65331	0.77573	0.46169	0.92103	0.71234	0.5857	0.59711	-0.065489	0.7365	0.80637	0.47756	0.99288	0.56787	0.70295	0.3991
1	1st block	0.42045	0.95049	0.75265	0.65611	0.77809	0.46452	0.92338	0.7156	0.5881	0.60027	-0.065428	0.73964	0.80906	0.48073	0.99365	0.57086	0.70473	0.40167
1	1st block	0.42335	0.95424	0.75544	0.6589	0.78043	0.46736	0.92571	0.71884	0.5905	0.60342	-0.065363	0.74277	0.81174	0.4839	0.99443	0.57384	0.70649	0.40425
1	1st block	0.42626	0.95797	0.75822	0.66168	0.78277	0.4702	0.92803	0.72208	0.5929	0.60657	-0.065295	0.74589	0.81441	0.48708	0.99521	0.57683	0.70824	0.40683
1	1st block	0.42916	0.9617	0.761	0.66446	0.7851	0.47304	0.93033	0.72531	0.59529	0.60972	-0.065225	0.749	0.81707	0.49026	0.99598	0.57981	0.70998	0.40941
1	1st block	0.43207	0.9654	0.76376	0.66723	0.78742	0.47588	0.93262	0.72853	0.59767	0.61286	-0.06515	0.75209	0.81972	0.49345	0.99675	0.58278	0.71171	0.41199
1	1st block	0.43498	0.9691	0.76652	0.66999	0.78973	0.47872	0.93489	0.73174	0.60005	0.616	-0.065073	0.75518	0.82236	0.49663	0.99752	0.58575	0.71342	0.41458
1	1st block	0.43789	0.97278	0.76928	0.67275	0.79203	0.48156	0.93715	0.73494	0.60242	0.61913	-0.064992	0.75825	0.82499	0.49983	0.99828	0.58872	0.71513	0.41717
1	1st block	0.4408	0.97644	0.77202	0.67549	0.79432	0.4844	0.9394	0.73813	0.60479	0.62226	-0.064908	0.76132	0.82761	0.50302	0.99904	0.59168	0.71682	0.41976
1	1st block	0.44371	0.98009	0.77476	0.67824	0.7966	0.48724	0.94163	0.74132	0.60715	0.62539	-0.064821	0.76437	0.83022	0.50622	0.9998	0.59464	0.7185	0.42235
1	1st block	0.44663	0.98373	0.77749	0.68097	0.79887	0.49008	0.94384	0.74449	0.6095	0.62851	-0.06473	0.76741	0.83281	0.50942	1.0006	0.59759	0.72017	0.42494
1	1st block	0.44954	0.98735	0.78022	0.68369	0.80113	0.49292	0.94604	0.74766	0.61185	0.63162	-0.064636	0.77044	0.8354	0.51262	1.0013	0.60054	0.72183	0.42754
1	1st block	0.45245	0.99096	0.78293	0.68641	0.80338	0.49576	0.94823	0.75082	0.61419	0.63473	-0.064538	0.77346	0.83798	0.51582	1.0021	0.60349	0.72348	0.43013
1	1st block	0.45537	0.99455	0.78564	0.68912	0.80562	0.4986	0.9504	0.75397	0.61653	0.63783	-0.064436	0.77646	0.84054	0.51903	1.0028	0.60643	0.72511	0.43273
1	1st block	0.45828	0.99812	0.78834	0.69182	0.80785	0.50144	0.95256	0.7571	0.61886	0.64093	-0.064332	0.77946	0.84309	0.52224	1.0036	0.60936	0.72673	0.43533
1	1st block	0.4612	1.0017	0.79103	0.69452	0.81006	0.50428	0.9547	0.76023	0.62118	0.64402	-0.064223	0.78244	0.84564	0.52545	1.0043	0.61229	0.72835	0.43793
1	1st block	0.46411	1.0052	0.79371	0.69721	0.81227	0.50712	0.95682	0.76335	0.6235	0.6471	-0.064111	0.78541	0.84817	0.52866	1.005	0.61522	0.72995	0.44053
1	1st block	0.46702	1.0088	0.79638	0.69988	0.81447	0.50996	0.95894	0.76646	0.62581	0.65018	-0.063995	0.78837	0.85069	0.53187	1.0058	0.61813	0.73154	0.44313
1	1st block	0.46993	1.0123	0.79904	0.70255	0.81666	0.5128	0.96103	0.76956	0.62811	0.65326	-0.063876	0.79131	0.8532	0.53509	1.0065	0.62105	0.73311	0.44574
1	1st block	0.47285	1.0158	0.8017	0.70521	0.81884	0.51563	0.96311	0.77265	0.63041	0.65632	-0.063753	0.79425	0.8557	0.53831	1.0073	0.62395	0.73468	0.44834
1	1st block	0.47576	1.0193	0.80435	0.70787	0.821	0.51847	0.96518	0.77573	0.6327	0.65938	-0.063626	0.79717	0.85819	0.54152	1.008	0.62686	0.73623	0.45094
1	1st block	0.47867	1.0227	0.80699	0.71051	0.82316	0.5213	0.96723	0.77879	0.63499	0.66244	-0.063495	0.80008	0.86066	0.54474	1.0087	0.62975	0.73778	0.45355
1	1st block	0.48157	1.0262	0.80962	0.71315	0.82531	0.52414	0.96927	0.78185	0.63726	0.66548	-0.06336	0.80298	0.86313	0.54796	1.0094	0.63264	0.73931	0.45615
1	1st block	0.48448	1.0296	0.81224	0.71577	0.82744	0.52697	0.97129	0.7849	0.63953	0.66852	-0.063222	0.80586	0.86558	0.55118	1.0102	0.63552	0.74083	0.45876
1	1st block	0.48739	1.033	0.81485	0.71839	0.82957	0.5298	0.9733	0.78794	0.6418	0.67156	-0.06308	0.80874	0.86803	0.5544	1.0109	0.6384	0.74234	0.46136
1	1st block	0.49029	1.0364	0.81745	0.721	0.83168	0.53263	0.9753	0.79096	0.64405	0.67458	-0.062933	0.8116	0.87046	0.55762	1.0116	0.64127	0.74383	0.46397
1	1st block	0.49319	1.0398	0.82004	0.7236	0.83379	0.53545	0.97728	0.79398	0.6463	0.6776	-0.062783	0.81444	0.87288	0.56085	1.0123	0.64414	0.74532	0.46657
1	1st block	0.49609	1.0432	0.82263	0.72619	0.83588	0.53828	0.97924	0.79698	0.64854	0.68061	-0.062629	0.81728	0.87529	0.56407	1.013	0.64699	0.74679	0.46918
1	1st block	0.49899	1.0465	0.8252	0.72877	0.83796	0.5411	0.98119	0.79998	0.65077	0.68362	-0.06247	0.8201	0.87768	0.56729	1.0137	0.64985	0.74826	0.47178
1	1st block	0.50188	1.0499	0.82777	0.73134	0.84003	0.54392	0.98312	0.80296	0.653	0.68661	-0.062308	0.82291	0.88007	0.57051	1.0144	0.65269	0.74971	0.47438
1	1st block	0.50477	1.0532	0.83032	0.73391	0.84209	0.54674	0.98504	0.80593	0.65522	0.6896	-0.062142	0.82571	0.88244	0.57373	1.0151	0.65553	0.75115	0.47699
1	1st block	0.50766	1.0565	0.83287	0.73646	0.84415	0.54956	0.98695	0.80889	0.65743	0.69258	-0.061971	0.82849	0.88481	0.57695	1.0158	0.65836	0.75258	0.47959
1	1st block	0.51055	1.0598	0.8354	0.739	0.84619	0.55237	0.98884	0.81184	0.65963	0.69556	-0.061796	0.83126	0.88716	0.58017	1.0165	0.66118	0.754	0.48219
1	1st block	0.51343	1.063	0.83793	0.74154	0.84821	0.55518	0.99072	0.81478	0.66183	0.69852	-0.061617	0.83402	0.8895	0.58339	1.0172	0.664	0.75541	0.48479
1	1st block	0.51631	1.0663	0.84045	0.74406	0.85023	0.55799	0.99258	0.8177	0.66402	0.70148	-0.061433	0.83677	0.89183	0.58661	1.0179	0.66681	0.75681	0.48739
1	1st block	0.51918	1.0695	0.84295	0.74657	0.85224	0.5608	0.99443	0.82062	0.6662	0.70442	-0.061245	0.8395	0.89415	0.58983	1.0186	0.66961	0.75819	0.48999
1	1st block	0.52206	1.0727	0.84545	0.74908	0.85424	0.5636	0.99626	0.82352	0.66837	0.70736	-0.061053	0.84222	0.89645	0.59304	1.0193	0.6724	0.75957	0.49259
1	1st block	0.52492	1.0759	0.84794	0.75157	0.85622	0.5664	0.99808	0.82641	0.67054	0.71029	-0.060857	0.84492	0.89875	0.59626	1.02	0.67519	0.76093	0.49518
1	1st block	0.52779	1.0791	0.85041	0.75406	0.8582	0.5692	0.99988	0.82929	0.6727	0.71322	-0.060656	0.84761	0.90103	0.59947	1.0207	0.67797	0.76228	0.49778
1	1st block	0.53065	1.0823	0.85288	0.75653	0.86016	0.572	1.0017	0.83216	0.67484	0.71613	-0.06045	0.85029	0.9033	0.60268	1.0213	0.68074	0.76362	0.50037
1	1st block	0.5335	1.0854	0.85533	0.759	0.86212	0.57479	1.0035	0.83502	0.67699	0.71904	-0.060241	0.85296	0.90556	0.60589	1.022	0.6835	0.76496	0.50296
1	1st block	0.53636	1.0886	0.85778	0.76145	0.86406	0.57758	1.0052	0.83786	0.67912	0.72193	-0.060026	0.85561	0.90781	0.6091	1.0227	0.68625	0.76628	0.50555
1	1st block	0.5392	1.0917	0.86022	0.7639	0.86599	0.58036	1.007	0.84069	0.68124	0.72482	-0.059807	0.85825	0.91004	0.61231	1.0234	0.689	0.76759	0.50814
1	1st block	0.54205	1.0948	0.86264	0.76633	0.86791	0.58314	1.0087	0.84351	0.68336	0.72769	-0.059583	0.86088	0.91227	0.61551	1.024	0.69174	0.76888	0.51072
1	1st block	0.54489	1.0978	0.86506	0.76875	0.86982	0.58592	1.0104	0.84632	0.68547	0.73056	-0.059355	0.86349	0.91448	0.61871	1.0247	0.69447	0.77017	0.5133
1	1st block	0.54772	1.1009	0.86746	0.77117	0.87172	0.58869	1.0121	0.84912	0.68757	0.73342	-0.059122	0.86609	0.91668	0.62191	1.0253	0.69719	0.77145	0.51588
1	1st block	0.55055	1.1039	0.86985	0.77357	0.87361	0.59146	1.0138	0.8519	0.68966	0.73627	-0.058884	0.86867	0.91887	0.6251	1.026	0.69991	0.77272	0.51846
1	1st block	0.55337	1.107	0.87224	0.77596	0.87549	0.59423	1.0155	0.85467	0.69175	0.73911	-0.058641	0.87124	0.92105	0.6283	1.0267	0.70261	0.77397	0.52104
1	1st block	0.55619	1.11	0.87461	0.77834	0.87736	0.59699	1.0171	0.85743	0.69382	0.74194	-0.058394	0.8738	0.92321	0.63149	1.0273	0.70531	0.77522	0.52361
1	1st block	0.559	1.1129	0.87697	0.78071	0.87921	0.59975	1.0188	0.86018	0.69589	0.74476	-0.058142	0.87635	0.92537	0.63467	1.028	0.708	0.77645	0.52618
1	1st block	0.56181	1.1159	0.87932	0.78307	0.88106	0.6025	1.0204	0.86291	0.69795	0.74757	-0.057884	0.87888	0.92751	0.63786	1.0286	0.71068	0.77768	0.52875
1	1st block	0.56461	1.1189	0.88166	0.78542	0.88289	0.60525	1.022	0.86563	0.7	0.75037	-0.057622	0.88139	0.92964	0.64104	1.0292	0.71335	0.77889	0.53131
1	1st block	0.56741	1.1218	0.88399	0.78776	0.88471	0.608	1.0237	0.86834	0.70204	0.75316	-0.057355	0.8839	0.93176	0.64422	1.0299	0.71601	0.78009	0.53387
1	1st block	0.5702	1.1247	0.88631	0.79009	0.88653	0.61074	1.0252	0.87104	0.70407	0.75594	-0.057083	0.88639	0.93387	0.64739	1.0305	0.71866	0.78129	0.53643
1	1st block	0.57298	1.1276	0.88862	0.79241	0.88833	0.61347	1.0268	0.87372	0.7061	0.75871	-0.056806	0.88886	0.93596	0.65056	1.0311	0.72131	0.78247	0.53899
1	1st block	0.57576	1.1305	0.89092	0.79471	0.89012	0.61621	1.0284	0.87639	0.70811	0.76147	-0.056523	0.89133	0.93804	0.65372	1.0318	0.72394	0.78364	0.54154
1	1st block	0.57853	1.1333	0.8932	0.79701	0.8919	0.61893	1.0299	0.87905	0.71012	0.76422	-0.056236	0.89377	0.94012	0.65689	1.0324	0.72657	0.78481	0.54409
1	1st block	0.5813	1.1362	0.89548	0.79929	0.89367	0.62165	1.0315	0.88169	0.71212	0.76696	-0.055943	0.89621	0.94217	0.66004	1.033	0.72918	0.78596	0.54663
1	1st block	0.58406	1.139	0.89774	0.80156	0.89543	0.62437	1.033	0.88433	0.71411	0.76969	-0.055645	0.89863	0.94422	0.6632	1.0336	0.73179	0.7871	0.54917
1	1st block	0.58681	1.1418	0.89999	0.80383	0.89717	0.62708	1.0345	0.88695	0.71609	0.77241	-0.055342	0.90104	0.94626	0.66634	1.0343	0.73439	0.78823	0.55171
1	1st block	0.58956	1.1446	0.90223	0.80608	0.89891	0.62978	1.036	0.88955	0.71806	0.77512	-0.055033	0.90343	0.94828	0.66949	1.0349	0.73697	0.78935	0.55424
1	1st block	0.5923	1.1474	0.90446	0.80831	0.90063	0.63248	1.0375	0.89215	0.72002	0.77782	-0.05472	0.90581	0.9503	0.67263	1.0355	0.73955	0.79047	0.55677
1	1st block	0.59503	1.1501	0.90668	0.81054	0.90235	0.63518	1.039	0.89473	0.72198	0.7805	-0.0544	0.90817	0.9523	0.67576	1.0361	0.74212	0.79157	0.55929
1	1st block	0.59775	1.1528	0.90889	0.81276	0.90405	0.63787	1.0404	0.89729	0.72392	0.78318	-0.054076	0.91053	0.95428	0.67889	1.0367	0.74468	0.79266	0.56181
1	1st block	0.60047	1.1555	0.91108	0.81497	0.90575	0.64055	1.0419	0.89985	0.72586	0.78584	-0.053745	0.91286	0.95626	0.68202	1.0373	0.74723	0.79374	0.56433
1	1st block	0.60319	1.1582	0.91327	0.81716	0.90743	0.64323	1.0433	0.90239	0.72779	0.7885	-0.05341	0.91519	0.95823	0.68513	1.0379	0.74977	0.79482	0.56684
1	1st block	0.60589	1.1609	0.91544	0.81934	0.9091	0.6459	1.0447	0.90492	0.72971	0.79114	-0.053068	0.9175	0.96018	0.68825	1.0385	0.7523	0.79588	0.56935
1	1st block	0.60859	1.1636	0.9176	0.82151	0.91076	0.64857	1.0461	0.90743	0.73162	0.79377	-0.052721	0.91979	0.96212	0.69136	1.0391	0.75482	0.79693	0.57185
1	1st block	0.61128	1.1662	0.91975	0.82367	0.91241	0.65123	1.0475	0.90993	0.73352	0.79639	-0.052369	0.92208	0.96405	0.69446	1.0397	0.75733	0.79798	0.57435
1	1st block	0.61397	1.1688	0.92189	0.82582	0.91405	0.65388	1.0489	0.91242	0.73541	0.799	-0.052011	0.92434	0.96597	0.69756	1.0403	0.75983	0.79901	0.57684
1	1st block	0.61664	1.1714	0.92402	0.82796	0.91568	0.65653	1.0502	0.9149	0.73729	0.8016	-0.051647	0.9266	0.96788	0.70065	1.0408	0.76232	0.80003	0.57933
1	1st block	0.61931	1.174	0.92614	0.83009	0.9173	0.65917	1.0516	0.91736	0.73917	0.80419	-0.051277	0.92884	0.96977	0.70373	1.0414	0.7648	0.80105	0.58181
1	1st block	0.62197	1.1766	0.92824	0.8322	0.91891	0.6618	1.0529	0.91981	0.74103	0.80676	-0.050901	0.93107	0.97165	0.70681	1.042	0.76727	0.80206	0.58429
1	1st block	0.62463	1.1791	0.93033	0.8343	0.9205	0.66443	1.0543	0.92224	0.74289	0.80933	-0.05052	0.93328	0.97352	0.70988	1.0426	0.76973	0.80305	0.58676
1	1st block	0.62727	1.1817	0.93241	0.83639	0.92209	0.66705	1.0556	0.92466	0.74473	0.81188	-0.050132	0.93548	0.97538	0.71295	1.0431	0.77218	0.80404	0.58923
1	1st block	0.62991	1.1842	0.93448	0.83847	0.92367	0.66967	1.0569	0.92707	0.74657	0.81442	-0.049739	0.93766	0.97723	0.71601	1.0437	0.77461	0.80502	0.59169
1	1st block	0.63254	1.1867	0.93654	0.84054	0.92523	0.67228	1.0582	0.92947	0.7484	0.81695	-0.04934	0.93983	0.97906	0.71906	1.0443	0.77704	0.80598	0.59414
1	1st block	0.63516	1.1891	0.93859	0.8426	0.92678	0.67488	1.0594	0.93185	0.75022	0.81947	-0.048934	0.94199	0.98089	0.72211	1.0448	0.77946	0.80694	0.59659
1	1st block	0.63777	1.1916	0.94062	0.84464	0.92833	0.67747	1.0607	0.93422	0.75203	0.82198	-0.048523	0.94413	0.9827	0.72515	1.0454	0.78187	0.80789	0.59904
1	1st block	0.64038	1.194	0.94264	0.84667	0.92986	0.68006	1.0619	0.93657	0.75383	0.82447	-0.048105	0.94626	0.9845	0.72818	1.046	0.78427	0.80884	0.60147
1	1st block	0.64298	1.1964	0.94465	0.84869	0.93138	0.68264	1.0632	0.93891	0.75562	0.82696	-0.047682	0.94838	0.98629	0.73121	1.0465	0.78665	0.80977	0.60391
1	1st block	0.64557	1.1988	0.94665	0.8507	0.9329	0.68522	1.0644	0.94124	0.7574	0.82943	-0.047252	0.95048	0.98806	0.73423	1.0471	0.78903	0.81069	0.60633
1	1st block	0.64815	1.2012	0.94864	0.8527	0.9344	0.68778	1.0656	0.94355	0.75917	0.83189	-0.046815	0.95257	0.98983	0.73724	1.0476	0.79139	0.81161	0.60875
1	1st block	0.65072	1.2036	0.95062	0.85469	0.93589	0.69034	1.0668	0.94585	0.76094	0.83434	-0.046373	0.95464	0.99158	0.74024	1.0481	0.79375	0.81251	0.61117
1	1st block	0.65328	1.2059	0.95258	0.85666	0.93737	0.69289	1.068	0.94814	0.76269	0.83677	-0.045924	0.9567	0.99332	0.74324	1.0487	0.79609	0.81341	0.61358
1	1st block	0.65584	1.2082	0.95453	0.85863	0.93884	0.69544	1.0692	0.95041	0.76444	0.8392	-0.045469	0.95875	0.99505	0.74623	1.0492	0.79843	0.8143	0.61598
1	1st block	0.65839	1.2105	0.95647	0.86058	0.9403	0.69798	1.0703	0.95267	0.76617	0.84161	-0.045007	0.96078	0.99677	0.74921	1.0498	0.80075	0.81518	0.61837
1	1st block	0.66092	1.2128	0.9584	0.86252	0.94175	0.7005	1.0715	0.95492	0.7679	0.84401	-0.044539	0.9628	0.99848	0.75219	1.0503	0.80306	0.81605	0.62076
1	1st block	0.66345	1.2151	0.96032	0.86444	0.94319	0.70303	1.0726	0.95715	0.76962	0.8464	-0.044064	0.96481	1.0002	0.75515	1.0508	0.80536	0.81691	0.62314
1	1st block	0.66597	1.2173	0.96222	0.86636	0.94462	0.70554	1.0737	0.95937	0.77132	0.84878	-0.043583	0.9668	1.0019	0.75811	1.0513	0.80765	0.81776	0.62552
1	1st block	0.66848	1.2196	0.96411	0.86826	0.94604	0.70805	1.0749	0.96158	0.77302	0.85114	-0.043095	0.96878	1.0035	0.76106	1.0518	0.80993	0.81861	0.62789
1	1st block	0.67098	1.2218	0.96599	0.87015	0.94745	0.71055	1.076	0.96377	0.77471	0.8535	-0.042601	0.97074	1.0052	0.764	1.0524	0.8122	0.81945	0.63025
1	1st block	0.67348	1.224	0.96786	0.87203	0.94885	0.71304	1.0771	0.96595	0.77639	0.85584	-0.0421	0.97269	1.0068	0.76693	1.0529	0.81446	0.82028	0.6326
1	1st block	0.67596	1.2262	0.96972	0.8739	0.95024	0.71552	1.0781	0.96811	0.77806	0.85817	-0.041592	0.97463	1.0085	0.76986	1.0534	0.81671	0.8211	0.63495
1	1st block	0.67844	1.2283	0.97156	0.87576	0.95161	0.71799	1.0792	0.97026	0.77973	0.86048	-0.041077	0.97655	1.0101	0.77277	1.0539	0.81894	0.82191	0.63729
1	1st block	0.6809	1.2305	0.9734	0.8776	0.95298	0.72046	1.0803	0.9724	0.78138	0.86279	-0.040555	0.97846	1.0117	0.77568	1.0544	0.82117	0.82271	0.63962
1	1st block	0.68336	1.2326	0.97522	0.87944	0.95434	0.72292	1.0813	0.97453	0.78302	0.86508	-0.040027	0.98036	1.0133	0.77858	1.0549	0.82338	0.82351	0.64195
1	1st block	0.6858	1.2347	0.97703	0.88126	0.95569	0.72537	1.0823	0.97664	0.78466	0.86736	-0.039492	0.98224	1.0149	0.78147	1.0554	0.82559	0.8243	0.64427
1	1st block	0.68824	1.2368	0.97883	0.88307	0.95703	0.72781	1.0833	0.97873	0.78628	0.86963	-0.038949	0.98411	1.0165	0.78435	1.0559	0.82778	0.82508	0.64658
1	1st block	0.69067	1.2389	0.98061	0.88487	0.95835	0.73024	1.0844	0.98082	0.7879	0.87189	-0.0384	0.98597	1.0181	0.78722	1.0564	0.82996	0.82585	0.64888
1	1st block	0.69309	1.2409	0.98239	0.88665	0.95967	0.73266	1.0854	0.98289	0.7895	0.87413	-0.037844	0.98781	1.0196	0.79009	1.0569	0.83213	0.82662	0.65118
1	1st block	0.69549	1.2429	0.98415	0.88843	0.96098	0.73508	1.0863	0.98494	0.7911	0.87636	-0.03728	0.98964	1.0212	0.79294	1.0574	0.83429	0.82737	0.65347
1	1st block	0.69789	1.245	0.9859	0.89019	0.96228	0.73749	1.0873	0.98698	0.79269	0.87858	-0.03671	0.99145	1.0227	0.79579	1.0578	0.83644	0.82812	0.65575
1	1st block	0.70028	1.2469	0.98764	0.89194	0.96356	0.73989	1.0883	0.98901	0.79426	0.88079	-0.036132	0.99326	1.0242	0.79862	1.0583	0.83858	0.82887	0.65803
1	1st block	0.70266	1.2489	0.98936	0.89368	0.96484	0.74228	1.0892	0.99103	0.79583	0.88298	-0.035547	0.99505	1.0257	0.80145	1.0588	0.8407	0.8296	0.66029
1	1st block	0.70503	1.2509	0.99108	0.8954	0.96611	0.74466	1.0902	0.99303	0.79739	0.88517	-0.034954	0.99682	1.0272	0.80426	1.0593	0.84282	0.83033	0.66255
1	1st block	0.70739	1.2528	0.99278	0.89712	0.96737	0.74703	1.0911	0.99502	0.79894	0.88734	-0.034355	0.99858	1.0287	0.80707	1.0597	0.84492	0.83105	0.6648
1	1st block	0.70974	1.2548	0.99447	0.89882	0.96862	0.74939	1.092	0.99699	0.80049	0.88949	-0.033748	1.0003	1.0302	0.80987	1.0602	0.84702	0.83176	0.66704
1	1st block	0.71207	1.2567	0.99615	0.90051	0.96985	0.75175	1.0929	0.99895	0.80202	0.89164	-0.033133	1.0021	1.0317	0.81265	1.0606	0.8491	0.83246	0.66928
1	1st block	0.7144	1.2586	0.99782	0.90219	0.97108	0.75409	1.0938	1.0009	0.80354	0.89377	-0.032512	1.0038	1.0331	0.81543	1.0611	0.85117	0.83316	0.6715
1	1st block	0.71672	1.2604	0.99947	0.90386	0.9723	0.75643	1.0947	1.0028	0.80505	0.8959	-0.031882	1.0055	1.0346	0.8182	1.0616	0.85323	0.83385	0.67372
1	1st block	0.71903	1.2623	1.0011	0.90552	0.97351	0.75876	1.0956	1.0048	0.80656	0.898	-0.031245	1.0072	1.036	0.82096	1.062	0.85528	0.83453	0.67593
1	1st block	0.72133	1.2641	1.0028	0.90716	0.97471	0.76108	1.0964	1.0067	0.80805	0.9001	-0.030601	1.0089	1.0374	0.8237	1.0625	0.85731	0.83521	0.67813
1	1st block	0.72362	1.2659	1.0044	0.90879	0.9759	0.76339	1.0973	1.0086	0.80954	0.90219	-0.029949	1.0105	1.0388	0.82644	1.0629	0.85934	0.83588	0.68032
1	1st block	0.72589	1.2678	1.006	0.91041	0.97708	0.76569	1.0981	1.0104	0.81102	0.90426	-0.029289	1.0122	1.0402	0.82917	1.0633	0.86136	0.83654	0.68251
1	1st block	0.72816	1.2695	1.0076	0.91202	0.97825	0.76798	1.099	1.0123	0.81249	0.90632	-0.028621	1.0138	1.0416	0.83189	1.0638	0.86336	0.83719	0.68469
1	1st block	0.73042	1.2713	1.0092	0.91362	0.97941	0.77026	1.0998	1.0142	0.81394	0.90836	-0.027946	1.0155	1.043	0.83459	1.0642	0.86535	0.83784	0.68685
1	1st block	0.73266	1.2731	1.0107	0.9152	0.98057	0.77253	1.1006	1.016	0.81539	0.9104	-0.027263	1.0171	1.0444	0.83729	1.0647	0.86733	0.83848	0.68901
1	1st block	0.7349	1.2748	1.0123	0.91678	0.98171	0.77479	1.1014	1.0178	0.81684	0.91242	-0.026572	1.0187	1.0457	0.83997	1.0651	0.86931	0.83912	0.69116
1	1st block	0.73712	1.2765	1.0138	0.91834	0.98284	0.77705	1.1022	1.0196	0.81827	0.91443	-0.025873	1.0203	1.0471	0.84265	1.0655	0.87126	0.83974	0.69331
1	1st block	0.73934	1.2782	1.0154	0.91989	0.98397	0.77929	1.103	1.0214	0.81969	0.91643	-0.025166	1.0219	1.0484	0.84531	1.0659	0.87321	0.84037	0.69544
1	1st block	0.74154	1.2799	1.0169	0.92143	0.98508	0.78152	1.1038	1.0232	0.8211	0.91842	-0.024451	1.0234	1.0497	0.84797	1.0664	0.87515	0.84098	0.69757
1	1st block	0.74373	1.2816	1.0184	0.92295	0.98619	0.78375	1.1045	1.025	0.82251	0.92039	-0.023728	1.025	1.051	0.85061	1.0668	0.87708	0.84159	0.69968
1	1st block	0.74591	1.2832	1.0199	0.92447	0.98728	0.78596	1.1053	1.0268	0.8239	0.92235	-0.022997	1.0265	1.0523	0.85324	1.0672	0.87899	0.84219	0.70179
1	1st block	0.74808	1.2848	1.0214	0.92597	0.98837	0.78817	1.106	1.0285	0.82529	0.9243	-0.022258	1.0281	1.0536	0.85586	1.0676	0.88089	0.84278	0.70389
1	1st block	0.75024	1.2865	1.0229	0.92746	0.98944	0.79036	1.1067	1.0302	0.82667	0.92624	-0.021511	1.0296	1.0549	0.85847	1.068	0.88279	0.84337	0.70598
1	1st block	0.75239	1.2881	1.0244	0.92894	0.99051	0.79255	1.1075	1.032	0.82803	0.92816	-0.020755	1.0311	1.0562	0.86107	1.0684	0.88467	0.84395	0.70806
1	1st block	0.75453	1.2896	1.0258	0.93041	0.99157	0.79473	1.1082	1.0337	0.82939	0.93007	-0.019991	1.0326	1.0574	0.86366	1.0688	0.88654	0.84453	0.71013
1	1st block	0.75666	1.2912	1.0273	0.93187	0.99262	0.79689	1.1089	1.0354	0.83074	0.93197	-0.019219	1.034	1.0587	0.86624	1.0692	0.8884	0.8451	0.7122
1	1st block	0.75878	1.2928	1.0287	0.93332	0.99366	0.79905	1.1096	1.037	0.83209	0.93386	-0.018439	1.0355	1.0599	0.8688	1.0696	0.89024	0.84566	0.71425
1	1st block	0.76088	1.2943	1.0301	0.93475	0.99469	0.80119	1.1102	1.0387	0.83342	0.93574	-0.01765	1.037	1.0611	0.87136	1.07	0.89208	0.84622	0.71629
1	1st block	0.76298	1.2958	1.0315	0.93617	0.99572	0.80333	1.1109	1.0404	0.83474	0.9376	-0.016853	1.0384	1.0623	0.8739	1.0704	0.89391	0.84677	0.71833
1	1st block	0.76506	1.2973	1.0329	0.93758	0.99673	0.80546	1.1116	1.042	0.83606	0.93945	-0.016047	1.0398	1.0636	0.87643	1.0708	0.89572	0.84732	0.72036
1	1st block	0.76713	1.2988	1.0343	0.93898	0.99774	0.80757	1.1122	1.0436	0.83736	0.94129	-0.015232	1.0412	1.0647	0.87895	1.0711	0.89752	0.84786	0.72238
1	1st block	0.76919	1.3003	1.0357	0.94037	0.99873	0.80968	1.1129	1.0452	0.83866	0.94312	-0.01441	1.0426	1.0659	0.88146	1.0715	0.89932	0.84839	0.72438
1	1st block	0.77124	1.3017	1.0371	0.94175	0.99972	0.81178	1.1135	1.0468	0.83995	0.94493	-0.013578	1.044	1.0671	0.88396	1.0719	0.9011	0.84892	0.72638
1	1st block	0.77328	1.3032	1.0384	0.94311	1.0007	0.81386	1.1141	1.0484	0.84123	0.94674	-0.012738	1.0454	1.0683	0.88645	1.0723	0.90287	0.84944	0.72837
1	1st block	0.77531	1.3046	1.0398	0.94447	1.0017	0.81594	1.1147	1.05	0.8425	0.94853	-0.011889	1.0468	1.0694	0.88892	1.0726	0.90463	0.84996	0.73036
1	1st block	0.77732	1.306	1.0411	0.94581	1.0026	0.81801	1.1154	1.0516	0.84376	0.9503	-0.011031	1.0481	1.0706	0.89138	1.073	0.90637	0.85047	0.73233
1	1st block	0.77933	1.3074	1.0424	0.94714	1.0036	0.82006	1.116	1.0531	0.84502	0.95207	-0.010165	1.0495	1.0717	0.89383	1.0734	0.90811	0.85097	0.73429
1	1st block	0.78132	1.3087	1.0437	0.94846	1.0045	0.82211	1.1165	1.0547	0.84626	0.95382	-0.0092897	1.0508	1.0728	0.89627	1.0737	0.90984	0.85147	0.73624
1	1st block	0.7833	1.3101	1.045	0.94977	1.0055	0.82414	1.1171	1.0562	0.8475	0.95557	-0.0084055	1.0521	1.0739	0.8987	1.0741	0.91155	0.85197	0.73819
1	1st block	0.78527	1.3114	1.0463	0.95107	1.0064	0.82617	1.1177	1.0577	0.84873	0.9573	-0.0075124	1.0534	1.075	0.90112	1.0744	0.91325	0.85245	0.74012
1	1st block	0.78723	1.3128	1.0476	0.95235	1.0073	0.82818	1.1183	1.0592	0.84994	0.95902	-0.0066104	1.0547	1.0761	0.90352	1.0748	0.91495	0.85294	0.74205
1	1st block	0.78918	1.3141	1.0489	0.95363	1.0082	0.83019	1.1188	1.0607	0.85116	0.96072	-0.0056993	1.056	1.0772	0.90592	1.0751	0.91663	0.85342	0.74396
1	1st block	0.79111	1.3154	1.0501	0.95489	1.0091	0.83218	1.1194	1.0622	0.85236	0.96242	-0.0047792	1.0573	1.0783	0.9083	1.0755	0.9183	0.85389	0.74587
1	1st block	0.79304	1.3166	1.0514	0.95614	1.01	0.83417	1.1199	1.0636	0.85355	0.9641	-0.00385	1.0585	1.0793	0.91067	1.0758	0.91996	0.85436	0.74777
1	1st block	0.79495	1.3179	1.0526	0.95738	1.0109	0.83614	1.1204	1.0651	0.85474	0.96577	-0.0029116	1.0598	1.0804	0.91302	1.0761	0.92161	0.85482	0.74965
1	1st block	0.79685	1.3192	1.0538	0.95861	1.0118	0.8381	1.1209	1.0665	0.85591	0.96743	-0.0019641	1.061	1.0814	0.91537	1.0765	0.92324	0.85528	0.75153
1	1st block	0.79874	1.3204	1.055	0.95983	1.0126	0.84006	1.1214	1.0679	0.85708	0.96907	-0.0010073	1.0622	1.0825	0.9177	1.0768	0.92487	0.85573	0.7534
1	1st block	0.80062	1.3216	1.0562	0.96104	1.0135	0.842	1.1219	1.0693	0.85824	0.97071	-4.1235e-05	1.0634	1.0835	0.92002	1.0771	0.92649	0.85618	0.75526
1	1st block	0.80249	1.3228	1.0574	0.96224	1.0144	0.84393	1.1224	1.0707	0.85939	0.97233	0.00093412	1.0646	1.0845	0.92233	1.0774	0.92809	0.85662	0.75711
1	1st block	0.80434	1.324	1.0586	0.96342	1.0152	0.84585	1.1229	1.0721	0.86053	0.97394	0.0019188	1.0658	1.0855	0.92463	1.0778	0.92969	0.85706	0.75895
1	1st block	0.80619	1.3252	1.0597	0.9646	1.016	0.84776	1.1234	1.0735	0.86167	0.97554	0.0029129	1.067	1.0865	0.92692	1.0781	0.93127	0.85749	0.76078
1	1st block	0.80802	1.3263	1.0609	0.96576	1.0169	0.84967	1.1239	1.0749	0.86279	0.97713	0.0039165	1.0681	1.0875	0.92919	1.0784	0.93284	0.85792	0.7626
1	1st block	0.80984	1.3275	1.062	0.96691	1.0177	0.85156	1.1243	1.0762	0.86391	0.9787	0.0049295	1.0693	1.0884	0.93145	1.0787	0.9344	0.85834	0.76441
1	1st block	0.81165	1.3286	1.0632	0.96806	1.0185	0.85344	1.1248	1.0776	0.86502	0.98027	0.0059521	1.0704	1.0894	0.9337	1.079	0.93595	0.85876	0.76621
1	1st block	0.81344	1.3297	1.0643	0.96919	1.0193	0.8553	1.1252	1.0789	0.86612	0.98182	0.0069842	1.0716	1.0904	0.93594	1.0793	0.93749	0.85918	0.768
1	1st block	0.81523	1.3308	1.0654	0.97031	1.0201	0.85716	1.1257	1.0802	0.86722	0.98336	0.0080259	1.0727	1.0913	0.93816	1.0796	0.93902	0.85959	0.76979
1	1st block	0.817	1.3319	1.0665	0.97142	1.0209	0.85901	1.1261	1.0815	0.8683	0.98489	0.0090773	1.0738	1.0922	0.94038	1.0799	0.94054	0.85999	0.77156
1	1st block	0.81876	1.333	1.0676	0.97252	1.0217	0.86085	1.1265	1.0828	0.86938	0.98641	0.010138	1.0749	1.0932	0.94258	1.0802	0.94205	0.86039	0.77332
1	1st block	0.82051	1.3341	1.0687	0.97361	1.0224	0.86268	1.1269	1.0841	0.87045	0.98791	0.011209	1.076	1.0941	0.94477	1.0805	0.94355	0.86079	0.77507
1	1st block	0.82225	1.3351	1.0698	0.97468	1.0232	0.86449	1.1273	1.0853	0.87151	0.98941	0.01229	1.077	1.095	0.94694	1.0808	0.94503	0.86118	0.77682
1	1st block	0.82398	1.3361	1.0708	0.97575	1.024	0.8663	1.1277	1.0866	0.87256	0.99089	0.01338	1.0781	1.0959	0.94911	1.0811	0.94651	0.86157	0.77855
1	1st block	0.82569	1.3371	1.0719	0.97681	1.0247	0.86809	1.1281	1.0878	0.87361	0.99236	0.01448	1.0792	1.0968	0.95126	1.0814	0.94798	0.86196	0.78028
1	1st block	0.82739	1.3382	1.0729	0.97785	1.0254	0.86988	1.1285	1.0891	0.87464	0.99382	0.01559	1.0802	1.0976	0.9534	1.0817	0.94943	0.86234	0.78199
1	1st block	0.82909	1.3391	1.0739	0.97889	1.0262	0.87165	1.1289	1.0903	0.87567	0.99527	0.01671	1.0812	1.0985	0.95553	1.0819	0.95088	0.86271	0.7837
1	1st block	0.83077	1.3401	1.075	0.97991	1.0269	0.87342	1.1292	1.0915	0.87669	0.99671	0.01784	1.0822	1.0994	0.95764	1.0822	0.95231	0.86309	0.78539
1	1st block	0.83243	1.3411	1.076	0.98093	1.0276	0.87517	1.1296	1.0927	0.8777	0.99814	0.01898	1.0832	1.1002	0.95975	1.0825	0.95373	0.86345	0.78708
1	1st block	0.83409	1.342	1.077	0.98193	1.0283	0.87691	1.1299	1.0939	0.87871	0.99955	0.02013	1.0842	1.101	0.96184	1.0827	0.95515	0.86382	0.78875
1	1st block	0.83573	1.343	1.078	0.98292	1.029	0.87864	1.1303	1.095	0.87971	1.001	0.02129	1.0852	1.1019	0.96392	1.083	0.95655	0.86418	0.79042
1	1st block	0.83737	1.3439	1.0789	0.98391	1.0297	0.88036	1.1306	1.0962	0.8807	1.0023	0.022461	1.0862	1.1027	0.96599	1.0833	0.95794	0.86454	0.79208
1	1st block	0.83899	1.3448	1.0799	0.98488	1.0304	0.88207	1.1309	1.0973	0.88168	1.0037	0.023641	1.0872	1.1035	0.96804	1.0835	0.95932	0.86489	0.79372
1	1st block	0.8406	1.3457	1.0809	0.98584	1.0311	0.88377	1.1313	1.0985	0.88265	1.0051	0.024832	1.0881	1.1043	0.97008	1.0838	0.96069	0.86524	0.79536
1	1st block	0.8422	1.3466	1.0818	0.9868	1.0318	0.88546	1.1316	1.0996	0.88362	1.0065	0.026032	1.0891	1.1051	0.97211	1.084	0.96206	0.86559	0.79699
1	1st block	0.84378	1.3474	1.0827	0.98774	1.0324	0.88714	1.1319	1.1007	0.88457	1.0078	0.027244	1.09	1.1059	0.97413	1.0843	0.96341	0.86593	0.79861
1	1st block	0.84536	1.3483	1.0837	0.98867	1.0331	0.88881	1.1322	1.1018	0.88552	1.0091	0.028465	1.0909	1.1067	0.97614	1.0845	0.96475	0.86627	0.80021
1	1st block	0.84692	1.3491	1.0846	0.98959	1.0338	0.89046	1.1325	1.1029	0.88647	1.0105	0.029697	1.0918	1.1074	0.97813	1.0848	0.96608	0.8666	0.80181
1	1st block	0.84847	1.35	1.0855	0.9905	1.0344	0.89211	1.1328	1.104	0.8874	1.0118	0.030939	1.0927	1.1082	0.98012	1.085	0.9674	0.86694	0.8034
1	1st block	0.85001	1.3508	1.0864	0.99141	1.035	0.89374	1.1331	1.1051	0.88833	1.0131	0.032191	1.0936	1.109	0.98209	1.0853	0.96871	0.86727	0.80498
1	1st block	0.85154	1.3516	1.0873	0.9923	1.0357	0.89537	1.1333	1.1061	0.88925	1.0144	0.033454	1.0945	1.1097	0.98404	1.0855	0.97001	0.86759	0.80655
1	1st block	0.85306	1.3524	1.0882	0.99318	1.0363	0.89698	1.1336	1.1072	0.89016	1.0157	0.034728	1.0954	1.1104	0.98599	1.0857	0.9713	0.86791	0.80811
1	1st block	0.85456	1.3532	1.089	0.99405	1.0369	0.89859	1.1339	1.1082	0.89107	1.0169	0.036012	1.0962	1.1112	0.98792	1.086	0.97258	0.86823	0.80966
1	1st block	0.85605	1.3539	1.0899	0.99491	1.0375	0.90018	1.1341	1.1092	0.89197	1.0182	0.037306	1.0971	1.1119	0.98984	1.0862	0.97385	0.86855	0.8112
1	1st block	0.85754	1.3547	1.0907	0.99576	1.0381	0.90176	1.1344	1.1102	0.89286	1.0194	0.038611	1.0979	1.1126	0.99175	1.0864	0.97511	0.86887	0.81273
1	1st block	0.85901	1.3554	1.0916	0.99661	1.0387	0.90333	1.1346	1.1112	0.89374	1.0207	0.039927	1.0987	1.1133	0.99365	1.0866	0.97636	0.86918	0.81425
1	1st block	0.86047	1.3562	1.0924	0.99744	1.0393	0.9049	1.1348	1.1122	0.89462	1.0219	0.041254	1.0996	1.114	0.99554	1.0869	0.9776	0.86948	0.81576
1	1st block	0.86191	1.3569	1.0932	0.99826	1.0399	0.90645	1.1351	1.1132	0.89548	1.0231	0.042591	1.1004	1.1147	0.99741	1.0871	0.97883	0.86979	0.81726
1	1st block	0.86335	1.3576	1.094	0.99908	1.0405	0.90799	1.1353	1.1142	0.89634	1.0243	0.043939	1.1012	1.1153	0.99927	1.0873	0.98005	0.87009	0.81875
1	1st block	0.86477	1.3583	1.0948	0.99988	1.0411	0.90952	1.1355	1.1152	0.8972	1.0255	0.045297	1.102	1.116	1.0011	1.0875	0.98126	0.87039	0.82024
1	1st block	0.86619	1.359	1.0956	1.0007	1.0416	0.91104	1.1357	1.1161	0.89804	1.0267	0.046667	1.1027	1.1166	1.003	1.0877	0.98246	0.87069	0.82171
1	1st block	0.86759	1.3597	1.0964	1.0015	1.0422	0.91254	1.1359	1.117	0.89888	1.0279	0.048047	1.1035	1.1173	1.0048	1.0879	0.98365	0.87098	0.82317
1	1st block	0.86898	1.3603	1.0972	1.0022	1.0427	0.91404	1.1361	1.118	0.89972	1.0291	0.049438	1.1043	1.1179	1.0066	1.0881	0.98483	0.87128	0.82463
1	1st block	0.87036	1.361	1.098	1.003	1.0433	0.91553	1.1363	1.1189	0.90054	1.0302	0.05084	1.105	1.1186	1.0084	1.0883	0.986	0.87157	0.82607
1	1st block	0.87173	1.3616	1.0987	1.0038	1.0438	0.91701	1.1365	1.1198	0.90136	1.0313	0.052253	1.1058	1.1192	1.0102	1.0885	0.98716	0.87185	0.8275
1	1st block	0.87309	1.3622	1.0995	1.0045	1.0444	0.91847	1.1367	1.1207	0.90217	1.0325	0.053677	1.1065	1.1198	1.012	1.0887	0.98832	0.87214	0.82893
1	1st block	0.87443	1.3629	1.1002	1.0052	1.0449	0.91993	1.1369	1.1216	0.90297	1.0336	0.055111	1.1072	1.1204	1.0137	1.0889	0.98946	0.87242	0.83034
1	1st block	0.87577	1.3635	1.1009	1.006	1.0454	0.92137	1.137	1.1225	0.90377	1.0347	0.056557	1.1079	1.121	1.0155	1.0891	0.99059	0.8727	0.83175
1	1st block	0.87709	1.3641	1.1017	1.0067	1.0459	0.92281	1.1372	1.1233	0.90456	1.0358	0.058014	1.1087	1.1216	1.0172	1.0893	0.99171	0.87298	0.83314
1	1st block	0.87841	1.3646	1.1024	1.0074	1.0464	0.92423	1.1373	1.1242	0.90534	1.0369	0.059482	1.1093	1.1222	1.0189	1.0894	0.99283	0.87326	0.83453
1	1st block	0.87971	1.3652	1.1031	1.0081	1.0469	0.92565	1.1375	1.125	0.90612	1.038	0.060961	1.11	1.1228	1.0207	1.0896	0.99393	0.87354	0.83591
1	1st block	0.881	1.3658	1.1038	1.0088	1.0474	0.92705	1.1376	1.1259	0.90689	1.0391	0.062451	1.1107	1.1233	1.0224	1.0898	0.99503	0.87381	0.83728
1	1st block	0.88228	1.3663	1.1045	1.0095	1.0479	0.92845	1.1378	1.1267	0.90765	1.0401	0.063952	1.1114	1.1239	1.0241	1.09	0.99611	0.87408	0.83863
1	1st block	0.88355	1.3669	1.1051	1.0101	1.0484	0.92983	1.1379	1.1275	0.90841	1.0412	0.065465	1.112	1.1245	1.0257	1.0901	0.99719	0.87435	0.83998
1	1st block	0.88481	1.3674	1.1058	1.0108	1.0489	0.9312	1.138	1.1283	0.90915	1.0422	0.066989	1.1127	1.125	1.0274	1.0903	0.99826	0.87462	0.84132
1	1st block	0.88605	1.3679	1.1065	1.0115	1.0493	0.93257	1.1382	1.1291	0.9099	1.0433	0.068523	1.1133	1.1255	1.0291	1.0905	0.99932	0.87488	0.84265
1	1st block	0.88729	1.3684	1.1071	1.0121	1.0498	0.93392	1.1383	1.1299	0.91063	1.0443	0.07007	1.114	1.1261	1.0307	1.0906	1.0004	0.87515	0.84397
1	1st block	0.88852	1.3689	1.1077	1.0127	1.0503	0.93526	1.1384	1.1307	0.91136	1.0453	0.071627	1.1146	1.1266	1.0324	1.0908	1.0014	0.87541	0.84528
1	1st block	0.88973	1.3694	1.1084	1.0134	1.0507	0.93659	1.1385	1.1314	0.91208	1.0463	0.073196	1.1152	1.1271	1.034	1.091	1.0024	0.87568	0.84658
1	1st block	0.89093	1.3699	1.109	1.014	1.0512	0.93792	1.1386	1.1322	0.9128	1.0473	0.074776	1.1158	1.1276	1.0356	1.0911	1.0035	0.87594	0.84788
1	1st block	0.89213	1.3704	1.1096	1.0146	1.0516	0.93923	1.1387	1.133	0.91351	1.0483	0.076367	1.1164	1.1281	1.0372	1.0913	1.0045	0.8762	0.84916
1	1st block	0.89331	1.3708	1.1102	1.0152	1.052	0.94053	1.1388	1.1337	0.91421	1.0492	0.07797	1.117	1.1286	1.0388	1.0914	1.0055	0.87645	0.85043
1	1st block	0.89448	1.3713	1.1108	1.0158	1.0525	0.94182	1.1389	1.1344	0.91491	1.0502	0.079584	1.1176	1.1291	1.0403	1.0916	1.0065	0.87671	0.8517
1	1st block	0.89564	1.3717	1.1114	1.0164	1.0529	0.9431	1.139	1.1351	0.91559	1.0512	0.08121	1.1182	1.1296	1.0419	1.0917	1.0074	0.87697	0.85295
1	1st block	0.8968	1.3722	1.112	1.017	1.0533	0.94438	1.139	1.1359	0.91628	1.0521	0.082847	1.1187	1.13	1.0435	1.0919	1.0084	0.87722	0.8542
1	1st block	0.89794	1.3726	1.1126	1.0175	1.0537	0.94564	1.1391	1.1366	0.91695	1.0531	0.084495	1.1193	1.1305	1.045	1.092	1.0094	0.87748	0.85543
1	1st block	0.89907	1.373	1.1131	1.0181	1.0541	0.94689	1.1392	1.1373	0.91762	1.054	0.086155	1.1198	1.1309	1.0465	1.0921	1.0103	0.87773	0.85666
1	1st block	0.90019	1.3734	1.1137	1.0186	1.0545	0.94813	1.1392	1.1379	0.91829	1.0549	0.087826	1.1204	1.1314	1.0481	1.0923	1.0113	0.87798	0.85788
1	1st block	0.90129	1.3738	1.1142	1.0192	1.0549	0.94936	1.1393	1.1386	0.91895	1.0558	0.089509	1.1209	1.1318	1.0496	1.0924	1.0122	0.87824	0.85909
1	1st block	0.90239	1.3742	1.1148	1.0197	1.0553	0.95058	1.1394	1.1393	0.9196	1.0567	0.091204	1.1214	1.1323	1.0511	1.0925	1.0132	0.87849	0.86029
1	1st block	0.90348	1.3746	1.1153	1.0202	1.0557	0.9518	1.1394	1.1399	0.92024	1.0576	0.09291	1.122	1.1327	1.0525	1.0927	1.0141	0.87874	0.86148
1	1st block	0.90456	1.3749	1.1158	1.0208	1.0561	0.953	1.1394	1.1406	0.92088	1.0585	0.094627	1.1225	1.1331	1.054	1.0928	1.015	0.87899	0.86266
1	1st block	0.90563	1.3753	1.1164	1.0213	1.0565	0.95419	1.1395	1.1412	0.92151	1.0593	0.096357	1.123	1.1335	1.0555	1.0929	1.0159	0.87924	0.86383
1	1st block	0.90669	1.3756	1.1169	1.0218	1.0568	0.95537	1.1395	1.1418	0.92214	1.0602	0.098097	1.1235	1.1339	1.0569	1.093	1.0168	0.87949	0.865
1	1st block	0.90774	1.376	1.1174	1.0223	1.0572	0.95655	1.1395	1.1425	0.92276	1.0611	0.09985	1.1239	1.1343	1.0584	1.0932	1.0177	0.87973	0.86615
1	1st block	0.90877	1.3763	1.1179	1.0228	1.0576	0.95771	1.1396	1.1431	0.92338	1.0619	0.10161	1.1244	1.1347	1.0598	1.0933	1.0186	0.87998	0.86729
1	1st block	0.9098	1.3766	1.1184	1.0232	1.0579	0.95886	1.1396	1.1437	0.92398	1.0627	0.10339	1.1249	1.1351	1.0612	1.0934	1.0195	0.88023	0.86843
1	1st block	0.91082	1.377	1.1188	1.0237	1.0583	0.96001	1.1396	1.1443	0.92459	1.0636	0.10518	1.1254	1.1355	1.0626	1.0935	1.0203	0.88048	0.86956
1	1st block	0.91183	1.3773	1.1193	1.0242	1.0586	0.96114	1.1396	1.1449	0.92518	1.0644	0.10698	1.1258	1.1358	1.064	1.0936	1.0212	0.88072	0.87068
1	1st block	0.91282	1.3776	1.1198	1.0246	1.0589	0.96226	1.1396	1.1454	0.92577	1.0652	0.10879	1.1263	1.1362	1.0654	1.0937	1.022	0.88097	0.87179
1	1st block	0.91381	1.3779	1.1202	1.0251	1.0593	0.96338	1.1396	1.146	0.92636	1.066	0.11061	1.1267	1.1366	1.0668	1.0938	1.0229	0.88122	0.87289
1	1st block	0.91479	1.3781	1.1207	1.0255	1.0596	0.96448	1.1396	1.1466	0.92694	1.0668	0.11244	1.1271	1.1369	1.0681	1.0939	1.0237	0.88146	0.87398
1	1st block	0.91576	1.3784	1.1211	1.0259	1.0599	0.96558	1.1396	1.1471	0.92751	1.0676	0.11429	1.1276	1.1373	1.0695	1.094	1.0245	0.88171	0.87506
1	1st block	0.91672	1.3787	1.1216	1.0264	1.0602	0.96667	1.1396	1.1477	0.92808	1.0683	0.11615	1.128	1.1376	1.0708	1.0941	1.0253	0.88196	0.87614
1	1st block	0.91767	1.379	1.122	1.0268	1.0606	0.96774	1.1396	1.1482	0.92864	1.0691	0.11802	1.1284	1.1379	1.0721	1.0942	1.0261	0.8822	0.8772
1	1st block	0.9186	1.3792	1.1224	1.0272	1.0609	0.96881	1.1396	1.1487	0.9292	1.0699	0.1199	1.1288	1.1382	1.0735	1.0943	1.0269	0.88245	0.87826
1	1st block	0.91953	1.3794	1.1228	1.0276	1.0612	0.96987	1.1396	1.1492	0.92975	1.0706	0.12179	1.1292	1.1386	1.0748	1.0944	1.0277	0.8827	0.87931
1	1st block	0.92045	1.3797	1.1232	1.028	1.0615	0.97092	1.1395	1.1498	0.93029	1.0714	0.12369	1.1296	1.1389	1.0761	1.0945	1.0285	0.88294	0.88035
1	1st block	0.92136	1.3799	1.1236	1.0283	1.0618	0.97196	1.1395	1.1503	0.93083	1.0721	0.12561	1.13	1.1392	1.0774	1.0946	1.0293	0.88319	0.88138
1	1st block	0.92226	1.3801	1.124	1.0287	1.062	0.97299	1.1395	1.1508	0.93136	1.0728	0.12754	1.1304	1.1395	1.0786	1.0947	1.03	0.88344	0.8824
1	1st block	0.92316	1.3804	1.1244	1.0291	1.0623	0.97401	1.1394	1.1512	0.93189	1.0735	0.12948	1.1307	1.1398	1.0799	1.0947	1.0308	0.88368	0.88341
1	1st block	0.92404	1.3806	1.1248	1.0295	1.0626	0.97502	1.1394	1.1517	0.93241	1.0742	0.13143	1.1311	1.14	1.0811	1.0948	1.0315	0.88393	0.88442
1	1st block	0.92491	1.3808	1.1251	1.0298	1.0629	0.97602	1.1394	1.1522	0.93293	1.0749	0.13339	1.1314	1.1403	1.0824	1.0949	1.0323	0.88418	0.88542
1	1st block	0.92577	1.381	1.1255	1.0302	1.0632	0.97702	1.1393	1.1527	0.93344	1.0756	0.13537	1.1318	1.1406	1.0836	1.095	1.033	0.88443	0.8864
1	1st block	0.92663	1.3811	1.1259	1.0305	1.0634	0.978	1.1393	1.1531	0.93395	1.0763	0.13736	1.1321	1.1409	1.0848	1.095	1.0337	0.88467	0.88738
1	1st block	0.92747	1.3813	1.1262	1.0308	1.0637	0.97897	1.1392	1.1536	0.93445	1.077	0.13935	1.1325	1.1411	1.086	1.0951	1.0345	0.88492	0.88835
1	1st block	0.92831	1.3815	1.1266	1.0312	1.0639	0.97994	1.1392	1.154	0.93494	1.0777	0.14136	1.1328	1.1414	1.0873	1.0952	1.0352	0.88517	0.88932
1	1st block	0.92913	1.3817	1.1269	1.0315	1.0642	0.9809	1.1391	1.1544	0.93543	1.0783	0.14339	1.1331	1.1416	1.0884	1.0953	1.0359	0.88542	0.89027
1	1st block	0.92995	1.3818	1.1272	1.0318	1.0644	0.98185	1.139	1.1549	0.93592	1.079	0.14542	1.1334	1.1419	1.0896	1.0953	1.0366	0.88567	0.89122
1	1st block	0.93076	1.382	1.1275	1.0321	1.0647	0.98278	1.139	1.1553	0.9364	1.0796	0.14747	1.1338	1.1421	1.0908	1.0954	1.0372	0.88592	0.89215
1	1st block	0.93156	1.3821	1.1279	1.0324	1.0649	0.98372	1.1389	1.1557	0.93687	1.0802	0.14952	1.1341	1.1423	1.0919	1.0954	1.0379	0.88617	0.89308
1	1st block	0.93235	1.3823	1.1282	1.0327	1.0651	0.98464	1.1388	1.1561	0.93734	1.0809	0.15159	1.1344	1.1425	1.0931	1.0955	1.0386	0.88642	0.89401
1	1st block	0.93313	1.3824	1.1285	1.033	1.0654	0.98555	1.1387	1.1565	0.9378	1.0815	0.15368	1.1347	1.1428	1.0942	1.0956	1.0393	0.88667	0.89492
1	1st block	0.9339	1.3825	1.1288	1.0333	1.0656	0.98645	1.1387	1.1569	0.93826	1.0821	0.15577	1.1349	1.143	1.0954	1.0956	1.0399	0.88692	0.89582
1	1st block	0.93466	1.3826	1.1291	1.0335	1.0658	0.98735	1.1386	1.1573	0.93871	1.0827	0.15787	1.1352	1.1432	1.0965	1.0957	1.0406	0.88718	0.89672
1	1st block	0.93542	1.3828	1.1293	1.0338	1.066	0.98823	1.1385	1.1576	0.93916	1.0833	0.15999	1.1355	1.1434	1.0976	1.0957	1.0412	0.88743	0.89761
1	1st block	0.93617	1.3829	1.1296	1.0341	1.0663	0.98911	1.1384	1.158	0.9396	1.0839	0.16212	1.1358	1.1436	1.0987	1.0958	1.0418	0.88768	0.89849
1	1st block	0.9369	1.383	1.1299	1.0343	1.0665	0.98998	1.1383	1.1584	0.94004	1.0845	0.16426	1.136	1.1438	1.0998	1.0958	1.0425	0.88794	0.89936
1	1st block	0.93763	1.3831	1.1302	1.0346	1.0667	0.99084	1.1382	1.1587	0.94048	1.0851	0.16641	1.1363	1.1439	1.1009	1.0959	1.0431	0.88819	0.90023
1	1st block	0.93835	1.3832	1.1304	1.0348	1.0669	0.99169	1.1381	1.1591	0.9409	1.0856	0.16857	1.1365	1.1441	1.1019	1.0959	1.0437	0.88845	0.90108
1	1st block	0.93906	1.3832	1.1307	1.035	1.0671	0.99254	1.138	1.1594	0.94133	1.0862	0.17075	1.1368	1.1443	1.103	1.0959	1.0443	0.88871	0.90193
1	1st block	0.93976	1.3833	1.1309	1.0353	1.0673	0.99337	1.1379	1.1597	0.94175	1.0867	0.17293	1.137	1.1445	1.104	1.096	1.0449	0.88896	0.90277
1	1st block	0.94046	1.3834	1.1311	1.0355	1.0675	0.9942	1.1378	1.1601	0.94216	1.0873	0.17513	1.1373	1.1446	1.1051	1.096	1.0455	0.88922	0.90361
1	1st block	0.94114	1.3835	1.1314	1.0357	1.0676	0.99502	1.1377	1.1604	0.94257	1.0878	0.17734	1.1375	1.1448	1.1061	1.0961	1.0461	0.88948	0.90443
1	1st block	0.94182	1.3835	1.1316	1.0359	1.0678	0.99583	1.1376	1.1607	0.94297	1.0884	0.17956	1.1377	1.1449	1.1071	1.0961	1.0467	0.88974	0.90525
1	1st block	0.94249	1.3836	1.1318	1.0361	1.068	0.99663	1.1375	1.161	0.94337	1.0889	0.1818	1.1379	1.1451	1.1081	1.0961	1.0472	0.89001	0.90606
1	1st block	0.94315	1.3836	1.1321	1.0363	1.0682	0.99742	1.1373	1.1613	0.94377	1.0894	0.18404	1.1381	1.1452	1.1091	1.0962	1.0478	0.89027	0.90686
1	1st block	0.9438	1.3837	1.1323	1.0365	1.0683	0.99821	1.1372	1.1616	0.94416	1.0899	0.1863	1.1384	1.1453	1.1101	1.0962	1.0484	0.89053	0.90765
1	1st block	0.94445	1.3837	1.1325	1.0367	1.0685	0.99898	1.1371	1.1619	0.94454	1.0904	0.18856	1.1386	1.1455	1.1111	1.0962	1.0489	0.8908	0.90844
1	1st block	0.94508	1.3838	1.1327	1.0368	1.0687	0.99975	1.137	1.1622	0.94492	1.0909	0.19084	1.1388	1.1456	1.1121	1.0962	1.0495	0.89106	0.90922
1	1st block	0.94571	1.3838	1.1329	1.037	1.0688	1.0005	1.1368	1.1624	0.9453	1.0914	0.19313	1.1389	1.1457	1.113	1.0963	1.05	0.89133	0.90999
1	1st block	0.94633	1.3838	1.133	1.0372	1.069	1.0013	1.1367	1.1627	0.94567	1.0919	0.19544	1.1391	1.1458	1.114	1.0963	1.0505	0.8916	0.91075
1	1st block	0.94694	1.3838	1.1332	1.0373	1.0691	1.002	1.1366	1.163	0.94604	1.0924	0.19775	1.1393	1.1459	1.1149	1.0963	1.0511	0.89187	0.91151
1	1st block	0.94755	1.3839	1.1334	1.0375	1.0693	1.0027	1.1364	1.1632	0.9464	1.0928	0.20007	1.1395	1.146	1.1159	1.0963	1.0516	0.89214	0.91226
1	1st block	0.94814	1.3839	1.1336	1.0376	1.0694	1.0035	1.1363	1.1635	0.94676	1.0933	0.20241	1.1397	1.1461	1.1168	1.0963	1.0521	0.89241	0.913
1	1st block	0.94873	1.3839	1.1337	1.0378	1.0696	1.0042	1.1361	1.1637	0.94711	1.0938	0.20476	1.1398	1.1462	1.1177	1.0963	1.0526	0.89268	0.91374
1	1st block	0.94931	1.3839	1.1339	1.0379	1.0697	1.0049	1.136	1.164	0.94746	1.0942	0.20712	1.14	1.1463	1.1186	1.0964	1.0531	0.89295	0.91446
1	1st block	0.94988	1.3839	1.1341	1.0381	1.0699	1.0056	1.1359	1.1642	0.9478	1.0947	0.20949	1.1401	1.1464	1.1195	1.0964	1.0536	0.89323	0.91518
1	1st block	0.95045	1.3839	1.1342	1.0382	1.07	1.0063	1.1357	1.1644	0.94814	1.0951	0.21187	1.1403	1.1465	1.1204	1.0964	1.0541	0.89351	0.91589
1	1st block	0.95101	1.3839	1.1344	1.0383	1.0701	1.007	1.1356	1.1647	0.94848	1.0955	0.21426	1.1404	1.1465	1.1213	1.0964	1.0546	0.89379	0.9166
1	1st block	0.95156	1.3839	1.1345	1.0384	1.0702	1.0077	1.1354	1.1649	0.94881	1.096	0.21667	1.1406	1.1466	1.1222	1.0964	1.055	0.89406	0.9173
1	1st block	0.9521	1.3838	1.1346	1.0385	1.0704	1.0084	1.1352	1.1651	0.94914	1.0964	0.21908	1.1407	1.1467	1.123	1.0964	1.0555	0.89435	0.91799
1	1st block	0.95263	1.3838	1.1348	1.0386	1.0705	1.009	1.1351	1.1653	0.94946	1.0968	0.22151	1.1409	1.1467	1.1239	1.0964	1.056	0.89463	0.91867
1	1st block	0.95316	1.3838	1.1349	1.0387	1.0706	1.0097	1.1349	1.1655	0.94978	1.0972	0.22394	1.141	1.1468	1.1247	1.0964	1.0564	0.89491	0.91935
1	1st block	0.95368	1.3837	1.135	1.0388	1.0707	1.0103	1.1348	1.1657	0.95009	1.0976	0.22639	1.1411	1.1468	1.1256	1.0964	1.0569	0.8952	0.92002
1	1st block	0.95419	1.3837	1.1351	1.0389	1.0708	1.011	1.1346	1.1659	0.9504	1.098	0.22885	1.1412	1.1469	1.1264	1.0964	1.0573	0.89549	0.92068
1	1st block	0.95469	1.3837	1.1352	1.039	1.0709	1.0116	1.1344	1.1661	0.95071	1.0984	0.23132	1.1413	1.1469	1.1272	1.0964	1.0577	0.89577	0.92133
1	1st block	0.95519	1.3836	1.1353	1.0391	1.071	1.0122	1.1343	1.1662	0.95101	1.0988	0.2338	1.1414	1.1469	1.128	1.0964	1.0582	0.89606	0.92198
1	1st block	0.95568	1.3836	1.1354	1.0391	1.0711	1.0129	1.1341	1.1664	0.95131	1.0991	0.2363	1.1415	1.147	1.1288	1.0964	1.0586	0.89636	0.92262
1	1st block	0.95617	1.3835	1.1355	1.0392	1.0712	1.0135	1.1339	1.1666	0.9516	1.0995	0.2388	1.1417	1.147	1.1296	1.0964	1.059	0.89665	0.92326
1	1st block	0.95664	1.3835	1.1356	1.0393	1.0713	1.0141	1.1338	1.1667	0.95189	1.0999	0.24131	1.1417	1.147	1.1304	1.0963	1.0594	0.89694	0.92389
1	1st block	0.95711	1.3834	1.1357	1.0393	1.0714	1.0147	1.1336	1.1669	0.95218	1.1002	0.24384	1.1418	1.147	1.1312	1.0963	1.0598	0.89724	0.92451
1	1st block	0.95757	1.3833	1.1358	1.0394	1.0715	1.0153	1.1334	1.167	0.95246	1.1006	0.24637	1.1419	1.147	1.1319	1.0963	1.0602	0.89754	0.92512
1	1st block	0.95803	1.3833	1.1359	1.0394	1.0716	1.0159	1.1332	1.1672	0.95274	1.1009	0.24892	1.142	1.147	1.1327	1.0963	1.0606	0.89784	0.92573
1	1st block	0.95848	1.3832	1.1359	1.0395	1.0717	1.0164	1.133	1.1673	0.95301	1.1013	0.25147	1.1421	1.147	1.1334	1.0963	1.061	0.89814	0.92633
1	1st block	0.95892	1.3831	1.136	1.0395	1.0718	1.017	1.1329	1.1675	0.95328	1.1016	0.25404	1.1422	1.147	1.1342	1.0963	1.0614	0.89845	0.92693
1	1st block	0.95935	1.383	1.1361	1.0395	1.0718	1.0176	1.1327	1.1676	0.95355	1.1019	0.25662	1.1422	1.147	1.1349	1.0962	1.0618	0.89875	0.92752
1	1st block	0.95978	1.383	1.1361	1.0396	1.0719	1.0181	1.1325	1.1677	0.95381	1.1023	0.2592	1.1423	1.147	1.1356	1.0962	1.0622	0.89906	0.9281
1	1st block	0.9602	1.3829	1.1362	1.0396	1.072	1.0187	1.1323	1.1679	0.95407	1.1026	0.2618	1.1424	1.147	1.1364	1.0962	1.0625	0.89937	0.92867
1	1st block	0.96061	1.3828	1.1362	1.0396	1.072	1.0192	1.1321	1.168	0.95433	1.1029	0.26441	1.1424	1.147	1.1371	1.0962	1.0629	0.89968	0.92924
1	1st block	0.96102	1.3827	1.1363	1.0396	1.0721	1.0198	1.1319	1.1681	0.95458	1.1032	0.26703	1.1425	1.147	1.1378	1.0961	1.0633	0.89999	0.9298
1	1st block	0.96142	1.3826	1.1363	1.0396	1.0722	1.0203	1.1317	1.1682	0.95483	1.1035	0.26966	1.1425	1.1469	1.1385	1.0961	1.0636	0.9003	0.93036
1	1st block	0.96182	1.3825	1.1363	1.0396	1.0722	1.0208	1.1315	1.1683	0.95507	1.1038	0.2723	1.1426	1.1469	1.1391	1.0961	1.064	0.90062	0.93091
1	1st block	0.9622	1.3824	1.1364	1.0396	1.0723	1.0213	1.1313	1.1684	0.95531	1.1041	0.27495	1.1426	1.1469	1.1398	1.096	1.0643	0.90094	0.93145
1	1st block	0.96258	1.3823	1.1364	1.0396	1.0724	1.0218	1.1311	1.1685	0.95555	1.1044	0.2776	1.1427	1.1468	1.1405	1.096	1.0646	0.90126	0.93199
1	1st block	0.96296	1.3822	1.1364	1.0396	1.0724	1.0223	1.1309	1.1686	0.95578	1.1047	0.28027	1.1427	1.1468	1.1412	1.096	1.065	0.90158	0.93252
1	1st block	0.96333	1.3821	1.1364	1.0396	1.0725	1.0228	1.1307	1.1687	0.95601	1.1049	0.28295	1.1428	1.1467	1.1418	1.0959	1.0653	0.9019	0.93305
1	1st block	0.96369	1.382	1.1364	1.0396	1.0725	1.0233	1.1305	1.1688	0.95624	1.1052	0.28564	1.1428	1.1467	1.1425	1.0959	1.0656	0.90223	0.93357
1	1st block	0.96405	1.3818	1.1365	1.0396	1.0726	1.0238	1.1303	1.1688	0.95646	1.1055	0.28834	1.1428	1.1466	1.1431	1.0958	1.0659	0.90256	0.93408
1	1st block	0.9644	1.3817	1.1365	1.0395	1.0726	1.0243	1.1301	1.1689	0.95668	1.1057	0.29104	1.1428	1.1466	1.1437	1.0958	1.0662	0.90289	0.93459
1	1st block	0.96474	1.3816	1.1365	1.0395	1.0726	1.0248	1.1299	1.169	0.9569	1.106	0.29376	1.1429	1.1465	1.1443	1.0958	1.0666	0.90322	0.93509
1	1st block	0.96508	1.3815	1.1365	1.0395	1.0727	1.0252	1.1297	1.1691	0.95711	1.1062	0.29649	1.1429	1.1465	1.145	1.0957	1.0669	0.90355	0.93558
1	1st block	0.96541	1.3813	1.1365	1.0394	1.0727	1.0257	1.1295	1.1691	0.95732	1.1065	0.29922	1.1429	1.1464	1.1456	1.0957	1.0672	0.90389	0.93607
1	1st block	0.96573	1.3812	1.1365	1.0394	1.0728	1.0261	1.1293	1.1692	0.95752	1.1067	0.30197	1.1429	1.1463	1.1462	1.0956	1.0674	0.90422	0.93655
1	1st block	0.96605	1.3811	1.1364	1.0393	1.0728	1.0266	1.1291	1.1692	0.95772	1.107	0.30472	1.1429	1.1462	1.1468	1.0956	1.0677	0.90456	0.93703
1	1st block	0.96637	1.3809	1.1364	1.0393	1.0728	1.027	1.1289	1.1693	0.95792	1.1072	0.30748	1.1429	1.1462	1.1474	1.0955	1.068	0.9049	0.9375
1	1st block	0.96668	1.3808	1.1364	1.0392	1.0728	1.0274	1.1287	1.1693	0.95812	1.1074	0.31026	1.1429	1.1461	1.1479	1.0955	1.0683	0.90525	0.93797
1	1st block	0.96698	1.3807	1.1364	1.0392	1.0729	1.0279	1.1285	1.1694	0.95831	1.1077	0.31304	1.1429	1.146	1.1485	1.0954	1.0686	0.90559	0.93843
1	1st block	0.96727	1.3805	1.1364	1.0391	1.0729	1.0283	1.1283	1.1694	0.9585	1.1079	0.31583	1.1429	1.1459	1.1491	1.0953	1.0688	0.90594	0.93888
1	1st block	0.96756	1.3804	1.1363	1.0391	1.0729	1.0287	1.128	1.1694	0.95869	1.1081	0.31863	1.1429	1.1458	1.1496	1.0953	1.0691	0.90629	0.93933
1	1st block	0.96785	1.3802	1.1363	1.039	1.0729	1.0291	1.1278	1.1695	0.95887	1.1083	0.32143	1.1429	1.1457	1.1502	1.0952	1.0694	0.90664	0.93978
1	1st block	0.96813	1.3801	1.1363	1.0389	1.073	1.0295	1.1276	1.1695	0.95905	1.1085	0.32425	1.1429	1.1456	1.1507	1.0952	1.0696	0.90699	0.94022
1	1st block	0.9684	1.3799	1.1362	1.0388	1.073	1.0299	1.1274	1.1695	0.95923	1.1087	0.32707	1.1429	1.1455	1.1512	1.0951	1.0699	0.90734	0.94065
1	1st block	0.96867	1.3797	1.1362	1.0388	1.073	1.0303	1.1272	1.1695	0.9594	1.1089	0.32991	1.1428	1.1454	1.1518	1.095	1.0701	0.9077	0.94107
1	1st block	0.96893	1.3796	1.1361	1.0387	1.073	1.0307	1.127	1.1696	0.95957	1.1091	0.33275	1.1428	1.1453	1.1523	1.095	1.0704	0.90806	0.9415
1	1st block	0.96919	1.3794	1.1361	1.0386	1.073	1.0311	1.1267	1.1696	0.95974	1.1093	0.3356	1.1428	1.1452	1.1528	1.0949	1.0706	0.90842	0.94191
1	1st block	0.96944	1.3792	1.136	1.0385	1.073	1.0314	1.1265	1.1696	0.9599	1.1095	0.33845	1.1428	1.1451	1.1533	1.0948	1.0708	0.90878	0.94232
1	1st block	0.96968	1.3791	1.136	1.0384	1.073	1.0318	1.1263	1.1696	0.96006	1.1096	0.34132	1.1427	1.1449	1.1538	1.0948	1.0711	0.90914	0.94273
1	1st block	0.96992	1.3789	1.1359	1.0383	1.073	1.0322	1.1261	1.1696	0.96022	1.1098	0.34419	1.1427	1.1448	1.1543	1.0947	1.0713	0.90951	0.94313
1	1st block	0.97016	1.3787	1.1358	1.0382	1.073	1.0325	1.1259	1.1696	0.96038	1.11	0.34707	1.1427	1.1447	1.1548	1.0946	1.0715	0.90988	0.94352
1	1st block	0.97039	1.3786	1.1358	1.0381	1.073	1.0329	1.1256	1.1696	0.96053	1.1101	0.34996	1.1426	1.1446	1.1553	1.0945	1.0717	0.91025	0.94391
1	1st block	0.97061	1.3784	1.1357	1.038	1.073	1.0332	1.1254	1.1696	0.96068	1.1103	0.35286	1.1426	1.1444	1.1558	1.0945	1.0719	0.91062	0.9443
1	1st block	0.97083	1.3782	1.1356	1.0379	1.073	1.0336	1.1252	1.1696	0.96083	1.1105	0.35576	1.1425	1.1443	1.1562	1.0944	1.0721	0.91099	0.94468
1	1st block	0.97105	1.378	1.1355	1.0378	1.073	1.0339	1.125	1.1696	0.96097	1.1106	0.35867	1.1425	1.1441	1.1567	1.0943	1.0723	0.91136	0.94505
1	1st block	0.97126	1.3778	1.1355	1.0376	1.073	1.0342	1.1247	1.1695	0.96111	1.1108	0.36159	1.1425	1.144	1.1571	1.0942	1.0725	0.91174	0.94542
1	1st block	0.97146	1.3776	1.1354	1.0375	1.073	1.0345	1.1245	1.1695	0.96125	1.1109	0.36451	1.1424	1.1439	1.1576	1.0941	1.0727	0.91212	0.94579
1	1st block	0.97166	1.3775	1.1353	1.0374	1.073	1.0349	1.1243	1.1695	0.96139	1.1111	0.36744	1.1423	1.1437	1.158	1.0941	1.0729	0.9125	0.94614
1	1st block	0.97186	1.3773	1.1352	1.0373	1.073	1.0352	1.1241	1.1695	0.96152	1.1112	0.37038	1.1423	1.1436	1.1585	1.094	1.0731	0.91288	0.9465
1	1st block	0.97205	1.3771	1.1351	1.0371	1.073	1.0355	1.1238	1.1695	0.96165	1.1113	0.37333	1.1422	1.1434	1.1589	1.0939	1.0733	0.91326	0.94685
1	1st block	0.97223	1.3769	1.135	1.037	1.073	1.0358	1.1236	1.1694	0.96178	1.1115	0.37628	1.1422	1.1433	1.1593	1.0938	1.0735	0.91365	0.94719
1	1st block	0.97241	1.3767	1.1349	1.0369	1.0729	1.0361	1.1234	1.1694	0.9619	1.1116	0.37924	1.1421	1.1431	1.1597	1.0937	1.0736	0.91404	0.94753
1	1st block	0.97259	1.3765	1.1348	1.0367	1.0729	1.0364	1.1231	1.1694	0.96202	1.1117	0.3822	1.142	1.1429	1.1601	1.0936	1.0738	0.91443	0.94787
1	1st block	0.97276	1.3763	1.1347	1.0366	1.0729	1.0367	1.1229	1.1693	0.96214	1.1118	0.38517	1.142	1.1428	1.1605	1.0935	1.074	0.91482	0.9482
1	1st block	0.97292	1.3761	1.1346	1.0364	1.0729	1.0369	1.1227	1.1693	0.96226	1.1119	0.38815	1.1419	1.1426	1.1609	1.0934	1.0741	0.91521	0.94852
1	1st block	0.97308	1.3759	1.1345	1.0363	1.0729	1.0372	1.1224	1.1692	0.96237	1.1121	0.39113	1.1418	1.1424	1.1613	1.0933	1.0743	0.9156	0.94884
1	1st block	0.97324	1.3757	1.1344	1.0361	1.0728	1.0375	1.1222	1.1692	0.96249	1.1122	0.39412	1.1418	1.1423	1.1617	1.0932	1.0745	0.916	0.94916
1	1st block	0.97339	1.3755	1.1343	1.036	1.0728	1.0377	1.122	1.1691	0.96259	1.1123	0.39711	1.1417	1.1421	1.1621	1.0931	1.0746	0.91639	0.94947
1	1st block	0.97354	1.3753	1.1342	1.0358	1.0728	1.038	1.1218	1.1691	0.9627	1.1124	0.40011	1.1416	1.1419	1.1625	1.093	1.0748	0.91679	0.94978
1	1st block	0.97368	1.375	1.1341	1.0357	1.0728	1.0383	1.1215	1.169	0.9628	1.1125	0.40312	1.1415	1.1417	1.1628	1.0929	1.0749	0.91719	0.95008
1	1st block	0.97382	1.3748	1.134	1.0355	1.0727	1.0385	1.1213	1.169	0.96291	1.1126	0.40613	1.1415	1.1416	1.1632	1.0928	1.0751	0.91759	0.95038
1	1st block	0.97395	1.3746	1.1338	1.0353	1.0727	1.0388	1.1211	1.1689	0.96301	1.1126	0.40914	1.1414	1.1414	1.1636	1.0927	1.0752	0.91799	0.95067
1	1st block	0.97408	1.3744	1.1337	1.0352	1.0727	1.039	1.1208	1.1688	0.9631	1.1127	0.41216	1.1413	1.1412	1.1639	1.0926	1.0753	0.9184	0.95096
1	1st block	0.9742	1.3742	1.1336	1.035	1.0726	1.0392	1.1206	1.1688	0.9632	1.1128	0.41518	1.1412	1.141	1.1643	1.0925	1.0755	0.9188	0.95124
1	1st block	0.97432	1.374	1.1334	1.0348	1.0726	1.0395	1.1204	1.1687	0.96329	1.1129	0.41821	1.1411	1.1408	1.1646	1.0924	1.0756	0.91921	0.95152
1	1st block	0.97444	1.3737	1.1333	1.0347	1.0726	1.0397	1.1201	1.1686	0.96338	1.113	0.42125	1.141	1.1406	1.1649	1.0923	1.0757	0.91962	0.9518
1	1st block	0.97455	1.3735	1.1332	1.0345	1.0725	1.0399	1.1199	1.1685	0.96346	1.1131	0.42428	1.1409	1.1404	1.1653	1.0922	1.0758	0.92003	0.95207
1	1st block	0.97466	1.3733	1.133	1.0343	1.0725	1.0401	1.1197	1.1685	0.96355	1.1131	0.42732	1.1408	1.1402	1.1656	1.0921	1.076	0.92044	0.95233
1	1st block	0.97476	1.3731	1.1329	1.0341	1.0725	1.0403	1.1194	1.1684	0.96363	1.1132	0.43037	1.1407	1.14	1.1659	1.092	1.0761	0.92085	0.9526
1	1st block	0.97486	1.3728	1.1328	1.034	1.0724	1.0405	1.1192	1.1683	0.96371	1.1133	0.43342	1.1406	1.1398	1.1662	1.0919	1.0762	0.92127	0.95285
1	1st block	0.97496	1.3726	1.1326	1.0338	1.0724	1.0407	1.119	1.1682	0.96379	1.1133	0.43647	1.1405	1.1396	1.1665	1.0918	1.0763	0.92168	0.95311
1	1st block	0.97505	1.3724	1.1325	1.0336	1.0723	1.0409	1.1187	1.1681	0.96386	1.1134	0.43953	1.1404	1.1394	1.1668	1.0917	1.0764	0.9221	0.95336
1	1st block	0.97514	1.3721	1.1323	1.0334	1.0723	1.0411	1.1185	1.168	0.96394	1.1134	0.44259	1.1403	1.1392	1.1671	1.0916	1.0765	0.92252	0.9536
1	1st block	0.97522	1.3719	1.1322	1.0332	1.0723	1.0413	1.1183	1.168	0.96401	1.1135	0.44565	1.1402	1.139	1.1674	1.0914	1.0766	0.92293	0.95384
1	1st block	0.9753	1.3716	1.132	1.033	1.0722	1.0415	1.118	1.1679	0.96408	1.1135	0.44871	1.1401	1.1388	1.1677	1.0913	1.0767	0.92335	0.95408
1	1st block	0.97538	1.3714	1.1319	1.0328	1.0722	1.0417	1.1178	1.1678	0.96414	1.1136	0.45178	1.14	1.1386	1.168	1.0912	1.0768	0.92378	0.95431
1	1st block	0.97545	1.3712	1.1317	1.0326	1.0721	1.0419	1.1176	1.1677	0.96421	1.1136	0.45485	1.1399	1.1384	1.1682	1.0911	1.0769	0.9242	0.95454
1	1st block	0.97552	1.3709	1.1316	1.0324	1.0721	1.042	1.1173	1.1676	0.96427	1.1137	0.45792	1.1398	1.1381	1.1685	1.091	1.077	0.92462	0.95477
1	1st block	0.97558	1.3707	1.1314	1.0322	1.072	1.0422	1.1171	1.1675	0.96433	1.1137	0.461	1.1397	1.1379	1.1688	1.0908	1.077	0.92504	0.95499
1	1st block	0.97564	1.3704	1.1313	1.032	1.072	1.0424	1.1169	1.1674	0.96438	1.1137	0.46407	1.1396	1.1377	1.169	1.0907	1.0771	0.92547	0.95521
1	1st block	0.9757	1.3702	1.1311	1.0318	1.0719	1.0425	1.1166	1.1673	0.96444	1.1138	0.46715	1.1395	1.1375	1.1693	1.0906	1.0772	0.9259	0.95542
1	1st block	0.97575	1.3699	1.1309	1.0316	1.0719	1.0427	1.1164	1.1671	0.96449	1.1138	0.47023	1.1393	1.1373	1.1695	1.0905	1.0773	0.92632	0.95563
1	1st block	0.9758	1.3697	1.1308	1.0314	1.0718	1.0428	1.1162	1.167	0.96454	1.1138	0.47331	1.1392	1.137	1.1698	1.0904	1.0773	0.92675	0.95583
1	1st block	0.97585	1.3694	1.1306	1.0312	1.0718	1.043	1.1159	1.1669	0.96459	1.1138	0.47639	1.1391	1.1368	1.17	1.0902	1.0774	0.92718	0.95604
1	1st block	0.97589	1.3692	1.1304	1.031	1.0717	1.0431	1.1157	1.1668	0.96464	1.1139	0.47948	1.139	1.1366	1.1703	1.0901	1.0775	0.92761	0.95623
1	1st block	0.97593	1.3689	1.1303	1.0308	1.0716	1.0433	1.1155	1.1667	0.96468	1.1139	0.48256	1.1389	1.1363	1.1705	1.09	1.0775	0.92804	0.95643
1	1st block	0.97597	1.3687	1.1301	1.0306	1.0716	1.0434	1.1153	1.1666	0.96473	1.1139	0.48564	1.1387	1.1361	1.1707	1.0898	1.0776	0.92847	0.95662
1	1st block	0.976	1.3684	1.1299	1.0303	1.0715	1.0435	1.115	1.1665	0.96477	1.1139	0.48873	1.1386	1.1359	1.1709	1.0897	1.0777	0.92891	0.9568
1	1st block	0.97603	1.3681	1.1298	1.0301	1.0715	1.0437	1.1148	1.1663	0.96481	1.1139	0.49181	1.1385	1.1356	1.1712	1.0896	1.0777	0.92934	0.95699
1	1st block	0.97605	1.3679	1.1296	1.0299	1.0714	1.0438	1.1146	1.1662	0.96484	1.1139	0.4949	1.1384	1.1354	1.1714	1.0895	1.0778	0.92977	0.95717
1	1st block	0.97608	1.3676	1.1294	1.0297	1.0714	1.0439	1.1143	1.1661	0.96488	1.1139	0.49798	1.1382	1.1352	1.1716	1.0893	1.0778	0.93021	0.95734
1	1st block	0.9761	1.3674	1.1292	1.0295	1.0713	1.044	1.1141	1.166	0.96491	1.1139	0.50107	1.1381	1.1349	1.1718	1.0892	1.0779	0.93064	0.95752
1	1st block	0.97611	1.3671	1.1291	1.0293	1.0712	1.0441	1.1139	1.1658	0.96494	1.1139	0.50415	1.138	1.1347	1.172	1.0891	1.0779	0.93108	0.95768
1	1st block	0.97612	1.3668	1.1289	1.029	1.0712	1.0442	1.1136	1.1657	0.96497	1.1139	0.50724	1.1378	1.1345	1.1722	1.0889	1.0779	0.93152	0.95785
1	1st block	0.97613	1.3666	1.1287	1.0288	1.0711	1.0443	1.1134	1.1656	0.96499	1.1139	0.51032	1.1377	1.1342	1.1723	1.0888	1.078	0.93195	0.95801
1	1st block	0.97614	1.3663	1.1285	1.0286	1.071	1.0444	1.1132	1.1654	0.96502	1.1139	0.5134	1.1376	1.134	1.1725	1.0886	1.078	0.93239	0.95817
1	1st block	0.97614	1.366	1.1283	1.0284	1.071	1.0445	1.113	1.1653	0.96504	1.1139	0.51648	1.1374	1.1337	1.1727	1.0885	1.0781	0.93283	0.95832
1	1st block	0.97615	1.3657	1.1281	1.0281	1.0709	1.0446	1.1127	1.1652	0.96506	1.1139	0.51956	1.1373	1.1335	1.1729	1.0884	1.0781	0.93327	0.95847
1	1st block	0.97614	1.3655	1.128	1.0279	1.0709	1.0447	1.1125	1.165	0.96508	1.1139	0.52263	1.1372	1.1332	1.1731	1.0882	1.0781	0.93371	0.95862
1	1st block	0.97614	1.3652	1.1278	1.0277	1.0708	1.0448	1.1123	1.1649	0.9651	1.1138	0.52571	1.137	1.133	1.1732	1.0881	1.0781	0.93415	0.95877
1	1st block	0.97613	1.3649	1.1276	1.0274	1.0707	1.0449	1.1121	1.1648	0.96511	1.1138	0.52878	1.1369	1.1327	1.1734	1.088	1.0782	0.93459	0.95891
1	1st block	0.97612	1.3646	1.1274	1.0272	1.0707	1.045	1.1118	1.1646	0.96512	1.1138	0.53185	1.1367	1.1325	1.1735	1.0878	1.0782	0.93503	0.95905
1	1st block	0.9761	1.3644	1.1272	1.027	1.0706	1.045	1.1116	1.1645	0.96513	1.1138	0.53492	1.1366	1.1322	1.1737	1.0877	1.0782	0.93547	0.95918
1	1st block	0.97609	1.3641	1.127	1.0267	1.0705	1.0451	1.1114	1.1643	0.96514	1.1137	0.53798	1.1365	1.132	1.1738	1.0875	1.0782	0.93591	0.95931
1	1st block	0.97607	1.3638	1.1268	1.0265	1.0705	1.0452	1.1112	1.1642	0.96515	1.1137	0.54104	1.1363	1.1317	1.174	1.0874	1.0782	0.93636	0.95944
1	1st block	0.97605	1.3635	1.1266	1.0263	1.0704	1.0453	1.1109	1.164	0.96516	1.1137	0.5441	1.1362	1.1315	1.1741	1.0872	1.0782	0.9368	0.95956
1	1st block	0.97602	1.3632	1.1264	1.026	1.0703	1.0453	1.1107	1.1639	0.96516	1.1137	0.54716	1.136	1.1312	1.1743	1.0871	1.0783	0.93724	0.95969
1	1st block	0.97599	1.3629	1.1262	1.0258	1.0702	1.0454	1.1105	1.1637	0.96516	1.1136	0.55021	1.1359	1.131	1.1744	1.0869	1.0783	0.93769	0.9598
1	1st block	0.97596	1.3627	1.126	1.0255	1.0702	1.0454	1.1103	1.1636	0.96516	1.1136	0.55325	1.1357	1.1307	1.1745	1.0868	1.0783	0.93813	0.95992
1	1st block	0.97593	1.3624	1.1258	1.0253	1.0701	1.0455	1.11	1.1634	0.96516	1.1135	0.5563	1.1356	1.1304	1.1747	1.0867	1.0783	0.93857	0.96003
1	1st block	0.9759	1.3621	1.1256	1.0251	1.07	1.0455	1.1098	1.1633	0.96515	1.1135	0.55934	1.1354	1.1302	1.1748	1.0865	1.0783	0.93902	0.96014
1	1st block	0.97586	1.3618	1.1254	1.0248	1.07	1.0456	1.1096	1.1631	0.96515	1.1135	0.56237	1.1353	1.1299	1.1749	1.0864	1.0783	0.93946	0.96025
1	1st block	0.97582	1.3615	1.1252	1.0246	1.0699	1.0456	1.1094	1.1629	0.96514	1.1134	0.5654	1.1351	1.1297	1.175	1.0862	1.0783	0.9399	0.96035
1	1st block	0.97578	1.3612	1.125	1.0243	1.0698	1.0457	1.1092	1.1628	0.96513	1.1134	0.56843	1.135	1.1294	1.1751	1.0861	1.0783	0.94035	0.96045
1	1st block	0.97573	1.3609	1.1248	1.0241	1.0697	1.0457	1.1089	1.1626	0.96512	1.1133	0.57145	1.1348	1.1291	1.1752	1.0859	1.0782	0.94079	0.96055
1	1st block	0.97569	1.3606	1.1246	1.0239	1.0697	1.0457	1.1087	1.1625	0.96511	1.1133	0.57446	1.1347	1.1289	1.1753	1.0857	1.0782	0.94123	0.96064
1	1st block	0.97564	1.3603	1.1244	1.0236	1.0696	1.0458	1.1085	1.1623	0.96509	1.1132	0.57747	1.1345	1.1286	1.1754	1.0856	1.0782	0.94168	0.96073
1	1st block	0.97558	1.36	1.1242	1.0234	1.0695	1.0458	1.1083	1.1621	0.96508	1.1132	0.58048	1.1344	1.1284	1.1755	1.0854	1.0782	0.94212	0.96082
1	1st block	0.97553	1.3597	1.124	1.0231	1.0694	1.0458	1.1081	1.162	0.96506	1.1131	0.58348	1.1342	1.1281	1.1756	1.0853	1.0782	0.94256	0.96091
1	1st block	0.97547	1.3594	1.1238	1.0229	1.0694	1.0458	1.1079	1.1618	0.96504	1.113	0.58647	1.1341	1.1278	1.1757	1.0851	1.0782	0.94301	0.96099
1	1st block	0.97542	1.3591	1.1236	1.0226	1.0693	1.0459	1.1076	1.1616	0.96502	1.113	0.58946	1.1339	1.1276	1.1758	1.085	1.0782	0.94345	0.96107
1	1st block	0.97536	1.3588	1.1234	1.0224	1.0692	1.0459	1.1074	1.1615	0.96499	1.1129	0.59244	1.1337	1.1273	1.1759	1.0848	1.0781	0.94389	0.96114
1	1st block	0.97529	1.3585	1.1232	1.0221	1.0691	1.0459	1.1072	1.1613	0.96497	1.1129	0.59541	1.1336	1.127	1.1759	1.0847	1.0781	0.94434	0.96122
1	1st block	0.97523	1.3582	1.123	1.0219	1.0691	1.0459	1.107	1.1611	0.96494	1.1128	0.59838	1.1334	1.1268	1.176	1.0845	1.0781	0.94478	0.96129
1	1st block	0.97516	1.3579	1.1228	1.0216	1.069	1.0459	1.1068	1.161	0.96491	1.1127	0.60134	1.1333	1.1265	1.1761	1.0843	1.0781	0.94522	0.96136
1	1st block	0.9751	1.3576	1.1226	1.0214	1.0689	1.0459	1.1066	1.1608	0.96488	1.1127	0.6043	1.1331	1.1262	1.1761	1.0842	1.078	0.94566	0.96142
1	1st block	0.97503	1.3573	1.1224	1.0211	1.0688	1.0459	1.1064	1.1606	0.96485	1.1126	0.60725	1.1329	1.126	1.1762	1.084	1.078	0.9461	0.96149
1	1st block	0.97495	1.357	1.1222	1.0209	1.0687	1.0459	1.1062	1.1604	0.96482	1.1125	0.61019	1.1328	1.1257	1.1763	1.0839	1.078	0.94655	0.96155
1	1st block	0.97488	1.3566	1.122	1.0206	1.0687	1.0459	1.1059	1.1603	0.96479	1.1124	0.61312	1.1326	1.1254	1.1763	1.0837	1.0779	0.94699	0.96161
1	1st block	0.9748	1.3563	1.1218	1.0204	1.0686	1.0459	1.1057	1.1601	0.96475	1.1124	0.61605	1.1325	1.1252	1.1764	1.0835	1.0779	0.94743	0.96166
1	1st block	0.97473	1.356	1.1215	1.0201	1.0685	1.0459	1.1055	1.1599	0.96471	1.1123	0.61896	1.1323	1.1249	1.1764	1.0834	1.0778	0.94787	0.96171
1	1st block	0.97465	1.3557	1.1213	1.0199	1.0684	1.0459	1.1053	1.1597	0.96467	1.1122	0.62187	1.1321	1.1246	1.1765	1.0832	1.0778	0.9483	0.96176
1	1st block	0.97456	1.3554	1.1211	1.0196	1.0683	1.0459	1.1051	1.1596	0.96463	1.1121	0.62478	1.132	1.1244	1.1765	1.083	1.0778	0.94874	0.96181
1	1st block	0.97448	1.3551	1.1209	1.0194	1.0683	1.0459	1.1049	1.1594	0.96459	1.112	0.62767	1.1318	1.1241	1.1766	1.0829	1.0777	0.94918	0.96186
1	1st block	0.9744	1.3548	1.1207	1.0191	1.0682	1.0459	1.1047	1.1592	0.96454	1.112	0.63056	1.1316	1.1238	1.1766	1.0827	1.0777	0.94962	0.9619
1	1st block	0.97431	1.3544	1.1205	1.0189	1.0681	1.0459	1.1045	1.159	0.9645	1.1119	0.63343	1.1315	1.1236	1.1766	1.0826	1.0776	0.95005	0.96194
1	1st block	0.97422	1.3541	1.1203	1.0186	1.068	1.0458	1.1043	1.1588	0.96445	1.1118	0.6363	1.1313	1.1233	1.1767	1.0824	1.0776	0.95049	0.96198
1	1st block	0.97413	1.3538	1.1201	1.0184	1.0679	1.0458	1.1041	1.1587	0.9644	1.1117	0.63916	1.1311	1.123	1.1767	1.0822	1.0775	0.95092	0.96201
1	1st block	0.97404	1.3535	1.1199	1.0181	1.0679	1.0458	1.1039	1.1585	0.96435	1.1116	0.64201	1.131	1.1228	1.1767	1.0821	1.0775	0.95135	0.96204
1	1st block	0.97395	1.3532	1.1196	1.0179	1.0678	1.0458	1.1037	1.1583	0.9643	1.1115	0.64486	1.1308	1.1225	1.1767	1.0819	1.0774	0.95179	0.96207
1	1st block	0.97385	1.3528	1.1194	1.0176	1.0677	1.0457	1.1035	1.1581	0.96424	1.1114	0.64769	1.1306	1.1222	1.1768	1.0817	1.0774	0.95222	0.9621
1	1st block	0.97376	1.3525	1.1192	1.0174	1.0676	1.0457	1.1033	1.1579	0.96419	1.1113	0.65051	1.1305	1.1219	1.1768	1.0815	1.0773	0.95265	0.96213
1	1st block	0.97366	1.3522	1.119	1.0171	1.0675	1.0457	1.1031	1.1577	0.96413	1.1113	0.65333	1.1303	1.1217	1.1768	1.0814	1.0772	0.95308	0.96215
1	1st block	0.97356	1.3519	1.1188	1.0169	1.0675	1.0456	1.1029	1.1576	0.96407	1.1112	0.65613	1.1301	1.1214	1.1768	1.0812	1.0772	0.95351	0.96217
1	1st block	0.97346	1.3515	1.1186	1.0166	1.0674	1.0456	1.1027	1.1574	0.96401	1.1111	0.65893	1.13	1.1211	1.1768	1.081	1.0771	0.95393	0.96219
1	1st block	0.97336	1.3512	1.1184	1.0164	1.0673	1.0456	1.1025	1.1572	0.96395	1.111	0.66171	1.1298	1.1209	1.1768	1.0809	1.0771	0.95436	0.9622
1	1st block	0.97326	1.3509	1.1182	1.0161	1.0672	1.0455	1.1023	1.157	0.96389	1.1109	0.66449	1.1296	1.1206	1.1768	1.0807	1.077	0.95479	0.96222
1	1st block	0.97315	1.3505	1.118	1.0159	1.0671	1.0455	1.1021	1.1568	0.96383	1.1108	0.66726	1.1295	1.1203	1.1768	1.0805	1.0769	0.95521	0.96223
1	1st block	0.97305	1.3502	1.1177	1.0156	1.067	1.0454	1.1019	1.1566	0.96376	1.1107	0.67001	1.1293	1.1201	1.1768	1.0804	1.0769	0.95563	0.96224
1	1st block	0.97294	1.3499	1.1175	1.0154	1.067	1.0454	1.1017	1.1564	0.96369	1.1106	0.67276	1.1291	1.1198	1.1768	1.0802	1.0768	0.95605	0.96225
1	1st block	0.97283	1.3495	1.1173	1.0151	1.0669	1.0453	1.1015	1.1562	0.96363	1.1105	0.67549	1.129	1.1195	1.1768	1.08	1.0767	0.95647	0.96225
1	1st block	0.97272	1.3492	1.1171	1.0149	1.0668	1.0453	1.1013	1.156	0.96356	1.1104	0.67821	1.1288	1.1192	1.1768	1.0798	1.0766	0.95689	0.96225
1	1st block	0.97261	1.3489	1.1169	1.0146	1.0667	1.0452	1.1011	1.1559	0.96348	1.1103	0.68093	1.1286	1.119	1.1768	1.0797	1.0766	0.95731	0.96226
1	1st block	0.9725	1.3485	1.1167	1.0144	1.0666	1.0452	1.1009	1.1557	0.96341	1.1101	0.68363	1.1285	1.1187	1.1767	1.0795	1.0765	0.95772	0.96225
1	1st block	0.97239	1.3482	1.1165	1.0142	1.0665	1.0451	1.1007	1.1555	0.96334	1.11	0.68632	1.1283	1.1184	1.1767	1.0793	1.0764	0.95813	0.96225
1	1st block	0.97227	1.3479	1.1163	1.0139	1.0665	1.0451	1.1005	1.1553	0.96326	1.1099	0.689	1.1281	1.1182	1.1767	1.0791	1.0763	0.95854	0.96225
1	1st block	0.97216	1.3475	1.1161	1.0137	1.0664	1.045	1.1003	1.1551	0.96319	1.1098	0.69167	1.1279	1.1179	1.1767	1.079	1.0763	0.95895	0.96224
1	1st block	0.97204	1.3472	1.1159	1.0134	1.0663	1.045	1.1002	1.1549	0.96311	1.1097	0.69433	1.1278	1.1176	1.1767	1.0788	1.0762	0.95936	0.96223
1	1st block	0.97192	1.3468	1.1156	1.0132	1.0662	1.0449	1.1	1.1547	0.96303	1.1096	0.69698	1.1276	1.1174	1.1766	1.0786	1.0761	0.95977	0.96222
1	1st block	0.9718	1.3465	1.1154	1.0129	1.0661	1.0448	1.0998	1.1545	0.96295	1.1095	0.69961	1.1274	1.1171	1.1766	1.0784	1.076	0.96017	0.9622
1	1st block	0.97168	1.3462	1.1152	1.0127	1.066	1.0448	1.0996	1.1543	0.96287	1.1094	0.70224	1.1273	1.1168	1.1766	1.0783	1.0759	0.96057	0.96219
1	1st block	0.97156	1.3458	1.115	1.0124	1.0659	1.0447	1.0994	1.1541	0.96278	1.1093	0.70485	1.1271	1.1166	1.1765	1.0781	1.0758	0.96097	0.96217
1	1st block	0.97144	1.3455	1.1148	1.0122	1.0659	1.0446	1.0992	1.1539	0.9627	1.1091	0.70745	1.1269	1.1163	1.1765	1.0779	1.0758	0.96137	0.96215
1	1st block	0.97132	1.3451	1.1146	1.0119	1.0658	1.0446	1.099	1.1537	0.96261	1.109	0.71004	1.1267	1.116	1.1765	1.0777	1.0757	0.96177	0.96213
1	1st block	0.97119	1.3448	1.1144	1.0117	1.0657	1.0445	1.0988	1.1535	0.96253	1.1089	0.71262	1.1266	1.1158	1.1764	1.0776	1.0756	0.96216	0.96211
1	1st block	0.97107	1.3444	1.1142	1.0114	1.0656	1.0444	1.0987	1.1533	0.96244	1.1088	0.71518	1.1264	1.1155	1.1764	1.0774	1.0755	0.96255	0.96208
1	1st block	0.97094	1.3441	1.114	1.0112	1.0655	1.0443	1.0985	1.1531	0.96235	1.1087	0.71773	1.1262	1.1152	1.1763	1.0772	1.0754	0.96294	0.96205
1	1st block	0.97082	1.3438	1.1138	1.011	1.0654	1.0443	1.0983	1.1529	0.96226	1.1086	0.72027	1.1261	1.115	1.1763	1.077	1.0753	0.96333	0.96203
1	1st block	0.97069	1.3434	1.1136	1.0107	1.0654	1.0442	1.0981	1.1528	0.96217	1.1084	0.7228	1.1259	1.1147	1.1762	1.0769	1.0752	0.96371	0.962
1	1st block	0.97056	1.3431	1.1134	1.0105	1.0653	1.0441	1.0979	1.1526	0.96208	1.1083	0.72532	1.1257	1.1144	1.1762	1.0767	1.0751	0.96409	0.96196
1	1st block	0.97043	1.3427	1.1132	1.0102	1.0652	1.044	1.0978	1.1524	0.96198	1.1082	0.72782	1.1256	1.1142	1.1761	1.0765	1.075	0.96447	0.96193
1	1st block	0.9703	1.3424	1.113	1.01	1.0651	1.0439	1.0976	1.1522	0.96189	1.1081	0.73031	1.1254	1.1139	1.1761	1.0763	1.0749	0.96485	0.96189
1	1st block	0.97017	1.342	1.1128	1.0098	1.065	1.0439	1.0974	1.152	0.96179	1.1079	0.73279	1.1252	1.1136	1.176	1.0762	1.0749	0.96522	0.96186
1	1st block	0.97004	1.3417	1.1125	1.0095	1.0649	1.0438	1.0972	1.1518	0.96169	1.1078	0.73525	1.125	1.1134	1.1759	1.076	1.0748	0.96559	0.96182
1	1st block	0.9699	1.3413	1.1123	1.0093	1.0648	1.0437	1.097	1.1516	0.96159	1.1077	0.7377	1.1249	1.1131	1.1759	1.0758	1.0747	0.96596	0.96178
1	1st block	0.96977	1.341	1.1121	1.009	1.0648	1.0436	1.0969	1.1514	0.96149	1.1076	0.74014	1.1247	1.1129	1.1758	1.0756	1.0746	0.96633	0.96173
1	1st block	0.96963	1.3406	1.1119	1.0088	1.0647	1.0435	1.0967	1.1512	0.96139	1.1074	0.74257	1.1245	1.1126	1.1757	1.0754	1.0745	0.96669	0.96169
1	1st block	0.9695	1.3402	1.1117	1.0086	1.0646	1.0434	1.0965	1.151	0.96129	1.1073	0.74498	1.1244	1.1123	1.1757	1.0753	1.0744	0.96705	0.96164
1	1st block	0.96936	1.3399	1.1115	1.0083	1.0645	1.0433	1.0963	1.1508	0.96119	1.1072	0.74738	1.1242	1.1121	1.1756	1.0751	1.0743	0.9674	0.9616
1	1st block	0.96922	1.3395	1.1113	1.0081	1.0644	1.0433	1.0962	1.1506	0.96109	1.1071	0.74977	1.124	1.1118	1.1755	1.0749	1.0742	0.96776	0.96155
1	1st block	0.96909	1.3392	1.1111	1.0079	1.0643	1.0432	1.096	1.1504	0.96098	1.1069	0.75214	1.1239	1.1116	1.1754	1.0747	1.0741	0.96811	0.9615
1	1st block	0.96895	1.3388	1.1109	1.0076	1.0642	1.0431	1.0958	1.1502	0.96087	1.1068	0.7545	1.1237	1.1113	1.1754	1.0746	1.074	0.96845	0.96144
1	1st block	0.96881	1.3385	1.1107	1.0074	1.0642	1.043	1.0956	1.15	0.96077	1.1067	0.75685	1.1235	1.111	1.1753	1.0744	1.0738	0.96879	0.96139
1	1st block	0.96867	1.3381	1.1105	1.0072	1.0641	1.0429	1.0955	1.1498	0.96066	1.1065	0.75918	1.1234	1.1108	1.1752	1.0742	1.0737	0.96913	0.96134
1	1st block	0.96853	1.3377	1.1103	1.0069	1.064	1.0428	1.0953	1.1496	0.96055	1.1064	0.7615	1.1232	1.1105	1.1751	1.074	1.0736	0.96947	0.96128
1	1st block	0.96839	1.3374	1.1102	1.0067	1.0639	1.0427	1.0951	1.1494	0.96044	1.1063	0.76381	1.123	1.1103	1.175	1.0739	1.0735	0.9698	0.96122
1	1st block	0.96824	1.337	1.11	1.0065	1.0638	1.0426	1.095	1.1492	0.96033	1.1061	0.7661	1.1229	1.11	1.175	1.0737	1.0734	0.97013	0.96116
1	1st block	0.9681	1.3367	1.1098	1.0062	1.0637	1.0425	1.0948	1.149	0.96022	1.106	0.76838	1.1227	1.1098	1.1749	1.0735	1.0733	0.97045	0.9611
1	1st block	0.96796	1.3363	1.1096	1.006	1.0636	1.0424	1.0946	1.1488	0.96011	1.1059	0.77064	1.1225	1.1095	1.1748	1.0733	1.0732	0.97077	0.96104
1	1st block	0.96781	1.3359	1.1094	1.0058	1.0636	1.0423	1.0945	1.1486	0.95999	1.1057	0.77289	1.1224	1.1092	1.1747	1.0731	1.0731	0.97109	0.96097
1	1st block	0.96767	1.3356	1.1092	1.0055	1.0635	1.0422	1.0943	1.1484	0.95988	1.1056	0.77513	1.1222	1.109	1.1746	1.073	1.073	0.9714	0.96091
1	1st block	0.96752	1.3352	1.109	1.0053	1.0634	1.0421	1.0941	1.1482	0.95976	1.1055	0.77735	1.122	1.1087	1.1745	1.0728	1.0729	0.97171	0.96084
1	1st block	0.96738	1.3349	1.1088	1.0051	1.0633	1.042	1.094	1.148	0.95965	1.1053	0.77955	1.1219	1.1085	1.1744	1.0726	1.0728	0.97202	0.96078
1	1st block	0.96723	1.3345	1.1086	1.0049	1.0632	1.0419	1.0938	1.1478	0.95953	1.1052	0.78175	1.1217	1.1082	1.1743	1.0724	1.0727	0.97232	0.96071
1	1st block	0.96708	1.3341	1.1084	1.0046	1.0631	1.0418	1.0936	1.1476	0.95941	1.1051	0.78393	1.1215	1.108	1.1742	1.0723	1.0725	0.97261	0.96064
1	1st block	0.96694	1.3338	1.1082	1.0044	1.0631	1.0417	1.0935	1.1474	0.95929	1.1049	0.78609	1.1214	1.1077	1.1741	1.0721	1.0724	0.97291	0.96056
1	1st block	0.96679	1.3334	1.108	1.0042	1.063	1.0416	1.0933	1.1473	0.95917	1.1048	0.78824	1.1212	1.1075	1.174	1.0719	1.0723	0.97319	0.96049
1	1st block	0.96664	1.333	1.1078	1.004	1.0629	1.0415	1.0931	1.1471	0.95905	1.1047	0.79038	1.121	1.1072	1.1739	1.0717	1.0722	0.97348	0.96042
1	1st block	0.96649	1.3327	1.1077	1.0038	1.0628	1.0413	1.093	1.1469	0.95893	1.1045	0.7925	1.1209	1.107	1.1738	1.0716	1.0721	0.97376	0.96034
1	1st block	0.96634	1.3323	1.1075	1.0035	1.0627	1.0412	1.0928	1.1467	0.95881	1.1044	0.79461	1.1207	1.1067	1.1737	1.0714	1.072	0.97403	0.96026
1	1st block	0.96619	1.3319	1.1073	1.0033	1.0626	1.0411	1.0927	1.1465	0.95869	1.1042	0.7967	1.1206	1.1065	1.1736	1.0712	1.0719	0.9743	0.96019
1	1st block	0.96604	1.3316	1.1071	1.0031	1.0625	1.041	1.0925	1.1463	0.95856	1.1041	0.79878	1.1204	1.1063	1.1735	1.071	1.0717	0.97457	0.96011
1	1st block	0.96589	1.3312	1.1069	1.0029	1.0625	1.0409	1.0923	1.1461	0.95844	1.104	0.80084	1.1202	1.106	1.1734	1.0709	1.0716	0.97483	0.96003
1	1st block	0.96574	1.3308	1.1067	1.0027	1.0624	1.0408	1.0922	1.1459	0.95831	1.1038	0.80289	1.1201	1.1058	1.1733	1.0707	1.0715	0.97508	0.95995
1	1st block	0.96559	1.3305	1.1066	1.0025	1.0623	1.0407	1.092	1.1457	0.95819	1.1037	0.80492	1.1199	1.1055	1.1732	1.0705	1.0714	0.97534	0.95986
1	1st block	0.96544	1.3301	1.1064	1.0022	1.0622	1.0406	1.0919	1.1455	0.95806	1.1035	0.80694	1.1198	1.1053	1.1731	1.0703	1.0713	0.97558	0.95978
1	1st block	0.96529	1.3297	1.1062	1.002	1.0621	1.0405	1.0917	1.1453	0.95794	1.1034	0.80894	1.1196	1.105	1.1729	1.0702	1.0712	0.97583	0.9597
1	1st block	0.96513	1.3293	1.106	1.0018	1.062	1.0403	1.0916	1.1451	0.95781	1.1033	0.81093	1.1194	1.1048	1.1728	1.07	1.071	0.97606	0.95961
1	1st block	0.96498	1.329	1.1058	1.0016	1.062	1.0402	1.0914	1.1449	0.95768	1.1031	0.81291	1.1193	1.1045	1.1727	1.0698	1.0709	0.9763	0.95952
1	1st block	0.96483	1.3286	1.1056	1.0014	1.0619	1.0401	1.0912	1.1447	0.95755	1.103	0.81486	1.1191	1.1043	1.1726	1.0696	1.0708	0.97653	0.95944
1	1st block	0.96467	1.3282	1.1055	1.0012	1.0618	1.04	1.0911	1.1445	0.95742	1.1028	0.81681	1.119	1.1041	1.1725	1.0695	1.0707	0.97675	0.95935
1	1st block	0.96452	1.3278	1.1053	1.001	1.0617	1.0399	1.0909	1.1444	0.95729	1.1027	0.81874	1.1188	1.1038	1.1724	1.0693	1.0706	0.97697	0.95926
1	1st block	0.96437	1.3275	1.1051	1.0008	1.0616	1.0398	1.0908	1.1442	0.95716	1.1025	0.82065	1.1187	1.1036	1.1722	1.0691	1.0704	0.97718	0.95917
1	1st block	0.96421	1.3271	1.1049	1.0006	1.0615	1.0397	1.0906	1.144	0.95703	1.1024	0.82255	1.1185	1.1034	1.1721	1.0689	1.0703	0.97739	0.95908
1	1st block	0.96406	1.3267	1.1048	1.0004	1.0614	1.0395	1.0905	1.1438	0.9569	1.1023	0.82443	1.1184	1.1031	1.172	1.0688	1.0702	0.97759	0.95898
1	1st block	0.9639	1.3263	1.1046	1.0002	1.0614	1.0394	1.0903	1.1436	0.95677	1.1021	0.8263	1.1182	1.1029	1.1719	1.0686	1.0701	0.97779	0.95889
1	1st block	0.96375	1.326	1.1044	0.99995	1.0613	1.0393	1.0902	1.1434	0.95664	1.102	0.82815	1.1181	1.1027	1.1717	1.0684	1.0699	0.97799	0.9588
1	1st block	0.96359	1.3256	1.1043	0.99974	1.0612	1.0392	1.09	1.1432	0.9565	1.1018	0.82999	1.1179	1.1024	1.1716	1.0683	1.0698	0.97818	0.9587
1	1st block	0.96344	1.3252	1.1041	0.99954	1.0611	1.0391	1.0899	1.143	0.95637	1.1017	0.83181	1.1178	1.1022	1.1715	1.0681	1.0697	0.97836	0.95861
1	1st block	0.96328	1.3248	1.1039	0.99934	1.061	1.039	1.0897	1.1428	0.95624	1.1015	0.83362	1.1176	1.102	1.1714	1.0679	1.0696	0.97854	0.95851
1	1st block	0.96313	1.3245	1.1037	0.99914	1.0609	1.0388	1.0896	1.1427	0.9561	1.1014	0.83541	1.1175	1.1017	1.1712	1.0677	1.0695	0.97871	0.95841
1	1st block	0.96297	1.3241	1.1036	0.99894	1.0609	1.0387	1.0894	1.1425	0.95597	1.1012	0.83718	1.1173	1.1015	1.1711	1.0676	1.0693	0.97888	0.95831
1	1st block	0.96282	1.3237	1.1034	0.99875	1.0608	1.0386	1.0893	1.1423	0.95583	1.1011	0.83894	1.1172	1.1013	1.171	1.0674	1.0692	0.97904	0.95822
1	1st block	0.96266	1.3233	1.1032	0.99855	1.0607	1.0385	1.0891	1.1421	0.9557	1.101	0.84069	1.117	1.101	1.1708	1.0672	1.0691	0.9792	0.95812
1	1st block	0.96251	1.3229	1.1031	0.99835	1.0606	1.0384	1.089	1.1419	0.95556	1.1008	0.84242	1.1169	1.1008	1.1707	1.0671	1.069	0.97935	0.95802
1	1st block	0.96235	1.3225	1.1029	0.99816	1.0605	1.0382	1.0888	1.1417	0.95542	1.1007	0.84413	1.1167	1.1006	1.1706	1.0669	1.0688	0.9795	0.95791
1	1st block	0.9622	1.3222	1.1027	0.99796	1.0605	1.0381	1.0887	1.1416	0.95529	1.1005	0.84583	1.1166	1.1004	1.1704	1.0667	1.0687	0.97964	0.95781
1	1st block	0.96204	1.3218	1.1026	0.99777	1.0604	1.038	1.0886	1.1414	0.95515	1.1004	0.84751	1.1164	1.1001	1.1703	1.0666	1.0686	0.97978	0.95771
1	1st block	0.96189	1.3214	1.1024	0.99758	1.0603	1.0379	1.0884	1.1412	0.95501	1.1002	0.84918	1.1163	1.0999	1.1702	1.0664	1.0685	0.97991	0.95761
1	1st block	0.96173	1.321	1.1023	0.99739	1.0602	1.0378	1.0883	1.141	0.95487	1.1001	0.85083	1.1162	1.0997	1.17	1.0662	1.0683	0.98004	0.9575
1	1st block	0.96157	1.3206	1.1021	0.9972	1.0601	1.0376	1.0881	1.1408	0.95474	1.0999	0.85246	1.116	1.0995	1.1699	1.066	1.0682	0.98016	0.9574
1	1st block	0.96142	1.3202	1.1019	0.99701	1.06	1.0375	1.088	1.1406	0.9546	1.0998	0.85408	1.1159	1.0992	1.1698	1.0659	1.0681	0.98028	0.95729
1	1st block	0.96126	1.3198	1.1018	0.99682	1.06	1.0374	1.0878	1.1405	0.95446	1.0996	0.85569	1.1157	1.099	1.1696	1.0657	1.0679	0.98039	0.95719
1	1st block	0.96111	1.3195	1.1016	0.99663	1.0599	1.0373	1.0877	1.1403	0.95432	1.0995	0.85728	1.1156	1.0988	1.1695	1.0655	1.0678	0.9805	0.95708
1	1st block	0.96095	1.3191	1.1015	0.99645	1.0598	1.0372	1.0876	1.1401	0.95418	1.0993	0.85885	1.1155	1.0986	1.1693	1.0654	1.0677	0.9806	0.95698
1	1st block	0.9608	1.3187	1.1013	0.99626	1.0597	1.037	1.0874	1.1399	0.95404	1.0992	0.86041	1.1153	1.0984	1.1692	1.0652	1.0676	0.98069	0.95687
1	1st block	0.96064	1.3183	1.1012	0.99608	1.0596	1.0369	1.0873	1.1398	0.9539	1.099	0.86195	1.1152	1.0981	1.1691	1.0651	1.0674	0.98078	0.95676
1	1st block	0.96049	1.3179	1.101	0.9959	1.0596	1.0368	1.0871	1.1396	0.95376	1.0989	0.86348	1.115	1.0979	1.1689	1.0649	1.0673	0.98087	0.95665
1	1st block	0.96033	1.3175	1.1009	0.99571	1.0595	1.0367	1.087	1.1394	0.95362	1.0987	0.86499	1.1149	1.0977	1.1688	1.0647	1.0672	0.98094	0.95654
1	1st block	0.96018	1.3171	1.1007	0.99553	1.0594	1.0366	1.0869	1.1392	0.95348	1.0986	0.86648	1.1148	1.0975	1.1686	1.0646	1.067	0.98102	0.95643
1	1st block	0.96002	1.3167	1.1005	0.99535	1.0593	1.0364	1.0867	1.139	0.95334	1.0985	0.86796	1.1146	1.0973	1.1685	1.0644	1.0669	0.98109	0.95633
1	1st block	0.95987	1.3163	1.1004	0.99518	1.0592	1.0363	1.0866	1.1389	0.9532	1.0983	0.86942	1.1145	1.0971	1.1683	1.0642	1.0668	0.98115	0.95622
1	1st block	0.95971	1.3159	1.1002	0.995	1.0592	1.0362	1.0865	1.1387	0.95306	1.0982	0.87087	1.1144	1.0969	1.1682	1.0641	1.0667	0.98121	0.95611
1	1st block	0.95956	1.3155	1.1001	0.99482	1.0591	1.0361	1.0863	1.1385	0.95292	1.098	0.8723	1.1142	1.0967	1.168	1.0639	1.0665	0.98126	0.95599
1	1st block	0.95941	1.3152	1.1	0.99464	1.059	1.0359	1.0862	1.1384	0.95277	1.0979	0.87372	1.1141	1.0964	1.1679	1.0638	1.0664	0.98131	0.95588
1	1st block	0.95925	1.3148	1.0998	0.99447	1.0589	1.0358	1.086	1.1382	0.95263	1.0977	0.87512	1.114	1.0962	1.1678	1.0636	1.0663	0.98135	0.95577
1	1st block	0.9591	1.3144	1.0997	0.9943	1.0588	1.0357	1.0859	1.138	0.95249	1.0976	0.8765	1.1138	1.096	1.1676	1.0634	1.0661	0.98139	0.95566
1	1st block	0.95895	1.314	1.0995	0.99412	1.0588	1.0356	1.0858	1.1378	0.95235	1.0974	0.87787	1.1137	1.0958	1.1675	1.0633	1.066	0.98142	0.95555
1	1st block	0.9588	1.3136	1.0994	0.99395	1.0587	1.0355	1.0856	1.1377	0.95221	1.0973	0.87922	1.1136	1.0956	1.1673	1.0631	1.0659	0.98144	0.95544
1	1st block	0.95864	1.3132	1.0992	0.99378	1.0586	1.0353	1.0855	1.1375	0.95207	1.0971	0.88056	1.1135	1.0954	1.1672	1.063	1.0658	0.98147	0.95532
1	1st block	0.95849	1.3128	1.0991	0.99361	1.0585	1.0352	1.0854	1.1373	0.95192	1.097	0.88188	1.1133	1.0952	1.167	1.0628	1.0656	0.98148	0.95521
1	1st block	0.95834	1.3124	1.0989	0.99344	1.0584	1.0351	1.0852	1.1372	0.95178	1.0968	0.88319	1.1132	1.095	1.1669	1.0626	1.0655	0.98149	0.9551
1	1st block	0.95819	1.312	1.0988	0.99327	1.0584	1.035	1.0851	1.137	0.95164	1.0967	0.88448	1.1131	1.0948	1.1667	1.0625	1.0654	0.9815	0.95498
1	1st block	0.95804	1.3116	1.0987	0.99311	1.0583	1.0349	1.085	1.1368	0.9515	1.0965	0.88576	1.113	1.0946	1.1666	1.0623	1.0652	0.9815	0.95487
1	1st block	0.95789	1.3112	1.0985	0.99294	1.0582	1.0347	1.0849	1.1367	0.95136	1.0964	0.88701	1.1128	1.0944	1.1664	1.0622	1.0651	0.98149	0.95476
1	1st block	0.95774	1.3108	1.0984	0.99278	1.0581	1.0346	1.0847	1.1365	0.95121	1.0962	0.88826	1.1127	1.0942	1.1663	1.062	1.065	0.98148	0.95464
1	1st block	0.95759	1.3104	1.0982	0.99261	1.0581	1.0345	1.0846	1.1364	0.95107	1.0961	0.88949	1.1126	1.094	1.1661	1.0619	1.0649	0.98146	0.95453
1	1st block	0.95744	1.31	1.0981	0.99245	1.058	1.0344	1.0845	1.1362	0.95093	1.0959	0.8907	1.1125	1.0938	1.166	1.0617	1.0647	0.98144	0.95441
1	1st block	0.95729	1.3096	1.098	0.99229	1.0579	1.0343	1.0843	1.136	0.95079	1.0958	0.89189	1.1123	1.0936	1.1658	1.0615	1.0646	0.98141	0.9543
1	1st block	0.95714	1.3092	1.0978	0.99213	1.0578	1.0341	1.0842	1.1359	0.95065	1.0956	0.89308	1.1122	1.0934	1.1657	1.0614	1.0645	0.98138	0.95419
1	1st block	0.95699	1.3088	1.0977	0.99197	1.0578	1.034	1.0841	1.1357	0.9505	1.0955	0.89424	1.1121	1.0932	1.1655	1.0612	1.0643	0.98135	0.95407
1	1st block	0.95684	1.3083	1.0976	0.99181	1.0577	1.0339	1.084	1.1356	0.95036	1.0953	0.89539	1.112	1.093	1.1654	1.0611	1.0642	0.9813	0.95396
1	1st block	0.9567	1.3079	1.0974	0.99165	1.0576	1.0338	1.0838	1.1354	0.95022	1.0952	0.89653	1.1119	1.0928	1.1652	1.0609	1.0641	0.98126	0.95384
1	1st block	0.95655	1.3075	1.0973	0.99149	1.0575	1.0337	1.0837	1.1352	0.95008	1.095	0.89764	1.1117	1.0926	1.1651	1.0608	1.0639	0.9812	0.95373
1	1st block	0.9564	1.3071	1.0972	0.99133	1.0575	1.0335	1.0836	1.1351	0.94994	1.0949	0.89875	1.1116	1.0924	1.1649	1.0606	1.0638	0.98114	0.95361
1	1st block	0.95626	1.3067	1.097	0.99118	1.0574	1.0334	1.0835	1.1349	0.9498	1.0947	0.89983	1.1115	1.0923	1.1647	1.0605	1.0637	0.98108	0.9535
1	1st block	0.95611	1.3063	1.0969	0.99102	1.0573	1.0333	1.0833	1.1348	0.94965	1.0946	0.90091	1.1114	1.0921	1.1646	1.0603	1.0636	0.98101	0.95338
1	1st block	0.95597	1.3059	1.0968	0.99087	1.0572	1.0332	1.0832	1.1346	0.94951	1.0945	0.90196	1.1113	1.0919	1.1644	1.0602	1.0634	0.98094	0.95327
1	1st block	0.95582	1.3055	1.0967	0.99072	1.0572	1.0331	1.0831	1.1345	0.94937	1.0943	0.90301	1.1112	1.0917	1.1643	1.06	1.0633	0.98086	0.95315
1	1st block	0.95568	1.3051	1.0965	0.99057	1.0571	1.0329	1.083	1.1343	0.94923	1.0942	0.90403	1.1111	1.0915	1.1641	1.0599	1.0632	0.98078	0.95304
1	1st block	0.95553	1.3047	1.0964	0.99042	1.057	1.0328	1.0828	1.1342	0.94909	1.094	0.90504	1.1109	1.0913	1.164	1.0597	1.063	0.98069	0.95292
1	1st block	0.95539	1.3043	1.0963	0.99027	1.0569	1.0327	1.0827	1.134	0.94895	1.0939	0.90604	1.1108	1.0911	1.1638	1.0596	1.0629	0.98059	0.95281
1	1st block	0.95525	1.3039	1.0962	0.99012	1.0569	1.0326	1.0826	1.1339	0.94881	1.0937	0.90702	1.1107	1.091	1.1637	1.0594	1.0628	0.9805	0.9527
1	1st block	0.95511	1.3034	1.096	0.98997	1.0568	1.0325	1.0825	1.1337	0.94867	1.0936	0.90798	1.1106	1.0908	1.1635	1.0593	1.0626	0.98039	0.95258
1	1st block	0.95497	1.303	1.0959	0.98982	1.0567	1.0324	1.0823	1.1336	0.94853	1.0934	0.90893	1.1105	1.0906	1.1634	1.0591	1.0625	0.98028	0.95247
1	1st block	0.95483	1.3026	1.0958	0.98968	1.0566	1.0322	1.0822	1.1334	0.94839	1.0933	0.90986	1.1104	1.0904	1.1632	1.059	1.0624	0.98017	0.95235
1	1st block	0.95469	1.3022	1.0957	0.98953	1.0566	1.0321	1.0821	1.1333	0.94825	1.0931	0.91078	1.1103	1.0902	1.1631	1.0589	1.0623	0.98005	0.95224
1	1st block	0.95455	1.3018	1.0955	0.98939	1.0565	1.032	1.082	1.1331	0.94811	1.093	0.91168	1.1102	1.0901	1.1629	1.0587	1.0621	0.97993	0.95213
1	1st block	0.95441	1.3014	1.0954	0.98924	1.0564	1.0319	1.0819	1.133	0.94797	1.0928	0.91257	1.1101	1.0899	1.1627	1.0586	1.062	0.9798	0.95201
1	1st block	0.95427	1.301	1.0953	0.9891	1.0564	1.0318	1.0817	1.1328	0.94783	1.0927	0.91344	1.11	1.0897	1.1626	1.0584	1.0619	0.97966	0.9519
1	1st block	0.95413	1.3005	1.0952	0.98896	1.0563	1.0317	1.0816	1.1327	0.94769	1.0925	0.9143	1.1099	1.0895	1.1624	1.0583	1.0617	0.97953	0.95179
1	1st block	0.95399	1.3001	1.0951	0.98882	1.0562	1.0315	1.0815	1.1326	0.94755	1.0924	0.91514	1.1098	1.0893	1.1623	1.0582	1.0616	0.97938	0.95167
1	1st block	0.95386	1.2997	1.095	0.98868	1.0561	1.0314	1.0814	1.1324	0.94741	1.0922	0.91597	1.1097	1.0892	1.1621	1.058	1.0615	0.97923	0.95156
1	1st block	0.95372	1.2993	1.0948	0.98854	1.0561	1.0313	1.0813	1.1323	0.94727	1.0921	0.91678	1.1096	1.089	1.162	1.0579	1.0614	0.97908	0.95145
1	1st block	0.95358	1.2989	1.0947	0.9884	1.056	1.0312	1.0812	1.1321	0.94714	1.0919	0.91758	1.1094	1.0888	1.1618	1.0577	1.0612	0.97892	0.95133
1	1st block	0.95345	1.2985	1.0946	0.98826	1.0559	1.0311	1.081	1.132	0.947	1.0918	0.91836	1.1093	1.0887	1.1617	1.0576	1.0611	0.97876	0.95122
1	1st block	0.95331	1.298	1.0945	0.98812	1.0559	1.031	1.0809	1.1319	0.94686	1.0916	0.91912	1.1092	1.0885	1.1615	1.0575	1.061	0.97859	0.95111
1	1st block	0.95318	1.2976	1.0944	0.98799	1.0558	1.0309	1.0808	1.1317	0.94672	1.0915	0.91987	1.1091	1.0883	1.1614	1.0573	1.0608	0.97842	0.951
1	1st block	0.95305	1.2972	1.0943	0.98785	1.0557	1.0307	1.0807	1.1316	0.94659	1.0913	0.92061	1.109	1.0882	1.1612	1.0572	1.0607	0.97825	0.95089
1	1st block	0.95292	1.2968	1.0942	0.98772	1.0557	1.0306	1.0806	1.1315	0.94645	1.0912	0.92133	1.1089	1.088	1.161	1.0571	1.0606	0.97807	0.95078
1	1st block	0.95278	1.2964	1.094	0.98758	1.0556	1.0305	1.0805	1.1313	0.94631	1.091	0.92204	1.1088	1.0878	1.1609	1.0569	1.0605	0.97788	0.95067
1	1st block	0.95265	1.2959	1.0939	0.98745	1.0555	1.0304	1.0803	1.1312	0.94618	1.0909	0.92273	1.1087	1.0877	1.1607	1.0568	1.0603	0.97769	0.95056
1	1st block	0.95252	1.2955	1.0938	0.98732	1.0554	1.0303	1.0802	1.1311	0.94604	1.0907	0.92341	1.1087	1.0875	1.1606	1.0567	1.0602	0.9775	0.95045
1	1st block	0.95239	1.2951	1.0937	0.98719	1.0554	1.0302	1.0801	1.1309	0.9459	1.0906	0.92407	1.1086	1.0873	1.1604	1.0565	1.0601	0.9773	0.95034
1	1st block	0.95226	1.2947	1.0936	0.98706	1.0553	1.0301	1.08	1.1308	0.94577	1.0904	0.92471	1.1085	1.0872	1.1603	1.0564	1.0599	0.97709	0.95023
1	1st block	0.95214	1.2943	1.0935	0.98693	1.0552	1.03	1.0799	1.1307	0.94563	1.0903	0.92534	1.1084	1.087	1.1601	1.0563	1.0598	0.97688	0.95012
1	1st block	0.95201	1.2938	1.0934	0.9868	1.0552	1.0298	1.0798	1.1305	0.9455	1.0902	0.92596	1.1083	1.0869	1.16	1.0561	1.0597	0.97667	0.95001
1	1st block	0.95188	1.2934	1.0933	0.98667	1.0551	1.0297	1.0797	1.1304	0.94536	1.09	0.92656	1.1082	1.0867	1.1598	1.056	1.0596	0.97645	0.9499
1	1st block	0.95175	1.293	1.0932	0.98654	1.055	1.0296	1.0795	1.1303	0.94523	1.0899	0.92715	1.1081	1.0865	1.1597	1.0559	1.0594	0.97623	0.9498
1	1st block	0.95163	1.2926	1.0931	0.98642	1.055	1.0295	1.0794	1.1302	0.94509	1.0897	0.92772	1.108	1.0864	1.1595	1.0557	1.0593	0.97601	0.94969
1	1st block	0.9515	1.2922	1.093	0.98629	1.0549	1.0294	1.0793	1.13	0.94496	1.0896	0.92828	1.1079	1.0862	1.1594	1.0556	1.0592	0.97578	0.94958
1	1st block	0.95138	1.2917	1.0929	0.98616	1.0549	1.0293	1.0792	1.1299	0.94483	1.0894	0.92882	1.1078	1.0861	1.1592	1.0555	1.0591	0.97554	0.94948
1	1st block	0.95126	1.2913	1.0928	0.98604	1.0548	1.0292	1.0791	1.1298	0.94469	1.0893	0.92935	1.1077	1.0859	1.1591	1.0554	1.0589	0.97531	0.94937
1	1st block	0.95113	1.2909	1.0927	0.98591	1.0547	1.0291	1.079	1.1297	0.94456	1.0891	0.92987	1.1076	1.0858	1.1589	1.0552	1.0588	0.97506	0.94926
1	1st block	0.95101	1.2905	1.0926	0.98579	1.0547	1.029	1.0789	1.1295	0.94443	1.089	0.93037	1.1075	1.0856	1.1587	1.0551	1.0587	0.97482	0.94916
1	1st block	0.95089	1.29	1.0925	0.98567	1.0546	1.0289	1.0788	1.1294	0.94429	1.0888	0.93085	1.1074	1.0855	1.1586	1.055	1.0586	0.97457	0.94905
1	1st block	0.95077	1.2896	1.0924	0.98555	1.0545	1.0288	1.0787	1.1293	0.94416	1.0887	0.93132	1.1073	1.0853	1.1584	1.0549	1.0584	0.97431	0.94895
1	1st block	0.95065	1.2892	1.0923	0.98542	1.0545	1.0287	1.0785	1.1292	0.94403	1.0885	0.93178	1.1073	1.0852	1.1583	1.0547	1.0583	0.97405	0.94885
1	1st block	0.95053	1.2888	1.0922	0.9853	1.0544	1.0286	1.0784	1.1291	0.9439	1.0884	0.93222	1.1072	1.085	1.1581	1.0546	1.0582	0.97379	0.94874
1	1st block	0.95041	1.2884	1.0921	0.98518	1.0543	1.0285	1.0783	1.129	0.94376	1.0882	0.93265	1.1071	1.0849	1.158	1.0545	1.0581	0.97352	0.94864
1	1st block	0.95029	1.2879	1.092	0.98506	1.0543	1.0283	1.0782	1.1288	0.94363	1.0881	0.93306	1.107	1.0847	1.1578	1.0544	1.0579	0.97325	0.94854
1	1st block	0.95017	1.2875	1.0919	0.98494	1.0542	1.0282	1.0781	1.1287	0.9435	1.0879	0.93346	1.1069	1.0846	1.1577	1.0543	1.0578	0.97298	0.94844
1	1st block	0.95006	1.2871	1.0918	0.98482	1.0542	1.0281	1.078	1.1286	0.94337	1.0878	0.93384	1.1068	1.0844	1.1575	1.0541	1.0577	0.9727	0.94834
1	1st block	0.94994	1.2867	1.0917	0.98471	1.0541	1.028	1.0779	1.1285	0.94324	1.0876	0.93421	1.1067	1.0843	1.1574	1.054	1.0576	0.97242	0.94824
1	1st block	0.94983	1.2862	1.0916	0.98459	1.054	1.0279	1.0778	1.1284	0.94311	1.0875	0.93457	1.1067	1.0841	1.1572	1.0539	1.0575	0.97213	0.94814
1	1st block	0.94971	1.2858	1.0915	0.98447	1.054	1.0278	1.0777	1.1283	0.94298	1.0873	0.93491	1.1066	1.084	1.1571	1.0538	1.0573	0.97184	0.94804
1	1st block	0.9496	1.2854	1.0914	0.98435	1.0539	1.0277	1.0776	1.1282	0.94285	1.0872	0.93524	1.1065	1.0839	1.157	1.0537	1.0572	0.97155	0.94794
1	1st block	0.94949	1.285	1.0913	0.98424	1.0539	1.0276	1.0775	1.1281	0.94272	1.0871	0.93555	1.1064	1.0837	1.1568	1.0536	1.0571	0.97125	0.94784
1	1st block	0.94938	1.2846	1.0912	0.98412	1.0538	1.0275	1.0774	1.1279	0.94259	1.0869	0.93585	1.1063	1.0836	1.1567	1.0534	1.057	0.97095	0.94774
1	1st block	0.94926	1.2841	1.0911	0.98401	1.0537	1.0274	1.0772	1.1278	0.94246	1.0868	0.93614	1.1062	1.0834	1.1565	1.0533	1.0569	0.97064	0.94765
1	1st block	0.94915	1.2837	1.091	0.98389	1.0537	1.0273	1.0771	1.1277	0.94233	1.0866	0.93641	1.1061	1.0833	1.1564	1.0532	1.0567	0.97034	0.94755
1	1st block	0.94904	1.2833	1.0909	0.98378	1.0536	1.0272	1.077	1.1276	0.9422	1.0865	0.93667	1.1061	1.0832	1.1562	1.0531	1.0566	0.97002	0.94745
1	1st block	0.94894	1.2829	1.0909	0.98367	1.0536	1.0271	1.0769	1.1275	0.94207	1.0863	0.93692	1.106	1.083	1.1561	1.053	1.0565	0.96971	0.94736
1	1st block	0.94883	1.2824	1.0908	0.98355	1.0535	1.027	1.0768	1.1274	0.94195	1.0862	0.93715	1.1059	1.0829	1.1559	1.0529	1.0564	0.96939	0.94726
1	1st block	0.94872	1.282	1.0907	0.98344	1.0535	1.0269	1.0767	1.1273	0.94182	1.086	0.93736	1.1058	1.0828	1.1558	1.0528	1.0562	0.96907	0.94717
1	1st block	0.94861	1.2816	1.0906	0.98333	1.0534	1.0268	1.0766	1.1272	0.94169	1.0859	0.93757	1.1057	1.0826	1.1556	1.0527	1.0561	0.96874	0.94708
1	1st block	0.94851	1.2812	1.0905	0.98322	1.0533	1.0268	1.0765	1.1271	0.94156	1.0857	0.93775	1.1057	1.0825	1.1555	1.0526	1.056	0.96841	0.94698
1	1st block	0.9484	1.2808	1.0904	0.9831	1.0533	1.0267	1.0764	1.127	0.94143	1.0856	0.93793	1.1056	1.0824	1.1553	1.0525	1.0559	0.96808	0.94689
1	1st block	0.9483	1.2803	1.0903	0.98299	1.0532	1.0266	1.0763	1.1269	0.94131	1.0854	0.93809	1.1055	1.0822	1.1552	1.0523	1.0558	0.96775	0.9468
1	1st block	0.9482	1.2799	1.0902	0.98288	1.0532	1.0265	1.0762	1.1268	0.94118	1.0853	0.93824	1.1054	1.0821	1.1551	1.0522	1.0557	0.96741	0.94671
1	1st block	0.94809	1.2795	1.0902	0.98277	1.0531	1.0264	1.0761	1.1267	0.94105	1.0852	0.93838	1.1053	1.082	1.1549	1.0521	1.0555	0.96707	0.94662
1	1st block	0.94799	1.2791	1.0901	0.98266	1.0531	1.0263	1.076	1.1266	0.94093	1.085	0.9385	1.1053	1.0819	1.1548	1.052	1.0554	0.96672	0.94653
1	1st block	0.94789	1.2787	1.09	0.98255	1.053	1.0262	1.0759	1.1265	0.9408	1.0849	0.93861	1.1052	1.0817	1.1546	1.0519	1.0553	0.96637	0.94644
1	1st block	0.94779	1.2782	1.0899	0.98244	1.053	1.0261	1.0758	1.1264	0.94067	1.0847	0.9387	1.1051	1.0816	1.1545	1.0518	1.0552	0.96602	0.94635
1	1st block	0.94769	1.2778	1.0898	0.98233	1.0529	1.026	1.0757	1.1263	0.94055	1.0846	0.93878	1.105	1.0815	1.1544	1.0517	1.0551	0.96567	0.94626
1	1st block	0.94759	1.2774	1.0897	0.98222	1.0529	1.0259	1.0756	1.1263	0.94042	1.0844	0.93885	1.105	1.0814	1.1542	1.0516	1.0549	0.96531	0.94618
1	1st block	0.9475	1.277	1.0897	0.98212	1.0528	1.0258	1.0755	1.1262	0.9403	1.0843	0.93891	1.1049	1.0812	1.1541	1.0515	1.0548	0.96495	0.94609
1	1st block	0.9474	1.2766	1.0896	0.98201	1.0528	1.0257	1.0754	1.1261	0.94017	1.0841	0.93895	1.1048	1.0811	1.1539	1.0514	1.0547	0.96459	0.946
1	1st block	0.9473	1.2761	1.0895	0.9819	1.0527	1.0256	1.0753	1.126	0.94005	1.084	0.93898	1.1047	1.081	1.1538	1.0513	1.0546	0.96422	0.94592
1	1st block	0.94721	1.2757	1.0894	0.98179	1.0527	1.0256	1.0752	1.1259	0.93992	1.0839	0.939	1.1047	1.0809	1.1537	1.0512	1.0545	0.96385	0.94584
1	1st block	0.94711	1.2753	1.0893	0.98169	1.0526	1.0255	1.0751	1.1258	0.9398	1.0837	0.939	1.1046	1.0807	1.1535	1.0511	1.0544	0.96348	0.94575
1	1st block	0.94702	1.2749	1.0893	0.98158	1.0526	1.0254	1.075	1.1257	0.93967	1.0836	0.93899	1.1045	1.0806	1.1534	1.051	1.0543	0.96311	0.94567
1	1st block	0.94693	1.2745	1.0892	0.98147	1.0525	1.0253	1.0749	1.1256	0.93955	1.0834	0.93897	1.1044	1.0805	1.1532	1.0509	1.0541	0.96273	0.94559
1	1st block	0.94684	1.2741	1.0891	0.98137	1.0525	1.0252	1.0748	1.1256	0.93942	1.0833	0.93893	1.1044	1.0804	1.1531	1.0508	1.054	0.96235	0.94551
1	1st block	0.94675	1.2736	1.089	0.98126	1.0524	1.0251	1.0747	1.1255	0.9393	1.0832	0.93888	1.1043	1.0803	1.153	1.0507	1.0539	0.96197	0.94542
1	1st block	0.94666	1.2732	1.089	0.98115	1.0524	1.025	1.0746	1.1254	0.93918	1.083	0.93882	1.1042	1.0802	1.1528	1.0506	1.0538	0.96158	0.94534
1	1st block	0.94657	1.2728	1.0889	0.98105	1.0523	1.025	1.0745	1.1253	0.93905	1.0829	0.93875	1.1041	1.0801	1.1527	1.0506	1.0537	0.9612	0.94527
1	1st block	0.94648	1.2724	1.0888	0.98094	1.0523	1.0249	1.0744	1.1252	0.93893	1.0827	0.93866	1.1041	1.0799	1.1526	1.0505	1.0536	0.96081	0.94519
1	1st block	0.94639	1.272	1.0887	0.98084	1.0522	1.0248	1.0743	1.1252	0.93881	1.0826	0.93857	1.104	1.0798	1.1524	1.0504	1.0535	0.96041	0.94511
1	1st block	0.94631	1.2716	1.0887	0.98073	1.0522	1.0247	1.0742	1.1251	0.93868	1.0824	0.93845	1.1039	1.0797	1.1523	1.0503	1.0533	0.96002	0.94503
1	1st block	0.94622	1.2712	1.0886	0.98063	1.0522	1.0246	1.0741	1.125	0.93856	1.0823	0.93833	1.1038	1.0796	1.1522	1.0502	1.0532	0.95962	0.94496
1	1st block	0.94614	1.2707	1.0885	0.98052	1.0521	1.0246	1.074	1.1249	0.93844	1.0822	0.93819	1.1038	1.0795	1.152	1.0501	1.0531	0.95922	0.94488
1	1st block	0.94605	1.2703	1.0884	0.98042	1.0521	1.0245	1.0739	1.1249	0.93832	1.082	0.93805	1.1037	1.0794	1.1519	1.05	1.053	0.95882	0.94481
1	1st block	0.94597	1.2699	1.0884	0.98031	1.052	1.0244	1.0738	1.1248	0.93819	1.0819	0.93789	1.1036	1.0793	1.1518	1.0499	1.0529	0.95841	0.94473
1	1st block	0.94589	1.2695	1.0883	0.98021	1.052	1.0243	1.0737	1.1247	0.93807	1.0818	0.93771	1.1036	1.0792	1.1516	1.0498	1.0528	0.95801	0.94466
1	1st block	0.94581	1.2691	1.0882	0.98011	1.0519	1.0242	1.0736	1.1246	0.93795	1.0816	0.93753	1.1035	1.0791	1.1515	1.0497	1.0527	0.9576	0.94459
1	1st block	0.94573	1.2687	1.0882	0.98	1.0519	1.0242	1.0735	1.1246	0.93783	1.0815	0.93733	1.1034	1.079	1.1514	1.0497	1.0526	0.95718	0.94451
1	1st block	0.94565	1.2683	1.0881	0.9799	1.0519	1.0241	1.0734	1.1245	0.93771	1.0813	0.93712	1.1033	1.0789	1.1513	1.0496	1.0524	0.95677	0.94444
1	1st block	0.94557	1.2679	1.088	0.9798	1.0518	1.024	1.0733	1.1244	0.93759	1.0812	0.9369	1.1033	1.0788	1.1511	1.0495	1.0523	0.95636	0.94437
1	1st block	0.94549	1.2675	1.088	0.97969	1.0518	1.0239	1.0732	1.1244	0.93747	1.0811	0.93667	1.1032	1.0787	1.151	1.0494	1.0522	0.95594	0.9443
1	1st block	0.94541	1.2671	1.0879	0.97959	1.0517	1.0239	1.0731	1.1243	0.93734	1.0809	0.93642	1.1031	1.0785	1.1509	1.0493	1.0521	0.95552	0.94423
1	1st block	0.94534	1.2666	1.0878	0.97949	1.0517	1.0238	1.073	1.1242	0.93722	1.0808	0.93617	1.1031	1.0784	1.1507	1.0492	1.052	0.95509	0.94417
1	1st block	0.94526	1.2662	1.0878	0.97939	1.0517	1.0237	1.0729	1.1242	0.9371	1.0807	0.9359	1.103	1.0783	1.1506	1.0492	1.0519	0.95467	0.9441
1	1st block	0.94519	1.2658	1.0877	0.97928	1.0516	1.0236	1.0728	1.1241	0.93698	1.0805	0.93562	1.1029	1.0782	1.1505	1.0491	1.0518	0.95424	0.94403
1	1st block	0.94512	1.2654	1.0876	0.97918	1.0516	1.0236	1.0727	1.124	0.93686	1.0804	0.93533	1.1029	1.0781	1.1504	1.049	1.0517	0.95382	0.94397
1	1st block	0.94504	1.265	1.0876	0.97908	1.0516	1.0235	1.0726	1.124	0.93674	1.0803	0.93503	1.1028	1.078	1.1502	1.0489	1.0516	0.95339	0.9439
1	1st block	0.94497	1.2646	1.0875	0.97898	1.0515	1.0234	1.0725	1.1239	0.93662	1.0801	0.93471	1.1027	1.078	1.1501	1.0488	1.0515	0.95296	0.94384
1	1st block	0.9449	1.2642	1.0874	0.97888	1.0515	1.0234	1.0724	1.1239	0.9365	1.08	0.93439	1.1026	1.0779	1.15	1.0488	1.0514	0.95252	0.94377
1	1st block	0.94483	1.2638	1.0874	0.97877	1.0514	1.0233	1.0723	1.1238	0.93638	1.0799	0.93405	1.1026	1.0778	1.1499	1.0487	1.0513	0.95209	0.94371
1	1st block	0.94476	1.2634	1.0873	0.97867	1.0514	1.0232	1.0722	1.1237	0.93627	1.0797	0.9337	1.1025	1.0777	1.1498	1.0486	1.0511	0.95165	0.94365
1	1st block	0.94469	1.263	1.0872	0.97857	1.0514	1.0232	1.0721	1.1237	0.93615	1.0796	0.93334	1.1024	1.0776	1.1496	1.0485	1.051	0.95121	0.94359
1	1st block	0.94463	1.2626	1.0872	0.97847	1.0513	1.0231	1.072	1.1236	0.93603	1.0795	0.93297	1.1024	1.0775	1.1495	1.0485	1.0509	0.95077	0.94353
1	1st block	0.94456	1.2622	1.0871	0.97837	1.0513	1.023	1.0719	1.1236	0.93591	1.0794	0.93259	1.1023	1.0774	1.1494	1.0484	1.0508	0.95033	0.94347
1	1st block	0.9445	1.2618	1.087	0.97827	1.0513	1.023	1.0718	1.1235	0.93579	1.0792	0.93219	1.1022	1.0773	1.1493	1.0483	1.0507	0.94988	0.94341
1	1st block	0.94443	1.2614	1.087	0.97817	1.0512	1.0229	1.0717	1.1235	0.93567	1.0791	0.93179	1.1022	1.0772	1.1492	1.0483	1.0506	0.94944	0.94335
1	1st block	0.94437	1.2611	1.0869	0.97807	1.0512	1.0228	1.0716	1.1234	0.93555	1.079	0.93137	1.1021	1.0771	1.149	1.0482	1.0505	0.94899	0.94329
1	1st block	0.94431	1.2607	1.0869	0.97797	1.0512	1.0228	1.0715	1.1234	0.93544	1.0788	0.93095	1.102	1.077	1.1489	1.0481	1.0504	0.94854	0.94323
1	1st block	0.94424	1.2603	1.0868	0.97787	1.0511	1.0227	1.0714	1.1233	0.93532	1.0787	0.93051	1.102	1.0769	1.1488	1.048	1.0503	0.94809	0.94318
1	1st block	0.94418	1.2599	1.0867	0.97777	1.0511	1.0227	1.0713	1.1233	0.9352	1.0786	0.93007	1.1019	1.0768	1.1487	1.048	1.0502	0.94764	0.94312
1	1st block	0.94412	1.2595	1.0867	0.97767	1.0511	1.0226	1.0712	1.1232	0.93508	1.0785	0.92961	1.1018	1.0768	1.1486	1.0479	1.0501	0.94719	0.94307
1	1st block	0.94406	1.2591	1.0866	0.97757	1.0511	1.0225	1.0711	1.1232	0.93497	1.0783	0.92914	1.1018	1.0767	1.1485	1.0478	1.05	0.94673	0.94302
1	1st block	0.94401	1.2587	1.0866	0.97747	1.051	1.0225	1.0711	1.1231	0.93485	1.0782	0.92866	1.1017	1.0766	1.1483	1.0478	1.0499	0.94628	0.94296
1	1st block	0.94395	1.2583	1.0865	0.97737	1.051	1.0224	1.071	1.1231	0.93473	1.0781	0.92817	1.1017	1.0765	1.1482	1.0477	1.0498	0.94582	0.94291
1	1st block	0.94389	1.2579	1.0864	0.97728	1.051	1.0224	1.0709	1.123	0.93462	1.078	0.92767	1.1016	1.0764	1.1481	1.0476	1.0497	0.94536	0.94286
1	1st block	0.94384	1.2576	1.0864	0.97718	1.0509	1.0223	1.0708	1.123	0.9345	1.0778	0.92716	1.1015	1.0763	1.148	1.0476	1.0496	0.94491	0.94281
1	1st block	0.94378	1.2572	1.0863	0.97708	1.0509	1.0223	1.0707	1.123	0.93438	1.0777	0.92664	1.1015	1.0763	1.1479	1.0475	1.0495	0.94445	0.94276
1	1st block	0.94373	1.2568	1.0863	0.97698	1.0509	1.0222	1.0706	1.1229	0.93427	1.0776	0.92611	1.1014	1.0762	1.1478	1.0474	1.0494	0.94398	0.94271
1	1st block	0.94368	1.2564	1.0862	0.97688	1.0509	1.0221	1.0705	1.1229	0.93415	1.0775	0.92557	1.1013	1.0761	1.1477	1.0474	1.0493	0.94352	0.94266
1	1st block	0.94362	1.256	1.0862	0.97679	1.0508	1.0221	1.0704	1.1228	0.93403	1.0774	0.92502	1.1013	1.076	1.1476	1.0473	1.0492	0.94306	0.94261
1	1st block	0.94357	1.2557	1.0861	0.97669	1.0508	1.022	1.0703	1.1228	0.93392	1.0772	0.92446	1.1012	1.0759	1.1474	1.0473	1.0491	0.94259	0.94257
1	1st block	0.94352	1.2553	1.086	0.97659	1.0508	1.022	1.0702	1.1228	0.9338	1.0771	0.92389	1.1011	1.0758	1.1473	1.0472	1.049	0.94213	0.94252
1	1st block	0.94347	1.2549	1.086	0.9765	1.0508	1.0219	1.0701	1.1227	0.93369	1.077	0.92331	1.1011	1.0758	1.1472	1.0471	1.0489	0.94166	0.94247
1	1st block	0.94342	1.2545	1.0859	0.9764	1.0507	1.0219	1.07	1.1227	0.93357	1.0769	0.92272	1.101	1.0757	1.1471	1.0471	1.0488	0.94119	0.94243
1	1st block	0.94337	1.2542	1.0859	0.9763	1.0507	1.0218	1.0699	1.1227	0.93346	1.0768	0.92212	1.101	1.0756	1.147	1.047	1.0487	0.94072	0.94239
1	1st block	0.94333	1.2538	1.0858	0.97621	1.0507	1.0218	1.0698	1.1226	0.93334	1.0767	0.92151	1.1009	1.0755	1.1469	1.047	1.0486	0.94025	0.94234
1	1st block	0.94328	1.2534	1.0858	0.97611	1.0507	1.0217	1.0697	1.1226	0.93323	1.0765	0.92089	1.1008	1.0755	1.1468	1.0469	1.0485	0.93978	0.9423
1	1st block	0.94324	1.2531	1.0857	0.97602	1.0507	1.0217	1.0697	1.1226	0.93311	1.0764	0.92027	1.1008	1.0754	1.1467	1.0468	1.0484	0.93931	0.94226
1	1st block	0.94319	1.2527	1.0857	0.97592	1.0506	1.0216	1.0696	1.1225	0.933	1.0763	0.91963	1.1007	1.0753	1.1466	1.0468	1.0483	0.93884	0.94222
1	1st block	0.94315	1.2523	1.0856	0.97583	1.0506	1.0216	1.0695	1.1225	0.93288	1.0762	0.91898	1.1007	1.0752	1.1465	1.0467	1.0482	0.93836	0.94218
1	1st block	0.9431	1.252	1.0856	0.97573	1.0506	1.0215	1.0694	1.1225	0.93277	1.0761	0.91833	1.1006	1.0752	1.1464	1.0467	1.0481	0.93789	0.94214
1	1st block	0.94306	1.2516	1.0855	0.97564	1.0506	1.0215	1.0693	1.1224	0.93265	1.076	0.91766	1.1005	1.0751	1.1463	1.0466	1.0481	0.93741	0.9421
1	1st block	0.94302	1.2512	1.0855	0.97554	1.0506	1.0214	1.0692	1.1224	0.93254	1.0759	0.91699	1.1005	1.075	1.1462	1.0466	1.048	0.93694	0.94206
1	1st block	0.94298	1.2509	1.0854	0.97545	1.0505	1.0214	1.0691	1.1224	0.93242	1.0758	0.91631	1.1004	1.075	1.1461	1.0465	1.0479	0.93646	0.94203
1	1st block	0.94294	1.2505	1.0854	0.97536	1.0505	1.0214	1.069	1.1224	0.93231	1.0757	0.91562	1.1004	1.0749	1.146	1.0465	1.0478	0.93598	0.94199
1	1st block	0.9429	1.2502	1.0853	0.97526	1.0505	1.0213	1.0689	1.1223	0.9322	1.0755	0.91492	1.1003	1.0748	1.1459	1.0464	1.0477	0.93551	0.94195
1	1st block	0.94286	1.2498	1.0853	0.97517	1.0505	1.0213	1.0688	1.1223	0.93208	1.0754	0.91421	1.1002	1.0748	1.1458	1.0464	1.0476	0.93503	0.94192
1	1st block	0.94283	1.2495	1.0852	0.97508	1.0505	1.0212	1.0687	1.1223	0.93197	1.0753	0.91349	1.1002	1.0747	1.1457	1.0463	1.0475	0.93455	0.94188
1	1st block	0.94279	1.2491	1.0852	0.97499	1.0504	1.0212	1.0686	1.1223	0.93186	1.0752	0.91276	1.1001	1.0746	1.1456	1.0463	1.0474	0.93407	0.94185
1	1st block	0.94276	1.2488	1.0851	0.9749	1.0504	1.0211	1.0686	1.1223	0.93174	1.0751	0.91203	1.1001	1.0746	1.1455	1.0462	1.0473	0.93359	0.94182
1	1st block	0.94272	1.2484	1.0851	0.9748	1.0504	1.0211	1.0685	1.1222	0.93163	1.075	0.91129	1.1	1.0745	1.1454	1.0462	1.0472	0.93311	0.94179
1	1st block	0.94269	1.2481	1.085	0.97471	1.0504	1.0211	1.0684	1.1222	0.93152	1.0749	0.91054	1.1	1.0744	1.1453	1.0461	1.0471	0.93263	0.94175
1	1st block	0.94265	1.2477	1.085	0.97462	1.0504	1.021	1.0683	1.1222	0.9314	1.0748	0.90978	1.0999	1.0744	1.1452	1.0461	1.0471	0.93215	0.94172
1	1st block	0.94262	1.2474	1.0849	0.97453	1.0504	1.021	1.0682	1.1222	0.93129	1.0747	0.90901	1.0999	1.0743	1.1451	1.046	1.047	0.93167	0.94169
1	1st block	0.94259	1.247	1.0849	0.97444	1.0503	1.021	1.0681	1.1222	0.93118	1.0746	0.90823	1.0998	1.0742	1.145	1.046	1.0469	0.93118	0.94167
1	1st block	0.94256	1.2467	1.0848	0.97435	1.0503	1.0209	1.068	1.1222	0.93107	1.0745	0.90745	1.0997	1.0742	1.1449	1.0459	1.0468	0.9307	0.94164
1	1st block	0.94253	1.2464	1.0848	0.97426	1.0503	1.0209	1.0679	1.1222	0.93095	1.0744	0.90666	1.0997	1.0741	1.1448	1.0459	1.0467	0.93022	0.94161
1	1st block	0.9425	1.246	1.0847	0.97418	1.0503	1.0208	1.0678	1.1221	0.93084	1.0743	0.90586	1.0996	1.0741	1.1447	1.0458	1.0466	0.92973	0.94158
1	1st block	0.94247	1.2457	1.0847	0.97409	1.0503	1.0208	1.0677	1.1221	0.93073	1.0742	0.90505	1.0996	1.074	1.1446	1.0458	1.0465	0.92925	0.94156
1	1st block	0.94244	1.2454	1.0846	0.974	1.0503	1.0208	1.0676	1.1221	0.93062	1.0741	0.90424	1.0995	1.074	1.1445	1.0458	1.0465	0.92877	0.94153
1	1st block	0.94242	1.245	1.0846	0.97391	1.0503	1.0207	1.0676	1.1221	0.9305	1.074	0.90341	1.0995	1.0739	1.1444	1.0457	1.0464	0.92828	0.94151
1	1st block	0.94239	1.2447	1.0845	0.97383	1.0502	1.0207	1.0675	1.1221	0.93039	1.0739	0.90258	1.0994	1.0738	1.1443	1.0457	1.0463	0.9278	0.94148
1	1st block	0.94237	1.2444	1.0845	0.97374	1.0502	1.0207	1.0674	1.1221	0.93028	1.0738	0.90175	1.0994	1.0738	1.1443	1.0456	1.0462	0.92731	0.94146
1	1st block	0.94234	1.2441	1.0844	0.97365	1.0502	1.0206	1.0673	1.1221	0.93017	1.0737	0.9009	1.0993	1.0737	1.1442	1.0456	1.0461	0.92683	0.94144
1	1st block	0.94232	1.2437	1.0844	0.97357	1.0502	1.0206	1.0672	1.1221	0.93006	1.0736	0.90005	1.0993	1.0737	1.1441	1.0455	1.046	0.92634	0.94141
1	1st block	0.9423	1.2434	1.0843	0.97348	1.0502	1.0206	1.0671	1.1221	0.92994	1.0735	0.89919	1.0992	1.0736	1.144	1.0455	1.046	0.92586	0.94139
1	1st block	0.94227	1.2431	1.0843	0.9734	1.0502	1.0205	1.067	1.1221	0.92983	1.0735	0.89833	1.0992	1.0736	1.1439	1.0455	1.0459	0.92537	0.94137
1	1st block	0.94225	1.2428	1.0842	0.97332	1.0502	1.0205	1.0669	1.1221	0.92972	1.0734	0.89745	1.0991	1.0735	1.1438	1.0454	1.0458	0.92489	0.94135
1	1st block	0.94223	1.2425	1.0842	0.97323	1.0502	1.0205	1.0668	1.1221	0.92961	1.0733	0.89657	1.099	1.0735	1.1437	1.0454	1.0457	0.9244	0.94133
1	1st block	0.94221	1.2422	1.0842	0.97315	1.0502	1.0205	1.0668	1.1221	0.9295	1.0732	0.89569	1.099	1.0734	1.1436	1.0454	1.0456	0.92391	0.94131
1	1st block	0.94219	1.2418	1.0841	0.97307	1.0502	1.0204	1.0667	1.1221	0.92939	1.0731	0.89479	1.0989	1.0734	1.1435	1.0453	1.0456	0.92343	0.9413
1	1st block	0.94218	1.2415	1.0841	0.97298	1.0501	1.0204	1.0666	1.1221	0.92928	1.073	0.89389	1.0989	1.0733	1.1435	1.0453	1.0455	0.92294	0.94128
1	1st block	0.94216	1.2412	1.084	0.9729	1.0501	1.0204	1.0665	1.1221	0.92916	1.0729	0.89299	1.0988	1.0733	1.1434	1.0452	1.0454	0.92245	0.94126
1	1st block	0.94214	1.2409	1.084	0.97282	1.0501	1.0203	1.0664	1.1221	0.92905	1.0728	0.89207	1.0988	1.0732	1.1433	1.0452	1.0453	0.92197	0.94125
1	1st block	0.94212	1.2406	1.0839	0.97274	1.0501	1.0203	1.0663	1.1221	0.92894	1.0728	0.89115	1.0987	1.0732	1.1432	1.0452	1.0453	0.92148	0.94123
1	1st block	0.94211	1.2403	1.0839	0.97266	1.0501	1.0203	1.0662	1.1221	0.92883	1.0727	0.89023	1.0987	1.0731	1.1431	1.0451	1.0452	0.92099	0.94122
1	1st block	0.94209	1.24	1.0838	0.97258	1.0501	1.0203	1.0661	1.1221	0.92872	1.0726	0.8893	1.0986	1.0731	1.143	1.0451	1.0451	0.92051	0.9412
1	1st block	0.94208	1.2397	1.0838	0.9725	1.0501	1.0202	1.066	1.1221	0.92861	1.0725	0.88836	1.0986	1.073	1.143	1.0451	1.045	0.92002	0.94119
1	1st block	0.94207	1.2394	1.0838	0.97242	1.0501	1.0202	1.066	1.1221	0.9285	1.0724	0.88741	1.0986	1.073	1.1429	1.045	1.045	0.91953	0.94118
1	1st block	0.94205	1.2391	1.0837	0.97235	1.0501	1.0202	1.0659	1.1221	0.92839	1.0723	0.88647	1.0985	1.073	1.1428	1.045	1.0449	0.91905	0.94116
1	1st block	0.94204	1.2389	1.0837	0.97227	1.0501	1.0202	1.0658	1.1221	0.92828	1.0723	0.88551	1.0985	1.0729	1.1427	1.045	1.0448	0.91856	0.94115
1	1st block	0.94203	1.2386	1.0836	0.97219	1.0501	1.0202	1.0657	1.1221	0.92817	1.0722	0.88455	1.0984	1.0729	1.1426	1.0449	1.0447	0.91807	0.94114
1	1st block	0.94202	1.2383	1.0836	0.97212	1.0501	1.0201	1.0656	1.1221	0.92806	1.0721	0.88358	1.0984	1.0728	1.1426	1.0449	1.0447	0.91759	0.94113
1	1st block	0.94201	1.238	1.0835	0.97204	1.05	1.0201	1.0655	1.1221	0.92794	1.072	0.88261	1.0983	1.0728	1.1425	1.0449	1.0446	0.9171	0.94112
1	1st block	0.942	1.2377	1.0835	0.97197	1.05	1.0201	1.0654	1.1222	0.92783	1.0719	0.88163	1.0983	1.0728	1.1424	1.0448	1.0445	0.91662	0.94111
1	1st block	0.94199	1.2374	1.0835	0.97189	1.05	1.0201	1.0653	1.1222	0.92772	1.0719	0.88065	1.0982	1.0727	1.1423	1.0448	1.0445	0.91613	0.9411
1	1st block	0.94198	1.2371	1.0834	0.97182	1.05	1.02	1.0652	1.1222	0.92761	1.0718	0.87966	1.0982	1.0727	1.1423	1.0448	1.0444	0.91564	0.9411
1	1st block	0.94197	1.2369	1.0834	0.97174	1.05	1.02	1.0652	1.1222	0.9275	1.0717	0.87867	1.0981	1.0726	1.1422	1.0448	1.0443	0.91516	0.94109
1	1st block	0.94197	1.2366	1.0833	0.97167	1.05	1.02	1.0651	1.1222	0.92739	1.0717	0.87767	1.0981	1.0726	1.1421	1.0447	1.0443	0.91467	0.94108
1	1st block	0.94196	1.2363	1.0833	0.9716	1.05	1.02	1.065	1.1222	0.92728	1.0716	0.87666	1.098	1.0726	1.142	1.0447	1.0442	0.91419	0.94108
1	1st block	0.94195	1.2361	1.0833	0.97153	1.05	1.02	1.0649	1.1222	0.92717	1.0715	0.87565	1.098	1.0725	1.142	1.0447	1.0441	0.9137	0.94107
1	1st block	0.94195	1.2358	1.0832	0.97146	1.05	1.0199	1.0648	1.1223	0.92706	1.0714	0.87464	1.098	1.0725	1.1419	1.0447	1.0441	0.91321	0.94107
1	1st block	0.94194	1.2355	1.0832	0.97139	1.05	1.0199	1.0647	1.1223	0.92695	1.0714	0.87362	1.0979	1.0725	1.1418	1.0446	1.044	0.91273	0.94106
1	1st block	0.94194	1.2353	1.0831	0.97132	1.05	1.0199	1.0646	1.1223	0.92684	1.0713	0.8726	1.0979	1.0724	1.1417	1.0446	1.0439	0.91225	0.94106
1	1st block	0.94194	1.235	1.0831	0.97125	1.05	1.0199	1.0645	1.1223	0.92673	1.0712	0.87157	1.0978	1.0724	1.1417	1.0446	1.0439	0.91176	0.94106
1	1st block	0.94193	1.2347	1.083	0.97118	1.05	1.0199	1.0645	1.1223	0.92662	1.0712	0.87054	1.0978	1.0724	1.1416	1.0446	1.0438	0.91128	0.94105
1	1st block	0.94193	1.2345	1.083	0.97111	1.05	1.0199	1.0644	1.1224	0.92651	1.0711	0.8695	1.0977	1.0724	1.1415	1.0445	1.0437	0.91079	0.94105
1	1st block	0.94193	1.2342	1.083	0.97105	1.05	1.0198	1.0643	1.1224	0.9264	1.071	0.86846	1.0977	1.0723	1.1415	1.0445	1.0437	0.91031	0.94105
1	1st block	0.94193	1.234	1.0829	0.97098	1.05	1.0198	1.0642	1.1224	0.92629	1.071	0.86742	1.0977	1.0723	1.1414	1.0445	1.0436	0.90983	0.94105
1	1st block	0.94192	1.2337	1.0829	0.97091	1.05	1.0198	1.0641	1.1224	0.92618	1.0709	0.86637	1.0976	1.0723	1.1413	1.0445	1.0435	0.90934	0.94105
1	1st block	0.94192	1.2335	1.0828	0.97085	1.05	1.0198	1.064	1.1225	0.92607	1.0709	0.86532	1.0976	1.0722	1.1413	1.0444	1.0435	0.90886	0.94105
1	1st block	0.94192	1.2332	1.0828	0.97078	1.05	1.0198	1.0639	1.1225	0.92596	1.0708	0.86426	1.0975	1.0722	1.1412	1.0444	1.0434	0.90838	0.94105
1	1st block	0.94192	1.233	1.0828	0.97072	1.05	1.0198	1.0638	1.1225	0.92585	1.0707	0.8632	1.0975	1.0722	1.1411	1.0444	1.0434	0.9079	0.94105
1	1st block	0.94192	1.2327	1.0827	0.97066	1.05	1.0198	1.0638	1.1225	0.92574	1.0707	0.86214	1.0974	1.0722	1.1411	1.0444	1.0433	0.90742	0.94105
1	1st block	0.94192	1.2325	1.0827	0.9706	1.05	1.0198	1.0637	1.1226	0.92563	1.0706	0.86107	1.0974	1.0721	1.141	1.0443	1.0432	0.90694	0.94105
1	1st block	0.94192	1.2322	1.0826	0.97054	1.05	1.0197	1.0636	1.1226	0.92552	1.0706	0.86	1.0974	1.0721	1.1409	1.0443	1.0432	0.90646	0.94105
1	1st block	0.94193	1.232	1.0826	0.97047	1.05	1.0197	1.0635	1.1226	0.92541	1.0705	0.85893	1.0973	1.0721	1.1409	1.0443	1.0431	0.90598	0.94105
1	1st block	0.94193	1.2318	1.0826	0.97041	1.0499	1.0197	1.0634	1.1227	0.9253	1.0704	0.85785	1.0973	1.0721	1.1408	1.0443	1.0431	0.9055	0.94106
1	1st block	0.94193	1.2315	1.0825	0.97036	1.0499	1.0197	1.0633	1.1227	0.92519	1.0704	0.85677	1.0973	1.0721	1.1407	1.0443	1.043	0.90502	0.94106
1	1st block	0.94193	1.2313	1.0825	0.9703	1.0499	1.0197	1.0632	1.1227	0.92508	1.0703	0.85569	1.0972	1.072	1.1407	1.0443	1.0429	0.90454	0.94106
1	1st block	0.94193	1.2311	1.0824	0.97024	1.0499	1.0197	1.0631	1.1228	0.92497	1.0703	0.8546	1.0972	1.072	1.1406	1.0442	1.0429	0.90407	0.94107
1	1st block	0.94194	1.2308	1.0824	0.97018	1.0499	1.0197	1.063	1.1228	0.92486	1.0702	0.85351	1.0971	1.072	1.1406	1.0442	1.0428	0.90359	0.94107
1	1st block	0.94194	1.2306	1.0824	0.97013	1.0499	1.0197	1.063	1.1228	0.92475	1.0702	0.85242	1.0971	1.072	1.1405	1.0442	1.0428	0.90311	0.94108
1	1st block	0.94194	1.2304	1.0823	0.97007	1.0499	1.0197	1.0629	1.1229	0.92464	1.0701	0.85132	1.0971	1.072	1.1404	1.0442	1.0427	0.90264	0.94108
1	1st block	0.94195	1.2302	1.0823	0.97002	1.0499	1.0197	1.0628	1.1229	0.92453	1.0701	0.85023	1.097	1.072	1.1404	1.0442	1.0427	0.90216	0.94109
1	1st block	0.94195	1.2299	1.0822	0.96996	1.0499	1.0196	1.0627	1.1229	0.92442	1.07	0.84913	1.097	1.0719	1.1403	1.0441	1.0426	0.90169	0.94109
1	1st block	0.94196	1.2297	1.0822	0.96991	1.0499	1.0196	1.0626	1.123	0.92431	1.07	0.84802	1.097	1.0719	1.1403	1.0441	1.0426	0.90122	0.9411
1	1st block	0.94196	1.2295	1.0822	0.96986	1.0499	1.0196	1.0625	1.123	0.9242	1.0699	0.84692	1.0969	1.0719	1.1402	1.0441	1.0425	0.90075	0.94111
1	1st block	0.94197	1.2293	1.0821	0.96981	1.0499	1.0196	1.0624	1.123	0.92409	1.0699	0.84581	1.0969	1.0719	1.1401	1.0441	1.0425	0.90028	0.94111
1	1st block	0.94197	1.2291	1.0821	0.96976	1.0499	1.0196	1.0623	1.1231	0.92398	1.0698	0.84471	1.0969	1.0719	1.1401	1.0441	1.0424	0.89981	0.94112
1	1st block	0.94198	1.2289	1.0821	0.96971	1.0499	1.0196	1.0623	1.1231	0.92387	1.0698	0.8436	1.0968	1.0719	1.14	1.0441	1.0424	0.89934	0.94113
1	1st block	0.94198	1.2286	1.082	0.96966	1.0499	1.0196	1.0622	1.1232	0.92376	1.0698	0.84248	1.0968	1.0719	1.14	1.0441	1.0423	0.89887	0.94114
1	1st block	0.94199	1.2284	1.082	0.96961	1.0499	1.0196	1.0621	1.1232	0.92365	1.0697	0.84137	1.0968	1.0719	1.1399	1.044	1.0423	0.8984	0.94114
1	1st block	0.94199	1.2282	1.0819	0.96956	1.0499	1.0196	1.062	1.1232	0.92354	1.0697	0.84025	1.0967	1.0719	1.1399	1.044	1.0422	0.89793	0.94115
1	1st block	0.942	1.228	1.0819	0.96952	1.0499	1.0196	1.0619	1.1233	0.92343	1.0696	0.83914	1.0967	1.0718	1.1398	1.044	1.0422	0.89747	0.94116
1	1st block	0.94201	1.2278	1.0819	0.96947	1.0499	1.0196	1.0618	1.1233	0.92332	1.0696	0.83802	1.0967	1.0718	1.1397	1.044	1.0421	0.897	0.94117
1	1st block	0.94201	1.2276	1.0818	0.96943	1.0499	1.0196	1.0617	1.1234	0.92321	1.0696	0.8369	1.0966	1.0718	1.1397	1.044	1.0421	0.89654	0.94118
1	1st block	0.94202	1.2274	1.0818	0.96939	1.0499	1.0196	1.0616	1.1234	0.9231	1.0695	0.83578	1.0966	1.0718	1.1396	1.044	1.042	0.89608	0.94119
1	1st block	0.94202	1.2272	1.0818	0.96934	1.0499	1.0196	1.0615	1.1235	0.92299	1.0695	0.83466	1.0966	1.0718	1.1396	1.044	1.042	0.89562	0.9412
1	1st block	0.94203	1.227	1.0817	0.9693	1.0499	1.0196	1.0615	1.1235	0.92288	1.0695	0.83353	1.0966	1.0718	1.1395	1.044	1.0419	0.89516	0.94121
1	1st block	0.94204	1.2268	1.0817	0.96926	1.0499	1.0196	1.0614	1.1236	0.92276	1.0694	0.83241	1.0965	1.0718	1.1395	1.0439	1.0419	0.8947	0.94122
1	1st block	0.94204	1.2266	1.0816	0.96922	1.0499	1.0196	1.0613	1.1236	0.92265	1.0694	0.83129	1.0965	1.0718	1.1394	1.0439	1.0418	0.89424	0.94123
1	1st block	0.94205	1.2264	1.0816	0.96919	1.0499	1.0196	1.0612	1.1237	0.92254	1.0694	0.83016	1.0965	1.0718	1.1394	1.0439	1.0418	0.89378	0.94124
1	1st block	0.94206	1.2262	1.0816	0.96915	1.0499	1.0196	1.0611	1.1237	0.92243	1.0693	0.82904	1.0964	1.0718	1.1393	1.0439	1.0417	0.89332	0.94125
1	1st block	0.94206	1.2261	1.0815	0.96911	1.0499	1.0196	1.061	1.1238	0.92232	1.0693	0.82791	1.0964	1.0718	1.1393	1.0439	1.0417	0.89287	0.94126
1	1st block	0.94207	1.2259	1.0815	0.96908	1.0499	1.0196	1.0609	1.1238	0.92221	1.0693	0.82678	1.0964	1.0718	1.1392	1.0439	1.0417	0.89242	0.94127
1	1st block	0.94208	1.2257	1.0815	0.96904	1.0499	1.0196	1.0608	1.1239	0.9221	1.0692	0.82566	1.0964	1.0718	1.1392	1.0439	1.0416	0.89196	0.94129
1	1st block	0.94208	1.2255	1.0814	0.96901	1.0499	1.0196	1.0608	1.1239	0.92199	1.0692	0.82453	1.0963	1.0718	1.1391	1.0439	1.0416	0.89151	0.9413
1	1st block	0.94209	1.2253	1.0814	0.96898	1.0499	1.0196	1.0607	1.124	0.92188	1.0692	0.8234	1.0963	1.0718	1.1391	1.0439	1.0415	0.89106	0.94131
1	1st block	0.9421	1.2251	1.0814	0.96895	1.0499	1.0196	1.0606	1.124	0.92177	1.0691	0.82228	1.0963	1.0718	1.1391	1.0438	1.0415	0.89061	0.94132
1	1st block	0.94211	1.2249	1.0813	0.96892	1.0499	1.0196	1.0605	1.1241	0.92166	1.0691	0.82115	1.0963	1.0718	1.139	1.0438	1.0414	0.89016	0.94133
1	1st block	0.94211	1.2248	1.0813	0.96889	1.0499	1.0196	1.0604	1.1241	0.92155	1.0691	0.82003	1.0962	1.0718	1.139	1.0438	1.0414	0.88972	0.94135
1	1st block	0.94212	1.2246	1.0812	0.96886	1.0499	1.0196	1.0603	1.1242	0.92143	1.0691	0.8189	1.0962	1.0718	1.1389	1.0438	1.0414	0.88927	0.94136
1	1st block	0.94213	1.2244	1.0812	0.96883	1.0499	1.0196	1.0602	1.1242	0.92132	1.069	0.81778	1.0962	1.0718	1.1389	1.0438	1.0413	0.88883	0.94137
1	1st block	0.94213	1.2242	1.0812	0.96881	1.0499	1.0196	1.0601	1.1243	0.92121	1.069	0.81665	1.0962	1.0718	1.1388	1.0438	1.0413	0.88839	0.94138
1	1st block	0.94214	1.224	1.0811	0.96878	1.0499	1.0197	1.06	1.1243	0.9211	1.069	0.81553	1.0962	1.0718	1.1388	1.0438	1.0413	0.88795	0.9414
1	1st block	0.94215	1.2239	1.0811	0.96876	1.0498	1.0197	1.06	1.1244	0.92099	1.069	0.81441	1.0961	1.0719	1.1387	1.0438	1.0412	0.88751	0.94141
1	1st block	0.94215	1.2237	1.0811	0.96874	1.0498	1.0197	1.0599	1.1244	0.92088	1.069	0.81329	1.0961	1.0719	1.1387	1.0438	1.0412	0.88707	0.94142
1	1st block	0.94216	1.2235	1.081	0.96872	1.0498	1.0197	1.0598	1.1245	0.92077	1.0689	0.81217	1.0961	1.0719	1.1387	1.0438	1.0411	0.88663	0.94144
1	1st block	0.94216	1.2233	1.081	0.9687	1.0498	1.0197	1.0597	1.1246	0.92065	1.0689	0.81105	1.0961	1.0719	1.1386	1.0438	1.0411	0.8862	0.94145
1	1st block	0.94217	1.2232	1.081	0.96868	1.0498	1.0197	1.0596	1.1246	0.92054	1.0689	0.80993	1.0961	1.0719	1.1386	1.0438	1.0411	0.88576	0.94146
1	1st block	0.94218	1.223	1.0809	0.96866	1.0498	1.0197	1.0595	1.1247	0.92043	1.0689	0.80881	1.096	1.0719	1.1385	1.0438	1.041	0.88533	0.94148
1	1st block	0.94218	1.2228	1.0809	0.96864	1.0498	1.0197	1.0594	1.1247	0.92032	1.0689	0.8077	1.096	1.0719	1.1385	1.0437	1.041	0.8849	0.94149
1	1st block	0.94219	1.2227	1.0809	0.96863	1.0498	1.0197	1.0593	1.1248	0.92021	1.0689	0.80659	1.096	1.0719	1.1385	1.0437	1.041	0.88447	0.94151
1	1st block	0.94219	1.2225	1.0808	0.96862	1.0498	1.0197	1.0593	1.1248	0.92009	1.0688	0.80548	1.096	1.0719	1.1384	1.0437	1.0409	0.88404	0.94152
1	1st block	0.9422	1.2223	1.0808	0.9686	1.0498	1.0197	1.0592	1.1249	0.91998	1.0688	0.80437	1.096	1.0719	1.1384	1.0437	1.0409	0.88361	0.94153
1	1st block	0.9422	1.2221	1.0808	0.96859	1.0498	1.0198	1.0591	1.125	0.91987	1.0688	0.80326	1.096	1.072	1.1383	1.0437	1.0409	0.88319	0.94155
1	1st block	0.94221	1.222	1.0807	0.96858	1.0498	1.0198	1.059	1.125	0.91976	1.0688	0.80216	1.096	1.072	1.1383	1.0437	1.0408	0.88276	0.94156
1	1st block	0.94221	1.2218	1.0807	0.96857	1.0498	1.0198	1.0589	1.1251	0.91964	1.0688	0.80105	1.0959	1.072	1.1383	1.0437	1.0408	0.88234	0.94158
1	1st block	0.94222	1.2216	1.0806	0.96856	1.0498	1.0198	1.0588	1.1252	0.91953	1.0688	0.79995	1.0959	1.072	1.1382	1.0437	1.0408	0.88192	0.94159
1	1st block	0.94222	1.2215	1.0806	0.96856	1.0498	1.0198	1.0587	1.1252	0.91942	1.0688	0.79886	1.0959	1.072	1.1382	1.0437	1.0407	0.8815	0.9416
1	1st block	0.94223	1.2213	1.0806	0.96855	1.0498	1.0198	1.0587	1.1253	0.9193	1.0688	0.79776	1.0959	1.072	1.1382	1.0437	1.0407	0.88109	0.94162
1	1st block	0.94223	1.2212	1.0805	0.96855	1.0498	1.0198	1.0586	1.1253	0.91919	1.0688	0.79667	1.0959	1.072	1.1381	1.0437	1.0407	0.88067	0.94163
1	1st block	0.94224	1.221	1.0805	0.96855	1.0498	1.0199	1.0585	1.1254	0.91908	1.0688	0.79558	1.0959	1.0721	1.1381	1.0437	1.0406	0.88026	0.94165
1	1st block	0.94224	1.2208	1.0805	0.96855	1.0498	1.0199	1.0584	1.1255	0.91897	1.0687	0.7945	1.0959	1.0721	1.1381	1.0437	1.0406	0.87984	0.94166
1	1st block	0.94225	1.2207	1.0804	0.96855	1.0497	1.0199	1.0583	1.1255	0.91885	1.0687	0.79342	1.0959	1.0721	1.138	1.0437	1.0406	0.87943	0.94168
1	1st block	0.94225	1.2205	1.0804	0.96855	1.0497	1.0199	1.0582	1.1256	0.91874	1.0687	0.79234	1.0959	1.0721	1.138	1.0437	1.0406	0.87903	0.94169
1	1st block	0.94225	1.2203	1.0804	0.96855	1.0497	1.0199	1.0581	1.1257	0.91862	1.0687	0.79126	1.0959	1.0721	1.138	1.0436	1.0405	0.87862	0.9417
1	1st block	0.94226	1.2202	1.0803	0.96855	1.0497	1.0199	1.0581	1.1257	0.91851	1.0687	0.79019	1.0959	1.0721	1.1379	1.0436	1.0405	0.87821	0.94172
1	1st block	0.94226	1.22	1.0803	0.96856	1.0497	1.02	1.058	1.1258	0.9184	1.0687	0.78912	1.0959	1.0722	1.1379	1.0436	1.0405	0.87781	0.94173
1	1st block	0.94226	1.2199	1.0803	0.96857	1.0497	1.02	1.0579	1.1259	0.91828	1.0687	0.78806	1.0958	1.0722	1.1379	1.0436	1.0404	0.87741	0.94175
1	1st block	0.94226	1.2197	1.0802	0.96857	1.0497	1.02	1.0578	1.1259	0.91817	1.0687	0.787	1.0958	1.0722	1.1378	1.0436	1.0404	0.87701	0.94176
1	1st block	0.94227	1.2196	1.0802	0.96858	1.0497	1.02	1.0577	1.126	0.91805	1.0687	0.78594	1.0958	1.0722	1.1378	1.0436	1.0404	0.87661	0.94177
1	1st block	0.94227	1.2194	1.0802	0.96859	1.0497	1.02	1.0576	1.1261	0.91794	1.0687	0.78489	1.0958	1.0722	1.1378	1.0436	1.0404	0.87621	0.94179
1	1st block	0.94227	1.2192	1.0802	0.96861	1.0497	1.0201	1.0575	1.1261	0.91783	1.0687	0.78384	1.0958	1.0723	1.1378	1.0436	1.0403	0.87582	0.9418
1	1st block	0.94227	1.2191	1.0801	0.96862	1.0497	1.0201	1.0575	1.1262	0.91771	1.0687	0.7828	1.0958	1.0723	1.1377	1.0436	1.0403	0.87542	0.94181
1	1st block	0.94227	1.2189	1.0801	0.96864	1.0497	1.0201	1.0574	1.1263	0.9176	1.0687	0.78176	1.0958	1.0723	1.1377	1.0436	1.0403	0.87503	0.94183
1	1st block	0.94228	1.2188	1.0801	0.96865	1.0497	1.0201	1.0573	1.1263	0.91748	1.0687	0.78072	1.0958	1.0723	1.1377	1.0436	1.0403	0.87464	0.94184
1	1st block	0.94228	1.2186	1.08	0.96867	1.0496	1.0201	1.0572	1.1264	0.91737	1.0687	0.77969	1.0958	1.0724	1.1376	1.0436	1.0402	0.87425	0.94186
1	1st block	0.94228	1.2184	1.08	0.96869	1.0496	1.0202	1.0571	1.1265	0.91725	1.0687	0.77867	1.0958	1.0724	1.1376	1.0436	1.0402	0.87387	0.94187
1	1st block	0.94228	1.2183	1.08	0.96871	1.0496	1.0202	1.057	1.1265	0.91714	1.0688	0.77765	1.0958	1.0724	1.1376	1.0435	1.0402	0.87348	0.94188
1	1st block	0.94228	1.2181	1.0799	0.96873	1.0496	1.0202	1.0569	1.1266	0.91702	1.0688	0.77664	1.0958	1.0724	1.1376	1.0435	1.0402	0.8731	0.9419
1	1st block	0.94228	1.218	1.0799	0.96875	1.0496	1.0202	1.0569	1.1267	0.91691	1.0688	0.77563	1.0958	1.0724	1.1375	1.0435	1.0402	0.87272	0.94191
1	1st block	0.94228	1.2178	1.0799	0.96878	1.0496	1.0203	1.0568	1.1267	0.91679	1.0688	0.77463	1.0958	1.0725	1.1375	1.0435	1.0401	0.87234	0.94192
1	1st block	0.94228	1.2177	1.0798	0.96881	1.0496	1.0203	1.0567	1.1268	0.91667	1.0688	0.77363	1.0958	1.0725	1.1375	1.0435	1.0401	0.87196	0.94194
1	1st block	0.94227	1.2175	1.0798	0.96883	1.0496	1.0203	1.0566	1.1269	0.91656	1.0688	0.77264	1.0959	1.0725	1.1375	1.0435	1.0401	0.87159	0.94195
1	1st block	0.94227	1.2174	1.0798	0.96886	1.0496	1.0203	1.0565	1.127	0.91644	1.0688	0.77165	1.0959	1.0725	1.1375	1.0435	1.0401	0.87121	0.94196
1	1st block	0.94227	1.2172	1.0797	0.96889	1.0496	1.0204	1.0564	1.127	0.91633	1.0688	0.77067	1.0959	1.0726	1.1374	1.0435	1.0401	0.87084	0.94197
1	1st block	0.94227	1.217	1.0797	0.96892	1.0495	1.0204	1.0564	1.1271	0.91621	1.0688	0.7697	1.0959	1.0726	1.1374	1.0435	1.04	0.87047	0.94199
1	1st block	0.94227	1.2169	1.0797	0.96896	1.0495	1.0204	1.0563	1.1272	0.9161	1.0688	0.76873	1.0959	1.0726	1.1374	1.0435	1.04	0.8701	0.942
1	1st block	0.94227	1.2167	1.0796	0.96899	1.0495	1.0204	1.0562	1.1272	0.91598	1.0689	0.76777	1.0959	1.0726	1.1374	1.0435	1.04	0.86974	0.94201
1	1st block	0.94226	1.2166	1.0796	0.96903	1.0495	1.0205	1.0561	1.1273	0.91586	1.0689	0.76682	1.0959	1.0727	1.1373	1.0434	1.04	0.86937	0.94202
1	1st block	0.94226	1.2164	1.0796	0.96907	1.0495	1.0205	1.056	1.1274	0.91575	1.0689	0.76587	1.0959	1.0727	1.1373	1.0434	1.04	0.86901	0.94204
1	1st block	0.94226	1.2163	1.0796	0.9691	1.0495	1.0205	1.056	1.1275	0.91563	1.0689	0.76493	1.0959	1.0727	1.1373	1.0434	1.0399	0.86865	0.94205
1	1st block	0.94225	1.2161	1.0795	0.96914	1.0495	1.0206	1.0559	1.1275	0.91551	1.0689	0.76399	1.0959	1.0727	1.1373	1.0434	1.0399	0.86829	0.94206
1	1st block	0.94225	1.216	1.0795	0.96919	1.0495	1.0206	1.0558	1.1276	0.9154	1.0689	0.76307	1.0959	1.0728	1.1373	1.0434	1.0399	0.86793	0.94207
1	1st block	0.94225	1.2158	1.0795	0.96923	1.0494	1.0206	1.0557	1.1277	0.91528	1.069	0.76215	1.096	1.0728	1.1372	1.0434	1.0399	0.86758	0.94208
1	1st block	0.94224	1.2156	1.0794	0.96927	1.0494	1.0206	1.0556	1.1277	0.91516	1.069	0.76124	1.096	1.0728	1.1372	1.0434	1.0399	0.86722	0.94209
1	1st block	0.94224	1.2155	1.0794	0.96932	1.0494	1.0207	1.0555	1.1278	0.91505	1.069	0.76033	1.096	1.0728	1.1372	1.0434	1.0399	0.86687	0.94211
1	1st block	0.94223	1.2153	1.0794	0.96937	1.0494	1.0207	1.0555	1.1279	0.91493	1.069	0.75943	1.096	1.0729	1.1372	1.0434	1.0399	0.86652	0.94212
1	1st block	0.94223	1.2152	1.0793	0.96942	1.0494	1.0207	1.0554	1.128	0.91481	1.069	0.75855	1.096	1.0729	1.1372	1.0433	1.0398	0.86617	0.94213
1	1st block	0.94222	1.215	1.0793	0.96947	1.0494	1.0208	1.0553	1.128	0.9147	1.0691	0.75767	1.096	1.0729	1.1372	1.0433	1.0398	0.86583	0.94214
1	1st block	0.94221	1.2149	1.0793	0.96952	1.0494	1.0208	1.0552	1.1281	0.91458	1.0691	0.75679	1.0961	1.073	1.1371	1.0433	1.0398	0.86548	0.94215
1	1st block	0.94221	1.2147	1.0793	0.96957	1.0494	1.0208	1.0551	1.1282	0.91446	1.0691	0.75593	1.0961	1.073	1.1371	1.0433	1.0398	0.86514	0.94216
1	1st block	0.9422	1.2146	1.0792	0.96962	1.0493	1.0209	1.0551	1.1282	0.91435	1.0691	0.75507	1.0961	1.073	1.1371	1.0433	1.0398	0.8648	0.94217
1	1st block	0.94219	1.2144	1.0792	0.96968	1.0493	1.0209	1.055	1.1283	0.91423	1.0691	0.75422	1.0961	1.073	1.1371	1.0433	1.0398	0.86446	0.94218
1	1st block	0.94219	1.2142	1.0792	0.96974	1.0493	1.0209	1.0549	1.1284	0.91411	1.0692	0.75339	1.0961	1.0731	1.1371	1.0433	1.0398	0.86412	0.94219
1	1st block	0.94218	1.2141	1.0791	0.9698	1.0493	1.021	1.0548	1.1285	0.91399	1.0692	0.75256	1.0961	1.0731	1.1371	1.0432	1.0398	0.86379	0.9422
1	1st block	0.94217	1.2139	1.0791	0.96986	1.0493	1.021	1.0547	1.1285	0.91388	1.0692	0.75174	1.0962	1.0731	1.1371	1.0432	1.0397	0.86345	0.94221
1	1st block	0.94216	1.2138	1.0791	0.96992	1.0493	1.021	1.0547	1.1286	0.91376	1.0693	0.75092	1.0962	1.0732	1.1371	1.0432	1.0397	0.86312	0.94222
1	1st block	0.94216	1.2136	1.0791	0.96998	1.0493	1.0211	1.0546	1.1287	0.91364	1.0693	0.75012	1.0962	1.0732	1.137	1.0432	1.0397	0.86279	0.94223
1	1st block	0.94215	1.2135	1.079	0.97004	1.0492	1.0211	1.0545	1.1288	0.91352	1.0693	0.74933	1.0962	1.0732	1.137	1.0432	1.0397	0.86247	0.94224
1	1st block	0.94214	1.2133	1.079	0.97011	1.0492	1.0211	1.0544	1.1288	0.9134	1.0693	0.74854	1.0963	1.0732	1.137	1.0432	1.0397	0.86214	0.94225
1	1st block	0.94213	1.2132	1.079	0.97017	1.0492	1.0212	1.0544	1.1289	0.91329	1.0694	0.74777	1.0963	1.0733	1.137	1.0431	1.0397	0.86182	0.94226
1	1st block	0.94212	1.213	1.079	0.97024	1.0492	1.0212	1.0543	1.129	0.91317	1.0694	0.74701	1.0963	1.0733	1.137	1.0431	1.0397	0.8615	0.94227
1	1st block	0.94211	1.2128	1.0789	0.97031	1.0492	1.0212	1.0542	1.1291	0.91305	1.0694	0.74625	1.0963	1.0733	1.137	1.0431	1.0397	0.86118	0.94228
1	1st block	0.9421	1.2127	1.0789	0.97038	1.0492	1.0213	1.0541	1.1291	0.91293	1.0695	0.74551	1.0964	1.0734	1.137	1.0431	1.0397	0.86086	0.94229
1	1st block	0.94209	1.2125	1.0789	0.97046	1.0492	1.0213	1.054	1.1292	0.91281	1.0695	0.74478	1.0964	1.0734	1.137	1.0431	1.0397	0.86054	0.9423
1	1st block	0.94208	1.2124	1.0788	0.97053	1.0491	1.0214	1.054	1.1293	0.9127	1.0695	0.74405	1.0964	1.0734	1.137	1.043	1.0397	0.86023	0.94231
1	1st block	0.94207	1.2122	1.0788	0.9706	1.0491	1.0214	1.0539	1.1293	0.91258	1.0696	0.74334	1.0965	1.0734	1.137	1.043	1.0397	0.85992	0.94232
1	1st block	0.94206	1.2121	1.0788	0.97068	1.0491	1.0214	1.0538	1.1294	0.91246	1.0696	0.74264	1.0965	1.0735	1.137	1.043	1.0397	0.85961	0.94232
1	1st block	0.94204	1.2119	1.0788	0.97076	1.0491	1.0215	1.0537	1.1295	0.91234	1.0696	0.74195	1.0965	1.0735	1.1369	1.043	1.0397	0.8593	0.94233
1	1st block	0.94203	1.2117	1.0787	0.97084	1.0491	1.0215	1.0537	1.1296	0.91222	1.0697	0.74127	1.0965	1.0735	1.1369	1.0429	1.0397	0.85899	0.94234
1	1st block	0.94202	1.2116	1.0787	0.97092	1.0491	1.0215	1.0536	1.1296	0.9121	1.0697	0.7406	1.0966	1.0736	1.1369	1.0429	1.0397	0.85869	0.94235
1	1st block	0.94201	1.2114	1.0787	0.971	1.0491	1.0216	1.0535	1.1297	0.91199	1.0697	0.73994	1.0966	1.0736	1.1369	1.0429	1.0397	0.85839	0.94236
1	1st block	0.94199	1.2113	1.0787	0.97108	1.049	1.0216	1.0535	1.1298	0.91187	1.0698	0.7393	1.0966	1.0736	1.1369	1.0429	1.0396	0.85809	0.94237
1	1st block	0.94198	1.2111	1.0786	0.97116	1.049	1.0217	1.0534	1.1298	0.91175	1.0698	0.73866	1.0967	1.0737	1.1369	1.0429	1.0396	0.85779	0.94237
1	1st block	0.94197	1.2109	1.0786	0.97125	1.049	1.0217	1.0533	1.1299	0.91163	1.0699	0.73804	1.0967	1.0737	1.1369	1.0428	1.0396	0.85749	0.94238
1	1st block	0.94195	1.2108	1.0786	0.97134	1.049	1.0217	1.0532	1.13	0.91151	1.0699	0.73743	1.0968	1.0737	1.1369	1.0428	1.0396	0.8572	0.94239
1	1st block	0.94194	1.2106	1.0786	0.97142	1.049	1.0218	1.0532	1.1301	0.91139	1.0699	0.73683	1.0968	1.0737	1.1369	1.0428	1.0396	0.85691	0.9424
1	1st block	0.94193	1.2105	1.0785	0.97151	1.049	1.0218	1.0531	1.1301	0.91128	1.07	0.73624	1.0968	1.0738	1.1369	1.0427	1.0396	0.85662	0.9424
1	1st block	0.94191	1.2103	1.0785	0.9716	1.0489	1.0219	1.053	1.1302	0.91116	1.07	0.73567	1.0969	1.0738	1.1369	1.0427	1.0396	0.85633	0.94241
1	1st block	0.9419	1.2101	1.0785	0.9717	1.0489	1.0219	1.0529	1.1303	0.91104	1.0701	0.7351	1.0969	1.0738	1.1369	1.0427	1.0396	0.85605	0.94242
1	1st block	0.94188	1.21	1.0785	0.97179	1.0489	1.0219	1.0529	1.1303	0.91092	1.0701	0.73455	1.0969	1.0739	1.1369	1.0427	1.0396	0.85577	0.94242
1	1st block	0.94187	1.2098	1.0784	0.97188	1.0489	1.022	1.0528	1.1304	0.9108	1.0702	0.73402	1.097	1.0739	1.1369	1.0426	1.0396	0.85549	0.94243
1	1st block	0.94185	1.2097	1.0784	0.97198	1.0489	1.022	1.0527	1.1305	0.91068	1.0702	0.73349	1.097	1.0739	1.1369	1.0426	1.0396	0.85521	0.94244
1	1st block	0.94184	1.2095	1.0784	0.97207	1.0489	1.0221	1.0527	1.1306	0.91056	1.0702	0.73298	1.0971	1.074	1.1369	1.0426	1.0397	0.85493	0.94244
1	1st block	0.94182	1.2093	1.0784	0.97217	1.0488	1.0221	1.0526	1.1306	0.91045	1.0703	0.73248	1.0971	1.074	1.1369	1.0425	1.0397	0.85466	0.94245
1	1st block	0.9418	1.2092	1.0783	0.97227	1.0488	1.0221	1.0525	1.1307	0.91033	1.0703	0.732	1.0972	1.074	1.1369	1.0425	1.0397	0.85438	0.94246
1	1st block	0.94179	1.209	1.0783	0.97237	1.0488	1.0222	1.0525	1.1308	0.91021	1.0704	0.73152	1.0972	1.074	1.1369	1.0425	1.0397	0.85412	0.94246
1	1st block	0.94177	1.2089	1.0783	0.97247	1.0488	1.0222	1.0524	1.1308	0.91009	1.0704	0.73107	1.0972	1.0741	1.1369	1.0424	1.0397	0.85385	0.94247
1	1st block	0.94175	1.2087	1.0783	0.97258	1.0488	1.0223	1.0523	1.1309	0.90997	1.0705	0.73062	1.0973	1.0741	1.1369	1.0424	1.0397	0.85358	0.94247
1	1st block	0.94174	1.2085	1.0783	0.97268	1.0488	1.0223	1.0523	1.131	0.90985	1.0705	0.73019	1.0973	1.0741	1.1369	1.0424	1.0397	0.85332	0.94248
1	1st block	0.94172	1.2084	1.0782	0.97279	1.0488	1.0224	1.0522	1.1311	0.90974	1.0706	0.72977	1.0974	1.0742	1.1369	1.0423	1.0397	0.85306	0.94249
1	1st block	0.9417	1.2082	1.0782	0.97289	1.0487	1.0224	1.0521	1.1311	0.90962	1.0706	0.72936	1.0974	1.0742	1.1369	1.0423	1.0397	0.8528	0.94249
1	1st block	0.94168	1.2081	1.0782	0.973	1.0487	1.0224	1.0521	1.1312	0.9095	1.0707	0.72897	1.0975	1.0742	1.1369	1.0423	1.0397	0.85255	0.9425
1	1st block	0.94167	1.2079	1.0782	0.97311	1.0487	1.0225	1.052	1.1313	0.90938	1.0707	0.72859	1.0975	1.0743	1.1369	1.0422	1.0397	0.85229	0.9425
1	1st block	0.94165	1.2077	1.0781	0.97322	1.0487	1.0225	1.0519	1.1313	0.90926	1.0708	0.72823	1.0976	1.0743	1.1369	1.0422	1.0397	0.85204	0.94251
1	1st block	0.94163	1.2076	1.0781	0.97333	1.0487	1.0226	1.0519	1.1314	0.90915	1.0708	0.72788	1.0976	1.0743	1.1369	1.0422	1.0397	0.8518	0.94251
1	1st block	0.94161	1.2074	1.0781	0.97344	1.0487	1.0226	1.0518	1.1315	0.90903	1.0709	0.72754	1.0977	1.0743	1.1369	1.0421	1.0397	0.85155	0.94252
1	1st block	0.94159	1.2072	1.0781	0.97355	1.0486	1.0227	1.0517	1.1315	0.90891	1.0709	0.72722	1.0977	1.0744	1.1369	1.0421	1.0397	0.85131	0.94252
1	1st block	0.94157	1.2071	1.0781	0.97367	1.0486	1.0227	1.0517	1.1316	0.90879	1.071	0.72691	1.0978	1.0744	1.1369	1.042	1.0397	0.85107	0.94253
1	1st block	0.94155	1.2069	1.078	0.97378	1.0486	1.0227	1.0516	1.1317	0.90868	1.0711	0.72662	1.0978	1.0744	1.1369	1.042	1.0398	0.85083	0.94253
1	1st block	0.94153	1.2068	1.078	0.9739	1.0486	1.0228	1.0516	1.1317	0.90856	1.0711	0.72634	1.0979	1.0745	1.137	1.042	1.0398	0.85059	0.94254
1	1st block	0.94151	1.2066	1.078	0.97402	1.0486	1.0228	1.0515	1.1318	0.90844	1.0712	0.72608	1.0979	1.0745	1.137	1.0419	1.0398	0.85036	0.94254
1	1st block	0.94149	1.2064	1.078	0.97414	1.0486	1.0229	1.0514	1.1319	0.90833	1.0712	0.72583	1.098	1.0745	1.137	1.0419	1.0398	0.85013	0.94255
1	1st block	0.94147	1.2063	1.078	0.97426	1.0486	1.0229	1.0514	1.1319	0.90821	1.0713	0.72559	1.098	1.0746	1.137	1.0418	1.0398	0.8499	0.94255
1	1st block	0.94145	1.2061	1.0779	0.97438	1.0485	1.023	1.0513	1.132	0.90809	1.0713	0.72537	1.0981	1.0746	1.137	1.0418	1.0398	0.84968	0.94255
1	1st block	0.94143	1.2059	1.0779	0.9745	1.0485	1.023	1.0513	1.1321	0.90798	1.0714	0.72516	1.0981	1.0746	1.137	1.0417	1.0398	0.84945	0.94256
1	1st block	0.94141	1.2058	1.0779	0.97462	1.0485	1.023	1.0512	1.1321	0.90786	1.0715	0.72497	1.0982	1.0746	1.137	1.0417	1.0398	0.84923	0.94256
1	1st block	0.94139	1.2056	1.0779	0.97475	1.0485	1.0231	1.0511	1.1322	0.90774	1.0715	0.72479	1.0982	1.0747	1.137	1.0416	1.0398	0.84902	0.94257
1	1st block	0.94137	1.2055	1.0779	0.97487	1.0485	1.0231	1.0511	1.1322	0.90763	1.0716	0.72463	1.0983	1.0747	1.137	1.0416	1.0399	0.8488	0.94257
1	1st block	0.94135	1.2053	1.0778	0.975	1.0485	1.0232	1.051	1.1323	0.90751	1.0716	0.72448	1.0983	1.0747	1.137	1.0415	1.0399	0.84859	0.94257
1	1st block	0.94132	1.2051	1.0778	0.97512	1.0485	1.0232	1.051	1.1324	0.9074	1.0717	0.72434	1.0984	1.0748	1.137	1.0415	1.0399	0.84838	0.94258
1	1st block	0.9413	1.205	1.0778	0.97525	1.0485	1.0233	1.0509	1.1324	0.90728	1.0718	0.72422	1.0984	1.0748	1.137	1.0414	1.0399	0.84818	0.94258
1	1st block	0.94128	1.2048	1.0778	0.97538	1.0484	1.0233	1.0509	1.1325	0.90717	1.0718	0.72412	1.0985	1.0748	1.1371	1.0414	1.0399	0.84797	0.94259
1	1st block	0.94126	1.2046	1.0778	0.97551	1.0484	1.0234	1.0508	1.1326	0.90705	1.0719	0.72403	1.0985	1.0749	1.1371	1.0413	1.0399	0.84777	0.94259
1	1st block	0.94123	1.2045	1.0778	0.97564	1.0484	1.0234	1.0507	1.1326	0.90694	1.072	0.72395	1.0986	1.0749	1.1371	1.0413	1.04	0.84757	0.94259
1	1st block	0.94121	1.2043	1.0777	0.97578	1.0484	1.0234	1.0507	1.1327	0.90682	1.072	0.72389	1.0986	1.0749	1.1371	1.0412	1.04	0.84738	0.9426
1	1st block	0.94119	1.2041	1.0777	0.97591	1.0484	1.0235	1.0506	1.1327	0.90671	1.0721	0.72385	1.0987	1.0749	1.1371	1.0412	1.04	0.84719	0.9426
1	1st block	0.94117	1.204	1.0777	0.97604	1.0484	1.0235	1.0506	1.1328	0.90659	1.0722	0.72381	1.0988	1.075	1.1371	1.0411	1.04	0.847	0.9426
1	1st block	0.94114	1.2038	1.0777	0.97618	1.0484	1.0236	1.0505	1.1329	0.90648	1.0722	0.7238	1.0988	1.075	1.1371	1.0411	1.04	0.84681	0.94261
1	1st block	0.94112	1.2036	1.0777	0.97631	1.0484	1.0236	1.0505	1.1329	0.90636	1.0723	0.72379	1.0989	1.075	1.1371	1.041	1.04	0.84663	0.94261
1	1st block	0.94109	1.2035	1.0777	0.97645	1.0484	1.0237	1.0504	1.133	0.90625	1.0724	0.72381	1.0989	1.0751	1.1372	1.041	1.0401	0.84645	0.94261
1	1st block	0.94107	1.2033	1.0776	0.97659	1.0483	1.0237	1.0504	1.133	0.90614	1.0724	0.72383	1.099	1.0751	1.1372	1.0409	1.0401	0.84627	0.94262
1	1st block	0.94105	1.2032	1.0776	0.97673	1.0483	1.0238	1.0503	1.1331	0.90602	1.0725	0.72388	1.099	1.0751	1.1372	1.0408	1.0401	0.8461	0.94262
1	1st block	0.94102	1.203	1.0776	0.97687	1.0483	1.0238	1.0503	1.1331	0.90591	1.0726	0.72393	1.0991	1.0751	1.1372	1.0408	1.0401	0.84593	0.94262
1	1st block	0.941	1.2028	1.0776	0.97701	1.0483	1.0239	1.0502	1.1332	0.9058	1.0726	0.724	1.0991	1.0752	1.1372	1.0407	1.0401	0.84576	0.94262
1	1st block	0.94097	1.2027	1.0776	0.97715	1.0483	1.0239	1.0502	1.1333	0.90569	1.0727	0.72409	1.0992	1.0752	1.1372	1.0407	1.0402	0.84559	0.94263
1	1st block	0.94095	1.2025	1.0776	0.97729	1.0483	1.0239	1.0501	1.1333	0.90557	1.0728	0.72419	1.0992	1.0752	1.1373	1.0406	1.0402	0.84543	0.94263
1	1st block	0.94092	1.2023	1.0775	0.97744	1.0483	1.024	1.0501	1.1334	0.90546	1.0729	0.7243	1.0993	1.0752	1.1373	1.0405	1.0402	0.84527	0.94263
1	1st block	0.9409	1.2022	1.0775	0.97758	1.0483	1.024	1.05	1.1334	0.90535	1.0729	0.72443	1.0994	1.0753	1.1373	1.0405	1.0402	0.84512	0.94263
1	1st block	0.94087	1.202	1.0775	0.97772	1.0483	1.0241	1.05	1.1335	0.90524	1.073	0.72457	1.0994	1.0753	1.1373	1.0404	1.0402	0.84496	0.94264
1	1st block	0.94085	1.2018	1.0775	0.97787	1.0483	1.0241	1.05	1.1335	0.90513	1.0731	0.72473	1.0995	1.0753	1.1373	1.0403	1.0403	0.84481	0.94264
1	1st block	0.94082	1.2017	1.0775	0.97802	1.0483	1.0242	1.0499	1.1336	0.90502	1.0732	0.7249	1.0995	1.0753	1.1373	1.0403	1.0403	0.84467	0.94264
1	1st block	0.94079	1.2015	1.0775	0.97816	1.0483	1.0242	1.0499	1.1336	0.90491	1.0732	0.72509	1.0996	1.0754	1.1374	1.0402	1.0403	0.84452	0.94264
1	1st block	0.94077	1.2014	1.0775	0.97831	1.0483	1.0243	1.0498	1.1337	0.9048	1.0733	0.72529	1.0996	1.0754	1.1374	1.0401	1.0403	0.84439	0.94265
1	1st block	0.94074	1.2012	1.0775	0.97846	1.0482	1.0243	1.0498	1.1337	0.90469	1.0734	0.7255	1.0997	1.0754	1.1374	1.0401	1.0403	0.84425	0.94265
1	1st block	0.94071	1.201	1.0774	0.97861	1.0482	1.0243	1.0497	1.1338	0.90458	1.0735	0.72573	1.0997	1.0754	1.1374	1.04	1.0404	0.84412	0.94265
1	1st block	0.94069	1.2009	1.0774	0.97876	1.0482	1.0244	1.0497	1.1338	0.90447	1.0735	0.72597	1.0998	1.0755	1.1374	1.0399	1.0404	0.84399	0.94265
1	1st block	0.94066	1.2007	1.0774	0.97891	1.0482	1.0244	1.0497	1.1339	0.90436	1.0736	0.72623	1.0999	1.0755	1.1375	1.0399	1.0404	0.84386	0.94265
1	1st block	0.94063	1.2005	1.0774	0.97907	1.0482	1.0245	1.0496	1.1339	0.90425	1.0737	0.7265	1.0999	1.0755	1.1375	1.0398	1.0404	0.84374	0.94266
1	1st block	0.9406	1.2004	1.0774	0.97922	1.0482	1.0245	1.0496	1.134	0.90414	1.0738	0.72678	1.1	1.0755	1.1375	1.0397	1.0405	0.84362	0.94266
1	1st block	0.94058	1.2002	1.0774	0.97937	1.0482	1.0246	1.0496	1.134	0.90404	1.0738	0.72708	1.1	1.0756	1.1375	1.0396	1.0405	0.8435	0.94266
1	1st block	0.94055	1.2001	1.0774	0.97953	1.0482	1.0246	1.0495	1.1341	0.90393	1.0739	0.72739	1.1001	1.0756	1.1376	1.0396	1.0405	0.84339	0.94266
1	1st block	0.94052	1.1999	1.0774	0.97968	1.0482	1.0247	1.0495	1.1341	0.90382	1.074	0.72772	1.1001	1.0756	1.1376	1.0395	1.0405	0.84328	0.94266
1	1st block	0.94049	1.1997	1.0774	0.97984	1.0482	1.0247	1.0494	1.1342	0.90371	1.0741	0.72806	1.1002	1.0756	1.1376	1.0394	1.0406	0.84317	0.94266
1	1st block	0.94046	1.1996	1.0774	0.97999	1.0482	1.0247	1.0494	1.1342	0.90361	1.0742	0.72841	1.1002	1.0756	1.1376	1.0393	1.0406	0.84307	0.94266
1	1st block	0.94043	1.1994	1.0773	0.98015	1.0482	1.0248	1.0494	1.1342	0.9035	1.0743	0.72877	1.1003	1.0757	1.1376	1.0393	1.0406	0.84297	0.94267
1	1st block	0.94041	1.1992	1.0773	0.98031	1.0482	1.0248	1.0493	1.1343	0.90339	1.0743	0.72915	1.1003	1.0757	1.1377	1.0392	1.0407	0.84287	0.94267
1	1st block	0.94038	1.1991	1.0773	0.98047	1.0482	1.0249	1.0493	1.1343	0.90329	1.0744	0.72954	1.1004	1.0757	1.1377	1.0391	1.0407	0.84278	0.94267
1	1st block	0.94035	1.1989	1.0773	0.98063	1.0482	1.0249	1.0493	1.1344	0.90318	1.0745	0.72995	1.1004	1.0757	1.1377	1.039	1.0407	0.84269	0.94267
1	1st block	0.94032	1.1988	1.0773	0.98079	1.0482	1.025	1.0492	1.1344	0.90308	1.0746	0.73037	1.1005	1.0757	1.1377	1.0389	1.0407	0.84261	0.94267
1	1st block	0.94029	1.1986	1.0773	0.98095	1.0482	1.025	1.0492	1.1344	0.90297	1.0747	0.7308	1.1006	1.0757	1.1378	1.0388	1.0408	0.84253	0.94267
1	1st block	0.94026	1.1984	1.0773	0.98111	1.0482	1.025	1.0492	1.1345	0.90287	1.0748	0.73124	1.1006	1.0758	1.1378	1.0388	1.0408	0.84245	0.94267
1	1st block	0.94023	1.1983	1.0773	0.98127	1.0482	1.0251	1.0491	1.1345	0.90276	1.0748	0.73169	1.1007	1.0758	1.1378	1.0387	1.0408	0.84237	0.94267
1	1st block	0.9402	1.1981	1.0773	0.98143	1.0482	1.0251	1.0491	1.1346	0.90266	1.0749	0.73216	1.1007	1.0758	1.1378	1.0386	1.0409	0.8423	0.94267
1	1st block	0.94017	1.1979	1.0773	0.98159	1.0482	1.0252	1.0491	1.1346	0.90256	1.075	0.73264	1.1008	1.0758	1.1379	1.0385	1.0409	0.84223	0.94267
1	1st block	0.94014	1.1978	1.0773	0.98176	1.0482	1.0252	1.0491	1.1346	0.90245	1.0751	0.73314	1.1008	1.0758	1.1379	1.0384	1.0409	0.84217	0.94267
1	1st block	0.94011	1.1976	1.0773	0.98192	1.0482	1.0253	1.049	1.1347	0.90235	1.0752	0.73364	1.1009	1.0758	1.1379	1.0383	1.041	0.84211	0.94267
1	1st block	0.94007	1.1975	1.0773	0.98209	1.0482	1.0253	1.049	1.1347	0.90225	1.0753	0.73416	1.1009	1.0759	1.138	1.0382	1.041	0.84205	0.94268
1	1st block	0.94004	1.1973	1.0773	0.98225	1.0482	1.0253	1.049	1.1347	0.90215	1.0754	0.73469	1.101	1.0759	1.138	1.0382	1.041	0.842	0.94268
1	1st block	0.94001	1.1971	1.0773	0.98242	1.0482	1.0254	1.049	1.1348	0.90205	1.0755	0.73523	1.101	1.0759	1.138	1.0381	1.041	0.84195	0.94268
1	1st block	0.93998	1.197	1.0772	0.98258	1.0482	1.0254	1.0489	1.1348	0.90194	1.0755	0.73579	1.1011	1.0759	1.138	1.038	1.0411	0.84191	0.94268
1	1st block	0.93995	1.1968	1.0772	0.98275	1.0482	1.0255	1.0489	1.1348	0.90184	1.0756	0.73635	1.1011	1.0759	1.1381	1.0379	1.0411	0.84186	0.94268
1	1st block	0.93992	1.1967	1.0772	0.98292	1.0482	1.0255	1.0489	1.1349	0.90174	1.0757	0.73693	1.1012	1.0759	1.1381	1.0378	1.0411	0.84183	0.94268
1	1st block	0.93988	1.1965	1.0772	0.98309	1.0483	1.0256	1.0489	1.1349	0.90164	1.0758	0.73751	1.1012	1.0759	1.1381	1.0377	1.0412	0.84179	0.94268
1	1st block	0.93985	1.1964	1.0772	0.98326	1.0483	1.0256	1.0488	1.1349	0.90154	1.0759	0.73811	1.1013	1.0759	1.1382	1.0376	1.0412	0.84176	0.94268
1	1st block	0.93982	1.1962	1.0772	0.98342	1.0483	1.0256	1.0488	1.135	0.90144	1.076	0.73872	1.1013	1.076	1.1382	1.0375	1.0412	0.84173	0.94268
1	1st block	0.93979	1.196	1.0772	0.98359	1.0483	1.0257	1.0488	1.135	0.90134	1.0761	0.73934	1.1014	1.076	1.1382	1.0374	1.0413	0.84171	0.94268
1	1st block	0.93975	1.1959	1.0772	0.98376	1.0483	1.0257	1.0488	1.135	0.90125	1.0762	0.73998	1.1014	1.076	1.1383	1.0373	1.0413	0.84169	0.94268
1	1st block	0.93972	1.1957	1.0772	0.98394	1.0483	1.0258	1.0488	1.135	0.90115	1.0763	0.74062	1.1015	1.076	1.1383	1.0372	1.0414	0.84167	0.94268
1	1st block	0.93969	1.1956	1.0772	0.98411	1.0483	1.0258	1.0488	1.1351	0.90105	1.0764	0.74127	1.1015	1.076	1.1383	1.0371	1.0414	0.84166	0.94267
1	1st block	0.93965	1.1954	1.0772	0.98428	1.0483	1.0259	1.0487	1.1351	0.90095	1.0765	0.74194	1.1016	1.076	1.1384	1.037	1.0414	0.84165	0.94267
1	1st block	0.93962	1.1952	1.0772	0.98445	1.0483	1.0259	1.0487	1.1351	0.90086	1.0766	0.74261	1.1016	1.076	1.1384	1.0369	1.0415	0.84165	0.94267
1	1st block	0.93959	1.1951	1.0772	0.98462	1.0483	1.0259	1.0487	1.1351	0.90076	1.0766	0.7433	1.1017	1.076	1.1384	1.0368	1.0415	0.84164	0.94267
1	1st block	0.93955	1.1949	1.0772	0.98479	1.0483	1.026	1.0487	1.1352	0.90066	1.0767	0.74399	1.1017	1.076	1.1385	1.0367	1.0415	0.84165	0.94267
1	1st block	0.93952	1.1948	1.0772	0.98497	1.0484	1.026	1.0487	1.1352	0.90057	1.0768	0.74469	1.1017	1.076	1.1385	1.0366	1.0416	0.84165	0.94267
1	1st block	0.93948	1.1946	1.0772	0.98514	1.0484	1.0261	1.0487	1.1352	0.90047	1.0769	0.74541	1.1018	1.076	1.1385	1.0365	1.0416	0.84166	0.94267
1	1st block	0.93945	1.1945	1.0772	0.98532	1.0484	1.0261	1.0487	1.1352	0.90037	1.077	0.74613	1.1018	1.076	1.1386	1.0364	1.0417	0.84168	0.94267
1	1st block	0.93942	1.1943	1.0772	0.98549	1.0484	1.0261	1.0486	1.1353	0.90028	1.0771	0.74687	1.1019	1.076	1.1386	1.0363	1.0417	0.84169	0.94267
1	1st block	0.93938	1.1942	1.0772	0.98567	1.0484	1.0262	1.0486	1.1353	0.90018	1.0772	0.74761	1.1019	1.076	1.1386	1.0362	1.0417	0.84171	0.94267
1	1st block	0.93935	1.194	1.0772	0.98584	1.0484	1.0262	1.0486	1.1353	0.90009	1.0773	0.74836	1.102	1.076	1.1387	1.0361	1.0418	0.84174	0.94267
1	1st block	0.93931	1.1939	1.0772	0.98602	1.0484	1.0263	1.0486	1.1353	0.9	1.0774	0.74912	1.102	1.076	1.1387	1.036	1.0418	0.84177	0.94266
1	1st block	0.93928	1.1937	1.0772	0.98619	1.0485	1.0263	1.0486	1.1353	0.8999	1.0775	0.74989	1.1021	1.076	1.1388	1.0359	1.0418	0.8418	0.94266
1	1st block	0.93924	1.1936	1.0772	0.98637	1.0485	1.0263	1.0486	1.1353	0.89981	1.0776	0.75067	1.1021	1.076	1.1388	1.0358	1.0419	0.84183	0.94266
1	1st block	0.93921	1.1934	1.0773	0.98655	1.0485	1.0264	1.0486	1.1354	0.89972	1.0777	0.75146	1.1021	1.076	1.1388	1.0356	1.0419	0.84187	0.94266
1	1st block	0.93917	1.1932	1.0773	0.98672	1.0485	1.0264	1.0486	1.1354	0.89963	1.0778	0.75225	1.1022	1.076	1.1389	1.0355	1.042	0.84192	0.94266
1	1st block	0.93914	1.1931	1.0773	0.9869	1.0485	1.0265	1.0486	1.1354	0.89953	1.0779	0.75306	1.1022	1.076	1.1389	1.0354	1.042	0.84196	0.94266
1	1st block	0.9391	1.1929	1.0773	0.98708	1.0485	1.0265	1.0486	1.1354	0.89944	1.078	0.75387	1.1023	1.076	1.1389	1.0353	1.0421	0.84202	0.94265
1	1st block	0.93906	1.1928	1.0773	0.98725	1.0486	1.0265	1.0486	1.1354	0.89935	1.0781	0.75469	1.1023	1.076	1.139	1.0352	1.0421	0.84207	0.94265
1	1st block	0.93903	1.1926	1.0773	0.98743	1.0486	1.0266	1.0486	1.1354	0.89926	1.0782	0.75552	1.1023	1.076	1.139	1.0351	1.0421	0.84213	0.94265
1	1st block	0.93899	1.1925	1.0773	0.98761	1.0486	1.0266	1.0486	1.1354	0.89917	1.0783	0.75635	1.1024	1.076	1.1391	1.035	1.0422	0.84219	0.94265
1	1st block	0.93896	1.1923	1.0773	0.98779	1.0486	1.0266	1.0486	1.1354	0.89908	1.0784	0.7572	1.1024	1.076	1.1391	1.0349	1.0422	0.84225	0.94265
1	1st block	0.93892	1.1922	1.0773	0.98797	1.0486	1.0267	1.0486	1.1355	0.89899	1.0785	0.75805	1.1025	1.076	1.1392	1.0347	1.0423	0.84232	0.94264
1	1st block	0.93888	1.1921	1.0773	0.98815	1.0487	1.0267	1.0486	1.1355	0.8989	1.0786	0.75891	1.1025	1.076	1.1392	1.0346	1.0423	0.8424	0.94264
1	1st block	0.93885	1.1919	1.0773	0.98833	1.0487	1.0268	1.0486	1.1355	0.89881	1.0787	0.75977	1.1025	1.076	1.1392	1.0345	1.0423	0.84247	0.94264
1	1st block	0.93881	1.1918	1.0773	0.98851	1.0487	1.0268	1.0486	1.1355	0.89872	1.0788	0.76064	1.1026	1.076	1.1393	1.0344	1.0424	0.84255	0.94264
1	1st block	0.93877	1.1916	1.0773	0.98869	1.0487	1.0268	1.0486	1.1355	0.89864	1.0789	0.76152	1.1026	1.076	1.1393	1.0343	1.0424	0.84264	0.94263
1	1st block	0.93874	1.1915	1.0773	0.98887	1.0487	1.0269	1.0486	1.1355	0.89855	1.079	0.76241	1.1027	1.076	1.1394	1.0341	1.0425	0.84272	0.94263
1	1st block	0.9387	1.1913	1.0774	0.98905	1.0488	1.0269	1.0486	1.1355	0.89846	1.0791	0.7633	1.1027	1.076	1.1394	1.034	1.0425	0.84282	0.94263
1	1st block	0.93866	1.1912	1.0774	0.98923	1.0488	1.0269	1.0486	1.1355	0.89837	1.0792	0.7642	1.1027	1.076	1.1395	1.0339	1.0426	0.84291	0.94262
1	1st block	0.93862	1.191	1.0774	0.98941	1.0488	1.027	1.0486	1.1355	0.89829	1.0793	0.7651	1.1028	1.076	1.1395	1.0338	1.0426	0.84301	0.94262
1	1st block	0.93859	1.1909	1.0774	0.98959	1.0488	1.027	1.0486	1.1355	0.8982	1.0794	0.76601	1.1028	1.076	1.1395	1.0337	1.0427	0.84311	0.94262
1	1st block	0.93855	1.1907	1.0774	0.98977	1.0489	1.0271	1.0486	1.1355	0.89812	1.0795	0.76693	1.1028	1.076	1.1396	1.0335	1.0427	0.84322	0.94261
1	1st block	0.93851	1.1906	1.0774	0.98995	1.0489	1.0271	1.0486	1.1355	0.89803	1.0796	0.76785	1.1029	1.076	1.1396	1.0334	1.0428	0.84332	0.94261
1	1st block	0.93848	1.1905	1.0774	0.99013	1.0489	1.0271	1.0486	1.1355	0.89795	1.0797	0.76878	1.1029	1.076	1.1397	1.0333	1.0428	0.84344	0.94261
1	1st block	0.93844	1.1903	1.0774	0.99031	1.0489	1.0272	1.0486	1.1355	0.89786	1.0798	0.76971	1.103	1.0759	1.1397	1.0332	1.0428	0.84355	0.9426
1	1st block	0.9384	1.1902	1.0774	0.99049	1.049	1.0272	1.0487	1.1355	0.89778	1.08	0.77065	1.103	1.0759	1.1398	1.033	1.0429	0.84367	0.9426
1	1st block	0.93836	1.19	1.0775	0.99067	1.049	1.0272	1.0487	1.1355	0.89769	1.0801	0.77159	1.103	1.0759	1.1398	1.0329	1.0429	0.8438	0.94259
1	1st block	0.93832	1.1899	1.0775	0.99086	1.049	1.0273	1.0487	1.1355	0.89761	1.0802	0.77254	1.1031	1.0759	1.1399	1.0328	1.043	0.84392	0.94259
1	1st block	0.93829	1.1898	1.0775	0.99104	1.0491	1.0273	1.0487	1.1355	0.89753	1.0803	0.7735	1.1031	1.0759	1.1399	1.0327	1.043	0.84405	0.94258
1	1st block	0.93825	1.1896	1.0775	0.99122	1.0491	1.0273	1.0487	1.1355	0.89745	1.0804	0.77445	1.1031	1.0759	1.14	1.0325	1.0431	0.84419	0.94258
1	1st block	0.93821	1.1895	1.0775	0.9914	1.0491	1.0274	1.0487	1.1355	0.89736	1.0805	0.77542	1.1031	1.0759	1.14	1.0324	1.0431	0.84432	0.94258
1	1st block	0.93817	1.1893	1.0775	0.99158	1.0491	1.0274	1.0487	1.1355	0.89728	1.0806	0.77638	1.1032	1.0759	1.1401	1.0323	1.0432	0.84446	0.94257
1	1st block	0.93813	1.1892	1.0775	0.99176	1.0492	1.0274	1.0487	1.1355	0.8972	1.0807	0.77735	1.1032	1.0758	1.1401	1.0321	1.0432	0.84461	0.94256
1	1st block	0.93809	1.1891	1.0776	0.99194	1.0492	1.0275	1.0488	1.1354	0.89712	1.0808	0.77833	1.1032	1.0758	1.1402	1.032	1.0433	0.84476	0.94256
1	1st block	0.93806	1.1889	1.0776	0.99213	1.0492	1.0275	1.0488	1.1354	0.89704	1.0809	0.77931	1.1033	1.0758	1.1402	1.0319	1.0433	0.84491	0.94255
1	1st block	0.93802	1.1888	1.0776	0.99231	1.0493	1.0276	1.0488	1.1354	0.89696	1.081	0.78029	1.1033	1.0758	1.1403	1.0317	1.0434	0.84506	0.94255
1	1st block	0.93798	1.1887	1.0776	0.99249	1.0493	1.0276	1.0488	1.1354	0.89688	1.0811	0.78128	1.1033	1.0758	1.1403	1.0316	1.0434	0.84522	0.94254
1	1st block	0.93794	1.1885	1.0776	0.99267	1.0493	1.0276	1.0488	1.1354	0.8968	1.0812	0.78227	1.1034	1.0758	1.1404	1.0315	1.0435	0.84538	0.94254
1	1st block	0.9379	1.1884	1.0776	0.99285	1.0494	1.0277	1.0489	1.1354	0.89672	1.0813	0.78326	1.1034	1.0758	1.1404	1.0313	1.0435	0.84554	0.94253
1	1st block	0.93786	1.1883	1.0777	0.99303	1.0494	1.0277	1.0489	1.1354	0.89665	1.0814	0.78426	1.1034	1.0757	1.1405	1.0312	1.0436	0.84571	0.94252
1	1st block	0.93782	1.1881	1.0777	0.99321	1.0494	1.0277	1.0489	1.1354	0.89657	1.0815	0.78526	1.1034	1.0757	1.1405	1.0311	1.0436	0.84588	0.94252
1	1st block	0.93779	1.188	1.0777	0.99339	1.0495	1.0278	1.0489	1.1353	0.89649	1.0816	0.78626	1.1035	1.0757	1.1406	1.0309	1.0437	0.84605	0.94251
1	1st block	0.93775	1.1879	1.0777	0.99357	1.0495	1.0278	1.0489	1.1353	0.89641	1.0817	0.78727	1.1035	1.0757	1.1406	1.0308	1.0437	0.84623	0.9425
1	1st block	0.93771	1.1878	1.0777	0.99375	1.0496	1.0278	1.049	1.1353	0.89634	1.0818	0.78827	1.1035	1.0757	1.1407	1.0307	1.0438	0.84641	0.94249
1	1st block	0.93767	1.1876	1.0777	0.99393	1.0496	1.0279	1.049	1.1353	0.89626	1.0819	0.78928	1.1035	1.0756	1.1407	1.0305	1.0438	0.8466	0.94249
1	1st block	0.93763	1.1875	1.0778	0.99412	1.0496	1.0279	1.049	1.1353	0.89619	1.082	0.7903	1.1036	1.0756	1.1408	1.0304	1.0439	0.84678	0.94248
1	1st block	0.93759	1.1874	1.0778	0.9943	1.0497	1.0279	1.049	1.1353	0.89611	1.0821	0.79131	1.1036	1.0756	1.1409	1.0302	1.0439	0.84697	0.94247
1	1st block	0.93755	1.1873	1.0778	0.99448	1.0497	1.0279	1.0491	1.1352	0.89604	1.0822	0.79233	1.1036	1.0756	1.1409	1.0301	1.044	0.84716	0.94246
1	1st block	0.93751	1.1871	1.0778	0.99466	1.0498	1.028	1.0491	1.1352	0.89596	1.0823	0.79335	1.1036	1.0756	1.141	1.03	1.044	0.84736	0.94245
1	1st block	0.93747	1.187	1.0778	0.99483	1.0498	1.028	1.0491	1.1352	0.89589	1.0824	0.79437	1.1037	1.0755	1.141	1.0298	1.0441	0.84756	0.94245
1	1st block	0.93743	1.1869	1.0779	0.99501	1.0498	1.028	1.0491	1.1352	0.89582	1.0825	0.7954	1.1037	1.0755	1.1411	1.0297	1.0441	0.84776	0.94244
1	1st block	0.93739	1.1868	1.0779	0.99519	1.0499	1.0281	1.0492	1.1352	0.89574	1.0826	0.79642	1.1037	1.0755	1.1411	1.0295	1.0442	0.84797	0.94243
1	1st block	0.93735	1.1866	1.0779	0.99537	1.0499	1.0281	1.0492	1.1351	0.89567	1.0827	0.79745	1.1037	1.0755	1.1412	1.0294	1.0442	0.84817	0.94242
1	1st block	0.93731	1.1865	1.0779	0.99555	1.05	1.0281	1.0492	1.1351	0.8956	1.0828	0.79848	1.1038	1.0755	1.1413	1.0292	1.0443	0.84838	0.94241
1	1st block	0.93727	1.1864	1.078	0.99573	1.05	1.0282	1.0493	1.1351	0.89553	1.0829	0.79951	1.1038	1.0754	1.1413	1.0291	1.0444	0.8486	0.9424
1	1st block	0.93724	1.1863	1.078	0.99591	1.05	1.0282	1.0493	1.1351	0.89546	1.083	0.80054	1.1038	1.0754	1.1414	1.0289	1.0444	0.84881	0.94239
1	1st block	0.9372	1.1862	1.078	0.99609	1.0501	1.0282	1.0493	1.135	0.89539	1.0831	0.80158	1.1038	1.0754	1.1414	1.0288	1.0445	0.84903	0.94238
1	1st block	0.93716	1.186	1.078	0.99626	1.0501	1.0283	1.0494	1.135	0.89532	1.0832	0.80261	1.1038	1.0754	1.1415	1.0287	1.0445	0.84926	0.94237
1	1st block	0.93712	1.1859	1.078	0.99644	1.0502	1.0283	1.0494	1.135	0.89525	1.0833	0.80365	1.1038	1.0753	1.1415	1.0285	1.0446	0.84948	0.94235
1	1st block	0.93708	1.1858	1.0781	0.99662	1.0502	1.0283	1.0494	1.1349	0.89518	1.0834	0.80468	1.1039	1.0753	1.1416	1.0284	1.0446	0.84971	0.94234
1	1st block	0.93704	1.1857	1.0781	0.9968	1.0503	1.0283	1.0494	1.1349	0.89511	1.0835	0.80572	1.1039	1.0753	1.1417	1.0282	1.0447	0.84994	0.94233
1	1st block	0.937	1.1856	1.0781	0.99697	1.0503	1.0284	1.0495	1.1349	0.89504	1.0836	0.80676	1.1039	1.0753	1.1417	1.0281	1.0447	0.85017	0.94232
1	1st block	0.93696	1.1855	1.0781	0.99715	1.0504	1.0284	1.0495	1.1349	0.89498	1.0837	0.8078	1.1039	1.0752	1.1418	1.0279	1.0448	0.85041	0.94231
1	1st block	0.93692	1.1853	1.0782	0.99732	1.0504	1.0284	1.0496	1.1348	0.89491	1.0838	0.80884	1.1039	1.0752	1.1418	1.0278	1.0449	0.85065	0.94229
1	1st block	0.93688	1.1852	1.0782	0.9975	1.0505	1.0285	1.0496	1.1348	0.89484	1.0839	0.80988	1.1039	1.0752	1.1419	1.0276	1.0449	0.85089	0.94228
1	1st block	0.93684	1.1851	1.0782	0.99767	1.0505	1.0285	1.0496	1.1348	0.89478	1.084	0.81091	1.104	1.0752	1.142	1.0275	1.045	0.85113	0.94227
1	1st block	0.9368	1.185	1.0782	0.99785	1.0506	1.0285	1.0497	1.1347	0.89471	1.0841	0.81195	1.104	1.0751	1.142	1.0273	1.045	0.85138	0.94225
1	1st block	0.93676	1.1849	1.0783	0.99802	1.0506	1.0285	1.0497	1.1347	0.89464	1.0842	0.813	1.104	1.0751	1.1421	1.0271	1.0451	0.85163	0.94224
1	1st block	0.93672	1.1848	1.0783	0.9982	1.0507	1.0286	1.0497	1.1347	0.89458	1.0843	0.81404	1.104	1.0751	1.1422	1.027	1.0451	0.85188	0.94222
1	1st block	0.93668	1.1847	1.0783	0.99837	1.0507	1.0286	1.0498	1.1346	0.89452	1.0844	0.81508	1.104	1.0751	1.1422	1.0268	1.0452	0.85213	0.94221
1	1st block	0.93664	1.1846	1.0783	0.99854	1.0508	1.0286	1.0498	1.1346	0.89445	1.0845	0.81612	1.104	1.075	1.1423	1.0267	1.0453	0.85239	0.94219
1	1st block	0.9366	1.1845	1.0784	0.99872	1.0508	1.0287	1.0499	1.1346	0.89439	1.0846	0.81716	1.104	1.075	1.1423	1.0265	1.0453	0.85265	0.94218
1	1st block	0.93656	1.1844	1.0784	0.99889	1.0509	1.0287	1.0499	1.1345	0.89432	1.0847	0.8182	1.104	1.075	1.1424	1.0264	1.0454	0.85291	0.94216
1	1st block	0.93652	1.1843	1.0784	0.99906	1.0509	1.0287	1.0499	1.1345	0.89426	1.0848	0.81923	1.1041	1.075	1.1425	1.0262	1.0454	0.85317	0.94215
1	1st block	0.93648	1.1842	1.0785	0.99923	1.051	1.0287	1.05	1.1344	0.8942	1.0848	0.82027	1.1041	1.0749	1.1425	1.0261	1.0455	0.85344	0.94213
1	1st block	0.93644	1.184	1.0785	0.9994	1.051	1.0288	1.05	1.1344	0.89414	1.0849	0.82131	1.1041	1.0749	1.1426	1.0259	1.0456	0.85371	0.94211
1	1st block	0.9364	1.1839	1.0785	0.99957	1.0511	1.0288	1.0501	1.1344	0.89408	1.085	0.82235	1.1041	1.0749	1.1427	1.0257	1.0456	0.85398	0.9421
1	1st block	0.93636	1.1838	1.0785	0.99974	1.0511	1.0288	1.0501	1.1343	0.89402	1.0851	0.82339	1.1041	1.0748	1.1427	1.0256	1.0457	0.85425	0.94208
1	1st block	0.93632	1.1837	1.0786	0.99991	1.0512	1.0288	1.0501	1.1343	0.89396	1.0852	0.82442	1.1041	1.0748	1.1428	1.0254	1.0457	0.85453	0.94206
1	1st block	0.93628	1.1836	1.0786	1.0001	1.0512	1.0289	1.0502	1.1342	0.8939	1.0853	0.82546	1.1041	1.0748	1.1429	1.0253	1.0458	0.8548	0.94204
1	1st block	0.93624	1.1835	1.0786	1.0003	1.0513	1.0289	1.0502	1.1342	0.89384	1.0854	0.82649	1.1041	1.0748	1.1429	1.0251	1.0459	0.85508	0.94202
1	1st block	0.9362	1.1834	1.0787	1.0004	1.0513	1.0289	1.0503	1.1341	0.89378	1.0854	0.82752	1.1041	1.0747	1.143	1.0249	1.0459	0.85537	0.942
1	1st block	0.93616	1.1834	1.0787	1.0006	1.0514	1.0289	1.0503	1.1341	0.89372	1.0855	0.82856	1.1041	1.0747	1.143	1.0248	1.046	0.85565	0.94198
1	1st block	0.93613	1.1833	1.0787	1.0008	1.0515	1.029	1.0504	1.1341	0.89366	1.0856	0.82959	1.1041	1.0747	1.1431	1.0246	1.046	0.85594	0.94196
1	1st block	0.93609	1.1832	1.0787	1.0009	1.0515	1.029	1.0504	1.134	0.89361	1.0857	0.83062	1.1041	1.0747	1.1432	1.0245	1.0461	0.85622	0.94194
1	1st block	0.93605	1.1831	1.0788	1.0011	1.0516	1.029	1.0505	1.134	0.89355	1.0858	0.83165	1.1041	1.0746	1.1432	1.0243	1.0462	0.85651	0.94192
1	1st block	0.93601	1.183	1.0788	1.0013	1.0516	1.029	1.0505	1.1339	0.89349	1.0858	0.83267	1.1041	1.0746	1.1433	1.0241	1.0462	0.85681	0.9419
1	1st block	0.93597	1.1829	1.0788	1.0014	1.0517	1.0291	1.0506	1.1339	0.89344	1.0859	0.8337	1.1041	1.0746	1.1434	1.024	1.0463	0.8571	0.94188
1	1st block	0.93593	1.1828	1.0789	1.0016	1.0518	1.0291	1.0506	1.1338	0.89338	1.086	0.83472	1.1041	1.0745	1.1434	1.0238	1.0464	0.8574	0.94186
1	1st block	0.93589	1.1827	1.0789	1.0017	1.0518	1.0291	1.0507	1.1338	0.89332	1.0861	0.83574	1.1041	1.0745	1.1435	1.0236	1.0464	0.8577	0.94183
1	1st block	0.93585	1.1826	1.0789	1.0019	1.0519	1.0291	1.0507	1.1337	0.89327	1.0862	0.83676	1.1041	1.0745	1.1436	1.0235	1.0465	0.858	0.94181
1	1st block	0.93581	1.1825	1.079	1.0021	1.0519	1.0291	1.0508	1.1337	0.89322	1.0862	0.83778	1.1041	1.0745	1.1436	1.0233	1.0465	0.8583	0.94179
1	1st block	0.93577	1.1824	1.079	1.0022	1.052	1.0292	1.0508	1.1336	0.89316	1.0863	0.8388	1.1041	1.0744	1.1437	1.0231	1.0466	0.85861	0.94176
1	1st block	0.93573	1.1823	1.079	1.0024	1.052	1.0292	1.0509	1.1336	0.89311	1.0864	0.83982	1.1041	1.0744	1.1438	1.023	1.0467	0.85891	0.94174
1	1st block	0.9357	1.1823	1.0791	1.0026	1.0521	1.0292	1.0509	1.1335	0.89306	1.0864	0.84083	1.1041	1.0744	1.1439	1.0228	1.0467	0.85922	0.94171
1	1st block	0.93566	1.1822	1.0791	1.0027	1.0522	1.0292	1.051	1.1335	0.893	1.0865	0.84184	1.1041	1.0744	1.1439	1.0226	1.0468	0.85953	0.94169
1	1st block	0.93562	1.1821	1.0791	1.0029	1.0522	1.0293	1.051	1.1334	0.89295	1.0866	0.84285	1.1041	1.0743	1.144	1.0224	1.0469	0.85984	0.94166
1	1st block	0.93558	1.182	1.0791	1.003	1.0523	1.0293	1.0511	1.1334	0.8929	1.0867	0.84386	1.1041	1.0743	1.1441	1.0223	1.0469	0.86016	0.94163
1	1st block	0.93554	1.1819	1.0792	1.0032	1.0524	1.0293	1.0511	1.1333	0.89285	1.0867	0.84486	1.1041	1.0743	1.1441	1.0221	1.047	0.86047	0.94161
1	1st block	0.9355	1.1818	1.0792	1.0034	1.0524	1.0293	1.0512	1.1333	0.8928	1.0868	0.84586	1.1041	1.0742	1.1442	1.0219	1.0471	0.86079	0.94158
1	1st block	0.93547	1.1818	1.0792	1.0035	1.0525	1.0293	1.0512	1.1332	0.89275	1.0869	0.84686	1.1041	1.0742	1.1443	1.0218	1.0471	0.86111	0.94155
1	1st block	0.93543	1.1817	1.0793	1.0037	1.0525	1.0294	1.0513	1.1332	0.8927	1.0869	0.84786	1.1041	1.0742	1.1443	1.0216	1.0472	0.86143	0.94152
1	1st block	0.93539	1.1816	1.0793	1.0038	1.0526	1.0294	1.0514	1.1331	0.89265	1.087	0.84886	1.1041	1.0742	1.1444	1.0214	1.0473	0.86176	0.9415
1	1st block	0.93535	1.1815	1.0793	1.004	1.0527	1.0294	1.0514	1.1331	0.8926	1.0871	0.84985	1.1041	1.0741	1.1445	1.0212	1.0473	0.86208	0.94147
1	1st block	0.93531	1.1815	1.0794	1.0041	1.0527	1.0294	1.0515	1.133	0.89255	1.0871	0.85084	1.1041	1.0741	1.1445	1.0211	1.0474	0.86241	0.94144
1	1st block	0.93528	1.1814	1.0794	1.0043	1.0528	1.0294	1.0515	1.133	0.8925	1.0872	0.85183	1.1041	1.0741	1.1446	1.0209	1.0475	0.86274	0.94141
1	1st block	0.93524	1.1813	1.0794	1.0044	1.0529	1.0295	1.0516	1.1329	0.89246	1.0872	0.85281	1.1041	1.0741	1.1447	1.0207	1.0476	0.86307	0.94138
1	1st block	0.9352	1.1812	1.0795	1.0046	1.0529	1.0295	1.0516	1.1328	0.89241	1.0873	0.85379	1.1041	1.074	1.1448	1.0205	1.0476	0.8634	0.94134
1	1st block	0.93517	1.1812	1.0795	1.0048	1.053	1.0295	1.0517	1.1328	0.89236	1.0874	0.85477	1.1041	1.074	1.1448	1.0203	1.0477	0.86374	0.94131
1	1st block	0.93513	1.1811	1.0795	1.0049	1.053	1.0295	1.0518	1.1327	0.89232	1.0874	0.85575	1.1041	1.074	1.1449	1.0202	1.0478	0.86407	0.94128
1	1st block	0.93509	1.181	1.0796	1.0051	1.0531	1.0295	1.0518	1.1327	0.89227	1.0875	0.85672	1.1041	1.074	1.145	1.02	1.0478	0.86441	0.94125
1	1st block	0.93506	1.181	1.0796	1.0052	1.0532	1.0296	1.0519	1.1326	0.89223	1.0875	0.85769	1.1041	1.0739	1.145	1.0198	1.0479	0.86475	0.94121
1	1st block	0.93502	1.1809	1.0796	1.0054	1.0532	1.0296	1.0519	1.1326	0.89218	1.0876	0.85866	1.1041	1.0739	1.1451	1.0196	1.048	0.86509	0.94118
1	1st block	0.93498	1.1808	1.0797	1.0055	1.0533	1.0296	1.052	1.1325	0.89214	1.0876	0.85963	1.1041	1.0739	1.1452	1.0194	1.048	0.86543	0.94114
1	1st block	0.93495	1.1808	1.0797	1.0057	1.0534	1.0296	1.0521	1.1324	0.89209	1.0877	0.86059	1.104	1.0739	1.1452	1.0193	1.0481	0.86577	0.94111
1	1st block	0.93491	1.1807	1.0797	1.0058	1.0534	1.0296	1.0521	1.1324	0.89205	1.0877	0.86155	1.104	1.0738	1.1453	1.0191	1.0482	0.86612	0.94107
1	1st block	0.93488	1.1806	1.0798	1.006	1.0535	1.0297	1.0522	1.1323	0.89201	1.0878	0.8625	1.104	1.0738	1.1454	1.0189	1.0483	0.86647	0.94104
1	1st block	0.93484	1.1806	1.0798	1.0061	1.0536	1.0297	1.0522	1.1323	0.89196	1.0878	0.86346	1.104	1.0738	1.1455	1.0187	1.0483	0.86681	0.941
1	1st block	0.93481	1.1805	1.0798	1.0062	1.0536	1.0297	1.0523	1.1322	0.89192	1.0879	0.86441	1.104	1.0738	1.1455	1.0185	1.0484	0.86716	0.94096
1	1st block	0.93477	1.1805	1.0799	1.0064	1.0537	1.0297	1.0524	1.1321	0.89188	1.0879	0.86535	1.104	1.0737	1.1456	1.0184	1.0485	0.86752	0.94093
1	1st block	0.93474	1.1804	1.0799	1.0065	1.0538	1.0297	1.0524	1.1321	0.89184	1.088	0.8663	1.104	1.0737	1.1457	1.0182	1.0486	0.86787	0.94089
1	1st block	0.9347	1.1803	1.0799	1.0067	1.0538	1.0298	1.0525	1.132	0.8918	1.088	0.86724	1.104	1.0737	1.1457	1.018	1.0486	0.86822	0.94085
1	1st block	0.93467	1.1803	1.08	1.0068	1.0539	1.0298	1.0526	1.132	0.89176	1.0881	0.86817	1.104	1.0737	1.1458	1.0178	1.0487	0.86858	0.94081
1	1st block	0.93463	1.1802	1.08	1.007	1.054	1.0298	1.0526	1.1319	0.89172	1.0881	0.8691	1.1039	1.0736	1.1459	1.0176	1.0488	0.86894	0.94077
1	1st block	0.9346	1.1802	1.08	1.0071	1.054	1.0298	1.0527	1.1318	0.89168	1.0882	0.87003	1.1039	1.0736	1.146	1.0174	1.0488	0.8693	0.94073
1	1st block	0.93457	1.1801	1.0801	1.0073	1.0541	1.0298	1.0528	1.1318	0.89164	1.0882	0.87096	1.1039	1.0736	1.146	1.0172	1.0489	0.86966	0.94069
1	1st block	0.93453	1.1801	1.0801	1.0074	1.0542	1.0298	1.0528	1.1317	0.8916	1.0883	0.87188	1.1039	1.0736	1.1461	1.0171	1.049	0.87002	0.94065
1	1st block	0.9345	1.18	1.0801	1.0075	1.0542	1.0299	1.0529	1.1317	0.89156	1.0883	0.8728	1.1039	1.0736	1.1462	1.0169	1.0491	0.87038	0.94061
1	1st block	0.93447	1.18	1.0802	1.0077	1.0543	1.0299	1.053	1.1316	0.89152	1.0883	0.87372	1.1039	1.0735	1.1463	1.0167	1.0491	0.87074	0.94056
1	1st block	0.93443	1.1799	1.0802	1.0078	1.0544	1.0299	1.053	1.1315	0.89148	1.0884	0.87463	1.1039	1.0735	1.1463	1.0165	1.0492	0.87111	0.94052
1	1st block	0.9344	1.1799	1.0802	1.008	1.0544	1.0299	1.0531	1.1315	0.89145	1.0884	0.87554	1.1039	1.0735	1.1464	1.0163	1.0493	0.87148	0.94048
1	1st block	0.93437	1.1798	1.0803	1.0081	1.0545	1.0299	1.0532	1.1314	0.89141	1.0884	0.87645	1.1038	1.0735	1.1465	1.0161	1.0494	0.87184	0.94044
1	1st block	0.93434	1.1798	1.0803	1.0082	1.0546	1.0299	1.0533	1.1313	0.89137	1.0885	0.87735	1.1038	1.0734	1.1465	1.0159	1.0495	0.87221	0.94039
1	1st block	0.93431	1.1798	1.0803	1.0084	1.0547	1.03	1.0533	1.1313	0.89134	1.0885	0.87825	1.1038	1.0734	1.1466	1.0157	1.0495	0.87258	0.94035
1	1st block	0.93427	1.1797	1.0804	1.0085	1.0547	1.03	1.0534	1.1312	0.8913	1.0886	0.87914	1.1038	1.0734	1.1467	1.0155	1.0496	0.87296	0.9403
1	1st block	0.93424	1.1797	1.0804	1.0086	1.0548	1.03	1.0535	1.1312	0.89127	1.0886	0.88003	1.1038	1.0734	1.1468	1.0153	1.0497	0.87333	0.94026
1	1st block	0.93421	1.1796	1.0804	1.0088	1.0549	1.03	1.0535	1.1311	0.89123	1.0886	0.88092	1.1038	1.0734	1.1468	1.0152	1.0498	0.8737	0.94021
1	1st block	0.93418	1.1796	1.0805	1.0089	1.0549	1.03	1.0536	1.131	0.8912	1.0886	0.8818	1.1038	1.0734	1.1469	1.015	1.0498	0.87408	0.94016
1	1st block	0.93415	1.1796	1.0805	1.009	1.055	1.03	1.0537	1.131	0.89116	1.0887	0.88268	1.1037	1.0733	1.147	1.0148	1.0499	0.87446	0.94012
1	1st block	0.93412	1.1795	1.0805	1.0092	1.0551	1.03	1.0538	1.1309	0.89113	1.0887	0.88356	1.1037	1.0733	1.1471	1.0146	1.05	0.87483	0.94007
1	1st block	0.93409	1.1795	1.0806	1.0093	1.0551	1.0301	1.0538	1.1308	0.8911	1.0887	0.88443	1.1037	1.0733	1.1471	1.0144	1.0501	0.87521	0.94002
1	1st block	0.93407	1.1795	1.0806	1.0094	1.0552	1.0301	1.0539	1.1308	0.89106	1.0888	0.88529	1.1037	1.0733	1.1472	1.0142	1.0501	0.87559	0.93998
1	1st block	0.93404	1.1794	1.0806	1.0096	1.0553	1.0301	1.054	1.1307	0.89103	1.0888	0.88616	1.1037	1.0733	1.1473	1.014	1.0502	0.87597	0.93993
1	1st block	0.93401	1.1794	1.0807	1.0097	1.0553	1.0301	1.0541	1.1306	0.891	1.0888	0.88702	1.1037	1.0732	1.1473	1.0138	1.0503	0.87636	0.93988
1	1st block	0.93398	1.1794	1.0807	1.0098	1.0554	1.0301	1.0541	1.1306	0.89097	1.0888	0.88787	1.1037	1.0732	1.1474	1.0136	1.0504	0.87674	0.93983
1	1st block	0.93395	1.1793	1.0807	1.0099	1.0555	1.0301	1.0542	1.1305	0.89093	1.0889	0.88873	1.1036	1.0732	1.1475	1.0134	1.0505	0.87712	0.93978
1	1st block	0.93393	1.1793	1.0808	1.0101	1.0555	1.0301	1.0543	1.1304	0.8909	1.0889	0.88958	1.1036	1.0732	1.1476	1.0132	1.0505	0.87751	0.93973
1	1st block	0.9339	1.1793	1.0808	1.0102	1.0556	1.0302	1.0544	1.1304	0.89087	1.0889	0.89042	1.1036	1.0732	1.1476	1.013	1.0506	0.87789	0.93968
1	1st block	0.93387	1.1793	1.0808	1.0103	1.0557	1.0302	1.0544	1.1303	0.89084	1.0889	0.89126	1.1036	1.0732	1.1477	1.0128	1.0507	0.87828	0.93963
1	1st block	0.93385	1.1792	1.0809	1.0104	1.0557	1.0302	1.0545	1.1302	0.89081	1.0889	0.8921	1.1036	1.0732	1.1478	1.0126	1.0508	0.87867	0.93958
1	1st block	0.93382	1.1792	1.0809	1.0106	1.0558	1.0302	1.0546	1.1302	0.89078	1.089	0.89293	1.1036	1.0731	1.1479	1.0124	1.0509	0.87906	0.93953
1	1st block	0.93379	1.1792	1.0809	1.0107	1.0559	1.0302	1.0547	1.1301	0.89075	1.089	0.89376	1.1035	1.0731	1.1479	1.0122	1.0509	0.87945	0.93948
1	1st block	0.93377	1.1792	1.081	1.0108	1.0559	1.0302	1.0548	1.13	0.89072	1.089	0.89458	1.1035	1.0731	1.148	1.012	1.051	0.87984	0.93943
1	1st block	0.93374	1.1792	1.081	1.0109	1.056	1.0302	1.0548	1.13	0.89069	1.089	0.8954	1.1035	1.0731	1.1481	1.0118	1.0511	0.88023	0.93938
1	1st block	0.93372	1.1792	1.081	1.011	1.0561	1.0303	1.0549	1.1299	0.89067	1.089	0.89622	1.1035	1.0731	1.1481	1.0116	1.0512	0.88062	0.93933
1	1st block	0.9337	1.1791	1.0811	1.0112	1.0561	1.0303	1.055	1.1298	0.89064	1.089	0.89703	1.1035	1.0731	1.1482	1.0114	1.0513	0.88101	0.93928
1	1st block	0.93367	1.1791	1.0811	1.0113	1.0562	1.0303	1.0551	1.1298	0.89061	1.0891	0.89783	1.1035	1.0731	1.1483	1.0112	1.0513	0.88141	0.93922
1	1st block	0.93365	1.1791	1.0811	1.0114	1.0563	1.0303	1.0552	1.1297	0.89058	1.0891	0.89864	1.1034	1.073	1.1484	1.0111	1.0514	0.8818	0.93917
1	1st block	0.93363	1.1791	1.0812	1.0115	1.0564	1.0303	1.0552	1.1296	0.89056	1.0891	0.89944	1.1034	1.073	1.1484	1.0109	1.0515	0.8822	0.93912
1	1st block	0.9336	1.1791	1.0812	1.0116	1.0564	1.0303	1.0553	1.1296	0.89053	1.0891	0.90023	1.1034	1.073	1.1485	1.0107	1.0516	0.88259	0.93907
1	1st block	0.93358	1.1791	1.0812	1.0118	1.0565	1.0303	1.0554	1.1295	0.8905	1.0891	0.90102	1.1034	1.073	1.1486	1.0105	1.0517	0.88299	0.93901
1	1st block	0.93356	1.1791	1.0813	1.0119	1.0566	1.0303	1.0555	1.1294	0.89048	1.0891	0.90181	1.1034	1.073	1.1487	1.0103	1.0518	0.88339	0.93896
1	1st block	0.93354	1.1791	1.0813	1.012	1.0566	1.0304	1.0556	1.1294	0.89045	1.0891	0.90259	1.1034	1.073	1.1487	1.0101	1.0518	0.88378	0.93891
1	1st block	0.93352	1.1791	1.0813	1.0121	1.0567	1.0304	1.0556	1.1293	0.89043	1.0891	0.90337	1.1033	1.073	1.1488	1.0099	1.0519	0.88418	0.93886
1	1st block	0.9335	1.1791	1.0813	1.0122	1.0568	1.0304	1.0557	1.1292	0.8904	1.0891	0.90414	1.1033	1.073	1.1489	1.0097	1.052	0.88458	0.9388
1	1st block	0.93348	1.1791	1.0814	1.0123	1.0568	1.0304	1.0558	1.1292	0.89038	1.0891	0.90491	1.1033	1.073	1.1489	1.0095	1.0521	0.88498	0.93875
1	1st block	0.93346	1.1791	1.0814	1.0124	1.0569	1.0304	1.0559	1.1291	0.89035	1.0891	0.90568	1.1033	1.073	1.149	1.0093	1.0522	0.88538	0.93869
1	1st block	0.93344	1.1791	1.0814	1.0125	1.057	1.0304	1.056	1.129	0.89033	1.0891	0.90644	1.1033	1.073	1.1491	1.0091	1.0523	0.88578	0.93864
1	1st block	0.93342	1.1791	1.0815	1.0127	1.057	1.0304	1.0561	1.129	0.89031	1.0891	0.90719	1.1033	1.0729	1.1491	1.0089	1.0523	0.88618	0.93859
1	1st block	0.9334	1.1791	1.0815	1.0128	1.0571	1.0304	1.0562	1.1289	0.89028	1.0891	0.90795	1.1032	1.0729	1.1492	1.0087	1.0524	0.88658	0.93853
1	1st block	0.93339	1.1791	1.0815	1.0129	1.0572	1.0305	1.0562	1.1288	0.89026	1.0891	0.90869	1.1032	1.0729	1.1493	1.0085	1.0525	0.88699	0.93848
1	1st block	0.93337	1.1791	1.0816	1.013	1.0572	1.0305	1.0563	1.1288	0.89024	1.0891	0.90944	1.1032	1.0729	1.1494	1.0083	1.0526	0.88739	0.93842
1	1st block	0.93335	1.1791	1.0816	1.0131	1.0573	1.0305	1.0564	1.1287	0.89021	1.0891	0.91017	1.1032	1.0729	1.1494	1.0081	1.0527	0.88779	0.93837
1	1st block	0.93334	1.1791	1.0816	1.0132	1.0574	1.0305	1.0565	1.1286	0.89019	1.0891	0.91091	1.1032	1.0729	1.1495	1.0079	1.0527	0.8882	0.93831
1	1st block	0.93332	1.1791	1.0816	1.0133	1.0574	1.0305	1.0566	1.1285	0.89017	1.0891	0.91164	1.1032	1.0729	1.1496	1.0077	1.0528	0.8886	0.93826
1	1st block	0.93331	1.1791	1.0817	1.0134	1.0575	1.0305	1.0567	1.1285	0.89015	1.0891	0.91236	1.1031	1.0729	1.1496	1.0074	1.0529	0.889	0.93821
1	1st block	0.93329	1.1792	1.0817	1.0135	1.0576	1.0305	1.0568	1.1284	0.89013	1.0891	0.91308	1.1031	1.0729	1.1497	1.0072	1.053	0.88941	0.93815
1	1st block	0.93328	1.1792	1.0817	1.0136	1.0576	1.0305	1.0568	1.1283	0.89011	1.0891	0.9138	1.1031	1.0729	1.1498	1.007	1.0531	0.88981	0.9381
1	1st block	0.93326	1.1792	1.0818	1.0137	1.0577	1.0305	1.0569	1.1283	0.89009	1.0891	0.91451	1.1031	1.0729	1.1498	1.0068	1.0532	0.89022	0.93804
1	1st block	0.93325	1.1792	1.0818	1.0138	1.0578	1.0306	1.057	1.1282	0.89007	1.0891	0.91522	1.1031	1.0729	1.1499	1.0066	1.0532	0.89063	0.93799
1	1st block	0.93324	1.1792	1.0818	1.0139	1.0578	1.0306	1.0571	1.1281	0.89005	1.0891	0.91592	1.1031	1.0729	1.15	1.0064	1.0533	0.89103	0.93793
1	1st block	0.93322	1.1792	1.0818	1.014	1.0579	1.0306	1.0572	1.1281	0.89003	1.0891	0.91662	1.103	1.0729	1.1501	1.0062	1.0534	0.89144	0.93788
1	1st block	0.93321	1.1793	1.0819	1.0141	1.058	1.0306	1.0573	1.128	0.89001	1.0891	0.91731	1.103	1.0729	1.1501	1.006	1.0535	0.89184	0.93782
1	1st block	0.9332	1.1793	1.0819	1.0142	1.058	1.0306	1.0574	1.1279	0.88999	1.0891	0.918	1.103	1.0729	1.1502	1.0058	1.0536	0.89225	0.93777
1	1st block	0.93319	1.1793	1.0819	1.0143	1.0581	1.0306	1.0575	1.1279	0.88997	1.0891	0.91869	1.103	1.0729	1.1503	1.0056	1.0537	0.89266	0.93771
1	1st block	0.93318	1.1793	1.082	1.0144	1.0582	1.0306	1.0576	1.1278	0.88995	1.089	0.91937	1.103	1.0729	1.1503	1.0054	1.0537	0.89306	0.93766
1	1st block	0.93317	1.1794	1.082	1.0145	1.0582	1.0306	1.0576	1.1277	0.88994	1.089	0.92004	1.103	1.0729	1.1504	1.0052	1.0538	0.89347	0.9376
1	1st block	0.93316	1.1794	1.082	1.0146	1.0583	1.0306	1.0577	1.1277	0.88992	1.089	0.92071	1.103	1.0729	1.1505	1.005	1.0539	0.89388	0.93755
1	1st block	0.93315	1.1794	1.082	1.0147	1.0584	1.0306	1.0578	1.1276	0.8899	1.089	0.92138	1.1029	1.0729	1.1505	1.0048	1.054	0.89429	0.93749
1	1st block	0.93314	1.1795	1.0821	1.0148	1.0584	1.0307	1.0579	1.1275	0.88988	1.089	0.92204	1.1029	1.0729	1.1506	1.0046	1.0541	0.89469	0.93744
1	1st block	0.93313	1.1795	1.0821	1.0149	1.0585	1.0307	1.058	1.1275	0.88987	1.089	0.9227	1.1029	1.0729	1.1507	1.0044	1.0542	0.8951	0.93738
1	1st block	0.93313	1.1795	1.0821	1.015	1.0585	1.0307	1.0581	1.1274	0.88985	1.089	0.92335	1.1029	1.0729	1.1507	1.0042	1.0542	0.89551	0.93733
1	1st block	0.93312	1.1796	1.0821	1.0151	1.0586	1.0307	1.0582	1.1273	0.88984	1.0889	0.924	1.1029	1.0729	1.1508	1.004	1.0543	0.89592	0.93727
1	1st block	0.93311	1.1796	1.0822	1.0152	1.0587	1.0307	1.0583	1.1273	0.88982	1.0889	0.92464	1.1029	1.0729	1.1509	1.0038	1.0544	0.89632	0.93722
1	1st block	0.93311	1.1796	1.0822	1.0153	1.0587	1.0307	1.0584	1.1272	0.8898	1.0889	0.92528	1.1029	1.0729	1.1509	1.0036	1.0545	0.89673	0.93716
1	1st block	0.9331	1.1797	1.0822	1.0154	1.0588	1.0307	1.0584	1.1271	0.88979	1.0889	0.92591	1.1029	1.0729	1.151	1.0034	1.0546	0.89714	0.93711
1	1st block	0.9331	1.1797	1.0822	1.0155	1.0589	1.0307	1.0585	1.1271	0.88977	1.0889	0.92654	1.1028	1.0729	1.151	1.0032	1.0547	0.89755	0.93706
1	1st block	0.93309	1.1798	1.0823	1.0156	1.0589	1.0307	1.0586	1.127	0.88976	1.0888	0.92716	1.1028	1.0729	1.1511	1.003	1.0547	0.89795	0.937
1	1st block	0.93309	1.1798	1.0823	1.0157	1.059	1.0307	1.0587	1.1269	0.88975	1.0888	0.92778	1.1028	1.0729	1.1512	1.0028	1.0548	0.89836	0.93695
1	1st block	0.93308	1.1798	1.0823	1.0158	1.0591	1.0307	1.0588	1.1268	0.88973	1.0888	0.9284	1.1028	1.0729	1.1512	1.0026	1.0549	0.89877	0.93689
1	1st block	0.93308	1.1799	1.0823	1.0159	1.0591	1.0307	1.0589	1.1268	0.88972	1.0888	0.92901	1.1028	1.0729	1.1513	1.0024	1.055	0.89918	0.93684
1	1st block	0.93308	1.1799	1.0824	1.016	1.0592	1.0307	1.059	1.1267	0.8897	1.0887	0.92961	1.1028	1.073	1.1514	1.0022	1.0551	0.89958	0.93679
1	1st block	0.93308	1.18	1.0824	1.0161	1.0593	1.0308	1.0591	1.1266	0.88969	1.0887	0.93021	1.1028	1.073	1.1514	1.002	1.0552	0.89999	0.93673
1	1st block	0.93307	1.18	1.0824	1.0162	1.0593	1.0308	1.0592	1.1266	0.88968	1.0887	0.93081	1.1028	1.073	1.1515	1.0018	1.0552	0.9004	0.93668
1	1st block	0.93307	1.1801	1.0824	1.0162	1.0594	1.0308	1.0593	1.1265	0.88967	1.0887	0.9314	1.1027	1.073	1.1515	1.0017	1.0553	0.9008	0.93663
1	1st block	0.93307	1.1801	1.0824	1.0163	1.0595	1.0308	1.0593	1.1264	0.88965	1.0886	0.93198	1.1027	1.073	1.1516	1.0015	1.0554	0.90121	0.93657
1	1st block	0.93307	1.1802	1.0825	1.0164	1.0595	1.0308	1.0594	1.1264	0.88964	1.0886	0.93256	1.1027	1.073	1.1517	1.0013	1.0555	0.90162	0.93652
1	1st block	0.93307	1.1803	1.0825	1.0165	1.0596	1.0308	1.0595	1.1263	0.88963	1.0886	0.93314	1.1027	1.073	1.1517	1.0011	1.0556	0.90202	0.93647
1	1st block	0.93307	1.1803	1.0825	1.0166	1.0596	1.0308	1.0596	1.1262	0.88962	1.0885	0.93371	1.1027	1.073	1.1518	1.0009	1.0557	0.90243	0.93641
1	1st block	0.93307	1.1804	1.0825	1.0167	1.0597	1.0308	1.0597	1.1262	0.88961	1.0885	0.93428	1.1027	1.073	1.1518	1.0007	1.0557	0.90283	0.93636
1	1st block	0.93307	1.1804	1.0826	1.0168	1.0598	1.0308	1.0598	1.1261	0.8896	1.0885	0.93484	1.1027	1.073	1.1519	1.0005	1.0558	0.90324	0.93631
1	1st block	0.93308	1.1805	1.0826	1.0169	1.0598	1.0308	1.0599	1.126	0.88959	1.0885	0.9354	1.1027	1.073	1.152	1.0003	1.0559	0.90364	0.93626
1	1st block	0.93308	1.1806	1.0826	1.017	1.0599	1.0308	1.06	1.126	0.88958	1.0884	0.93595	1.1027	1.0731	1.152	1.0001	1.056	0.90405	0.9362
1	1st block	0.93308	1.1806	1.0826	1.017	1.06	1.0308	1.0601	1.1259	0.88957	1.0884	0.9365	1.1027	1.0731	1.1521	0.9999	1.0561	0.90445	0.93615
1	1st block	0.93308	1.1807	1.0826	1.0171	1.06	1.0308	1.0602	1.1258	0.88956	1.0884	0.93704	1.1026	1.0731	1.1521	0.99971	1.0562	0.90486	0.9361
1	1st block	0.93309	1.1807	1.0827	1.0172	1.0601	1.0308	1.0602	1.1258	0.88955	1.0883	0.93758	1.1026	1.0731	1.1522	0.99952	1.0562	0.90526	0.93605
1	1st block	0.93309	1.1808	1.0827	1.0173	1.0601	1.0308	1.0603	1.1257	0.88954	1.0883	0.93811	1.1026	1.0731	1.1522	0.99933	1.0563	0.90567	0.936
1	1st block	0.9331	1.1809	1.0827	1.0174	1.0602	1.0308	1.0604	1.1256	0.88953	1.0882	0.93864	1.1026	1.0731	1.1523	0.99914	1.0564	0.90607	0.93595
1	1st block	0.9331	1.181	1.0827	1.0175	1.0603	1.0308	1.0605	1.1256	0.88952	1.0882	0.93916	1.1026	1.0731	1.1523	0.99895	1.0565	0.90647	0.9359
1	1st block	0.93311	1.181	1.0827	1.0175	1.0603	1.0308	1.0606	1.1255	0.88951	1.0882	0.93968	1.1026	1.0731	1.1524	0.99876	1.0566	0.90687	0.93585
1	1st block	0.93311	1.1811	1.0827	1.0176	1.0604	1.0309	1.0607	1.1254	0.88951	1.0881	0.94019	1.1026	1.0732	1.1525	0.99857	1.0566	0.90728	0.9358
1	1st block	0.93312	1.1812	1.0828	1.0177	1.0605	1.0309	1.0608	1.1254	0.8895	1.0881	0.9407	1.1026	1.0732	1.1525	0.99839	1.0567	0.90768	0.93575
1	1st block	0.93313	1.1812	1.0828	1.0178	1.0605	1.0309	1.0609	1.1253	0.88949	1.0881	0.9412	1.1026	1.0732	1.1526	0.9982	1.0568	0.90808	0.9357
1	1st block	0.93313	1.1813	1.0828	1.0179	1.0606	1.0309	1.061	1.1253	0.88948	1.088	0.9417	1.1026	1.0732	1.1526	0.99802	1.0569	0.90848	0.93565
1	1st block	0.93314	1.1814	1.0828	1.018	1.0606	1.0309	1.0611	1.1252	0.88948	1.088	0.94219	1.1026	1.0732	1.1527	0.99783	1.057	0.90888	0.9356
1	1st block	0.93315	1.1815	1.0828	1.018	1.0607	1.0309	1.0611	1.1251	0.88947	1.0879	0.94268	1.1026	1.0732	1.1527	0.99765	1.0571	0.90928	0.93555
1	1st block	0.93316	1.1815	1.0828	1.0181	1.0608	1.0309	1.0612	1.1251	0.88947	1.0879	0.94317	1.1026	1.0733	1.1528	0.99747	1.0571	0.90968	0.9355
1	1st block	0.93317	1.1816	1.0829	1.0182	1.0608	1.0309	1.0613	1.125	0.88946	1.0879	0.94365	1.1025	1.0733	1.1528	0.99729	1.0572	0.91008	0.93545
1	1st block	0.93318	1.1817	1.0829	1.0183	1.0609	1.0309	1.0614	1.1249	0.88945	1.0878	0.94412	1.1025	1.0733	1.1529	0.99711	1.0573	0.91048	0.9354
1	1st block	0.93319	1.1818	1.0829	1.0184	1.061	1.0309	1.0615	1.1249	0.88945	1.0878	0.94459	1.1025	1.0733	1.1529	0.99693	1.0574	0.91088	0.93536
1	1st block	0.9332	1.1819	1.0829	1.0184	1.061	1.0309	1.0616	1.1248	0.88944	1.0877	0.94505	1.1025	1.0733	1.153	0.99675	1.0575	0.91128	0.93531
1	1st block	0.93321	1.182	1.0829	1.0185	1.0611	1.0309	1.0617	1.1247	0.88944	1.0877	0.94551	1.1025	1.0733	1.153	0.99657	1.0576	0.91167	0.93526
1	1st block	0.93322	1.182	1.0829	1.0186	1.0611	1.0309	1.0618	1.1247	0.88944	1.0876	0.94597	1.1025	1.0734	1.1531	0.9964	1.0576	0.91207	0.93521
1	1st block	0.93323	1.1821	1.0829	1.0187	1.0612	1.0309	1.0619	1.1246	0.88943	1.0876	0.94641	1.1025	1.0734	1.1531	0.99622	1.0577	0.91247	0.93517
1	1st block	0.93325	1.1822	1.083	1.0188	1.0613	1.0309	1.062	1.1245	0.88943	1.0875	0.94686	1.1025	1.0734	1.1532	0.99605	1.0578	0.91286	0.93512
1	1st block	0.93326	1.1823	1.083	1.0188	1.0613	1.0309	1.062	1.1245	0.88943	1.0875	0.9473	1.1025	1.0734	1.1532	0.99588	1.0579	0.91326	0.93507
1	1st block	0.93327	1.1824	1.083	1.0189	1.0614	1.0309	1.0621	1.1244	0.88942	1.0874	0.94773	1.1025	1.0734	1.1532	0.99571	1.058	0.91365	0.93503
1	1st block	0.93329	1.1825	1.083	1.019	1.0614	1.0309	1.0622	1.1244	0.88942	1.0874	0.94816	1.1025	1.0735	1.1533	0.99554	1.058	0.91405	0.93498
1	1st block	0.9333	1.1826	1.083	1.0191	1.0615	1.0309	1.0623	1.1243	0.88942	1.0874	0.94859	1.1025	1.0735	1.1533	0.99537	1.0581	0.91444	0.93494
1	1st block	0.93332	1.1827	1.083	1.0191	1.0616	1.0309	1.0624	1.1242	0.88942	1.0873	0.94901	1.1025	1.0735	1.1534	0.9952	1.0582	0.91484	0.93489
1	1st block	0.93333	1.1828	1.083	1.0192	1.0616	1.0309	1.0625	1.1242	0.88941	1.0873	0.94942	1.1025	1.0735	1.1534	0.99504	1.0583	0.91523	0.93485
1	1st block	0.93335	1.1829	1.083	1.0193	1.0617	1.0309	1.0626	1.1241	0.88941	1.0872	0.94983	1.1025	1.0735	1.1535	0.99487	1.0584	0.91562	0.9348
1	1st block	0.93336	1.1829	1.083	1.0194	1.0617	1.0309	1.0627	1.124	0.88941	1.0872	0.95024	1.1025	1.0736	1.1535	0.99471	1.0584	0.91601	0.93476
1	1st block	0.93338	1.183	1.0831	1.0194	1.0618	1.0309	1.0628	1.124	0.88941	1.0871	0.95064	1.1025	1.0736	1.1535	0.99455	1.0585	0.9164	0.93471
1	1st block	0.9334	1.1831	1.0831	1.0195	1.0619	1.0309	1.0628	1.1239	0.88941	1.087	0.95103	1.1025	1.0736	1.1536	0.99439	1.0586	0.91679	0.93467
1	1st block	0.93341	1.1832	1.0831	1.0196	1.0619	1.0309	1.0629	1.1239	0.88941	1.087	0.95142	1.1025	1.0736	1.1536	0.99423	1.0587	0.91718	0.93463
1	1st block	0.93343	1.1833	1.0831	1.0197	1.062	1.0309	1.063	1.1238	0.88941	1.0869	0.95181	1.1025	1.0736	1.1537	0.99407	1.0588	0.91757	0.93458
1	1st block	0.93345	1.1834	1.0831	1.0197	1.062	1.0309	1.0631	1.1237	0.88941	1.0869	0.95219	1.1025	1.0737	1.1537	0.99391	1.0589	0.91796	0.93454
1	1st block	0.93347	1.1835	1.0831	1.0198	1.0621	1.0309	1.0632	1.1237	0.88941	1.0868	0.95257	1.1025	1.0737	1.1537	0.99376	1.0589	0.91835	0.9345
1	1st block	0.93349	1.1836	1.0831	1.0199	1.0622	1.0309	1.0633	1.1236	0.88942	1.0868	0.95294	1.1025	1.0737	1.1538	0.99361	1.059	0.91874	0.93445
1	1st block	0.93351	1.1837	1.0831	1.0199	1.0622	1.0309	1.0634	1.1235	0.88942	1.0867	0.9533	1.1025	1.0737	1.1538	0.99346	1.0591	0.91912	0.93441
1	1st block	0.93353	1.1838	1.0831	1.02	1.0623	1.0309	1.0635	1.1235	0.88942	1.0867	0.95366	1.1025	1.0738	1.1538	0.99331	1.0592	0.91951	0.93437
1	1st block	0.93355	1.1839	1.0831	1.0201	1.0623	1.0309	1.0636	1.1234	0.88942	1.0866	0.95402	1.1025	1.0738	1.1539	0.99316	1.0593	0.91989	0.93433
1	1st block	0.93357	1.1841	1.0831	1.0202	1.0624	1.0309	1.0636	1.1234	0.88942	1.0866	0.95437	1.1025	1.0738	1.1539	0.99301	1.0593	0.92028	0.93429
1	1st block	0.93359	1.1842	1.0831	1.0202	1.0624	1.0309	1.0637	1.1233	0.88943	1.0865	0.95472	1.1025	1.0738	1.154	0.99287	1.0594	0.92066	0.93425
1	1st block	0.93361	1.1843	1.0831	1.0203	1.0625	1.0309	1.0638	1.1232	0.88943	1.0864	0.95506	1.1025	1.0738	1.154	0.99273	1.0595	0.92105	0.93421
1	1st block	0.93363	1.1844	1.0831	1.0204	1.0626	1.0309	1.0639	1.1232	0.88943	1.0864	0.9554	1.1025	1.0739	1.154	0.99258	1.0596	0.92143	0.93417
1	1st block	0.93366	1.1845	1.0831	1.0204	1.0626	1.0309	1.064	1.1231	0.88944	1.0863	0.95573	1.1025	1.0739	1.1541	0.99244	1.0597	0.92181	0.93413
1	1st block	0.93368	1.1846	1.0831	1.0205	1.0627	1.0308	1.0641	1.1231	0.88944	1.0863	0.95606	1.1025	1.0739	1.1541	0.99231	1.0597	0.92219	0.93409
1	1st block	0.9337	1.1847	1.0831	1.0206	1.0627	1.0308	1.0642	1.123	0.88945	1.0862	0.95638	1.1025	1.0739	1.1541	0.99217	1.0598	0.92257	0.93405
1	1st block	0.93373	1.1848	1.0831	1.0206	1.0628	1.0308	1.0643	1.123	0.88945	1.0862	0.9567	1.1025	1.074	1.1541	0.99204	1.0599	0.92295	0.93401
1	1st block	0.93375	1.1849	1.0831	1.0207	1.0628	1.0308	1.0643	1.1229	0.88946	1.0861	0.95701	1.1025	1.074	1.1542	0.9919	1.06	0.92333	0.93397
1	1st block	0.93377	1.185	1.0831	1.0208	1.0629	1.0308	1.0644	1.1228	0.88947	1.086	0.95732	1.1025	1.074	1.1542	0.99177	1.0601	0.92371	0.93394
1	1st block	0.9338	1.1851	1.0831	1.0208	1.063	1.0308	1.0645	1.1228	0.88947	1.086	0.95762	1.1025	1.074	1.1542	0.99165	1.0601	0.92409	0.9339
1	1st block	0.93382	1.1852	1.0831	1.0209	1.063	1.0308	1.0646	1.1227	0.88948	1.0859	0.95792	1.1025	1.0741	1.1543	0.99152	1.0602	0.92446	0.93386
1	1st block	0.93385	1.1854	1.0831	1.021	1.0631	1.0308	1.0647	1.1227	0.88949	1.0859	0.95822	1.1025	1.0741	1.1543	0.99139	1.0603	0.92484	0.93382
1	1st block	0.93388	1.1855	1.0831	1.021	1.0631	1.0308	1.0648	1.1226	0.88949	1.0858	0.95851	1.1025	1.0741	1.1543	0.99127	1.0604	0.92521	0.93379
1	1st block	0.9339	1.1856	1.0831	1.0211	1.0632	1.0308	1.0649	1.1225	0.8895	1.0857	0.95879	1.1025	1.0741	1.1543	0.99115	1.0605	0.92559	0.93375
1	1st block	0.93393	1.1857	1.0831	1.0212	1.0632	1.0308	1.0649	1.1225	0.88951	1.0857	0.95907	1.1025	1.0742	1.1544	0.99103	1.0605	0.92596	0.93371
1	1st block	0.93396	1.1858	1.0831	1.0212	1.0633	1.0308	1.065	1.1224	0.88952	1.0856	0.95935	1.1025	1.0742	1.1544	0.99091	1.0606	0.92634	0.93368
1	1st block	0.93398	1.1859	1.0831	1.0213	1.0633	1.0308	1.0651	1.1224	0.88953	1.0855	0.95962	1.1025	1.0742	1.1544	0.9908	1.0607	0.92671	0.93364
1	1st block	0.93401	1.186	1.0831	1.0214	1.0634	1.0308	1.0652	1.1223	0.88954	1.0855	0.95988	1.1025	1.0742	1.1544	0.99069	1.0608	0.92708	0.93361
1	1st block	0.93404	1.1862	1.0831	1.0214	1.0635	1.0308	1.0653	1.1223	0.88955	1.0854	0.96014	1.1025	1.0743	1.1545	0.99057	1.0608	0.92745	0.93357
1	1st block	0.93407	1.1863	1.0831	1.0215	1.0635	1.0308	1.0654	1.1222	0.88956	1.0853	0.9604	1.1025	1.0743	1.1545	0.99047	1.0609	0.92782	0.93354
1	1st block	0.9341	1.1864	1.0831	1.0216	1.0636	1.0307	1.0655	1.1222	0.88957	1.0853	0.96065	1.1025	1.0743	1.1545	0.99036	1.061	0.92819	0.9335
1	1st block	0.93413	1.1865	1.0831	1.0216	1.0636	1.0307	1.0656	1.1221	0.88958	1.0852	0.9609	1.1025	1.0743	1.1545	0.99025	1.0611	0.92855	0.93347
1	1st block	0.93416	1.1866	1.0831	1.0217	1.0637	1.0307	1.0656	1.122	0.88959	1.0851	0.96115	1.1025	1.0744	1.1546	0.99015	1.0612	0.92892	0.93344
1	1st block	0.93419	1.1867	1.0831	1.0218	1.0637	1.0307	1.0657	1.122	0.8896	1.0851	0.96138	1.1025	1.0744	1.1546	0.99005	1.0612	0.92929	0.9334
1	1st block	0.93422	1.1869	1.0831	1.0218	1.0638	1.0307	1.0658	1.1219	0.88962	1.085	0.96162	1.1025	1.0744	1.1546	0.98995	1.0613	0.92965	0.93337
1	1st block	0.93425	1.187	1.0831	1.0219	1.0638	1.0307	1.0659	1.1219	0.88963	1.0849	0.96185	1.1025	1.0745	1.1546	0.98985	1.0614	0.93002	0.93334
1	1st block	0.93428	1.1871	1.0831	1.022	1.0639	1.0307	1.066	1.1218	0.88964	1.0849	0.96207	1.1025	1.0745	1.1546	0.98976	1.0615	0.93038	0.9333
1	1st block	0.93432	1.1872	1.0831	1.022	1.0639	1.0307	1.0661	1.1218	0.88966	1.0848	0.96229	1.1025	1.0745	1.1546	0.98966	1.0615	0.93074	0.93327
1	1st block	0.93435	1.1873	1.0831	1.0221	1.064	1.0307	1.0661	1.1217	0.88967	1.0847	0.96251	1.1025	1.0745	1.1547	0.98957	1.0616	0.9311	0.93324
1	1st block	0.93438	1.1875	1.0831	1.0221	1.064	1.0307	1.0662	1.1217	0.88969	1.0847	0.96272	1.1026	1.0746	1.1547	0.98948	1.0617	0.93146	0.93321
1	1st block	0.93441	1.1876	1.083	1.0222	1.0641	1.0306	1.0663	1.1216	0.8897	1.0846	0.96293	1.1026	1.0746	1.1547	0.98939	1.0618	0.93182	0.93318
1	1st block	0.93445	1.1877	1.083	1.0223	1.0641	1.0306	1.0664	1.1216	0.88972	1.0845	0.96313	1.1026	1.0746	1.1547	0.98931	1.0618	0.93218	0.93315
1	1st block	0.93448	1.1878	1.083	1.0223	1.0642	1.0306	1.0665	1.1215	0.88973	1.0845	0.96333	1.1026	1.0746	1.1547	0.98922	1.0619	0.93254	0.93311
1	1st block	0.93451	1.1879	1.083	1.0224	1.0642	1.0306	1.0666	1.1215	0.88975	1.0844	0.96352	1.1026	1.0747	1.1547	0.98914	1.062	0.93289	0.93308
1	1st block	0.93455	1.1881	1.083	1.0224	1.0643	1.0306	1.0667	1.1214	0.88977	1.0843	0.96371	1.1026	1.0747	1.1547	0.98906	1.0621	0.93325	0.93305
1	1st block	0.93458	1.1882	1.083	1.0225	1.0643	1.0306	1.0667	1.1214	0.88978	1.0843	0.9639	1.1026	1.0747	1.1548	0.98899	1.0621	0.93361	0.93302
1	1st block	0.93462	1.1883	1.083	1.0226	1.0644	1.0306	1.0668	1.1213	0.8898	1.0842	0.96408	1.1026	1.0748	1.1548	0.98891	1.0622	0.93396	0.93299
1	1st block	0.93465	1.1884	1.083	1.0226	1.0644	1.0306	1.0669	1.1213	0.88982	1.0841	0.96426	1.1026	1.0748	1.1548	0.98884	1.0623	0.93431	0.93297
1	1st block	0.93469	1.1886	1.083	1.0227	1.0645	1.0306	1.067	1.1212	0.88984	1.084	0.96443	1.1026	1.0748	1.1548	0.98876	1.0624	0.93466	0.93294
1	1st block	0.93473	1.1887	1.0829	1.0228	1.0645	1.0305	1.0671	1.1212	0.88986	1.084	0.9646	1.1026	1.0748	1.1548	0.98869	1.0624	0.93501	0.93291
1	1st block	0.93476	1.1888	1.0829	1.0228	1.0646	1.0305	1.0672	1.1211	0.88988	1.0839	0.96476	1.1026	1.0749	1.1548	0.98863	1.0625	0.93536	0.93288
1	1st block	0.9348	1.1889	1.0829	1.0229	1.0646	1.0305	1.0672	1.1211	0.8899	1.0838	0.96492	1.1026	1.0749	1.1548	0.98856	1.0626	0.93571	0.93285
1	1st block	0.93484	1.189	1.0829	1.0229	1.0647	1.0305	1.0673	1.121	0.88992	1.0838	0.96507	1.1026	1.0749	1.1548	0.9885	1.0627	0.93606	0.93282
1	1st block	0.93487	1.1892	1.0829	1.023	1.0647	1.0305	1.0674	1.121	0.88994	1.0837	0.96522	1.1026	1.0749	1.1548	0.98843	1.0627	0.93641	0.9328
1	1st block	0.93491	1.1893	1.0829	1.023	1.0648	1.0305	1.0675	1.1209	0.88996	1.0836	0.96537	1.1026	1.075	1.1548	0.98837	1.0628	0.93675	0.93277
1	1st block	0.93495	1.1894	1.0828	1.0231	1.0648	1.0305	1.0676	1.1209	0.88998	1.0835	0.96551	1.1026	1.075	1.1548	0.98831	1.0629	0.9371	0.93274
1	1st block	0.93499	1.1895	1.0828	1.0232	1.0649	1.0304	1.0677	1.1208	0.89001	1.0835	0.96565	1.1026	1.075	1.1548	0.98826	1.0629	0.93744	0.93272
1	1st block	0.93503	1.1897	1.0828	1.0232	1.0649	1.0304	1.0678	1.1208	0.89003	1.0834	0.96579	1.1026	1.0751	1.1548	0.9882	1.063	0.93778	0.93269
1	1st block	0.93507	1.1898	1.0828	1.0233	1.065	1.0304	1.0678	1.1207	0.89005	1.0833	0.96592	1.1026	1.0751	1.1549	0.98815	1.0631	0.93813	0.93266
1	1st block	0.93511	1.1899	1.0828	1.0233	1.065	1.0304	1.0679	1.1207	0.89008	1.0832	0.96604	1.1026	1.0751	1.1549	0.9881	1.0631	0.93847	0.93264
1	1st block	0.93515	1.19	1.0828	1.0234	1.0651	1.0304	1.068	1.1206	0.8901	1.0832	0.96616	1.1026	1.0751	1.1549	0.98805	1.0632	0.93881	0.93261
1	1st block	0.93519	1.1901	1.0827	1.0235	1.0651	1.0304	1.0681	1.1206	0.89013	1.0831	0.96628	1.1026	1.0752	1.1549	0.988	1.0633	0.93915	0.93259
1	1st block	0.93523	1.1903	1.0827	1.0235	1.0652	1.0303	1.0682	1.1205	0.89016	1.083	0.96639	1.1026	1.0752	1.1549	0.98796	1.0634	0.93948	0.93256
1	1st block	0.93527	1.1904	1.0827	1.0236	1.0652	1.0303	1.0683	1.1205	0.89018	1.0829	0.9665	1.1026	1.0752	1.1549	0.98791	1.0634	0.93982	0.93254
1	1st block	0.93531	1.1905	1.0827	1.0236	1.0653	1.0303	1.0683	1.1205	0.89021	1.0829	0.96661	1.1026	1.0752	1.1549	0.98787	1.0635	0.94016	0.93252
1	1st block	0.93535	1.1906	1.0826	1.0237	1.0653	1.0303	1.0684	1.1204	0.89024	1.0828	0.96671	1.1026	1.0753	1.1549	0.98783	1.0636	0.94049	0.93249
1	1st block	0.93539	1.1908	1.0826	1.0237	1.0653	1.0303	1.0685	1.1204	0.89027	1.0827	0.96681	1.1026	1.0753	1.1549	0.98779	1.0636	0.94082	0.93247
1	1st block	0.93543	1.1909	1.0826	1.0238	1.0654	1.0303	1.0686	1.1203	0.89029	1.0826	0.9669	1.1026	1.0753	1.1549	0.98775	1.0637	0.94116	0.93245
1	1st block	0.93548	1.191	1.0826	1.0239	1.0654	1.0302	1.0687	1.1203	0.89032	1.0826	0.96699	1.1026	1.0754	1.1549	0.98772	1.0638	0.94149	0.93242
1	1st block	0.93552	1.1911	1.0826	1.0239	1.0655	1.0302	1.0688	1.1202	0.89035	1.0825	0.96708	1.1026	1.0754	1.1548	0.98768	1.0638	0.94182	0.9324
1	1st block	0.93556	1.1912	1.0825	1.024	1.0655	1.0302	1.0688	1.1202	0.89038	1.0824	0.96716	1.1026	1.0754	1.1548	0.98765	1.0639	0.94215	0.93238
1	1st block	0.93561	1.1914	1.0825	1.024	1.0656	1.0302	1.0689	1.1201	0.89041	1.0823	0.96724	1.1026	1.0754	1.1548	0.98762	1.0639	0.94248	0.93236
1	1st block	0.93565	1.1915	1.0825	1.0241	1.0656	1.0302	1.069	1.1201	0.89045	1.0822	0.96731	1.1026	1.0755	1.1548	0.98759	1.064	0.94281	0.93234
1	1st block	0.93569	1.1916	1.0825	1.0241	1.0657	1.0301	1.0691	1.1201	0.89048	1.0822	0.96738	1.1026	1.0755	1.1548	0.98756	1.0641	0.94313	0.93232
1	1st block	0.93574	1.1917	1.0824	1.0242	1.0657	1.0301	1.0692	1.12	0.89051	1.0821	0.96745	1.1026	1.0755	1.1548	0.98753	1.0641	0.94346	0.9323
1	1st block	0.93578	1.1919	1.0824	1.0243	1.0657	1.0301	1.0692	1.12	0.89054	1.082	0.96751	1.1026	1.0755	1.1548	0.98751	1.0642	0.94378	0.93228
1	1st block	0.93583	1.192	1.0824	1.0243	1.0658	1.0301	1.0693	1.1199	0.89058	1.0819	0.96757	1.1026	1.0756	1.1548	0.98748	1.0643	0.94411	0.93226
1	1st block	0.93587	1.1921	1.0824	1.0244	1.0658	1.0301	1.0694	1.1199	0.89061	1.0819	0.96763	1.1026	1.0756	1.1548	0.98746	1.0643	0.94443	0.93224
1	1st block	0.93592	1.1922	1.0823	1.0244	1.0659	1.03	1.0695	1.1199	0.89065	1.0818	0.96768	1.1026	1.0756	1.1548	0.98744	1.0644	0.94475	0.93222
1	1st block	0.93596	1.1923	1.0823	1.0245	1.0659	1.03	1.0696	1.1198	0.89068	1.0817	0.96773	1.1026	1.0757	1.1548	0.98742	1.0645	0.94507	0.9322
1	1st block	0.93601	1.1925	1.0823	1.0245	1.0659	1.03	1.0697	1.1198	0.89072	1.0816	0.96777	1.1026	1.0757	1.1548	0.9874	1.0645	0.94539	0.93218
1	1st block	0.93606	1.1926	1.0822	1.0246	1.066	1.03	1.0697	1.1197	0.89076	1.0815	0.96781	1.1026	1.0757	1.1548	0.98738	1.0646	0.94571	0.93217
1	1st block	0.9361	1.1927	1.0822	1.0246	1.066	1.0299	1.0698	1.1197	0.89079	1.0815	0.96785	1.1026	1.0757	1.1548	0.98737	1.0646	0.94602	0.93215
1	1st block	0.93615	1.1928	1.0822	1.0247	1.0661	1.0299	1.0699	1.1197	0.89083	1.0814	0.96788	1.1026	1.0758	1.1547	0.98735	1.0647	0.94634	0.93213
1	1st block	0.9362	1.1929	1.0821	1.0248	1.0661	1.0299	1.07	1.1196	0.89087	1.0813	0.96791	1.1026	1.0758	1.1547	0.98734	1.0648	0.94665	0.93212
1	1st block	0.93625	1.193	1.0821	1.0248	1.0661	1.0299	1.0701	1.1196	0.89091	1.0812	0.96794	1.1026	1.0758	1.1547	0.98732	1.0648	0.94697	0.9321
1	1st block	0.93629	1.1932	1.0821	1.0249	1.0662	1.0299	1.0701	1.1195	0.89095	1.0811	0.96796	1.1026	1.0758	1.1547	0.98731	1.0649	0.94728	0.93208
1	1st block	0.93634	1.1933	1.0821	1.0249	1.0662	1.0298	1.0702	1.1195	0.89099	1.0811	0.96798	1.1026	1.0759	1.1547	0.9873	1.0649	0.94759	0.93207
1	1st block	0.93639	1.1934	1.082	1.025	1.0663	1.0298	1.0703	1.1195	0.89103	1.081	0.968	1.1026	1.0759	1.1547	0.98729	1.065	0.9479	0.93205
1	1st block	0.93644	1.1935	1.082	1.025	1.0663	1.0298	1.0704	1.1194	0.89107	1.0809	0.96801	1.1026	1.0759	1.1547	0.98729	1.065	0.94821	0.93204
1	1st block	0.93649	1.1936	1.082	1.0251	1.0663	1.0298	1.0705	1.1194	0.89112	1.0808	0.96802	1.1026	1.0759	1.1547	0.98728	1.0651	0.94852	0.93203
1	1st block	0.93654	1.1937	1.0819	1.0251	1.0664	1.0297	1.0705	1.1194	0.89116	1.0807	0.96803	1.1026	1.076	1.1546	0.98727	1.0652	0.94883	0.93201
1	1st block	0.93659	1.1939	1.0819	1.0252	1.0664	1.0297	1.0706	1.1193	0.8912	1.0806	0.96803	1.1026	1.076	1.1546	0.98727	1.0652	0.94914	0.932
1	1st block	0.93664	1.194	1.0819	1.0252	1.0664	1.0297	1.0707	1.1193	0.89125	1.0806	0.96803	1.1026	1.076	1.1546	0.98727	1.0653	0.94944	0.93199
1	1st block	0.93669	1.1941	1.0818	1.0253	1.0665	1.0297	1.0708	1.1193	0.89129	1.0805	0.96803	1.1026	1.076	1.1546	0.98726	1.0653	0.94975	0.93197
1	1st block	0.93674	1.1942	1.0818	1.0254	1.0665	1.0296	1.0709	1.1192	0.89134	1.0804	0.96802	1.1025	1.0761	1.1546	0.98726	1.0654	0.95005	0.93196
1	1st block	0.93679	1.1943	1.0818	1.0254	1.0665	1.0296	1.071	1.1192	0.89139	1.0803	0.96801	1.1025	1.0761	1.1546	0.98726	1.0654	0.95035	0.93195
1	1st block	0.93684	1.1944	1.0817	1.0255	1.0666	1.0296	1.071	1.1191	0.89143	1.0802	0.96799	1.1025	1.0761	1.1545	0.98726	1.0655	0.95065	0.93194
1	1st block	0.9369	1.1945	1.0817	1.0255	1.0666	1.0296	1.0711	1.1191	0.89148	1.0801	0.96798	1.1025	1.0761	1.1545	0.98726	1.0655	0.95095	0.93193
1	1st block	0.93695	1.1947	1.0816	1.0256	1.0667	1.0295	1.0712	1.1191	0.89153	1.0801	0.96796	1.1025	1.0761	1.1545	0.98726	1.0656	0.95125	0.93192
1	1st block	0.937	1.1948	1.0816	1.0256	1.0667	1.0295	1.0713	1.119	0.89158	1.08	0.96793	1.1025	1.0762	1.1545	0.98727	1.0656	0.95155	0.93191
1	1st block	0.93705	1.1949	1.0816	1.0257	1.0667	1.0295	1.0713	1.119	0.89163	1.0799	0.96791	1.1025	1.0762	1.1545	0.98727	1.0657	0.95184	0.9319
1	1st block	0.93711	1.195	1.0815	1.0257	1.0668	1.0295	1.0714	1.119	0.89168	1.0798	0.96788	1.1025	1.0762	1.1544	0.98727	1.0657	0.95214	0.93189
1	1st block	0.93716	1.1951	1.0815	1.0258	1.0668	1.0294	1.0715	1.1189	0.89173	1.0797	0.96784	1.1025	1.0762	1.1544	0.98728	1.0658	0.95243	0.93188
1	1st block	0.93722	1.1952	1.0815	1.0258	1.0668	1.0294	1.0716	1.1189	0.89178	1.0796	0.96781	1.1025	1.0763	1.1544	0.98729	1.0658	0.95272	0.93187
1	1st block	0.93727	1.1953	1.0814	1.0259	1.0669	1.0294	1.0717	1.1189	0.89183	1.0796	0.96777	1.1024	1.0763	1.1544	0.98729	1.0659	0.95301	0.93186
1	1st block	0.93732	1.1954	1.0814	1.0259	1.0669	1.0293	1.0717	1.1189	0.89189	1.0795	0.96773	1.1024	1.0763	1.1544	0.9873	1.0659	0.9533	0.93186
1	1st block	0.93738	1.1955	1.0813	1.026	1.0669	1.0293	1.0718	1.1188	0.89194	1.0794	0.96768	1.1024	1.0763	1.1543	0.98731	1.066	0.95359	0.93185
1	1st block	0.93743	1.1957	1.0813	1.026	1.0669	1.0293	1.0719	1.1188	0.89199	1.0793	0.96763	1.1024	1.0764	1.1543	0.98732	1.066	0.95388	0.93184
1	1st block	0.93749	1.1958	1.0813	1.0261	1.067	1.0293	1.072	1.1188	0.89205	1.0792	0.96758	1.1024	1.0764	1.1543	0.98733	1.0661	0.95417	0.93184
1	1st block	0.93755	1.1959	1.0812	1.0261	1.067	1.0292	1.0721	1.1187	0.8921	1.0791	0.96753	1.1024	1.0764	1.1543	0.98734	1.0661	0.95445	0.93183
1	1st block	0.9376	1.196	1.0812	1.0262	1.067	1.0292	1.0721	1.1187	0.89216	1.079	0.96747	1.1024	1.0764	1.1543	0.98735	1.0662	0.95474	0.93183
1	1st block	0.93766	1.1961	1.0811	1.0262	1.0671	1.0292	1.0722	1.1187	0.89222	1.079	0.96741	1.1023	1.0764	1.1542	0.98736	1.0662	0.95502	0.93182
1	1st block	0.93771	1.1962	1.0811	1.0263	1.0671	1.0291	1.0723	1.1186	0.89227	1.0789	0.96735	1.1023	1.0765	1.1542	0.98737	1.0663	0.9553	0.93182
1	1st block	0.93777	1.1963	1.0811	1.0263	1.0671	1.0291	1.0724	1.1186	0.89233	1.0788	0.96729	1.1023	1.0765	1.1542	0.98739	1.0663	0.95558	0.93181
1	1st block	0.93783	1.1964	1.081	1.0264	1.0672	1.0291	1.0724	1.1186	0.89239	1.0787	0.96722	1.1023	1.0765	1.1542	0.9874	1.0664	0.95586	0.93181
1	1st block	0.93789	1.1965	1.081	1.0264	1.0672	1.0291	1.0725	1.1186	0.89245	1.0786	0.96715	1.1023	1.0765	1.1541	0.98741	1.0664	0.95614	0.9318
1	1st block	0.93794	1.1966	1.0809	1.0265	1.0672	1.029	1.0726	1.1185	0.89251	1.0785	0.96708	1.1023	1.0765	1.1541	0.98743	1.0664	0.95641	0.9318
1	1st block	0.938	1.1967	1.0809	1.0265	1.0672	1.029	1.0727	1.1185	0.89257	1.0784	0.967	1.1022	1.0766	1.1541	0.98744	1.0665	0.95669	0.9318
1	1st block	0.93806	1.1968	1.0809	1.0266	1.0673	1.029	1.0727	1.1185	0.89264	1.0784	0.96692	1.1022	1.0766	1.1541	0.98746	1.0665	0.95696	0.9318
1	1st block	0.93812	1.1969	1.0808	1.0266	1.0673	1.0289	1.0728	1.1184	0.8927	1.0783	0.96684	1.1022	1.0766	1.154	0.98748	1.0666	0.95723	0.93179
1	1st block	0.93818	1.197	1.0808	1.0267	1.0673	1.0289	1.0729	1.1184	0.89276	1.0782	0.96676	1.1022	1.0766	1.154	0.98749	1.0666	0.9575	0.93179
1	1st block	0.93824	1.1972	1.0807	1.0267	1.0674	1.0289	1.073	1.1184	0.89282	1.0781	0.96667	1.1022	1.0766	1.154	0.98751	1.0667	0.95777	0.93179
1	1st block	0.9383	1.1973	1.0807	1.0268	1.0674	1.0288	1.073	1.1184	0.89289	1.078	0.96658	1.1022	1.0767	1.154	0.98753	1.0667	0.95804	0.93179
1	1st block	0.93836	1.1974	1.0806	1.0268	1.0674	1.0288	1.0731	1.1183	0.89295	1.0779	0.96649	1.1021	1.0767	1.1539	0.98755	1.0667	0.95831	0.93179
1	1st block	0.93842	1.1975	1.0806	1.0269	1.0674	1.0288	1.0732	1.1183	0.89302	1.0778	0.9664	1.1021	1.0767	1.1539	0.98757	1.0668	0.95857	0.93179
1	1st block	0.93848	1.1976	1.0805	1.0269	1.0675	1.0287	1.0733	1.1183	0.89309	1.0777	0.9663	1.1021	1.0767	1.1539	0.98758	1.0668	0.95884	0.93179
1	1st block	0.93854	1.1977	1.0805	1.027	1.0675	1.0287	1.0733	1.1183	0.89315	1.0777	0.9662	1.1021	1.0767	1.1538	0.9876	1.0669	0.9591	0.9318
1	1st block	0.9386	1.1978	1.0805	1.027	1.0675	1.0287	1.0734	1.1182	0.89322	1.0776	0.9661	1.102	1.0768	1.1538	0.98762	1.0669	0.95936	0.9318
1	1st block	0.93866	1.1979	1.0804	1.0271	1.0675	1.0286	1.0735	1.1182	0.89329	1.0775	0.96599	1.102	1.0768	1.1538	0.98764	1.0669	0.95962	0.9318
1	1st block	0.93873	1.198	1.0804	1.0271	1.0676	1.0286	1.0736	1.1182	0.89336	1.0774	0.96589	1.102	1.0768	1.1538	0.98766	1.067	0.95988	0.9318
1	1st block	0.93879	1.1981	1.0803	1.0272	1.0676	1.0286	1.0736	1.1182	0.89343	1.0773	0.96578	1.102	1.0768	1.1537	0.98769	1.067	0.96013	0.93181
1	1st block	0.93885	1.1982	1.0803	1.0272	1.0676	1.0285	1.0737	1.1182	0.8935	1.0772	0.96567	1.1019	1.0768	1.1537	0.98771	1.067	0.96039	0.93181
1	1st block	0.93891	1.1983	1.0802	1.0273	1.0676	1.0285	1.0738	1.1181	0.89357	1.0771	0.96556	1.1019	1.0768	1.1537	0.98773	1.0671	0.96064	0.93181
1	1st block	0.93898	1.1984	1.0802	1.0273	1.0677	1.0285	1.0739	1.1181	0.89365	1.077	0.96544	1.1019	1.0769	1.1536	0.98775	1.0671	0.9609	0.93182
1	1st block	0.93904	1.1985	1.0801	1.0274	1.0677	1.0284	1.0739	1.1181	0.89372	1.077	0.96532	1.1019	1.0769	1.1536	0.98777	1.0671	0.96115	0.93182
1	1st block	0.9391	1.1986	1.0801	1.0274	1.0677	1.0284	1.074	1.1181	0.89379	1.0769	0.9652	1.1018	1.0769	1.1536	0.98779	1.0672	0.9614	0.93183
1	1st block	0.93917	1.1987	1.08	1.0275	1.0677	1.0284	1.0741	1.1181	0.89387	1.0768	0.96508	1.1018	1.0769	1.1536	0.98782	1.0672	0.96165	0.93183
1	1st block	0.93923	1.1988	1.08	1.0275	1.0678	1.0283	1.0741	1.118	0.89394	1.0767	0.96496	1.1018	1.0769	1.1535	0.98784	1.0672	0.96189	0.93184
1	1st block	0.9393	1.1989	1.0799	1.0276	1.0678	1.0283	1.0742	1.118	0.89402	1.0766	0.96483	1.1018	1.0769	1.1535	0.98786	1.0673	0.96214	0.93185
1	1st block	0.93936	1.199	1.0799	1.0276	1.0678	1.0283	1.0743	1.118	0.8941	1.0765	0.9647	1.1017	1.077	1.1535	0.98788	1.0673	0.96238	0.93186
1	1st block	0.93942	1.1991	1.0799	1.0276	1.0678	1.0282	1.0744	1.118	0.89418	1.0764	0.96457	1.1017	1.077	1.1534	0.98791	1.0673	0.96263	0.93186
1	1st block	0.93949	1.1992	1.0798	1.0277	1.0678	1.0282	1.0744	1.118	0.89425	1.0763	0.96444	1.1017	1.077	1.1534	0.98793	1.0674	0.96287	0.93187
1	1st block	0.93955	1.1993	1.0798	1.0277	1.0679	1.0282	1.0745	1.118	0.89433	1.0763	0.9643	1.1016	1.077	1.1534	0.98795	1.0674	0.96311	0.93188
1	1st block	0.93962	1.1994	1.0797	1.0278	1.0679	1.0281	1.0746	1.1179	0.89441	1.0762	0.96417	1.1016	1.077	1.1533	0.98798	1.0674	0.96335	0.93189
1	1st block	0.93969	1.1995	1.0797	1.0278	1.0679	1.0281	1.0746	1.1179	0.89449	1.0761	0.96403	1.1016	1.077	1.1533	0.988	1.0675	0.96358	0.9319
1	1st block	0.93975	1.1996	1.0796	1.0279	1.0679	1.0281	1.0747	1.1179	0.89458	1.076	0.96389	1.1015	1.077	1.1533	0.98803	1.0675	0.96382	0.93191
1	1st block	0.93982	1.1997	1.0796	1.0279	1.0679	1.028	1.0748	1.1179	0.89466	1.0759	0.96375	1.1015	1.0771	1.1532	0.98805	1.0675	0.96405	0.93192
1	1st block	0.93988	1.1998	1.0795	1.028	1.068	1.028	1.0748	1.1179	0.89474	1.0758	0.9636	1.1015	1.0771	1.1532	0.98807	1.0676	0.96429	0.93193
1	1st block	0.93995	1.1999	1.0795	1.028	1.068	1.028	1.0749	1.1179	0.89482	1.0757	0.96345	1.1014	1.0771	1.1532	0.9881	1.0676	0.96452	0.93194
1	1st block	0.94002	1.2	1.0794	1.028	1.068	1.0279	1.075	1.1178	0.89491	1.0756	0.96331	1.1014	1.0771	1.1531	0.98812	1.0676	0.96475	0.93196
1	1st block	0.94009	1.2001	1.0794	1.0281	1.068	1.0279	1.0751	1.1178	0.89499	1.0755	0.96316	1.1014	1.0771	1.1531	0.98815	1.0676	0.96498	0.93197
1	1st block	0.94015	1.2002	1.0793	1.0281	1.068	1.0279	1.0751	1.1178	0.89508	1.0755	0.963	1.1013	1.0771	1.1531	0.98817	1.0677	0.9652	0.93198
1	1st block	0.94022	1.2003	1.0793	1.0282	1.0681	1.0278	1.0752	1.1178	0.89517	1.0754	0.96285	1.1013	1.0771	1.153	0.9882	1.0677	0.96543	0.932
1	1st block	0.94029	1.2004	1.0792	1.0282	1.0681	1.0278	1.0753	1.1178	0.89526	1.0753	0.96269	1.1013	1.0772	1.153	0.98822	1.0677	0.96566	0.93201
1	1st block	0.94036	1.2005	1.0792	1.0283	1.0681	1.0278	1.0753	1.1178	0.89534	1.0752	0.96254	1.1012	1.0772	1.153	0.98825	1.0678	0.96588	0.93202
1	1st block	0.94042	1.2006	1.0791	1.0283	1.0681	1.0277	1.0754	1.1178	0.89543	1.0751	0.96238	1.1012	1.0772	1.1529	0.98827	1.0678	0.9661	0.93204
1	1st block	0.94049	1.2007	1.0791	1.0283	1.0681	1.0277	1.0755	1.1178	0.89552	1.075	0.96222	1.1012	1.0772	1.1529	0.98829	1.0678	0.96632	0.93206
1	1st block	0.94056	1.2008	1.079	1.0284	1.0682	1.0276	1.0755	1.1178	0.89561	1.0749	0.96205	1.1011	1.0772	1.1529	0.98832	1.0678	0.96654	0.93207
1	1st block	0.94063	1.2009	1.079	1.0284	1.0682	1.0276	1.0756	1.1177	0.89571	1.0748	0.96189	1.1011	1.0772	1.1528	0.98834	1.0679	0.96676	0.93209
1	1st block	0.9407	1.201	1.0789	1.0285	1.0682	1.0276	1.0757	1.1177	0.8958	1.0748	0.96172	1.101	1.0772	1.1528	0.98837	1.0679	0.96697	0.93211
1	1st block	0.94076	1.2011	1.0789	1.0285	1.0682	1.0275	1.0757	1.1177	0.89589	1.0747	0.96156	1.101	1.0773	1.1528	0.98839	1.0679	0.96719	0.93212
1	1st block	0.94083	1.2012	1.0788	1.0285	1.0682	1.0275	1.0758	1.1177	0.89599	1.0746	0.96139	1.101	1.0773	1.1527	0.98842	1.0679	0.9674	0.93214
1	1st block	0.9409	1.2013	1.0788	1.0286	1.0682	1.0275	1.0758	1.1177	0.89608	1.0745	0.96122	1.1009	1.0773	1.1527	0.98844	1.068	0.96761	0.93216
1	1st block	0.94097	1.2014	1.0787	1.0286	1.0683	1.0274	1.0759	1.1177	0.89618	1.0744	0.96104	1.1009	1.0773	1.1527	0.98846	1.068	0.96782	0.93218
1	1st block	0.94104	1.2015	1.0787	1.0287	1.0683	1.0274	1.076	1.1177	0.89627	1.0743	0.96087	1.1008	1.0773	1.1526	0.98849	1.068	0.96803	0.9322
1	1st block	0.94111	1.2016	1.0786	1.0287	1.0683	1.0273	1.076	1.1177	0.89637	1.0742	0.96069	1.1008	1.0773	1.1526	0.98851	1.068	0.96824	0.93222
1	1st block	0.94118	1.2017	1.0786	1.0287	1.0683	1.0273	1.0761	1.1177	0.89647	1.0742	0.96052	1.1007	1.0773	1.1525	0.98854	1.068	0.96845	0.93224
1	1st block	0.94125	1.2018	1.0785	1.0288	1.0683	1.0273	1.0762	1.1177	0.89657	1.0741	0.96034	1.1007	1.0773	1.1525	0.98856	1.0681	0.96865	0.93226
1	1st block	0.94132	1.2019	1.0785	1.0288	1.0683	1.0272	1.0762	1.1177	0.89666	1.074	0.96016	1.1007	1.0774	1.1525	0.98858	1.0681	0.96885	0.93228
1	1st block	0.94139	1.202	1.0784	1.0288	1.0683	1.0272	1.0763	1.1177	0.89677	1.0739	0.95998	1.1006	1.0774	1.1524	0.98861	1.0681	0.96906	0.9323
1	1st block	0.94146	1.2021	1.0784	1.0289	1.0684	1.0271	1.0764	1.1177	0.89687	1.0738	0.95979	1.1006	1.0774	1.1524	0.98863	1.0681	0.96926	0.93232
1	1st block	0.94153	1.2023	1.0783	1.0289	1.0684	1.0271	1.0764	1.1177	0.89697	1.0737	0.95961	1.1005	1.0774	1.1524	0.98865	1.0681	0.96946	0.93235
1	1st block	0.9416	1.2024	1.0783	1.029	1.0684	1.0271	1.0765	1.1177	0.89707	1.0736	0.95942	1.1005	1.0774	1.1523	0.98868	1.0682	0.96966	0.93237
1	1st block	0.94167	1.2025	1.0782	1.029	1.0684	1.027	1.0765	1.1177	0.89717	1.0736	0.95924	1.1004	1.0774	1.1523	0.9887	1.0682	0.96985	0.93239
1	1st block	0.94174	1.2026	1.0782	1.029	1.0684	1.027	1.0766	1.1177	0.89728	1.0735	0.95905	1.1004	1.0774	1.1523	0.98872	1.0682	0.97005	0.93242
1	1st block	0.94181	1.2027	1.0781	1.0291	1.0684	1.027	1.0767	1.1177	0.89738	1.0734	0.95886	1.1003	1.0774	1.1522	0.98874	1.0682	0.97024	0.93244
1	1st block	0.94188	1.2028	1.0781	1.0291	1.0684	1.0269	1.0767	1.1177	0.89749	1.0733	0.95867	1.1003	1.0775	1.1522	0.98876	1.0682	0.97044	0.93247
1	1st block	0.94195	1.2029	1.078	1.0291	1.0685	1.0269	1.0768	1.1177	0.89759	1.0732	0.95847	1.1002	1.0775	1.1521	0.98879	1.0683	0.97063	0.93249
1	1st block	0.94201	1.203	1.078	1.0292	1.0685	1.0268	1.0768	1.1177	0.8977	1.0731	0.95828	1.1002	1.0775	1.1521	0.98881	1.0683	0.97082	0.93252
1	1st block	0.94208	1.2031	1.0779	1.0292	1.0685	1.0268	1.0769	1.1177	0.89781	1.0731	0.95809	1.1001	1.0775	1.1521	0.98883	1.0683	0.97101	0.93254
1	1st block	0.94215	1.2032	1.0779	1.0292	1.0685	1.0268	1.077	1.1177	0.89792	1.073	0.95789	1.1001	1.0775	1.152	0.98885	1.0683	0.9712	0.93257
1	1st block	0.94222	1.2033	1.0778	1.0293	1.0685	1.0267	1.077	1.1177	0.89803	1.0729	0.95769	1.1	1.0775	1.152	0.98887	1.0683	0.97138	0.9326
1	1st block	0.94229	1.2034	1.0777	1.0293	1.0685	1.0267	1.0771	1.1177	0.89814	1.0728	0.95749	1.1	1.0775	1.152	0.98889	1.0683	0.97157	0.93263
1	1st block	0.94236	1.2035	1.0777	1.0293	1.0685	1.0266	1.0771	1.1177	0.89825	1.0727	0.95729	1.0999	1.0775	1.1519	0.98891	1.0684	0.97175	0.93265
1	1st block	0.94243	1.2036	1.0776	1.0293	1.0685	1.0266	1.0772	1.1177	0.89836	1.0727	0.95709	1.0999	1.0776	1.1519	0.98893	1.0684	0.97193	0.93268
1	1st block	0.9425	1.2037	1.0776	1.0294	1.0686	1.0265	1.0773	1.1177	0.89847	1.0726	0.95689	1.0998	1.0776	1.1518	0.98895	1.0684	0.97212	0.93271
1	1st block	0.94257	1.2038	1.0775	1.0294	1.0686	1.0265	1.0773	1.1177	0.89858	1.0725	0.95669	1.0997	1.0776	1.1518	0.98897	1.0684	0.9723	0.93274
1	1st block	0.94264	1.2039	1.0775	1.0294	1.0686	1.0265	1.0774	1.1177	0.8987	1.0724	0.95648	1.0997	1.0776	1.1518	0.98899	1.0684	0.97248	0.93277
1	1st block	0.94271	1.204	1.0774	1.0295	1.0686	1.0264	1.0774	1.1177	0.89881	1.0723	0.95628	1.0996	1.0776	1.1517	0.98901	1.0684	0.97265	0.9328
1	1st block	0.94278	1.2041	1.0774	1.0295	1.0686	1.0264	1.0775	1.1177	0.89893	1.0723	0.95607	1.0996	1.0776	1.1517	0.98903	1.0684	0.97283	0.93283
1	1st block	0.94285	1.2042	1.0773	1.0295	1.0686	1.0263	1.0775	1.1177	0.89904	1.0722	0.95586	1.0995	1.0776	1.1517	0.98904	1.0685	0.97301	0.93286
1	1st block	0.94292	1.2043	1.0773	1.0296	1.0686	1.0263	1.0776	1.1177	0.89916	1.0721	0.95565	1.0995	1.0776	1.1516	0.98906	1.0685	0.97318	0.93289
1	1st block	0.94299	1.2044	1.0772	1.0296	1.0686	1.0263	1.0777	1.1177	0.89928	1.072	0.95544	1.0994	1.0776	1.1516	0.98908	1.0685	0.97335	0.93292
1	1st block	0.94306	1.2046	1.0772	1.0296	1.0686	1.0262	1.0777	1.1177	0.89939	1.0719	0.95523	1.0993	1.0777	1.1515	0.9891	1.0685	0.97353	0.93295
1	1st block	0.94313	1.2047	1.0771	1.0296	1.0687	1.0262	1.0778	1.1177	0.89951	1.0719	0.95502	1.0993	1.0777	1.1515	0.98911	1.0685	0.9737	0.93298
1	1st block	0.94319	1.2048	1.0771	1.0297	1.0687	1.0261	1.0778	1.1177	0.89963	1.0718	0.95481	1.0992	1.0777	1.1515	0.98913	1.0685	0.97387	0.93302
1	1st block	0.94326	1.2049	1.077	1.0297	1.0687	1.0261	1.0779	1.1177	0.89975	1.0717	0.9546	1.0992	1.0777	1.1514	0.98915	1.0685	0.97404	0.93305
1	1st block	0.94333	1.205	1.077	1.0297	1.0687	1.026	1.0779	1.1178	0.89987	1.0716	0.95438	1.0991	1.0777	1.1514	0.98916	1.0685	0.9742	0.93308
1	1st block	0.9434	1.2051	1.0769	1.0297	1.0687	1.026	1.078	1.1178	0.89999	1.0716	0.95416	1.099	1.0777	1.1513	0.98918	1.0685	0.97437	0.93311
1	1st block	0.94347	1.2052	1.0769	1.0298	1.0687	1.026	1.078	1.1178	0.90011	1.0715	0.95395	1.099	1.0777	1.1513	0.98919	1.0686	0.97453	0.93315
1	1st block	0.94354	1.2053	1.0768	1.0298	1.0687	1.0259	1.0781	1.1178	0.90023	1.0714	0.95373	1.0989	1.0777	1.1513	0.98921	1.0686	0.9747	0.93318
1	1st block	0.9436	1.2054	1.0768	1.0298	1.0687	1.0259	1.0781	1.1178	0.90036	1.0713	0.95351	1.0988	1.0778	1.1512	0.98922	1.0686	0.97486	0.93322
1	1st block	0.94367	1.2055	1.0767	1.0298	1.0687	1.0258	1.0782	1.1178	0.90048	1.0713	0.95329	1.0988	1.0778	1.1512	0.98923	1.0686	0.97502	0.93325
1	1st block	0.94374	1.2056	1.0767	1.0298	1.0687	1.0258	1.0782	1.1178	0.9006	1.0712	0.95307	1.0987	1.0778	1.1511	0.98925	1.0686	0.97519	0.93328
1	1st block	0.94381	1.2057	1.0766	1.0299	1.0687	1.0257	1.0783	1.1178	0.90073	1.0711	0.95285	1.0986	1.0778	1.1511	0.98926	1.0686	0.97535	0.93332
1	1st block	0.94387	1.2058	1.0766	1.0299	1.0688	1.0257	1.0784	1.1178	0.90085	1.071	0.95263	1.0986	1.0778	1.1511	0.98927	1.0686	0.9755	0.93335
1	1st block	0.94394	1.206	1.0765	1.0299	1.0688	1.0257	1.0784	1.1179	0.90098	1.071	0.95241	1.0985	1.0778	1.151	0.98928	1.0686	0.97566	0.93339
1	1st block	0.94401	1.2061	1.0765	1.0299	1.0688	1.0256	1.0785	1.1179	0.9011	1.0709	0.95218	1.0984	1.0778	1.151	0.98929	1.0686	0.97582	0.93343
1	1st block	0.94407	1.2062	1.0764	1.03	1.0688	1.0256	1.0785	1.1179	0.90123	1.0708	0.95196	1.0984	1.0778	1.1509	0.9893	1.0686	0.97597	0.93346
1	1st block	0.94414	1.2063	1.0764	1.03	1.0688	1.0255	1.0786	1.1179	0.90135	1.0708	0.95173	1.0983	1.0778	1.1509	0.98931	1.0686	0.97613	0.9335
1	1st block	0.94421	1.2064	1.0763	1.03	1.0688	1.0255	1.0786	1.1179	0.90148	1.0707	0.95151	1.0982	1.0779	1.1509	0.98932	1.0687	0.97628	0.93353
1	1st block	0.94427	1.2065	1.0763	1.03	1.0688	1.0254	1.0787	1.1179	0.90161	1.0706	0.95128	1.0982	1.0779	1.1508	0.98933	1.0687	0.97644	0.93357
1	1st block	0.94434	1.2066	1.0763	1.03	1.0688	1.0254	1.0787	1.118	0.90174	1.0706	0.95105	1.0981	1.0779	1.1508	0.98934	1.0687	0.97659	0.93361
1	1st block	0.94441	1.2067	1.0762	1.03	1.0688	1.0253	1.0788	1.118	0.90187	1.0705	0.95083	1.098	1.0779	1.1507	0.98935	1.0687	0.97674	0.93365
1	1st block	0.94447	1.2068	1.0762	1.0301	1.0688	1.0253	1.0788	1.118	0.902	1.0704	0.9506	1.0979	1.0779	1.1507	0.98936	1.0687	0.97689	0.93368
1	1st block	0.94454	1.2069	1.0761	1.0301	1.0688	1.0253	1.0789	1.118	0.90213	1.0703	0.95037	1.0979	1.0779	1.1507	0.98937	1.0687	0.97704	0.93372
1	1st block	0.9446	1.2071	1.0761	1.0301	1.0688	1.0252	1.0789	1.118	0.90226	1.0703	0.95014	1.0978	1.0779	1.1506	0.98937	1.0687	0.97719	0.93376
1	1st block	0.94467	1.2072	1.076	1.0301	1.0689	1.0252	1.0789	1.118	0.90239	1.0702	0.94991	1.0977	1.0779	1.1506	0.98938	1.0687	0.97733	0.9338
1	1st block	0.94473	1.2073	1.076	1.0301	1.0689	1.0251	1.079	1.1181	0.90252	1.0701	0.94967	1.0977	1.078	1.1505	0.98938	1.0687	0.97748	0.93384
1	1st block	0.9448	1.2074	1.0759	1.0301	1.0689	1.0251	1.079	1.1181	0.90265	1.0701	0.94944	1.0976	1.078	1.1505	0.98939	1.0687	0.97762	0.93388
1	1st block	0.94486	1.2075	1.0759	1.0301	1.0689	1.025	1.0791	1.1181	0.90278	1.07	0.94921	1.0975	1.078	1.1505	0.98939	1.0687	0.97777	0.93391
1	1st block	0.94493	1.2076	1.0758	1.0302	1.0689	1.025	1.0791	1.1181	0.90291	1.07	0.94897	1.0974	1.078	1.1504	0.9894	1.0687	0.97791	0.93395
1	1st block	0.94499	1.2077	1.0758	1.0302	1.0689	1.025	1.0792	1.1181	0.90305	1.0699	0.94874	1.0974	1.078	1.1504	0.9894	1.0687	0.97805	0.93399
1	1st block	0.94505	1.2078	1.0757	1.0302	1.0689	1.0249	1.0792	1.1182	0.90318	1.0698	0.9485	1.0973	1.078	1.1503	0.9894	1.0687	0.9782	0.93403
1	1st block	0.94512	1.2079	1.0757	1.0302	1.0689	1.0249	1.0793	1.1182	0.90331	1.0698	0.94827	1.0972	1.078	1.1503	0.98941	1.0687	0.97834	0.93407
1	1st block	0.94518	1.208	1.0757	1.0302	1.0689	1.0248	1.0793	1.1182	0.90345	1.0697	0.94803	1.0971	1.078	1.1503	0.98941	1.0687	0.97848	0.93411
1	1st block	0.94524	1.2081	1.0756	1.0302	1.0689	1.0248	1.0794	1.1182	0.90358	1.0696	0.9478	1.097	1.0781	1.1502	0.98941	1.0687	0.97862	0.93415
1	1st block	0.94531	1.2083	1.0756	1.0302	1.0689	1.0247	1.0794	1.1183	0.90372	1.0696	0.94756	1.097	1.0781	1.1502	0.98941	1.0687	0.97875	0.93419
1	1st block	0.94537	1.2084	1.0755	1.0302	1.0689	1.0247	1.0795	1.1183	0.90385	1.0695	0.94732	1.0969	1.0781	1.1501	0.98941	1.0687	0.97889	0.93423
1	1st block	0.94543	1.2085	1.0755	1.0302	1.0689	1.0246	1.0795	1.1183	0.90399	1.0695	0.94708	1.0968	1.0781	1.1501	0.98941	1.0687	0.97903	0.93427
1	1st block	0.94549	1.2086	1.0754	1.0302	1.069	1.0246	1.0795	1.1183	0.90412	1.0694	0.94684	1.0967	1.0781	1.1501	0.98941	1.0687	0.97917	0.93431
1	1st block	0.94556	1.2087	1.0754	1.0302	1.069	1.0246	1.0796	1.1184	0.90426	1.0693	0.9466	1.0967	1.0781	1.15	0.98941	1.0687	0.9793	0.93435
1	1st block	0.94562	1.2088	1.0753	1.0302	1.069	1.0245	1.0796	1.1184	0.90439	1.0693	0.94636	1.0966	1.0781	1.15	0.98941	1.0687	0.97943	0.9344
1	1st block	0.94568	1.2089	1.0753	1.0302	1.069	1.0245	1.0797	1.1184	0.90453	1.0692	0.94612	1.0965	1.0781	1.1499	0.9894	1.0687	0.97957	0.93444
1	1st block	0.94574	1.209	1.0753	1.0302	1.069	1.0244	1.0797	1.1184	0.90467	1.0692	0.94588	1.0964	1.0782	1.1499	0.9894	1.0687	0.9797	0.93448
1	1st block	0.9458	1.2091	1.0752	1.0302	1.069	1.0244	1.0798	1.1185	0.90481	1.0691	0.94564	1.0963	1.0782	1.1499	0.98939	1.0687	0.97983	0.93452
1	1st block	0.94586	1.2092	1.0752	1.0303	1.069	1.0243	1.0798	1.1185	0.90494	1.069	0.94539	1.0962	1.0782	1.1498	0.98939	1.0687	0.97996	0.93456
1	1st block	0.94592	1.2093	1.0751	1.0303	1.069	1.0243	1.0798	1.1185	0.90508	1.069	0.94515	1.0962	1.0782	1.1498	0.98939	1.0687	0.98009	0.9346
1	1st block	0.94598	1.2094	1.0751	1.0303	1.069	1.0242	1.0799	1.1185	0.90522	1.0689	0.94491	1.0961	1.0782	1.1497	0.98938	1.0687	0.98022	0.93464
1	1st block	0.94605	1.2095	1.0751	1.0303	1.069	1.0242	1.0799	1.1186	0.90536	1.0689	0.94466	1.096	1.0782	1.1497	0.98937	1.0687	0.98035	0.93468
1	1st block	0.94611	1.2096	1.075	1.0303	1.069	1.0242	1.08	1.1186	0.9055	1.0688	0.94442	1.0959	1.0782	1.1497	0.98937	1.0687	0.98048	0.93473
1	1st block	0.94617	1.2097	1.075	1.0303	1.069	1.0241	1.08	1.1186	0.90563	1.0688	0.94417	1.0958	1.0783	1.1496	0.98936	1.0687	0.98061	0.93477
1	1st block	0.94622	1.2098	1.0749	1.0303	1.069	1.0241	1.08	1.1187	0.90577	1.0687	0.94393	1.0957	1.0783	1.1496	0.98935	1.0687	0.98074	0.93481
1	1st block	0.94628	1.21	1.0749	1.0302	1.069	1.024	1.0801	1.1187	0.90591	1.0687	0.94368	1.0957	1.0783	1.1495	0.98934	1.0687	0.98086	0.93485
1	1st block	0.94634	1.2101	1.0749	1.0302	1.0691	1.024	1.0801	1.1187	0.90605	1.0686	0.94344	1.0956	1.0783	1.1495	0.98933	1.0687	0.98099	0.93489
1	1st block	0.9464	1.2102	1.0748	1.0302	1.0691	1.0239	1.0802	1.1187	0.90619	1.0686	0.94319	1.0955	1.0783	1.1495	0.98932	1.0687	0.98111	0.93494
1	1st block	0.94646	1.2103	1.0748	1.0302	1.0691	1.0239	1.0802	1.1188	0.90633	1.0685	0.94294	1.0954	1.0783	1.1494	0.98931	1.0687	0.98124	0.93498
1	1st block	0.94652	1.2104	1.0748	1.0302	1.0691	1.0239	1.0802	1.1188	0.90647	1.0684	0.94269	1.0953	1.0783	1.1494	0.9893	1.0687	0.98136	0.93502
1	1st block	0.94658	1.2105	1.0747	1.0302	1.0691	1.0238	1.0803	1.1188	0.90661	1.0684	0.94244	1.0952	1.0783	1.1493	0.98929	1.0687	0.98149	0.93506
1	1st block	0.94664	1.2105	1.0747	1.0302	1.0691	1.0238	1.0803	1.1189	0.90675	1.0683	0.9422	1.0951	1.0783	1.1493	0.98928	1.0687	0.98161	0.9351
1	1st block	0.94669	1.2106	1.0746	1.0302	1.0691	1.0237	1.0803	1.1189	0.90689	1.0683	0.94195	1.0951	1.0784	1.1493	0.98926	1.0687	0.98173	0.93515
1	1st block	0.94675	1.2107	1.0746	1.0302	1.0691	1.0237	1.0804	1.1189	0.90703	1.0682	0.9417	1.095	1.0784	1.1492	0.98925	1.0687	0.98185	0.93519
1	1st block	0.94681	1.2108	1.0746	1.0302	1.0691	1.0236	1.0804	1.119	0.90718	1.0682	0.94145	1.0949	1.0784	1.1492	0.98924	1.0687	0.98197	0.93523
1	1st block	0.94687	1.2109	1.0745	1.0302	1.0691	1.0236	1.0805	1.119	0.90732	1.0681	0.9412	1.0948	1.0784	1.1491	0.98922	1.0687	0.98209	0.93527
1	1st block	0.94692	1.211	1.0745	1.0302	1.0691	1.0236	1.0805	1.119	0.90746	1.0681	0.94095	1.0947	1.0784	1.1491	0.98921	1.0687	0.98221	0.93531
1	1st block	0.94698	1.2111	1.0745	1.0302	1.0691	1.0235	1.0805	1.1191	0.9076	1.068	0.9407	1.0946	1.0784	1.1491	0.98919	1.0687	0.98233	0.93536
1	1st block	0.94704	1.2112	1.0744	1.0302	1.0691	1.0235	1.0806	1.1191	0.90774	1.068	0.94044	1.0945	1.0784	1.149	0.98918	1.0687	0.98245	0.9354
1	1st block	0.9471	1.2113	1.0744	1.0301	1.0692	1.0234	1.0806	1.1191	0.90788	1.068	0.94019	1.0944	1.0784	1.149	0.98916	1.0687	0.98256	0.93544
1	1st block	0.94715	1.2114	1.0744	1.0301	1.0692	1.0234	1.0806	1.1192	0.90802	1.0679	0.93994	1.0943	1.0785	1.1489	0.98914	1.0687	0.98268	0.93548
1	1st block	0.94721	1.2115	1.0743	1.0301	1.0692	1.0233	1.0807	1.1192	0.90816	1.0679	0.93969	1.0943	1.0785	1.1489	0.98912	1.0687	0.9828	0.93552
1	1st block	0.94726	1.2116	1.0743	1.0301	1.0692	1.0233	1.0807	1.1192	0.90831	1.0678	0.93943	1.0942	1.0785	1.1488	0.9891	1.0687	0.98291	0.93557
1	1st block	0.94732	1.2117	1.0743	1.0301	1.0692	1.0233	1.0807	1.1193	0.90845	1.0678	0.93918	1.0941	1.0785	1.1488	0.98909	1.0687	0.98303	0.93561
1	1st block	0.94738	1.2117	1.0743	1.0301	1.0692	1.0232	1.0808	1.1193	0.90859	1.0677	0.93893	1.094	1.0785	1.1488	0.98907	1.0687	0.98314	0.93565
1	1st block	0.94743	1.2118	1.0742	1.0301	1.0692	1.0232	1.0808	1.1193	0.90873	1.0677	0.93867	1.0939	1.0785	1.1487	0.98905	1.0687	0.98326	0.93569
1	1st block	0.94749	1.2119	1.0742	1.03	1.0692	1.0231	1.0808	1.1194	0.90887	1.0676	0.93842	1.0938	1.0785	1.1487	0.98902	1.0687	0.98337	0.93573
1	1st block	0.94754	1.212	1.0742	1.03	1.0692	1.0231	1.0809	1.1194	0.90902	1.0676	0.93817	1.0937	1.0785	1.1486	0.989	1.0687	0.98348	0.93577
1	1st block	0.9476	1.2121	1.0741	1.03	1.0692	1.0231	1.0809	1.1194	0.90916	1.0676	0.93791	1.0936	1.0785	1.1486	0.98898	1.0686	0.9836	0.93582
1	1st block	0.94765	1.2121	1.0741	1.03	1.0692	1.023	1.0809	1.1195	0.9093	1.0675	0.93766	1.0935	1.0785	1.1486	0.98896	1.0686	0.98371	0.93586
1	1st block	0.94771	1.2122	1.0741	1.03	1.0693	1.023	1.081	1.1195	0.90944	1.0675	0.9374	1.0934	1.0785	1.1485	0.98894	1.0686	0.98382	0.9359
1	1st block	0.94776	1.2123	1.0741	1.0299	1.0693	1.0229	1.081	1.1195	0.90958	1.0674	0.93715	1.0933	1.0785	1.1485	0.98891	1.0686	0.98393	0.93594
1	1st block	0.94781	1.2124	1.074	1.0299	1.0693	1.0229	1.081	1.1196	0.90973	1.0674	0.93689	1.0932	1.0786	1.1485	0.98889	1.0686	0.98404	0.93598
1	1st block	0.94787	1.2124	1.074	1.0299	1.0693	1.0229	1.0811	1.1196	0.90987	1.0673	0.93663	1.0931	1.0786	1.1484	0.98886	1.0686	0.98415	0.93602
1	1st block	0.94792	1.2125	1.074	1.0299	1.0693	1.0228	1.0811	1.1196	0.91001	1.0673	0.93638	1.093	1.0786	1.1484	0.98884	1.0686	0.98426	0.93606
1	1st block	0.94798	1.2126	1.074	1.0299	1.0693	1.0228	1.0811	1.1197	0.91015	1.0673	0.93612	1.0929	1.0786	1.1483	0.98881	1.0686	0.98437	0.9361
1	1st block	0.94803	1.2127	1.0739	1.0298	1.0693	1.0227	1.0811	1.1197	0.9103	1.0672	0.93586	1.0928	1.0786	1.1483	0.98879	1.0686	0.98448	0.93614
1	1st block	0.94808	1.2127	1.0739	1.0298	1.0693	1.0227	1.0812	1.1198	0.91044	1.0672	0.93561	1.0927	1.0786	1.1483	0.98876	1.0686	0.98458	0.93619
1	1st block	0.94814	1.2128	1.0739	1.0298	1.0693	1.0227	1.0812	1.1198	0.91058	1.0672	0.93535	1.0926	1.0786	1.1482	0.98873	1.0686	0.98469	0.93623
1	1st block	0.94819	1.2129	1.0739	1.0297	1.0693	1.0226	1.0812	1.1198	0.91072	1.0671	0.93509	1.0925	1.0786	1.1482	0.9887	1.0686	0.9848	0.93627
1	1st block	0.94824	1.2129	1.0738	1.0297	1.0693	1.0226	1.0813	1.1199	0.91086	1.0671	0.93483	1.0924	1.0786	1.1481	0.98868	1.0686	0.9849	0.93631
1	1st block	0.94829	1.213	1.0738	1.0297	1.0694	1.0225	1.0813	1.1199	0.911	1.067	0.93457	1.0923	1.0786	1.1481	0.98865	1.0685	0.98501	0.93635
1	1st block	0.94835	1.213	1.0738	1.0297	1.0694	1.0225	1.0813	1.1199	0.91115	1.067	0.93432	1.0922	1.0786	1.1481	0.98862	1.0685	0.98511	0.93639
1	1st block	0.9484	1.2131	1.0738	1.0296	1.0694	1.0225	1.0813	1.12	0.91129	1.067	0.93406	1.0921	1.0786	1.148	0.98859	1.0685	0.98522	0.93643
1	1st block	0.94845	1.2132	1.0738	1.0296	1.0694	1.0224	1.0814	1.12	0.91143	1.0669	0.9338	1.092	1.0786	1.148	0.98856	1.0685	0.98532	0.93647
1	1st block	0.9485	1.2132	1.0737	1.0296	1.0694	1.0224	1.0814	1.12	0.91157	1.0669	0.93354	1.0919	1.0786	1.1479	0.98853	1.0685	0.98543	0.93651
1	1st block	0.94855	1.2133	1.0737	1.0295	1.0694	1.0223	1.0814	1.1201	0.91171	1.0669	0.93328	1.0918	1.0786	1.1479	0.98849	1.0685	0.98553	0.93654
1	1st block	0.94861	1.2133	1.0737	1.0295	1.0694	1.0223	1.0814	1.1201	0.91185	1.0668	0.93302	1.0917	1.0786	1.1479	0.98846	1.0685	0.98563	0.93658
1	1st block	0.94866	1.2134	1.0737	1.0295	1.0694	1.0223	1.0815	1.1202	0.91199	1.0668	0.93276	1.0916	1.0786	1.1478	0.98843	1.0685	0.98573	0.93662
1	1st block	0.94871	1.2134	1.0737	1.0294	1.0694	1.0222	1.0815	1.1202	0.91213	1.0668	0.9325	1.0915	1.0786	1.1478	0.9884	1.0685	0.98583	0.93666
1	1st block	0.94876	1.2135	1.0737	1.0294	1.0694	1.0222	1.0815	1.1202	0.91228	1.0667	0.93224	1.0914	1.0786	1.1478	0.98836	1.0685	0.98594	0.9367
1	1st block	0.94881	1.2135	1.0736	1.0294	1.0695	1.0222	1.0816	1.1203	0.91242	1.0667	0.93198	1.0913	1.0786	1.1477	0.98833	1.0684	0.98604	0.93674
1	1st block	0.94886	1.2135	1.0736	1.0293	1.0695	1.0221	1.0816	1.1203	0.91256	1.0667	0.93172	1.0912	1.0786	1.1477	0.9883	1.0684	0.98614	0.93678
1	1st block	0.94891	1.2136	1.0736	1.0293	1.0695	1.0221	1.0816	1.1203	0.9127	1.0666	0.93146	1.0911	1.0786	1.1476	0.98826	1.0684	0.98624	0.93682
1	1st block	0.94896	1.2136	1.0736	1.0293	1.0695	1.0221	1.0816	1.1204	0.91284	1.0666	0.9312	1.091	1.0786	1.1476	0.98823	1.0684	0.98634	0.93685
1	1st block	0.94901	1.2137	1.0736	1.0292	1.0695	1.022	1.0816	1.1204	0.91298	1.0666	0.93094	1.0909	1.0786	1.1476	0.98819	1.0684	0.98643	0.93689
1	1st block	0.94906	1.2137	1.0736	1.0292	1.0695	1.022	1.0817	1.1204	0.91312	1.0665	0.93068	1.0908	1.0785	1.1475	0.98815	1.0684	0.98653	0.93693
1	1st block	0.94911	1.2137	1.0736	1.0291	1.0695	1.0219	1.0817	1.1205	0.91326	1.0665	0.93042	1.0907	1.0785	1.1475	0.98812	1.0684	0.98663	0.93697
1	1st block	0.94916	1.2138	1.0736	1.0291	1.0695	1.0219	1.0817	1.1205	0.9134	1.0665	0.93016	1.0906	1.0785	1.1475	0.98808	1.0684	0.98673	0.937
1	1st block	0.94921	1.2138	1.0736	1.029	1.0695	1.0219	1.0817	1.1206	0.91353	1.0665	0.9299	1.0905	1.0785	1.1474	0.98804	1.0684	0.98683	0.93704
1	1st block	0.94926	1.2138	1.0735	1.029	1.0696	1.0218	1.0818	1.1206	0.91367	1.0664	0.92963	1.0904	1.0785	1.1474	0.98801	1.0684	0.98692	0.93708
1	1st block	0.9493	1.2139	1.0735	1.029	1.0696	1.0218	1.0818	1.1206	0.91381	1.0664	0.92937	1.0903	1.0785	1.1474	0.98797	1.0683	0.98702	0.93712
1	1st block	0.94935	1.2139	1.0735	1.0289	1.0696	1.0218	1.0818	1.1207	0.91395	1.0664	0.92911	1.0902	1.0785	1.1473	0.98793	1.0683	0.98711	0.93715
1	1st block	0.9494	1.2139	1.0735	1.0289	1.0696	1.0217	1.0818	1.1207	0.91409	1.0664	0.92885	1.0901	1.0785	1.1473	0.98789	1.0683	0.98721	0.93719
1	1st block	0.94945	1.2139	1.0735	1.0288	1.0696	1.0217	1.0818	1.1207	0.91423	1.0663	0.92859	1.09	1.0784	1.1473	0.98785	1.0683	0.98731	0.93722
1	1st block	0.9495	1.2139	1.0735	1.0288	1.0696	1.0217	1.0819	1.1208	0.91436	1.0663	0.92832	1.0899	1.0784	1.1472	0.98781	1.0683	0.9874	0.93726
1	1st block	0.94954	1.214	1.0735	1.0287	1.0696	1.0216	1.0819	1.1208	0.9145	1.0663	0.92806	1.0897	1.0784	1.1472	0.98777	1.0683	0.98749	0.9373
1	1st block	0.94959	1.214	1.0735	1.0287	1.0696	1.0216	1.0819	1.1208	0.91464	1.0663	0.9278	1.0896	1.0784	1.1472	0.98773	1.0683	0.98759	0.93733
1	1st block	0.94964	1.214	1.0735	1.0286	1.0696	1.0216	1.0819	1.1209	0.91478	1.0662	0.92754	1.0895	1.0784	1.1471	0.98769	1.0683	0.98768	0.93737
1	1st block	0.94969	1.214	1.0735	1.0286	1.0697	1.0215	1.0819	1.1209	0.91491	1.0662	0.92728	1.0894	1.0783	1.1471	0.98765	1.0682	0.98778	0.9374
1	1st block	0.94973	1.214	1.0735	1.0285	1.0697	1.0215	1.082	1.1209	0.91505	1.0662	0.92701	1.0893	1.0783	1.1471	0.98761	1.0682	0.98787	0.93744
1	1st block	0.94978	1.214	1.0735	1.0285	1.0697	1.0215	1.082	1.121	0.91519	1.0662	0.92675	1.0892	1.0783	1.147	0.98757	1.0682	0.98796	0.93747
1	1st block	0.94982	1.214	1.0735	1.0284	1.0697	1.0214	1.082	1.121	0.91532	1.0661	0.92649	1.0891	1.0783	1.147	0.98753	1.0682	0.98805	0.93751
1	1st block	0.94987	1.214	1.0735	1.0284	1.0697	1.0214	1.082	1.121	0.91546	1.0661	0.92623	1.089	1.0782	1.147	0.98749	1.0682	0.98815	0.93754
1	1st block	0.94992	1.214	1.0735	1.0283	1.0697	1.0214	1.082	1.1211	0.91559	1.0661	0.92596	1.0889	1.0782	1.1469	0.98744	1.0682	0.98824	0.93757
1	1st block	0.94996	1.214	1.0735	1.0282	1.0697	1.0213	1.082	1.1211	0.91573	1.0661	0.9257	1.0888	1.0782	1.1469	0.9874	1.0682	0.98833	0.93761
1	1st block	0.95001	1.214	1.0735	1.0282	1.0697	1.0213	1.0821	1.1212	0.91586	1.0661	0.92544	1.0887	1.0782	1.1469	0.98736	1.0682	0.98842	0.93764
1	1st block	0.95005	1.214	1.0735	1.0281	1.0697	1.0213	1.0821	1.1212	0.916	1.066	0.92518	1.0885	1.0781	1.1468	0.98732	1.0681	0.98851	0.93767
1	1st block	0.95009	1.214	1.0735	1.0281	1.0698	1.0212	1.0821	1.1212	0.91613	1.066	0.92491	1.0884	1.0781	1.1468	0.98728	1.0681	0.9886	0.93771
1	1st block	0.95014	1.214	1.0735	1.028	1.0698	1.0212	1.0821	1.1213	0.91626	1.066	0.92465	1.0883	1.0781	1.1468	0.98723	1.0681	0.98869	0.93774
1	1st block	0.95018	1.214	1.0735	1.0279	1.0698	1.0212	1.0821	1.1213	0.9164	1.066	0.92439	1.0882	1.078	1.1467	0.98719	1.0681	0.98878	0.93777
1	1st block	0.95023	1.214	1.0735	1.0279	1.0698	1.0212	1.0821	1.1213	0.91653	1.066	0.92412	1.0881	1.078	1.1467	0.98715	1.0681	0.98887	0.9378
1	1st block	0.95027	1.2139	1.0735	1.0278	1.0698	1.0211	1.0822	1.1213	0.91666	1.066	0.92386	1.088	1.0779	1.1467	0.9871	1.0681	0.98896	0.93784
1	1st block	0.95031	1.2139	1.0735	1.0277	1.0698	1.0211	1.0822	1.1214	0.91679	1.0659	0.9236	1.0879	1.0779	1.1466	0.98706	1.0681	0.98905	0.93787
1	1st block	0.95035	1.2139	1.0736	1.0277	1.0698	1.0211	1.0822	1.1214	0.91693	1.0659	0.92334	1.0878	1.0779	1.1466	0.98702	1.068	0.98914	0.9379
1	1st block	0.9504	1.2139	1.0736	1.0276	1.0698	1.021	1.0822	1.1214	0.91706	1.0659	0.92307	1.0877	1.0778	1.1466	0.98697	1.068	0.98923	0.93793
1	1st block	0.95044	1.2139	1.0736	1.0275	1.0698	1.021	1.0822	1.1215	0.91719	1.0659	0.92281	1.0875	1.0778	1.1466	0.98693	1.068	0.98931	0.93796
1	1st block	0.95048	1.2138	1.0736	1.0275	1.0699	1.021	1.0822	1.1215	0.91732	1.0659	0.92255	1.0874	1.0777	1.1465	0.98689	1.068	0.9894	0.93799
1	1st block	0.95052	1.2138	1.0736	1.0274	1.0699	1.0209	1.0822	1.1215	0.91745	1.0659	0.92229	1.0873	1.0777	1.1465	0.98684	1.068	0.98949	0.93802
1	1st block	0.95056	1.2138	1.0736	1.0273	1.0699	1.0209	1.0823	1.1216	0.91758	1.0658	0.92202	1.0872	1.0776	1.1465	0.9868	1.068	0.98958	0.93805
1	1st block	0.9506	1.2137	1.0736	1.0273	1.0699	1.0209	1.0823	1.1216	0.91771	1.0658	0.92176	1.0871	1.0776	1.1464	0.98676	1.068	0.98966	0.93808
1	1st block	0.95064	1.2137	1.0736	1.0272	1.0699	1.0208	1.0823	1.1216	0.91784	1.0658	0.9215	1.087	1.0775	1.1464	0.98671	1.0679	0.98975	0.93811
1	1st block	0.95068	1.2137	1.0736	1.0271	1.0699	1.0208	1.0823	1.1217	0.91797	1.0658	0.92123	1.0869	1.0775	1.1464	0.98667	1.0679	0.98984	0.93814
1	1st block	0.95072	1.2136	1.0737	1.027	1.0699	1.0208	1.0823	1.1217	0.9181	1.0658	0.92097	1.0868	1.0774	1.1464	0.98663	1.0679	0.98992	0.93817
1	1st block	0.95076	1.2136	1.0737	1.027	1.0699	1.0208	1.0823	1.1217	0.91822	1.0658	0.92071	1.0866	1.0774	1.1463	0.98658	1.0679	0.99001	0.9382
1	1st block	0.9508	1.2135	1.0737	1.0269	1.0699	1.0207	1.0823	1.1217	0.91835	1.0658	0.92045	1.0865	1.0773	1.1463	0.98654	1.0679	0.9901	0.93823
1	1st block	0.95084	1.2135	1.0737	1.0268	1.07	1.0207	1.0823	1.1218	0.91848	1.0658	0.92018	1.0864	1.0773	1.1463	0.9865	1.0679	0.99018	0.93825
1	1st block	0.95087	1.2134	1.0737	1.0267	1.07	1.0207	1.0823	1.1218	0.9186	1.0658	0.91992	1.0863	1.0772	1.1463	0.98646	1.0678	0.99027	0.93828
1	1st block	0.95091	1.2134	1.0737	1.0267	1.07	1.0206	1.0824	1.1218	0.91873	1.0657	0.91966	1.0862	1.0771	1.1462	0.98641	1.0678	0.99035	0.93831
1	1st block	0.95095	1.2133	1.0738	1.0266	1.07	1.0206	1.0824	1.1218	0.91886	1.0657	0.9194	1.0861	1.0771	1.1462	0.98637	1.0678	0.99044	0.93833
1	1st block	0.95098	1.2133	1.0738	1.0265	1.07	1.0206	1.0824	1.1219	0.91898	1.0657	0.91913	1.0859	1.077	1.1462	0.98633	1.0678	0.99052	0.93836
1	1st block	0.95102	1.2132	1.0738	1.0264	1.07	1.0206	1.0824	1.1219	0.91911	1.0657	0.91887	1.0858	1.0769	1.1462	0.98629	1.0678	0.99061	0.93839
1	1st block	0.95105	1.2132	1.0738	1.0263	1.07	1.0205	1.0824	1.1219	0.91923	1.0657	0.91861	1.0857	1.0769	1.1461	0.98625	1.0678	0.99069	0.93841
1	1st block	0.95109	1.2131	1.0738	1.0262	1.07	1.0205	1.0824	1.1219	0.91936	1.0657	0.91835	1.0856	1.0768	1.1461	0.98621	1.0677	0.99078	0.93844
1	1st block	0.95112	1.213	1.0739	1.0261	1.07	1.0205	1.0824	1.122	0.91948	1.0657	0.91809	1.0855	1.0767	1.1461	0.98617	1.0677	0.99086	0.93846
1	1st block	0.95116	1.213	1.0739	1.0261	1.07	1.0205	1.0824	1.122	0.9196	1.0657	0.91782	1.0854	1.0767	1.1461	0.98613	1.0677	0.99095	0.93849
1	1st block	0.95119	1.2129	1.0739	1.026	1.07	1.0204	1.0824	1.122	0.91973	1.0657	0.91756	1.0853	1.0766	1.1461	0.98609	1.0677	0.99103	0.93851
1	1st block	0.95122	1.2128	1.0739	1.0259	1.07	1.0204	1.0824	1.122	0.91985	1.0657	0.9173	1.0851	1.0765	1.146	0.98605	1.0677	0.99111	0.93854
1	1st block	0.95126	1.2127	1.074	1.0258	1.0701	1.0204	1.0824	1.1221	0.91997	1.0657	0.91704	1.085	1.0764	1.146	0.98601	1.0677	0.9912	0.93856
1	1st block	0.95129	1.2127	1.074	1.0257	1.0701	1.0203	1.0825	1.1221	0.92009	1.0657	0.91678	1.0849	1.0763	1.146	0.98597	1.0676	0.99128	0.93859
1	1st block	0.95132	1.2126	1.074	1.0256	1.0701	1.0203	1.0825	1.1221	0.92021	1.0657	0.91651	1.0848	1.0763	1.146	0.98593	1.0676	0.99136	0.93861
1	1st block	0.95135	1.2125	1.074	1.0255	1.0701	1.0203	1.0825	1.1221	0.92033	1.0656	0.91625	1.0847	1.0762	1.146	0.98589	1.0676	0.99145	0.93863
1	1st block	0.95138	1.2124	1.0741	1.0254	1.0701	1.0203	1.0825	1.1221	0.92045	1.0656	0.91599	1.0846	1.0761	1.1459	0.98586	1.0676	0.99153	0.93865
1	1st block	0.95141	1.2123	1.0741	1.0253	1.0701	1.0202	1.0825	1.1222	0.92057	1.0656	0.91573	1.0844	1.076	1.1459	0.98582	1.0676	0.99161	0.93868
1	1st block	0.95144	1.2123	1.0741	1.0252	1.0701	1.0202	1.0825	1.1222	0.92069	1.0656	0.91547	1.0843	1.0759	1.1459	0.98578	1.0675	0.99169	0.9387
1	1st block	0.95147	1.2122	1.0742	1.0251	1.0701	1.0202	1.0825	1.1222	0.92081	1.0656	0.91521	1.0842	1.0758	1.1459	0.98575	1.0675	0.99178	0.93872
1	1st block	0.9515	1.2121	1.0742	1.025	1.0701	1.0202	1.0825	1.1222	0.92092	1.0656	0.91495	1.0841	1.0757	1.1459	0.98571	1.0675	0.99186	0.93874
1	1st block	0.95153	1.212	1.0742	1.0249	1.0701	1.0201	1.0825	1.1222	0.92104	1.0656	0.91469	1.084	1.0756	1.1458	0.98568	1.0675	0.99194	0.93876
1	1st block	0.95156	1.2119	1.0743	1.0248	1.0701	1.0201	1.0825	1.1222	0.92116	1.0656	0.91442	1.0838	1.0755	1.1458	0.98565	1.0675	0.99202	0.93878
1	1st block	0.95159	1.2118	1.0743	1.0247	1.0701	1.0201	1.0825	1.1223	0.92127	1.0656	0.91416	1.0837	1.0755	1.1458	0.98561	1.0674	0.9921	0.9388
1	1st block	0.95161	1.2117	1.0743	1.0246	1.0701	1.0201	1.0825	1.1223	0.92139	1.0656	0.9139	1.0836	1.0754	1.1458	0.98558	1.0674	0.99218	0.93882
1	1st block	0.95164	1.2116	1.0744	1.0245	1.0701	1.02	1.0825	1.1223	0.9215	1.0656	0.91364	1.0835	1.0753	1.1458	0.98555	1.0674	0.99227	0.93884
1	1st block	0.95167	1.2115	1.0744	1.0244	1.0701	1.02	1.0825	1.1223	0.92162	1.0656	0.91338	1.0834	1.0752	1.1457	0.98552	1.0674	0.99235	0.93886
1	1st block	0.95169	1.2114	1.0744	1.0243	1.0702	1.02	1.0825	1.1223	0.92173	1.0656	0.91312	1.0833	1.0751	1.1457	0.98549	1.0674	0.99243	0.93888
1	1st block	0.95172	1.2113	1.0745	1.0242	1.0702	1.02	1.0825	1.1223	0.92184	1.0656	0.91286	1.0831	1.0749	1.1457	0.98546	1.0673	0.99251	0.93889
1	1st block	0.95174	1.2111	1.0745	1.0241	1.0702	1.0199	1.0825	1.1223	0.92196	1.0656	0.9126	1.083	1.0748	1.1457	0.98543	1.0673	0.99259	0.93891
1	1st block	0.95177	1.211	1.0745	1.0239	1.0702	1.0199	1.0825	1.1224	0.92207	1.0656	0.91234	1.0829	1.0747	1.1457	0.9854	1.0673	0.99267	0.93893
1	1st block	0.95179	1.2109	1.0746	1.0238	1.0702	1.0199	1.0825	1.1224	0.92218	1.0656	0.91208	1.0828	1.0746	1.1457	0.98538	1.0673	0.99275	0.93895
1	1st block	0.95181	1.2108	1.0746	1.0237	1.0702	1.0199	1.0825	1.1224	0.92229	1.0656	0.91182	1.0827	1.0745	1.1456	0.98535	1.0673	0.99283	0.93896
1	1st block	0.95184	1.2107	1.0747	1.0236	1.0702	1.0199	1.0825	1.1224	0.9224	1.0656	0.91156	1.0825	1.0744	1.1456	0.98532	1.0672	0.99291	0.93898
1	1st block	0.95186	1.2106	1.0747	1.0235	1.0702	1.0198	1.0825	1.1224	0.92251	1.0656	0.9113	1.0824	1.0743	1.1456	0.9853	1.0672	0.99299	0.93899
1	1st block	0.95188	1.2104	1.0747	1.0234	1.0702	1.0198	1.0825	1.1224	0.92262	1.0656	0.91104	1.0823	1.0742	1.1456	0.98528	1.0672	0.99307	0.93901
1	1st block	0.9519	1.2103	1.0748	1.0232	1.0702	1.0198	1.0825	1.1224	0.92272	1.0656	0.91078	1.0822	1.0741	1.1456	0.98525	1.0672	0.99315	0.93902
1	1st block	0.95192	1.2102	1.0748	1.0231	1.0702	1.0198	1.0825	1.1224	0.92283	1.0656	0.91052	1.0821	1.0739	1.1456	0.98523	1.0671	0.99323	0.93904
1	1st block	0.95194	1.21	1.0749	1.023	1.0702	1.0197	1.0825	1.1224	0.92294	1.0656	0.91026	1.0819	1.0738	1.1456	0.98521	1.0671	0.99331	0.93905
1	1st block	0.95196	1.2099	1.0749	1.0229	1.0702	1.0197	1.0825	1.1224	0.92304	1.0656	0.91	1.0818	1.0737	1.1456	0.98519	1.0671	0.99339	0.93907
1	1st block	0.95198	1.2098	1.075	1.0227	1.0702	1.0197	1.0825	1.1224	0.92315	1.0656	0.90974	1.0817	1.0736	1.1455	0.98517	1.0671	0.99347	0.93908
1	1st block	0.952	1.2096	1.075	1.0226	1.0702	1.0197	1.0825	1.1224	0.92325	1.0656	0.90948	1.0816	1.0734	1.1455	0.98515	1.067	0.99355	0.93909
1	1st block	0.95202	1.2095	1.075	1.0225	1.0702	1.0196	1.0825	1.1224	0.92336	1.0656	0.90922	1.0815	1.0733	1.1455	0.98514	1.067	0.99363	0.93911
1	1st block	0.95203	1.2094	1.0751	1.0223	1.0702	1.0196	1.0825	1.1224	0.92346	1.0657	0.90896	1.0813	1.0732	1.1455	0.98512	1.067	0.9937	0.93912
1	1st block	0.95205	1.2092	1.0751	1.0222	1.0702	1.0196	1.0825	1.1224	0.92356	1.0657	0.9087	1.0812	1.0731	1.1455	0.98511	1.067	0.99378	0.93913
1	1st block	0.95207	1.2091	1.0752	1.0221	1.0702	1.0196	1.0825	1.1224	0.92367	1.0657	0.90844	1.0811	1.0729	1.1455	0.98509	1.0669	0.99386	0.93914
1	1st block	0.95208	1.2089	1.0752	1.0219	1.0702	1.0196	1.0825	1.1224	0.92377	1.0657	0.90818	1.081	1.0728	1.1455	0.98508	1.0669	0.99394	0.93915
1	1st block	0.9521	1.2088	1.0753	1.0218	1.0702	1.0195	1.0825	1.1224	0.92387	1.0657	0.90792	1.0809	1.0727	1.1455	0.98507	1.0669	0.99402	0.93916
1	1st block	0.95211	1.2086	1.0753	1.0217	1.0702	1.0195	1.0825	1.1224	0.92397	1.0657	0.90766	1.0807	1.0725	1.1454	0.98506	1.0669	0.9941	0.93917
1	1st block	0.95213	1.2085	1.0754	1.0215	1.0702	1.0195	1.0825	1.1224	0.92407	1.0657	0.9074	1.0806	1.0724	1.1454	0.98505	1.0668	0.99417	0.93918
1	1st block	0.95214	1.2083	1.0754	1.0214	1.0702	1.0195	1.0825	1.1224	0.92416	1.0657	0.90714	1.0805	1.0722	1.1454	0.98504	1.0668	0.99425	0.93919
1	1st block	0.95215	1.2082	1.0755	1.0213	1.0702	1.0195	1.0825	1.1224	0.92426	1.0657	0.90688	1.0804	1.0721	1.1454	0.98503	1.0668	0.99433	0.9392
1	1st block	0.95217	1.208	1.0755	1.0211	1.0702	1.0194	1.0825	1.1224	0.92436	1.0657	0.90662	1.0803	1.072	1.1454	0.98502	1.0667	0.99441	0.93921
1	1st block	0.95218	1.2078	1.0756	1.021	1.0702	1.0194	1.0825	1.1224	0.92445	1.0657	0.90636	1.0801	1.0718	1.1454	0.98502	1.0667	0.99449	0.93922
1	1st block	0.95219	1.2077	1.0756	1.0208	1.0702	1.0194	1.0825	1.1224	0.92455	1.0657	0.9061	1.08	1.0717	1.1454	0.98502	1.0667	0.99456	0.93922
1	1st block	0.9522	1.2075	1.0757	1.0207	1.0702	1.0194	1.0825	1.1224	0.92464	1.0657	0.90584	1.0799	1.0715	1.1454	0.98501	1.0667	0.99464	0.93923
1	1st block	0.95221	1.2073	1.0757	1.0205	1.0701	1.0194	1.0825	1.1224	0.92474	1.0657	0.90558	1.0798	1.0714	1.1454	0.98501	1.0666	0.99472	0.93924
1	1st block	0.95222	1.2072	1.0758	1.0204	1.0701	1.0193	1.0825	1.1224	0.92483	1.0657	0.90532	1.0797	1.0712	1.1454	0.98501	1.0666	0.99479	0.93924
1	1st block	0.95223	1.207	1.0758	1.0202	1.0701	1.0193	1.0825	1.1224	0.92492	1.0657	0.90506	1.0795	1.0711	1.1454	0.98501	1.0666	0.99487	0.93925
1	1st block	0.95224	1.2068	1.0759	1.0201	1.0701	1.0193	1.0825	1.1224	0.92501	1.0657	0.9048	1.0794	1.0709	1.1453	0.98502	1.0665	0.99495	0.93925
1	1st block	0.95225	1.2067	1.0759	1.0199	1.0701	1.0193	1.0824	1.1224	0.9251	1.0657	0.90454	1.0793	1.0708	1.1453	0.98502	1.0665	0.99502	0.93926
1	1st block	0.95226	1.2065	1.076	1.0198	1.0701	1.0193	1.0824	1.1224	0.92519	1.0657	0.90428	1.0792	1.0706	1.1453	0.98503	1.0665	0.9951	0.93926
1	1st block	0.95227	1.2063	1.0761	1.0196	1.0701	1.0193	1.0824	1.1224	0.92528	1.0657	0.90401	1.0791	1.0705	1.1453	0.98503	1.0664	0.99518	0.93927
1	1st block	0.95227	1.2061	1.0761	1.0194	1.0701	1.0192	1.0824	1.1224	0.92537	1.0658	0.90375	1.0789	1.0703	1.1453	0.98504	1.0664	0.99525	0.93927
1	1st block	0.95228	1.2059	1.0762	1.0193	1.0701	1.0192	1.0824	1.1223	0.92546	1.0658	0.90349	1.0788	1.0701	1.1453	0.98505	1.0664	0.99533	0.93928
1	1st block	0.95228	1.2058	1.0762	1.0191	1.0701	1.0192	1.0824	1.1223	0.92555	1.0658	0.90323	1.0787	1.07	1.1453	0.98506	1.0663	0.9954	0.93928
1	1st block	0.95229	1.2056	1.0763	1.019	1.0701	1.0192	1.0824	1.1223	0.92563	1.0658	0.90297	1.0786	1.0698	1.1453	0.98507	1.0663	0.99548	0.93928
1	1st block	0.9523	1.2054	1.0763	1.0188	1.0701	1.0192	1.0824	1.1223	0.92572	1.0658	0.90271	1.0784	1.0697	1.1453	0.98509	1.0663	0.99555	0.93928
1	1st block	0.9523	1.2052	1.0764	1.0186	1.0701	1.0192	1.0824	1.1223	0.9258	1.0658	0.90244	1.0783	1.0695	1.1453	0.9851	1.0662	0.99563	0.93929
1	1st block	0.9523	1.205	1.0764	1.0185	1.0701	1.0191	1.0824	1.1223	0.92589	1.0658	0.90218	1.0782	1.0693	1.1453	0.98512	1.0662	0.9957	0.93929
1	1st block	0.95231	1.2048	1.0765	1.0183	1.07	1.0191	1.0824	1.1222	0.92597	1.0658	0.90192	1.0781	1.0692	1.1453	0.98513	1.0662	0.99578	0.93929
1	1st block	0.95231	1.2046	1.0766	1.0181	1.07	1.0191	1.0823	1.1222	0.92605	1.0658	0.90165	1.078	1.069	1.1453	0.98515	1.0661	0.99585	0.93929
1	1st block	0.95231	1.2044	1.0766	1.018	1.07	1.0191	1.0823	1.1222	0.92613	1.0658	0.90139	1.0778	1.0688	1.1453	0.98517	1.0661	0.99593	0.93929
1	1st block	0.95231	1.2042	1.0767	1.0178	1.07	1.0191	1.0823	1.1222	0.92621	1.0658	0.90113	1.0777	1.0687	1.1452	0.98519	1.066	0.996	0.93929
1	1st block	0.95232	1.204	1.0767	1.0176	1.07	1.0191	1.0823	1.1222	0.92629	1.0658	0.90086	1.0776	1.0685	1.1452	0.98522	1.066	0.99607	0.93929
1	1st block	0.95232	1.2038	1.0768	1.0174	1.07	1.019	1.0823	1.1221	0.92637	1.0658	0.9006	1.0775	1.0683	1.1452	0.98524	1.066	0.99615	0.93929
1	1st block	0.95232	1.2036	1.0769	1.0173	1.07	1.019	1.0823	1.1221	0.92645	1.0658	0.90033	1.0774	1.0681	1.1452	0.98527	1.0659	0.99622	0.93929
1	1st block	0.95232	1.2034	1.0769	1.0171	1.07	1.019	1.0823	1.1221	0.92653	1.0658	0.90007	1.0772	1.068	1.1452	0.98529	1.0659	0.99629	0.93929
1	1st block	0.95232	1.2032	1.077	1.0169	1.0699	1.019	1.0823	1.1221	0.9266	1.0658	0.8998	1.0771	1.0678	1.1452	0.98532	1.0658	0.99637	0.93929
1	1st block	0.95232	1.203	1.077	1.0167	1.0699	1.019	1.0822	1.1221	0.92668	1.0658	0.89953	1.077	1.0676	1.1452	0.98535	1.0658	0.99644	0.93928
1	1st block	0.95231	1.2028	1.0771	1.0165	1.0699	1.019	1.0822	1.122	0.92675	1.0658	0.89927	1.0769	1.0674	1.1452	0.98538	1.0658	0.99651	0.93928
1	1st block	0.95231	1.2026	1.0772	1.0163	1.0699	1.0189	1.0822	1.122	0.92683	1.0658	0.899	1.0768	1.0672	1.1452	0.98542	1.0657	0.99658	0.93928
1	1st block	0.95231	1.2024	1.0772	1.0162	1.0699	1.0189	1.0822	1.122	0.9269	1.0658	0.89873	1.0766	1.0671	1.1452	0.98545	1.0657	0.99665	0.93927
1	1st block	0.95231	1.2021	1.0773	1.016	1.0699	1.0189	1.0822	1.1219	0.92697	1.0659	0.89846	1.0765	1.0669	1.1452	0.98549	1.0656	0.99672	0.93927
1	1st block	0.9523	1.2019	1.0773	1.0158	1.0698	1.0189	1.0822	1.1219	0.92705	1.0659	0.89819	1.0764	1.0667	1.1452	0.98553	1.0656	0.99679	0.93927
1	1st block	0.9523	1.2017	1.0774	1.0156	1.0698	1.0189	1.0821	1.1219	0.92712	1.0659	0.89792	1.0763	1.0665	1.1452	0.98557	1.0656	0.99687	0.93926
1	1st block	0.95229	1.2015	1.0775	1.0154	1.0698	1.0189	1.0821	1.1219	0.92719	1.0659	0.89766	1.0762	1.0663	1.1452	0.98561	1.0655	0.99694	0.93926
1	1st block	0.95229	1.2013	1.0775	1.0152	1.0698	1.0189	1.0821	1.1218	0.92726	1.0659	0.89738	1.076	1.0661	1.1452	0.98565	1.0655	0.99701	0.93925
1	1st block	0.95228	1.2011	1.0776	1.015	1.0698	1.0188	1.0821	1.1218	0.92732	1.0659	0.89711	1.0759	1.0659	1.1452	0.98569	1.0654	0.99707	0.93925
1	1st block	0.95228	1.2008	1.0777	1.0148	1.0698	1.0188	1.0821	1.1218	0.92739	1.0659	0.89684	1.0758	1.0657	1.1452	0.98574	1.0654	0.99714	0.93924
1	1st block	0.95227	1.2006	1.0777	1.0146	1.0697	1.0188	1.0821	1.1217	0.92746	1.0659	0.89657	1.0757	1.0655	1.1452	0.98578	1.0653	0.99721	0.93924
1	1st block	0.95226	1.2004	1.0778	1.0144	1.0697	1.0188	1.082	1.1217	0.92752	1.0659	0.8963	1.0756	1.0654	1.1452	0.98583	1.0653	0.99728	0.93923
1	1st block	0.95226	1.2001	1.0779	1.0142	1.0697	1.0188	1.082	1.1216	0.92759	1.0659	0.89602	1.0754	1.0652	1.1452	0.98588	1.0652	0.99735	0.93922
1	1st block	0.95225	1.1999	1.0779	1.014	1.0697	1.0188	1.082	1.1216	0.92765	1.0659	0.89575	1.0753	1.065	1.1452	0.98593	1.0652	0.99742	0.93922
1	1st block	0.95224	1.1997	1.078	1.0138	1.0697	1.0188	1.082	1.1216	0.92772	1.0659	0.89548	1.0752	1.0648	1.1452	0.98598	1.0651	0.99748	0.93921
1	1st block	0.95223	1.1995	1.078	1.0136	1.0696	1.0188	1.082	1.1215	0.92778	1.0659	0.8952	1.0751	1.0646	1.1452	0.98604	1.0651	0.99755	0.9392
1	1st block	0.95222	1.1992	1.0781	1.0134	1.0696	1.0187	1.0819	1.1215	0.92784	1.0659	0.89493	1.075	1.0644	1.1452	0.98609	1.065	0.99762	0.9392
1	1st block	0.95221	1.199	1.0782	1.0132	1.0696	1.0187	1.0819	1.1214	0.9279	1.0659	0.89465	1.0748	1.0642	1.1452	0.98615	1.065	0.99768	0.93919
1	1st block	0.9522	1.1988	1.0782	1.013	1.0696	1.0187	1.0819	1.1214	0.92796	1.0659	0.89437	1.0747	1.064	1.1452	0.98621	1.0649	0.99775	0.93918
1	1st block	0.95219	1.1985	1.0783	1.0128	1.0695	1.0187	1.0819	1.1214	0.92802	1.0659	0.89409	1.0746	1.0638	1.1452	0.98627	1.0649	0.99781	0.93917
1	1st block	0.95218	1.1983	1.0784	1.0125	1.0695	1.0187	1.0819	1.1213	0.92808	1.0659	0.89382	1.0745	1.0636	1.1451	0.98633	1.0648	0.99788	0.93916
1	1st block	0.95216	1.198	1.0784	1.0123	1.0695	1.0187	1.0818	1.1213	0.92814	1.0659	0.89354	1.0744	1.0634	1.1451	0.98639	1.0648	0.99794	0.93916
1	1st block	0.95215	1.1978	1.0785	1.0121	1.0695	1.0187	1.0818	1.1212	0.9282	1.0659	0.89326	1.0742	1.0632	1.1451	0.98646	1.0647	0.998	0.93915
1	1st block	0.95214	1.1976	1.0786	1.0119	1.0694	1.0187	1.0818	1.1212	0.92825	1.0659	0.89298	1.0741	1.0629	1.1451	0.98652	1.0647	0.99807	0.93914
1	1st block	0.95213	1.1973	1.0786	1.0117	1.0694	1.0186	1.0818	1.1211	0.92831	1.0659	0.8927	1.074	1.0627	1.1451	0.98659	1.0646	0.99813	0.93913
1	1st block	0.95211	1.1971	1.0787	1.0115	1.0694	1.0186	1.0817	1.1211	0.92836	1.0659	0.89241	1.0739	1.0625	1.1451	0.98666	1.0646	0.99819	0.93912
1	1st block	0.9521	1.1968	1.0788	1.0112	1.0694	1.0186	1.0817	1.121	0.92842	1.0659	0.89213	1.0738	1.0623	1.1451	0.98673	1.0645	0.99825	0.93911
1	1st block	0.95208	1.1966	1.0788	1.011	1.0693	1.0186	1.0817	1.121	0.92847	1.0659	0.89185	1.0736	1.0621	1.1451	0.9868	1.0644	0.99832	0.9391
1	1st block	0.95207	1.1963	1.0789	1.0108	1.0693	1.0186	1.0817	1.1209	0.92852	1.0659	0.89156	1.0735	1.0619	1.1451	0.98687	1.0644	0.99838	0.93909
1	1st block	0.95205	1.1961	1.079	1.0106	1.0693	1.0186	1.0816	1.1209	0.92858	1.0659	0.89128	1.0734	1.0617	1.1451	0.98695	1.0643	0.99844	0.93908
1	1st block	0.95203	1.1958	1.079	1.0103	1.0692	1.0186	1.0816	1.1208	0.92863	1.0659	0.89099	1.0733	1.0615	1.1451	0.98702	1.0643	0.9985	0.93907
1	1st block	0.95202	1.1956	1.0791	1.0101	1.0692	1.0186	1.0816	1.1208	0.92868	1.0659	0.89071	1.0732	1.0613	1.1451	0.9871	1.0642	0.99856	0.93906
1	1st block	0.952	1.1953	1.0792	1.0099	1.0692	1.0185	1.0815	1.1207	0.92873	1.0659	0.89042	1.073	1.061	1.1451	0.98718	1.0641	0.99861	0.93905
1	1st block	0.95198	1.1951	1.0792	1.0096	1.0691	1.0185	1.0815	1.1207	0.92878	1.0659	0.89013	1.0729	1.0608	1.1451	0.98726	1.0641	0.99867	0.93904
1	1st block	0.95196	1.1948	1.0793	1.0094	1.0691	1.0185	1.0815	1.1206	0.92882	1.0659	0.88984	1.0728	1.0606	1.1451	0.98734	1.064	0.99873	0.93902
1	1st block	0.95194	1.1946	1.0794	1.0092	1.0691	1.0185	1.0815	1.1205	0.92887	1.0659	0.88955	1.0727	1.0604	1.1451	0.98743	1.064	0.99879	0.93901
1	1st block	0.95193	1.1943	1.0794	1.0089	1.069	1.0185	1.0814	1.1205	0.92892	1.0659	0.88926	1.0726	1.0602	1.1451	0.98751	1.0639	0.99884	0.939
1	1st block	0.95191	1.194	1.0795	1.0087	1.069	1.0185	1.0814	1.1204	0.92896	1.0659	0.88897	1.0725	1.06	1.1451	0.9876	1.0638	0.9989	0.93899
1	1st block	0.95189	1.1938	1.0796	1.0085	1.069	1.0185	1.0814	1.1204	0.92901	1.0659	0.88868	1.0723	1.0597	1.1451	0.98769	1.0638	0.99896	0.93898
1	1st block	0.95187	1.1935	1.0796	1.0082	1.0689	1.0185	1.0813	1.1203	0.92905	1.0659	0.88839	1.0722	1.0595	1.1451	0.98778	1.0637	0.99901	0.93897
1	1st block	0.95184	1.1933	1.0797	1.008	1.0689	1.0185	1.0813	1.1202	0.92909	1.0659	0.88809	1.0721	1.0593	1.1451	0.98787	1.0636	0.99907	0.93895
1	1st block	0.95182	1.193	1.0797	1.0077	1.0689	1.0185	1.0813	1.1202	0.92914	1.0659	0.8878	1.072	1.0591	1.1451	0.98796	1.0636	0.99912	0.93894
1	1st block	0.9518	1.1927	1.0798	1.0075	1.0688	1.0185	1.0812	1.1201	0.92918	1.0659	0.8875	1.0719	1.0588	1.1451	0.98806	1.0635	0.99917	0.93893
1	1st block	0.95178	1.1925	1.0799	1.0072	1.0688	1.0184	1.0812	1.12	0.92922	1.0659	0.88721	1.0717	1.0586	1.1451	0.98815	1.0634	0.99923	0.93892
1	1st block	0.95176	1.1922	1.0799	1.007	1.0688	1.0184	1.0812	1.12	0.92926	1.0659	0.88691	1.0716	1.0584	1.1451	0.98825	1.0634	0.99928	0.93891
1	1st block	0.95173	1.192	1.08	1.0067	1.0687	1.0184	1.0811	1.1199	0.9293	1.0659	0.88661	1.0715	1.0582	1.1451	0.98835	1.0633	0.99933	0.93889
1	1st block	0.95171	1.1917	1.0801	1.0065	1.0687	1.0184	1.0811	1.1198	0.92934	1.0658	0.88631	1.0714	1.0579	1.1451	0.98845	1.0632	0.99938	0.93888
1	1st block	0.95169	1.1914	1.0801	1.0062	1.0686	1.0184	1.0811	1.1198	0.92938	1.0658	0.88601	1.0713	1.0577	1.1451	0.98855	1.0632	0.99943	0.93887
1	1st block	0.95166	1.1912	1.0802	1.006	1.0686	1.0184	1.081	1.1197	0.92941	1.0658	0.88571	1.0712	1.0575	1.1451	0.98865	1.0631	0.99948	0.93885
1	1st block	0.95164	1.1909	1.0803	1.0057	1.0686	1.0184	1.081	1.1196	0.92945	1.0658	0.88541	1.071	1.0573	1.1451	0.98875	1.063	0.99953	0.93884
1	1st block	0.95161	1.1906	1.0803	1.0055	1.0685	1.0184	1.081	1.1196	0.92948	1.0658	0.88511	1.0709	1.057	1.1451	0.98886	1.063	0.99958	0.93883
1	1st block	0.95159	1.1903	1.0804	1.0052	1.0685	1.0184	1.0809	1.1195	0.92952	1.0658	0.88481	1.0708	1.0568	1.1451	0.98897	1.0629	0.99963	0.93882
1	1st block	0.95156	1.1901	1.0805	1.005	1.0684	1.0184	1.0809	1.1194	0.92955	1.0658	0.8845	1.0707	1.0566	1.1451	0.98907	1.0628	0.99967	0.9388
1	1st block	0.95153	1.1898	1.0805	1.0047	1.0684	1.0184	1.0809	1.1193	0.92959	1.0658	0.8842	1.0706	1.0563	1.1451	0.98918	1.0627	0.99972	0.93879
1	1st block	0.95151	1.1895	1.0806	1.0045	1.0684	1.0184	1.0808	1.1193	0.92962	1.0658	0.88389	1.0704	1.0561	1.1451	0.9893	1.0627	0.99977	0.93878
1	1st block	0.95148	1.1893	1.0807	1.0042	1.0683	1.0183	1.0808	1.1192	0.92965	1.0658	0.88359	1.0703	1.0559	1.1451	0.98941	1.0626	0.99981	0.93876
1	1st block	0.95145	1.189	1.0807	1.0039	1.0683	1.0183	1.0808	1.1191	0.92968	1.0658	0.88328	1.0702	1.0556	1.1451	0.98952	1.0625	0.99986	0.93875
1	1st block	0.95143	1.1887	1.0808	1.0037	1.0682	1.0183	1.0807	1.119	0.92971	1.0658	0.88297	1.0701	1.0554	1.1451	0.98964	1.0624	0.9999	0.93874
1	1st block	0.9514	1.1884	1.0809	1.0034	1.0682	1.0183	1.0807	1.1189	0.92974	1.0658	0.88266	1.07	1.0552	1.145	0.98976	1.0623	0.99994	0.93872
1	1st block	0.95137	1.1882	1.0809	1.0031	1.0681	1.0183	1.0806	1.1189	0.92977	1.0658	0.88235	1.0699	1.0549	1.145	0.98987	1.0623	0.99999	0.93871
1	1st block	0.95134	1.1879	1.081	1.0029	1.0681	1.0183	1.0806	1.1188	0.9298	1.0658	0.88204	1.0697	1.0547	1.145	0.98999	1.0622	1	0.9387
1	1st block	0.95131	1.1876	1.0811	1.0026	1.068	1.0183	1.0806	1.1187	0.92983	1.0657	0.88173	1.0696	1.0544	1.145	0.99011	1.0621	1.0001	0.93869
1	1st block	0.95128	1.1873	1.0811	1.0023	1.068	1.0183	1.0805	1.1186	0.92986	1.0657	0.88142	1.0695	1.0542	1.145	0.99024	1.062	1.0001	0.93867
1	1st block	0.95125	1.1871	1.0812	1.0021	1.0679	1.0183	1.0805	1.1185	0.92988	1.0657	0.88111	1.0694	1.054	1.145	0.99036	1.0619	1.0002	0.93866
1	1st block	0.95122	1.1868	1.0812	1.0018	1.0679	1.0183	1.0804	1.1185	0.92991	1.0657	0.88079	1.0693	1.0537	1.145	0.99049	1.0619	1.0002	0.93865
1	1st block	0.95119	1.1865	1.0813	1.0015	1.0678	1.0183	1.0804	1.1184	0.92994	1.0657	0.88048	1.0692	1.0535	1.145	0.99061	1.0618	1.0002	0.93863
1	1st block	0.95116	1.1862	1.0814	1.0012	1.0678	1.0183	1.0803	1.1183	0.92996	1.0657	0.88016	1.069	1.0532	1.145	0.99074	1.0617	1.0003	0.93862
1	1st block	0.95113	1.186	1.0814	1.001	1.0677	1.0183	1.0803	1.1182	0.92998	1.0657	0.87985	1.0689	1.053	1.145	0.99087	1.0616	1.0003	0.93861
1	1st block	0.9511	1.1857	1.0815	1.0007	1.0677	1.0183	1.0803	1.1181	0.93001	1.0657	0.87953	1.0688	1.0528	1.145	0.991	1.0615	1.0003	0.93859
1	1st block	0.95107	1.1854	1.0816	1.0004	1.0676	1.0182	1.0802	1.118	0.93003	1.0657	0.87921	1.0687	1.0525	1.145	0.99113	1.0614	1.0004	0.93858
1	1st block	0.95104	1.1851	1.0816	1.0001	1.0676	1.0182	1.0802	1.1179	0.93005	1.0657	0.87889	1.0686	1.0523	1.145	0.99127	1.0614	1.0004	0.93857
1	1st block	0.95101	1.1848	1.0817	0.99984	1.0675	1.0182	1.0801	1.1179	0.93007	1.0656	0.87857	1.0685	1.052	1.145	0.9914	1.0613	1.0004	0.93856
1	1st block	0.95098	1.1846	1.0817	0.99956	1.0675	1.0182	1.0801	1.1178	0.93009	1.0656	0.87825	1.0684	1.0518	1.145	0.99154	1.0612	1.0005	0.93854
1	1st block	0.95095	1.1843	1.0818	0.99928	1.0674	1.0182	1.08	1.1177	0.93011	1.0656	0.87793	1.0682	1.0515	1.145	0.99168	1.0611	1.0005	0.93853
1	1st block	0.95091	1.184	1.0819	0.999	1.0674	1.0182	1.08	1.1176	0.93013	1.0656	0.87761	1.0681	1.0513	1.145	0.99182	1.061	1.0005	0.93852
1	1st block	0.95088	1.1837	1.0819	0.99871	1.0673	1.0182	1.0799	1.1175	0.93015	1.0656	0.87729	1.068	1.0511	1.145	0.99196	1.0609	1.0006	0.93851
1	1st block	0.95085	1.1835	1.082	0.99843	1.0673	1.0182	1.0799	1.1174	0.93017	1.0656	0.87696	1.0679	1.0508	1.145	0.9921	1.0608	1.0006	0.9385
1	1st block	0.95082	1.1832	1.0821	0.99814	1.0672	1.0182	1.0798	1.1173	0.93019	1.0656	0.87664	1.0678	1.0506	1.1449	0.99224	1.0607	1.0006	0.93848
1	1st block	0.95078	1.1829	1.0821	0.99785	1.0671	1.0182	1.0798	1.1172	0.9302	1.0656	0.87631	1.0677	1.0503	1.1449	0.99239	1.0607	1.0007	0.93847
1	1st block	0.95075	1.1826	1.0822	0.99756	1.0671	1.0182	1.0798	1.1171	0.93022	1.0655	0.87599	1.0676	1.0501	1.1449	0.99253	1.0606	1.0007	0.93846
1	1st block	0.95072	1.1823	1.0822	0.99727	1.067	1.0182	1.0797	1.117	0.93024	1.0655	0.87566	1.0674	1.0498	1.1449	0.99268	1.0605	1.0007	0.93845
1	1st block	0.95069	1.182	1.0823	0.99698	1.067	1.0182	1.0797	1.1169	0.93025	1.0655	0.87533	1.0673	1.0496	1.1449	0.99283	1.0604	1.0007	0.93844
1	1st block	0.95065	1.1818	1.0824	0.99669	1.0669	1.0182	1.0796	1.1168	0.93027	1.0655	0.875	1.0672	1.0493	1.1449	0.99298	1.0603	1.0008	0.93843
1	1st block	0.95062	1.1815	1.0824	0.9964	1.0668	1.0182	1.0796	1.1167	0.93028	1.0655	0.87468	1.0671	1.0491	1.1449	0.99313	1.0602	1.0008	0.93841
1	1st block	0.95059	1.1812	1.0825	0.99611	1.0668	1.0182	1.0795	1.1166	0.93029	1.0655	0.87434	1.067	1.0488	1.1449	0.99328	1.0601	1.0008	0.9384
1	1st block	0.95055	1.1809	1.0825	0.99581	1.0667	1.0182	1.0794	1.1165	0.93031	1.0655	0.87401	1.0669	1.0486	1.1449	0.99343	1.06	1.0008	0.93839
1	1st block	0.95052	1.1806	1.0826	0.99552	1.0667	1.0182	1.0794	1.1164	0.93032	1.0654	0.87368	1.0668	1.0483	1.1449	0.99359	1.0599	1.0009	0.93838
1	1st block	0.95049	1.1804	1.0827	0.99522	1.0666	1.0182	1.0793	1.1163	0.93033	1.0654	0.87335	1.0667	1.0481	1.1449	0.99374	1.0598	1.0009	0.93837
1	1st block	0.95045	1.1801	1.0827	0.99493	1.0665	1.0181	1.0793	1.1162	0.93034	1.0654	0.87302	1.0665	1.0478	1.1449	0.9939	1.0597	1.0009	0.93836
1	1st block	0.95042	1.1798	1.0828	0.99463	1.0665	1.0181	1.0792	1.1161	0.93035	1.0654	0.87268	1.0664	1.0476	1.1448	0.99406	1.0596	1.0009	0.93835
1	1st block	0.95038	1.1795	1.0828	0.99433	1.0664	1.0181	1.0792	1.116	0.93036	1.0654	0.87235	1.0663	1.0473	1.1448	0.99422	1.0595	1.0009	0.93834
1	1st block	0.95035	1.1792	1.0829	0.99403	1.0663	1.0181	1.0791	1.1159	0.93037	1.0654	0.87201	1.0662	1.0471	1.1448	0.99438	1.0594	1.001	0.93833
1	1st block	0.95032	1.179	1.0829	0.99373	1.0663	1.0181	1.0791	1.1158	0.93038	1.0653	0.87167	1.0661	1.0468	1.1448	0.99454	1.0593	1.001	0.93832
1	1st block	0.95028	1.1787	1.083	0.99343	1.0662	1.0181	1.079	1.1157	0.93039	1.0653	0.87134	1.066	1.0466	1.1448	0.9947	1.0592	1.001	0.93832
1	1st block	0.95025	1.1784	1.0831	0.99313	1.0662	1.0181	1.079	1.1156	0.93039	1.0653	0.871	1.0659	1.0463	1.1448	0.99487	1.0591	1.001	0.93831
1	1st block	0.95022	1.1781	1.0831	0.99283	1.0661	1.0181	1.0789	1.1155	0.9304	1.0653	0.87066	1.0658	1.0461	1.1448	0.99503	1.059	1.001	0.9383
1	1st block	0.95018	1.1779	1.0832	0.99252	1.066	1.0181	1.0788	1.1154	0.93041	1.0653	0.87032	1.0657	1.0458	1.1448	0.9952	1.0589	1.001	0.93829
1	1st block	0.95015	1.1776	1.0832	0.99222	1.0659	1.0181	1.0788	1.1153	0.93041	1.0653	0.86998	1.0656	1.0456	1.1448	0.99537	1.0588	1.0011	0.93828
1	1st block	0.95011	1.1773	1.0833	0.99192	1.0659	1.0181	1.0787	1.1152	0.93042	1.0652	0.86964	1.0655	1.0453	1.1447	0.99554	1.0587	1.0011	0.93828
1	1st block	0.95008	1.177	1.0833	0.99161	1.0658	1.0181	1.0787	1.1151	0.93042	1.0652	0.86929	1.0653	1.0451	1.1447	0.9957	1.0586	1.0011	0.93827
1	1st block	0.95005	1.1767	1.0834	0.99131	1.0657	1.0181	1.0786	1.115	0.93043	1.0652	0.86895	1.0652	1.0448	1.1447	0.99588	1.0585	1.0011	0.93826
1	1st block	0.95001	1.1765	1.0834	0.991	1.0657	1.0181	1.0786	1.1149	0.93043	1.0652	0.86861	1.0651	1.0446	1.1447	0.99605	1.0584	1.0011	0.93825
1	1st block	0.94998	1.1762	1.0835	0.99069	1.0656	1.0181	1.0785	1.1148	0.93043	1.0652	0.86826	1.065	1.0443	1.1447	0.99622	1.0583	1.0011	0.93825
1	1st block	0.94994	1.1759	1.0835	0.99039	1.0655	1.0181	1.0784	1.1147	0.93044	1.0651	0.86792	1.0649	1.0441	1.1447	0.99639	1.0582	1.0011	0.93824
1	1st block	0.94991	1.1756	1.0836	0.99008	1.0655	1.0181	1.0784	1.1146	0.93044	1.0651	0.86757	1.0648	1.0438	1.1447	0.99657	1.0581	1.0011	0.93824
1	1st block	0.94988	1.1754	1.0836	0.98977	1.0654	1.0181	1.0783	1.1145	0.93044	1.0651	0.86722	1.0647	1.0436	1.1447	0.99674	1.058	1.0011	0.93823
1	1st block	0.94984	1.1751	1.0837	0.98946	1.0653	1.0181	1.0783	1.1144	0.93044	1.0651	0.86687	1.0646	1.0433	1.1446	0.99692	1.0579	1.0011	0.93823
1	1st block	0.94981	1.1748	1.0838	0.98915	1.0652	1.0181	1.0782	1.1143	0.93044	1.0651	0.86652	1.0645	1.0431	1.1446	0.99709	1.0578	1.0011	0.93822
1	1st block	0.94977	1.1745	1.0838	0.98884	1.0652	1.018	1.0781	1.1142	0.93044	1.065	0.86618	1.0644	1.0428	1.1446	0.99727	1.0577	1.0011	0.93822
1	1st block	0.94974	1.1743	1.0839	0.98853	1.0651	1.018	1.0781	1.1141	0.93044	1.065	0.86582	1.0643	1.0426	1.1446	0.99745	1.0576	1.0011	0.93821
1	1st block	0.94971	1.174	1.0839	0.98822	1.065	1.018	1.078	1.114	0.93044	1.065	0.86547	1.0642	1.0423	1.1446	0.99763	1.0575	1.0011	0.93821
1	1st block	0.94967	1.1737	1.084	0.98791	1.065	1.018	1.0779	1.1139	0.93044	1.065	0.86512	1.0641	1.0421	1.1446	0.99781	1.0574	1.0011	0.9382
1	1st block	0.94964	1.1735	1.084	0.9876	1.0649	1.018	1.0779	1.1137	0.93044	1.0649	0.86477	1.064	1.0418	1.1446	0.99799	1.0573	1.0011	0.9382
1	1st block	0.94961	1.1732	1.0841	0.98729	1.0648	1.018	1.0778	1.1136	0.93044	1.0649	0.86442	1.0639	1.0416	1.1445	0.99817	1.0571	1.0011	0.9382
1	1st block	0.94958	1.1729	1.0841	0.98698	1.0647	1.018	1.0777	1.1135	0.93044	1.0649	0.86406	1.0638	1.0413	1.1445	0.99835	1.057	1.0011	0.9382
1	1st block	0.94954	1.1727	1.0842	0.98666	1.0647	1.018	1.0777	1.1134	0.93043	1.0649	0.86371	1.0637	1.0411	1.1445	0.99854	1.0569	1.0011	0.93819
1	1st block	0.94951	1.1724	1.0842	0.98635	1.0646	1.018	1.0776	1.1133	0.93043	1.0648	0.86335	1.0636	1.0409	1.1445	0.99872	1.0568	1.0011	0.93819
1	1st block	0.94948	1.1721	1.0842	0.98604	1.0645	1.018	1.0775	1.1132	0.93043	1.0648	0.86299	1.0635	1.0406	1.1445	0.99891	1.0567	1.0011	0.93819
1	1st block	0.94944	1.1719	1.0843	0.98572	1.0644	1.018	1.0775	1.1131	0.93042	1.0648	0.86264	1.0634	1.0404	1.1445	0.99909	1.0566	1.0011	0.93819
1	1st block	0.94941	1.1716	1.0843	0.98541	1.0643	1.018	1.0774	1.113	0.93042	1.0648	0.86228	1.0633	1.0401	1.1444	0.99928	1.0565	1.0011	0.93819
1	1st block	0.94938	1.1713	1.0844	0.9851	1.0643	1.018	1.0773	1.1129	0.93041	1.0647	0.86192	1.0632	1.0399	1.1444	0.99946	1.0564	1.0011	0.93819
1	1st block	0.94935	1.1711	1.0844	0.98478	1.0642	1.018	1.0773	1.1128	0.93041	1.0647	0.86156	1.0631	1.0396	1.1444	0.99965	1.0563	1.0011	0.93819
1	1st block	0.94932	1.1708	1.0845	0.98447	1.0641	1.018	1.0772	1.1126	0.9304	1.0647	0.8612	1.063	1.0394	1.1444	0.99984	1.0562	1.0011	0.93819
1	1st block	0.94929	1.1705	1.0845	0.98416	1.064	1.018	1.0771	1.1125	0.9304	1.0647	0.86084	1.0629	1.0391	1.1444	1	1.056	1.0011	0.93819
1	1st block	0.94925	1.1703	1.0846	0.98384	1.0639	1.018	1.0771	1.1124	0.93039	1.0646	0.86048	1.0628	1.0389	1.1444	1.0002	1.0559	1.0011	0.93819
1	1st block	0.94922	1.17	1.0846	0.98353	1.0639	1.018	1.077	1.1123	0.93038	1.0646	0.86011	1.0627	1.0386	1.1443	1.0004	1.0558	1.0011	0.93819
1	1st block	0.94919	1.1698	1.0847	0.98321	1.0638	1.018	1.0769	1.1122	0.93037	1.0646	0.85975	1.0626	1.0384	1.1443	1.0006	1.0557	1.0011	0.93819
1	1st block	0.94916	1.1695	1.0847	0.9829	1.0637	1.018	1.0768	1.1121	0.93037	1.0645	0.85939	1.0625	1.0381	1.1443	1.0008	1.0556	1.001	0.93819
1	1st block	0.94913	1.1693	1.0847	0.98258	1.0636	1.018	1.0768	1.112	0.93036	1.0645	0.85902	1.0624	1.0379	1.1443	1.001	1.0555	1.001	0.93819
1	1st block	0.9491	1.169	1.0848	0.98227	1.0635	1.018	1.0767	1.1119	0.93035	1.0645	0.85866	1.0623	1.0377	1.1443	1.0012	1.0554	1.001	0.9382
1	1st block	0.94907	1.1687	1.0848	0.98195	1.0635	1.0179	1.0766	1.1118	0.93034	1.0645	0.85829	1.0622	1.0374	1.1442	1.0014	1.0552	1.001	0.9382
1	1st block	0.94904	1.1685	1.0849	0.98164	1.0634	1.0179	1.0766	1.1116	0.93033	1.0644	0.85792	1.0621	1.0372	1.1442	1.0015	1.0551	1.001	0.9382
1	1st block	0.94901	1.1682	1.0849	0.98132	1.0633	1.0179	1.0765	1.1115	0.93032	1.0644	0.85756	1.062	1.0369	1.1442	1.0017	1.055	1.001	0.9382
1	1st block	0.94898	1.168	1.085	0.98101	1.0632	1.0179	1.0764	1.1114	0.93031	1.0644	0.85719	1.0619	1.0367	1.1442	1.0019	1.0549	1.001	0.93821
1	1st block	0.94896	1.1677	1.085	0.9807	1.0631	1.0179	1.0763	1.1113	0.9303	1.0643	0.85682	1.0618	1.0364	1.1442	1.0021	1.0548	1.0009	0.93821
1	1st block	0.94893	1.1675	1.085	0.98038	1.063	1.0179	1.0763	1.1112	0.93029	1.0643	0.85645	1.0617	1.0362	1.1442	1.0023	1.0547	1.0009	0.93821
1	1st block	0.9489	1.1673	1.0851	0.98007	1.063	1.0179	1.0762	1.1111	0.93028	1.0643	0.85608	1.0616	1.036	1.1441	1.0025	1.0546	1.0009	0.93822
1	1st block	0.94887	1.167	1.0851	0.97975	1.0629	1.0179	1.0761	1.111	0.93026	1.0642	0.85571	1.0615	1.0357	1.1441	1.0027	1.0544	1.0009	0.93822
1	1st block	0.94884	1.1668	1.0852	0.97944	1.0628	1.0179	1.076	1.1109	0.93025	1.0642	0.85533	1.0614	1.0355	1.1441	1.0029	1.0543	1.0009	0.93823
1	1st block	0.94882	1.1665	1.0852	0.97912	1.0627	1.0179	1.0759	1.1108	0.93024	1.0642	0.85496	1.0613	1.0353	1.1441	1.0031	1.0542	1.0008	0.93823
1	1st block	0.94879	1.1663	1.0852	0.97881	1.0626	1.0179	1.0759	1.1106	0.93023	1.0641	0.85459	1.0613	1.035	1.144	1.0033	1.0541	1.0008	0.93824
1	1st block	0.94876	1.166	1.0853	0.9785	1.0625	1.0179	1.0758	1.1105	0.93021	1.0641	0.85421	1.0612	1.0348	1.144	1.0035	1.054	1.0008	0.93824
1	1st block	0.94874	1.1658	1.0853	0.97818	1.0624	1.0179	1.0757	1.1104	0.9302	1.0641	0.85384	1.0611	1.0345	1.144	1.0037	1.0538	1.0008	0.93825
1	1st block	0.94871	1.1656	1.0854	0.97787	1.0624	1.0179	1.0756	1.1103	0.93018	1.064	0.85346	1.061	1.0343	1.144	1.0039	1.0537	1.0007	0.93825
1	1st block	0.94869	1.1653	1.0854	0.97756	1.0623	1.0179	1.0755	1.1102	0.93017	1.064	0.85309	1.0609	1.0341	1.144	1.0041	1.0536	1.0007	0.93826
1	1st block	0.94866	1.1651	1.0854	0.97724	1.0622	1.0179	1.0755	1.1101	0.93015	1.0639	0.85271	1.0608	1.0338	1.1439	1.0043	1.0535	1.0007	0.93826
1	1st block	0.94864	1.1649	1.0855	0.97693	1.0621	1.0179	1.0754	1.11	0.93014	1.0639	0.85233	1.0607	1.0336	1.1439	1.0045	1.0534	1.0006	0.93827
1	1st block	0.94861	1.1646	1.0855	0.97662	1.062	1.0179	1.0753	1.1099	0.93012	1.0639	0.85195	1.0606	1.0334	1.1439	1.0047	1.0533	1.0006	0.93828
1	1st block	0.94859	1.1644	1.0855	0.97631	1.0619	1.0179	1.0752	1.1097	0.93011	1.0638	0.85158	1.0605	1.0332	1.1439	1.0048	1.0531	1.0006	0.93828
1	1st block	0.94856	1.1642	1.0856	0.976	1.0618	1.0179	1.0751	1.1096	0.93009	1.0638	0.8512	1.0605	1.0329	1.1439	1.005	1.053	1.0006	0.93829
1	1st block	0.94854	1.164	1.0856	0.97569	1.0617	1.0178	1.0751	1.1095	0.93007	1.0638	0.85082	1.0604	1.0327	1.1438	1.0052	1.0529	1.0005	0.9383
1	1st block	0.94852	1.1637	1.0856	0.97538	1.0617	1.0178	1.075	1.1094	0.93006	1.0637	0.85043	1.0603	1.0325	1.1438	1.0054	1.0528	1.0005	0.93831
1	1st block	0.9485	1.1635	1.0857	0.97507	1.0616	1.0178	1.0749	1.1093	0.93004	1.0637	0.85005	1.0602	1.0322	1.1438	1.0056	1.0526	1.0005	0.93831
1	1st block	0.94848	1.1633	1.0857	0.97476	1.0615	1.0178	1.0748	1.1092	0.93002	1.0636	0.84967	1.0601	1.032	1.1438	1.0058	1.0525	1.0004	0.93832
1	1st block	0.94845	1.1631	1.0857	0.97445	1.0614	1.0178	1.0747	1.1091	0.93001	1.0636	0.84929	1.06	1.0318	1.1437	1.006	1.0524	1.0004	0.93833
1	1st block	0.94843	1.1628	1.0858	0.97414	1.0613	1.0178	1.0746	1.109	0.92999	1.0635	0.8489	1.06	1.0316	1.1437	1.0062	1.0523	1.0004	0.93834
1	1st block	0.94841	1.1626	1.0858	0.97383	1.0612	1.0178	1.0746	1.1088	0.92997	1.0635	0.84852	1.0599	1.0313	1.1437	1.0064	1.0522	1.0003	0.93834
1	1st block	0.94839	1.1624	1.0858	0.97352	1.0611	1.0178	1.0745	1.1087	0.92995	1.0635	0.84814	1.0598	1.0311	1.1437	1.0066	1.052	1.0003	0.93835
1	1st block	0.94837	1.1622	1.0859	0.97322	1.061	1.0178	1.0744	1.1086	0.92993	1.0634	0.84775	1.0597	1.0309	1.1436	1.0068	1.0519	1.0003	0.93836
1	1st block	0.94835	1.162	1.0859	0.97291	1.0609	1.0178	1.0743	1.1085	0.92991	1.0634	0.84736	1.0596	1.0307	1.1436	1.007	1.0518	1.0002	0.93837
1	1st block	0.94834	1.1618	1.0859	0.9726	1.0608	1.0178	1.0742	1.1084	0.92989	1.0633	0.84698	1.0595	1.0304	1.1436	1.0072	1.0517	1.0002	0.93838
1	1st block	0.94832	1.1616	1.086	0.9723	1.0608	1.0178	1.0741	1.1083	0.92987	1.0633	0.84659	1.0595	1.0302	1.1436	1.0074	1.0515	1.0002	0.93839
1	1st block	0.9483	1.1614	1.086	0.97199	1.0607	1.0178	1.074	1.1082	0.92985	1.0632	0.8462	1.0594	1.03	1.1435	1.0076	1.0514	1.0001	0.9384
1	1st block	0.94828	1.1612	1.086	0.97169	1.0606	1.0178	1.0739	1.1081	0.92983	1.0632	0.84581	1.0593	1.0298	1.1435	1.0078	1.0513	1.0001	0.9384
1	1st block	0.94827	1.161	1.0861	0.97139	1.0605	1.0178	1.0739	1.108	0.92981	1.0632	0.84542	1.0592	1.0296	1.1435	1.0079	1.0512	1	0.93841
1	1st block	0.94825	1.1608	1.0861	0.97108	1.0604	1.0178	1.0738	1.1078	0.92979	1.0631	0.84503	1.0592	1.0293	1.1435	1.0081	1.051	1	0.93842
1	1st block	0.94823	1.1606	1.0861	0.97078	1.0603	1.0178	1.0737	1.1077	0.92976	1.0631	0.84464	1.0591	1.0291	1.1434	1.0083	1.0509	0.99996	0.93843
1	1st block	0.94822	1.1604	1.0862	0.97048	1.0602	1.0177	1.0736	1.1076	0.92974	1.063	0.84425	1.059	1.0289	1.1434	1.0085	1.0508	0.99992	0.93844
1	1st block	0.9482	1.1602	1.0862	0.97018	1.0601	1.0177	1.0735	1.1075	0.92972	1.063	0.84386	1.0589	1.0287	1.1434	1.0087	1.0507	0.99988	0.93845
1	1st block	0.94819	1.16	1.0862	0.96988	1.06	1.0177	1.0734	1.1074	0.9297	1.0629	0.84347	1.0589	1.0285	1.1434	1.0089	1.0505	0.99984	0.93846
1	1st block	0.94818	1.1598	1.0862	0.96958	1.0599	1.0177	1.0733	1.1073	0.92967	1.0629	0.84308	1.0588	1.0283	1.1433	1.0091	1.0504	0.9998	0.93847
1	1st block	0.94816	1.1596	1.0863	0.96928	1.0598	1.0177	1.0732	1.1072	0.92965	1.0628	0.84268	1.0587	1.0281	1.1433	1.0093	1.0503	0.99975	0.93848
1	1st block	0.94815	1.1594	1.0863	0.96898	1.0597	1.0177	1.0731	1.1071	0.92963	1.0628	0.84229	1.0586	1.0278	1.1433	1.0095	1.0502	0.99971	0.93849
1	1st block	0.94814	1.1593	1.0863	0.96869	1.0596	1.0177	1.073	1.107	0.9296	1.0627	0.8419	1.0586	1.0276	1.1433	1.0097	1.05	0.99967	0.9385
1	1st block	0.94813	1.1591	1.0863	0.96839	1.0595	1.0177	1.0729	1.1069	0.92958	1.0627	0.8415	1.0585	1.0274	1.1432	1.0098	1.0499	0.99962	0.93851
1	1st block	0.94812	1.1589	1.0864	0.9681	1.0595	1.0177	1.0729	1.1068	0.92955	1.0626	0.8411	1.0584	1.0272	1.1432	1.01	1.0498	0.99958	0.93852
1	1st block	0.94811	1.1587	1.0864	0.9678	1.0594	1.0177	1.0728	1.1066	0.92953	1.0626	0.84071	1.0584	1.027	1.1432	1.0102	1.0497	0.99953	0.93853
1	1st block	0.9481	1.1586	1.0864	0.96751	1.0593	1.0177	1.0727	1.1065	0.9295	1.0625	0.84031	1.0583	1.0268	1.1432	1.0104	1.0495	0.99949	0.93853
1	1st block	0.94809	1.1584	1.0864	0.96722	1.0592	1.0177	1.0726	1.1064	0.92948	1.0625	0.83992	1.0582	1.0266	1.1431	1.0106	1.0494	0.99944	0.93854
1	1st block	0.94808	1.1582	1.0865	0.96693	1.0591	1.0177	1.0725	1.1063	0.92945	1.0624	0.83952	1.0582	1.0264	1.1431	1.0108	1.0493	0.9994	0.93855
1	1st block	0.94807	1.1581	1.0865	0.96664	1.059	1.0177	1.0724	1.1062	0.92942	1.0624	0.83912	1.0581	1.0262	1.1431	1.011	1.0492	0.99935	0.93856
1	1st block	0.94806	1.1579	1.0865	0.96635	1.0589	1.0176	1.0723	1.1061	0.9294	1.0623	0.83872	1.058	1.026	1.1431	1.0111	1.049	0.9993	0.93857
1	1st block	0.94805	1.1577	1.0865	0.96606	1.0588	1.0176	1.0722	1.106	0.92937	1.0623	0.83832	1.058	1.0258	1.143	1.0113	1.0489	0.99926	0.93858
1	1st block	0.94805	1.1576	1.0866	0.96577	1.0587	1.0176	1.0721	1.1059	0.92934	1.0622	0.83792	1.0579	1.0256	1.143	1.0115	1.0488	0.99921	0.93859
1	1st block	0.94804	1.1574	1.0866	0.96549	1.0586	1.0176	1.072	1.1058	0.92932	1.0622	0.83752	1.0578	1.0254	1.143	1.0117	1.0486	0.99916	0.9386
1	1st block	0.94804	1.1573	1.0866	0.9652	1.0585	1.0176	1.0719	1.1057	0.92929	1.0621	0.83712	1.0578	1.0252	1.1429	1.0119	1.0485	0.99911	0.93861
1	1st block	0.94803	1.1571	1.0866	0.96492	1.0584	1.0176	1.0718	1.1056	0.92926	1.0621	0.83672	1.0577	1.025	1.1429	1.0121	1.0484	0.99906	0.93862
1	1st block	0.94803	1.157	1.0867	0.96463	1.0583	1.0176	1.0717	1.1055	0.92923	1.062	0.83632	1.0576	1.0248	1.1429	1.0122	1.0483	0.99902	0.93863
1	1st block	0.94802	1.1568	1.0867	0.96435	1.0582	1.0176	1.0716	1.1054	0.9292	1.062	0.83592	1.0576	1.0246	1.1429	1.0124	1.0481	0.99897	0.93863
1	1st block	0.94802	1.1567	1.0867	0.96407	1.0581	1.0176	1.0715	1.1053	0.92918	1.0619	0.83552	1.0575	1.0244	1.1428	1.0126	1.048	0.99892	0.93864
1	1st block	0.94802	1.1565	1.0867	0.96379	1.058	1.0176	1.0714	1.1051	0.92915	1.0619	0.83512	1.0575	1.0242	1.1428	1.0128	1.0479	0.99887	0.93865
1	1st block	0.94802	1.1564	1.0868	0.96351	1.0579	1.0176	1.0713	1.105	0.92912	1.0618	0.83471	1.0574	1.024	1.1428	1.013	1.0477	0.99882	0.93866
1	1st block	0.94802	1.1563	1.0868	0.96324	1.0578	1.0175	1.0712	1.1049	0.92909	1.0618	0.83431	1.0573	1.0238	1.1428	1.0131	1.0476	0.99876	0.93867
1	1st block	0.94802	1.1561	1.0868	0.96296	1.0577	1.0175	1.0711	1.1048	0.92906	1.0617	0.83391	1.0573	1.0236	1.1427	1.0133	1.0475	0.99871	0.93868
1	1st block	0.94802	1.156	1.0868	0.96269	1.0577	1.0175	1.071	1.1047	0.92903	1.0616	0.8335	1.0572	1.0234	1.1427	1.0135	1.0474	0.99866	0.93868
1	1st block	0.94802	1.1559	1.0868	0.96241	1.0576	1.0175	1.0709	1.1046	0.929	1.0616	0.8331	1.0572	1.0233	1.1427	1.0137	1.0472	0.99861	0.93869
1	1st block	0.94802	1.1558	1.0869	0.96214	1.0575	1.0175	1.0708	1.1045	0.92897	1.0615	0.83269	1.0571	1.0231	1.1426	1.0138	1.0471	0.99856	0.9387
1	1st block	0.94802	1.1556	1.0869	0.96187	1.0574	1.0175	1.0707	1.1044	0.92894	1.0615	0.83229	1.0571	1.0229	1.1426	1.014	1.047	0.99851	0.93871
1	1st block	0.94802	1.1555	1.0869	0.9616	1.0573	1.0175	1.0706	1.1043	0.9289	1.0614	0.83188	1.057	1.0227	1.1426	1.0142	1.0468	0.99845	0.93871
1	1st block	0.94802	1.1554	1.0869	0.96133	1.0572	1.0175	1.0705	1.1042	0.92887	1.0614	0.83148	1.0569	1.0225	1.1426	1.0144	1.0467	0.9984	0.93872
1	1st block	0.94803	1.1553	1.0869	0.96107	1.0571	1.0175	1.0704	1.1041	0.92884	1.0613	0.83107	1.0569	1.0223	1.1425	1.0145	1.0466	0.99835	0.93873
1	1st block	0.94803	1.1552	1.0869	0.9608	1.057	1.0175	1.0703	1.104	0.92881	1.0613	0.83066	1.0568	1.0221	1.1425	1.0147	1.0464	0.99829	0.93873
1	1st block	0.94804	1.1551	1.087	0.96054	1.0569	1.0174	1.0702	1.1039	0.92878	1.0612	0.83026	1.0568	1.022	1.1425	1.0149	1.0463	0.99824	0.93874
1	1st block	0.94804	1.155	1.087	0.96028	1.0568	1.0174	1.0701	1.1038	0.92874	1.0611	0.82985	1.0567	1.0218	1.1424	1.015	1.0462	0.99819	0.93875
1	1st block	0.94805	1.1549	1.087	0.96001	1.0567	1.0174	1.07	1.1037	0.92871	1.0611	0.82944	1.0567	1.0216	1.1424	1.0152	1.0461	0.99813	0.93875
1	1st block	0.94806	1.1548	1.087	0.95976	1.0566	1.0174	1.0699	1.1036	0.92868	1.061	0.82903	1.0566	1.0214	1.1424	1.0154	1.0459	0.99808	0.93876
1	1st block	0.94806	1.1547	1.087	0.9595	1.0565	1.0174	1.0698	1.1035	0.92864	1.061	0.82863	1.0566	1.0213	1.1424	1.0155	1.0458	0.99802	0.93876
1	1st block	0.94807	1.1546	1.0871	0.95924	1.0564	1.0174	1.0697	1.1034	0.92861	1.0609	0.82822	1.0565	1.0211	1.1423	1.0157	1.0457	0.99797	0.93877
1	1st block	0.94808	1.1545	1.0871	0.95898	1.0563	1.0174	1.0696	1.1033	0.92858	1.0608	0.82781	1.0565	1.0209	1.1423	1.0159	1.0455	0.99791	0.93877
1	1st block	0.94809	1.1544	1.0871	0.95873	1.0562	1.0174	1.0695	1.1032	0.92854	1.0608	0.8274	1.0564	1.0207	1.1423	1.016	1.0454	0.99786	0.93878
1	1st block	0.9481	1.1543	1.0871	0.95848	1.0561	1.0174	1.0694	1.1031	0.92851	1.0607	0.82699	1.0564	1.0206	1.1422	1.0162	1.0453	0.9978	0.93878
1	1st block	0.94811	1.1542	1.0871	0.95823	1.056	1.0173	1.0693	1.103	0.92847	1.0607	0.82658	1.0563	1.0204	1.1422	1.0164	1.0451	0.99774	0.93879
1	1st block	0.94812	1.1541	1.0871	0.95798	1.0559	1.0173	1.0692	1.1029	0.92844	1.0606	0.82617	1.0563	1.0202	1.1422	1.0165	1.045	0.99769	0.93879
1	1st block	0.94813	1.1541	1.0872	0.95773	1.0558	1.0173	1.0691	1.1028	0.9284	1.0605	0.82576	1.0562	1.0201	1.1422	1.0167	1.0449	0.99763	0.93879
1	1st block	0.94815	1.154	1.0872	0.95748	1.0557	1.0173	1.069	1.1027	0.92836	1.0605	0.82535	1.0562	1.0199	1.1421	1.0169	1.0447	0.99757	0.9388
1	1st block	0.94816	1.1539	1.0872	0.95724	1.0556	1.0173	1.0689	1.1025	0.92833	1.0604	0.82494	1.0562	1.0197	1.1421	1.017	1.0446	0.99752	0.9388
1	1st block	0.94817	1.1539	1.0872	0.957	1.0555	1.0173	1.0688	1.1024	0.92829	1.0604	0.82453	1.0561	1.0196	1.1421	1.0172	1.0445	0.99746	0.9388
1	1st block	0.94819	1.1538	1.0872	0.95676	1.0554	1.0173	1.0687	1.1023	0.92825	1.0603	0.82412	1.0561	1.0194	1.142	1.0173	1.0443	0.9974	0.9388
1	1st block	0.9482	1.1537	1.0872	0.95652	1.0554	1.0173	1.0686	1.1022	0.92822	1.0602	0.82371	1.056	1.0192	1.142	1.0175	1.0442	0.99735	0.93881
1	1st block	0.94822	1.1537	1.0872	0.95628	1.0553	1.0172	1.0685	1.1021	0.92818	1.0602	0.82329	1.056	1.0191	1.142	1.0177	1.0441	0.99729	0.93881
1	1st block	0.94823	1.1536	1.0873	0.95604	1.0552	1.0172	1.0684	1.102	0.92814	1.0601	0.82288	1.0559	1.0189	1.1419	1.0178	1.0439	0.99723	0.93881
1	1st block	0.94825	1.1536	1.0873	0.95581	1.0551	1.0172	1.0683	1.1019	0.9281	1.0601	0.82247	1.0559	1.0187	1.1419	1.018	1.0438	0.99717	0.93881
1	1st block	0.94827	1.1535	1.0873	0.95557	1.055	1.0172	1.0682	1.1018	0.92807	1.06	0.82206	1.0559	1.0186	1.1419	1.0181	1.0437	0.99711	0.93881
1	1st block	0.94829	1.1535	1.0873	0.95534	1.0549	1.0172	1.0681	1.1017	0.92803	1.0599	0.82165	1.0558	1.0184	1.1419	1.0183	1.0435	0.99705	0.93881
1	1st block	0.94831	1.1534	1.0873	0.95511	1.0548	1.0172	1.068	1.1016	0.92799	1.0599	0.82123	1.0558	1.0183	1.1418	1.0184	1.0434	0.997	0.93881
1	1st block	0.94833	1.1534	1.0873	0.95488	1.0547	1.0172	1.0679	1.1015	0.92795	1.0598	0.82082	1.0558	1.0181	1.1418	1.0186	1.0432	0.99694	0.93881
1	1st block	0.94835	1.1533	1.0873	0.95466	1.0546	1.0172	1.0678	1.1014	0.92791	1.0597	0.82041	1.0557	1.018	1.1418	1.0187	1.0431	0.99688	0.93881
1	1st block	0.94837	1.1533	1.0873	0.95443	1.0545	1.0171	1.0677	1.1013	0.92787	1.0597	0.81999	1.0557	1.0178	1.1417	1.0189	1.043	0.99682	0.93881
[truncated: 28,001 more rows]
