# Supplementary material for: Deep phenotyping of post-infectious myalgic encephalomyelitis/chronic fatigue syndrome
Source: Nat Commun. 2024 Feb 21;15:907. doi: 10.1038/s41467-024-45107-3 (PMC10881493; doi:10.1038/s41467-024-45107-3)
Supplement: Supplementary file 6 — Source Data [file 41467_2024_45107_MOESM6_ESM.zip › Figures Source Data Files 12.30.23/Figure S8B.xlsx]

## Sheet: Sheet1
Group	Peak Power	Proportion Hard Trials (%)
HV	156	38.2979
HV	209	36.1702
HV	214	40.8163
HV	284	77.1429
HV	170	43.4783
HV	269	45.4545
HV	259	71.0526
PI-ME/CFS	84	31.9149
PI-ME/CFS	186	43.4783
PI-ME/CFS	95	52.5
PI-ME/CFS	101	48.8889
PI-ME/CFS	96	43.1818
PI-ME/CFS	328	47.8261
PI-ME/CFS	117	24
PI-ME/CFS	259	36.1702
