# Supplementary material for: Deep phenotyping of post-infectious myalgic encephalomyelitis/chronic fatigue syndrome
Source: Nat Commun. 2024 Feb 21;15:907. doi: 10.1038/s41467-024-45107-3 (PMC10881493; doi:10.1038/s41467-024-45107-3)
Supplement: Supplementary file 6 — Source Data [file 41467_2024_45107_MOESM6_ESM.zip › Figures Source Data Files 12.30.23/Figure S8C.xlsx]

## Sheet: Sheet1
Peak Work %	SE	HV	HV	HV	HV	HV	HV	HV	HV	HV
0	0	35.125	36.7143	44.5	34.4	39	34	39.8	36	31
10.07	0.11	30.8333	33.875	34.4	29.125	31.5	31.2857	31	32	25.5
20.04	0.12	29.2857	32.25	32.1667	27.625	43.4	23.8	29.1667	29.7143	24.6
30.02	0.06	27.375	31.625	29.1667	27	28.5714	23.2	27.5	29.1429	24
40.03	0.13	26.75	29.2857	27.8333	25.7778	27.1667	24.1429	26.625	28	23
50	0.05	28	29.6667	27.4286	25.3	26.625	22.5	25.5	28.4286	22
59.99	0.07	26.7778	31	27.8571	25.2	26	22.8333	24.75	27.625	21.3333
69.99	0.08	26.7	31.9231	27.2222	24.5454	25.7143	23.875	27	27.8571	21.7143
80.01	0.1	27.5	31.7778	25.8571	28.1818	26.75	24.5556	26.1111	28.375	22.875
89.94	0.25	28.4167	32.5	25.7778	26.0909	28.8889	26.1818	28.9167	29.8889	22.7778
98.46	0.41	28.6923	36.2	29.9091	26.0909	32.5833	31.9375	32.0667	30.8889	26.9167
Peak Work %	SE	PI-ME/CFS	PI-ME/CFS	PI-ME/CFS	PI-ME/CFS	PI-ME/CFS	PI-ME/CFS	PI-ME/CFS	PI-ME/CFS
0	0	44.75	33.8	43.8	36	48.25	35.5	33.75	31.6667
9.92	0.13	32.75	26.75	32.4286	35.4286	43.5	26.5	33.8	37.75
20	0.13	32.6	28.2	32.3333	33.5714	41.25	26.7143	33.6667	28.4286
29.9	0.12	31.6	26.75	31.5714	32.625	34.5	24.8	32.4286	27.5
39.93	0.18	30.4	27.7143	31	31.7778	36.6	24.6	33.2857	27
49.97	0.14	35.4	26.5	30.1667	31.3333	35	24.5714	31	26.7143
59.94	0.17	29	25.4286	32.5	30.4	32	23.6667	31.5556	26.75
69.98	0.18	28.1667	24.5	29.1667	29.7778	40.8	23	33.1429	27.5556
80.13	0.18	27.6667	24.8571	31	29.3333	45.8333	23.3333	31.6	27.5
90.02	0.09	28.7143	25.1429	30.7143	29.75	32.4	22.6667	30.2857	29
98.41	0.75	26.8571	30.8182	31.625	30.5454	35.1429	27.9167	32.7	28.6667
