# Supplementary material for: Deep phenotyping of post-infectious myalgic encephalomyelitis/chronic fatigue syndrome
Source: Nat Commun. 2024 Feb 21;15:907. doi: 10.1038/s41467-024-45107-3 (PMC10881493; doi:10.1038/s41467-024-45107-3)
Supplement: Supplementary file 6 — Source Data [file 41467_2024_45107_MOESM6_ESM.zip › Figures Source Data Files 12.30.23/Figure S8D.xlsx]

## Sheet: Sheet1
Work Rate (% Peak)	SE	HV	HV	HV	HV	HV	HV
0	0	74.1	74.2875	59.7	67.5	66	73.9
10.07	0.11	75.7	72.5	62.1	73.7167	68.8125	71.4333
20.04	0.12	70.48	71.5333	62.1875	73.125	69.6857	69.9
30.02	0.06	69.8375	71.8	60.4333	69.8	68.6625	69.54
40.03	0.13	68.9143	71.75	59.22	69.3125	68.4	70.375
50	0.05	68.5	72.8	58.9	69.6	68.3333	69.025
59.99	0.07	68.0571	74.1667	57.6	69.76	67.9143	68.3286
69.99	0.08	68.125	75.225	55.9667	65.8429	66.42	68.1714
80.01	0.1	66.86	74.1333	55.35	63.9556	65.4833	67.6667
89.94	0.25	65.5143	74.65	54.8571	68.2667	65.675	67.1
98.46	0.41	67.075	73.9	55.06	68.3	65.64	66.7333
Work Rate (% Peak)	SE	PI-ME/CFS	PI-ME/CFS	PI-ME/CFS	PI-ME/CFS	PI-ME/CFS	PI-ME/CFS
0	0	70.5	64.3	74.2	72.625	60.65	67.9
9.92	0.13	72.65	67.5167	72.25	71.25	65.3273	69.1833
20	0.13	72.6333	67.4667	74.08	72.5333	67.1375	69.7364
29.9	0.12	72.075	67.2667	74.9	73.125	66.6308	68.3889
39.93	0.18	69.1	65.8	74.7667	73.575	66.0231	68.1917
49.97	0.14	69.45	67.5571	74.8	73.45	65.7083	65.8
59.94	0.17	68.35	67.2857	74.35	73.8333	65.6067	64.1222
69.98	0.18	67.8	67.6143	74	73.65	64.9933	62.1167
80.13	0.18	67.7333	66.5	73.9667	72.675	63.0941	61.5333
90.02	0.09	68.44	63.8333	73.5	72.26	59.1077	60.0583
98.41	0.75	67.75	65.925	73.3333	71.375	59.6125	58.075
