# Supplementary material for: Deep phenotyping of post-infectious myalgic encephalomyelitis/chronic fatigue syndrome
Source: Nat Commun. 2024 Feb 21;15:907. doi: 10.1038/s41467-024-45107-3 (PMC10881493; doi:10.1038/s41467-024-45107-3)
Supplement: Supplementary file 6 — Source Data [file 41467_2024_45107_MOESM6_ESM.zip › Figures Source Data Files 12.30.23/Figure S8E.xlsx]

## Sheet: Sheet1
		Gross mechanical efficiency (%)
Watts	SE	HV	HV	HV	HV	HV	HV	HV	HV	HV
0	0	0	0	0	0	0	0	0	0	0
9.99	0.15	7.4	5.6	6.8	4.7	5.8	3.7	6.5	4.4	5.3
20.21	0.32	12.9	12.3	14.4	12	16.5	12.7	13.8	9.3	12.7
29.88	0.19	16.6	15.9	14.3	14.6	20.5	13.2	19.6	11.6	18.3
39.91	0.19	21.1	16.7	22.4	18.9	20.2	18.8	21.5	12.8	23.3
50.01	0.2	22.9	21.2	23.1	19.6	19.6	20.6	21.4	16	23.7
60	0.18	20.5	23.5	21.8	22	21.8	21.2	23.8	16.3	27.1
70.08	0.26	24	22.5	22.7	24	18.5	21.9	25.9	21.9	28.4
79.95	0.24	24.4	22.8	25.4	21.6	24.7	25.6	26.6	16.7	28.3
90.02	0.31	27.7	24.6	25.2	23.4	25.3	23.9	24.4	21.8	26.3
99.88	0.19	26.3	24.9	25.4	24.2	28.5	25.4	27.9	21.7	25.6
110.03	0.1	26.5	24.5	29.1	27.1	23.3	27.3	24.5	24.6	28.2
120.15	0.27	23	25.5	26	23.6	28.3	25.9	26.9	24.1	29.2
129.99	0.23	24.8	24.4	26.5	25.3	27.2	25.8	23.6	24.9	28
139.96	0.11	25.6	24.8	27.2	27.7	27	23.7	24.5	24.5	27.7
150	0.09	24.9	25.5	28.6	27	24.3	27.5	23.8	24.1	29
159.91	0.15	26		26.2	27.8	27.3	26.2	23.7	24.9	28.4
169.91	0.26	24		27.9	27	26.2	24.4		25.3	28.6
179.97	0.2	25.6		27.8	24	26.7	26		26.2	28
189.97	0.32			26.9	25.8	25.6	26.6		27.5	28.1
199.89	0.09			25.9	28.8	26.2	27.5		26.4	28.3
210.02	0.17				26.7	26.8	25.1		26.4	27.3
219.84	0.15				27.6		26.4		26.1	27.7
229.9	0.22				25.6		25.8		26.9	27.1
239.99	0.15				25.5		26.5		27	27
250.11	0.12				26.3		25.1		26.8	27.4
259.89	0.11						25.4		27.2
270	0						23.9
279.94	0						23.8
		Gross mechanical efficiency (%)
Watts	SE	PI-ME/CFS	PI-ME/CFS	PI-ME/CFS	PI-ME/CFS	PI-ME/CFS	PI-ME/CFS	PI-ME/CFS	PI-ME/CFS
0	0	0	0	0	0	0	0	0	0
9.86	0.25	6.4	5	6.4	7.3	7.4	3	5	4.8
20.01	0.17	11.5	8.1	12.1	12.5	15	9.1	11.3	9.8
29.98	0.2	22.8	13.2	17.8	16.6	19.1	10.9	19.1	13.8
39.96	0.06	23.3	17.8	20.2	19.9	23	15.9	22.9	14.7
50.01	0.16	23	18.8	22.2	21.3	19.2	15.3	18	17.3
59.98	0.15	25.2	17.6	24.5	22.5	24.6	20.7	23.5	19.5
69.97	0.12	24.6	20.3	24	23.5	23.9	19.2	20.7	20.2
79.99	0.1	25.3	27.2	27.8	24.3	23.9	25.6	25.2	22.3
89.98	0.1		23.2	27.1	24.4	27.3	19.3	25.6	26.4
99.87	0.09		28.7				24.5	31.7	24
109.89	0.15		23.4				25.5	28.3	25.7
120.01	0.12		24.7				24		27.7
130	0		25.2				29.4		27.4
140.02	0.11		25.6				24.7		29.1
150.03	0.13		24.6				25.2		29.4
160.05	0.07		26.1				25.2		30.4
170	0.12		24.8				26		30.6
180	0		25.3				25.9		32.2
189.95	0.05						25.5		32.5
199.95	0.05						22.8		31
209.81	0.19						25.1		31.1
219.87	0.01						26.3		33.7
229.92	0.08						27.5		32.5
240	0						25.9		34.2
250.17	0.17						26.1		33.6
260	0						27.4
269.5	0						26.8
280	0						26.8
289.86	0						25.5
299.89	0						24.6
310.11	0						25.1
320	0						25.1
