# Supplementary material for: Deep phenotyping of post-infectious myalgic encephalomyelitis/chronic fatigue syndrome
Source: Nat Commun. 2024 Feb 21;15:907. doi: 10.1038/s41467-024-45107-3 (PMC10881493; doi:10.1038/s41467-024-45107-3)
Supplement: Supplementary file 6 — Source Data [file 41467_2024_45107_MOESM6_ESM.zip › Figures Source Data Files 12.30.23/Figure S8F.xlsx]

## Sheet: Sheet1
Group	Peak Heart Rate
HV	96.63
HV	96
HV	103.97
HV	84.72
HV	94.69
HV	98.27
HV	92.07
HV	97.83
HV	98.91
PI-ME/CFS	60.82
PI-ME/CFS	86.73
PI-ME/CFS	84.65
PI-ME/CFS	93.21
PI-ME/CFS	65.27
PI-ME/CFS	99.92
PI-ME/CFS	87.86
PI-ME/CFS	91.19
