# Supplementary material for: Deep phenotyping of post-infectious myalgic encephalomyelitis/chronic fatigue syndrome
Source: Nat Commun. 2024 Feb 21;15:907. doi: 10.1038/s41467-024-45107-3 (PMC10881493; doi:10.1038/s41467-024-45107-3)
Supplement: Supplementary file 6 — Source Data [file 41467_2024_45107_MOESM6_ESM.zip › Figures Source Data Files 12.30.23/Figure S8G.xlsx]

## Sheet: Sheet1
Group	Peak Power	Legs Lean Mass (kg)
HV	183	15.9567
HV	156	14.7841
HV	209	12.2315
HV	255	20.0872
HV	214	15.9979
HV	284	20.2124
HV	170	16.5443
HV	269	23.5555
HV	259	19.4646
PI-ME/CFS	84	14.6904
PI-ME/CFS	186	19.6753
PI-ME/CFS	95	11.8539
PI-ME/CFS	101	13.1704
PI-ME/CFS	96	14.4695
PI-ME/CFS	328	23.1357
PI-ME/CFS	117	12.4549
PI-ME/CFS	259	25.2597
