# Supplementary material for: Deep phenotyping of post-infectious myalgic encephalomyelitis/chronic fatigue syndrome
Source: Nat Commun. 2024 Feb 21;15:907. doi: 10.1038/s41467-024-45107-3 (PMC10881493; doi:10.1038/s41467-024-45107-3)
Supplement: Supplementary file 6 — Source Data [file 41467_2024_45107_MOESM6_ESM.zip › Figures Source Data Files 12.30.23/Figure S8H.xlsx]

## Sheet: Sheet1
Group	Peak Power	Median MinFeret Ratio (Type II/TypeI)
HV	183	1.11429
HV	209	0.884062
HV	214	1
HV	284	0.923492
HV	170	0.849067
HV	269	0.939303
HV	259	1.07817
PI-ME/CFS	95	0.763694
PI-ME/CFS	101	0.820886
PI-ME/CFS	96	0.623778
PI-ME/CFS	328	1.30215
PI-ME/CFS	259	0.817625
