# Supplementary material for: Deep phenotyping of post-infectious myalgic encephalomyelitis/chronic fatigue syndrome
Source: Nat Commun. 2024 Feb 21;15:907. doi: 10.1038/s41467-024-45107-3 (PMC10881493; doi:10.1038/s41467-024-45107-3)
Supplement: Supplementary file 6 — Source Data [file 41467_2024_45107_MOESM6_ESM.zip › Figures Source Data Files 12.30.23/Figure S8I.xlsx]

## Sheet: Sheet1
Group	Peak VO2	Median MinFeret Ratio (Type II/TypeI)
HV	31.4	1.11429
HV	42.5	0.884062
HV	30.6	1
HV	42.4	0.923492
HV	25.1	0.849067
HV	27.3	0.939303
HV	34.1	1.07817
PI-ME/CFS	18.4	0.763694
PI-ME/CFS	13.7	0.820886
PI-ME/CFS	14.2	0.623778
PI-ME/CFS	37.3	1.30215
PI-ME/CFS	21.2	0.817625
