# Supplementary material for: Deep phenotyping of post-infectious myalgic encephalomyelitis/chronic fatigue syndrome
Source: Nat Commun. 2024 Feb 21;15:907. doi: 10.1038/s41467-024-45107-3 (PMC10881493; doi:10.1038/s41467-024-45107-3)
Supplement: Supplementary file 6 — Source Data [file 41467_2024_45107_MOESM6_ESM.zip › Figures Source Data Files 12.30.23/Figure S8L.xlsx]

## Sheet: Sheet1
Group	Pre exercise	1 hour post
HV	0.398	0.465
HV	0.275	0.144
HV	0.914	0.335
HV	0.782	1.042
HV	0.162	0.229
HV	0.46	0.298
HV	0.378	0.694
HV	0.688	0.475
HV	0.123	0.229
PI-ME/CFS	0.359	0.113
PI-ME/CFS	0.219	0.376
PI-ME/CFS	0.645	0.088
PI-ME/CFS	0.413	0.206
PI-ME/CFS	0.53	0.206
PI-ME/CFS	0.425	0.274
PI-ME/CFS	0.169	0.443
PI-ME/CFS	0.375	0.128
PI-ME/CFS	1.555	0.154
