# Supplementary material for: Deep phenotyping of post-infectious myalgic encephalomyelitis/chronic fatigue syndrome
Source: Nat Commun. 2024 Feb 21;15:907. doi: 10.1038/s41467-024-45107-3 (PMC10881493; doi:10.1038/s41467-024-45107-3)
Supplement: Supplementary file 6 — Source Data [file 41467_2024_45107_MOESM6_ESM.zip › Figures Source Data Files 12.30.23/Figure S9A.xlsx]

## Sheet: Sheet1
Group	Fat Free Mass	Birth Sex	Baseline	Post Exercise
HV	49.202	0	1759.9	1799.72
HV	42.4136	1	1657.37	1629.98
HV	41.0999	1	1541.36	1540.74
HV	60.7448	0	2306.93	2245.46
HV	50.8173	0	2029.75	1913.69
HV	60.8913	0	2094.44	2112.2
HV	46.3788	1	1709.88	1725.08
HV	69.798	0	2275.07	2267.14
HV	56.367	0	1870.64	1900.89
PI-ME/CFS	48.7335	0	1732.88	1781.03
PI-ME/CFS	59.1409	0	2308.84	2260.7
PI-ME/CFS	35.255	1	1245.49	1554.02
PI-ME/CFS	41.0248	1	2063.34	2047.54
PI-ME/CFS	45.724	1	1868.35	1708.92
PI-ME/CFS	59.995	0	1851.22	.
PI-ME/CFS	34.1331	1	1407.42	.
PI-ME/CFS	44.2312	1	1886.44	1778.22
PI-ME/CFS	66.9384	0	2429.33	2409.46
PI-ME/CFS	39.5913	1	1708.83	1555.72
PI-ME/CFS	72.5155	0	2811.88	2834.63
