# Supplementary material for: Deep phenotyping of post-infectious myalgic encephalomyelitis/chronic fatigue syndrome
Source: Nat Commun. 2024 Feb 21;15:907. doi: 10.1038/s41467-024-45107-3 (PMC10881493; doi:10.1038/s41467-024-45107-3)
Supplement: Supplementary file 6 — Source Data [file 41467_2024_45107_MOESM6_ESM.zip › Figures Source Data Files 12.30.23/Figure S9B.xlsx]

## Sheet: Sheet1
Group	Birth Sex	Free Fat Mass	Baseline	Post Exercise
HV	0	49.202	1405.48	1395.07
HV	1	42.4136	1313.31	1262.1
HV	1	41.0999	1068.02	1055.03
HV	0	60.7448	1624.01	1559.06
HV	0	50.8173	1504.15	1417.4
HV	0	60.8913	1655.23	1595.78
HV	1	46.3788	1313.03	1305.41
HV	0	69.798	1791.54	1842.46
HV	0	56.367	1343.61	1439.92
PI-ME/CFS	0	48.7335	1338.46	1369.78
PI-ME/CFS	0	59.1409	1807.86	1715.8
PI-ME/CFS	1	35.255	1139.33	1238.93
PI-ME/CFS	0	41.0248	1535.11	1398.09
PI-ME/CFS	1	45.724	1270.42	1174.52
PI-ME/CFS	0	59.995	1519.45	.
PI-ME/CFS	1	34.1331	1082.22	.
PI-ME/CFS	1	44.2312	1453.88	1372.69
PI-ME/CFS	0	66.9384	2061.81	1847.35
PI-ME/CFS	1	39.5913	1228.28	1234.79
PI-ME/CFS	0	72.5155	2125.94	2115.11
