# Supplementary material for: Deep phenotyping of post-infectious myalgic encephalomyelitis/chronic fatigue syndrome
Source: Nat Commun. 2024 Feb 21;15:907. doi: 10.1038/s41467-024-45107-3 (PMC10881493; doi:10.1038/s41467-024-45107-3)
Supplement: Supplementary file 6 — Source Data [file 41467_2024_45107_MOESM6_ESM.zip › Figures Source Data Files 12.30.23/Figure S9C.xlsx]

## Sheet: Sheet1
Group	Baseline	Post Exercise
HV	0.83335	0.835046
HV	0.853236	0.850491
HV	0.852304	0.864973
HV	0.927488	0.918918
HV	0.850297	0.85106
HV	0.871371	0.870214
HV	0.846059	0.876891
HV	0.857411	0.868639
HV	0.891894	0.884545
PI-ME/CFS	0.870926	0.892165
PI-ME/CFS	0.804571	0.817665
PI-ME/CFS	0.899129	0.888151
PI-ME/CFS	0.850321	0.925239
PI-ME/CFS	0.914578	0.880862
PI-ME/CFS	0.848526	0.854127
PI-ME/CFS	0.946567	0.887993
PI-ME/CFS	0.882066	0.867529
PI-ME/CFS	0.868588	0.843328
PI-ME/CFS	0.871045	0.870517
