# Supplementary material for: Deep phenotyping of post-infectious myalgic encephalomyelitis/chronic fatigue syndrome
Source: Nat Commun. 2024 Feb 21;15:907. doi: 10.1038/s41467-024-45107-3 (PMC10881493; doi:10.1038/s41467-024-45107-3)
Supplement: Supplementary file 6 — Source Data [file 41467_2024_45107_MOESM6_ESM.zip › Figures Source Data Files 12.30.23/Figure S9D.xlsx]

## Sheet: Sheet1
Group	Baseline	Post Exercise
HV	0.833121	0.813451
HV	0.814709	0.830292
HV	0.826047	0.838534
HV	0.873929	0.865078
HV	0.81087	0.822681
HV	0.821006	0.80718
HV	0.843238	0.868037
HV	0.827808	0.860202
HV	0.892033	0.901621
PI-ME/CFS	0.848084	0.862964
PI-ME/CFS	0.756699	0.744815
PI-ME/CFS	0.888763	0.870067
PI-ME/CFS	0.843453	0.92255
PI-ME/CFS	0.906916	0.864791
PI-ME/CFS	0.845492	0.823338
PI-ME/CFS	0.872565	0.839773
PI-ME/CFS	0.862564	0.827945
PI-ME/CFS	0.835634	0.840957
PI-ME/CFS	0.867665	0.847288
