# Supplementary material for: Deep phenotyping of post-infectious myalgic encephalomyelitis/chronic fatigue syndrome
Source: Nat Commun. 2024 Feb 21;15:907. doi: 10.1038/s41467-024-45107-3 (PMC10881493; doi:10.1038/s41467-024-45107-3)
Supplement: Supplementary file 6 — Source Data [file 41467_2024_45107_MOESM6_ESM.zip › Figures Source Data Files 12.30.23/Figure S9E.csv]

Group	timepoint	Basal
HV A	72Hr	36.85
HV A	Baseline	31.1
HV A	48Hr	51.11
HV A	24Hr	53.44
PI-ME/CFS A	24Hr	61
PI-ME/CFS A	48Hr	132.8
PI-ME/CFS A	72Hr	158.6
PI-ME/CFS A	Baseline	151
HV B	24Hr	64.75
HV B	48Hr	61.36
HV B	Baseline	40.34
HV B	72Hr	44.37
HV C	24Hr	74.2
HV C	72Hr	172.2
HV C	Baseline	66
HV C	48Hr	64.3
HV D	24Hr	53.45
HV D	48Hr	29.65
HV D	72Hr	34.73
HV D	Baseline	54.84
PI-ME/CFS B	48Hr	44.97036743
PI-ME/CFS B	72Hr	57.26662064
PI-ME/CFS B	Baseline	75.71189117
PI-ME/CFS B	24Hr	59.61080933
HV E	72Hr	51.79
HV E	24Hr	35.97
HV E	48Hr	42.24
HV E	Baseline	36.86
HV F	Baseline	45.53
HV F	24Hr	46.61
HV F	48Hr	43.93
HV F	72Hr	79.7
PI-ME/CFS C	48Hr	61.06156921
PI-ME/CFS C	24Hr	97.22107697
PI-ME/CFS C	Baseline	52.8855896
PI-ME/CFS C	72Hr	54.88364029
PI-ME/CFS D	72Hr	22.26
PI-ME/CFS D	Baseline	48.44
PI-ME/CFS D	48Hr	42.32
PI-ME/CFS D	24Hr	24.36
PI-ME/CFS E	24Hr	128.11
PI-ME/CFS E	72Hr	118.55
PI-ME/CFS E	Baseline	154.95
PI-ME/CFS E	48Hr	277.62
PI-ME/CFS F	48Hr	35.96
PI-ME/CFS F	72Hr	40.64
PI-ME/CFS F	Baseline	43.31
PI-ME/CFS F	24Hr	51.26
PI-ME/CFS G	72Hr	23.35
PI-ME/CFS G	Baseline	53.49
PI-ME/CFS G	24Hr	55.29
PI-ME/CFS G	48Hr	47.86
PI-ME/CFS H	Baseline	50.16
PI-ME/CFS H	72Hr	47.2
PI-ME/CFS H	24Hr	44.09
PI-ME/CFS H	48Hr	51.03
HV G	Baseline	57.26
HV G	24Hr	54.93
HV G	48Hr	64.61
HV G	72Hr	61.93
HV H	24Hr	102.3
HV H	48Hr	69.5
HV H	Baseline	54
HV H	72Hr	71.4
HV I	72Hr	38.43
HV I	Baseline	31.4
HV I	24Hr	29.04
HV I	48Hr	39.69
