# Supplementary material for: Deep phenotyping of post-infectious myalgic encephalomyelitis/chronic fatigue syndrome
Source: Nat Commun. 2024 Feb 21;15:907. doi: 10.1038/s41467-024-45107-3 (PMC10881493; doi:10.1038/s41467-024-45107-3)
Supplement: Supplementary file 6 — Source Data [file 41467_2024_45107_MOESM6_ESM.zip › Figures Source Data Files 12.30.23/Figure S9F.csv]

Group	timepoint	Maximal Respiration
HV A	72Hr	63.9
HV A	Baseline	81.92
HV A	48Hr	108.71
HV A	24Hr	146.78
PI-ME/CFS A	24Hr	105.8
PI-ME/CFS A	48Hr	585.1
PI-ME/CFS A	72Hr	917.7
PI-ME/CFS A	Baseline	664.9
HV B	24Hr	452.08
HV B	48Hr	294.47
HV B	Baseline	116.65
HV B	72Hr	260.6
HV C	24Hr	150
HV C	72Hr	750.8
HV C	Baseline	200.7
HV C	48Hr	261.8
HV D	24Hr	230.13
HV D	48Hr	93.21
HV D	72Hr	99.45
HV D	Baseline	145.43
PI-ME/CFS B	48Hr	62.76089096
PI-ME/CFS B	72Hr	167.793396
PI-ME/CFS B	Baseline	171.707077
PI-ME/CFS B	24Hr	298.7950134
HV E	72Hr	194.76
HV E	24Hr	81.22
HV E	48Hr	92.58
HV E	Baseline	89.04
HV F	Baseline	96.03
HV F	24Hr	155.3
HV F	48Hr	131.71
HV F	72Hr	756.54
PI-ME/CFS C	48Hr	224.9876709
PI-ME/CFS C	24Hr	127.8591614
PI-ME/CFS C	Baseline	148.8531952
PI-ME/CFS C	72Hr	113.003273
PI-ME/CFS D	72Hr	81.71
PI-ME/CFS D	Baseline	107.96
PI-ME/CFS D	48Hr	92.82
PI-ME/CFS D	24Hr	48.4
PI-ME/CFS E	24Hr	812.45
PI-ME/CFS E	72Hr	604.16
PI-ME/CFS E	Baseline	757.98
PI-ME/CFS E	48Hr	1565.2
PI-ME/CFS F	48Hr	84.51
PI-ME/CFS F	72Hr	81.02
PI-ME/CFS F	Baseline	106.47
PI-ME/CFS F	24Hr	140.31
PI-ME/CFS G	72Hr	51.89
PI-ME/CFS G	Baseline	135.01
PI-ME/CFS G	24Hr	151.23
PI-ME/CFS G	48Hr	81.62
PI-ME/CFS H	Baseline	116.79
PI-ME/CFS H	72Hr	96.06
PI-ME/CFS H	24Hr	89.76
PI-ME/CFS H	48Hr	126.03
HV G	Baseline	259.32
HV G	24Hr	294.25
HV G	48Hr	392.09
HV G	72Hr	277.69
HV H	24Hr	570.6
HV H	48Hr	203.6
HV H	Baseline	131.8
HV H	72Hr	385
HV I	72Hr	156.16
HV I	Baseline	65.46
HV I	24Hr	97.3
HV I	48Hr	88.54
