# Supplementary material for: Deep phenotyping of post-infectious myalgic encephalomyelitis/chronic fatigue syndrome
Source: Nat Commun. 2024 Feb 21;15:907. doi: 10.1038/s41467-024-45107-3 (PMC10881493; doi:10.1038/s41467-024-45107-3)
Supplement: Supplementary file 6 — Source Data [file 41467_2024_45107_MOESM6_ESM.zip › Figures Source Data Files 12.30.23/Figure S9G.csv]

Group	timepoint	Non-mitochondrial Oxygen Consumption
HV A	72Hr	19.49
HV A	Baseline	17.27
HV A	48Hr	27.19
HV A	24Hr	22.81
PI-ME/CFS A	24Hr	19.6
PI-ME/CFS A	48Hr	94.7
PI-ME/CFS A	72Hr	86.6
PI-ME/CFS A	Baseline	76.3
HV B	24Hr	38.54
HV B	48Hr	30.13
HV B	Baseline	12.78
HV B	72Hr	34.75
HV C	24Hr	40.3
HV C	72Hr	83.4
HV C	Baseline	36.4
HV C	48Hr	21.1
HV D	24Hr	44.98
HV D	48Hr	29.5
HV D	72Hr	19.27
HV D	Baseline	30.24
PI-ME/CFS B	48Hr	27.23730278
PI-ME/CFS B	72Hr	30.00302696
PI-ME/CFS B	Baseline	44.92918777
PI-ME/CFS B	24Hr	44.07058716
HV E	72Hr	28.07
HV E	24Hr	22.31
HV E	48Hr	20.08
HV E	Baseline	17.55
HV F	Baseline	23.6
HV F	24Hr	23.64
HV F	48Hr	25.6
HV F	72Hr	72.09
PI-ME/CFS C	48Hr	44.77561951
PI-ME/CFS C	24Hr	54.36429977
PI-ME/CFS C	Baseline	24.8039093
PI-ME/CFS C	72Hr	27.46655083
PI-ME/CFS D	72Hr	17.06
PI-ME/CFS D	Baseline	22.15
PI-ME/CFS D	48Hr	30.43
PI-ME/CFS D	24Hr	23.33
PI-ME/CFS E	24Hr	95.29
PI-ME/CFS E	72Hr	139.98
PI-ME/CFS E	Baseline	172.98
PI-ME/CFS E	48Hr	225.4
PI-ME/CFS F	48Hr	31.26
PI-ME/CFS F	72Hr	20.17
PI-ME/CFS F	Baseline	20.59
PI-ME/CFS F	24Hr	22.84
PI-ME/CFS G	72Hr	19.06
PI-ME/CFS G	Baseline	26.43
PI-ME/CFS G	24Hr	21.78
PI-ME/CFS G	48Hr	25.46
PI-ME/CFS H	Baseline	17.64
PI-ME/CFS H	72Hr	29.81
PI-ME/CFS H	24Hr	29.07
PI-ME/CFS H	48Hr	23.02
HV G	Baseline	29.45
HV G	24Hr	30.09
HV G	48Hr	39.79
HV G	72Hr	37.33
HV H	24Hr	90.7
HV H	48Hr	29.5
HV H	Baseline	20.3
HV H	72Hr	43.2
HV I	72Hr	14.1
HV I	Baseline	23.17
HV I	24Hr	23.84
HV I	48Hr	29.6
